# Supplementary material for: Advanced Fiber Type-Specific Protein Profiles Derived from Adult Murine Skeletal Muscle
Source: Proteomes. 2021 Jun 8;9(2):28. doi: 10.3390/proteomes9020028 (PMC8293376; doi:10.3390/proteomes9020028)
Supplement: Supplementary file 1 [file proteomes-09-00028-s001.zip]

Archive with 58 entries (58 files):
- aLFQ.R
- FiPSPi/data/Eggers_et_al_data.txt
- FiPSPi/data/Eggers_et_al_metadata.txt
- FiPSPi/data/Murgia_et_al_data.txt
- FiPSPi/data/Murgia_et_al_data.xlsx
- FiPSPi/FiPSPi.R
- FiPSPi/FiPSPi_results/01_pca_1_2_filteredFeatures.png
- FiPSPi/FiPSPi_results/01_pca_1_2_selectedFeatures.png
- FiPSPi/FiPSPi_results/02_pca_1_2_filteredFeatures.png
- FiPSPi/FiPSPi_results/02_pca_1_2_selectedFeatures.png
- FiPSPi/FiPSPi_results/boxplot_1_O88990_peptide38.png
- FiPSPi/FiPSPi_results/boxplot_2_Q5SX40_peptide40.png
- FiPSPi/FiPSPi_results/descriptive.columns.txt
- FiPSPi/FiPSPi_results/diff_analysis_output.txt
- FiPSPi/FiPSPi_results/original_data.txt
- FiPSPi/FiPSPi_results/rfe_1.txt
- FiPSPi/FiPSPi_results/rfe_importance_1.txt
- FiPSPi/FiPSPi_results/rfe_importance_panel.txt
- FiPSPi/FiPSPi_results/rf-rfe_featNumber_vs_accuracy.png
- FiPSPi/FiPSPi_results/rpart-plot.png
- FiPSPi/FiPSPi_results/selected_features.txt
- FiPSPi/FiPSPi_results/validation.txt
- FiPSPi/FiPSPi-validation.r
- FiPSPi/FiPSPi-validation_results/01_pca_1_2_selectedFeatures.png
- FiPSPi/FiPSPi-validation_results/02_pca_1_2_selectedFeatures.png
- FiPSPi/FiPSPi-validation_results/boxplot_1_TINEVENQVLTR.png
- FiPSPi/FiPSPi-validation_results/boxplot_2_IAEQELLDASER.png
- FiPSPi/FiPSPi-validation_results/descriptive.columns.txt
- FiPSPi/FiPSPi-validation_results/diff_analysis_output.txt
- FiPSPi/FiPSPi-validation_results/original_data.txt
- FiPSPi/FiPSPi-validation_results/rpart-plot.png
- FiPSPi/FiPSPi-validation_results/validation.txt
- FiPSPi/LICENSE
- FiPSPi/README.md
- Supplementary figures/S1_MYH_Isoform_Staining.tif
- Supplementary figures/S10_Decision_tree.png
- Supplementary figures/S11_Public_Dataset_Samples.tif
- Supplementary figures/S2_Bubbleplot_GO Term CC Cluster 1.png
- Supplementary figures/S3_Bubbleplot_ GO Term CC Cluster 2.png
- Supplementary figures/S4_Bubbleplot_ GO Term CC Cluster 3.png
- Supplementary figures/S5_Bubbleplot_GO_Term CC Cluster 4.png
- Supplementary figures/S6_Bubbleplot_Pathway Cluster 1.png
- Supplementary figures/S7_Bubbleplotplot_Pathway Cluster 2.png
- Supplementary figures/S8_Bubbleplotplot_Pathway Cluster 3.png
- Supplementary figures/S9_Bubbleplotplot_Pathway Cluster 4.png
- Supplementary tables/S1_Spectral_library information.xlsx
- Supplementary tables/S10_GO_Term_Pathway_analysis_DAVID.xlsx
- Supplementary tables/S10a_Functional_annotation_Clusters.xlsx
- Supplementary tables/S11_Public Dataset_Samples.xlsx
- Supplementary tables/S2_Spectral library.xls
- Supplementary tables/S3_Study_annotation.xlsx
- Supplementary tables/S4_Protein_Report_Fiber_types_Spectronaut_Pulsar_no_norm.xlsx
- Supplementary tables/S5_Peptide_Report_Fiber_types_Spectronaut_Pulsar_no_norm.xlsx
- Supplementary tables/S6_Peptide_loess_originalscale_for_aLFQ.csv
- Supplementary tables/S7_PCA_loading.xlsx
- Supplementary tables/S8_aLFQ.xlsx
- Supplementary tables/S9_Peptides_MYH_isoform_distribution.xlsx
- Supplementary_Figure_Description.pdf
