# Supplementary material for: Advanced Fiber Type-Specific Protein Profiles Derived from Adult Murine Skeletal Muscle
Source: Proteomes. 2021 Jun 8;9(2):28. doi: 10.3390/proteomes9020028 (PMC8293376; doi:10.3390/proteomes9020028)
Supplement: Supplementary file 1 [file proteomes-09-00028-s001.zip › FiPSPi/data/Eggers_et_al_data.txt]

PEP.IsProteinGroupSpecific	PEP.IsProteotypic	PEP.StrippedSequence	PG.ProteinAccessions	PG.ProteinDescriptions	PG.ProteinGroups	PG.ProteinNames	PG.Qvalue	QExHF06629	QExHF06633	QExHF06639	QExHF06641	QExHF06670	QExHF06682	QExHF06693	QExHF06697	QExHF06701	QExHF06703	QExHF06709_2	QExHF06715	QExHF06721	QExHF06731	QExHF06733	QExHF06741	QExHF06743	QExHF06763	QExHF06777	QExHF06783	QExHF06791	QExHF06793	QExHF06795	QExHF06801	QExHF06811	QExHF06813	QExHF06821	QExHF06825	QExHF06831	QExHF06835	QExHF06843	QExHF06847	QExHF06855	QExHF06861	QExHF06875	QExHF06881	QExHF06883	QExHF06887	QExHF06889	QExHF06895	QExHF06905	QExHF06915
WAHR	FALSCH	YASNLESGVPAR	A0A075B5N9;A0A0G2JE31;P01674	Immunoglobulin kappa variable 3-7;Immunoglobulin kappa variable 3-7 (Fragment);Ig kappa chain V-III region PC 2154	A0A075B5N9;A0A0G2JE31;P01674	A0A075B5N9_MOUSE;A0A0G2JE31_MOUSE;KV3AM_MOUSE	1.77382E-06	18.86240278	NA	NA	NA	NA	19.43341792	NA	12.98986176	18.78877414	NA	NA	19.69133216	NA	NA	18.78158938	NA	NA	NA	19.2536739	NA	NA	NA	NA	18.86233498	NA	NA	NA	NA	NA	19.73502862	NA	NA	NA	NA	NA	NA	18.79918888	NA	NA	NA	NA	18.74753468
WAHR	FALSCH	DLPSPIER	A0A075B5P3;A0A0A6YVP0;P01867	Immunoglobulin heavy constant gamma 2B (Fragment);Immunoglobulin heavy constant gamma 2B (Fragment);Ig gamma-2B chain C region	A0A075B5P3;A0A0A6YVP0;P01867	A0A075B5P3_MOUSE;A0A0A6YVP0_MOUSE;IGG2B_MOUSE	1.77382E-06	14.19910402	19.41953718	NA	NA	20.99852209	NA	19.77476093	20.06927953	NA	19.16080962	20.52534233	NA	19.28689503	NA	NA	NA	NA	NA	NA	NA	19.59796251	NA	NA	NA	20.27124474	NA	NA	19.3672373	NA	10.79354128	NA	20.32221946	NA	NA	19.72853985	NA	NA	19.48120632	NA	NA	NA	NA
WAHR	FALSCH	APQVYILPPPAEQLSR	A0A075B5P3;A0A0A6YVP0;P01867	Immunoglobulin heavy constant gamma 2B (Fragment);Immunoglobulin heavy constant gamma 2B (Fragment);Ig gamma-2B chain C region	A0A075B5P3;A0A0A6YVP0;P01867	A0A075B5P3_MOUSE;A0A0A6YVP0_MOUSE;IGG2B_MOUSE	1.77382E-06	14.11577148	18.91424235	NA	NA	20.58875511	NA	18.93207486	19.14126747	NA	18.56289939	19.5845809	NA	18.70979135	NA	NA	NA	NA	NA	NA	NA	18.74780896	NA	NA	12.64806938	19.49621203	NA	NA	18.605031	NA	NA	NA	19.72345356	NA	NA	18.92546721	NA	NA	18.39158507	NA	NA	NA	NA
WAHR	FALSCH	TTPPSVYPLAPGCGDTTGSSVTLGCLVK	A0A075B5P3;A0A0A6YVP0;P01867	Immunoglobulin heavy constant gamma 2B (Fragment);Immunoglobulin heavy constant gamma 2B (Fragment);Ig gamma-2B chain C region	A0A075B5P3;A0A0A6YVP0;P01867	A0A075B5P3_MOUSE;A0A0A6YVP0_MOUSE;IGG2B_MOUSE	1.77382E-06	NA	17.47568274	NA	NA	19.59036153	NA	17.01477353	17.64496427	NA	17.10130119	17.87525518	NA	17.57053078	NA	NA	NA	NA	NA	NA	NA	17.13814537	NA	NA	NA	17.9062046	NA	NA	16.89372074	NA	NA	NA	18.18025621	NA	NA	17.02849208	NA	NA	16.69299749	NA	NA	NA	NA
WAHR	FALSCH	DVLMISLTPK	A0A075B5P3;A0A0A6YVP0;P01867	Immunoglobulin heavy constant gamma 2B (Fragment);Immunoglobulin heavy constant gamma 2B (Fragment);Ig gamma-2B chain C region	A0A075B5P3;A0A0A6YVP0;P01867	A0A075B5P3_MOUSE;A0A0A6YVP0_MOUSE;IGG2B_MOUSE	1.77382E-06	NA	15.66825032	NA	NA	17.18734108	NA	15.30220341	15.52114001	NA	14.32315081	16.06348224	NA	14.2853774	NA	NA	NA	NA	NA	NA	NA	15.52993315	NA	NA	NA	15.81876922	NA	NA	14.72048333	NA	NA	NA	15.05781692	NA	NA	18.1744899	NA	NA	15.15582123	NA	NA	NA	NA
WAHR	FALSCH	DTAPVLDSDGSYFIYSK	A0A075B5P3;A0A0A6YVP0;P01867	Immunoglobulin heavy constant gamma 2B (Fragment);Immunoglobulin heavy constant gamma 2B (Fragment);Ig gamma-2B chain C region	A0A075B5P3;A0A0A6YVP0;P01867	A0A075B5P3_MOUSE;A0A0A6YVP0_MOUSE;IGG2B_MOUSE	1.77382E-06	NA	14.32732126	NA	NA	17.61534112	NA	14.51762092	15.569	NA	14.45207557	15.47343997	NA	14.73521376	NA	NA	NA	NA	NA	NA	NA	13.93272406	NA	NA	NA	15.55153284	NA	NA	14.86854317	NA	NA	NA	15.61045382	NA	NA	14.99498785	NA	NA	14.84111732	NA	NA	NA	NA
WAHR	FALSCH	KLEPSGPISTINPCPPCK	A0A075B5P3;A0A0A6YVP0;P01867	Immunoglobulin heavy constant gamma 2B (Fragment);Immunoglobulin heavy constant gamma 2B (Fragment);Ig gamma-2B chain C region	A0A075B5P3;A0A0A6YVP0;P01867	A0A075B5P3_MOUSE;A0A0A6YVP0_MOUSE;IGG2B_MOUSE	1.77382E-06	NA	16.75442402	NA	NA	18.29801412	NA	17.28949868	16.86886557	NA	16.98087465	18.00106736	NA	17.29213637	NA	NA	NA	NA	NA	NA	NA	16.75732151	NA	NA	NA	17.27634514	NA	NA	16.57792572	NA	NA	NA	18.04800241	NA	NA	17.4469224	NA	NA	16.57337867	NA	NA	NA	NA
WAHR	FALSCH	LEPSGPISTINPCPPCK	A0A075B5P3;A0A0A6YVP0;P01867	Immunoglobulin heavy constant gamma 2B (Fragment);Immunoglobulin heavy constant gamma 2B (Fragment);Ig gamma-2B chain C region	A0A075B5P3;A0A0A6YVP0;P01867	A0A075B5P3_MOUSE;A0A0A6YVP0_MOUSE;IGG2B_MOUSE	1.77382E-06	NA	17.51004349	NA	NA	18.13743412	NA	17.32403026	17.73231719	NA	17.37129365	17.3001647	NA	17.34565949	NA	NA	NA	NA	NA	NA	NA	17.5927007	NA	NA	NA	18.50846416	NA	NA	17.49598855	NA	NA	NA	17.45111034	NA	NA	18.0783764	NA	NA	17.43588336	NA	NA	NA	NA
WAHR	FALSCH	APQVYTIPPPK	A0A075B5P4;A0A0A6YWR2;P01868;P01869	Ig gamma-1 chain C region secreted form (Fragment);Ig gamma-1 chain C region secreted form (Fragment);Ig gamma-1 chain C region secreted form;Ig gamma-1 chain C region, membrane-bound form	A0A075B5P4;A0A0A6YWR2;P01868;P01869	A0A075B5P4_MOUSE;A0A0A6YWR2_MOUSE;IGHG1_MOUSE;IGH1M_MOUSE	1.78754E-06	18.32994756	NA	NA	NA	NA	18.59523199	NA	NA	18.05524091	NA	NA	18.85633352	NA	NA	18.17239943	NA	NA	NA	18.48513518	NA	NA	NA	NA	18.56758934	NA	NA	NA	NA	NA	18.98521846	NA	NA	NA	NA	NA	NA	18.1951892	NA	NA	NA	NA	17.38934803
WAHR	FALSCH	DVLTITLTPK	A0A075B5P4;A0A0A6YWR2;P01868;P01869	Ig gamma-1 chain C region secreted form (Fragment);Ig gamma-1 chain C region secreted form (Fragment);Ig gamma-1 chain C region secreted form;Ig gamma-1 chain C region, membrane-bound form	A0A075B5P4;A0A0A6YWR2;P01868;P01869	A0A075B5P4_MOUSE;A0A0A6YWR2_MOUSE;IGHG1_MOUSE;IGH1M_MOUSE	1.78754E-06	18.63887143	NA	NA	NA	NA	18.76462691	NA	NA	18.09324084	NA	NA	19.29716321	NA	NA	18.39917616	NA	NA	NA	18.5887972	NA	NA	NA	NA	18.44556716	NA	NA	NA	NA	NA	18.62735972	NA	NA	NA	NA	NA	NA	18.00440157	NA	NA	NA	NA	17.49542274
WAHR	FALSCH	VNSAAFPAPIEK	A0A075B5P4;A0A0A6YWR2;P01868;P01869	Ig gamma-1 chain C region secreted form (Fragment);Ig gamma-1 chain C region secreted form (Fragment);Ig gamma-1 chain C region secreted form;Ig gamma-1 chain C region, membrane-bound form	A0A075B5P4;A0A0A6YWR2;P01868;P01869	A0A075B5P4_MOUSE;A0A0A6YWR2_MOUSE;IGHG1_MOUSE;IGH1M_MOUSE	1.78754E-06	18.96787371	NA	NA	NA	NA	19.23693669	NA	NA	18.47712023	NA	NA	19.26258705	NA	NA	18.6790998	NA	NA	NA	18.99742528	NA	NA	NA	NA	18.78739201	NA	NA	NA	NA	NA	19.31039259	NA	NA	NA	NA	NA	NA	19.22423277	NA	NA	NA	NA	17.95886556
WAHR	FALSCH	TTPPSVYPLAPGSAAQTNSMVTLGCLVK	A0A075B5P4;A0A0A6YWR2;P01868;P01869	Ig gamma-1 chain C region secreted form (Fragment);Ig gamma-1 chain C region secreted form (Fragment);Ig gamma-1 chain C region secreted form;Ig gamma-1 chain C region, membrane-bound form	A0A075B5P4;A0A0A6YWR2;P01868;P01869	A0A075B5P4_MOUSE;A0A0A6YWR2_MOUSE;IGHG1_MOUSE;IGH1M_MOUSE	1.78754E-06	11.9584478	NA	NA	NA	NA	14.8345659	NA	NA	12.25271459	NA	NA	14.12664815	NA	NA	13.50388918	NA	NA	NA	12.43236705	NA	NA	NA	NA	NA	NA	NA	NA	16.72971039	NA	13.58599077	NA	NA	NA	NA	NA	NA	12.12982406	NA	NA	NA	NA	NA
WAHR	FALSCH	DCGCKPCICTVPEVSSVFIFPPKPK	A0A075B5P4;A0A0A6YWR2;P01868;P01869	Ig gamma-1 chain C region secreted form (Fragment);Ig gamma-1 chain C region secreted form (Fragment);Ig gamma-1 chain C region secreted form;Ig gamma-1 chain C region, membrane-bound form	A0A075B5P4;A0A0A6YWR2;P01868;P01869	A0A075B5P4_MOUSE;A0A0A6YWR2_MOUSE;IGHG1_MOUSE;IGH1M_MOUSE	1.78754E-06	NA	NA	NA	NA	NA	NA	NA	NA	16.12641408	NA	NA	16.10247822	NA	NA	NA	NA	NA	NA	NA	NA	NA	NA	NA	NA	NA	NA	NA	NA	NA	17.02372181	NA	NA	NA	NA	NA	NA	NA	NA	NA	NA	NA	14.12440675
WAHR	FALSCH	VTCVVVDISK	A0A075B5P4;A0A0A6YWR2;P01868;P01869	Ig gamma-1 chain C region secreted form (Fragment);Ig gamma-1 chain C region secreted form (Fragment);Ig gamma-1 chain C region secreted form;Ig gamma-1 chain C region, membrane-bound form	A0A075B5P4;A0A0A6YWR2;P01868;P01869	A0A075B5P4_MOUSE;A0A0A6YWR2_MOUSE;IGHG1_MOUSE;IGH1M_MOUSE	1.78754E-06	NA	NA	NA	NA	NA	NA	NA	NA	14.38555646	NA	NA	15.76334393	NA	NA	NA	NA	NA	NA	15.21680873	NA	NA	NA	NA	NA	NA	NA	NA	NA	NA	15.50478761	NA	NA	NA	NA	NA	NA	NA	NA	NA	NA	NA	NA
WAHR	FALSCH	SILEGSDEYLVCK	A0A075B5P6;A0A075B6A0;P01872	Immunoglobulin heavy constant mu (Fragment);Immunoglobulin heavy constant mu (Fragment);Immunoglobulin heavy constant mu	A0A075B5P6;A0A075B6A0;P01872	A0A075B5P6_MOUSE;A0A075B6A0_MOUSE;IGHM_MOUSE	5.34704E-06	12.89922158	NA	16.25646951	14.06429168	NA	NA	NA	NA	NA	NA	NA	NA	12.94111347	16.59461332	NA	16.44479814	16.59811762	16.68356372	11.595504	16.20164416	NA	15.11510191	16.31899861	NA	NA	14.90802907	15.77011555	11.41155707	14.88019745	NA	14.5348275	NA	17.30370315	15.92586307	NA	14.86845999	NA	NA	14.6424455	16.73986287	16.69110559	NA
WAHR	FALSCH	ESATVTCLVK	A0A075B5P6;A0A075B6A0;P01872	Immunoglobulin heavy constant mu (Fragment);Immunoglobulin heavy constant mu (Fragment);Immunoglobulin heavy constant mu	A0A075B5P6;A0A075B6A0;P01872	A0A075B5P6_MOUSE;A0A075B6A0_MOUSE;IGHM_MOUSE	5.34704E-06	NA	NA	17.21358636	15.27514818	NA	NA	NA	NA	NA	NA	NA	NA	14.17376989	17.32117042	NA	16.81820448	17.13028591	17.12295588	NA	16.89525684	NA	15.79471654	17.07689682	NA	NA	15.14251287	16.10426559	NA	15.57071328	NA	14.92245568	NA	18.01937597	16.3622595	NA	15.49179289	NA	NA	15.59930129	17.3357812	17.64201693	NA
WAHR	FALSCH	GFSPADISVQWLQR	A0A075B5P6;A0A075B6A0;P01872	Immunoglobulin heavy constant mu (Fragment);Immunoglobulin heavy constant mu (Fragment);Immunoglobulin heavy constant mu	A0A075B5P6;A0A075B6A0;P01872	A0A075B5P6_MOUSE;A0A075B6A0_MOUSE;IGHM_MOUSE	5.34704E-06	NA	NA	14.87947225	12.53245329	NA	NA	NA	NA	NA	NA	NA	NA	11.32666706	14.5017664	NA	15.4400708	15.20184542	14.66418128	NA	14.79371329	NA	12.87159859	14.98696071	NA	NA	11.3210854	14.37283435	10.92394799	13.02853348	NA	12.22620177	NA	16.19722092	14.23839195	NA	12.71330867	NA	NA	12.8374118	14.98268244	14.88865791	NA
WAHR	FALSCH	YLATSQVLLSPK	A0A075B5P6;A0A075B6A0;P01872	Immunoglobulin heavy constant mu (Fragment);Immunoglobulin heavy constant mu (Fragment);Immunoglobulin heavy constant mu	A0A075B5P6;A0A075B6A0;P01872	A0A075B5P6_MOUSE;A0A075B6A0_MOUSE;IGHM_MOUSE	5.34704E-06	NA	NA	17.38178263	14.80840739	NA	NA	NA	NA	NA	NA	NA	NA	NA	17.17847294	NA	16.90181128	17.21076188	17.07596774	NA	16.72853151	NA	15.57138555	16.93326413	NA	NA	15.39438914	16.38331635	NA	15.19404062	NA	15.12673446	NA	17.98233762	16.64074782	NA	15.10267783	NA	NA	15.36908325	17.44103472	17.3040196	NA
WAHR	FALSCH	EFVCTVTHR	A0A075B5P6;A0A075B6A0;P01872	Immunoglobulin heavy constant mu (Fragment);Immunoglobulin heavy constant mu (Fragment);Immunoglobulin heavy constant mu	A0A075B5P6;A0A075B6A0;P01872	A0A075B5P6_MOUSE;A0A075B6A0_MOUSE;IGHM_MOUSE	5.34704E-06	NA	NA	14.28590318	13.06488215	NA	NA	NA	11.07026362	NA	NA	NA	NA	NA	14.15604207	NA	13.8799753	14.35077143	14.18817178	10.6518077	14.10821239	NA	13.43372295	14.12231707	NA	NA	13.50778759	13.30687746	10.70615183	13.05483354	NA	13.34023136	NA	14.9417644	13.65220798	NA	12.73841889	NA	NA	13.30350976	14.30051571	14.26471773	NA
WAHR	FALSCH	LVESGFTTDPVTIENK	A0A075B5P6;A0A075B6A0;P01872	Immunoglobulin heavy constant mu (Fragment);Immunoglobulin heavy constant mu (Fragment);Immunoglobulin heavy constant mu	A0A075B5P6;A0A075B6A0;P01872	A0A075B5P6_MOUSE;A0A075B6A0_MOUSE;IGHM_MOUSE	5.34704E-06	12.90244988	NA	16.33168973	13.87798063	NA	NA	NA	11.63784927	NA	NA	NA	NA	13.05314282	15.4040928	NA	15.55770661	15.54492471	15.77732394	11.78470218	16.11971614	NA	14.54488785	16.20366942	NA	NA	14.44025955	15.42366073	12.42189721	14.53004095	NA	14.15384995	NA	16.08723793	15.57119068	NA	14.40730992	NA	NA	14.41383497	16.31017969	15.69140378	NA
WAHR	FALSCH	DLHVPIPAVAEMNPNVNVFVPPR	A0A075B5P6;A0A075B6A0;P01872	Immunoglobulin heavy constant mu (Fragment);Immunoglobulin heavy constant mu (Fragment);Immunoglobulin heavy constant mu	A0A075B5P6;A0A075B6A0;P01872	A0A075B5P6_MOUSE;A0A075B6A0_MOUSE;IGHM_MOUSE	5.34704E-06	NA	NA	14.21058761	12.29448391	NA	NA	NA	NA	NA	NA	NA	NA	NA	12.43735391	NA	15.2130301	14.06810073	13.44556859	NA	14.79339762	NA	11.84171406	13.62747914	NA	NA	11.85493065	14.1826524	NA	13.00927254	NA	14.01935796	NA	15.42450739	14.96640401	NA	11.77074892	NA	NA	11.0161606	14.21352499	14.02701843	8.104863146
WAHR	FALSCH	HPPAVYLLPPAR	A0A075B5P6;A0A075B6A0;P01872	Immunoglobulin heavy constant mu (Fragment);Immunoglobulin heavy constant mu (Fragment);Immunoglobulin heavy constant mu	A0A075B5P6;A0A075B6A0;P01872	A0A075B5P6_MOUSE;A0A075B6A0_MOUSE;IGHM_MOUSE	5.34704E-06	NA	NA	16.07358066	NA	NA	NA	NA	NA	NA	NA	NA	NA	12.00672174	16.09045431	NA	15.63415278	16.29007076	16.07935478	NA	15.19876518	NA	13.91524292	15.3953004	NA	NA	NA	14.90927215	NA	13.9428155	NA	NA	NA	15.96429925	14.68392087	NA	NA	NA	NA	14.13946453	15.90918053	16.07137576	NA
WAHR	FALSCH	GVASVCVEDWNNR	A0A075B5P6;A0A075B6A0;P01872	Immunoglobulin heavy constant mu (Fragment);Immunoglobulin heavy constant mu (Fragment);Immunoglobulin heavy constant mu	A0A075B5P6;A0A075B6A0;P01872	A0A075B5P6_MOUSE;A0A075B6A0_MOUSE;IGHM_MOUSE	5.34704E-06	NA	NA	NA	NA	NA	NA	NA	NA	NA	NA	NA	NA	NA	15.00796507	NA	NA	16.85325705	15.20492866	NA	NA	NA	NA	16.12108371	NA	NA	NA	16.19319352	NA	NA	NA	NA	NA	15.66310709	NA	NA	NA	NA	NA	NA	14.96030173	15.11223531	NA
WAHR	FALSCH	NLVAMGCLAR	A0A075B5P6;A0A075B6A0;P01872	Immunoglobulin heavy constant mu (Fragment);Immunoglobulin heavy constant mu (Fragment);Immunoglobulin heavy constant mu	A0A075B5P6;A0A075B6A0;P01872	A0A075B5P6_MOUSE;A0A075B6A0_MOUSE;IGHM_MOUSE	5.34704E-06	NA	NA	NA	NA	NA	NA	NA	NA	NA	NA	NA	NA	NA	NA	NA	NA	NA	NA	NA	NA	NA	NA	NA	NA	NA	NA	NA	NA	NA	NA	NA	NA	NA	15.0583327	NA	NA	NA	NA	NA	NA	NA	NA
WAHR	FALSCH	SSSTAYMQLSSLTSEDSAVYYCAR	A0A075B5T4;A0A075B5W2;A0A075B5W3;A0A075B5X3;A0A075B5X7;A0A0A6YXC3;A0A0G2JFS5;P01749	Immunoglobulin heavy variable 1-4 (Fragment);Immunoglobulin heavy variable 1-52;Immunoglobulin heavy variable 1-53 (Fragment);Immunoglobulin heavy variable 1-64 (Fragment);Immunoglobulin heavy variable 1-69;Immunoglobulin heavy variable 1-52 (Fragment);Immunoglobulin heavy variable 1-69 (Fragment);Ig heavy chain V region 3	A0A075B5T4;A0A075B5W2;A0A075B5W3;A0A075B5X3;A0A075B5X7;A0A0A6YXC3;A0A0G2JFS5;P01749	A0A075B5T4_MOUSE;A0A075B5W2_MOUSE;A0A075B5W3_MOUSE;A0A075B5X3_MOUSE;A0A075B5X7_MOUSE;A0A0A6YXC3_MOUSE;A0A0G2JFS5_MOUSE;HVM05_MOUSE	2.12007E-05	18.38692039	17.23933405	15.79468736	NA	18.34114187	18.95795577	17.67944809	18.47562519	18.33678427	17.60304093	18.08597364	19.53375203	18.20488017	14.77519206	18.23022074	15.44053153	15.17301251	14.75624399	18.30738497	14.57374611	17.37860966	NA	13.35722935	16.27311773	18.99891309	NA	14.89388339	17.67428268	NA	18.82052959	NA	18.79378537	15.38791989	14.64807526	NA	NA	17.57454333	17.77974027	NA	15.72091337	15.99440655	17.67150376
WAHR	FALSCH	LLESLDQLELR	A0A087WNX9;Q91YN9	BAG family molecular chaperone regulator 2	A0A087WNX9;Q91YN9	A0A087WNX9_MOUSE;BAG2_MOUSE	0.003017431	12.20247137	12.61774805	NA	NA	13.07069181	13.61371025	12.96703144	12.9913057	13.05712756	13.36906747	13.48822328	12.65893642	13.00127106	NA	13.3211062	NA	NA	NA	12.68386135	NA	12.66998148	NA	NA	12.5806045	NA	NA	NA	13.11609049	NA	13.3264925	NA	13.26719961	NA	NA	13.7017372	NA	12.28049404	12.8726974	NA	NA	NA	12.7370421
WAHR	FALSCH	QCLSFCPAGVPIRDPNIR	A0A087WNZ5;A0A087WRP7;P0CW02	Lymphocyte antigen 6C1;Lymphocyte antigen 6C1 (Fragment);Lymphocyte antigen 6C1	A0A087WNZ5;A0A087WRP7;P0CW02	A0A087WNZ5_MOUSE;A0A087WRP7_MOUSE;LY6C1_MOUSE	6.34541E-05	NA	NA	NA	NA	NA	NA	13.711336	13.58139172	NA	14.04528316	13.94360861	NA	14.07904076	NA	NA	NA	NA	NA	NA	NA	13.92274107	13.2541562	NA	NA	14.04500877	NA	NA	14.37755134	NA	14.34503696	NA	13.80772932	11.87093154	NA	NA	NA	NA	14.14921367	NA	NA	NA	NA
FALSCH	FALSCH	ASDGFCIAQNIELIEDSQR	A0A087WNZ5;A0A087WRP7;P0CW02	Lymphocyte antigen 6C1;Lymphocyte antigen 6C1 (Fragment);Lymphocyte antigen 6C1	A0A087WNZ5;A0A087WRP7;P0CW02	A0A087WNZ5_MOUSE;A0A087WRP7_MOUSE;LY6C1_MOUSE	6.34541E-05	10.58225987	NA	NA	NA	NA	NA	11.25849104	11.21009179	11.64409696	9.722082256	10.69854068	11.30995411	NA	9.421961006	NA	NA	NA	NA	10.77855619	NA	11.15379174	NA	NA	10.67547352	11.14352989	NA	NA	10.12957591	NA	10.94352257	NA	NA	NA	NA	NA	11.56314175	12.05745649	12.18578151	11.92870516	NA	NA	12.28219193
WAHR	FALSCH	SKPSPQLSAETPVAALPEFPR	A0A087WQ94;A0A087WQM0;A0A087WQS0;A0A087WRU0;A0A1D5RM59;E9Q0S6	Tensin 1 (Fragment);Tensin 1;Tensin 1;Tensin 1 (Fragment);Tensin 1;Tensin 1	A0A087WQ94;A0A087WQM0;A0A087WQS0;A0A087WRU0;A0A1D5RM59;E9Q0S6	A0A087WQ94_MOUSE;A0A087WQM0_MOUSE;A0A087WQS0_MOUSE;A0A087WRU0_MOUSE;A0A1D5RM59_MOUSE;E9Q0S6_MOUSE	0.003762174	NA	NA	NA	NA	NA	NA	NA	NA	NA	NA	NA	NA	13.42403929	NA	13.31574757	NA	NA	NA	NA	NA	13.8924898	NA	NA	NA	NA	NA	NA	13.29563767	NA	NA	NA	13.26537863	NA	NA	NA	NA	12.8914112	NA	NA	NA	NA	NA
WAHR	FALSCH	SQSFPDVEPQLPQAPTR	A0A087WQ94;A0A087WQM0;A0A087WQS0;A0A087WRU0;A0A1D5RM59;E9Q0S6	Tensin 1 (Fragment);Tensin 1;Tensin 1;Tensin 1 (Fragment);Tensin 1;Tensin 1	A0A087WQ94;A0A087WQM0;A0A087WQS0;A0A087WRU0;A0A1D5RM59;E9Q0S6	A0A087WQ94_MOUSE;A0A087WQM0_MOUSE;A0A087WQS0_MOUSE;A0A087WRU0_MOUSE;A0A1D5RM59_MOUSE;E9Q0S6_MOUSE	0.003762174	NA	NA	NA	NA	NA	NA	NA	NA	NA	11.82744581	NA	NA	NA	NA	NA	NA	NA	NA	11.28548597	NA	11.97028378	NA	NA	11.58764904	11.96932462	NA	NA	NA	NA	NA	NA	NA	NA	NA	11.526267	NA	11.9983351	NA	NA	NA	NA	NA
WAHR	FALSCH	ERQPAEPPGPLR	A0A087WQ94;A0A087WQM0;A0A087WQS0;A0A087WRU0;A0A1D5RM59;E9Q0S6	Tensin 1 (Fragment);Tensin 1;Tensin 1;Tensin 1 (Fragment);Tensin 1;Tensin 1	A0A087WQ94;A0A087WQM0;A0A087WQS0;A0A087WRU0;A0A1D5RM59;E9Q0S6	A0A087WQ94_MOUSE;A0A087WQM0_MOUSE;A0A087WQS0_MOUSE;A0A087WRU0_MOUSE;A0A1D5RM59_MOUSE;E9Q0S6_MOUSE	0.003762174	NA	NA	NA	NA	11.03201098	NA	11.57963636	NA	11.42828268	11.4730186	NA	NA	12.17880939	NA	NA	NA	NA	NA	11.35941055	NA	12.19380098	NA	NA	NA	11.15701131	NA	NA	11.88740831	NA	NA	NA	NA	NA	NA	NA	NA	12.12654823	NA	NA	NA	NA	10.48168401
FALSCH	FALSCH	LFGFVAR	A0A087WQ94;A0A087WQM0;A0A087WQS0;A0A087WRU0;A0A1D5RM59;E9Q0S6	Tensin 1 (Fragment);Tensin 1;Tensin 1;Tensin 1 (Fragment);Tensin 1;Tensin 1	A0A087WQ94;A0A087WQM0;A0A087WQS0;A0A087WRU0;A0A1D5RM59;E9Q0S6	A0A087WQ94_MOUSE;A0A087WQM0_MOUSE;A0A087WQS0_MOUSE;A0A087WRU0_MOUSE;A0A1D5RM59_MOUSE;E9Q0S6_MOUSE	0.003762174	NA	NA	NA	NA	NA	NA	13.86141204	NA	NA	NA	NA	NA	NA	NA	NA	NA	NA	NA	NA	NA	NA	NA	NA	NA	12.58623715	NA	NA	NA	NA	NA	10.94252528	NA	NA	NA	NA	NA	12.49836955	NA	NA	NA	NA	NA
FALSCH	FALSCH	EQAIALLK	A0A087WQ94;A0A087WQM0;A0A087WQS0;A0A087WRU0;A0A1D5RM59;E9Q0S6	Tensin 1 (Fragment);Tensin 1;Tensin 1;Tensin 1 (Fragment);Tensin 1;Tensin 1	A0A087WQ94;A0A087WQM0;A0A087WQS0;A0A087WRU0;A0A1D5RM59;E9Q0S6	A0A087WQ94_MOUSE;A0A087WQM0_MOUSE;A0A087WQS0_MOUSE;A0A087WRU0_MOUSE;A0A1D5RM59_MOUSE;E9Q0S6_MOUSE	0.003762174	NA	NA	NA	NA	NA	NA	NA	NA	16.30284197	NA	NA	9.491333476	NA	NA	NA	NA	NA	NA	NA	NA	NA	NA	11.8960479	NA	NA	NA	NA	NA	NA	NA	NA	NA	NA	NA	NA	NA	NA	NA	NA	NA	NA	NA
FALSCH	FALSCH	IIAVSFPSTANEENFR	A0A087WQ94;A0A087WQM0;A0A087WQS0;A0A087WRU0;A0A1D5RM59;E9Q0S6	Tensin 1 (Fragment);Tensin 1;Tensin 1;Tensin 1 (Fragment);Tensin 1;Tensin 1	A0A087WQ94;A0A087WQM0;A0A087WQS0;A0A087WRU0;A0A1D5RM59;E9Q0S6	A0A087WQ94_MOUSE;A0A087WQM0_MOUSE;A0A087WQS0_MOUSE;A0A087WRU0_MOUSE;A0A1D5RM59_MOUSE;E9Q0S6_MOUSE	0.003762174	NA	NA	NA	NA	NA	12.14664842	NA	11.59872078	NA	NA	NA	NA	NA	NA	12.51162995	NA	NA	NA	NA	NA	NA	NA	NA	NA	NA	NA	NA	NA	NA	NA	NA	NA	NA	NA	NA	NA	NA	NA	NA	NA	NA	NA
WAHR	FALSCH	TPEEEPLNLEGLVAHR	A0A087WQ94;A0A087WQM0;A0A087WQS0;A0A087WRU0;A0A1D5RM59;E9Q0S6	Tensin 1 (Fragment);Tensin 1;Tensin 1;Tensin 1 (Fragment);Tensin 1;Tensin 1	A0A087WQ94;A0A087WQM0;A0A087WQS0;A0A087WRU0;A0A1D5RM59;E9Q0S6	A0A087WQ94_MOUSE;A0A087WQM0_MOUSE;A0A087WQS0_MOUSE;A0A087WRU0_MOUSE;A0A1D5RM59_MOUSE;E9Q0S6_MOUSE	0.003762174	NA	NA	NA	NA	NA	NA	NA	NA	11.45573479	NA	NA	NA	NA	NA	NA	NA	NA	NA	NA	NA	NA	NA	NA	NA	NA	NA	NA	NA	NA	NA	NA	NA	NA	NA	NA	NA	11.56984138	NA	NA	NA	NA	NA
FALSCH	FALSCH	VSAQGITLTDNQR	A0A087WQ94;A0A087WQM0;A0A087WQS0;A0A087WRU0;A0A1D5RM59;E9Q0S6	Tensin 1 (Fragment);Tensin 1;Tensin 1;Tensin 1 (Fragment);Tensin 1;Tensin 1	A0A087WQ94;A0A087WQM0;A0A087WQS0;A0A087WRU0;A0A1D5RM59;E9Q0S6	A0A087WQ94_MOUSE;A0A087WQM0_MOUSE;A0A087WQS0_MOUSE;A0A087WRU0_MOUSE;A0A1D5RM59_MOUSE;E9Q0S6_MOUSE	0.003762174	NA	NA	NA	NA	NA	NA	13.8965756	NA	NA	NA	NA	NA	NA	NA	NA	NA	NA	NA	NA	NA	NA	NA	NA	NA	NA	NA	NA	NA	NA	NA	NA	NA	NA	NA	NA	NA	NA	NA	NA	NA	NA	NA
FALSCH	FALSCH	ATSETLAADPTPAATIVHFK	A0A087WQ94;A0A087WQM0;A0A087WQS0;A0A087WRU0;A0A1D5RM59;E9Q0S6	Tensin 1 (Fragment);Tensin 1;Tensin 1;Tensin 1 (Fragment);Tensin 1;Tensin 1	A0A087WQ94;A0A087WQM0;A0A087WQS0;A0A087WRU0;A0A1D5RM59;E9Q0S6	A0A087WQ94_MOUSE;A0A087WQM0_MOUSE;A0A087WQS0_MOUSE;A0A087WRU0_MOUSE;A0A1D5RM59_MOUSE;E9Q0S6_MOUSE	0.003762174	NA	NA	NA	NA	NA	NA	NA	NA	NA	NA	NA	NA	NA	NA	NA	NA	NA	NA	NA	NA	13.08596801	NA	NA	NA	NA	NA	NA	NA	NA	NA	NA	NA	NA	NA	NA	NA	NA	NA	NA	NA	NA	NA
WAHR	WAHR	GFLAGYVVAK	A0A087WQH8	Probable UDP-sugar transporter protein SLC35A4	A0A087WQH8	A0A087WQH8_MOUSE	0.005623533	13.06917056	12.7719768	NA	NA	12.38911699	11.99636075	12.58078679	12.7518643	13.12079175	12.18326088	13.02741499	12.7821141	13.00898386	NA	13.01774689	12.82365115	13.08008504	12.33783774	13.32242054	NA	12.96663775	12.60861854	12.62400348	12.95285663	13.06319161	12.97547651	13.04021879	13.1747171	13.1604749	12.96000138	13.25635571	12.66821337	12.85750909	12.77383117	12.79636456	12.9138697	13.32036932	13.17607366	13.34743186	12.49099552	NA	13.16317264
WAHR	FALSCH	LQAAAGIVQTALAR	A0A087WR45;Q3UKG2	Proline-rich basic protein 1;Proline-rich basic protein 1 (Fragment)	A0A087WR45;Q3UKG2	A0A087WR45_MOUSE;Q3UKG2_MOUSE	0.000174049	12.94891816	13.31810402	NA	NA	14.14280795	NA	13.57666252	13.58044466	13.5781701	13.85979381	13.94334043	13.33734994	13.57687787	NA	13.60820207	NA	NA	NA	12.68317401	NA	13.76454986	NA	NA	12.98897633	13.4860685	NA	NA	NA	NA	13.43102621	NA	13.63798622	NA	NA	13.44492215	NA	12.99533749	12.88093976	NA	NA	NA	12.59386004
WAHR	FALSCH	LPGALAFGQR	A0A087WR45;Q3UKG2	Proline-rich basic protein 1;Proline-rich basic protein 1 (Fragment)	A0A087WR45;Q3UKG2	A0A087WR45_MOUSE;Q3UKG2_MOUSE	0.000174049	11.45823161	11.29045392	NA	NA	12.49754539	12.36597601	12.54874377	12.14319207	11.37269538	12.21709427	12.21792112	12.14414687	12.40356021	NA	11.62902731	NA	NA	NA	10.33407976	NA	12.16795482	NA	NA	NA	11.79672336	NA	NA	NA	NA	11.95844321	NA	12.26894141	NA	NA	11.52572502	NA	10.60100438	NA	NA	NA	NA	NA
WAHR	FALSCH	DSSLPALLPR	A0A087WR45;Q3UKG2	Proline-rich basic protein 1;Proline-rich basic protein 1 (Fragment)	A0A087WR45;Q3UKG2	A0A087WR45_MOUSE;Q3UKG2_MOUSE	0.000174049	9.84042615	9.890124091	NA	NA	11.67096404	9.383102684	10.8886897	NA	8.548758305	10.23689749	NA	8.495451887	10.37003044	NA	9.903735784	NA	NA	NA	8.633340771	NA	NA	NA	NA	10.17013608	NA	NA	NA	NA	NA	NA	NA	9.378768037	NA	NA	NA	NA	8.669448263	8.848427472	NA	NA	NA	NA
WAHR	FALSCH	SHLTSTLDDDVCPEAVGSGEAASERPR	A0A087WR45;Q3UKG2	Proline-rich basic protein 1;Proline-rich basic protein 1 (Fragment)	A0A087WR45;Q3UKG2	A0A087WR45_MOUSE;Q3UKG2_MOUSE	0.000174049	11.50821325	NA	NA	NA	NA	NA	13.77603134	NA	NA	13.68992579	13.56123265	12.92184012	13.60736566	NA	NA	NA	NA	NA	NA	NA	13.24821803	NA	NA	NA	NA	NA	NA	12.3913037	NA	13.14895848	NA	NA	NA	NA	NA	NA	NA	NA	NA	NA	NA	NA
WAHR	FALSCH	AAPELETPLVAPATAVQAPLLPDHPATAAR	A0A087WR45;Q3UKG2	Proline-rich basic protein 1;Proline-rich basic protein 1 (Fragment)	A0A087WR45;Q3UKG2	A0A087WR45_MOUSE;Q3UKG2_MOUSE	0.000174049	NA	NA	NA	NA	NA	NA	11.65151117	NA	10.84681067	10.61684497	11.92968347	NA	11.35898584	NA	NA	NA	NA	NA	NA	NA	12.08115475	NA	NA	NA	11.93604393	NA	NA	11.32457572	NA	NA	NA	12.8555921	NA	NA	NA	NA	NA	10.53561329	NA	NA	NA	10.36813502
WAHR	FALSCH	SSPAFPGGTSSAWENR	A0A087WR45;Q3UKG2	Proline-rich basic protein 1;Proline-rich basic protein 1 (Fragment)	A0A087WR45;Q3UKG2	A0A087WR45_MOUSE;Q3UKG2_MOUSE	0.000174049	NA	NA	NA	NA	NA	NA	NA	NA	NA	NA	NA	11.81537411	NA	NA	NA	NA	NA	NA	NA	NA	NA	NA	NA	NA	NA	NA	NA	NA	NA	NA	NA	12.33630937	NA	NA	NA	NA	NA	NA	NA	NA	NA	NA
WAHR	FALSCH	MLPSGEMEVIFGAGPLFNR	A0A087WR45;Q3UKG2	Proline-rich basic protein 1;Proline-rich basic protein 1 (Fragment)	A0A087WR45;Q3UKG2	A0A087WR45_MOUSE;Q3UKG2_MOUSE	0.000174049	NA	NA	NA	NA	NA	NA	NA	NA	NA	NA	NA	NA	NA	NA	NA	NA	NA	NA	NA	NA	NA	NA	NA	NA	NA	NA	NA	NA	NA	NA	NA	NA	NA	NA	NA	NA	NA	NA	11.96972868	NA	NA	NA
WAHR	FALSCH	GTWLWVAPGR	A0A087WR45;Q3UKG2	Proline-rich basic protein 1;Proline-rich basic protein 1 (Fragment)	A0A087WR45;Q3UKG2	A0A087WR45_MOUSE;Q3UKG2_MOUSE	0.000174049	NA	NA	NA	NA	NA	NA	NA	NA	NA	11.55486633	NA	NA	NA	NA	NA	NA	NA	NA	NA	NA	NA	NA	NA	NA	NA	NA	NA	NA	NA	NA	NA	NA	NA	NA	NA	NA	NA	NA	NA	NA	NA	NA
FALSCH	FALSCH	APITGYIIR	A0A087WR50;A0A087WS56;A0A087WSN6;B7ZNJ1;B9EHT6;Q3UHL6	Fibronectin 1, isoform CRA_d;Fibronectin;Fibronectin 1, isoform CRA_c;Fibronectin;Fibronectin;Fibronectin	A0A087WR50;A0A087WS56;A0A087WSN6;B7ZNJ1;B9EHT6;Q3UHL6	A0A087WR50_MOUSE;A0A087WS56_MOUSE;A0A087WSN6_MOUSE;B7ZNJ1_MOUSE;B9EHT6_MOUSE;Q3UHL6_MOUSE	0.002115925	12.0239443	11.41939313	NA	NA	NA	12.81305977	12.95535267	12.31836628	NA	NA	NA	NA	12.37961126	NA	11.47580417	NA	NA	NA	12.31960222	NA	12.35686807	12.82484818	NA	NA	NA	NA	NA	12.58227187	10.74337636	12.70054747	NA	12.50173942	NA	NA	NA	NA	12.31883403	12.75546197	NA	NA	NA	11.40251399
FALSCH	FALSCH	ATGVFTTLQPLR	A0A087WR50;A0A087WS56;A0A087WSN6;B7ZNJ1;B9EHT6;Q3UHL6	Fibronectin 1, isoform CRA_d;Fibronectin;Fibronectin 1, isoform CRA_c;Fibronectin;Fibronectin;Fibronectin	A0A087WR50;A0A087WS56;A0A087WSN6;B7ZNJ1;B9EHT6;Q3UHL6	A0A087WR50_MOUSE;A0A087WS56_MOUSE;A0A087WSN6_MOUSE;B7ZNJ1_MOUSE;B9EHT6_MOUSE;Q3UHL6_MOUSE	0.002115925	NA	NA	NA	NA	15.7064971	NA	15.65515401	15.08747908	NA	NA	NA	14.95137277	15.4726772	NA	NA	NA	NA	NA	NA	NA	15.39627312	15.51091811	NA	NA	14.81942166	NA	NA	14.93031663	NA	15.06937729	NA	15.00500352	NA	NA	NA	NA	14.93646052	14.79848313	NA	NA	NA	NA
FALSCH	FALSCH	NTFAEITGLSPGVTYLFK	A0A087WR50;A0A087WS56;A0A087WSN6;B7ZNJ1;B9EHT6;Q3UHL6	Fibronectin 1, isoform CRA_d;Fibronectin;Fibronectin 1, isoform CRA_c;Fibronectin;Fibronectin;Fibronectin	A0A087WR50;A0A087WS56;A0A087WSN6;B7ZNJ1;B9EHT6;Q3UHL6	A0A087WR50_MOUSE;A0A087WS56_MOUSE;A0A087WSN6_MOUSE;B7ZNJ1_MOUSE;B9EHT6_MOUSE;Q3UHL6_MOUSE	0.002115925	NA	NA	NA	NA	NA	9.321765784	8.546640856	NA	NA	NA	NA	NA	8.162115355	NA	NA	NA	NA	NA	NA	NA	8.303799307	NA	NA	NA	NA	NA	NA	NA	NA	8.568113301	NA	NA	NA	NA	NA	NA	NA	8.237024024	NA	NA	NA	8.326465782
FALSCH	FALSCH	NLQPGSEYTVTLVAVK	A0A087WR50;A0A087WS56;A0A087WSN6;B7ZNJ1;B9EHT6;Q3UHL6	Fibronectin 1, isoform CRA_d;Fibronectin;Fibronectin 1, isoform CRA_c;Fibronectin;Fibronectin;Fibronectin	A0A087WR50;A0A087WS56;A0A087WSN6;B7ZNJ1;B9EHT6;Q3UHL6	A0A087WR50_MOUSE;A0A087WS56_MOUSE;A0A087WSN6_MOUSE;B7ZNJ1_MOUSE;B9EHT6_MOUSE;Q3UHL6_MOUSE	0.002115925	NA	NA	NA	NA	NA	NA	NA	NA	13.49939557	NA	13.63969709	NA	NA	NA	NA	NA	NA	NA	12.52816683	NA	14.06226968	NA	NA	NA	NA	NA	NA	NA	NA	NA	NA	NA	NA	NA	NA	NA	NA	14.29219419	NA	NA	NA	14.19040747
FALSCH	FALSCH	SYTITGLQPGTDYK	A0A087WR50;A0A087WS56;A0A087WSN6;B7ZNJ1;B9EHT6;Q3UHL6	Fibronectin 1, isoform CRA_d;Fibronectin;Fibronectin 1, isoform CRA_c;Fibronectin;Fibronectin;Fibronectin	A0A087WR50;A0A087WS56;A0A087WSN6;B7ZNJ1;B9EHT6;Q3UHL6	A0A087WR50_MOUSE;A0A087WS56_MOUSE;A0A087WSN6_MOUSE;B7ZNJ1_MOUSE;B9EHT6_MOUSE;Q3UHL6_MOUSE	0.002115925	NA	NA	NA	NA	NA	NA	14.13787138	13.50242849	NA	NA	14.09020599	NA	NA	NA	NA	NA	NA	NA	NA	NA	NA	NA	NA	NA	NA	NA	NA	NA	NA	NA	NA	14.2856574	NA	NA	NA	NA	NA	NA	NA	NA	NA	NA
FALSCH	FALSCH	VEVLPVSLPGEHGQR	A0A087WR50;A0A087WS56;A0A087WSN6;B7ZNJ1;B9EHT6;Q3UHL6	Fibronectin 1, isoform CRA_d;Fibronectin;Fibronectin 1, isoform CRA_c;Fibronectin;Fibronectin;Fibronectin	A0A087WR50;A0A087WS56;A0A087WSN6;B7ZNJ1;B9EHT6;Q3UHL6	A0A087WR50_MOUSE;A0A087WS56_MOUSE;A0A087WSN6_MOUSE;B7ZNJ1_MOUSE;B9EHT6_MOUSE;Q3UHL6_MOUSE	0.002115925	NA	NA	NA	NA	NA	13.27221473	NA	13.2911935	NA	12.41246788	NA	NA	NA	NA	NA	NA	NA	NA	NA	NA	13.62055005	NA	NA	NA	NA	NA	NA	13.74429391	NA	NA	NA	NA	NA	12.4186025	NA	NA	NA	13.33976215	NA	NA	NA	NA
FALSCH	FALSCH	STTPDITGYR	A0A087WR50;A0A087WS56;A0A087WSN6;B7ZNJ1;B9EHT6;Q3UHL6	Fibronectin 1, isoform CRA_d;Fibronectin;Fibronectin 1, isoform CRA_c;Fibronectin;Fibronectin;Fibronectin	A0A087WR50;A0A087WS56;A0A087WSN6;B7ZNJ1;B9EHT6;Q3UHL6	A0A087WR50_MOUSE;A0A087WS56_MOUSE;A0A087WSN6_MOUSE;B7ZNJ1_MOUSE;B9EHT6_MOUSE;Q3UHL6_MOUSE	0.002115925	NA	NA	NA	NA	NA	NA	NA	NA	NA	NA	NA	NA	NA	NA	NA	NA	NA	NA	NA	NA	NA	NA	NA	NA	NA	NA	NA	NA	NA	NA	NA	NA	NA	NA	12.30488643	NA	NA	NA	NA	NA	NA	NA
FALSCH	FALSCH	YEVSVYALK	A0A087WR50;A0A087WS56;A0A087WSN6;B7ZNJ1;B9EHT6;Q3UHL6	Fibronectin 1, isoform CRA_d;Fibronectin;Fibronectin 1, isoform CRA_c;Fibronectin;Fibronectin;Fibronectin	A0A087WR50;A0A087WS56;A0A087WSN6;B7ZNJ1;B9EHT6;Q3UHL6	A0A087WR50_MOUSE;A0A087WS56_MOUSE;A0A087WSN6_MOUSE;B7ZNJ1_MOUSE;B9EHT6_MOUSE;Q3UHL6_MOUSE	0.002115925	NA	NA	NA	NA	NA	NA	NA	NA	11.74962696	NA	NA	NA	NA	NA	NA	NA	NA	NA	NA	NA	NA	9.524257209	NA	NA	NA	NA	NA	NA	NA	NA	NA	NA	NA	NA	NA	NA	NA	NA	NA	NA	NA	NA
FALSCH	FALSCH	ITGYIIK	A0A087WR50;A0A087WS56;A0A087WSN6;B7ZNJ1;B9EHT6;Q3UHL6	Fibronectin 1, isoform CRA_d;Fibronectin;Fibronectin 1, isoform CRA_c;Fibronectin;Fibronectin;Fibronectin	A0A087WR50;A0A087WS56;A0A087WSN6;B7ZNJ1;B9EHT6;Q3UHL6	A0A087WR50_MOUSE;A0A087WS56_MOUSE;A0A087WSN6_MOUSE;B7ZNJ1_MOUSE;B9EHT6_MOUSE;Q3UHL6_MOUSE	0.002115925	NA	NA	NA	NA	NA	NA	NA	14.24434599	NA	NA	NA	NA	NA	NA	NA	NA	NA	NA	NA	NA	NA	NA	NA	NA	NA	NA	NA	NA	NA	NA	NA	NA	NA	NA	NA	NA	NA	NA	NA	NA	NA	NA
WAHR	FALSCH	DDKESAPISDTVVPAVPPPTDLR	A0A087WR50;A0A087WS56;A0A087WSN6;B7ZNJ1;B9EHT6;Q3UHL6	Fibronectin 1, isoform CRA_d;Fibronectin;Fibronectin 1, isoform CRA_c;Fibronectin;Fibronectin;Fibronectin	A0A087WR50;A0A087WS56;A0A087WSN6;B7ZNJ1;B9EHT6;Q3UHL6	A0A087WR50_MOUSE;A0A087WS56_MOUSE;A0A087WSN6_MOUSE;B7ZNJ1_MOUSE;B9EHT6_MOUSE;Q3UHL6_MOUSE	0.002115925	NA	NA	NA	NA	NA	NA	NA	NA	NA	NA	NA	NA	NA	NA	NA	NA	NA	NA	NA	NA	NA	NA	NA	NA	NA	NA	NA	NA	NA	NA	NA	NA	NA	NA	NA	NA	NA	NA	NA	NA	NA	NA
FALSCH	FALSCH	EIIDPVLDR	A0A0A0MQA5;P68368	Tubulin alpha chain (Fragment);Tubulin alpha-4A chain	A0A0A0MQA5;P68368	A0A0A0MQA5_MOUSE;TBA4A_MOUSE	2.32121E-06	17.56874228	17.84296577	17.38194525	17.35886486	17.87254138	17.87972781	18.16981035	17.86961548	17.25143904	17.53192378	17.92423129	17.41903086	18.03768958	17.07637211	17.27992847	17.35654411	17.17264391	16.92725789	17.25605062	17.18581994	17.90923065	17.13767387	16.71644357	17.50503793	17.98155628	16.73346232	16.7298787	17.45261554	16.35845716	17.48132876	16.77215069	17.64270389	17.02012269	16.99116792	16.87064504	17.16253765	17.09150403	17.91709151	17.04541335	17.82950693	16.72092299	17.47338312
FALSCH	FALSCH	AVFVDLEPTVIDEIR	A0A0A0MQA5;P68368	Tubulin alpha chain (Fragment);Tubulin alpha-4A chain	A0A0A0MQA5;P68368	A0A0A0MQA5_MOUSE;TBA4A_MOUSE	2.32121E-06	14.88330328	15.00093613	15.07229861	14.86861577	16.41078499	16.52576777	15.20667214	15.52872432	14.93049492	15.6349032	15.45097971	15.69355898	16.2259403	15.14379725	16.01396057	15.75604595	15.52594029	14.60897283	14.59699002	15.26996541	15.57647252	15.20755538	15.16417506	14.72329215	15.50434271	14.92982898	14.44925277	14.3083529	14.42525879	14.86552833	14.66725207	14.65306795	13.82231868	15.31627286	14.63987087	15.14601524	14.39402716	15.30571316	14.91221667	15.55375609	14.53278754	14.97399539
FALSCH	FALSCH	SIQFVDWCPTGFK	A0A0A0MQA5;P68368	Tubulin alpha chain (Fragment);Tubulin alpha-4A chain	A0A0A0MQA5;P68368	A0A0A0MQA5_MOUSE;TBA4A_MOUSE	2.32121E-06	14.91051611	15.26055782	13.97863573	14.23698727	14.708197	15.07545096	15.29410519	14.28129367	14.07373312	15.2770144	15.38461725	14.55688618	15.67628442	14.30434368	14.49250154	15.39858316	14.67460409	14.09138415	14.88952878	14.68625715	14.41288587	14.30074533	14.33198827	14.1245308	14.95330708	13.14415224	14.27286762	15.04858334	14.13851312	14.83423236	12.8715603	15.32919096	15.41481555	14.34738466	12.31154829	14.51329176	14.25969815	14.3414744	14.16413857	14.94128017	13.56784987	14.31262313
FALSCH	FALSCH	IHFPLATYAPVISAEK	A0A0A0MQA5;P68368	Tubulin alpha chain (Fragment);Tubulin alpha-4A chain	A0A0A0MQA5;P68368	A0A0A0MQA5_MOUSE;TBA4A_MOUSE	2.32121E-06	15.63731415	15.9576818	15.24776678	15.9550777	15.40583995	16.26464114	16.25522234	15.83684281	15.40487381	15.6894135	16.11121265	15.29131859	16.42450525	15.2236137	15.45485484	15.83559669	15.58932729	14.96416657	15.73732901	15.62207251	16.31960927	15.68199415	14.77113559	15.7464926	16.25885888	15.06910835	14.977229	15.70032065	14.6646954	15.68697543	14.82600364	15.99466631	15.30881282	15.34308582	14.72993608	15.75577101	14.95308656	15.90617036	14.9577752	15.79948066	14.63293213	15.57045344
FALSCH	FALSCH	VGINYQPPTVVPGGDLAK	A0A0A0MQA5;P68368	Tubulin alpha chain (Fragment);Tubulin alpha-4A chain	A0A0A0MQA5;P68368	A0A0A0MQA5_MOUSE;TBA4A_MOUSE	2.32121E-06	17.04159726	17.12836486	16.20108087	16.37097608	17.45779742	17.39537295	17.3648784	17.00303764	16.60113251	17.00265305	17.06034129	16.70973424	17.52632475	16.30900501	16.59180527	16.79836997	16.41404547	16.15634602	16.72214454	16.77527238	16.93341771	16.56499909	16.08189374	16.81837836	17.33804226	16.7184616	16.20013256	16.62775619	16.34184069	16.57509132	15.97505781	17.01280186	16.47351708	16.65994449	15.96068725	16.87060317	16.21957685	16.79572799	16.19171569	17.17584012	16.17900809	16.73899276
FALSCH	FALSCH	TIGGGDDSFTTFFCETGAGK	A0A0A0MQA5;P68368	Tubulin alpha chain (Fragment);Tubulin alpha-4A chain	A0A0A0MQA5;P68368	A0A0A0MQA5_MOUSE;TBA4A_MOUSE	2.32121E-06	13.76373443	13.99231214	13.87198214	13.13614036	14.24866922	13.96232381	13.71300972	13.78045862	13.54466388	13.87051633	14.19280434	13.80763228	14.5150047	13.184694	13.65460028	13.86453303	13.94422141	13.13648856	13.67843767	14.03485154	13.80554338	13.40934799	13.89457029	13.41857634	13.50187842	13.48020643	13.710411	13.09145212	13.62412958	13.13933503	13.43630503	13.60585652	14.06217844	13.89856867	12.9708485	14.39832443	13.77758553	13.44883502	14.06527228	14.53127931	13.70177633	13.72327994
FALSCH	FALSCH	LISQIVSSITASLR	A0A0A0MQA5;P68368	Tubulin alpha chain (Fragment);Tubulin alpha-4A chain	A0A0A0MQA5;P68368	A0A0A0MQA5_MOUSE;TBA4A_MOUSE	2.32121E-06	12.18347963	11.64981951	11.51605978	12.12932148	NA	10.45642941	13.07538991	12.31909253	12.48195788	11.43982918	12.42791884	12.73772266	12.30652184	12.43620159	11.62988517	NA	11.75721214	12.22842557	11.1415192	12.39651641	12.26120293	12.20567128	11.28225239	11.68699856	11.52565299	NA	NA	9.725555694	11.49698831	9.889593489	10.64663571	9.590357341	NA	NA	NA	13.27564895	11.52127679	12.58357435	12.33555524	13.98813409	12.98908618	13.3119941
FALSCH	FALSCH	QLFHPEQLITGK	A0A0A0MQA5;P68368	Tubulin alpha chain (Fragment);Tubulin alpha-4A chain	A0A0A0MQA5;P68368	A0A0A0MQA5_MOUSE;TBA4A_MOUSE	2.32121E-06	14.10689922	13.77201324	13.47774689	13.9711581	14.20959453	14.21942944	14.7728556	14.69162283	14.01567423	14.76764177	15.23490035	14.16597961	14.55157893	13.34070484	13.99392929	13.9646771	13.74536274	13.54007928	14.40946396	13.77741605	14.40668154	13.79337282	12.47166953	14.16801073	14.58440171	12.52580993	13.22848034	14.27624004	14.05228583	14.57370603	13.21486985	14.23977097	13.75443556	13.98536751	13.18641096	13.88464296	13.79220337	14.86841647	13.95596666	14.18518415	13.09035497	14.43082097
FALSCH	FALSCH	NLDIERPTYTNLNR	A0A0A0MQA5;P68368	Tubulin alpha chain (Fragment);Tubulin alpha-4A chain	A0A0A0MQA5;P68368	A0A0A0MQA5_MOUSE;TBA4A_MOUSE	2.32121E-06	17.82437324	16.76113307	16.39085778	16.88138832	17.02954568	17.32272659	16.98451454	16.71872456	16.61063525	16.40364246	16.85420345	16.64987074	16.98736645	17.40996903	16.00285821	17.53323116	17.34465664	16.99331446	16.80111264	17.41764724	17.32123762	16.64338353	16.99682286	16.85039734	17.06727698	15.8843626	16.94801526	17.00625743	17.00737696	17.93582078	17.23635649	16.94049168	16.94058731	17.2878075	16.89885725	17.54082622	17.35671604	16.81766224	17.26232852	16.88009268	16.9397302	17.01891431
WAHR	FALSCH	DVNAAIAAIK	A0A0A0MQA5;P68368	Tubulin alpha chain (Fragment);Tubulin alpha-4A chain	A0A0A0MQA5;P68368	A0A0A0MQA5_MOUSE;TBA4A_MOUSE	2.32121E-06	16.66714716	17.17756051	16.51576214	16.6676324	17.19080218	17.23450184	17.35959023	16.84941292	16.62698313	16.85367737	17.24484025	16.68763147	17.25324771	16.23582634	16.29335746	16.49150077	16.50716303	16.26932744	16.56047653	16.44666446	17.16675967	16.21016983	16.02391852	16.69394266	16.9682263	15.96028295	15.86268244	16.54088362	15.73389739	16.62945102	16.1075999	16.96023851	15.93595438	15.99665348	16.07047	16.37240258	16.17803842	16.92707323	16.09756277	16.95592964	15.81095649	16.42351652
FALSCH	FALSCH	AYHEQLSVAEITNACFEPANQMVK	A0A0A0MQA5;P68368	Tubulin alpha chain (Fragment);Tubulin alpha-4A chain	A0A0A0MQA5;P68368	A0A0A0MQA5_MOUSE;TBA4A_MOUSE	2.32121E-06	NA	11.53086182	NA	NA	NA	13.43176463	12.65118297	12.93794995	12.34958112	11.91007116	13.32859946	NA	12.18921853	NA	NA	NA	NA	NA	12.3535365	NA	13.78280087	NA	NA	13.66587579	12.68562574	NA	NA	12.65633008	NA	12.24612031	14.01907547	12.25880372	NA	13.34433348	14.12290568	NA	12.08268048	13.56650905	NA	NA	NA	13.15097334
FALSCH	FALSCH	LDHKFDLMYAK	A0A0A0MQA5;P68368	Tubulin alpha chain (Fragment);Tubulin alpha-4A chain	A0A0A0MQA5;P68368	A0A0A0MQA5_MOUSE;TBA4A_MOUSE	2.32121E-06	NA	14.08739997	NA	NA	NA	15.26473373	NA	NA	NA	NA	NA	NA	NA	NA	NA	NA	NA	NA	NA	NA	14.66893073	NA	NA	NA	NA	NA	NA	NA	NA	NA	15.10663016	NA	NA	NA	15.45551254	NA	NA	14.91144203	NA	NA	NA	NA
FALSCH	FALSCH	FDGALNVDLTEFQTNLVPYPR	A0A0A0MQA5;P68368	Tubulin alpha chain (Fragment);Tubulin alpha-4A chain	A0A0A0MQA5;P68368	A0A0A0MQA5_MOUSE;TBA4A_MOUSE	2.32121E-06	NA	NA	11.29033468	NA	NA	NA	12.57582539	NA	NA	NA	11.88651916	NA	NA	NA	NA	NA	NA	NA	NA	12.00734831	NA	11.47727249	NA	NA	NA	NA	NA	NA	NA	NA	NA	NA	NA	NA	NA	NA	NA	12.80103307	NA	NA	NA	12.41460638
FALSCH	FALSCH	YMACCLLYR	A0A0A0MQA5;P68368	Tubulin alpha chain (Fragment);Tubulin alpha-4A chain	A0A0A0MQA5;P68368	A0A0A0MQA5_MOUSE;TBA4A_MOUSE	2.32121E-06	NA	NA	NA	NA	NA	NA	NA	NA	NA	NA	NA	NA	NA	NA	NA	NA	NA	NA	NA	NA	NA	NA	NA	NA	NA	NA	NA	NA	NA	NA	14.69712274	NA	NA	14.61219235	15.09973049	NA	NA	NA	NA	NA	NA	NA
FALSCH	FALSCH	QLFHPEQLITGKEDAANNYAR	A0A0A0MQA5;P68368	Tubulin alpha chain (Fragment);Tubulin alpha-4A chain	A0A0A0MQA5;P68368	A0A0A0MQA5_MOUSE;TBA4A_MOUSE	2.32121E-06	NA	NA	NA	NA	NA	NA	NA	NA	NA	NA	NA	NA	NA	NA	NA	NA	NA	NA	NA	NA	15.33611378	NA	NA	15.57349997	NA	NA	NA	NA	NA	NA	NA	NA	NA	NA	NA	NA	NA	NA	NA	NA	NA	NA
FALSCH	FALSCH	AVCMLSNTTAIAEAWAR	A0A0A0MQA5;P68368	Tubulin alpha chain (Fragment);Tubulin alpha-4A chain	A0A0A0MQA5;P68368	A0A0A0MQA5_MOUSE;TBA4A_MOUSE	2.32121E-06	NA	12.18219723	NA	NA	NA	NA	NA	NA	NA	NA	11.9522013	NA	NA	NA	NA	NA	NA	NA	11.03033582	NA	NA	NA	NA	NA	NA	NA	NA	11.37324225	NA	10.65939246	NA	NA	NA	NA	NA	NA	NA	NA	NA	NA	NA	NA
FALSCH	FALSCH	RSIQFVDWCPTGFK	A0A0A0MQA5;P68368	Tubulin alpha chain (Fragment);Tubulin alpha-4A chain	A0A0A0MQA5;P68368	A0A0A0MQA5_MOUSE;TBA4A_MOUSE	2.32121E-06	NA	NA	NA	NA	NA	NA	12.47877508	NA	NA	12.0421202	NA	NA	NA	NA	NA	NA	NA	NA	NA	NA	NA	NA	NA	NA	NA	NA	NA	NA	NA	NA	NA	NA	NA	NA	NA	NA	NA	NA	NA	NA	NA	NA
FALSCH	FALSCH	FDLMYAK	A0A0A0MQA5;P68368	Tubulin alpha chain (Fragment);Tubulin alpha-4A chain	A0A0A0MQA5;P68368	A0A0A0MQA5_MOUSE;TBA4A_MOUSE	2.32121E-06	NA	NA	NA	NA	NA	NA	NA	NA	NA	NA	NA	NA	NA	NA	NA	NA	NA	NA	NA	NA	NA	NA	NA	NA	NA	NA	NA	NA	NA	NA	NA	NA	NA	NA	NA	NA	NA	NA	NA	NA	NA	NA
WAHR	FALSCH	EQDLEGATVVGVPGEEQK	A0A0A0MQC7;A2A5Y6;P10637	Microtubule-associated protein;Microtubule-associated protein;Microtubule-associated protein tau	A0A0A0MQC7;A2A5Y6;P10637	A0A0A0MQC7_MOUSE;A2A5Y6_MOUSE;TAU_MOUSE	0.003235594	NA	NA	NA	NA	13.80937968	NA	NA	13.51146791	NA	NA	NA	NA	12.80217203	NA	NA	NA	NA	13.63923041	NA	NA	NA	NA	NA	NA	NA	NA	NA	NA	NA	NA	NA	NA	NA	NA	14.49083499	NA	NA	NA	NA	NA	NA	NA
WAHR	FALSCH	EATCQPSGTRPEDIEK	A0A0A0MQC7;A2A5Y6;P10637	Microtubule-associated protein;Microtubule-associated protein;Microtubule-associated protein tau	A0A0A0MQC7;A2A5Y6;P10637	A0A0A0MQC7_MOUSE;A2A5Y6_MOUSE;TAU_MOUSE	0.003235594	NA	11.55042243	NA	NA	11.25213908	NA	NA	NA	NA	NA	NA	NA	NA	NA	NA	NA	NA	NA	NA	NA	NA	NA	NA	NA	NA	NA	NA	NA	NA	NA	NA	NA	NA	NA	11.70907376	NA	NA	NA	NA	NA	NA	NA
WAHR	FALSCH	QQVSSMSGAPLLPQGLR	A0A0A0MQC7;A2A5Y6;P10637	Microtubule-associated protein;Microtubule-associated protein;Microtubule-associated protein tau	A0A0A0MQC7;A2A5Y6;P10637	A0A0A0MQC7_MOUSE;A2A5Y6_MOUSE;TAU_MOUSE	0.003235594	NA	NA	NA	NA	NA	NA	NA	NA	NA	NA	NA	NA	NA	NA	NA	NA	NA	NA	NA	NA	NA	NA	NA	NA	NA	NA	NA	NA	NA	NA	NA	NA	NA	NA	NA	NA	NA	NA	NA	NA	NA	NA
FALSCH	FALSCH	NGFVVLK	A0A0A0MQM0;P63242	Eukaryotic translation initiation factor 5A (Fragment);Eukaryotic translation initiation factor 5A-1	A0A0A0MQM0;P63242	A0A0A0MQM0_MOUSE;IF5A1_MOUSE	0.000684281	NA	NA	NA	10.89626132	NA	9.210495664	NA	9.789012206	NA	NA	NA	NA	NA	NA	8.689421906	NA	NA	NA	NA	NA	NA	NA	NA	NA	11.74401202	NA	NA	NA	NA	NA	NA	NA	NA	NA	NA	NA	NA	9.443371034	NA	NA	NA	9.329069658
FALSCH	FALSCH	VHLVGIDIFTGK	A0A0A0MQM0;P63242	Eukaryotic translation initiation factor 5A (Fragment);Eukaryotic translation initiation factor 5A-1	A0A0A0MQM0;P63242	A0A0A0MQM0_MOUSE;IF5A1_MOUSE	0.000684281	NA	NA	NA	13.70145779	NA	11.87402241	NA	NA	NA	NA	NA	NA	NA	NA	NA	NA	NA	NA	NA	NA	NA	NA	NA	NA	12.71206066	NA	NA	NA	NA	NA	NA	NA	NA	NA	NA	NA	NA	NA	NA	NA	NA	10.7514966
FALSCH	FALSCH	EDLRLPEGDLGK	A0A0A0MQM0;P63242	Eukaryotic translation initiation factor 5A (Fragment);Eukaryotic translation initiation factor 5A-1	A0A0A0MQM0;P63242	A0A0A0MQM0_MOUSE;IF5A1_MOUSE	0.000684281	NA	NA	NA	NA	NA	NA	NA	NA	NA	NA	NA	NA	NA	NA	NA	NA	NA	NA	NA	NA	NA	NA	NA	NA	13.10087879	NA	NA	NA	NA	NA	NA	NA	NA	NA	NA	NA	NA	NA	NA	NA	NA	NA
WAHR	FALSCH	ILGLAPSR	A0A0A6YVS2;Q921L3	Calcium load-activated calcium channel (Fragment);Calcium load-activated calcium channel	A0A0A6YVS2;Q921L3	A0A0A6YVS2_MOUSE;TMCO1_MOUSE	0.005371733	12.62342625	NA	14.11933312	NA	NA	12.89803666	13.33302521	13.18868107	13.13216825	12.88875755	13.2904638	12.93517028	12.86840972	14.20345915	12.84966994	NA	13.89248891	14.30473018	12.89858794	13.90746597	NA	14.0420975	14.25276526	13.21620348	12.90950147	NA	14.05358196	13.09161276	14.51353048	13.52549237	14.03589111	12.89700132	NA	NA	NA	14.09541214	NA	13.23700896	NA	NA	NA	13.09408048
WAHR	FALSCH	LPFTPLSYIQGLSHR	A0A0A6YVS2;Q921L3	Calcium load-activated calcium channel (Fragment);Calcium load-activated calcium channel	A0A0A6YVS2;Q921L3	A0A0A6YVS2_MOUSE;TMCO1_MOUSE	0.005371733	NA	NA	NA	12.17167799	NA	NA	NA	NA	NA	NA	NA	NA	NA	NA	NA	NA	NA	NA	NA	NA	NA	NA	NA	NA	NA	NA	12.70527912	NA	NA	NA	NA	NA	NA	NA	NA	NA	NA	NA	NA	12.04686293	NA	NA
WAHR	FALSCH	ESTLHLVLR	A0A0A6YW67;contaminant_RS27A_HUMAN;E9Q4P0;E9Q5F6;E9Q9J0;E9QNP0;P0CG49;P0CG50;P62983;P62984;Q5SX22	MCG23377, isoform CRA_b;;KxDL motif-containing protein 1 (Fragment);Polyubiquitin-C (Fragment);Ubiquitin-60S ribosomal protein L40 (Fragment);KxDL motif-containing protein 1;Polyubiquitin-B;Polyubiquitin-C;Ubiquitin-40S ribosomal protein S27a;Ubiquitin-60S ribosomal protein L40;Polyubiquitin-B (Fragment)	A0A0A6YW67;contaminant_RS27A_HUMAN;E9Q4P0;E9Q5F6;E9Q9J0;E9QNP0;P0CG49;P0CG50;P62983;P62984;Q5SX22	A0A0A6YW67_MOUSE;contaminant_RS27A_HUMAN;E9Q4P0_MOUSE;E9Q5F6_MOUSE;E9Q9J0_MOUSE;E9QNP0_MOUSE;UBB_MOUSE;UBC_MOUSE;RS27A_MOUSE;RL40_MOUSE;Q5SX22_MOUSE	1.78754E-06	16.3665174	16.18327885	16.99388543	16.78669232	16.06751535	16.39765717	16.22272978	17.05576112	16.77177106	16.15052221	16.20072802	16.97515508	16.42964625	16.7317174	16.14786679	16.72460923	16.87785673	16.65713327	16.67648149	16.83841198	17.0805015	16.5783491	16.49415418	16.46799665	16.90282992	16.53265233	16.94655095	16.52845314	15.88142095	16.67033449	16.82144502	15.85524997	16.2236093	16.64502881	17.39813932	16.70085686	16.63908889	17.17561574	16.75615489	16.59327041	16.71665124	17.08453825
WAHR	FALSCH	TITLEVEPSDTIENVK	A0A0A6YW67;contaminant_RS27A_HUMAN;E9Q4P0;E9Q5F6;E9Q9J0;E9QNP0;P0CG49;P0CG50;P62983;P62984;Q5SX22	MCG23377, isoform CRA_b;;KxDL motif-containing protein 1 (Fragment);Polyubiquitin-C (Fragment);Ubiquitin-60S ribosomal protein L40 (Fragment);KxDL motif-containing protein 1;Polyubiquitin-B;Polyubiquitin-C;Ubiquitin-40S ribosomal protein S27a;Ubiquitin-60S ribosomal protein L40;Polyubiquitin-B (Fragment)	A0A0A6YW67;contaminant_RS27A_HUMAN;E9Q4P0;E9Q5F6;E9Q9J0;E9QNP0;P0CG49;P0CG50;P62983;P62984;Q5SX22	A0A0A6YW67_MOUSE;contaminant_RS27A_HUMAN;E9Q4P0_MOUSE;E9Q5F6_MOUSE;E9Q9J0_MOUSE;E9QNP0_MOUSE;UBB_MOUSE;UBC_MOUSE;RS27A_MOUSE;RL40_MOUSE;Q5SX22_MOUSE	1.78754E-06	18.42046952	17.38999266	18.29897881	18.22530349	18.25757004	17.70015823	18.07169131	18.02903217	17.52294846	17.07573966	16.87552929	17.74191037	17.05481056	18.30613881	18.49995601	18.18871022	18.14405363	17.99235375	18.37715472	18.09704828	17.82833716	18.4027379	18.38834882	18.63486598	18.67738143	18.54634123	18.19403171	17.2621356	17.50539833	18.53266051	18.25200803	17.82422082	17.4733598	18.26353255	18.34015276	17.90446166	17.51955417	17.80855743	18.11381593	17.57380068	18.15167807	17.84783111
FALSCH	FALSCH	TLSDYNIQK	A0A0A6YW67;contaminant_RS27A_HUMAN;E9Q4P0;E9Q5F6;E9Q9J0;E9QNP0;P0CG49;P0CG50;P62983;P62984;Q5SX22	MCG23377, isoform CRA_b;;KxDL motif-containing protein 1 (Fragment);Polyubiquitin-C (Fragment);Ubiquitin-60S ribosomal protein L40 (Fragment);KxDL motif-containing protein 1;Polyubiquitin-B;Polyubiquitin-C;Ubiquitin-40S ribosomal protein S27a;Ubiquitin-60S ribosomal protein L40;Polyubiquitin-B (Fragment)	A0A0A6YW67;contaminant_RS27A_HUMAN;E9Q4P0;E9Q5F6;E9Q9J0;E9QNP0;P0CG49;P0CG50;P62983;P62984;Q5SX22	A0A0A6YW67_MOUSE;contaminant_RS27A_HUMAN;E9Q4P0_MOUSE;E9Q5F6_MOUSE;E9Q9J0_MOUSE;E9QNP0_MOUSE;UBB_MOUSE;UBC_MOUSE;RS27A_MOUSE;RL40_MOUSE;Q5SX22_MOUSE	1.78754E-06	NA	NA	NA	NA	NA	NA	NA	NA	NA	NA	13.6158349	NA	NA	NA	NA	NA	NA	NA	NA	NA	NA	NA	NA	NA	NA	NA	NA	NA	NA	NA	NA	NA	NA	NA	NA	17.90625413	NA	NA	NA	18.00963704	NA	NA
FALSCH	FALSCH	IQDKEGIPPDQQR	A0A0A6YW67;contaminant_RS27A_HUMAN;E9Q4P0;E9Q5F6;E9Q9J0;E9QNP0;P0CG49;P0CG50;P62983;P62984;Q5SX22	MCG23377, isoform CRA_b;;KxDL motif-containing protein 1 (Fragment);Polyubiquitin-C (Fragment);Ubiquitin-60S ribosomal protein L40 (Fragment);KxDL motif-containing protein 1;Polyubiquitin-B;Polyubiquitin-C;Ubiquitin-40S ribosomal protein S27a;Ubiquitin-60S ribosomal protein L40;Polyubiquitin-B (Fragment)	A0A0A6YW67;contaminant_RS27A_HUMAN;E9Q4P0;E9Q5F6;E9Q9J0;E9QNP0;P0CG49;P0CG50;P62983;P62984;Q5SX22	A0A0A6YW67_MOUSE;contaminant_RS27A_HUMAN;E9Q4P0_MOUSE;E9Q5F6_MOUSE;E9Q9J0_MOUSE;E9QNP0_MOUSE;UBB_MOUSE;UBC_MOUSE;RS27A_MOUSE;RL40_MOUSE;Q5SX22_MOUSE	1.78754E-06	NA	14.41060449	NA	NA	NA	NA	NA	NA	NA	NA	NA	NA	NA	NA	NA	NA	NA	NA	NA	NA	NA	NA	NA	NA	NA	NA	NA	NA	NA	NA	NA	NA	NA	NA	NA	14.71045112	NA	NA	NA	NA	NA	NA
FALSCH	FALSCH	TDEHVIDQGDDGDNFYVIER	A0A0A6YX73;P12367;Q8K1M3	cAMP-dependent protein kinase type II-alpha regulatory subunit;cAMP-dependent protein kinase type II-alpha regulatory subunit;Protein kinase, cAMP dependent regulatory, type II alpha, isoform CRA_b	A0A0A6YX73;P12367;Q8K1M3	A0A0A6YX73_MOUSE;KAP2_MOUSE;Q8K1M3_MOUSE	0.000131724	13.67526847	12.31567718	NA	12.79507386	13.06511713	13.62402574	13.52575781	12.54112111	12.83340745	13.4633374	12.94502469	13.76260886	11.99299117	11.23466481	13.60033892	NA	NA	NA	12.82423134	NA	11.89060448	13.0885381	NA	13.4606243	12.38896852	12.03553525	NA	12.33120076	12.49156578	13.64195224	12.39976893	13.29180641	12.24286781	10.50610454	12.01843834	12.72639528	13.69027299	12.54053427	12.29285271	11.99503682	12.28262709	12.63574278
FALSCH	FALSCH	GTYDILVTK	A0A0A6YX73;P12367;Q8K1M3	cAMP-dependent protein kinase type II-alpha regulatory subunit;cAMP-dependent protein kinase type II-alpha regulatory subunit;Protein kinase, cAMP dependent regulatory, type II alpha, isoform CRA_b	A0A0A6YX73;P12367;Q8K1M3	A0A0A6YX73_MOUSE;KAP2_MOUSE;Q8K1M3_MOUSE	0.000131724	13.99729987	NA	NA	NA	13.99969064	13.58441793	14.11980976	NA	NA	NA	NA	13.72977329	NA	NA	14.0417939	NA	NA	NA	NA	NA	NA	13.42884394	NA	13.68735037	NA	12.84899529	NA	NA	13.0333407	NA	12.42157918	NA	NA	NA	NA	NA	13.29097093	NA	NA	NA	NA	NA
FALSCH	FALSCH	AATIIATSEGSLWGLDR	A0A0A6YX73;P12367;Q8K1M3	cAMP-dependent protein kinase type II-alpha regulatory subunit;cAMP-dependent protein kinase type II-alpha regulatory subunit;Protein kinase, cAMP dependent regulatory, type II alpha, isoform CRA_b	A0A0A6YX73;P12367;Q8K1M3	A0A0A6YX73_MOUSE;KAP2_MOUSE;Q8K1M3_MOUSE	0.000131724	NA	NA	NA	NA	NA	14.10865642	NA	NA	NA	NA	NA	NA	NA	NA	13.84321303	NA	NA	NA	NA	NA	NA	NA	NA	NA	NA	NA	NA	NA	NA	14.23899687	NA	13.51506526	NA	NA	NA	NA	NA	NA	NA	NA	NA	NA
FALSCH	FALSCH	IVDVIGEK	A0A0A6YX73;P12367;Q8K1M3	cAMP-dependent protein kinase type II-alpha regulatory subunit;cAMP-dependent protein kinase type II-alpha regulatory subunit;Protein kinase, cAMP dependent regulatory, type II alpha, isoform CRA_b	A0A0A6YX73;P12367;Q8K1M3	A0A0A6YX73_MOUSE;KAP2_MOUSE;Q8K1M3_MOUSE	0.000131724	NA	NA	NA	NA	NA	NA	15.00986412	NA	NA	NA	NA	NA	NA	NA	14.83149377	NA	NA	NA	NA	NA	NA	NA	NA	NA	NA	NA	NA	NA	NA	NA	NA	NA	NA	NA	NA	NA	NA	NA	NA	NA	NA	NA
WAHR	FALSCH	NISHYEEQLVK	A0A0A6YX73;P12367;Q8K1M3	cAMP-dependent protein kinase type II-alpha regulatory subunit;cAMP-dependent protein kinase type II-alpha regulatory subunit;Protein kinase, cAMP dependent regulatory, type II alpha, isoform CRA_b	A0A0A6YX73;P12367;Q8K1M3	A0A0A6YX73_MOUSE;KAP2_MOUSE;Q8K1M3_MOUSE	0.000131724	NA	NA	NA	NA	NA	NA	13.06642291	NA	NA	NA	NA	NA	NA	NA	NA	NA	NA	NA	NA	NA	NA	NA	NA	NA	NA	NA	NA	NA	NA	11.77307211	NA	NA	NA	NA	NA	NA	12.42242388	NA	NA	NA	NA	NA
FALSCH	FALSCH	GSFGELALMYNTPR	A0A0A6YX73;P12367;Q8K1M3	cAMP-dependent protein kinase type II-alpha regulatory subunit;cAMP-dependent protein kinase type II-alpha regulatory subunit;Protein kinase, cAMP dependent regulatory, type II alpha, isoform CRA_b	A0A0A6YX73;P12367;Q8K1M3	A0A0A6YX73_MOUSE;KAP2_MOUSE;Q8K1M3_MOUSE	0.000131724	NA	NA	NA	NA	NA	NA	NA	NA	NA	NA	NA	NA	NA	NA	NA	NA	NA	NA	NA	NA	NA	NA	NA	NA	NA	NA	NA	NA	NA	NA	NA	NA	NA	NA	NA	NA	NA	NA	NA	NA	NA	NA
WAHR	FALSCH	LIYLVSK	A0A0B4J1H7;A0A0B4J1H8	Immunoglobulin kappa variable 1-135 (Fragment);Immunoglobulin kappa variable 1-133 (Fragment)	A0A0B4J1H7;A0A0B4J1H8	A0A0B4J1H7_MOUSE;A0A0B4J1H8_MOUSE	1.78754E-06	11.51452807	18.4537065	NA	NA	19.41014585	NA	18.77845024	18.99679017	NA	17.99126384	19.22387911	NA	18.1498018	NA	NA	NA	NA	NA	NA	NA	18.52246125	NA	NA	NA	19.11096343	NA	NA	18.14695594	NA	NA	NA	19.04956635	NA	NA	18.6203564	NA	NA	18.34441799	NA	NA	NA	NA
WAHR	FALSCH	FTGSGSGTDFTLK	A0A0B4J1H7;A0A0B4J1H8	Immunoglobulin kappa variable 1-135 (Fragment);Immunoglobulin kappa variable 1-133 (Fragment)	A0A0B4J1H7;A0A0B4J1H8	A0A0B4J1H7_MOUSE;A0A0B4J1H8_MOUSE	1.78754E-06	NA	17.97510372	NA	NA	19.42393044	NA	17.82152205	18.58693887	NA	17.28195379	18.71431358	NA	17.84563684	NA	NA	NA	NA	NA	NA	NA	18.07624345	NA	NA	NA	18.74821628	NA	NA	17.80549751	NA	NA	NA	18.44897288	NA	NA	18.62970625	NA	NA	18.05725977	NA	NA	NA	NA
WAHR	FALSCH	RLIYLVSK	A0A0B4J1H7;A0A0B4J1H8	Immunoglobulin kappa variable 1-135 (Fragment);Immunoglobulin kappa variable 1-133 (Fragment)	A0A0B4J1H7;A0A0B4J1H8	A0A0B4J1H7_MOUSE;A0A0B4J1H8_MOUSE	1.78754E-06	NA	15.96304411	NA	NA	17.15203937	NA	16.55321646	16.44712869	NA	15.87830893	16.95119146	NA	16.01168941	NA	NA	NA	NA	NA	NA	NA	16.51145975	NA	NA	NA	16.94106043	NA	NA	15.8206698	NA	NA	NA	17.28079954	NA	NA	16.54797655	NA	NA	16.19523549	NA	NA	NA	NA
WAHR	FALSCH	GIEGAQASPLVPGAGEIINTDNIIK	A0A0G2JDI9;P55096	ATP-binding cassette sub-family D member 3	A0A0G2JDI9;P55096	A0A0G2JDI9_MOUSE;ABCD3_MOUSE	0.002132125	11.90100901	11.56956978	NA	NA	12.4994553	11.49269567	10.86385199	12.240406	10.50812427	11.8735079	11.15931279	12.07460449	12.50938638	NA	11.71383238	NA	NA	NA	11.14152775	NA	11.4398237	NA	NA	11.15800096	11.67749266	NA	NA	11.94663397	NA	10.75085938	NA	11.79528122	NA	NA	12.03113342	NA	11.92141721	10.80127707	NA	NA	NA	10.88617909
WAHR	FALSCH	EYLDNVQLGHILER	A0A0G2JDI9;P55096	ATP-binding cassette sub-family D member 3	A0A0G2JDI9;P55096	A0A0G2JDI9_MOUSE;ABCD3_MOUSE	0.002132125	NA	11.56139526	NA	NA	NA	NA	10.58656708	10.63941666	NA	NA	11.76156161	NA	10.93726769	NA	NA	NA	NA	NA	11.79573494	NA	11.99416123	NA	NA	NA	10.3757175	NA	NA	11.36980975	NA	11.38346426	NA	10.40891289	NA	NA	10.56836562	NA	12.14714574	11.79131059	NA	NA	NA	NA
WAHR	FALSCH	VLGELWPLFGGR	A0A0G2JDI9;P55096	ATP-binding cassette sub-family D member 3	A0A0G2JDI9;P55096	A0A0G2JDI9_MOUSE;ABCD3_MOUSE	0.002132125	NA	NA	NA	NA	NA	NA	NA	NA	NA	NA	NA	NA	NA	NA	NA	NA	NA	NA	NA	NA	NA	NA	NA	NA	NA	NA	NA	10.87667682	NA	11.39809499	NA	11.08328548	NA	NA	NA	NA	NA	NA	NA	NA	NA	NA
WAHR	FALSCH	FDHVPLATPNGDILIQDLSFEVR	A0A0G2JDI9;P55096	ATP-binding cassette sub-family D member 3	A0A0G2JDI9;P55096	A0A0G2JDI9_MOUSE;ABCD3_MOUSE	0.002132125	NA	NA	NA	NA	NA	NA	NA	NA	NA	NA	NA	NA	NA	NA	NA	NA	NA	NA	NA	NA	NA	NA	NA	NA	NA	NA	NA	NA	NA	NA	NA	NA	NA	NA	NA	NA	NA	NA	NA	NA	NA	7.875721409
FALSCH	FALSCH	LVVLGSGGVGK	A0A0G2JDL9;P62835;Q99JI6	MCG10748, isoform CRA_b;Ras-related protein Rap-1A;Ras-related protein Rap-1b	A0A0G2JDL9;P62835;Q99JI6	A0A0G2JDL9_MOUSE;RAP1A_MOUSE;RAP1B_MOUSE	0.000193009	15.58932328	15.07621401	14.56974417	15.82814436	15.07608309	15.04678352	15.01068715	15.38156827	15.42728108	14.83026148	15.33906466	15.41554095	15.35159971	15.35109078	14.98895239	15.0234217	14.81329203	14.96117875	15.62834043	15.22105666	15.50841989	15.16309252	14.67468686	15.89659361	15.21384272	15.45654015	14.86729551	15.32615033	15.34460832	15.13889026	15.38150176	14.99894594	15.09289023	14.76954553	15.22506228	15.32793615	15.47466437	14.96092742	15.54565483	15.43423593	14.95235318	15.04075447
FALSCH	FALSCH	YDPTIEDSYR	A0A0G2JDL9;P62835;Q99JI6	MCG10748, isoform CRA_b;Ras-related protein Rap-1A;Ras-related protein Rap-1b	A0A0G2JDL9;P62835;Q99JI6	A0A0G2JDL9_MOUSE;RAP1A_MOUSE;RAP1B_MOUSE	0.000193009	14.75559256	14.96275457	NA	14.06842325	15.15625994	14.55618184	14.28408039	14.49533164	13.96589812	14.1594461	14.56465647	14.3268623	14.43375928	13.47110518	13.72092993	NA	13.9919669	NA	14.78727358	NA	14.39937523	14.09685358	13.97397265	14.41630412	14.6259332	14.219199	NA	14.66370681	14.43397564	14.96292268	14.10882152	14.38165526	14.05382163	14.23068243	NA	NA	14.72437638	14.61656748	14.17444478	NA	NA	14.44750252
FALSCH	FALSCH	YDPTIEDSYRK	A0A0G2JDL9;P62835;Q99JI6	MCG10748, isoform CRA_b;Ras-related protein Rap-1A;Ras-related protein Rap-1b	A0A0G2JDL9;P62835;Q99JI6	A0A0G2JDL9_MOUSE;RAP1A_MOUSE;RAP1B_MOUSE	0.000193009	12.06589463	NA	NA	13.69716313	NA	NA	NA	NA	13.24128353	NA	NA	14.01717602	NA	NA	NA	NA	NA	NA	12.30483493	NA	11.9146324	11.53188367	10.24926513	11.80349494	13.09312333	12.0829257	NA	NA	NA	NA	11.84765359	NA	NA	NA	11.94276054	NA	12.17013241	11.41045336	10.95666034	NA	NA	12.49683479
FALSCH	FALSCH	INVNEIFYDLVR	A0A0G2JDL9;P62835;Q99JI6	MCG10748, isoform CRA_b;Ras-related protein Rap-1A;Ras-related protein Rap-1b	A0A0G2JDL9;P62835;Q99JI6	A0A0G2JDL9_MOUSE;RAP1A_MOUSE;RAP1B_MOUSE	0.000193009	NA	NA	11.31089891	12.2096725	NA	NA	9.586794489	10.01297664	11.58423021	NA	10.15010313	11.84423766	9.716453713	10.43837035	NA	NA	NA	NA	11.1622573	NA	10.97418359	11.34823228	NA	11.23673659	11.18899126	11.49347022	11.06275733	10.90665712	11.04217283	10.56948349	10.97263401	NA	NA	NA	10.67403317	11.23836966	11.38895355	11.2778487	11.37930944	11.77915406	11.1698613	11.76757526
FALSCH	FALSCH	SKINVNEIFYDLVR	A0A0G2JDL9;P62835;Q99JI6	MCG10748, isoform CRA_b;Ras-related protein Rap-1A;Ras-related protein Rap-1b	A0A0G2JDL9;P62835;Q99JI6	A0A0G2JDL9_MOUSE;RAP1A_MOUSE;RAP1B_MOUSE	0.000193009	NA	NA	NA	10.95456066	NA	NA	11.04945809	NA	NA	NA	10.32450977	NA	NA	NA	NA	NA	NA	NA	NA	NA	10.41872956	NA	10.14461876	10.61060984	NA	NA	NA	NA	NA	11.29519731	NA	10.79296816	NA	NA	NA	NA	NA	NA	NA	NA	NA	NA
FALSCH	FALSCH	STFEELER	A0A0G2JDY6	Nexilin (Fragment)	A0A0G2JDY6	A0A0G2JDY6_MOUSE	0.003891705	NA	14.2767512	NA	NA	14.42591774	NA	15.46712235	NA	NA	14.97828366	NA	NA	NA	NA	NA	NA	NA	NA	NA	NA	NA	NA	NA	13.79203723	NA	NA	NA	NA	NA	NA	18.71022594	NA	NA	NA	15.15461823	NA	14.50622072	14.53783249	NA	19.84641306	NA	NA
FALSCH	FALSCH	AEILLSSCKPVPK	A0A0G2JDY6	Nexilin (Fragment)	A0A0G2JDY6	A0A0G2JDY6_MOUSE	0.003891705	10.81409455	NA	NA	NA	NA	12.37396513	NA	NA	12.26457356	NA	NA	NA	NA	NA	NA	NA	NA	NA	NA	NA	NA	NA	NA	NA	NA	NA	NA	NA	NA	12.13447562	NA	NA	NA	NA	NA	NA	NA	NA	11.43594334	10.17181019	11.58671893	NA
FALSCH	FALSCH	RIEQDLLEK	A0A0G2JDY6	Nexilin (Fragment)	A0A0G2JDY6	A0A0G2JDY6_MOUSE	0.003891705	NA	NA	NA	NA	NA	NA	NA	NA	NA	NA	NA	NA	NA	NA	NA	NA	NA	NA	13.60674272	NA	NA	NA	NA	NA	NA	NA	NA	NA	NA	13.88396622	NA	NA	NA	13.12749448	NA	NA	NA	NA	NA	NA	NA	NA
FALSCH	FALSCH	RAEQEGDDSLLITVVPAK	A0A0G2JDY6	Nexilin (Fragment)	A0A0G2JDY6	A0A0G2JDY6_MOUSE	0.003891705	NA	NA	NA	NA	NA	NA	NA	NA	NA	NA	NA	NA	NA	NA	12.35039529	NA	NA	NA	NA	NA	NA	NA	NA	NA	NA	NA	NA	NA	11.15073201	NA	NA	12.23221776	NA	11.59142786	NA	NA	NA	NA	NA	NA	NA	NA
FALSCH	FALSCH	LSFEEIER	A0A0G2JDY6	Nexilin (Fragment)	A0A0G2JDY6	A0A0G2JDY6_MOUSE	0.003891705	16.60699776	NA	NA	NA	NA	NA	NA	NA	NA	NA	NA	NA	NA	NA	NA	NA	NA	NA	NA	NA	NA	NA	NA	NA	NA	NA	NA	NA	NA	NA	NA	NA	NA	NA	NA	NA	NA	NA	NA	NA	NA	NA
WAHR	FALSCH	DGFIDKEDLR	A0A0G2JDZ4;E9QNY3;Q62082	Myosin regulatory light chain 10	A0A0G2JDZ4;E9QNY3;Q62082	A0A0G2JDZ4_MOUSE;E9QNY3_MOUSE;MYL10_MOUSE	0.002884065	18.76856557	15.41794216	16.91139066	19.64656838	12.90991635	13.9948622	17.73659963	NA	NA	NA	13.31890196	14.38737756	NA	NA	19.00484716	20.53396294	14.87992279	NA	NA	NA	13.29325123	NA	NA	13.43524168	NA	12.95188776	14.05272351	18.26609271	13.35901631	NA	14.00301397	13.15401918	NA	NA	16.80661099	NA	NA	13.81099607	NA	NA	NA	13.80074305
FALSCH	FALSCH	DGIWKPTLVILR	A0A0G2JF52;Q9R0Q6	Actin related protein 2/3 complex, subunit 1A, isoform CRA_b;Actin-related protein 2/3 complex subunit 1A	A0A0G2JF52;Q9R0Q6	A0A0G2JF52_MOUSE;ARC1A_MOUSE	0.002347007	NA	NA	NA	NA	NA	NA	9.44428534	NA	NA	8.706375305	7.762572368	NA	NA	NA	NA	NA	NA	NA	NA	NA	NA	NA	NA	NA	NA	NA	NA	NA	NA	9.448890611	NA	6.95079887	NA	NA	NA	NA	NA	NA	NA	NA	NA	NA
WAHR	FALSCH	EVDEKPASTPWGSK	A0A0G2JF52;Q9R0Q6	Actin related protein 2/3 complex, subunit 1A, isoform CRA_b;Actin-related protein 2/3 complex subunit 1A	A0A0G2JF52;Q9R0Q6	A0A0G2JF52_MOUSE;ARC1A_MOUSE	0.002347007	NA	NA	NA	NA	NA	NA	NA	NA	NA	NA	NA	NA	NA	NA	NA	NA	NA	NA	NA	NA	NA	NA	NA	NA	NA	NA	NA	NA	NA	NA	NA	NA	NA	NA	NA	NA	NA	NA	NA	NA	NA	NA
WAHR	FALSCH	KLQGDLK	A0A0G2JFC9;Q80UK7	Spindle assembly abnormal protein 6 homolog	A0A0G2JFC9;Q80UK7	A0A0G2JFC9_MOUSE;SAS6_MOUSE	0.000575358	NA	NA	NA	NA	8.278817802	NA	7.513868442	NA	9.449928736	NA	9.112072014	NA	8.129065619	NA	NA	NA	NA	7.959606396	NA	9.586732103	NA	7.336853409	NA	NA	7.220346632	NA	NA	5.867871364	NA	NA	NA	6.431015346	8.077875951	7.895653626	NA	7.439992365	9.114677202	8.958702039	NA	7.742155459	NA	NA
WAHR	WAHR	GLTPDLPK	A0A0G2JFH2	Microtubule-associated protein (Fragment)	A0A0G2JFH2	A0A0G2JFH2_MOUSE	0.000101028	14.48580796	13.54623597	NA	NA	13.74016535	13.98178843	13.6618246	14.3137977	14.3242212	14.40447716	14.36886331	14.10096451	14.22503114	NA	13.95350774	NA	NA	NA	14.17676782	NA	14.6359298	NA	NA	13.65342388	14.09226347	NA	NA	14.81747649	NA	13.74560735	NA	14.16763838	NA	NA	14.29959494	NA	14.245531	NA	NA	NA	NA	NA
WAHR	WAHR	VVVTAYKDPQVPEVEAPQK	A0A0G2JFH2	Microtubule-associated protein (Fragment)	A0A0G2JFH2	A0A0G2JFH2_MOUSE	0.000101028	NA	12.6196035	NA	NA	14.17861497	13.78628708	14.02073504	14.00526329	NA	14.46334536	14.04519836	13.65050275	13.61232823	NA	14.12924474	NA	NA	NA	NA	NA	NA	NA	NA	NA	NA	NA	NA	NA	NA	13.84979011	NA	14.0005827	NA	NA	13.34056019	NA	13.69423649	NA	NA	NA	NA	NA
WAHR	WAHR	FSSLGDHSLK	A0A0G2JFH2	Microtubule-associated protein (Fragment)	A0A0G2JFH2	A0A0G2JFH2_MOUSE	0.000101028	12.70493044	12.53017458	NA	NA	12.48604276	NA	12.41624293	12.82658008	NA	12.5295309	12.41476676	12.42752643	11.79643936	NA	12.48499644	NA	NA	NA	11.03546941	NA	12.67223008	11.61342337	NA	11.87030919	12.20900866	11.75453115	NA	NA	12.00882401	11.45651319	12.24349092	12.48109806	11.81412783	11.51919043	12.73454778	NA	12.8241704	12.47614213	NA	NA	NA	11.37864908
WAHR	WAHR	AAALQVPHAVGAVK	A0A0G2JFH2	Microtubule-associated protein (Fragment)	A0A0G2JFH2	A0A0G2JFH2_MOUSE	0.000101028	13.16851918	13.02847925	NA	12.59697916	13.28685945	12.76947149	13.79670501	13.55596382	12.94561742	13.70439338	13.64408449	13.05346421	13.10467267	12.33538945	13.09288793	NA	NA	11.64972086	NA	NA	13.13447617	12.81621124	NA	NA	12.38766118	NA	NA	12.65878619	NA	12.62318563	NA	12.99637956	NA	NA	NA	NA	12.80181915	NA	NA	12.35712884	NA	NA
WAHR	WAHR	APPAAMPSTSTEGVTGTSTEAQEK	A0A0G2JFH2	Microtubule-associated protein (Fragment)	A0A0G2JFH2	A0A0G2JFH2_MOUSE	0.000101028	13.67878818	11.96730583	NA	11.86026116	13.57394882	13.55244396	13.42810115	13.31607759	12.79319138	14.14388917	13.21011494	13.61659808	12.97208861	NA	13.84469441	NA	NA	NA	NA	11.48183942	12.54885394	13.89289213	NA	NA	12.88611049	NA	11.14621644	11.98750114	NA	13.22674591	NA	13.04921597	NA	NA	NA	NA	13.10082292	NA	NA	NA	NA	12.383881
WAHR	WAHR	SGVGPSQPTTVGTECGFVSR	A0A0G2JFH2	Microtubule-associated protein (Fragment)	A0A0G2JFH2	A0A0G2JFH2_MOUSE	0.000101028	13.59042626	12.61927647	NA	NA	13.1468961	13.55063326	13.31296319	NA	NA	13.5712504	13.51189867	13.36074494	12.72947909	NA	13.27429898	NA	NA	NA	NA	NA	NA	13.34528024	NA	13.5279455	13.00810944	NA	NA	NA	14.87697629	14.67930192	NA	12.68414069	13.07911154	NA	NA	NA	13.63174034	14.13438869	NA	13.12149592	NA	12.35970231
WAHR	WAHR	VADLSSTGPIQGAGFVPSVGTEENK	A0A0G2JFH2	Microtubule-associated protein (Fragment)	A0A0G2JFH2	A0A0G2JFH2_MOUSE	0.000101028	14.49909601	13.66700698	NA	NA	13.81174706	NA	13.74744995	14.25875777	NA	13.8840379	13.8405914	13.93984087	13.68747471	NA	13.73221145	NA	NA	NA	13.43120489	NA	13.65385125	NA	NA	13.43333776	NA	NA	NA	13.74872323	NA	NA	NA	13.8023915	NA	NA	13.19249901	NA	13.89550047	NA	NA	NA	NA	NA
WAHR	WAHR	VIDDEFLPQR	A0A0G2JFH2	Microtubule-associated protein (Fragment)	A0A0G2JFH2	A0A0G2JFH2_MOUSE	0.000101028	NA	NA	NA	NA	NA	NA	NA	NA	NA	NA	NA	NA	NA	NA	NA	NA	NA	NA	NA	NA	NA	NA	NA	NA	NA	NA	NA	NA	NA	NA	NA	NA	NA	NA	NA	NA	13.24475932	NA	NA	13.73918464	NA	NA
WAHR	WAHR	DCAESPGVTSCPEQPPEIVVK	A0A0G2JFH2	Microtubule-associated protein (Fragment)	A0A0G2JFH2	A0A0G2JFH2_MOUSE	0.000101028	13.38350883	NA	NA	NA	NA	12.84851274	NA	NA	NA	NA	NA	NA	NA	NA	12.92146989	NA	NA	NA	13.78204184	NA	NA	12.5560165	NA	NA	NA	NA	NA	NA	NA	NA	NA	NA	NA	NA	NA	NA	13.48332959	NA	NA	NA	NA	NA
WAHR	WAHR	ETPGSQPSEPCSGFPSSQGK	A0A0G2JFH2	Microtubule-associated protein (Fragment)	A0A0G2JFH2	A0A0G2JFH2_MOUSE	0.000101028	12.72125061	NA	NA	NA	12.95114026	12.8420793	12.94528907	NA	NA	NA	NA	12.68341423	NA	NA	NA	NA	NA	NA	NA	NA	12.90129182	NA	NA	NA	12.34863196	NA	NA	NA	NA	NA	NA	NA	NA	NA	NA	NA	NA	NA	NA	NA	NA	NA
WAHR	WAHR	DQELIQAPGPESELFK	A0A0G2JFH2	Microtubule-associated protein (Fragment)	A0A0G2JFH2	A0A0G2JFH2_MOUSE	0.000101028	12.38877071	NA	NA	NA	12.68850278	NA	NA	11.63625861	NA	NA	NA	NA	NA	NA	NA	NA	NA	NA	NA	NA	NA	NA	NA	NA	NA	NA	NA	NA	NA	NA	NA	NA	NA	NA	NA	NA	11.77899292	NA	NA	NA	NA	NA
WAHR	WAHR	AVPSPSEPVPESGVVSIK	A0A0G2JFH2	Microtubule-associated protein (Fragment)	A0A0G2JFH2	A0A0G2JFH2_MOUSE	0.000101028	12.2943875	NA	NA	NA	12.44530705	NA	NA	NA	NA	NA	NA	NA	NA	NA	NA	NA	NA	NA	NA	NA	NA	NA	NA	NA	NA	NA	NA	NA	NA	NA	NA	NA	NA	NA	NA	NA	NA	NA	NA	NA	NA	NA
WAHR	WAHR	LECIATSATGLESDILCDSVEGGSK	A0A0G2JFH2	Microtubule-associated protein (Fragment)	A0A0G2JFH2	A0A0G2JFH2_MOUSE	0.000101028	NA	NA	NA	NA	NA	NA	10.76551365	NA	NA	11.36162636	NA	NA	NA	NA	NA	NA	NA	NA	NA	NA	NA	NA	NA	NA	NA	NA	NA	NA	NA	NA	NA	NA	NA	NA	NA	NA	NA	NA	NA	NA	NA	NA
WAHR	WAHR	KVIDDEFLPQR	A0A0G2JFH2	Microtubule-associated protein (Fragment)	A0A0G2JFH2	A0A0G2JFH2_MOUSE	0.000101028	NA	NA	NA	NA	NA	NA	NA	NA	NA	12.72208133	NA	NA	NA	NA	NA	NA	NA	NA	NA	NA	NA	NA	NA	NA	NA	NA	NA	NA	NA	NA	NA	NA	NA	NA	NA	NA	NA	NA	NA	NA	NA	NA
WAHR	WAHR	FSLSDDQNER	A0A0G2JFH2	Microtubule-associated protein (Fragment)	A0A0G2JFH2	A0A0G2JFH2_MOUSE	0.000101028	NA	NA	NA	NA	NA	NA	NA	NA	NA	NA	NA	NA	NA	NA	NA	NA	NA	NA	NA	NA	NA	NA	NA	NA	NA	NA	NA	NA	NA	NA	NA	NA	NA	NA	NA	NA	NA	NA	NA	12.88950051	NA	NA
WAHR	WAHR	GHLRPAVFTESQSLPEEVR	A0A0G2JFH2	Microtubule-associated protein (Fragment)	A0A0G2JFH2	A0A0G2JFH2_MOUSE	0.000101028	NA	NA	NA	NA	NA	NA	NA	NA	NA	NA	NA	NA	NA	NA	NA	NA	NA	NA	NA	NA	NA	NA	NA	NA	NA	NA	NA	NA	NA	16.06368972	NA	NA	NA	NA	NA	NA	NA	NA	NA	NA	NA	NA
WAHR	WAHR	IHAPLFSHISGIATEEGADLK	A0A0G2JFH2	Microtubule-associated protein (Fragment)	A0A0G2JFH2	A0A0G2JFH2_MOUSE	0.000101028	NA	NA	NA	NA	NA	NA	NA	NA	13.18376611	NA	NA	NA	NA	NA	NA	NA	NA	NA	NA	NA	NA	NA	NA	NA	NA	NA	NA	NA	NA	NA	NA	NA	NA	NA	NA	NA	NA	NA	NA	NA	NA	NA
FALSCH	FALSCH	LVVVGAGGVGK	A0A0G2JGP4;contaminant_RASH_HUMAN;P08556;Q61411;Q9D091	GTPase NRas (Fragment);;GTPase NRas;GTPase HRas;GTPase NRas	A0A0G2JGP4;contaminant_RASH_HUMAN;P08556;Q61411;Q9D091	A0A0G2JGP4_MOUSE;contaminant_RASH_HUMAN;RASN_MOUSE;RASH_MOUSE;Q9D091_MOUSE	0.005234196	NA	13.01339562	NA	NA	NA	NA	NA	NA	NA	NA	NA	NA	NA	NA	NA	NA	NA	NA	NA	NA	13.59908231	NA	NA	NA	NA	NA	NA	NA	NA	NA	NA	NA	13.51809763	NA	14.806385	NA	13.50834255	13.574183	13.69684614	13.62589875	NA	13.64894293
WAHR	FALSCH	QGVEDAFYTLVR	A0A0G2JGP4;contaminant_RASH_HUMAN;P08556;Q61411;Q9D091	GTPase NRas (Fragment);;GTPase NRas;GTPase HRas;GTPase NRas	A0A0G2JGP4;contaminant_RASH_HUMAN;P08556;Q61411;Q9D091	A0A0G2JGP4_MOUSE;contaminant_RASH_HUMAN;RASN_MOUSE;RASH_MOUSE;Q9D091_MOUSE	0.005234196	9.554021418	9.996843625	NA	10.36620303	NA	NA	NA	NA	NA	NA	9.373797259	NA	NA	NA	NA	NA	NA	NA	9.990480082	NA	NA	NA	NA	NA	NA	NA	NA	10.29271612	11.00289136	10.27349266	10.52712064	NA	10.82254562	NA	8.653627288	9.219974734	NA	10.04885694	9.386640117	NA	NA	9.280138274
FALSCH	FALSCH	SALTIQLIQNHFVDEYDPTIEDSYR	A0A0G2JGP4;contaminant_RASH_HUMAN;P08556;Q61411;Q9D091	GTPase NRas (Fragment);;GTPase NRas;GTPase HRas;GTPase NRas	A0A0G2JGP4;contaminant_RASH_HUMAN;P08556;Q61411;Q9D091	A0A0G2JGP4_MOUSE;contaminant_RASH_HUMAN;RASN_MOUSE;RASH_MOUSE;Q9D091_MOUSE	0.005234196	NA	NA	NA	NA	NA	NA	14.31781706	NA	NA	NA	NA	NA	12.73274365	NA	NA	NA	NA	NA	NA	NA	NA	NA	NA	NA	12.92102061	NA	NA	NA	NA	NA	NA	NA	NA	NA	NA	NA	NA	NA	NA	NA	NA	NA
WAHR	WAHR	TVGCVAGDEESYTVFK	A0A0J9YKD4	Creatine kinase M-type	A0A0J9YKD4	A0A0J9YKD4_MOUSE	0.000347625	13.63216331	NA	13.00981907	NA	NA	12.61245312	NA	NA	NA	NA	NA	NA	NA	14.24836356	NA	14.07267375	13.97978869	14.68124255	NA	NA	NA	NA	NA	15.12195681	NA	NA	13.90839349	13.23766515	13.74684759	NA	13.05505055	NA	14.62620949	NA	NA	13.9213011	13.43796059	NA	15.62860238	14.92276893	14.52652047	12.54310256
WAHR	FALSCH	ESYGVTLPHK	A0A0J9YUB6;Q9CRD0	OCIA domain-containing protein 1 (Fragment);OCIA domain-containing protein 1	A0A0J9YUB6;Q9CRD0	A0A0J9YUB6_MOUSE;OCAD1_MOUSE	0.004492369	NA	NA	NA	NA	10.71410571	NA	NA	NA	11.80934176	NA	11.77069306	NA	NA	NA	11.62210397	NA	NA	NA	NA	NA	NA	NA	NA	NA	NA	NA	NA	NA	NA	11.40366475	NA	NA	NA	NA	NA	NA	12.0451084	NA	NA	NA	NA	NA
WAHR	FALSCH	FDSNVSGQSSFGTSPAADNIEK	A0A0J9YUB6;Q9CRD0	OCIA domain-containing protein 1 (Fragment);OCIA domain-containing protein 1	A0A0J9YUB6;Q9CRD0	A0A0J9YUB6_MOUSE;OCAD1_MOUSE	0.004492369	NA	NA	NA	NA	NA	NA	NA	NA	NA	NA	NA	NA	NA	NA	NA	NA	NA	NA	NA	NA	NA	NA	NA	NA	NA	NA	NA	NA	10.42217081	NA	NA	NA	NA	NA	NA	NA	NA	NA	NA	NA	NA	NA
FALSCH	FALSCH	EAVGDLLDAFK	A0A0J9YUS5;E9PVC5;E9PVC6;E9Q9E1;Q6NZJ6	Eukaryotic translation initiation factor 4 gamma 1	A0A0J9YUS5;E9PVC5;E9PVC6;E9Q9E1;Q6NZJ6	A0A0J9YUS5_MOUSE;E9PVC5_MOUSE;E9PVC6_MOUSE;E9Q9E1_MOUSE;IF4G1_MOUSE	0.001622677	10.70425934	NA	NA	NA	11.30325197	11.1586861	10.89944903	NA	9.494442628	11.27308401	10.94718915	10.95597519	NA	NA	11.35819129	NA	NA	NA	NA	NA	NA	NA	NA	NA	10.39481979	NA	NA	NA	10.82546255	10.8273332	NA	10.68261509	NA	NA	NA	NA	10.69534331	10.2301341	NA	9.236170181	NA	NA
WAHR	FALSCH	LGIESTLER	A0A0J9YUS5;E9PVC5;E9PVC6;E9Q9E1;Q6NZJ6	Eukaryotic translation initiation factor 4 gamma 1	A0A0J9YUS5;E9PVC5;E9PVC6;E9Q9E1;Q6NZJ6	A0A0J9YUS5_MOUSE;E9PVC5_MOUSE;E9PVC6_MOUSE;E9Q9E1_MOUSE;IF4G1_MOUSE	0.001622677	NA	NA	NA	NA	NA	NA	NA	13.78879445	NA	NA	NA	NA	13.85540215	NA	NA	NA	NA	NA	NA	NA	NA	14.89476226	NA	NA	NA	NA	14.86218388	NA	NA	NA	NA	NA	NA	NA	NA	NA	13.36844613	NA	NA	NA	NA	NA
FALSCH	FALSCH	FIGELFK	A0A0J9YUS5;E9PVC5;E9PVC6;E9Q9E1;Q6NZJ6	Eukaryotic translation initiation factor 4 gamma 1	A0A0J9YUS5;E9PVC5;E9PVC6;E9Q9E1;Q6NZJ6	A0A0J9YUS5_MOUSE;E9PVC5_MOUSE;E9PVC6_MOUSE;E9Q9E1_MOUSE;IF4G1_MOUSE	0.001622677	NA	NA	NA	12.52785377	NA	NA	NA	NA	NA	9.434367823	NA	NA	9.747945335	NA	NA	NA	NA	NA	NA	NA	NA	NA	NA	NA	NA	NA	NA	NA	9.48133312	NA	NA	NA	NA	NA	NA	NA	NA	NA	NA	NA	NA	NA
WAHR	FALSCH	GLPLVDDGGWNTVPISK	A0A0J9YUS5;E9PVC5;E9PVC6;E9Q9E1;Q6NZJ6	Eukaryotic translation initiation factor 4 gamma 1	A0A0J9YUS5;E9PVC5;E9PVC6;E9Q9E1;Q6NZJ6	A0A0J9YUS5_MOUSE;E9PVC5_MOUSE;E9PVC6_MOUSE;E9Q9E1_MOUSE;IF4G1_MOUSE	0.001622677	NA	NA	NA	NA	NA	11.06122136	NA	NA	NA	10.81991662	NA	NA	NA	NA	8.176790349	NA	NA	NA	NA	NA	NA	NA	NA	NA	NA	NA	NA	NA	NA	NA	NA	NA	NA	NA	NA	NA	NA	NA	NA	NA	NA	NA
FALSCH	FALSCH	QVTQLAIDTEER	A0A0J9YUS5;E9PVC5;E9PVC6;E9Q9E1;Q6NZJ6	Eukaryotic translation initiation factor 4 gamma 1	A0A0J9YUS5;E9PVC5;E9PVC6;E9Q9E1;Q6NZJ6	A0A0J9YUS5_MOUSE;E9PVC5_MOUSE;E9PVC6_MOUSE;E9Q9E1_MOUSE;IF4G1_MOUSE	0.001622677	NA	NA	NA	NA	NA	NA	NA	NA	NA	NA	NA	NA	NA	NA	NA	NA	NA	NA	NA	NA	NA	NA	NA	NA	NA	NA	NA	NA	NA	NA	NA	NA	NA	NA	NA	NA	NA	NA	NA	NA	12.16923997	NA
WAHR	FALSCH	GFGLLGSIFGK	A0A0M3HEP8;Q6TEK5	Vitamin K epoxide reductase complex subunit 1-like protein 1	A0A0M3HEP8;Q6TEK5	A0A0M3HEP8_MOUSE;VKORL_MOUSE	0.004043339	NA	NA	10.15589601	9.966188576	NA	NA	NA	NA	NA	NA	NA	7.143032992	NA	NA	NA	NA	NA	NA	NA	NA	NA	9.525176961	NA	NA	NA	NA	NA	8.59832868	9.856635231	7.690621552	NA	NA	NA	NA	NA	NA	NA	NA	NA	9.370147781	NA	7.960674005
FALSCH	FALSCH	LQTIFLK	A0A0N4SUN3;A0A0N4SVX9;A0A0N4SWG7;A0A0N4SWH3;E9PXU9;E9QL12;Q9ESD7	Dysferlin	A0A0N4SUN3;A0A0N4SVX9;A0A0N4SWG7;A0A0N4SWH3;E9PXU9;E9QL12;Q9ESD7	A0A0N4SUN3_MOUSE;A0A0N4SVX9_MOUSE;A0A0N4SWG7_MOUSE;A0A0N4SWH3_MOUSE;E9PXU9_MOUSE;E9QL12_MOUSE;DYSF_MOUSE	0.000861749	11.35149028	11.79492125	13.42245086	13.03435492	11.19430604	11.47099425	12.24912803	12.1326423	12.51804692	11.63018764	12.12702107	12.30662868	11.70725141	13.42250512	11.37957197	13.41163127	13.49289187	13.44281599	13.39955022	13.24683097	11.9656782	12.85651976	13.36180212	11.77969273	11.79617308	13.14032717	13.45937386	12.34258379	13.27502241	12.09634994	12.79889083	11.55407907	13.37265666	13.02481291	12.05109954	12.23481241	12.20360336	12.4620583	13.10073131	13.46047502	13.04235715	11.67437723
FALSCH	FALSCH	DVILDDLSLTGEK	A0A0N4SUN3;A0A0N4SVX9;A0A0N4SWG7;A0A0N4SWH3;E9PXU9;E9QL12;Q9ESD7	Dysferlin	A0A0N4SUN3;A0A0N4SVX9;A0A0N4SWG7;A0A0N4SWH3;E9PXU9;E9QL12;Q9ESD7	A0A0N4SUN3_MOUSE;A0A0N4SVX9_MOUSE;A0A0N4SWG7_MOUSE;A0A0N4SWH3_MOUSE;E9PXU9_MOUSE;E9QL12_MOUSE;DYSF_MOUSE	0.000861749	12.87271415	NA	13.17696072	NA	12.91126194	12.35837154	12.0867163	12.40006883	12.88619575	12.74992684	12.18543323	13.16738225	12.47664102	13.20629455	12.79848574	13.90333883	13.43566923	13.16220221	13.0498188	13.35101499	12.14107062	13.29222018	13.79555794	12.50254014	12.2655685	13.21465264	13.87232282	13.13691097	13.09981415	12.67646518	11.06328558	12.43239407	13.83532213	13.63388607	12.74235678	13.17786471	12.61891369	12.61815509	13.29215982	13.2458491	13.67258841	12.53831301
WAHR	FALSCH	ISATGGEIEEEPAGVLK	A0A0N4SUN3;A0A0N4SVX9;A0A0N4SWG7;A0A0N4SWH3;E9PXU9;E9QL12;Q9ESD7	Dysferlin	A0A0N4SUN3;A0A0N4SVX9;A0A0N4SWG7;A0A0N4SWH3;E9PXU9;E9QL12;Q9ESD7	A0A0N4SUN3_MOUSE;A0A0N4SVX9_MOUSE;A0A0N4SWG7_MOUSE;A0A0N4SWH3_MOUSE;E9PXU9_MOUSE;E9QL12_MOUSE;DYSF_MOUSE	0.000861749	11.50445431	11.350301	13.18703764	12.38736957	11.88019354	11.57340151	12.30261115	12.3210681	NA	NA	NA	11.8555869	11.9320924	13.3095158	11.10282924	13.12531688	13.25855228	13.37343238	11.87698824	13.12199656	12.3161748	12.90645625	13.47874	NA	NA	13.21208723	13.6274544	12.60993343	13.39830794	NA	13.35824113	NA	13.39583316	13.48417365	12.37859665	12.49500608	11.96072197	12.13627933	13.23072934	13.30749875	13.48250099	NA
FALSCH	FALSCH	VPAHEVLFSR	A0A0N4SUN3;A0A0N4SVX9;A0A0N4SWG7;A0A0N4SWH3;E9PXU9;E9QL12;Q9ESD7	Dysferlin	A0A0N4SUN3;A0A0N4SVX9;A0A0N4SWG7;A0A0N4SWH3;E9PXU9;E9QL12;Q9ESD7	A0A0N4SUN3_MOUSE;A0A0N4SVX9_MOUSE;A0A0N4SWG7_MOUSE;A0A0N4SWH3_MOUSE;E9PXU9_MOUSE;E9QL12_MOUSE;DYSF_MOUSE	0.000861749	11.27096635	NA	12.58000214	12.44531761	NA	10.85360176	11.37970989	11.52504289	12.07769421	11.41737711	11.65613948	12.33899681	11.56281636	12.2719564	10.9807895	12.39397344	12.83517693	12.58123422	11.96581752	12.26912509	11.75344445	12.31185522	13.04327235	11.49774364	11.57907952	12.70573737	12.84677961	12.30841458	13.27872984	11.55031876	12.65880283	10.98625483	12.63918125	12.62549996	NA	11.22683843	11.91478501	12.26335996	12.95728973	12.27799634	12.50807712	12.36604704
FALSCH	FALSCH	EDLYCPPIVVK	A0A0N4SUN3;A0A0N4SVX9;A0A0N4SWG7;A0A0N4SWH3;E9PXU9;E9QL12;Q9ESD7	Dysferlin	A0A0N4SUN3;A0A0N4SVX9;A0A0N4SWG7;A0A0N4SWH3;E9PXU9;E9QL12;Q9ESD7	A0A0N4SUN3_MOUSE;A0A0N4SVX9_MOUSE;A0A0N4SWG7_MOUSE;A0A0N4SWH3_MOUSE;E9PXU9_MOUSE;E9QL12_MOUSE;DYSF_MOUSE	0.000861749	12.81420498	12.66691736	NA	12.93690815	NA	NA	NA	12.42391247	12.38757171	NA	NA	13.0795967	NA	13.6642081	NA	NA	NA	13.98554108	12.78713733	13.88290439	NA	13.60733043	14.2125833	NA	NA	NA	NA	13.06356451	13.80524866	NA	12.80538893	NA	14.1968668	NA	NA	13.52341713	13.02302314	12.7913383	13.73691192	NA	NA	12.49916933
FALSCH	FALSCH	IGETVIDLENR	A0A0N4SUN3;A0A0N4SVX9;A0A0N4SWG7;A0A0N4SWH3;E9PXU9;E9QL12;Q9ESD7	Dysferlin	A0A0N4SUN3;A0A0N4SVX9;A0A0N4SWG7;A0A0N4SWH3;E9PXU9;E9QL12;Q9ESD7	A0A0N4SUN3_MOUSE;A0A0N4SVX9_MOUSE;A0A0N4SWG7_MOUSE;A0A0N4SWH3_MOUSE;E9PXU9_MOUSE;E9QL12_MOUSE;DYSF_MOUSE	0.000861749	NA	NA	NA	NA	NA	NA	NA	15.03740766	NA	NA	NA	NA	14.65561941	15.4608682	NA	15.43411165	15.29090232	15.58068381	NA	15.25834083	NA	NA	15.22588775	NA	NA	14.77323179	15.31275837	15.29981271	14.73480954	NA	14.2495883	NA	15.40245991	15.28712712	NA	14.9422134	NA	NA	14.86370111	15.65429532	15.55018091	NA
FALSCH	FALSCH	LAWFPLTR	A0A0N4SUN3;A0A0N4SVX9;A0A0N4SWG7;A0A0N4SWH3;E9PXU9;E9QL12;Q9ESD7	Dysferlin	A0A0N4SUN3;A0A0N4SVX9;A0A0N4SWG7;A0A0N4SWH3;E9PXU9;E9QL12;Q9ESD7	A0A0N4SUN3_MOUSE;A0A0N4SVX9_MOUSE;A0A0N4SWG7_MOUSE;A0A0N4SWH3_MOUSE;E9PXU9_MOUSE;E9QL12_MOUSE;DYSF_MOUSE	0.000861749	NA	12.5314508	13.07307389	12.54422587	NA	NA	NA	NA	NA	12.66204996	NA	NA	NA	12.70835281	NA	13.44874654	12.89971006	NA	12.90423181	NA	NA	NA	13.29165772	NA	NA	NA	13.29168625	13.10233338	NA	12.85042492	NA	12.52845252	NA	NA	NA	NA	NA	NA	12.86156559	12.09505753	NA	NA
FALSCH	FALSCH	IEIQNQLLR	A0A0N4SUN3;A0A0N4SVX9;A0A0N4SWG7;A0A0N4SWH3;E9PXU9;E9QL12;Q9ESD7	Dysferlin	A0A0N4SUN3;A0A0N4SVX9;A0A0N4SWG7;A0A0N4SWH3;E9PXU9;E9QL12;Q9ESD7	A0A0N4SUN3_MOUSE;A0A0N4SVX9_MOUSE;A0A0N4SWG7_MOUSE;A0A0N4SWH3_MOUSE;E9PXU9_MOUSE;E9QL12_MOUSE;DYSF_MOUSE	0.000861749	NA	NA	NA	NA	NA	NA	NA	NA	NA	NA	NA	NA	NA	NA	NA	12.80910523	NA	NA	NA	NA	NA	NA	12.87758021	NA	NA	NA	13.37838038	NA	12.72203793	NA	NA	NA	13.06898592	12.7801336	NA	NA	NA	NA	12.63600459	12.9071055	12.70076859	12.19004166
FALSCH	FALSCH	EFTGFPDPYAELNTGK	A0A0N4SUN3;A0A0N4SVX9;A0A0N4SWG7;A0A0N4SWH3;E9PXU9;E9QL12;Q9ESD7	Dysferlin	A0A0N4SUN3;A0A0N4SVX9;A0A0N4SWG7;A0A0N4SWH3;E9PXU9;E9QL12;Q9ESD7	A0A0N4SUN3_MOUSE;A0A0N4SVX9_MOUSE;A0A0N4SWG7_MOUSE;A0A0N4SWH3_MOUSE;E9PXU9_MOUSE;E9QL12_MOUSE;DYSF_MOUSE	0.000861749	NA	NA	NA	NA	NA	NA	NA	NA	11.53323366	NA	NA	NA	NA	NA	NA	NA	12.24481299	13.16295878	12.21897095	NA	NA	NA	NA	NA	NA	NA	NA	11.99436452	NA	NA	NA	NA	13.48582996	NA	NA	NA	12.1608303	12.16339509	NA	NA	NA	NA
FALSCH	FALSCH	TDALLGEFR	A0A0N4SUN3;A0A0N4SVX9;A0A0N4SWG7;A0A0N4SWH3;E9PXU9;E9QL12;Q9ESD7	Dysferlin	A0A0N4SUN3;A0A0N4SVX9;A0A0N4SWG7;A0A0N4SWH3;E9PXU9;E9QL12;Q9ESD7	A0A0N4SUN3_MOUSE;A0A0N4SVX9_MOUSE;A0A0N4SWG7_MOUSE;A0A0N4SWH3_MOUSE;E9PXU9_MOUSE;E9QL12_MOUSE;DYSF_MOUSE	0.000861749	NA	NA	14.26646785	NA	12.8289138	NA	12.96339783	NA	NA	NA	NA	NA	NA	13.82964857	NA	13.91335161	NA	NA	NA	NA	NA	13.79969537	NA	NA	NA	14.2338825	14.53092583	NA	NA	NA	NA	NA	14.52155906	14.21076823	NA	13.70254288	NA	NA	NA	14.5256144	NA	NA
FALSCH	FALSCH	TQEETDDPSVIGEFK	A0A0N4SUN3;A0A0N4SVX9;A0A0N4SWG7;A0A0N4SWH3;E9PXU9;E9QL12;Q9ESD7	Dysferlin	A0A0N4SUN3;A0A0N4SVX9;A0A0N4SWG7;A0A0N4SWH3;E9PXU9;E9QL12;Q9ESD7	A0A0N4SUN3_MOUSE;A0A0N4SVX9_MOUSE;A0A0N4SWG7_MOUSE;A0A0N4SWH3_MOUSE;E9PXU9_MOUSE;E9QL12_MOUSE;DYSF_MOUSE	0.000861749	NA	NA	NA	NA	NA	NA	NA	NA	NA	NA	NA	NA	NA	NA	NA	NA	NA	13.6270287	NA	NA	NA	NA	14.16758282	NA	NA	12.85179704	NA	NA	13.72551368	NA	NA	NA	13.7537677	NA	NA	12.6913628	12.38604338	NA	13.2289977	13.76743679	NA	NA
FALSCH	FALSCH	ITLYDYDLLSK	A0A0N4SUN3;A0A0N4SVX9;A0A0N4SWG7;A0A0N4SWH3;E9PXU9;E9QL12;Q9ESD7	Dysferlin	A0A0N4SUN3;A0A0N4SVX9;A0A0N4SWG7;A0A0N4SWH3;E9PXU9;E9QL12;Q9ESD7	A0A0N4SUN3_MOUSE;A0A0N4SVX9_MOUSE;A0A0N4SWG7_MOUSE;A0A0N4SWH3_MOUSE;E9PXU9_MOUSE;E9QL12_MOUSE;DYSF_MOUSE	0.000861749	NA	NA	NA	NA	NA	NA	NA	11.10240116	NA	NA	NA	NA	10.51765887	NA	NA	NA	NA	NA	NA	NA	NA	NA	11.68890848	NA	NA	NA	12.22943607	11.49535599	11.56746873	NA	NA	NA	12.21980457	NA	NA	NA	NA	NA	12.03169584	11.65187815	11.6542438	NA
FALSCH	FALSCH	SVSDQDNYIPCTLEPVFGK	A0A0N4SUN3;A0A0N4SVX9;A0A0N4SWG7;A0A0N4SWH3;E9PXU9;E9QL12;Q9ESD7	Dysferlin	A0A0N4SUN3;A0A0N4SVX9;A0A0N4SWG7;A0A0N4SWH3;E9PXU9;E9QL12;Q9ESD7	A0A0N4SUN3_MOUSE;A0A0N4SVX9_MOUSE;A0A0N4SWG7_MOUSE;A0A0N4SWH3_MOUSE;E9PXU9_MOUSE;E9QL12_MOUSE;DYSF_MOUSE	0.000861749	NA	NA	11.98392242	NA	NA	NA	NA	NA	NA	NA	NA	NA	NA	11.64847844	NA	NA	NA	NA	11.40048176	NA	NA	NA	NA	NA	NA	NA	12.32798826	NA	11.90480085	NA	10.95996145	NA	12.50256955	NA	NA	NA	NA	NA	11.4413825	NA	11.98298604	NA
FALSCH	FALSCH	RPVVGQCTIR	A0A0N4SUN3;A0A0N4SVX9;A0A0N4SWG7;A0A0N4SWH3;E9PXU9;E9QL12;Q9ESD7	Dysferlin	A0A0N4SUN3;A0A0N4SVX9;A0A0N4SWG7;A0A0N4SWH3;E9PXU9;E9QL12;Q9ESD7	A0A0N4SUN3_MOUSE;A0A0N4SVX9_MOUSE;A0A0N4SWG7_MOUSE;A0A0N4SWH3_MOUSE;E9PXU9_MOUSE;E9QL12_MOUSE;DYSF_MOUSE	0.000861749	NA	NA	10.69208358	10.23179348	NA	NA	NA	NA	NA	NA	NA	NA	NA	NA	NA	NA	NA	NA	NA	NA	NA	NA	10.87514369	9.217275097	NA	NA	NA	9.389268876	NA	NA	NA	NA	10.46330374	NA	NA	NA	NA	NA	NA	NA	NA	NA
FALSCH	FALSCH	VEDLPADDILR	A0A0N4SUN3;A0A0N4SVX9;A0A0N4SWG7;A0A0N4SWH3;E9PXU9;E9QL12;Q9ESD7	Dysferlin	A0A0N4SUN3;A0A0N4SVX9;A0A0N4SWG7;A0A0N4SWH3;E9PXU9;E9QL12;Q9ESD7	A0A0N4SUN3_MOUSE;A0A0N4SVX9_MOUSE;A0A0N4SWG7_MOUSE;A0A0N4SWH3_MOUSE;E9PXU9_MOUSE;E9QL12_MOUSE;DYSF_MOUSE	0.000861749	NA	NA	NA	NA	NA	NA	NA	NA	NA	NA	NA	NA	NA	NA	NA	NA	NA	NA	NA	NA	NA	NA	NA	NA	NA	NA	NA	14.91942248	NA	NA	NA	NA	NA	NA	NA	NA	15.13290431	14.13823792	NA	NA	NA	14.56579545
FALSCH	FALSCH	GSQPAGELLAAFELIQR	A0A0N4SUN3;A0A0N4SVX9;A0A0N4SWG7;A0A0N4SWH3;E9PXU9;E9QL12;Q9ESD7	Dysferlin	A0A0N4SUN3;A0A0N4SVX9;A0A0N4SWG7;A0A0N4SWH3;E9PXU9;E9QL12;Q9ESD7	A0A0N4SUN3_MOUSE;A0A0N4SVX9_MOUSE;A0A0N4SWG7_MOUSE;A0A0N4SWH3_MOUSE;E9PXU9_MOUSE;E9QL12_MOUSE;DYSF_MOUSE	0.000861749	NA	NA	8.476882404	8.788244083	NA	NA	6.961324278	NA	NA	NA	NA	NA	NA	8.331936734	NA	NA	NA	NA	NA	NA	NA	NA	8.633842756	NA	NA	NA	NA	NA	NA	NA	NA	NA	NA	NA	NA	NA	NA	8.421175616	8.655698706	9.023815563	8.960760011	8.518748397
FALSCH	FALSCH	FVFPFDYLPAEQVCAVAK	A0A0N4SUN3;A0A0N4SVX9;A0A0N4SWG7;A0A0N4SWH3;E9PXU9;E9QL12;Q9ESD7	Dysferlin	A0A0N4SUN3;A0A0N4SVX9;A0A0N4SWG7;A0A0N4SWH3;E9PXU9;E9QL12;Q9ESD7	A0A0N4SUN3_MOUSE;A0A0N4SVX9_MOUSE;A0A0N4SWG7_MOUSE;A0A0N4SWH3_MOUSE;E9PXU9_MOUSE;E9QL12_MOUSE;DYSF_MOUSE	0.000861749	NA	NA	NA	NA	NA	NA	NA	NA	NA	NA	NA	NA	NA	NA	13.98134926	NA	NA	NA	NA	NA	NA	NA	NA	NA	13.04596055	13.96890748	NA	NA	14.62058202	13.18934631	NA	NA	NA	NA	NA	NA	NA	NA	13.45299637	NA	NA	12.21691235
FALSCH	FALSCH	LEANLEQVHLALK	A0A0N4SUN3;A0A0N4SVX9;A0A0N4SWG7;A0A0N4SWH3;E9PXU9;E9QL12;Q9ESD7	Dysferlin	A0A0N4SUN3;A0A0N4SVX9;A0A0N4SWG7;A0A0N4SWH3;E9PXU9;E9QL12;Q9ESD7	A0A0N4SUN3_MOUSE;A0A0N4SVX9_MOUSE;A0A0N4SWG7_MOUSE;A0A0N4SWH3_MOUSE;E9PXU9_MOUSE;E9QL12_MOUSE;DYSF_MOUSE	0.000861749	NA	NA	NA	NA	NA	NA	NA	NA	NA	NA	NA	NA	NA	NA	NA	NA	NA	NA	NA	NA	NA	NA	NA	NA	NA	NA	NA	NA	NA	NA	NA	NA	NA	NA	NA	NA	NA	NA	NA	NA	NA	NA
FALSCH	FALSCH	VYDTQLENVEAFGGLSDFCNTFK	A0A0N4SUN3;A0A0N4SVX9;A0A0N4SWG7;A0A0N4SWH3;E9PXU9;E9QL12;Q9ESD7	Dysferlin	A0A0N4SUN3;A0A0N4SVX9;A0A0N4SWG7;A0A0N4SWH3;E9PXU9;E9QL12;Q9ESD7	A0A0N4SUN3_MOUSE;A0A0N4SVX9_MOUSE;A0A0N4SWG7_MOUSE;A0A0N4SWH3_MOUSE;E9PXU9_MOUSE;E9QL12_MOUSE;DYSF_MOUSE	0.000861749	NA	NA	NA	NA	NA	NA	NA	NA	NA	NA	NA	NA	NA	7.768745996	NA	NA	NA	NA	NA	NA	NA	NA	NA	NA	NA	NA	NA	NA	NA	NA	NA	NA	NA	NA	NA	NA	NA	NA	NA	NA	10.09103534	NA
FALSCH	FALSCH	DYTIEEIEAGR	A0A0N4SUN3;A0A0N4SVX9;A0A0N4SWG7;A0A0N4SWH3;E9PXU9;E9QL12;Q9ESD7	Dysferlin	A0A0N4SUN3;A0A0N4SVX9;A0A0N4SWG7;A0A0N4SWH3;E9PXU9;E9QL12;Q9ESD7	A0A0N4SUN3_MOUSE;A0A0N4SVX9_MOUSE;A0A0N4SWG7_MOUSE;A0A0N4SWH3_MOUSE;E9PXU9_MOUSE;E9QL12_MOUSE;DYSF_MOUSE	0.000861749	NA	13.8366619	NA	NA	NA	NA	NA	NA	NA	NA	NA	NA	NA	NA	NA	NA	NA	NA	NA	NA	NA	NA	NA	NA	NA	NA	NA	NA	NA	NA	NA	NA	NA	NA	NA	NA	NA	NA	NA	NA	NA	NA
WAHR	FALSCH	FDQLFDDESDPFEVLK	A0A0N4SUN8;A0A0N4SUQ1;A0A0N4SV32;A0A0N4SWH2;Q3UMP4;Q9CY58	Plasminogen activator inhibitor 1 RNA-binding protein	A0A0N4SUN8;A0A0N4SUQ1;A0A0N4SV32;A0A0N4SWH2;Q3UMP4;Q9CY58	A0A0N4SUN8_MOUSE;A0A0N4SUQ1_MOUSE;A0A0N4SV32_MOUSE;A0A0N4SWH2_MOUSE;Q3UMP4_MOUSE;PAIRB_MOUSE	0.00015636	11.6154291	10.8660851	11.54007582	12.13905322	12.8283467	11.83064801	10.90785351	11.59330759	11.17971317	11.17918988	11.46901844	11.81514665	11.97545697	11.04777955	11.66139404	13.00113233	NA	10.09047264	9.919043869	12.13704229	11.03921337	12.29249618	NA	10.60964334	11.15676014	11.14912218	11.39948729	11.30957816	12.55671234	12.03073088	12.03473116	12.47177668	12.92047802	12.76145325	11.78342799	11.59988872	10.78708691	11.05356714	NA	11.26812853	11.64975218	10.45805015
FALSCH	FALSCH	EETQPPVALKK	A0A0N4SUN8;A0A0N4SUQ1;A0A0N4SV32;A0A0N4SWH2;Q3UMP4;Q9CY58	Plasminogen activator inhibitor 1 RNA-binding protein	A0A0N4SUN8;A0A0N4SUQ1;A0A0N4SV32;A0A0N4SWH2;Q3UMP4;Q9CY58	A0A0N4SUN8_MOUSE;A0A0N4SUQ1_MOUSE;A0A0N4SV32_MOUSE;A0A0N4SWH2_MOUSE;Q3UMP4_MOUSE;PAIRB_MOUSE	0.00015636	NA	NA	NA	NA	10.23667983	NA	NA	10.52942552	NA	NA	NA	NA	NA	NA	NA	NA	NA	NA	NA	NA	NA	NA	NA	NA	NA	NA	NA	NA	10.04514252	NA	NA	NA	8.419203741	NA	NA	NA	10.00715426	10.24229974	NA	NA	NA	NA
WAHR	FALSCH	PGHLQEGFGCVVTNR	A0A0N4SUN8;A0A0N4SUQ1;A0A0N4SV32;A0A0N4SWH2;Q3UMP4;Q9CY58	Plasminogen activator inhibitor 1 RNA-binding protein	A0A0N4SUN8;A0A0N4SUQ1;A0A0N4SV32;A0A0N4SWH2;Q3UMP4;Q9CY58	A0A0N4SUN8_MOUSE;A0A0N4SUQ1_MOUSE;A0A0N4SV32_MOUSE;A0A0N4SWH2_MOUSE;Q3UMP4_MOUSE;PAIRB_MOUSE	0.00015636	NA	NA	NA	NA	NA	NA	NA	NA	NA	NA	NA	NA	NA	NA	NA	NA	NA	NA	NA	NA	NA	NA	NA	NA	NA	NA	NA	NA	NA	NA	NA	NA	NA	NA	NA	16.99630234	NA	NA	NA	NA	NA	NA
WAHR	FALSCH	LGAQFLK	A0A0N4SUP6;Q3UU94	MANSC domain-containing protein 4	A0A0N4SUP6;Q3UU94	A0A0N4SUP6_MOUSE;MANS4_MOUSE	0.000376561	16.22676126	15.46207766	17.54594341	16.50143873	NA	NA	13.94429969	NA	14.79472023	12.54079334	13.32653448	15.12676661	14.29378578	17.25738904	15.67017633	17.40331809	16.96664761	18.33381861	14.79384855	16.98274446	14.4159676	16.96784026	17.89509584	16.05754016	14.3117923	17.87002786	17.56002007	14.89685514	17.49650698	14.11825183	17.15460859	13.12638387	17.79774572	17.11668872	14.48130442	19.78406023	15.04323752	13.13559348	15.96809976	20.1189313	NA	12.90208912
FALSCH	FALSCH	EICCYSISCK	A0A0N4SVB8;Q9CQW2	ADP-ribosylation factor-like protein 8B	A0A0N4SVB8;Q9CQW2	A0A0N4SVB8_MOUSE;ARL8B_MOUSE	0.001167724	12.34472076	12.36139078	NA	12.98636623	11.61106665	11.49125216	11.40405063	11.83732981	12.81308742	NA	12.4653887	11.96241216	12.64108508	NA	NA	NA	NA	NA	12.97059762	NA	12.8436539	NA	11.39873213	12.57737857	12.52924394	12.25298716	NA	12.7768064	11.64412496	11.79357662	NA	11.19279054	NA	NA	10.89638153	12.16422468	12.42626499	11.99940702	12.04148607	NA	NA	11.99287073
WAHR	FALSCH	DLPNALDEK	A0A0N4SVB8;Q9CQW2	ADP-ribosylation factor-like protein 8B	A0A0N4SVB8;Q9CQW2	A0A0N4SVB8_MOUSE;ARL8B_MOUSE	0.001167724	15.80721428	14.9188281	NA	NA	NA	NA	14.70194808	16.02452989	15.60084628	14.92507583	14.98580114	15.2924701	15.27748343	NA	15.31647932	NA	NA	NA	15.42974916	NA	14.91100096	NA	NA	15.5711898	15.81157204	NA	NA	15.13447195	NA	NA	NA	NA	NA	NA	NA	NA	15.068965	NA	NA	NA	NA	NA
FALSCH	FALSCH	MNLSAIQDR	A0A0N4SVB8;Q9CQW2	ADP-ribosylation factor-like protein 8B	A0A0N4SVB8;Q9CQW2	A0A0N4SVB8_MOUSE;ARL8B_MOUSE	0.001167724	NA	NA	NA	NA	NA	NA	NA	NA	NA	NA	NA	NA	NA	NA	NA	NA	NA	NA	NA	NA	NA	NA	NA	NA	NA	NA	NA	NA	NA	NA	NA	NA	NA	NA	NA	NA	NA	NA	NA	NA	NA	NA
FALSCH	FALSCH	NELHNLLDKPQLQGIPVLVLGNK	A0A0N4SVB8;Q9CQW2	ADP-ribosylation factor-like protein 8B	A0A0N4SVB8;Q9CQW2	A0A0N4SVB8_MOUSE;ARL8B_MOUSE	0.001167724	NA	NA	NA	NA	NA	NA	NA	NA	NA	NA	NA	NA	NA	NA	NA	NA	NA	NA	NA	NA	NA	NA	NA	NA	NA	NA	NA	NA	NA	NA	NA	NA	NA	NA	NA	NA	NA	NA	NA	NA	NA	9.9728936
FALSCH	FALSCH	TGGLDSLVLSPGR	A0A0N4SVK8;Q8BGK2	[Protein ADP-ribosylarginine] hydrolase-like protein 1	A0A0N4SVK8;Q8BGK2	A0A0N4SVK8_MOUSE;ARHL1_MOUSE	0.003017431	12.79866417	11.90704939	NA	NA	12.3509709	12.94012342	13.13685492	11.75938563	11.60297233	12.32419695	12.85052069	11.80712143	12.78863956	NA	NA	NA	NA	NA	NA	NA	12.31463346	NA	NA	NA	NA	NA	NA	NA	NA	NA	NA	11.39029509	NA	NA	NA	NA	NA	NA	NA	NA	NA	NA
FALSCH	FALSCH	ENSVLGSIQEELQK	A0A0N4SVK8;Q8BGK2	[Protein ADP-ribosylarginine] hydrolase-like protein 1	A0A0N4SVK8;Q8BGK2	A0A0N4SVK8_MOUSE;ARHL1_MOUSE	0.003017431	NA	NA	NA	NA	NA	NA	13.2250218	13.00630797	NA	13.58305234	13.1821463	NA	13.31662626	NA	13.36372723	NA	NA	NA	NA	NA	NA	NA	NA	NA	NA	NA	NA	NA	NA	13.01242611	NA	NA	NA	NA	NA	NA	NA	NA	NA	NA	NA	NA
FALSCH	FALSCH	VLPLAEEYCR	A0A0N4SVK8;Q8BGK2	[Protein ADP-ribosylarginine] hydrolase-like protein 1	A0A0N4SVK8;Q8BGK2	A0A0N4SVK8_MOUSE;ARHL1_MOUSE	0.003017431	NA	NA	NA	NA	NA	NA	13.48302822	NA	NA	12.86851099	NA	NA	NA	NA	NA	NA	NA	NA	NA	NA	NA	NA	NA	NA	NA	NA	NA	NA	NA	NA	NA	NA	NA	NA	NA	NA	NA	NA	NA	NA	NA	NA
WAHR	FALSCH	GLYQELEHK	A0A0N4SVK8;Q8BGK2	[Protein ADP-ribosylarginine] hydrolase-like protein 1	A0A0N4SVK8;Q8BGK2	A0A0N4SVK8_MOUSE;ARHL1_MOUSE	0.003017431	NA	NA	NA	NA	NA	12.39219528	12.22407161	NA	NA	NA	NA	NA	NA	NA	NA	NA	NA	NA	NA	NA	NA	NA	NA	NA	NA	NA	NA	NA	NA	NA	NA	NA	NA	NA	NA	NA	NA	NA	NA	NA	NA	NA
WAHR	FALSCH	LALFNPDVSWDR	A0A0N4SVQ1;Q62425	Cytochrome c oxidase subunit NDUFA4	A0A0N4SVQ1;Q62425	A0A0N4SVQ1_MOUSE;NDUA4_MOUSE	1.77382E-06	18.47117191	18.45774954	17.30017409	18.27812407	17.27908781	17.94613769	17.97003273	17.96122587	17.91117471	18.43137623	17.91060308	18.72132517	18.48974019	16.74585235	18.22570536	18.47080232	18.06873409	18.09448661	19.06931298	17.73986615	16.37452825	17.61065711	17.57173203	16.91003499	18.12009502	16.90733915	18.14619156	19.04762734	17.85551461	18.82660871	17.55864748	19.00812237	18.35245407	17.35630677	17.47617017	18.11691007	18.26810041	18.00830251	17.92058478	17.49409456	16.74074251	18.46078755
WAHR	FALSCH	FYSVNVDYSK	A0A0N4SVQ1;Q62425	Cytochrome c oxidase subunit NDUFA4	A0A0N4SVQ1;Q62425	A0A0N4SVQ1_MOUSE;NDUA4_MOUSE	1.77382E-06	19.2447565	19.34969291	18.17245036	19.33879535	18.85577228	19.02243814	18.76093431	19.09606716	19.18864486	18.61862853	18.69689598	19.13264704	18.70328696	17.80683093	19.04153656	17.99606232	17.96047227	18.12983771	18.62494858	17.70386693	18.6280572	18.81311077	18.27904006	19.77048183	19.04963738	19.53929239	18.14707417	18.07118729	19.72619247	19.07858196	19.20787148	18.8995036	17.95411693	17.92347126	18.69677647	18.98806725	19.48256969	19.36279721	18.8826186	18.01740948	18.02832891	19.49548909
WAHR	FALSCH	LALFNPDVSWDRK	A0A0N4SVQ1;Q62425	Cytochrome c oxidase subunit NDUFA4	A0A0N4SVQ1;Q62425	A0A0N4SVQ1_MOUSE;NDUA4_MOUSE	1.77382E-06	14.41810602	15.06082135	14.37771083	14.95055423	NA	13.74562279	14.87650639	13.11684486	14.96141603	14.26384342	14.18149441	13.9556396	14.20216969	14.33620093	13.57167568	15.18437423	14.05131151	14.00556355	14.09747088	13.93031519	14.34104785	14.53031032	14.29473626	14.51740331	13.38206709	14.37883703	14.54677719	14.71059432	14.78021953	14.14207166	14.41646445	14.33433992	14.0528355	13.66610834	14.46186952	14.24833919	13.41619309	13.91060714	14.09020636	13.85308867	13.65911461	14.59578655
WAHR	FALSCH	SDPLLMGIPTSENPFK	A0A0N4SVT3;A0A0N4SW28;Q9DAS9	Guanine nucleotide-binding protein subunit gamma (Fragment);Guanine nucleotide-binding protein subunit gamma;Guanine nucleotide-binding protein G(I)/G(S)/G(O) subunit gamma-12	A0A0N4SVT3;A0A0N4SW28;Q9DAS9	A0A0N4SVT3_MOUSE;A0A0N4SW28_MOUSE;GBG12_MOUSE	0.004102004	NA	NA	NA	NA	NA	NA	NA	NA	NA	NA	NA	NA	NA	NA	NA	NA	NA	NA	NA	NA	NA	NA	NA	NA	NA	NA	NA	NA	8.759760823	NA	NA	NA	NA	NA	NA	NA	NA	NA	NA	NA	NA	NA
WAHR	FALSCH	NFDFEDVFVNIPR	A0A0R3P9C8;Q9DC69	NADH dehydrogenase [ubiquinone] 1 alpha subcomplex subunit 9, mitochondrial;NADH dehydrogenase [ubiquinone] 1 alpha subcomplex subunit 9, mitochondrial	A0A0R3P9C8;Q9DC69	A0A0R3P9C8_MOUSE;NDUA9_MOUSE	2.55233E-06	14.76846073	15.6256373	14.43978266	15.45193093	13.16768621	15.36709041	14.577861	14.00312943	15.14407047	14.69412216	14.40229126	15.37126269	14.86869445	13.70205357	15.43628132	15.73880697	14.99081254	14.11929437	15.34695452	15.32633308	14.50564616	14.59347803	14.81478197	15.33307992	14.52557708	16.0086175	14.74434544	15.55867404	15.76424727	15.1939488	15.57733521	15.69859334	15.76551579	14.55002506	14.85198819	14.94119005	14.63799727	14.5176887	14.97721415	14.16579811	14.30942378	14.61277349
WAHR	FALSCH	AVQHSNVVINLIGR	A0A0R3P9C8;Q9DC69	NADH dehydrogenase [ubiquinone] 1 alpha subcomplex subunit 9, mitochondrial;NADH dehydrogenase [ubiquinone] 1 alpha subcomplex subunit 9, mitochondrial	A0A0R3P9C8;Q9DC69	A0A0R3P9C8_MOUSE;NDUA9_MOUSE	2.55233E-06	15.97774144	16.25371899	16.78959675	16.89077508	15.22545025	16.3895422	16.03704453	16.37214028	16.84194268	16.16647806	16.38024834	16.66618788	16.28550531	15.9099829	16.26169706	15.87890221	16.12914646	16.58032086	16.75871972	15.88441084	16.27693001	16.59949586	15.64734228	16.43387612	16.30270485	16.71579987	15.93731798	16.61277996	16.46864626	16.31368523	16.86951998	15.68038931	16.35392918	15.49467874	16.17051613	16.93276778	16.52414029	16.94043926	17.09451125	16.10520763	15.86067472	16.97393682
WAHR	FALSCH	SSVSGVVATVFGATGFLGR	A0A0R3P9C8;Q9DC69	NADH dehydrogenase [ubiquinone] 1 alpha subcomplex subunit 9, mitochondrial;NADH dehydrogenase [ubiquinone] 1 alpha subcomplex subunit 9, mitochondrial	A0A0R3P9C8;Q9DC69	A0A0R3P9C8_MOUSE;NDUA9_MOUSE	2.55233E-06	13.41993119	12.80629498	13.6529088	14.60962119	NA	13.36388395	13.77620387	13.44435765	14.52864745	13.0721124	13.36914437	13.99874426	13.18865081	13.41415063	13.81327797	12.86382683	14.0314702	13.73894184	13.86175353	13.74038243	13.80087227	14.37694127	13.62163324	13.26621142	13.67912388	14.73537945	13.54169133	13.21644551	13.90697495	13.4157075	14.53816082	12.48810016	12.92444013	12.88751464	13.86397409	14.46993639	13.78293471	14.15577142	14.14998146	14.09912471	13.52215139	14.28066285
WAHR	FALSCH	TFAFTGPNR	A0A0R3P9C8;Q9DC69	NADH dehydrogenase [ubiquinone] 1 alpha subcomplex subunit 9, mitochondrial;NADH dehydrogenase [ubiquinone] 1 alpha subcomplex subunit 9, mitochondrial	A0A0R3P9C8;Q9DC69	A0A0R3P9C8_MOUSE;NDUA9_MOUSE	2.55233E-06	16.67418087	16.29661994	NA	16.85023917	15.89596418	15.96141949	16.24810988	16.67100553	16.85592388	15.79331004	16.60101276	17.05214275	16.34013354	16.21604499	16.2729089	NA	16.617622	16.91722655	17.00389259	16.4597414	NA	16.57574006	16.25929281	16.33741209	16.65235369	16.60736597	16.66833672	17.25441281	16.99580119	16.65225041	17.32262917	16.25462299	16.72705454	16.55372921	17.00504666	17.11284444	17.35026714	17.00359011	16.73167902	16.30197519	16.24951785	17.28252646
WAHR	FALSCH	LFGLSPFEPWTTK	A0A0R3P9C8;Q9DC69	NADH dehydrogenase [ubiquinone] 1 alpha subcomplex subunit 9, mitochondrial;NADH dehydrogenase [ubiquinone] 1 alpha subcomplex subunit 9, mitochondrial	A0A0R3P9C8;Q9DC69	A0A0R3P9C8_MOUSE;NDUA9_MOUSE	2.55233E-06	NA	13.1416616	12.04881634	13.07816871	NA	NA	12.15073065	11.69227579	12.78495608	NA	12.82328725	12.82900188	12.50448077	10.84790218	9.488031259	14.12722296	13.400942	12.45745452	13.21400287	13.47505939	10.77852132	12.45597301	12.00451372	11.66449106	12.94096112	11.7407259	13.73399151	14.28669953	14.12476934	13.51557022	13.08499898	13.43504659	14.23501579	12.16960484	12.49402002	13.28840088	13.01989985	12.43078489	12.68260318	12.67291432	12.19697893	13.14388181
WAHR	FALSCH	GIVNATKDPDAVGK	A0A0R3P9C8;Q9DC69	NADH dehydrogenase [ubiquinone] 1 alpha subcomplex subunit 9, mitochondrial;NADH dehydrogenase [ubiquinone] 1 alpha subcomplex subunit 9, mitochondrial	A0A0R3P9C8;Q9DC69	A0A0R3P9C8_MOUSE;NDUA9_MOUSE	2.55233E-06	14.76849947	15.10368785	14.15026986	15.0310322	13.81224515	14.42851163	14.96242905	14.68575432	15.14675739	14.32651736	14.23872106	14.99273117	14.69332473	14.08879747	14.53821168	14.14516528	14.08743417	13.91782082	15.17860851	13.94633385	14.82139819	14.80711891	14.11011517	15.6612955	14.4466632	16.34513858	14.05246848	14.72796991	15.66550471	14.18917193	15.4930158	14.1195469	13.87790226	13.98628851	14.76647765	14.7023384	14.78019774	14.88289123	14.91681473	13.88025889	14.13546129	15.20660315
WAHR	FALSCH	QPVYVADVSK	A0A0R3P9C8;Q9DC69	NADH dehydrogenase [ubiquinone] 1 alpha subcomplex subunit 9, mitochondrial;NADH dehydrogenase [ubiquinone] 1 alpha subcomplex subunit 9, mitochondrial	A0A0R3P9C8;Q9DC69	A0A0R3P9C8_MOUSE;NDUA9_MOUSE	2.55233E-06	16.82574405	16.64152326	16.85626917	16.91242908	16.28261412	17.38129531	16.54575764	16.80623096	17.03251596	16.55728313	16.57170001	17.03464152	16.67409833	16.65767562	16.71747387	16.89228571	17.14170671	16.97043538	17.26490748	16.63643343	17.45498043	17.50821944	16.95440464	17.60397117	16.44430426	17.94405677	16.93498456	16.89657297	17.63797723	16.55758775	17.79813379	16.22329032	16.91082494	16.84374385	17.3026298	16.58585172	17.15336381	16.93479722	17.7334275	15.85745561	16.69021845	17.30770916
WAHR	FALSCH	MGSQVIIPYR	A0A0R3P9C8;Q9DC69	NADH dehydrogenase [ubiquinone] 1 alpha subcomplex subunit 9, mitochondrial;NADH dehydrogenase [ubiquinone] 1 alpha subcomplex subunit 9, mitochondrial	A0A0R3P9C8;Q9DC69	A0A0R3P9C8_MOUSE;NDUA9_MOUSE	2.55233E-06	15.73081511	15.64877973	14.64224375	15.71380178	15.68857902	15.11605201	15.26738694	15.4367066	15.85647102	15.30646715	15.4027049	15.19689332	15.2416068	14.61450307	15.19242859	14.79116124	14.85271417	15.32124146	16.07918205	14.61468644	15.51954527	15.53047874	14.93483609	17.25290571	15.40340232	16.63131577	14.6905339	14.83838134	17.61367339	15.20902299	18.18200743	14.992117	14.94719368	16.83102414	17.72717921	15.44067256	16.10376376	15.94423115	15.91248949	14.64424811	14.75614008	15.83795985
WAHR	FALSCH	SVFPEAIIIRPSDIFGR	A0A0R3P9C8;Q9DC69	NADH dehydrogenase [ubiquinone] 1 alpha subcomplex subunit 9, mitochondrial;NADH dehydrogenase [ubiquinone] 1 alpha subcomplex subunit 9, mitochondrial	A0A0R3P9C8;Q9DC69	A0A0R3P9C8_MOUSE;NDUA9_MOUSE	2.55233E-06	15.45273884	16.41737519	15.60896574	16.44420058	NA	14.97932359	15.49310838	14.72565905	16.02660151	14.0988149	14.94439742	15.30699287	14.26530625	14.1661799	15.0151247	15.31898977	15.61324667	15.25677357	14.33207354	15.7201275	14.82960727	14.94415832	14.34306694	15.14868748	15.82080484	15.52505182	15.55843324	15.23736107	16.33573187	15.1798556	16.58649397	16.20634262	15.16030709	14.36173989	15.86468002	14.81498181	15.24353885	14.76089748	15.54624127	15.67780161	14.49951769	15.09422554
WAHR	FALSCH	KAVQHSNVVINLIGR	A0A0R3P9C8;Q9DC69	NADH dehydrogenase [ubiquinone] 1 alpha subcomplex subunit 9, mitochondrial;NADH dehydrogenase [ubiquinone] 1 alpha subcomplex subunit 9, mitochondrial	A0A0R3P9C8;Q9DC69	A0A0R3P9C8_MOUSE;NDUA9_MOUSE	2.55233E-06	13.72278881	14.09966513	13.74916897	15.11701846	NA	15.21802508	14.41888579	NA	14.84718917	14.54019315	14.89935456	14.51158279	14.72257539	13.67743751	14.8352927	13.47784514	13.99574618	NA	14.58639218	13.66880712	14.36382374	14.81428718	13.79996623	14.59960065	14.15564609	14.83757806	13.98369825	14.63716617	14.39331804	15.05266332	14.93189263	14.40196263	13.08832353	13.57632327	13.72792114	14.67372521	13.93852811	14.67376415	14.87904375	14.01838554	13.78676944	14.95755433
WAHR	FALSCH	FLNHFANYR	A0A0R3P9C8;Q9DC69	NADH dehydrogenase [ubiquinone] 1 alpha subcomplex subunit 9, mitochondrial;NADH dehydrogenase [ubiquinone] 1 alpha subcomplex subunit 9, mitochondrial	A0A0R3P9C8;Q9DC69	A0A0R3P9C8_MOUSE;NDUA9_MOUSE	2.55233E-06	12.14388461	15.17408556	12.26816187	15.95610339	NA	14.61913892	14.92817703	12.34572797	15.44017104	14.72847653	15.34979444	13.58486574	13.16287603	12.26938187	14.84531947	12.78348652	12.85984243	12.96314625	15.67470027	12.76306703	14.62114714	15.09074283	12.01753478	NA	15.49409228	15.82675402	15.47573507	15.20647165	NA	15.49633657	15.4924884	15.0429088	15.72006367	11.23347629	14.70270701	16.03142534	15.4020323	15.21890573	15.69618974	12.36574997	12.30372191	15.49015361
WAHR	FALSCH	WLSSEIEETKPAK	A0A0R3P9C8;Q9DC69	NADH dehydrogenase [ubiquinone] 1 alpha subcomplex subunit 9, mitochondrial;NADH dehydrogenase [ubiquinone] 1 alpha subcomplex subunit 9, mitochondrial	A0A0R3P9C8;Q9DC69	A0A0R3P9C8_MOUSE;NDUA9_MOUSE	2.55233E-06	NA	15.10848963	NA	14.57348766	NA	14.94527593	NA	14.18498135	NA	14.83612865	NA	15.0185636	NA	NA	15.20781495	NA	14.65785168	NA	15.30113224	NA	NA	14.29324452	13.73202166	NA	NA	NA	14.98590631	15.39717475	14.62973036	15.37722003	14.77146469	14.94389721	NA	NA	NA	NA	NA	13.46021343	15.34399659	NA	NA	15.25986802
WAHR	FALSCH	IHISDVMPTDLPGLEDLGVQPTPLELK	A0A0R3P9C8;Q9DC69	NADH dehydrogenase [ubiquinone] 1 alpha subcomplex subunit 9, mitochondrial;NADH dehydrogenase [ubiquinone] 1 alpha subcomplex subunit 9, mitochondrial	A0A0R3P9C8;Q9DC69	A0A0R3P9C8_MOUSE;NDUA9_MOUSE	2.55233E-06	14.610172	14.08379981	13.65008497	14.21602713	13.8565118	14.66194215	13.38242246	13.55930027	13.56051939	14.40868465	13.23185578	14.74621844	13.83850676	12.62392308	14.78063975	13.26025211	13.74099271	13.43173124	14.34336635	13.49752581	14.17243936	14.04345331	13.66999306	14.02552754	14.86363923	15.08735934	13.47172685	14.52161449	14.74464722	15.20120317	16.88284723	14.35734652	NA	14.71944674	15.87237791	13.59790995	14.14937009	14.42924055	13.68373509	12.97901832	13.08371011	14.58529614
WAHR	FALSCH	CDVYDIMHLR	A0A0R3P9C8;Q9DC69	NADH dehydrogenase [ubiquinone] 1 alpha subcomplex subunit 9, mitochondrial;NADH dehydrogenase [ubiquinone] 1 alpha subcomplex subunit 9, mitochondrial	A0A0R3P9C8;Q9DC69	A0A0R3P9C8_MOUSE;NDUA9_MOUSE	2.55233E-06	NA	11.94138866	NA	12.02150831	NA	NA	NA	NA	11.91466197	NA	11.58584206	NA	NA	NA	NA	NA	NA	NA	12.12894719	NA	11.96273192	10.98381496	10.89017052	12.75441585	NA	12.85527836	9.172202047	12.13054253	13.39297899	10.68444109	10.83461017	NA	10.83822544	NA	NA	NA	12.01083011	11.71517748	12.26752888	NA	NA	11.26399459
WAHR	FALSCH	LMGDLGQLTFLEWDAR	A0A0R3P9C8;Q9DC69	NADH dehydrogenase [ubiquinone] 1 alpha subcomplex subunit 9, mitochondrial;NADH dehydrogenase [ubiquinone] 1 alpha subcomplex subunit 9, mitochondrial	A0A0R3P9C8;Q9DC69	A0A0R3P9C8_MOUSE;NDUA9_MOUSE	2.55233E-06	NA	NA	NA	9.766681149	NA	NA	9.554553365	9.157477738	NA	NA	10.0085934	NA	NA	NA	NA	NA	NA	NA	NA	NA	NA	NA	NA	NA	NA	NA	NA	NA	NA	9.664668354	11.66711212	NA	NA	NA	12.53217408	NA	NA	10.02070169	NA	NA	NA	10.66342529
WAHR	FALSCH	FIHVSHLNASMK	A0A0R3P9C8;Q9DC69	NADH dehydrogenase [ubiquinone] 1 alpha subcomplex subunit 9, mitochondrial;NADH dehydrogenase [ubiquinone] 1 alpha subcomplex subunit 9, mitochondrial	A0A0R3P9C8;Q9DC69	A0A0R3P9C8_MOUSE;NDUA9_MOUSE	2.55233E-06	NA	NA	NA	NA	NA	NA	14.23198636	NA	NA	NA	NA	NA	NA	NA	NA	NA	NA	NA	13.00322552	NA	NA	NA	NA	NA	NA	NA	NA	14.70104787	NA	NA	13.4573161	NA	NA	12.18446981	14.9305938	NA	NA	NA	NA	NA	NA	NA
WAHR	FALSCH	YVVNHLGR	A0A0R3P9C8;Q9DC69	NADH dehydrogenase [ubiquinone] 1 alpha subcomplex subunit 9, mitochondrial;NADH dehydrogenase [ubiquinone] 1 alpha subcomplex subunit 9, mitochondrial	A0A0R3P9C8;Q9DC69	A0A0R3P9C8_MOUSE;NDUA9_MOUSE	2.55233E-06	NA	NA	NA	NA	NA	NA	NA	NA	NA	NA	NA	NA	NA	NA	NA	NA	NA	NA	NA	NA	NA	NA	NA	NA	NA	NA	NA	NA	NA	NA	NA	NA	NA	NA	NA	15.07491985	NA	NA	NA	14.35589399	NA	NA
WAHR	FALSCH	YLLFHLVK	A0A0R3P9C8;Q9DC69	NADH dehydrogenase [ubiquinone] 1 alpha subcomplex subunit 9, mitochondrial;NADH dehydrogenase [ubiquinone] 1 alpha subcomplex subunit 9, mitochondrial	A0A0R3P9C8;Q9DC69	A0A0R3P9C8_MOUSE;NDUA9_MOUSE	2.55233E-06	NA	NA	NA	NA	NA	NA	NA	NA	NA	NA	NA	NA	NA	NA	NA	NA	NA	NA	NA	NA	NA	NA	NA	NA	NA	NA	NA	13.59698194	NA	NA	NA	NA	NA	NA	NA	NA	NA	NA	NA	NA	NA	NA
WAHR	FALSCH	IHDDLAR	A0A0R4J016;Q32M08	tRNA-dihydrouridine synthase;tRNA-dihydrouridine(20a/20b) synthase [NAD(P)+]-like	A0A0R4J016;Q32M08	A0A0R4J016_MOUSE;DUS4L_MOUSE	0.002513934	22.12629067	20.65052387	22.35566565	22.27409682	20.98461341	22.13907684	NA	21.18903827	22.28591398	NA	21.02437234	22.57643416	21.31006601	22.47746173	22.18923899	22.28802329	NA	22.50628966	NA	22.470546	20.62008381	22.08749617	22.0914882	21.77356116	21.11389696	21.55816732	22.42946593	NA	NA	22.21472556	21.77794019	NA	22.59319235	22.34522483	20.19899457	21.99982394	22.5614556	21.44905453	22.53436729	22.80157679	22.39571164	22.49382694
WAHR	FALSCH	ALLEVLGR	A0A0R4J052;D3YWI0;E9PYA3;E9Q2H8;G5E8T9;Q99KB8	Hydroxyacylglutathione hydrolase, mitochondrial;Hydroxyacylglutathione hydrolase, mitochondrial (Fragment);Hydroxyacylglutathione hydrolase, mitochondrial (Fragment);Hydroxyacylglutathione hydrolase, mitochondrial (Fragment);Hydroxyacyl glutathione hydrolase;Hydroxyacylglutathione hydrolase, mitochondrial	A0A0R4J052;D3YWI0;E9PYA3;E9Q2H8;G5E8T9;Q99KB8	A0A0R4J052_MOUSE;D3YWI0_MOUSE;E9PYA3_MOUSE;E9Q2H8_MOUSE;G5E8T9_MOUSE;GLO2_MOUSE	0.002926745	NA	NA	12.34559071	12.55259574	NA	NA	NA	NA	NA	NA	NA	NA	NA	NA	NA	NA	NA	NA	NA	NA	NA	NA	NA	NA	NA	NA	NA	NA	NA	NA	NA	NA	NA	NA	NA	NA	NA	NA	NA	NA	NA	NA
FALSCH	FALSCH	VTHLSTLQVGSLSVK	A0A0R4J052;D3YWI0;E9PYA3;E9Q2H8;G5E8T9;Q99KB8	Hydroxyacylglutathione hydrolase, mitochondrial;Hydroxyacylglutathione hydrolase, mitochondrial (Fragment);Hydroxyacylglutathione hydrolase, mitochondrial (Fragment);Hydroxyacylglutathione hydrolase, mitochondrial (Fragment);Hydroxyacyl glutathione hydrolase;Hydroxyacylglutathione hydrolase, mitochondrial	A0A0R4J052;D3YWI0;E9PYA3;E9Q2H8;G5E8T9;Q99KB8	A0A0R4J052_MOUSE;D3YWI0_MOUSE;E9PYA3_MOUSE;E9Q2H8_MOUSE;G5E8T9_MOUSE;GLO2_MOUSE	0.002926745	NA	NA	NA	NA	NA	NA	NA	NA	NA	NA	NA	NA	NA	NA	11.21629397	NA	NA	NA	NA	NA	NA	NA	NA	NA	NA	NA	NA	NA	NA	NA	NA	NA	NA	NA	NA	NA	NA	NA	NA	NA	NA	NA
FALSCH	FALSCH	AQDTAELFFEDVR	A0A0R4J083	Long-chain-specific acyl-CoA dehydrogenase, mitochondrial	A0A0R4J083	A0A0R4J083_MOUSE	3.93789E-05	14.31820479	13.67144803	14.91133668	14.06575627	13.34832137	13.47024762	13.626331	13.89620874	13.51077419	13.3773771	12.43283021	14.21675516	13.61623056	NA	13.91555052	14.29472016	14.70416648	14.82688688	14.28317863	14.67130786	13.65588172	14.70753174	14.89120634	14.49310162	13.87473772	14.71104426	14.65926973	13.91032113	14.3677152	13.62973176	13.8106584	12.99345018	13.9611461	14.07117298	13.19999737	15.14002488	14.22126027	13.8048711	14.658893	15.4142857	NA	13.86134586
WAHR	WAHR	KLTDIGIR	A0A0R4J083	Long-chain-specific acyl-CoA dehydrogenase, mitochondrial	A0A0R4J083	A0A0R4J083_MOUSE	3.93789E-05	13.70210892	13.70321301	NA	13.3467282	14.06379095	14.323205	14.31145309	15.03012301	NA	13.4894142	12.47626193	NA	14.20500851	NA	NA	NA	NA	NA	NA	NA	13.56268593	13.78935871	NA	14.40925808	14.58155461	14.51018915	13.18620556	14.09891337	NA	13.88454963	14.22914983	14.09156498	NA	NA	NA	NA	13.88061802	14.8741623	NA	NA	NA	14.40941561
FALSCH	FALSCH	QGLLGINIAEK	A0A0R4J083	Long-chain-specific acyl-CoA dehydrogenase, mitochondrial	A0A0R4J083	A0A0R4J083_MOUSE	3.93789E-05	13.55345562	14.10645371	NA	12.83834743	13.4627306	13.40535384	13.25979427	13.96276687	12.89992603	12.5633896	12.49412383	13.62738042	13.54327745	NA	13.45238027	NA	NA	NA	14.57871334	NA	12.79298821	13.04705065	12.61667299	13.90463385	13.05266996	13.84593666	12.61808998	14.04606461	12.84903248	12.85884583	13.65653506	12.35242521	NA	NA	NA	13.29140245	14.18657592	13.64038455	13.87677997	NA	NA	13.63427109
FALSCH	FALSCH	IFSSEHDIFR	A0A0R4J083	Long-chain-specific acyl-CoA dehydrogenase, mitochondrial	A0A0R4J083	A0A0R4J083_MOUSE	3.93789E-05	NA	13.50297271	NA	NA	NA	12.60758353	13.19585418	12.90036866	12.65522626	12.565767	12.31996181	13.03307671	13.02594566	NA	NA	NA	NA	NA	13.61319404	NA	12.51857083	NA	NA	13.31024818	12.65137889	12.49739628	NA	13.75948598	NA	12.43073567	12.53969064	12.81255126	NA	NA	NA	NA	13.4807324	13.36111741	NA	NA	NA	12.88278412
FALSCH	FALSCH	LPANALLGEENK	A0A0R4J083	Long-chain-specific acyl-CoA dehydrogenase, mitochondrial	A0A0R4J083	A0A0R4J083_MOUSE	3.93789E-05	14.77213872	13.82904114	NA	NA	13.84840928	NA	NA	15.20491014	13.53506954	NA	NA	14.31595121	14.57935237	NA	NA	NA	13.57182554	NA	15.19649604	NA	13.11462599	13.15902814	NA	14.18857849	14.2078117	13.62089937	NA	15.12667279	13.95967413	13.14854242	13.76485458	NA	NA	NA	NA	NA	14.97646895	14.7133366	14.1824787	NA	NA	14.59990737
FALSCH	FALSCH	VQPIYGGTNEIMK	A0A0R4J083	Long-chain-specific acyl-CoA dehydrogenase, mitochondrial	A0A0R4J083	A0A0R4J083_MOUSE	3.93789E-05	NA	NA	NA	NA	NA	NA	NA	NA	NA	NA	NA	NA	NA	NA	NA	NA	NA	NA	NA	NA	NA	NA	NA	13.01271699	NA	12.79764453	NA	NA	12.16681176	NA	NA	NA	NA	NA	NA	NA	12.17832993	NA	NA	NA	NA	NA
FALSCH	FALSCH	TVAHIQTVQHK	A0A0R4J083	Long-chain-specific acyl-CoA dehydrogenase, mitochondrial	A0A0R4J083	A0A0R4J083_MOUSE	3.93789E-05	NA	NA	NA	NA	NA	NA	NA	NA	NA	NA	NA	NA	NA	NA	NA	NA	NA	NA	NA	NA	NA	NA	NA	NA	NA	NA	NA	NA	NA	NA	NA	NA	NA	NA	NA	4.877724968	NA	NA	NA	3.252456773	NA	NA
FALSCH	FALSCH	SGSDWILNGSK	A0A0R4J083	Long-chain-specific acyl-CoA dehydrogenase, mitochondrial	A0A0R4J083	A0A0R4J083_MOUSE	3.93789E-05	NA	NA	NA	NA	NA	NA	NA	NA	NA	NA	NA	NA	NA	NA	NA	NA	NA	NA	13.17996928	NA	13.29631374	NA	NA	NA	NA	NA	NA	NA	NA	NA	NA	NA	NA	NA	NA	NA	NA	NA	NA	NA	NA	NA
FALSCH	FALSCH	AFVDSCLQLHETK	A0A0R4J083	Long-chain-specific acyl-CoA dehydrogenase, mitochondrial	A0A0R4J083	A0A0R4J083_MOUSE	3.93789E-05	NA	NA	NA	NA	NA	NA	NA	NA	NA	NA	NA	NA	12.81318323	NA	NA	NA	NA	NA	12.82724844	NA	NA	NA	NA	NA	NA	NA	NA	NA	NA	NA	NA	NA	NA	NA	NA	NA	NA	NA	NA	NA	NA	NA
FALSCH	FALSCH	SPAHGISLFLVENGMK	A0A0R4J083	Long-chain-specific acyl-CoA dehydrogenase, mitochondrial	A0A0R4J083	A0A0R4J083_MOUSE	3.93789E-05	NA	NA	NA	NA	NA	NA	NA	NA	NA	NA	NA	NA	NA	NA	NA	NA	NA	NA	NA	NA	NA	NA	NA	NA	NA	NA	NA	NA	NA	NA	13.2111626	NA	NA	NA	NA	NA	NA	NA	NA	NA	NA	NA
FALSCH	FALSCH	GFYYLMQELPQER	A0A0R4J083	Long-chain-specific acyl-CoA dehydrogenase, mitochondrial	A0A0R4J083	A0A0R4J083_MOUSE	3.93789E-05	NA	NA	NA	NA	NA	NA	NA	NA	NA	NA	NA	NA	NA	NA	NA	NA	NA	NA	NA	NA	NA	NA	NA	NA	NA	NA	NA	NA	NA	NA	NA	NA	NA	NA	NA	NA	NA	NA	NA	NA	NA	NA
FALSCH	FALSCH	LPANALLGEENKGFYYLMQELPQER	A0A0R4J083	Long-chain-specific acyl-CoA dehydrogenase, mitochondrial	A0A0R4J083	A0A0R4J083_MOUSE	3.93789E-05	NA	NA	NA	NA	NA	NA	NA	NA	NA	NA	NA	NA	NA	NA	NA	NA	NA	NA	NA	NA	NA	NA	NA	NA	NA	NA	NA	NA	NA	NA	NA	NA	NA	NA	NA	NA	NA	NA	NA	NA	NA	NA
WAHR	FALSCH	EDFVEAVR	A0A0R4J0A1;Q99LJ2	Ankyrin repeat and BTB/POZ domain-containing protein 1	A0A0R4J0A1;Q99LJ2	A0A0R4J0A1_MOUSE;ABTB1_MOUSE	0.004430197	14.86407718	NA	NA	NA	14.63123535	NA	14.92339186	14.02346017	NA	NA	14.58779626	NA	NA	NA	NA	NA	NA	NA	16.40258314	NA	NA	NA	NA	NA	NA	NA	NA	NA	NA	NA	NA	NA	NA	NA	14.94989932	NA	NA	NA	NA	NA	NA	NA
WAHR	FALSCH	EGDYFTQQGEFR	A0A0R4J0D3;Q3TDQ1	Dolichyl-diphosphooligosaccharide--protein glycosyltransferase subunit STT3B	A0A0R4J0D3;Q3TDQ1	A0A0R4J0D3_MOUSE;STT3B_MOUSE	0.007519305	NA	12.82201366	NA	13.57889746	NA	NA	NA	NA	NA	NA	NA	NA	NA	NA	NA	NA	NA	13.7276373	NA	13.3859191	NA	13.72591737	13.41593029	13.48465508	NA	13.15898298	13.78607626	13.37336157	13.71660398	NA	13.35140193	NA	13.94664101	14.02557981	NA	13.36767895	NA	NA	13.51798988	13.86963478	NA	13.39563301
WAHR	FALSCH	EAYFWLR	A0A0R4J0D3;Q3TDQ1	Dolichyl-diphosphooligosaccharide--protein glycosyltransferase subunit STT3B	A0A0R4J0D3;Q3TDQ1	A0A0R4J0D3_MOUSE;STT3B_MOUSE	0.007519305	NA	NA	NA	NA	NA	13.71897056	NA	NA	NA	NA	NA	NA	NA	NA	NA	NA	NA	NA	NA	NA	NA	NA	NA	NA	NA	NA	NA	NA	NA	NA	NA	NA	NA	NA	NA	NA	NA	NA	NA	NA	NA	14.2130109
WAHR	FALSCH	AVLDVAETGTEAAAATGVIGGIR	A0A0R4J0I1;P07759	MCG1051009;Serine protease inhibitor A3K	A0A0R4J0I1;P07759	A0A0R4J0I1_MOUSE;SPA3K_MOUSE	0.006176109	NA	NA	NA	NA	NA	7.813172754	NA	10.13430649	8.185232036	NA	9.556317184	NA	NA	NA	NA	NA	NA	NA	NA	NA	NA	NA	NA	NA	NA	NA	NA	NA	NA	NA	NA	NA	NA	NA	NA	NA	NA	11.23668782	NA	NA	NA	NA
WAHR	FALSCH	TMEEILEGLK	A0A0R4J0I1;P07759	MCG1051009;Serine protease inhibitor A3K	A0A0R4J0I1;P07759	A0A0R4J0I1_MOUSE;SPA3K_MOUSE	0.006176109	NA	NA	NA	NA	NA	NA	NA	NA	NA	NA	NA	NA	NA	NA	NA	NA	NA	NA	NA	NA	NA	NA	NA	NA	NA	NA	NA	NA	NA	NA	NA	NA	NA	NA	NA	NA	NA	NA	NA	NA	NA	NA
WAHR	FALSCH	KLSVSQVVHK	A0A0R4J0I1;P07759	MCG1051009;Serine protease inhibitor A3K	A0A0R4J0I1;P07759	A0A0R4J0I1_MOUSE;SPA3K_MOUSE	0.006176109	NA	NA	NA	NA	NA	NA	NA	NA	NA	NA	NA	NA	NA	NA	NA	NA	NA	NA	NA	NA	NA	NA	NA	NA	NA	NA	NA	NA	NA	NA	NA	NA	NA	NA	NA	NA	NA	9.989862291	NA	NA	NA	NA
WAHR	FALSCH	DIVQFVPFR	A0A0R4J0J1;A0A0R4J1D0;P59108;Q0VE82;Q1RLL3;Q3UYN2;Q8BLR2;Q8BT60;Q8JZW4;Q9D6C8;Q9DC53;Q9Z140	Copine-9;Copine-2;Copine-2;Copine-7;Copine-9;Copine-6;Copine-4;Copine-3;Copine-5;Copine-4;Copine-8;Copine-6	A0A0R4J0J1;A0A0R4J1D0;P59108;Q0VE82;Q1RLL3;Q3UYN2;Q8BLR2;Q8BT60;Q8JZW4;Q9D6C8;Q9DC53;Q9Z140	A0A0R4J0J1_MOUSE;A0A0R4J1D0_MOUSE;CPNE2_MOUSE;CPNE7_MOUSE;CPNE9_MOUSE;Q3UYN2_MOUSE;CPNE4_MOUSE;CPNE3_MOUSE;CPNE5_MOUSE;Q9D6C8_MOUSE;CPNE8_MOUSE;CPNE6_MOUSE	0.00348941	11.62789487	NA	NA	10.07865205	10.67093575	10.88895894	10.74354225	11.78220266	10.52828662	10.6339586	10.20029334	10.80677032	10.78228691	NA	9.837030507	NA	NA	NA	10.35662794	NA	9.186442506	10.29124521	NA	NA	11.27719554	NA	NA	10.86742478	NA	9.99070371	NA	10.08321239	NA	NA	NA	NA	10.48973204	11.35449143	NA	NA	NA	10.00218073
WAHR	FALSCH	ALPTVFESVR	A0A0R4J166;Q9D783	Kelch-like protein 40	A0A0R4J166;Q9D783	A0A0R4J166_MOUSE;KLH40_MOUSE	2.21001E-05	15.98351841	15.91376888	14.85091054	14.67069708	16.53164112	15.77577297	16.20597895	15.53086492	15.70296095	15.59742073	16.10838327	15.22106795	15.63568548	14.65529654	15.61171378	13.96192526	14.5122793	14.36048569	15.67896254	14.24349512	15.64956844	15.23249998	14.26614028	15.4236247	15.26086555	14.00002726	14.17285129	15.38440932	14.4062872	15.75511625	14.0572152	15.96015637	14.75827644	14.58948676	15.24882265	14.18847844	15.11847631	15.3580667	14.20316662	15.39756109	14.86649135	15.39924541
WAHR	FALSCH	LVLAACSPYFR	A0A0R4J166;Q9D783	Kelch-like protein 40	A0A0R4J166;Q9D783	A0A0R4J166_MOUSE;KLH40_MOUSE	2.21001E-05	15.47276786	15.54763167	14.22690998	14.35054024	15.86427381	15.37203675	15.76457184	14.96015781	15.14080059	15.27545637	15.47395087	14.92406456	15.39672199	14.06300144	15.21915558	13.57095684	13.98979904	13.45782107	15.01359184	14.01580786	14.96743933	14.74252319	13.55164902	15.00468363	14.89858716	13.31894752	13.72816755	15.27367787	13.56866165	15.39750926	13.30470107	15.44031683	14.17735526	14.18133565	14.88915364	13.81447981	14.72836597	14.78197864	13.6628729	14.76781256	14.02643976	14.72065457
WAHR	FALSCH	FLDCVVR	A0A0R4J166;Q9D783	Kelch-like protein 40	A0A0R4J166;Q9D783	A0A0R4J166_MOUSE;KLH40_MOUSE	2.21001E-05	16.34686342	16.2596986	15.72591687	15.64674332	16.76033268	16.11178505	16.58705626	16.18519075	16.27092328	16.21584871	16.40428619	15.99622547	16.26326764	15.67890685	15.93447644	NA	15.33361806	14.80934151	16.24101301	15.41778569	16.33768897	15.82993157	14.69595228	16.01657444	15.97249848	14.96746365	14.96751724	16.0321809	14.89516047	16.40565426	15.08888847	16.33891376	15.60670685	15.45512159	15.81101134	15.61364602	15.81902692	16.03967547	14.95190352	16.06494115	15.6924929	15.48558594
WAHR	FALSCH	LGLLLDCAR	A0A0R4J166;Q9D783	Kelch-like protein 40	A0A0R4J166;Q9D783	A0A0R4J166_MOUSE;KLH40_MOUSE	2.21001E-05	16.43654404	16.28237828	15.15933577	15.58985285	16.10068527	16.03667227	16.52955523	15.45875822	16.12605209	16.16339709	16.4432288	15.90456857	15.95240891	15.3419342	16.25928942	14.65902509	14.55239504	14.51824455	16.13169421	14.64927992	16.11187536	15.84556282	14.57279436	15.84779769	15.75318909	14.29421951	14.92459211	15.92703018	14.45935399	16.29704085	14.30982247	16.18346188	15.25691773	15.05957355	15.47478131	14.61155917	15.78873686	15.62243488	14.7420564	15.39217611	15.17025008	15.44802744
WAHR	FALSCH	FLAEPDSAGEVR	A0A0R4J166;Q9D783	Kelch-like protein 40	A0A0R4J166;Q9D783	A0A0R4J166_MOUSE;KLH40_MOUSE	2.21001E-05	17.37777363	17.11894638	16.36289766	NA	17.80602507	17.27861536	17.52895332	17.24821839	16.99789318	17.26076508	17.46865735	17.03523366	17.16785534	16.88266893	17.39279836	NA	16.08782697	16.25921894	17.08665814	NA	17.08345003	16.73636582	NA	16.70831111	16.98769444	15.82086854	NA	17.08815	15.27889438	17.18987906	15.78232233	17.39336756	NA	16.40418609	17.08265352	16.18331472	16.6880654	16.99573049	15.90978053	17.29682606	16.81672477	16.86736145
WAHR	FALSCH	SLFGATVHDGR	A0A0R4J166;Q9D783	Kelch-like protein 40	A0A0R4J166;Q9D783	A0A0R4J166_MOUSE;KLH40_MOUSE	2.21001E-05	13.90851927	13.88337218	12.95527708	12.74584972	14.01832146	13.73395199	13.98798567	13.53736175	13.74683746	13.67549165	14.1385726	13.71122156	13.82356273	13.27685597	13.84524817	12.0592745	12.98261605	12.50732791	14.03991985	12.46625221	13.79096276	13.73718347	12.38324745	13.84864546	13.58939729	12.14108264	12.18988825	14.08156784	12.85710234	14.05843892	12.9047648	14.1332249	13.0015894	13.21264741	13.81985129	12.1183256	13.59586744	13.95067274	12.75597752	13.03022252	13.03561553	13.92534126
WAHR	FALSCH	IFVAAGVTDTGLTSSSEVYSIADNK	A0A0R4J166;Q9D783	Kelch-like protein 40	A0A0R4J166;Q9D783	A0A0R4J166_MOUSE;KLH40_MOUSE	2.21001E-05	11.78865813	11.45365164	NA	12.21943201	12.34378851	12.3116893	12.50879257	13.13540891	13.11907225	12.14142742	13.02511793	12.65804751	12.7301682	12.90550503	11.49782128	NA	12.29992277	12.2383457	12.16585086	NA	13.03932349	13.27069714	NA	12.57381123	12.66427788	NA	NA	11.72681026	NA	12.21504425	NA	NA	NA	NA	12.32236024	12.37716657	12.79728197	13.21555042	12.4332198	13.05098416	12.64940124	13.38372418
WAHR	FALSCH	VLPGILNDTLR	A0A0R4J166;Q9D783	Kelch-like protein 40	A0A0R4J166;Q9D783	A0A0R4J166_MOUSE;KLH40_MOUSE	2.21001E-05	14.76634369	14.32011153	12.92369336	13.35605479	15.64837197	14.41687867	14.59658017	14.84390854	14.26235435	14.28211755	14.91828489	14.3644193	14.67763612	13.14303028	14.2027314	NA	12.79201447	12.00392014	14.575672	NA	14.355099	13.72356914	11.59929518	14.18382549	14.29651144	10.9671027	12.67835309	13.64322215	13.06691218	14.64333178	12.02859312	14.50640463	13.14764279	13.3379662	14.62515087	12.34390789	14.17193445	14.31847415	13.04750928	13.59118996	13.12743052	14.01347374
WAHR	FALSCH	ELKDSEDSLDSVLCYDR	A0A0R4J166;Q9D783	Kelch-like protein 40	A0A0R4J166;Q9D783	A0A0R4J166_MOUSE;KLH40_MOUSE	2.21001E-05	15.16086214	15.2403797	14.21119879	NA	14.57269481	15.3358258	14.4262953	14.6850407	14.15765527	14.49968771	15.45662923	14.87562954	14.49127011	14.7457414	15.19814142	NA	NA	NA	14.91657251	NA	14.8740371	14.80799629	NA	14.11867268	13.64324719	NA	13.82729202	14.68039383	NA	14.30659694	NA	14.51011039	14.95679924	14.66965945	14.15440028	NA	14.01395394	14.29495146	14.14579559	15.34481043	14.58938405	14.27184724
WAHR	FALSCH	DSEDSLDSVLCYDR	A0A0R4J166;Q9D783	Kelch-like protein 40	A0A0R4J166;Q9D783	A0A0R4J166_MOUSE;KLH40_MOUSE	2.21001E-05	13.61383663	12.52538819	NA	NA	14.69054442	13.48715053	13.31429871	13.39541476	13.10965403	13.28001401	13.58958446	13.03530512	13.33043453	NA	13.37297054	NA	NA	NA	13.52934903	NA	12.49319259	13.08919784	NA	12.73551109	13.21170189	NA	NA	13.38562406	NA	13.6977041	NA	13.87781087	NA	NA	NA	NA	13.0979245	13.19520108	NA	NA	NA	13.2480181
WAHR	FALSCH	LYQQTLLQDGLK	A0A0R4J166;Q9D783	Kelch-like protein 40	A0A0R4J166;Q9D783	A0A0R4J166_MOUSE;KLH40_MOUSE	2.21001E-05	12.90497809	NA	NA	NA	14.7702527	13.02273544	12.98587877	13.06843977	12.62453732	12.92347243	14.01363421	12.33828758	12.62336916	NA	12.63905424	NA	NA	NA	13.57017142	NA	12.05346768	11.99612579	NA	12.73868229	12.53716403	NA	NA	13.31214157	NA	13.76896528	NA	13.166684	NA	NA	NA	NA	12.81926365	13.18052112	NA	NA	NA	12.5022991
WAHR	FALSCH	EIAYAAGATFLPVR	A0A0R4J166;Q9D783	Kelch-like protein 40	A0A0R4J166;Q9D783	A0A0R4J166_MOUSE;KLH40_MOUSE	2.21001E-05	16.06762188	14.62830405	NA	NA	16.1806998	15.3303263	NA	NA	15.73821512	15.79014414	15.37177407	NA	NA	NA	16.20926638	NA	NA	NA	NA	NA	NA	NA	NA	15.96676315	NA	NA	NA	NA	NA	NA	NA	15.19947845	NA	14.1861789	NA	NA	16.26619365	16.09322948	NA	NA	NA	16.21088374
WAHR	FALSCH	LCLANCLAVFR	A0A0R4J166;Q9D783	Kelch-like protein 40	A0A0R4J166;Q9D783	A0A0R4J166_MOUSE;KLH40_MOUSE	2.21001E-05	NA	NA	NA	NA	NA	NA	12.40859484	NA	12.85280646	12.11317141	12.72471088	NA	11.65444367	12.11752454	NA	NA	NA	NA	11.44382938	NA	12.48276933	12.39318472	NA	11.45905531	NA	NA	NA	NA	NA	12.01063777	NA	NA	NA	NA	NA	NA	11.71059736	12.45606711	NA	12.56491258	11.8059893	12.81119376
WAHR	FALSCH	WTSFEAFPQER	A0A0R4J166;Q9D783	Kelch-like protein 40	A0A0R4J166;Q9D783	A0A0R4J166_MOUSE;KLH40_MOUSE	2.21001E-05	NA	NA	NA	NA	NA	14.49832477	NA	14.08968766	NA	14.18168396	13.73372696	15.23479653	NA	NA	14.41857457	NA	NA	NA	15.82190962	NA	NA	NA	NA	NA	NA	NA	NA	15.91464415	NA	15.84100833	NA	15.17705052	NA	NA	NA	NA	NA	NA	13.49642227	NA	NA	14.66252199
WAHR	FALSCH	TLGLEQAEEQR	A0A0R4J166;Q9D783	Kelch-like protein 40	A0A0R4J166;Q9D783	A0A0R4J166_MOUSE;KLH40_MOUSE	2.21001E-05	NA	NA	NA	NA	NA	14.49390502	NA	NA	NA	NA	NA	NA	NA	NA	NA	NA	NA	NA	NA	NA	NA	NA	NA	NA	NA	NA	NA	NA	NA	NA	NA	NA	NA	NA	NA	NA	NA	NA	NA	NA	NA	NA
WAHR	FALSCH	LYQQTLLQDGLKDMLDHGK	A0A0R4J166;Q9D783	Kelch-like protein 40	A0A0R4J166;Q9D783	A0A0R4J166_MOUSE;KLH40_MOUSE	2.21001E-05	NA	NA	NA	NA	NA	NA	NA	NA	NA	NA	NA	NA	NA	NA	NA	NA	NA	NA	NA	NA	10.12720315	NA	NA	NA	NA	NA	NA	NA	NA	NA	NA	NA	NA	NA	NA	NA	NA	NA	NA	NA	NA	NA
FALSCH	FALSCH	TSLAPIIVYIK	A0A0R4J194;A2A542;A2A545	Voltage-dependent L-type calcium channel subunit beta-1;Voltage-dependent L-type calcium channel subunit beta-1;Calcium channel, voltage-dependent, beta 1 subunit, isoform CRA_b	A0A0R4J194;A2A542;A2A545	A0A0R4J194_MOUSE;A2A542_MOUSE;A2A545_MOUSE	0.001222669	13.0042468	11.56968075	13.69972232	12.67699154	12.75548413	12.99833225	NA	12.09710476	12.22484397	NA	12.05454931	12.62686419	12.18638427	13.85685868	11.80955405	14.43193496	13.83947998	13.91521557	12.57623328	14.39486764	11.35514159	13.18370299	14.32045079	12.5387477	10.79953117	13.65036554	14.03930244	12.02266833	12.73322125	12.72434398	13.0559452	12.30598325	13.75204961	14.17456489	NA	13.36102537	11.12897486	NA	13.26229935	13.52402867	13.71907571	12.25848572
FALSCH	FALSCH	ATHPPSSTPPNPLLNR	A0A0R4J194;A2A542;A2A545	Voltage-dependent L-type calcium channel subunit beta-1;Voltage-dependent L-type calcium channel subunit beta-1;Calcium channel, voltage-dependent, beta 1 subunit, isoform CRA_b	A0A0R4J194;A2A542;A2A545	A0A0R4J194_MOUSE;A2A542_MOUSE;A2A545_MOUSE	0.001222669	14.00731837	13.11285525	15.21619351	NA	14.9727736	15.27893476	NA	14.6391568	NA	NA	14.77518848	15.23133537	14.37626981	14.73706412	NA	15.60779005	14.43953026	14.49246649	13.91027189	14.93836086	NA	14.15868778	14.85758014	13.55576457	14.01018885	14.70229405	15.37906798	NA	14.02775517	14.96460981	14.62799032	14.71577028	14.59182354	15.4700595	NA	14.29866928	NA	14.45563436	14.44040085	14.39542589	14.71504618	14.36854985
FALSCH	FALSCH	LLQEQTLR	A0A0R4J194;A2A542;A2A545	Voltage-dependent L-type calcium channel subunit beta-1;Voltage-dependent L-type calcium channel subunit beta-1;Calcium channel, voltage-dependent, beta 1 subunit, isoform CRA_b	A0A0R4J194;A2A542;A2A545	A0A0R4J194_MOUSE;A2A542_MOUSE;A2A545_MOUSE	0.001222669	14.98460277	NA	15.63172424	14.89200498	14.87469524	NA	14.07361249	15.03373748	15.11467872	14.74547782	15.1331694	15.36944748	14.79610195	16.13573363	14.69675745	16.00475502	15.46308901	15.68571548	14.83655297	15.86939179	NA	15.23284714	15.75449738	14.56081193	NA	15.14674556	15.46096685	14.98936984	14.82408684	15.27852707	15.09128171	14.90124739	15.2683061	15.80584723	NA	14.98863147	14.32597114	NA	14.88386418	15.20232549	15.09587227	14.59084505
FALSCH	FALSCH	SGDNSSSSLGDVVTGTR	A0A0R4J194;A2A542;A2A545	Voltage-dependent L-type calcium channel subunit beta-1;Voltage-dependent L-type calcium channel subunit beta-1;Calcium channel, voltage-dependent, beta 1 subunit, isoform CRA_b	A0A0R4J194;A2A542;A2A545	A0A0R4J194_MOUSE;A2A542_MOUSE;A2A545_MOUSE	0.001222669	NA	NA	NA	NA	NA	13.82657612	NA	NA	NA	NA	NA	NA	NA	14.02273275	NA	14.07383705	13.37390281	13.43560486	NA	14.02281933	NA	13.85556618	13.97208191	NA	NA	13.7492338	NA	NA	13.7878678	NA	NA	NA	12.91556088	14.17643562	NA	14.55330358	NA	NA	NA	13.8838249	13.56409007	NA
FALSCH	FALSCH	EGCEVGFIPSPVK	A0A0R4J194;A2A542;A2A545	Voltage-dependent L-type calcium channel subunit beta-1;Voltage-dependent L-type calcium channel subunit beta-1;Calcium channel, voltage-dependent, beta 1 subunit, isoform CRA_b	A0A0R4J194;A2A542;A2A545	A0A0R4J194_MOUSE;A2A542_MOUSE;A2A545_MOUSE	0.001222669	NA	NA	13.68182469	NA	13.66368004	NA	NA	NA	NA	NA	13.15776353	13.41092342	NA	12.95031957	NA	14.97997033	14.31084918	14.39265777	13.10355658	NA	NA	NA	14.41999192	NA	NA	NA	NA	NA	NA	NA	NA	NA	NA	NA	NA	14.26923842	NA	NA	NA	14.32685042	NA	NA
FALSCH	FALSCH	TKPVAFAVR	A0A0R4J194;A2A542;A2A545	Voltage-dependent L-type calcium channel subunit beta-1;Voltage-dependent L-type calcium channel subunit beta-1;Calcium channel, voltage-dependent, beta 1 subunit, isoform CRA_b	A0A0R4J194;A2A542;A2A545	A0A0R4J194_MOUSE;A2A542_MOUSE;A2A545_MOUSE	0.001222669	NA	NA	NA	NA	22.37574267	NA	NA	NA	NA	NA	NA	NA	NA	15.81110447	NA	NA	NA	NA	NA	NA	NA	17.53223191	NA	NA	NA	NA	NA	NA	14.31960635	NA	NA	NA	NA	16.48435849	NA	16.70859509	20.45824935	NA	NA	16.84059136	NA	20.78569938
FALSCH	FALSCH	TLQLVALDADTINHPAQLSK	A0A0R4J194;A2A542;A2A545	Voltage-dependent L-type calcium channel subunit beta-1;Voltage-dependent L-type calcium channel subunit beta-1;Calcium channel, voltage-dependent, beta 1 subunit, isoform CRA_b	A0A0R4J194;A2A542;A2A545	A0A0R4J194_MOUSE;A2A542_MOUSE;A2A545_MOUSE	0.001222669	NA	NA	NA	16.49573018	NA	NA	NA	NA	NA	NA	NA	16.48346384	NA	16.99058812	NA	NA	NA	NA	15.94999039	NA	NA	17.01560648	NA	16.10722588	NA	NA	NA	16.5082237	NA	15.78532953	15.91561976	NA	NA	17.44986801	NA	NA	NA	16.06299192	NA	NA	NA	NA
FALSCH	FALSCH	TNVGYNPSPGDEVPVQGVAITFEPK	A0A0R4J194;A2A542;A2A545	Voltage-dependent L-type calcium channel subunit beta-1;Voltage-dependent L-type calcium channel subunit beta-1;Calcium channel, voltage-dependent, beta 1 subunit, isoform CRA_b	A0A0R4J194;A2A542;A2A545	A0A0R4J194_MOUSE;A2A542_MOUSE;A2A545_MOUSE	0.001222669	NA	NA	NA	NA	12.04379016	12.10189694	NA	NA	NA	NA	NA	NA	NA	12.76184786	NA	NA	12.34462662	NA	NA	NA	NA	NA	NA	NA	NA	NA	NA	NA	NA	NA	NA	NA	NA	NA	NA	NA	NA	NA	NA	NA	NA	NA
WAHR	FALSCH	TSVSSVTTPPPHGK	A0A0R4J194;A2A542;A2A545	Voltage-dependent L-type calcium channel subunit beta-1;Voltage-dependent L-type calcium channel subunit beta-1;Calcium channel, voltage-dependent, beta 1 subunit, isoform CRA_b	A0A0R4J194;A2A542;A2A545	A0A0R4J194_MOUSE;A2A542_MOUSE;A2A545_MOUSE	0.001222669	NA	NA	11.04750192	NA	NA	NA	NA	NA	NA	NA	NA	NA	NA	NA	NA	NA	10.00886501	NA	NA	NA	NA	NA	10.63773671	NA	NA	NA	NA	NA	NA	NA	NA	NA	8.765471974	10.23873215	NA	NA	NA	NA	NA	NA	NA	NA
WAHR	FALSCH	YDIMTVR	A0A0R4J1A8;A0A0R4J1B0;A2A6I0;A2A6I3;A2A6I5;Z4YKD9	Troponin T, fast skeletal muscle;Troponin T, fast skeletal muscle;Troponin T, fast skeletal muscle;Troponin T, fast skeletal muscle;Troponin T, fast skeletal muscle;Troponin T, fast skeletal muscle	A0A0R4J1A8;A0A0R4J1B0;A2A6I0;A2A6I3;A2A6I5;Z4YKD9	A0A0R4J1A8_MOUSE;A0A0R4J1B0_MOUSE;A2A6I0_MOUSE;A2A6I3_MOUSE;A2A6I5_MOUSE;Z4YKD9_MOUSE	8.13501E-05	NA	13.97230108	12.60763298	NA	NA	NA	NA	NA	NA	NA	NA	NA	NA	NA	NA	NA	NA	14.94184201	14.86215052	NA	15.04171184	NA	15.17074677	15.06436804	NA	12.39316012	NA	15.45388453	15.2181823	NA	NA	NA	13.48771749	NA	NA	NA	13.43507111	13.62594488	13.71755301	NA	NA	NA
WAHR	FALSCH	QKYDIMTVR	A0A0R4J1A8;A0A0R4J1B0;A2A6I0;A2A6I3;A2A6I5;Z4YKD9	Troponin T, fast skeletal muscle;Troponin T, fast skeletal muscle;Troponin T, fast skeletal muscle;Troponin T, fast skeletal muscle;Troponin T, fast skeletal muscle;Troponin T, fast skeletal muscle	A0A0R4J1A8;A0A0R4J1B0;A2A6I0;A2A6I3;A2A6I5;Z4YKD9	A0A0R4J1A8_MOUSE;A0A0R4J1B0_MOUSE;A2A6I0_MOUSE;A2A6I3_MOUSE;A2A6I5_MOUSE;Z4YKD9_MOUSE	8.13501E-05	NA	13.65249367	NA	NA	NA	NA	NA	NA	NA	NA	NA	NA	NA	NA	NA	NA	NA	NA	14.18492296	NA	15.14540289	NA	15.1119278	14.88872734	NA	NA	NA	14.85818103	14.51626871	NA	NA	NA	NA	NA	NA	NA	NA	13.27842146	NA	NA	NA	NA
WAHR	FALSCH	YDITTLR	A0A0R4J1B1;A2A6H6;A2A6I8;A2A6J0;A2A6J1;J3QP61;Q9QZ47;Z4YJU0;Z4YKE7;Z4YKF8;Z4YKG3;Z4YKG8;Z4YKH8;Z4YNB2	Troponin T, fast skeletal muscle;Troponin T, fast skeletal muscle;Troponin T, fast skeletal muscle;Troponin T, fast skeletal muscle;Troponin T, fast skeletal muscle;Troponin T, fast skeletal muscle;Troponin T, fast skeletal muscle;Troponin T, fast skeletal muscle;Troponin T, fast skeletal muscle;Troponin T, fast skeletal muscle;Troponin T, fast skeletal muscle;Troponin T, fast skeletal muscle;Tro…	A0A0R4J1B1;A2A6H6;A2A6I8;A2A6J0;A2A6J1;J3QP61;Q9QZ47;Z4YJU0;Z4YKE7;Z4YKF8;Z4YKG3;Z4YKG8;Z4YKH8;Z4YNB2	A0A0R4J1B1_MOUSE;A2A6H6_MOUSE;A2A6I8_MOUSE;A2A6J0_MOUSE;A2A6J1_MOUSE;J3QP61_MOUSE;TNNT3_MOUSE;Z4YJU0_MOUSE;Z4YKE7_MOUSE;Z4YKF8_MOUSE;Z4YKG3_MOUSE;Z4YKG8_MOUSE;Z4YKH8_MOUSE;Z4YNB2_MOUSE	1.77382E-06	21.07693582	19.72475815	21.33281196	21.01408473	19.30429109	20.2169791	19.04775366	19.97353855	20.91772201	19.51368888	19.50263504	21.01251479	19.78875219	21.25009235	20.26703089	21.35072951	21.4432042	21.41807098	20.82810197	21.23738996	19.54467474	21.20010741	21.10579383	19.58807372	20.08618764	21.09745567	21.30035806	20.65105802	22.15468477	20.4501074	21.19104813	19.2519459	21.5315467	21.64653039	19.44526585	21.23049543	21.41914908	20.36782701	21.26785736	21.63185017	21.23048947	20.85730686
WAHR	FALSCH	QKYDITTLR	A0A0R4J1B1;A2A6H6;A2A6I8;A2A6J0;A2A6J1;J3QP61;Q9QZ47;Z4YJU0;Z4YKE7;Z4YKF8;Z4YKG3;Z4YKG8;Z4YKH8;Z4YNB2	Troponin T, fast skeletal muscle;Troponin T, fast skeletal muscle;Troponin T, fast skeletal muscle;Troponin T, fast skeletal muscle;Troponin T, fast skeletal muscle;Troponin T, fast skeletal muscle;Troponin T, fast skeletal muscle;Troponin T, fast skeletal muscle;Troponin T, fast skeletal muscle;Troponin T, fast skeletal muscle;Troponin T, fast skeletal muscle;Troponin T, fast skeletal muscle;Tro…	A0A0R4J1B1;A2A6H6;A2A6I8;A2A6J0;A2A6J1;J3QP61;Q9QZ47;Z4YJU0;Z4YKE7;Z4YKF8;Z4YKG3;Z4YKG8;Z4YKH8;Z4YNB2	A0A0R4J1B1_MOUSE;A2A6H6_MOUSE;A2A6I8_MOUSE;A2A6J0_MOUSE;A2A6J1_MOUSE;J3QP61_MOUSE;TNNT3_MOUSE;Z4YJU0_MOUSE;Z4YKE7_MOUSE;Z4YKF8_MOUSE;Z4YKG3_MOUSE;Z4YKG8_MOUSE;Z4YKH8_MOUSE;Z4YNB2_MOUSE	1.77382E-06	19.82045581	19.12735228	20.83247224	20.48720632	18.96272882	20.21345652	18.85838419	18.85234983	20.32495983	19.52741316	19.20559764	20.19190013	19.14842064	20.85217639	20.37662208	20.7470925	20.81935005	20.8024419	19.82563922	20.51853346	18.86548854	20.58440324	20.94977689	19.51564691	18.95561457	20.68838327	20.80408684	19.50389884	20.44312381	20.31278469	20.86282092	19.22888155	20.73609965	20.87760437	18.7006565	20.18149678	20.23951997	19.48784069	20.49493047	20.60519258	20.74853784	20.24334106
FALSCH	FALSCH	IPEGEKVDFDDIQKK	A0A0R4J1B1;A2A6H6;A2A6I8;A2A6J0;A2A6J1;J3QP61;Q9QZ47;Z4YJU0;Z4YKE7;Z4YKF8;Z4YKG3;Z4YKG8;Z4YKH8;Z4YNB2	Troponin T, fast skeletal muscle;Troponin T, fast skeletal muscle;Troponin T, fast skeletal muscle;Troponin T, fast skeletal muscle;Troponin T, fast skeletal muscle;Troponin T, fast skeletal muscle;Troponin T, fast skeletal muscle;Troponin T, fast skeletal muscle;Troponin T, fast skeletal muscle;Troponin T, fast skeletal muscle;Troponin T, fast skeletal muscle;Troponin T, fast skeletal muscle;Tro…	A0A0R4J1B1;A2A6H6;A2A6I8;A2A6J0;A2A6J1;J3QP61;Q9QZ47;Z4YJU0;Z4YKE7;Z4YKF8;Z4YKG3;Z4YKG8;Z4YKH8;Z4YNB2	A0A0R4J1B1_MOUSE;A2A6H6_MOUSE;A2A6I8_MOUSE;A2A6J0_MOUSE;A2A6J1_MOUSE;J3QP61_MOUSE;TNNT3_MOUSE;Z4YJU0_MOUSE;Z4YKE7_MOUSE;Z4YKF8_MOUSE;Z4YKG3_MOUSE;Z4YKG8_MOUSE;Z4YKH8_MOUSE;Z4YNB2_MOUSE	1.77382E-06	18.39707347	17.53985994	19.43126557	18.93016443	17.20974629	18.92235306	17.15344423	17.25953963	18.63445408	17.81285288	17.50567084	18.42201163	17.47404271	19.28447568	18.61477307	19.17817585	19.11683887	19.27129781	17.4424945	19.04459121	17.36802317	19.03896788	19.57147069	18.16455656	17.25387014	19.02685587	19.23035975	17.39830547	18.55724858	18.67497128	19.13553483	17.35320271	19.00601086	19.15134111	17.10244798	18.91999224	18.33818959	17.73868693	18.82798812	19.17103758	19.21858588	18.46523696
FALSCH	FALSCH	IPEGEKVDFDDIQK	A0A0R4J1B1;A2A6H6;A2A6I8;A2A6J0;A2A6J1;J3QP61;Q9QZ47;Z4YJU0;Z4YKE7;Z4YKF8;Z4YKG3;Z4YKG8;Z4YKH8;Z4YNB2	Troponin T, fast skeletal muscle;Troponin T, fast skeletal muscle;Troponin T, fast skeletal muscle;Troponin T, fast skeletal muscle;Troponin T, fast skeletal muscle;Troponin T, fast skeletal muscle;Troponin T, fast skeletal muscle;Troponin T, fast skeletal muscle;Troponin T, fast skeletal muscle;Troponin T, fast skeletal muscle;Troponin T, fast skeletal muscle;Troponin T, fast skeletal muscle;Tro…	A0A0R4J1B1;A2A6H6;A2A6I8;A2A6J0;A2A6J1;J3QP61;Q9QZ47;Z4YJU0;Z4YKE7;Z4YKF8;Z4YKG3;Z4YKG8;Z4YKH8;Z4YNB2	A0A0R4J1B1_MOUSE;A2A6H6_MOUSE;A2A6I8_MOUSE;A2A6J0_MOUSE;A2A6J1_MOUSE;J3QP61_MOUSE;TNNT3_MOUSE;Z4YJU0_MOUSE;Z4YKE7_MOUSE;Z4YKF8_MOUSE;Z4YKG3_MOUSE;Z4YKG8_MOUSE;Z4YKH8_MOUSE;Z4YNB2_MOUSE	1.77382E-06	21.06814584	20.32486513	21.47277011	21.09971516	20.20381474	21.14614179	19.88767947	20.27158705	21.27201808	20.53164781	20.26755077	20.96801754	20.35995477	21.55371989	21.13875052	21.40567505	21.49721265	21.40041994	20.0541073	21.1620504	20.02073664	21.29769244	21.50219244	20.6700642	20.2282232	21.34528093	21.42258492	20.01099364	21.11754045	21.1020144	21.25975682	20.26514277	21.30888892	21.58569874	19.92342733	21.14526627	20.94920239	20.58982573	21.21096696	21.53369027	21.37581412	20.79751014
FALSCH	FALSCH	KPLNIDHLSDDKLR	A0A0R4J1B1;A2A6H6;A2A6I8;A2A6J0;A2A6J1;J3QP61;Q9QZ47;Z4YJU0;Z4YKE7;Z4YKF8;Z4YKG3;Z4YKG8;Z4YKH8;Z4YNB2	Troponin T, fast skeletal muscle;Troponin T, fast skeletal muscle;Troponin T, fast skeletal muscle;Troponin T, fast skeletal muscle;Troponin T, fast skeletal muscle;Troponin T, fast skeletal muscle;Troponin T, fast skeletal muscle;Troponin T, fast skeletal muscle;Troponin T, fast skeletal muscle;Troponin T, fast skeletal muscle;Troponin T, fast skeletal muscle;Troponin T, fast skeletal muscle;Tro…	A0A0R4J1B1;A2A6H6;A2A6I8;A2A6J0;A2A6J1;J3QP61;Q9QZ47;Z4YJU0;Z4YKE7;Z4YKF8;Z4YKG3;Z4YKG8;Z4YKH8;Z4YNB2	A0A0R4J1B1_MOUSE;A2A6H6_MOUSE;A2A6I8_MOUSE;A2A6J0_MOUSE;A2A6J1_MOUSE;J3QP61_MOUSE;TNNT3_MOUSE;Z4YJU0_MOUSE;Z4YKE7_MOUSE;Z4YKF8_MOUSE;Z4YKG3_MOUSE;Z4YKG8_MOUSE;Z4YKH8_MOUSE;Z4YNB2_MOUSE	1.77382E-06	15.95182747	14.9855203	18.04962803	17.15594076	14.36844726	17.19600865	15.34566612	15.11343622	16.71516799	15.99845956	15.8718182	16.65899952	15.45776853	17.28408184	16.39997126	17.44699232	17.45369966	17.7287391	16.18954073	17.56779919	15.63921754	16.85729603	17.60786725	15.84859308	15.41668	16.19164391	17.63906271	16.84463943	17.05403858	17.12402302	16.84950224	15.88288922	16.83516987	17.11030685	14.66852632	17.04744805	16.18672719	16.13811958	17.18894951	16.78989478	17.48117915	16.59125105
FALSCH	FALSCH	ELWDTLYQLETDKFEFGEK	A0A0R4J1B1;A2A6H6;A2A6I8;A2A6J0;A2A6J1;J3QP61;Q9QZ47;Z4YJU0;Z4YKE7;Z4YKF8;Z4YKG3;Z4YKG8;Z4YKH8;Z4YNB2	Troponin T, fast skeletal muscle;Troponin T, fast skeletal muscle;Troponin T, fast skeletal muscle;Troponin T, fast skeletal muscle;Troponin T, fast skeletal muscle;Troponin T, fast skeletal muscle;Troponin T, fast skeletal muscle;Troponin T, fast skeletal muscle;Troponin T, fast skeletal muscle;Troponin T, fast skeletal muscle;Troponin T, fast skeletal muscle;Troponin T, fast skeletal muscle;Tro…	A0A0R4J1B1;A2A6H6;A2A6I8;A2A6J0;A2A6J1;J3QP61;Q9QZ47;Z4YJU0;Z4YKE7;Z4YKF8;Z4YKG3;Z4YKG8;Z4YKH8;Z4YNB2	A0A0R4J1B1_MOUSE;A2A6H6_MOUSE;A2A6I8_MOUSE;A2A6J0_MOUSE;A2A6J1_MOUSE;J3QP61_MOUSE;TNNT3_MOUSE;Z4YJU0_MOUSE;Z4YKE7_MOUSE;Z4YKF8_MOUSE;Z4YKG3_MOUSE;Z4YKG8_MOUSE;Z4YKH8_MOUSE;Z4YNB2_MOUSE	1.77382E-06	14.72314879	13.93271593	16.7164172	16.19559263	NA	NA	12.79791335	13.58754408	14.89636105	13.40980947	12.63569843	14.93805354	11.91595478	15.72175686	15.53796977	16.12208746	15.51907724	17.3506262	13.85839032	15.84139288	13.19548237	14.83009689	15.55930582	14.18119482	12.92134297	14.52737408	15.97120114	13.45053974	14.20187204	13.67049756	15.69731213	12.95132908	17.07435191	14.82924095	13.52288571	15.62901373	14.00253306	13.16150452	14.98941738	16.96580461	15.97193193	15.38873817
FALSCH	FALSCH	RKPLNIDHLSDDK	A0A0R4J1B1;A2A6H6;A2A6I8;A2A6J0;A2A6J1;J3QP61;Q9QZ47;Z4YJU0;Z4YKE7;Z4YKF8;Z4YKG3;Z4YKG8;Z4YKH8;Z4YNB2	Troponin T, fast skeletal muscle;Troponin T, fast skeletal muscle;Troponin T, fast skeletal muscle;Troponin T, fast skeletal muscle;Troponin T, fast skeletal muscle;Troponin T, fast skeletal muscle;Troponin T, fast skeletal muscle;Troponin T, fast skeletal muscle;Troponin T, fast skeletal muscle;Troponin T, fast skeletal muscle;Troponin T, fast skeletal muscle;Troponin T, fast skeletal muscle;Tro…	A0A0R4J1B1;A2A6H6;A2A6I8;A2A6J0;A2A6J1;J3QP61;Q9QZ47;Z4YJU0;Z4YKE7;Z4YKF8;Z4YKG3;Z4YKG8;Z4YKH8;Z4YNB2	A0A0R4J1B1_MOUSE;A2A6H6_MOUSE;A2A6I8_MOUSE;A2A6J0_MOUSE;A2A6J1_MOUSE;J3QP61_MOUSE;TNNT3_MOUSE;Z4YJU0_MOUSE;Z4YKE7_MOUSE;Z4YKF8_MOUSE;Z4YKG3_MOUSE;Z4YKG8_MOUSE;Z4YKH8_MOUSE;Z4YNB2_MOUSE	1.77382E-06	14.8329262	13.34154343	15.36068879	14.88238589	13.62854239	13.86139719	12.50563412	14.49688308	15.1435845	13.0226528	13.63285624	15.29063334	13.92398803	15.19077592	13.89418847	15.57337854	15.66247971	15.965382	15.27425182	15.83083178	13.56051361	15.37531746	15.30303949	13.82763589	14.27647296	14.63090057	15.61774096	15.59420688	16.03014195	14.61062559	14.72161158	13.092343	15.70700788	16.30716784	15.07211517	14.41334303	15.71959197	15.02522762	15.88031073	14.85148258	15.76343827	15.69052362
FALSCH	FALSCH	ELWDTLYQLETDK	A0A0R4J1B1;A2A6H6;A2A6I8;A2A6J0;A2A6J1;J3QP61;Q9QZ47;Z4YJU0;Z4YKE7;Z4YKF8;Z4YKG3;Z4YKG8;Z4YKH8;Z4YNB2	Troponin T, fast skeletal muscle;Troponin T, fast skeletal muscle;Troponin T, fast skeletal muscle;Troponin T, fast skeletal muscle;Troponin T, fast skeletal muscle;Troponin T, fast skeletal muscle;Troponin T, fast skeletal muscle;Troponin T, fast skeletal muscle;Troponin T, fast skeletal muscle;Troponin T, fast skeletal muscle;Troponin T, fast skeletal muscle;Troponin T, fast skeletal muscle;Tro…	A0A0R4J1B1;A2A6H6;A2A6I8;A2A6J0;A2A6J1;J3QP61;Q9QZ47;Z4YJU0;Z4YKE7;Z4YKF8;Z4YKG3;Z4YKG8;Z4YKH8;Z4YNB2	A0A0R4J1B1_MOUSE;A2A6H6_MOUSE;A2A6I8_MOUSE;A2A6J0_MOUSE;A2A6J1_MOUSE;J3QP61_MOUSE;TNNT3_MOUSE;Z4YJU0_MOUSE;Z4YKE7_MOUSE;Z4YKF8_MOUSE;Z4YKG3_MOUSE;Z4YKG8_MOUSE;Z4YKH8_MOUSE;Z4YNB2_MOUSE	1.77382E-06	12.46043623	NA	13.34838972	12.30439635	NA	NA	NA	10.81209104	11.71672509	NA	10.11354688	12.13181693	11.44500755	12.59604124	NA	14.55181657	13.50276819	13.33452794	13.14062073	14.12972212	NA	12.40036439	13.16495377	9.061309214	11.2911795	NA	13.92017319	13.99634798	13.59429491	12.3769086	11.13183748	NA	14.83681509	14.51213767	NA	13.04946426	12.75772273	11.5291731	13.4422222	13.47465527	13.11243695	12.0148696
FALSCH	FALSCH	KPLNIDHLSDDK	A0A0R4J1B1;A2A6H6;A2A6I8;A2A6J0;A2A6J1;J3QP61;Q9QZ47;Z4YJU0;Z4YKE7;Z4YKF8;Z4YKG3;Z4YKG8;Z4YKH8;Z4YNB2	Troponin T, fast skeletal muscle;Troponin T, fast skeletal muscle;Troponin T, fast skeletal muscle;Troponin T, fast skeletal muscle;Troponin T, fast skeletal muscle;Troponin T, fast skeletal muscle;Troponin T, fast skeletal muscle;Troponin T, fast skeletal muscle;Troponin T, fast skeletal muscle;Troponin T, fast skeletal muscle;Troponin T, fast skeletal muscle;Troponin T, fast skeletal muscle;Tro…	A0A0R4J1B1;A2A6H6;A2A6I8;A2A6J0;A2A6J1;J3QP61;Q9QZ47;Z4YJU0;Z4YKE7;Z4YKF8;Z4YKG3;Z4YKG8;Z4YKH8;Z4YNB2	A0A0R4J1B1_MOUSE;A2A6H6_MOUSE;A2A6I8_MOUSE;A2A6J0_MOUSE;A2A6J1_MOUSE;J3QP61_MOUSE;TNNT3_MOUSE;Z4YJU0_MOUSE;Z4YKE7_MOUSE;Z4YKF8_MOUSE;Z4YKG3_MOUSE;Z4YKG8_MOUSE;Z4YKH8_MOUSE;Z4YNB2_MOUSE	1.77382E-06	14.55942328	12.58429695	14.20643478	15.51096739	13.45624462	12.90061125	NA	17.00370966	16.99552816	12.78594516	13.48500016	17.21555626	13.67022305	14.1525353	13.4474223	17.57357207	14.80825313	17.38401938	16.67452759	17.69291233	12.97231307	14.24615065	14.33928874	13.06081169	13.93595209	13.85617235	17.06566295	16.83058716	15.21791502	16.82636759	14.26540401	13.24501746	15.26116247	16.85312444	13.76324897	16.70912079	16.51593785	14.54695551	16.84794932	16.95014437	14.58749014	14.8117476
FALSCH	FALSCH	ALSSMGANYSSYLAK	A0A0R4J1B1;A2A6H6;A2A6I8;A2A6J0;A2A6J1;J3QP61;Q9QZ47;Z4YJU0;Z4YKE7;Z4YKF8;Z4YKG3;Z4YKG8;Z4YKH8;Z4YNB2	Troponin T, fast skeletal muscle;Troponin T, fast skeletal muscle;Troponin T, fast skeletal muscle;Troponin T, fast skeletal muscle;Troponin T, fast skeletal muscle;Troponin T, fast skeletal muscle;Troponin T, fast skeletal muscle;Troponin T, fast skeletal muscle;Troponin T, fast skeletal muscle;Troponin T, fast skeletal muscle;Troponin T, fast skeletal muscle;Troponin T, fast skeletal muscle;Tro…	A0A0R4J1B1;A2A6H6;A2A6I8;A2A6J0;A2A6J1;J3QP61;Q9QZ47;Z4YJU0;Z4YKE7;Z4YKF8;Z4YKG3;Z4YKG8;Z4YKH8;Z4YNB2	A0A0R4J1B1_MOUSE;A2A6H6_MOUSE;A2A6I8_MOUSE;A2A6J0_MOUSE;A2A6J1_MOUSE;J3QP61_MOUSE;TNNT3_MOUSE;Z4YJU0_MOUSE;Z4YKE7_MOUSE;Z4YKF8_MOUSE;Z4YKG3_MOUSE;Z4YKG8_MOUSE;Z4YKH8_MOUSE;Z4YNB2_MOUSE	1.77382E-06	18.94925534	17.73109738	19.64847061	19.32560895	18.0299146	19.15057773	17.39375196	18.12113103	18.9338404	18.29657896	18.18865528	19.25184615	17.84916828	19.38954881	19.07503407	19.58464547	19.50960418	19.42907686	16.65129114	18.96024887	17.16225059	19.05874404	19.33445345	17.34351957	18.05594919	19.13571926	19.7203566	14.79993626	18.62546262	18.9006061	20.47103312	18.0664211	19.07104521	20.57237575	18.93989796	18.97008427	18.80583456	18.26713138	18.76720252	19.14286468	19.28671102	18.9456018
FALSCH	FALSCH	DLMELQALIDSHFEAR	A0A0R4J1B1;A2A6H6;A2A6I8;A2A6J0;A2A6J1;J3QP61;Q9QZ47;Z4YJU0;Z4YKE7;Z4YKF8;Z4YKG3;Z4YKG8;Z4YKH8;Z4YNB2	Troponin T, fast skeletal muscle;Troponin T, fast skeletal muscle;Troponin T, fast skeletal muscle;Troponin T, fast skeletal muscle;Troponin T, fast skeletal muscle;Troponin T, fast skeletal muscle;Troponin T, fast skeletal muscle;Troponin T, fast skeletal muscle;Troponin T, fast skeletal muscle;Troponin T, fast skeletal muscle;Troponin T, fast skeletal muscle;Troponin T, fast skeletal muscle;Tro…	A0A0R4J1B1;A2A6H6;A2A6I8;A2A6J0;A2A6J1;J3QP61;Q9QZ47;Z4YJU0;Z4YKE7;Z4YKF8;Z4YKG3;Z4YKG8;Z4YKH8;Z4YNB2	A0A0R4J1B1_MOUSE;A2A6H6_MOUSE;A2A6I8_MOUSE;A2A6J0_MOUSE;A2A6J1_MOUSE;J3QP61_MOUSE;TNNT3_MOUSE;Z4YJU0_MOUSE;Z4YKE7_MOUSE;Z4YKF8_MOUSE;Z4YKG3_MOUSE;Z4YKG8_MOUSE;Z4YKH8_MOUSE;Z4YNB2_MOUSE	1.77382E-06	14.76050662	14.67902737	18.67336494	18.11083628	NA	10.4561828	12.5851483	13.90367393	16.76496093	12.18320528	12.41956944	16.46731043	11.21287312	15.54799857	14.51072914	16.06801846	16.03337403	18.14490099	12.76060908	17.16634622	12.46077745	15.30869135	14.6337142	13.62028865	14.96322204	13.67976837	17.15483297	15.18185845	NA	13.45828839	17.05694631	14.11153543	15.57708614	15.8061189	NA	17.34450022	14.02095623	13.8952715	15.76624511	18.0428113	16.56958476	16.16139242
FALSCH	FALSCH	VDFDDIQKK	A0A0R4J1B1;A2A6H6;A2A6I8;A2A6J0;A2A6J1;J3QP61;Q9QZ47;Z4YJU0;Z4YKE7;Z4YKF8;Z4YKG3;Z4YKG8;Z4YKH8;Z4YNB2	Troponin T, fast skeletal muscle;Troponin T, fast skeletal muscle;Troponin T, fast skeletal muscle;Troponin T, fast skeletal muscle;Troponin T, fast skeletal muscle;Troponin T, fast skeletal muscle;Troponin T, fast skeletal muscle;Troponin T, fast skeletal muscle;Troponin T, fast skeletal muscle;Troponin T, fast skeletal muscle;Troponin T, fast skeletal muscle;Troponin T, fast skeletal muscle;Tro…	A0A0R4J1B1;A2A6H6;A2A6I8;A2A6J0;A2A6J1;J3QP61;Q9QZ47;Z4YJU0;Z4YKE7;Z4YKF8;Z4YKG3;Z4YKG8;Z4YKH8;Z4YNB2	A0A0R4J1B1_MOUSE;A2A6H6_MOUSE;A2A6I8_MOUSE;A2A6J0_MOUSE;A2A6J1_MOUSE;J3QP61_MOUSE;TNNT3_MOUSE;Z4YJU0_MOUSE;Z4YKE7_MOUSE;Z4YKF8_MOUSE;Z4YKG3_MOUSE;Z4YKG8_MOUSE;Z4YKH8_MOUSE;Z4YNB2_MOUSE	1.77382E-06	15.0344545	14.03017971	14.95726819	14.35722944	NA	NA	NA	NA	13.82783429	NA	NA	14.32212394	13.61852705	14.63464291	13.36690409	14.96274372	14.85475473	15.67898977	13.33483117	15.05296398	NA	14.50054152	15.01410436	13.86367348	14.17723387	14.76180566	15.06530088	NA	15.75598491	NA	15.01264629	NA	15.62866782	15.9296152	14.29044934	15.48664293	15.06041697	13.95272772	14.43859185	15.80006625	14.39101735	13.67402612
FALSCH	FALSCH	KALSSMGANYSSYLAK	A0A0R4J1B1;A2A6H6;A2A6I8;A2A6J0;A2A6J1;J3QP61;Q9QZ47;Z4YJU0;Z4YKE7;Z4YKF8;Z4YKG3;Z4YKG8;Z4YKH8;Z4YNB2	Troponin T, fast skeletal muscle;Troponin T, fast skeletal muscle;Troponin T, fast skeletal muscle;Troponin T, fast skeletal muscle;Troponin T, fast skeletal muscle;Troponin T, fast skeletal muscle;Troponin T, fast skeletal muscle;Troponin T, fast skeletal muscle;Troponin T, fast skeletal muscle;Troponin T, fast skeletal muscle;Troponin T, fast skeletal muscle;Troponin T, fast skeletal muscle;Tro…	A0A0R4J1B1;A2A6H6;A2A6I8;A2A6J0;A2A6J1;J3QP61;Q9QZ47;Z4YJU0;Z4YKE7;Z4YKF8;Z4YKG3;Z4YKG8;Z4YKH8;Z4YNB2	A0A0R4J1B1_MOUSE;A2A6H6_MOUSE;A2A6I8_MOUSE;A2A6J0_MOUSE;A2A6J1_MOUSE;J3QP61_MOUSE;TNNT3_MOUSE;Z4YJU0_MOUSE;Z4YKE7_MOUSE;Z4YKF8_MOUSE;Z4YKG3_MOUSE;Z4YKG8_MOUSE;Z4YKH8_MOUSE;Z4YNB2_MOUSE	1.77382E-06	15.59053809	14.28431882	16.46715482	16.35002019	15.07032323	16.30543153	14.69955891	14.60810225	15.53757863	15.07065549	15.03190015	16.03569595	15.16469647	16.42012306	15.89776108	16.22402448	16.29148869	16.33977623	NA	16.75074808	14.25600151	16.04022952	16.49342433	NA	14.87085247	16.32068888	16.67573568	NA	15.68598261	16.02728344	17.06475718	15.73275721	16.31998095	16.84515469	NA	16.0485805	15.15957314	14.77422552	15.2555473	15.7635123	16.43370895	15.28981519
FALSCH	FALSCH	AKELWDTLYQLETDKFEFGEK	A0A0R4J1B1;A2A6H6;A2A6I8;A2A6J0;A2A6J1;J3QP61;Q9QZ47;Z4YJU0;Z4YKE7;Z4YKF8;Z4YKG3;Z4YKG8;Z4YKH8;Z4YNB2	Troponin T, fast skeletal muscle;Troponin T, fast skeletal muscle;Troponin T, fast skeletal muscle;Troponin T, fast skeletal muscle;Troponin T, fast skeletal muscle;Troponin T, fast skeletal muscle;Troponin T, fast skeletal muscle;Troponin T, fast skeletal muscle;Troponin T, fast skeletal muscle;Troponin T, fast skeletal muscle;Troponin T, fast skeletal muscle;Troponin T, fast skeletal muscle;Tro…	A0A0R4J1B1;A2A6H6;A2A6I8;A2A6J0;A2A6J1;J3QP61;Q9QZ47;Z4YJU0;Z4YKE7;Z4YKF8;Z4YKG3;Z4YKG8;Z4YKH8;Z4YNB2	A0A0R4J1B1_MOUSE;A2A6H6_MOUSE;A2A6I8_MOUSE;A2A6J0_MOUSE;A2A6J1_MOUSE;J3QP61_MOUSE;TNNT3_MOUSE;Z4YJU0_MOUSE;Z4YKE7_MOUSE;Z4YKF8_MOUSE;Z4YKG3_MOUSE;Z4YKG8_MOUSE;Z4YKH8_MOUSE;Z4YNB2_MOUSE	1.77382E-06	NA	NA	15.50527016	15.13200767	NA	NA	11.31100863	10.96974971	13.5914089	NA	11.19473155	13.07130177	NA	14.3818791	10.42037534	12.71059541	13.18852235	15.62536514	11.02517015	14.13265531	9.780036918	12.15548586	13.20310752	NA	11.13119559	NA	14.75542809	12.08893983	11.70072827	11.68659082	13.89499767	NA	12.2566267	12.50257536	NA	14.19077391	12.25968212	12.35822188	13.05641145	15.43328646	14.08529795	13.89070378
FALSCH	FALSCH	VDFDDIQK	A0A0R4J1B1;A2A6H6;A2A6I8;A2A6J0;A2A6J1;J3QP61;Q9QZ47;Z4YJU0;Z4YKE7;Z4YKF8;Z4YKG3;Z4YKG8;Z4YKH8;Z4YNB2	Troponin T, fast skeletal muscle;Troponin T, fast skeletal muscle;Troponin T, fast skeletal muscle;Troponin T, fast skeletal muscle;Troponin T, fast skeletal muscle;Troponin T, fast skeletal muscle;Troponin T, fast skeletal muscle;Troponin T, fast skeletal muscle;Troponin T, fast skeletal muscle;Troponin T, fast skeletal muscle;Troponin T, fast skeletal muscle;Troponin T, fast skeletal muscle;Tro…	A0A0R4J1B1;A2A6H6;A2A6I8;A2A6J0;A2A6J1;J3QP61;Q9QZ47;Z4YJU0;Z4YKE7;Z4YKF8;Z4YKG3;Z4YKG8;Z4YKH8;Z4YNB2	A0A0R4J1B1_MOUSE;A2A6H6_MOUSE;A2A6I8_MOUSE;A2A6J0_MOUSE;A2A6J1_MOUSE;J3QP61_MOUSE;TNNT3_MOUSE;Z4YJU0_MOUSE;Z4YKE7_MOUSE;Z4YKF8_MOUSE;Z4YKG3_MOUSE;Z4YKG8_MOUSE;Z4YKH8_MOUSE;Z4YNB2_MOUSE	1.77382E-06	18.93398572	18.0101396	18.77541227	18.42512818	18.12847523	17.29985948	17.09728633	18.71678877	18.36713984	17.35457494	17.71614228	18.06574353	17.95776272	18.50539867	17.16396761	19.07869467	18.96986894	19.21248854	17.9517597	18.71855151	17.5285462	18.43852987	18.59275437	17.64138077	18.24943168	18.18619237	18.96103665	18.09099388	19.04314144	17.95957454	18.29757595	17.00892373	18.35389527	19.34428217	17.71277764	17.99359208	18.44297364	18.36226263	18.64048056	18.645859	18.64517353	17.635186
FALSCH	FALSCH	RKPLNIDHLSDDKLR	A0A0R4J1B1;A2A6H6;A2A6I8;A2A6J0;A2A6J1;J3QP61;Q9QZ47;Z4YJU0;Z4YKE7;Z4YKF8;Z4YKG3;Z4YKG8;Z4YKH8;Z4YNB2	Troponin T, fast skeletal muscle;Troponin T, fast skeletal muscle;Troponin T, fast skeletal muscle;Troponin T, fast skeletal muscle;Troponin T, fast skeletal muscle;Troponin T, fast skeletal muscle;Troponin T, fast skeletal muscle;Troponin T, fast skeletal muscle;Troponin T, fast skeletal muscle;Troponin T, fast skeletal muscle;Troponin T, fast skeletal muscle;Troponin T, fast skeletal muscle;Tro…	A0A0R4J1B1;A2A6H6;A2A6I8;A2A6J0;A2A6J1;J3QP61;Q9QZ47;Z4YJU0;Z4YKE7;Z4YKF8;Z4YKG3;Z4YKG8;Z4YKH8;Z4YNB2	A0A0R4J1B1_MOUSE;A2A6H6_MOUSE;A2A6I8_MOUSE;A2A6J0_MOUSE;A2A6J1_MOUSE;J3QP61_MOUSE;TNNT3_MOUSE;Z4YJU0_MOUSE;Z4YKE7_MOUSE;Z4YKF8_MOUSE;Z4YKG3_MOUSE;Z4YKG8_MOUSE;Z4YKH8_MOUSE;Z4YNB2_MOUSE	1.77382E-06	NA	15.52008568	17.23758804	16.12852887	NA	15.53025561	NA	NA	15.45256052	NA	NA	15.88428781	NA	15.51730733	14.11399465	16.61121953	17.36969766	16.2226366	13.66180607	16.7215916	14.63621963	16.07830303	15.38748039	15.74059725	NA	15.18623336	16.45649226	14.51864614	15.38380342	16.66859436	16.00943744	NA	NA	15.44428277	NA	15.55997513	15.25107465	NA	15.1620052	NA	NA	15.57460359
FALSCH	FALSCH	QNKDLMELQALIDSHFEAR	A0A0R4J1B1;A2A6H6;A2A6I8;A2A6J0;A2A6J1;J3QP61;Q9QZ47;Z4YJU0;Z4YKE7;Z4YKF8;Z4YKG3;Z4YKG8;Z4YKH8;Z4YNB2	Troponin T, fast skeletal muscle;Troponin T, fast skeletal muscle;Troponin T, fast skeletal muscle;Troponin T, fast skeletal muscle;Troponin T, fast skeletal muscle;Troponin T, fast skeletal muscle;Troponin T, fast skeletal muscle;Troponin T, fast skeletal muscle;Troponin T, fast skeletal muscle;Troponin T, fast skeletal muscle;Troponin T, fast skeletal muscle;Troponin T, fast skeletal muscle;Tro…	A0A0R4J1B1;A2A6H6;A2A6I8;A2A6J0;A2A6J1;J3QP61;Q9QZ47;Z4YJU0;Z4YKE7;Z4YKF8;Z4YKG3;Z4YKG8;Z4YKH8;Z4YNB2	A0A0R4J1B1_MOUSE;A2A6H6_MOUSE;A2A6I8_MOUSE;A2A6J0_MOUSE;A2A6J1_MOUSE;J3QP61_MOUSE;TNNT3_MOUSE;Z4YJU0_MOUSE;Z4YKE7_MOUSE;Z4YKF8_MOUSE;Z4YKG3_MOUSE;Z4YKG8_MOUSE;Z4YKH8_MOUSE;Z4YNB2_MOUSE	1.77382E-06	NA	NA	15.19076872	14.70868547	NA	NA	NA	NA	13.11233028	NA	NA	NA	NA	13.1289806	NA	NA	10.12005183	13.56780941	NA	14.86760679	NA	NA	12.925789	NA	NA	NA	13.67716452	NA	NA	NA	15.69185867	NA	NA	13.41341506	12.94007434	13.53500531	NA	NA	9.581961725	13.407453	12.60343092	12.23055102
FALSCH	FALSCH	ITSLEVENQNLR	A0A0R4J1E2;P57776;Q80T06	Elongation factor 1-delta	A0A0R4J1E2;P57776;Q80T06	A0A0R4J1E2_MOUSE;EF1D_MOUSE;Q80T06_MOUSE	0.000131724	14.61413464	13.67997737	NA	13.602156	14.54389025	14.71749862	14.18538969	NA	NA	14.13965646	13.56233417	14.568501	NA	14.09814054	14.21298768	NA	NA	NA	NA	NA	13.6268448	14.76945081	NA	13.59699737	NA	NA	NA	NA	13.69250254	13.64265443	NA	13.84989334	13.36067027	NA	NA	NA	14.312446	14.65167902	NA	NA	NA	NA
FALSCH	FALSCH	LVPVGYGIR	A0A0R4J1E2;P57776;Q80T06	Elongation factor 1-delta	A0A0R4J1E2;P57776;Q80T06	A0A0R4J1E2_MOUSE;EF1D_MOUSE;Q80T06_MOUSE	0.000131724	NA	NA	NA	NA	13.86279968	NA	NA	13.87030904	NA	15.85129848	14.7092825	NA	NA	NA	14.77728457	NA	NA	NA	17.28210961	NA	NA	NA	NA	14.47174424	15.58213567	NA	NA	NA	13.123964	NA	NA	15.3555812	NA	14.15867789	11.74828936	NA	NA	NA	NA	NA	NA	NA
FALSCH	FALSCH	GVVQDLQQAISK	A0A0R4J1E2;P57776;Q80T06	Elongation factor 1-delta	A0A0R4J1E2;P57776;Q80T06	A0A0R4J1E2_MOUSE;EF1D_MOUSE;Q80T06_MOUSE	0.000131724	NA	NA	NA	NA	NA	NA	14.20696858	NA	NA	14.00274109	14.04778267	NA	NA	NA	NA	NA	NA	NA	NA	NA	NA	13.6059885	NA	13.36290859	NA	NA	NA	NA	13.37096091	NA	NA	14.23227509	NA	NA	NA	NA	12.69829692	NA	NA	NA	NA	NA
FALSCH	FALSCH	SIQLDGLVWGASK	A0A0R4J1E2;P57776;Q80T06	Elongation factor 1-delta	A0A0R4J1E2;P57776;Q80T06	A0A0R4J1E2_MOUSE;EF1D_MOUSE;Q80T06_MOUSE	0.000131724	NA	NA	NA	NA	NA	11.64779872	11.75895685	NA	NA	NA	NA	NA	NA	NA	NA	NA	NA	NA	NA	NA	NA	NA	NA	NA	11.21387361	NA	NA	NA	NA	NA	NA	11.61241777	NA	NA	NA	NA	NA	NA	NA	NA	NA	NA
FALSCH	FALSCH	SLAGSSGPGASSGPGGDHSELIVR	A0A0R4J1E2;P57776;Q80T06	Elongation factor 1-delta	A0A0R4J1E2;P57776;Q80T06	A0A0R4J1E2_MOUSE;EF1D_MOUSE;Q80T06_MOUSE	0.000131724	NA	NA	NA	NA	NA	12.97535034	NA	NA	NA	13.13042678	NA	NA	NA	NA	NA	NA	NA	NA	NA	NA	NA	NA	NA	NA	NA	NA	NA	NA	NA	NA	NA	NA	NA	NA	NA	NA	NA	NA	NA	NA	NA	NA
FALSCH	FALSCH	VGTDLLEEEITK	A0A0R4J1E2;P57776;Q80T06	Elongation factor 1-delta	A0A0R4J1E2;P57776;Q80T06	A0A0R4J1E2_MOUSE;EF1D_MOUSE;Q80T06_MOUSE	0.000131724	NA	NA	NA	NA	13.47607312	NA	NA	NA	NA	NA	NA	NA	NA	NA	13.54456343	NA	NA	NA	NA	NA	NA	NA	NA	NA	NA	NA	NA	NA	NA	NA	NA	NA	NA	NA	NA	NA	NA	NA	NA	NA	NA	NA
FALSCH	FALSCH	QENGASVILR	A0A0R4J1E2;P57776;Q80T06	Elongation factor 1-delta	A0A0R4J1E2;P57776;Q80T06	A0A0R4J1E2_MOUSE;EF1D_MOUSE;Q80T06_MOUSE	0.000131724	NA	NA	NA	NA	NA	NA	NA	NA	NA	NA	NA	NA	NA	NA	NA	NA	NA	NA	NA	NA	NA	NA	NA	NA	NA	NA	NA	NA	NA	NA	NA	NA	NA	7.578964242	NA	NA	NA	NA	NA	NA	NA	NA
FALSCH	FALSCH	FYEQMNGPVTSGSR	A0A0R4J1E2;P57776;Q80T06	Elongation factor 1-delta	A0A0R4J1E2;P57776;Q80T06	A0A0R4J1E2_MOUSE;EF1D_MOUSE;Q80T06_MOUSE	0.000131724	NA	NA	NA	NA	NA	NA	NA	NA	NA	NA	NA	NA	NA	NA	NA	NA	NA	NA	NA	NA	NA	NA	NA	NA	NA	NA	NA	NA	NA	NA	NA	NA	NA	NA	NA	NA	NA	NA	NA	NA	NA	NA
FALSCH	FALSCH	GSGLQPDLIEGR	A0A0R4J1N7;B7ZW98;D3YTV8;E9QNT8;G5E8J2;Q02357	Ankyrin-1;Ank1 protein;Ankyrin-1;Ankyrin-1;Ankyrin 1, erythroid;Ankyrin-1	A0A0R4J1N7;B7ZW98;D3YTV8;E9QNT8;G5E8J2;Q02357	A0A0R4J1N7_MOUSE;B7ZW98_MOUSE;D3YTV8_MOUSE;E9QNT8_MOUSE;G5E8J2_MOUSE;ANK1_MOUSE	0.001356355	16.42762466	16.37906925	16.73790593	16.36184212	17.05144326	16.48505148	16.83927137	16.71587881	16.6949566	16.63466638	16.64732268	16.64088178	16.64889891	17.12781015	16.68222814	17.06680479	16.95434261	17.24698981	16.72573488	17.16356075	16.92346399	16.98281297	16.8583122	16.45579087	16.54497422	16.82352123	16.76334472	16.75662026	16.62941141	16.53140621	16.68342987	16.60639418	17.18905402	17.02923659	16.41848841	17.12415569	16.81978774	16.75134425	16.74467886	17.47572116	17.16304001	16.55729236
WAHR	FALSCH	QVDSSGAIDTQQHEEVELR	A0A0R4J1N7;B7ZW98;D3YTV8;E9QNT8;G5E8J2;Q02357	Ankyrin-1;Ank1 protein;Ankyrin-1;Ankyrin-1;Ankyrin 1, erythroid;Ankyrin-1	A0A0R4J1N7;B7ZW98;D3YTV8;E9QNT8;G5E8J2;Q02357	A0A0R4J1N7_MOUSE;B7ZW98_MOUSE;D3YTV8_MOUSE;E9QNT8_MOUSE;G5E8J2_MOUSE;ANK1_MOUSE	0.001356355	12.21639808	12.73766175	13.43176654	13.84818546	13.0123707	13.1394124	12.21729344	12.55379288	13.03519922	12.46261874	13.01966756	12.86276056	NA	14.49297653	12.75654456	NA	13.71470203	13.00521563	12.61560927	13.90289281	NA	14.30258649	12.96565155	12.66655418	NA	13.37887977	13.4512112	12.4596732	13.3881542	13.04060766	13.77628989	NA	12.93905717	14.11574751	13.11143728	14.03937755	12.74143262	12.78705453	13.88224823	14.32247842	14.02073724	12.78170787
FALSCH	FALSCH	TLEQHENFVEVAR	A0A0R4J1N7;B7ZW98;D3YTV8;E9QNT8;G5E8J2;Q02357	Ankyrin-1;Ank1 protein;Ankyrin-1;Ankyrin-1;Ankyrin 1, erythroid;Ankyrin-1	A0A0R4J1N7;B7ZW98;D3YTV8;E9QNT8;G5E8J2;Q02357	A0A0R4J1N7_MOUSE;B7ZW98_MOUSE;D3YTV8_MOUSE;E9QNT8_MOUSE;G5E8J2_MOUSE;ANK1_MOUSE	0.001356355	NA	NA	NA	NA	NA	NA	NA	NA	NA	NA	NA	NA	NA	NA	NA	NA	NA	NA	NA	NA	NA	NA	NA	NA	NA	NA	NA	NA	NA	NA	NA	NA	NA	NA	NA	NA	NA	NA	NA	NA	NA	NA
WAHR	FALSCH	LDLASLK	A0A0R4J1N8;D3YVJ8;Q8CEE7	Retinol dehydrogenase 13;Retinol dehydrogenase 13 (Fragment);Retinol dehydrogenase 13	A0A0R4J1N8;D3YVJ8;Q8CEE7	A0A0R4J1N8_MOUSE;D3YVJ8_MOUSE;RDH13_MOUSE	1.77382E-06	23.18320357	22.37279946	23.6544447	23.62237426	21.76061461	23.02118098	22.15534865	22.36489206	23.37971206	21.95361932	22.03450345	23.22794044	22.28322296	23.53505825	22.72349545	23.44887851	23.55820299	23.53300093	23.27639579	23.36391064	22.40597995	23.55478453	23.74339312	23.44628933	22.3526738	23.95911182	23.71295358	22.65542901	23.65364341	23.05452596	23.96021897	21.81441886	23.60277673	23.50476088	21.60932125	23.60136621	23.3383311	22.51447574	23.91670279	23.4787132	23.29271938	23.05574845
FALSCH	FALSCH	ENVLDRAEQAEAEQK	A0A0R4J1P2;P21107	Tropomyosin alpha-3 chain	A0A0R4J1P2;P21107	A0A0R4J1P2_MOUSE;TPM3_MOUSE	1.77382E-06	15.25488368	17.1318608	NA	NA	17.02062169	16.44267116	17.35322409	16.36109301	16.16411128	17.51272839	17.69729477	NA	17.00551132	NA	16.53556326	NA	NA	NA	NA	NA	17.2659535	NA	NA	16.33568299	16.43202906	NA	NA	16.02423932	NA	16.84830074	NA	17.81269526	NA	NA	17.52395533	NA	NA	16.26264159	NA	NA	NA	NA
FALSCH	FALSCH	AADAEAEVASLNRR	A0A0R4J1P2;P21107	Tropomyosin alpha-3 chain	A0A0R4J1P2;P21107	A0A0R4J1P2_MOUSE;TPM3_MOUSE	1.77382E-06	17.9572412	19.84447732	NA	NA	18.35609781	18.1308567	18.9601571	19.21185572	17.89360378	19.34691985	19.25624796	17.53852931	19.67753349	NA	17.74043817	NA	NA	NA	17.24586663	NA	20.04160981	NA	NA	18.5616162	18.96459118	NA	NA	17.52637306	NA	17.62828668	NA	19.71625249	NA	NA	19.9255905	NA	17.22559439	19.00888192	NA	NA	NA	17.4449254
FALSCH	FALSCH	LDKENVLDRAEQAEAEQK	A0A0R4J1P2;P21107	Tropomyosin alpha-3 chain	A0A0R4J1P2;P21107	A0A0R4J1P2_MOUSE;TPM3_MOUSE	1.77382E-06	17.78495826	19.11768461	NA	NA	17.6728222	18.28058264	18.95977716	17.9304165	18.12092487	19.13900605	19.06420251	18.45445411	18.88555877	NA	17.98934435	NA	NA	NA	18.24703735	NA	19.37261089	NA	NA	18.33500745	18.33870524	NA	NA	18.84878874	NA	18.44569447	NA	19.67025273	NA	NA	19.22706287	NA	17.89076555	18.21419185	NA	NA	NA	18.13872591
FALSCH	FALSCH	KAADAEAEVASLNRR	A0A0R4J1P2;P21107	Tropomyosin alpha-3 chain	A0A0R4J1P2;P21107	A0A0R4J1P2_MOUSE;TPM3_MOUSE	1.77382E-06	17.54284362	19.52075258	NA	NA	18.3572721	18.06442015	18.95827176	18.96947681	17.79861547	19.33535993	19.14407131	16.95682103	19.5001193	NA	17.57975541	NA	NA	NA	17.24025511	NA	19.90818107	NA	NA	18.49482554	18.9626855	NA	NA	17.36629487	NA	17.85182067	NA	19.82743401	NA	NA	20.00490822	NA	16.40755087	18.89442971	NA	NA	NA	17.2631044
FALSCH	FALSCH	AADAEAEVASLNR	A0A0R4J1P2;P21107	Tropomyosin alpha-3 chain	A0A0R4J1P2;P21107	A0A0R4J1P2_MOUSE;TPM3_MOUSE	1.77382E-06	19.28514387	20.00946512	NA	NA	20.80644083	18.93026937	19.75899743	20.53064693	18.64439145	19.48317748	20.3517863	18.60240761	20.17930502	NA	18.57625453	NA	NA	NA	19.37179895	NA	19.85319597	NA	NA	20.05416565	20.44110323	NA	NA	19.34916665	11.56521654	19.45414378	NA	20.15213074	NA	NA	20.7176851	NA	18.90828937	20.17095552	NA	NA	NA	18.98310767
FALSCH	FALSCH	KAADAEAEVASLNR	A0A0R4J1P2;P21107	Tropomyosin alpha-3 chain	A0A0R4J1P2;P21107	A0A0R4J1P2_MOUSE;TPM3_MOUSE	1.77382E-06	18.51356891	19.45346944	NA	NA	20.80186379	18.53496447	19.73972254	19.63540294	17.91559951	19.09560322	20.39446316	17.71290463	19.88175662	NA	17.52454734	NA	NA	NA	18.26391967	NA	19.57524508	NA	NA	18.37352564	19.46016048	NA	NA	18.61720912	NA	18.69015471	NA	19.71690642	NA	NA	20.18865756	NA	17.77875451	19.28158496	NA	NA	NA	18.03359484
FALSCH	FALSCH	QLEDELATMQK	A0A0R4J1P2;P21107	Tropomyosin alpha-3 chain	A0A0R4J1P2;P21107	A0A0R4J1P2_MOUSE;TPM3_MOUSE	1.77382E-06	14.6947341	16.1900268	NA	NA	16.52384098	13.27252925	14.27040738	16.1214285	14.80286444	14.21763155	16.00671238	NA	15.32141528	NA	NA	NA	NA	NA	15.39306814	NA	16.72702813	NA	NA	15.89332794	16.06345989	NA	NA	15.23545836	NA	14.67292309	NA	15.13484039	NA	NA	20.74013719	NA	15.29654911	16.7595194	NA	NA	NA	14.64848959
FALSCH	FALSCH	SKQLEDELATMQK	A0A0R4J1P2;P21107	Tropomyosin alpha-3 chain	A0A0R4J1P2;P21107	A0A0R4J1P2_MOUSE;TPM3_MOUSE	1.77382E-06	14.7857392	17.00060855	NA	NA	16.76122454	14.1417751	15.41269645	16.48313319	15.52505612	15.59241773	17.06876009	NA	15.93495638	NA	15.85026443	NA	NA	NA	15.07550249	NA	17.6789535	NA	NA	16.80868255	15.91494868	NA	NA	15.05842272	NA	15.30234047	NA	16.20883725	NA	NA	20.89671886	NA	14.74276688	16.56705979	NA	NA	NA	15.1175396
FALSCH	FALSCH	SKQLEDELATMQKK	A0A0R4J1P2;P21107	Tropomyosin alpha-3 chain	A0A0R4J1P2;P21107	A0A0R4J1P2_MOUSE;TPM3_MOUSE	1.77382E-06	NA	14.56604845	NA	NA	NA	NA	12.99444384	NA	NA	13.54195487	13.58433955	NA	NA	NA	NA	NA	NA	NA	NA	NA	14.73187864	NA	NA	13.81574477	NA	NA	NA	NA	NA	NA	NA	13.53738791	NA	NA	NA	NA	NA	13.09278454	NA	NA	NA	NA
FALSCH	FALSCH	LDKENVLDR	A0A0R4J1P2;P21107	Tropomyosin alpha-3 chain	A0A0R4J1P2;P21107	A0A0R4J1P2_MOUSE;TPM3_MOUSE	1.77382E-06	NA	NA	NA	NA	NA	NA	NA	NA	12.49075274	NA	NA	NA	NA	NA	NA	NA	NA	NA	NA	NA	NA	NA	NA	NA	13.21601713	NA	NA	12.81700553	NA	NA	NA	NA	NA	NA	NA	NA	NA	NA	NA	NA	NA	NA
WAHR	FALSCH	IKSSGKHVTLLVCGK	A0A0R4J1V0;Q9JIL4	Na(+)/H(+) exchange regulatory cofactor NHE-RF3	A0A0R4J1V0;Q9JIL4	A0A0R4J1V0_MOUSE;NHRF3_MOUSE	0.000829081	15.59648822	15.28405638	15.72210357	16.65269654	15.67733918	16.19062583	15.18623002	16.61498766	16.29814964	15.41214182	16.50509242	16.59521056	16.27760621	15.71964454	16.17249264	16.1066609	15.80375965	15.26313966	16.03358274	15.54495061	15.94158088	16.19484142	15.42666432	14.97026259	16.02292558	15.17322503	15.16200308	15.43953351	15.01404052	16.40375984	15.28246817	15.53574734	14.49302119	15.64098828	16.03461837	16.15831106	15.65465724	16.4644304	15.35266931	15.91640501	15.55120765	16.57317649
WAHR	FALSCH	IHEWVPPSTPYK	A0A0R4J275;Q7TMF3	NADH dehydrogenase [ubiquinone] 1 alpha subcomplex subunit 12	A0A0R4J275;Q7TMF3	A0A0R4J275_MOUSE;NDUAC_MOUSE	5.32631E-06	15.83283488	16.49025918	15.04410182	16.18971528	15.33531859	16.27075913	15.85754836	15.88627617	16.18882682	16.21352212	15.95035688	16.59261424	15.93265729	15.07341244	16.26916684	15.7238034	15.66493618	15.43780481	16.27933055	15.53049566	15.35381296	15.76473078	15.63073915	14.97855273	15.92654414	15.246311	15.83455595	16.20692342	16.07449127	16.24083581	15.47459341	16.33895067	15.1218901	15.05528899	15.27071245	16.43343054	16.01899465	15.8481694	16.38065918	15.63963613	15.13678668	16.33827345
WAHR	FALSCH	KFIWTNHK	A0A0R4J275;Q7TMF3	NADH dehydrogenase [ubiquinone] 1 alpha subcomplex subunit 12	A0A0R4J275;Q7TMF3	A0A0R4J275_MOUSE;NDUAC_MOUSE	5.32631E-06	12.62321019	13.2137648	12.08877588	12.99230404	12.23937394	13.49914175	13.02628298	13.37468886	13.7307961	13.47855862	13.49682903	13.35836082	13.17148883	11.39434795	13.37286933	11.87467615	12.29974747	12.5344233	13.47388583	11.90297633	12.33369832	12.84270733	12.41713286	12.50687743	12.83838111	12.60656406	12.66172899	13.47318407	13.32296757	13.33004933	12.88835965	13.36198483	12.3391119	12.37494645	12.33264983	12.5265705	13.19626399	13.31894541	13.578281	11.19234643	12.15527698	13.65243772
WAHR	FALSCH	FNVSATPEQYVPYSTTR	A0A0R4J275;Q7TMF3	NADH dehydrogenase [ubiquinone] 1 alpha subcomplex subunit 12	A0A0R4J275;Q7TMF3	A0A0R4J275_MOUSE;NDUAC_MOUSE	5.32631E-06	17.11644009	17.07083282	16.53475061	17.08624842	16.56025346	16.72899665	16.51144845	16.77360634	17.39342195	16.89564245	16.48809575	16.74558432	16.85497054	16.08109532	17.07370903	16.64968386	16.45478353	16.53693677	16.93913578	16.71499382	16.65695006	17.51263895	16.6054097	17.11996088	16.97370655	17.57181152	17.17444842	16.974866	17.51841486	16.89072298	17.31165861	16.78968697	16.6503665	17.00389574	17.06731579	17.52549523	17.13639243	16.95971101	17.17960696	16.37302576	16.42067064	17.24194105
WAHR	FALSCH	IGTLVGEDKYGNK	A0A0R4J275;Q7TMF3	NADH dehydrogenase [ubiquinone] 1 alpha subcomplex subunit 12	A0A0R4J275;Q7TMF3	A0A0R4J275_MOUSE;NDUAC_MOUSE	5.32631E-06	14.05318913	14.68361227	14.00447705	15.01479899	15.00936285	14.72330506	15.1029921	14.70649091	15.23829309	14.94146934	15.31817412	14.36343053	14.64948658	14.0669992	14.81115369	14.97061318	15.14090877	14.5130486	14.53275207	14.98884942	14.42803616	14.32612966	14.39863428	15.38098004	13.96713165	15.77691246	14.45621997	14.25126023	14.98361092	14.80698	15.54418947	14.57444584	14.51361632	14.85210017	14.81248522	14.00409791	14.66775959	14.16416941	14.99407554	13.0835252	14.63542046	14.30115681
WAHR	FALSCH	RGVQQVTGHGGLR	A0A0R4J275;Q7TMF3	NADH dehydrogenase [ubiquinone] 1 alpha subcomplex subunit 12	A0A0R4J275;Q7TMF3	A0A0R4J275_MOUSE;NDUAC_MOUSE	5.32631E-06	10.27986299	11.42454032	9.770771018	10.23301432	7.553270805	8.895839562	11.40534381	10.7453614	11.89618167	10.98204869	10.35051448	NA	11.54919423	NA	11.97179681	10.83726541	NA	9.911759906	10.96702129	9.679396407	9.997572609	10.73797861	9.701801158	11.01701595	10.51457978	11.00121842	10.49773413	10.82654392	11.38149454	9.971066239	12.15035999	10.03512513	9.775623386	10.37721855	12.47848783	9.076828918	11.15401879	10.36855272	10.86861051	NA	NA	11.03993718
WAHR	FALSCH	YYEDNKQFFGR	A0A0R4J275;Q7TMF3	NADH dehydrogenase [ubiquinone] 1 alpha subcomplex subunit 12	A0A0R4J275;Q7TMF3	A0A0R4J275_MOUSE;NDUAC_MOUSE	5.32631E-06	15.24016668	15.19999104	NA	15.05125377	NA	14.64313846	14.66419915	15.42078582	15.04180942	15.68720662	15.77946121	15.01675524	15.35222167	NA	14.62475169	NA	NA	NA	14.59758085	NA	15.35339866	14.91269103	NA	15.13615611	14.91376073	15.77049933	14.06621782	14.67719408	NA	14.38701968	17.85122409	14.89068345	NA	NA	NA	14.66390088	15.23712664	14.56985807	14.31584628	NA	14.82895718	14.63546235
WAHR	FALSCH	FIWTNHK	A0A0R4J275;Q7TMF3	NADH dehydrogenase [ubiquinone] 1 alpha subcomplex subunit 12	A0A0R4J275;Q7TMF3	A0A0R4J275_MOUSE;NDUAC_MOUSE	5.32631E-06	NA	NA	NA	13.62043335	NA	NA	NA	NA	NA	NA	16.17417949	13.61992595	NA	NA	13.19847924	NA	NA	NA	14.19301926	NA	NA	NA	NA	NA	NA	NA	NA	15.68066621	13.94690114	NA	NA	NA	NA	NA	20.38892451	NA	14.26071162	NA	NA	NA	NA	NA
FALSCH	FALSCH	WVIYTTEMNGK	A0A0R4J275;Q7TMF3	NADH dehydrogenase [ubiquinone] 1 alpha subcomplex subunit 12	A0A0R4J275;Q7TMF3	A0A0R4J275_MOUSE;NDUAC_MOUSE	5.32631E-06	NA	NA	NA	NA	NA	12.89624175	NA	NA	NA	11.99664085	NA	13.05020325	NA	NA	12.88474797	NA	NA	NA	NA	NA	NA	NA	NA	NA	NA	NA	NA	NA	NA	12.91257438	13.97418581	12.23675216	NA	NA	12.2190653	NA	10.92104016	11.56420206	NA	NA	NA	13.02637729
WAHR	FALSCH	NTFWDVDGSMVPPEWHR	A0A0R4J275;Q7TMF3	NADH dehydrogenase [ubiquinone] 1 alpha subcomplex subunit 12	A0A0R4J275;Q7TMF3	A0A0R4J275_MOUSE;NDUAC_MOUSE	5.32631E-06	NA	NA	NA	NA	NA	NA	NA	NA	NA	NA	NA	NA	NA	NA	NA	NA	NA	NA	NA	NA	NA	NA	NA	NA	14.09368258	NA	NA	NA	NA	NA	NA	14.88596417	NA	NA	NA	NA	NA	NA	NA	NA	NA	NA
WAHR	FALSCH	IGTLVGEDK	A0A0R4J275;Q7TMF3	NADH dehydrogenase [ubiquinone] 1 alpha subcomplex subunit 12	A0A0R4J275;Q7TMF3	A0A0R4J275_MOUSE;NDUAC_MOUSE	5.32631E-06	NA	NA	NA	NA	NA	NA	NA	NA	NA	NA	NA	NA	NA	NA	NA	NA	NA	NA	NA	NA	NA	NA	NA	NA	NA	NA	NA	NA	NA	NA	NA	NA	NA	NA	NA	16.90014501	NA	NA	NA	16.33260756	NA	NA
WAHR	FALSCH	GVQQVTGHGGLR	A0A0R4J275;Q7TMF3	NADH dehydrogenase [ubiquinone] 1 alpha subcomplex subunit 12	A0A0R4J275;Q7TMF3	A0A0R4J275_MOUSE;NDUAC_MOUSE	5.32631E-06	NA	NA	NA	NA	NA	NA	NA	NA	NA	NA	NA	NA	NA	NA	NA	NA	NA	NA	NA	NA	NA	NA	NA	NA	NA	NA	NA	NA	NA	NA	NA	NA	NA	NA	NA	13.1301648	NA	NA	NA	12.75759895	NA	NA
WAHR	FALSCH	WLHCMTDDPPTTNPPTAR	A0A0R4J275;Q7TMF3	NADH dehydrogenase [ubiquinone] 1 alpha subcomplex subunit 12	A0A0R4J275;Q7TMF3	A0A0R4J275_MOUSE;NDUAC_MOUSE	5.32631E-06	NA	NA	NA	NA	NA	14.6371964	NA	NA	NA	13.90363338	NA	NA	NA	NA	14.24170404	NA	NA	NA	NA	NA	NA	NA	NA	NA	NA	NA	NA	NA	12.33807552	NA	15.4103564	NA	NA	NA	NA	NA	NA	NA	NA	NA	NA	14.75963247
WAHR	FALSCH	VHTSPNAIIGK	A0A0R4J293;Q9JLF6	Protein-glutamine gamma-glutamyltransferase K	A0A0R4J293;Q9JLF6	A0A0R4J293_MOUSE;TGM1_MOUSE	0.004123775	12.1908475	NA	NA	NA	9.915855102	NA	NA	12.63222795	11.80614433	NA	NA	11.16049369	NA	NA	NA	NA	NA	NA	12.1087315	NA	NA	NA	NA	NA	12.34719796	NA	NA	NA	NA	NA	NA	NA	NA	NA	NA	NA	11.36981828	11.93036941	NA	NA	NA	NA
WAHR	FALSCH	GTHVIIPVGK	A0A0R4J293;Q9JLF6	Protein-glutamine gamma-glutamyltransferase K	A0A0R4J293;Q9JLF6	A0A0R4J293_MOUSE;TGM1_MOUSE	0.004123775	NA	NA	NA	NA	NA	NA	NA	10.36534704	NA	NA	NA	NA	NA	NA	NA	NA	NA	NA	NA	NA	NA	NA	NA	NA	NA	NA	NA	NA	NA	NA	NA	NA	NA	NA	NA	NA	NA	NA	NA	NA	NA	NA
WAHR	FALSCH	TGEPDEEEGTFR	A0A0U1RPI1;Q9Z239	Phospholemman	A0A0U1RPI1;Q9Z239	A0A0U1RPI1_MOUSE;PLM_MOUSE	0.002115925	NA	NA	NA	NA	NA	NA	NA	NA	NA	NA	NA	NA	NA	NA	NA	NA	NA	NA	NA	NA	NA	NA	NA	NA	NA	NA	NA	NA	NA	NA	NA	NA	NA	NA	NA	16.77605996	NA	NA	NA	16.79896959	NA	NA
WAHR	FALSCH	IYAGQMAVLGR	A0A140LIF0;P97478;Q3TYT1	5-demethoxyubiquinone hydroxylase, mitochondrial;5-demethoxyubiquinone hydroxylase, mitochondrial;5-demethoxyubiquinone hydroxylase, mitochondrial	A0A140LIF0;P97478;Q3TYT1	A0A140LIF0_MOUSE;COQ7_MOUSE;Q3TYT1_MOUSE	6.14047E-05	13.62724411	NA	NA	NA	NA	13.8182575	13.67326125	13.33151137	14.64442248	13.30611754	NA	NA	NA	NA	NA	NA	NA	NA	13.40851192	NA	NA	NA	NA	13.55266425	NA	NA	NA	14.31417362	NA	13.62966734	12.89865766	NA	NA	14.00183643	14.79905206	NA	13.51458061	14.24833593	NA	NA	NA	13.58067786
WAHR	FALSCH	EGAMACTVAVEESIANHYNNQIR	A0A140LIF0;P97478;Q3TYT1	5-demethoxyubiquinone hydroxylase, mitochondrial;5-demethoxyubiquinone hydroxylase, mitochondrial;5-demethoxyubiquinone hydroxylase, mitochondrial	A0A140LIF0;P97478;Q3TYT1	A0A140LIF0_MOUSE;COQ7_MOUSE;Q3TYT1_MOUSE	6.14047E-05	NA	NA	NA	NA	NA	NA	15.5733597	NA	NA	15.78305909	15.31186312	NA	NA	NA	NA	NA	NA	NA	NA	NA	NA	NA	NA	14.45665057	NA	NA	NA	NA	NA	16.01864888	NA	NA	NA	NA	NA	NA	NA	NA	NA	NA	NA	NA
WAHR	FALSCH	TSVGPVIQK	A0A140LIF0;P97478;Q3TYT1	5-demethoxyubiquinone hydroxylase, mitochondrial;5-demethoxyubiquinone hydroxylase, mitochondrial;5-demethoxyubiquinone hydroxylase, mitochondrial	A0A140LIF0;P97478;Q3TYT1	A0A140LIF0_MOUSE;COQ7_MOUSE;Q3TYT1_MOUSE	6.14047E-05	NA	NA	NA	NA	NA	NA	NA	NA	NA	NA	NA	NA	NA	NA	NA	NA	NA	NA	NA	NA	NA	NA	NA	NA	NA	NA	NA	NA	NA	NA	NA	NA	NA	NA	NA	14.93881735	NA	NA	NA	13.72093591	NA	NA
WAHR	FALSCH	LFQADNDLPVHLK	A0A140LIU4;P56392	Cytochrome c oxidase subunit 7A1, mitochondrial;Cytochrome c oxidase subunit 7A1, mitochondrial	A0A140LIU4;P56392	A0A140LIU4_MOUSE;CX7A1_MOUSE	1.7984E-06	18.3843162	18.32894509	17.1665751	18.64921713	17.68432836	17.83436453	17.63040647	18.15833619	18.61591663	17.79532832	17.86064119	18.15802872	18.23259522	16.78870294	18.04425713	17.48562969	17.20134067	17.07108795	18.49677255	17.16200964	17.76707785	17.97806541	17.20640101	18.31716422	17.94745815	18.21385993	17.34455021	18.24797169	18.01896222	18.07529133	18.29604096	17.58069011	17.06582939	17.13460052	18.03152693	18.2738174	18.43703482	18.38572015	18.28627061	17.17352219	17.04793097	18.55956115
WAHR	FALSCH	GGGMDNVLYR	A0A140LIU4;P56392	Cytochrome c oxidase subunit 7A1, mitochondrial;Cytochrome c oxidase subunit 7A1, mitochondrial	A0A140LIU4;P56392	A0A140LIU4_MOUSE;CX7A1_MOUSE	1.7984E-06	NA	NA	NA	13.37409144	NA	NA	NA	NA	13.74894661	NA	NA	NA	NA	NA	NA	NA	NA	NA	14.203244	NA	16.24721143	13.98744214	14.43953542	14.61571164	NA	15.84285004	NA	13.80454289	16.51413209	12.30322418	14.46624848	NA	13.5509218	NA	NA	NA	14.93035448	13.87448086	13.49749824	NA	NA	12.33547372
FALSCH	FALSCH	FLDGIYVSEK	A0A140T8T4;P51410	Uncharacterized protein;60S ribosomal protein L9	A0A140T8T4;P51410	A0A140T8T4_MOUSE;RL9_MOUSE	0.003701112	14.22965283	NA	14.4673831	14.65727044	14.07148462	14.20001272	14.35481473	13.93021059	14.43454833	14.16875739	13.9661289	14.08371341	13.84551228	14.57070998	14.45582214	14.10613188	NA	14.30270757	NA	NA	13.49040564	14.14695714	13.98446479	13.60824278	14.07069588	14.43252773	14.08524505	NA	13.87818148	13.69100935	14.14160773	14.40595811	14.04586295	14.38431061	14.30477304	14.69770308	13.67204339	13.46125256	13.56397529	13.76392796	14.498343	13.85181053
FALSCH	FALSCH	TILSNQTVDIPENVEITLK	A0A140T8T4;P51410	Uncharacterized protein;60S ribosomal protein L9	A0A140T8T4;P51410	A0A140T8T4_MOUSE;RL9_MOUSE	0.003701112	NA	NA	NA	NA	NA	NA	11.35574073	NA	10.79220028	11.11973112	NA	NA	NA	NA	NA	NA	NA	NA	NA	NA	10.29044217	NA	NA	NA	10.05751982	NA	NA	NA	NA	NA	NA	NA	NA	NA	NA	10.77612361	9.612970016	11.1753833	NA	NA	NA	NA
FALSCH	FALSCH	DFNHINVELSLLGK	A0A140T8T4;P51410	Uncharacterized protein;60S ribosomal protein L9	A0A140T8T4;P51410	A0A140T8T4_MOUSE;RL9_MOUSE	0.003701112	NA	NA	NA	NA	NA	NA	NA	8.272088756	11.01124293	NA	NA	NA	NA	NA	NA	NA	NA	NA	NA	NA	NA	NA	NA	NA	NA	NA	NA	NA	NA	NA	NA	NA	NA	NA	NA	10.68634729	NA	NA	NA	10.22779029	NA	10.38740901
FALSCH	FALSCH	SVYAHFPINVVIQENGSLVEIR	A0A140T8T4;P51410	Uncharacterized protein;60S ribosomal protein L9	A0A140T8T4;P51410	A0A140T8T4_MOUSE;RL9_MOUSE	0.003701112	NA	NA	NA	NA	NA	NA	NA	NA	13.20762565	NA	NA	NA	NA	NA	NA	NA	NA	NA	NA	NA	NA	NA	NA	NA	NA	NA	NA	NA	NA	NA	NA	NA	NA	NA	NA	13.03839078	NA	NA	NA	NA	NA	NA
FALSCH	FALSCH	TAVVVGTVTDDVR	A0A1B0GQU8;P35980	60S ribosomal protein L18	A0A1B0GQU8;P35980	A0A1B0GQU8_MOUSE;RL18_MOUSE	1.35881E-05	16.44167923	16.3972641	16.38262439	16.02515279	16.83636603	16.7943158	16.59721495	16.49875429	16.42340315	16.6932079	16.57921882	16.12792915	16.54326918	16.22544779	16.48379147	16.39189678	16.47430703	15.90647325	16.17760005	16.17544053	16.47017923	16.30043706	16.14894648	16.30152319	16.36318379	16.30955662	16.26778096	16.03736535	15.98156554	16.58765344	17.12787748	16.5841325	16.22349325	16.97178355	17.2068753	16.07275594	16.31200441	16.39888426	16.05902937	16.26526511	16.29402069	16.43824844
FALSCH	FALSCH	GTVLLSGPR	A0A1B0GQU8;P35980	60S ribosomal protein L18	A0A1B0GQU8;P35980	A0A1B0GQU8_MOUSE;RL18_MOUSE	1.35881E-05	16.18027944	15.92541759	15.60338799	15.65811716	16.31108667	16.15083906	16.2505732	16.25043845	15.98654133	16.13563616	16.49080554	16.00309926	15.98568134	15.35939564	16.18205589	15.59619225	15.69138269	15.86190839	15.53191456	15.30746295	16.18097303	15.72361753	15.52440607	15.86730146	15.85505511	16.04854761	15.49912125	15.4819043	15.61824721	16.30022972	15.81615177	16.3479601	15.71366832	15.77475636	15.95134741	15.59002937	15.90101843	15.88627802	15.77141199	15.56326051	15.28963788	15.97022749
FALSCH	FALSCH	ILTFDQLALESPK	A0A1B0GQU8;P35980	60S ribosomal protein L18	A0A1B0GQU8;P35980	A0A1B0GQU8_MOUSE;RL18_MOUSE	1.35881E-05	15.59619771	15.01226562	14.18873439	13.95103589	15.87188452	15.10727875	15.17063486	15.15571068	14.96083554	15.57374699	15.27130541	14.78983186	15.46054592	14.01666964	15.47152571	14.8678169	14.58976675	14.42431418	14.61431796	14.46891736	14.70993101	14.20850148	14.347118	14.45741834	14.87676819	14.47874078	14.34907324	14.50576801	14.19455847	14.84797841	14.28386669	15.38189377	14.83096121	14.7620394	14.96408815	14.43209485	14.65508595	14.53043031	14.33308807	14.09522794	14.02125007	14.36817363
FALSCH	FALSCH	TNSTFNQVVLK	A0A1B0GQU8;P35980	60S ribosomal protein L18	A0A1B0GQU8;P35980	A0A1B0GQU8_MOUSE;RL18_MOUSE	1.35881E-05	14.29128763	13.79166061	13.47710459	13.48479048	15.02573006	14.13213188	14.37174362	14.44825499	13.97729195	14.00651372	14.55838357	13.91091181	14.24766132	13.33650908	14.0037355	13.88434303	13.97333032	13.96211173	14.32520277	13.53911718	13.89130516	13.5835066	13.65408786	13.79233547	14.23428483	13.91014505	13.60066525	13.7768207	13.86121045	14.53924756	14.55724534	14.32285484	14.16570058	13.66064696	14.00277203	13.82494726	14.39608739	14.12017622	14.11982569	13.82483796	13.51848907	13.83069239
FALSCH	FALSCH	TNRPPLSLSR	A0A1B0GQU8;P35980	60S ribosomal protein L18	A0A1B0GQU8;P35980	A0A1B0GQU8_MOUSE;RL18_MOUSE	1.35881E-05	15.44836666	15.21536882	14.7597515	15.19305656	15.67506379	15.21512917	15.66453854	15.79604466	15.61984828	15.41397772	15.67692431	15.45006264	15.52438153	14.6765512	15.60511696	14.87242292	14.95107695	15.09958163	15.52305794	14.9724587	15.62576486	14.87548706	14.75523912	15.38950263	15.69713226	15.08791032	14.74653778	15.39761323	15.36653005	15.68133445	15.51549299	15.66774258	15.08358076	15.30671952	15.74278509	14.67054396	15.60642908	15.65840502	15.18837897	14.54876166	14.93199764	15.49221128
FALSCH	FALSCH	ALDTVLFGPPLLTR	A0A1B0GRA5	Stromal interaction molecule 1	A0A1B0GRA5	A0A1B0GRA5_MOUSE	5.7752E-06	14.88305624	14.65630697	13.93255092	13.72189994	15.00982342	14.33121147	13.37876089	13.72142567	13.77275069	14.35709558	13.42392281	14.50968068	14.45291298	13.49043223	14.97031909	16.14860941	14.17027967	14.05842742	14.58325578	14.77833521	13.85799164	14.0685597	14.45408274	14.36122452	14.1103744	14.81240277	14.37787841	14.42083005	15.19282644	14.06617122	14.35536959	14.6229063	16.1446434	14.94119583	14.27311406	13.98399955	14.03121304	13.58227321	13.76055912	13.89795044	13.71441234	13.41201929
FALSCH	FALSCH	LSFEAVR	A0A1B0GRA5	Stromal interaction molecule 1	A0A1B0GRA5	A0A1B0GRA5_MOUSE	5.7752E-06	14.38623045	13.766262	13.93955874	13.84393354	13.70881609	13.80301498	13.4419874	14.35222469	14.09111633	NA	13.48649272	14.57878488	13.9548563	NA	13.66578733	14.14894099	14.32737395	14.1107071	14.47590852	14.13976031	13.77782458	14.25804988	14.08152408	14.12804552	14.16706866	14.16018234	14.15265667	14.39752587	14.82001816	14.44491447	14.41228352	13.59238694	14.41444725	14.47631197	13.9265766	14.24812255	14.72817974	14.48383323	14.30038295	14.36627407	13.975532	14.77788082
FALSCH	FALSCH	LTEPQLGLGSQR	A0A1B0GRA5	Stromal interaction molecule 1	A0A1B0GRA5	A0A1B0GRA5_MOUSE	5.7752E-06	13.35391426	NA	NA	NA	13.5949265	13.05094213	13.64375418	13.35694055	13.64401755	13.43568525	13.39790065	13.19079691	13.60033176	NA	13.62698505	NA	NA	NA	13.71327129	NA	NA	13.57680953	NA	NA	13.56545638	13.50638934	NA	13.46620573	13.25216071	12.93678275	13.46645145	13.43442299	NA	NA	13.82878184	NA	13.7726961	13.53615352	NA	13.26025353	NA	13.20839199
FALSCH	FALSCH	NTGASSGATSEESTEAEFCR	A0A1B0GRA5	Stromal interaction molecule 1	A0A1B0GRA5	A0A1B0GRA5_MOUSE	5.7752E-06	11.52988488	11.54344527	NA	11.22191421	11.76528568	11.67645936	11.19400096	11.44585997	12.28549302	11.61716826	11.60058157	12.04758381	11.93559875	10.25178206	11.82067725	NA	11.36753166	NA	12.29515374	NA	12.0397667	12.14776844	11.33080357	12.05317786	11.7399255	12.19912982	11.53752981	11.98815674	12.00879647	12.01631572	11.88641197	11.5770187	NA	11.14550737	12.17017562	12.19395197	12.35744646	12.28246064	12.2016052	11.22457993	11.16662652	12.59044264
FALSCH	FALSCH	LISVEDLWK	A0A1B0GRA5	Stromal interaction molecule 1	A0A1B0GRA5	A0A1B0GRA5_MOUSE	5.7752E-06	NA	12.34369039	NA	11.35917379	NA	12.43183304	NA	NA	NA	NA	NA	13.06802002	NA	NA	NA	NA	NA	NA	12.76181052	NA	NA	NA	NA	NA	NA	NA	NA	12.77288277	11.57808481	12.68996887	NA	12.05749187	11.98892057	NA	NA	NA	NA	NA	12.30812996	NA	NA	11.728032
FALSCH	FALSCH	YAEEELEQVR	A0A1B0GRA5	Stromal interaction molecule 1	A0A1B0GRA5	A0A1B0GRA5_MOUSE	5.7752E-06	15.37253979	NA	NA	NA	NA	NA	NA	NA	NA	NA	NA	NA	NA	NA	NA	NA	NA	NA	15.86478505	NA	NA	NA	NA	14.75652027	NA	NA	NA	NA	14.66717771	NA	NA	NA	NA	NA	14.27697516	NA	NA	NA	NA	NA	NA	16.18124148
FALSCH	FALSCH	QALSEVTAALR	A0A1B0GRA5	Stromal interaction molecule 1	A0A1B0GRA5	A0A1B0GRA5_MOUSE	5.7752E-06	NA	NA	NA	NA	NA	NA	NA	NA	NA	NA	NA	12.02394274	NA	NA	NA	NA	NA	NA	NA	NA	NA	NA	NA	11.30765024	NA	NA	NA	NA	NA	NA	NA	NA	NA	NA	NA	NA	NA	13.505074	NA	NA	NA	13.6891646
WAHR	WAHR	LVEGEAGHFLTSR	A0A1B0GRA5	Stromal interaction molecule 1	A0A1B0GRA5	A0A1B0GRA5_MOUSE	5.7752E-06	NA	NA	NA	NA	NA	NA	NA	NA	NA	NA	NA	NA	11.62329634	NA	10.86866419	NA	14.35507896	NA	11.74509912	NA	NA	NA	NA	NA	NA	11.92454124	NA	NA	11.2314855	NA	12.73393894	12.25326904	NA	NA	12.50895545	NA	11.98073635	NA	NA	NA	NA	NA
FALSCH	FALSCH	QKYAEEELEQVR	A0A1B0GRA5	Stromal interaction molecule 1	A0A1B0GRA5	A0A1B0GRA5_MOUSE	5.7752E-06	NA	NA	NA	NA	NA	15.02116133	NA	NA	NA	15.38494105	NA	15.21965165	NA	NA	NA	NA	NA	NA	NA	NA	NA	NA	NA	NA	NA	NA	NA	15.34317035	NA	14.76513591	NA	NA	NA	NA	NA	NA	15.2125131	NA	NA	NA	NA	15.23992435
FALSCH	FALSCH	LRDEINLAK	A0A1B0GRA5	Stromal interaction molecule 1	A0A1B0GRA5	A0A1B0GRA5_MOUSE	5.7752E-06	NA	NA	NA	NA	NA	NA	NA	NA	14.2722982	NA	NA	15.18481879	14.55716929	NA	15.56738667	NA	NA	NA	14.85815548	NA	NA	14.11657232	NA	13.7823679	NA	13.59324151	NA	NA	14.36497098	14.80643921	NA	NA	NA	NA	NA	13.85180447	14.53957267	NA	NA	NA	NA	14.74069789
FALSCH	FALSCH	NTLFGTFHVAHSSSLDDVDHK	A0A1B0GRA5	Stromal interaction molecule 1	A0A1B0GRA5	A0A1B0GRA5_MOUSE	5.7752E-06	NA	NA	NA	NA	NA	NA	NA	15.33848843	NA	NA	NA	NA	15.35834604	NA	NA	NA	NA	NA	NA	NA	15.12782412	NA	NA	NA	15.06991756	NA	NA	NA	NA	NA	NA	NA	NA	NA	NA	NA	NA	14.62725791	NA	NA	NA	NA
FALSCH	FALSCH	ELESHSSWYAPEALQK	A0A1B0GRA5	Stromal interaction molecule 1	A0A1B0GRA5	A0A1B0GRA5_MOUSE	5.7752E-06	NA	13.54917463	NA	NA	NA	NA	NA	NA	NA	NA	NA	NA	NA	NA	NA	NA	NA	NA	13.77631958	NA	NA	NA	NA	NA	NA	NA	NA	13.7894622	NA	NA	NA	NA	NA	NA	NA	NA	NA	NA	NA	NA	NA	NA
FALSCH	FALSCH	LIEGVHPGSLVEK	A0A1B0GRA5	Stromal interaction molecule 1	A0A1B0GRA5	A0A1B0GRA5_MOUSE	5.7752E-06	NA	NA	NA	NA	NA	NA	NA	NA	NA	NA	NA	NA	NA	NA	NA	NA	NA	NA	12.59995908	NA	NA	NA	NA	11.20645974	NA	NA	NA	NA	11.72791904	NA	NA	NA	NA	NA	NA	NA	NA	NA	NA	NA	NA	NA
FALSCH	FALSCH	AEQSLHDLQER	A0A1B0GRA5	Stromal interaction molecule 1	A0A1B0GRA5	A0A1B0GRA5_MOUSE	5.7752E-06	NA	NA	NA	NA	NA	NA	NA	NA	NA	NA	NA	NA	NA	NA	NA	NA	NA	NA	NA	NA	NA	NA	NA	NA	NA	NA	NA	NA	NA	NA	NA	NA	NA	NA	NA	13.42780842	NA	NA	NA	NA	NA	NA
FALSCH	FALSCH	LPDSPALAK	A0A1B0GRA5	Stromal interaction molecule 1	A0A1B0GRA5	A0A1B0GRA5_MOUSE	5.7752E-06	NA	NA	NA	NA	NA	NA	NA	NA	NA	NA	NA	NA	NA	NA	NA	NA	NA	NA	NA	NA	NA	NA	NA	NA	NA	NA	NA	NA	9.226547848	NA	NA	NA	NA	NA	NA	NA	NA	NA	NA	NA	NA	NA
FALSCH	FALSCH	LVVVGGGGVGK	A0A1B0GRG1;P10833	Ras-related protein R-Ras (Fragment);Ras-related protein R-Ras	A0A1B0GRG1;P10833	A0A1B0GRG1_MOUSE;RRAS_MOUSE	0.004039281	14.71640245	15.08797438	NA	NA	14.73696772	14.46956783	14.65687129	15.03044793	14.97606954	NA	NA	15.00617307	NA	NA	14.60827144	NA	NA	NA	14.81972599	NA	14.73287826	14.40164426	NA	15.02992285	14.54994563	14.47066902	14.31388897	15.81964775	14.50696286	15.38228235	14.95721729	15.42125646	13.81201596	NA	15.18794777	13.52730659	14.71715982	15.05967327	14.6864268	NA	NA	15.22981553
WAHR	FALSCH	ICTVDGIPAR	A0A1B0GRG1;P10833	Ras-related protein R-Ras (Fragment);Ras-related protein R-Ras	A0A1B0GRG1;P10833	A0A1B0GRG1_MOUSE;RRAS_MOUSE	0.004039281	NA	NA	NA	NA	NA	NA	NA	NA	NA	NA	NA	NA	NA	NA	NA	NA	NA	NA	NA	NA	NA	NA	NA	NA	NA	NA	NA	NA	NA	NA	NA	NA	NA	NA	NA	NA	NA	NA	NA	NA	NA	NA
FALSCH	FALSCH	NIGLGFK	A0A1B0GRR3;P62281	40S ribosomal protein S11	A0A1B0GRR3;P62281	A0A1B0GRR3_MOUSE;RS11_MOUSE	6.47267E-05	14.62345565	14.4899663	14.34147229	14.48794695	14.8791719	14.8073429	15.37897608	14.89022802	14.69236481	15.10222807	15.15871545	14.72190565	14.92446771	14.45060906	15.1223026	14.17308428	14.45150487	14.8282278	14.39290359	14.53192224	14.60783684	14.53038661	14.37909894	14.46065336	15.29670181	14.58906959	14.46923693	14.07399354	14.54860708	15.05484419	14.5516116	15.18174066	14.78169659	14.60361298	14.61641591	14.44603535	14.99241075	14.55373036	14.42495878	14.83790261	14.26714026	14.34221046
WAHR	FALSCH	ILSGVVTK	A0A1B0GRR3;P62281	40S ribosomal protein S11	A0A1B0GRR3;P62281	A0A1B0GRR3_MOUSE;RS11_MOUSE	6.47267E-05	14.88787802	14.66412572	14.06479451	14.60771869	14.51046581	14.24889234	15.59113449	14.70465512	14.80757444	14.84162491	14.85627532	14.70998507	14.84561471	14.66678696	15.08098842	NA	14.60453666	14.53507714	14.68905707	NA	14.41391928	14.7471548	14.50905529	14.97964687	15.32373956	14.66037557	14.43987271	14.59298575	15.01825063	14.88623454	14.88497716	14.98017546	14.83391945	14.56042897	14.60707569	14.21265372	14.96425319	14.43603394	14.23501759	14.67561613	14.2079154	14.24382114
FALSCH	FALSCH	EAIEGTYIDKK	A0A1B0GRR3;P62281	40S ribosomal protein S11	A0A1B0GRR3;P62281	A0A1B0GRR3_MOUSE;RS11_MOUSE	6.47267E-05	NA	NA	NA	NA	NA	11.63260516	11.86308433	NA	11.51729845	12.19543097	12.99070826	NA	11.59338329	NA	NA	NA	NA	NA	NA	NA	NA	NA	NA	NA	12.97826627	NA	NA	10.69123157	NA	11.98720695	NA	12.13797846	NA	NA	NA	NA	12.44123431	NA	NA	NA	NA	NA
FALSCH	FALSCH	NMSVHLSPCFR	A0A1B0GRR3;P62281	40S ribosomal protein S11	A0A1B0GRR3;P62281	A0A1B0GRR3_MOUSE;RS11_MOUSE	6.47267E-05	NA	NA	NA	NA	NA	NA	NA	NA	NA	NA	NA	NA	NA	NA	NA	NA	NA	NA	NA	NA	NA	NA	NA	NA	NA	NA	NA	NA	NA	13.64698629	NA	NA	NA	NA	NA	NA	NA	NA	NA	NA	NA	NA
WAHR	FALSCH	LVSLIGSK	A0A1B0GS70;Q9R1P4	Proteasome endopeptidase complex;Proteasome subunit alpha type-1	A0A1B0GS70;Q9R1P4	A0A1B0GS70_MOUSE;PSA1_MOUSE	0.002520513	12.91764992	13.8814259	13.97302311	14.30302596	13.74516523	13.50084542	14.19111623	13.90489921	13.66808985	13.99927722	NA	12.93782155	13.05720284	13.89060224	13.5148614	NA	NA	NA	13.26398722	NA	13.86762178	13.98909586	NA	13.52795269	13.61936846	NA	13.3827956	13.07729037	NA	12.90570871	NA	13.44479229	13.49540196	13.91864841	NA	NA	13.11146367	13.84814591	NA	NA	13.8361589	13.3547991
WAHR	FALSCH	NVSIGIVGK	A0A1B0GS70;Q9R1P4	Proteasome endopeptidase complex;Proteasome subunit alpha type-1	A0A1B0GS70;Q9R1P4	A0A1B0GS70_MOUSE;PSA1_MOUSE	0.002520513	12.02158473	12.24921101	12.6990425	12.89089389	12.33122562	12.58878979	12.59676915	12.67197549	12.39695582	12.12826432	12.02432294	12.14586278	NA	NA	11.94552435	NA	NA	12.41154833	NA	NA	NA	12.31778169	13.03494831	12.15835481	12.78438757	NA	12.2275729	11.94399326	NA	12.00333729	NA	12.36851037	NA	NA	NA	NA	12.2282096	12.64969776	NA	NA	12.79362747	NA
WAHR	FALSCH	FVFDRPLPVSR	A0A1B0GS70;Q9R1P4	Proteasome endopeptidase complex;Proteasome subunit alpha type-1	A0A1B0GS70;Q9R1P4	A0A1B0GS70_MOUSE;PSA1_MOUSE	0.002520513	15.01658843	NA	14.49430679	14.35792523	NA	NA	NA	NA	15.19512124	NA	NA	NA	NA	14.55837608	NA	14.38490825	NA	14.1504504	NA	13.81772813	NA	13.6285725	14.19989181	NA	15.90371733	NA	14.45269897	NA	NA	NA	13.29135996	NA	13.72666889	14.3877466	NA	NA	14.71023808	16.19814629	13.93003459	NA	14.26083267	NA
WAHR	FALSCH	ETLPAEQDLTTK	A0A1B0GS70;Q9R1P4	Proteasome endopeptidase complex;Proteasome subunit alpha type-1	A0A1B0GS70;Q9R1P4	A0A1B0GS70_MOUSE;PSA1_MOUSE	0.002520513	NA	NA	NA	15.02047744	NA	NA	NA	NA	NA	NA	NA	NA	NA	NA	NA	14.53712215	NA	14.56520882	NA	NA	NA	14.60619251	14.98901356	NA	NA	NA	14.58512332	NA	14.04677574	NA	NA	NA	14.37209219	14.74133195	NA	NA	NA	NA	NA	NA	14.60956749	NA
FALSCH	FALSCH	ESAEPGEPDSSTLSLAEK	A0A1B0GS91;Q8K4L3	Supervillin	A0A1B0GS91;Q8K4L3	A0A1B0GS91_MOUSE;SVIL_MOUSE	0.001751861	14.31643437	13.74469537	NA	NA	14.4614862	13.6413439	13.83826651	13.01465263	13.79222189	13.83838835	13.85076663	13.67725255	14.17596813	NA	13.49230903	NA	NA	NA	13.48932058	NA	14.24789921	13.38169129	NA	13.88515986	13.9424509	NA	NA	13.39307048	NA	13.63715301	NA	14.02690507	NA	NA	13.70622463	13.10597817	13.76237691	13.30041945	12.94805653	NA	NA	NA
FALSCH	FALSCH	VAGIQETVLTVTGK	A0A1B0GS91;Q8K4L3	Supervillin	A0A1B0GS91;Q8K4L3	A0A1B0GS91_MOUSE;SVIL_MOUSE	0.001751861	11.25915977	NA	NA	NA	12.81637092	12.00311873	12.43454297	11.3672172	12.09584348	12.17626281	12.20967996	11.9875812	12.84956799	NA	11.73450826	NA	NA	NA	10.94414266	NA	12.56917671	NA	NA	12.16983182	11.97452212	NA	NA	11.31205599	NA	11.74089351	NA	11.80226222	NA	NA	NA	NA	11.94102563	11.28273585	NA	NA	NA	NA
FALSCH	FALSCH	DDLLQEYTEQR	A0A1B0GS91;Q8K4L3	Supervillin	A0A1B0GS91;Q8K4L3	A0A1B0GS91_MOUSE;SVIL_MOUSE	0.001751861	NA	14.8822246	NA	NA	14.34999907	NA	14.09294569	NA	13.43699383	13.95201075	NA	13.40421399	14.17953391	NA	13.60549501	NA	NA	NA	12.90893776	NA	13.94627054	13.31478998	NA	13.27420061	13.89310368	NA	NA	NA	NA	13.68030141	NA	13.88612458	NA	NA	14.05309525	NA	13.2481467	13.56620807	NA	NA	NA	NA
FALSCH	FALSCH	EFGETTSEQTEVAAR	A0A1B0GS91;Q8K4L3	Supervillin	A0A1B0GS91;Q8K4L3	A0A1B0GS91_MOUSE;SVIL_MOUSE	0.001751861	NA	NA	NA	NA	12.30775617	NA	11.14808662	NA	11.89336185	11.64017214	11.84970103	NA	NA	NA	11.767453	NA	NA	NA	NA	NA	12.09709842	NA	NA	NA	11.93995664	NA	NA	NA	NA	11.89342884	NA	12.11216802	NA	NA	11.62526025	NA	11.87146334	11.52703185	NA	NA	NA	11.42660992
FALSCH	FALSCH	YGLTLDPEADSEYLSR	A0A1B0GS91;Q8K4L3	Supervillin	A0A1B0GS91;Q8K4L3	A0A1B0GS91_MOUSE;SVIL_MOUSE	0.001751861	12.01645252	NA	NA	NA	NA	NA	12.33230269	NA	11.99166346	12.35676378	12.72222714	NA	12.4822472	NA	12.1343152	NA	NA	NA	NA	NA	NA	12.27503482	NA	NA	12.90528375	NA	NA	NA	NA	12.12411387	NA	12.85512115	NA	NA	NA	NA	NA	NA	NA	NA	NA	NA
FALSCH	FALSCH	AEDWLSPEPLER	A0A1B0GS91;Q8K4L3	Supervillin	A0A1B0GS91;Q8K4L3	A0A1B0GS91_MOUSE;SVIL_MOUSE	0.001751861	NA	12.40300464	NA	NA	11.86058133	NA	12.27165797	NA	NA	NA	11.85686438	12.91953112	12.3155615	NA	12.48788181	NA	NA	NA	12.09495458	NA	NA	NA	NA	NA	NA	NA	NA	NA	NA	NA	NA	NA	NA	NA	NA	NA	NA	NA	NA	NA	NA	NA
FALSCH	FALSCH	AVSSLQPSQSGVLPTDPVHAIK	A0A1B0GS91;Q8K4L3	Supervillin	A0A1B0GS91;Q8K4L3	A0A1B0GS91_MOUSE;SVIL_MOUSE	0.001751861	NA	NA	NA	NA	NA	12.42273473	12.90420915	NA	NA	NA	13.00226775	NA	13.17980114	NA	NA	NA	NA	NA	NA	NA	NA	NA	NA	NA	12.81690714	NA	NA	NA	NA	NA	NA	12.95622812	NA	NA	NA	NA	NA	NA	NA	NA	NA	NA
FALSCH	FALSCH	AEGPGAEASVLDTR	A0A1B0GS91;Q8K4L3	Supervillin	A0A1B0GS91;Q8K4L3	A0A1B0GS91_MOUSE;SVIL_MOUSE	0.001751861	NA	NA	NA	NA	13.75389817	NA	13.2058128	NA	NA	13.00889172	NA	NA	NA	NA	NA	NA	NA	NA	13.18565156	NA	13.5571628	NA	NA	13.59272744	NA	NA	NA	NA	NA	NA	NA	NA	NA	NA	NA	NA	13.36431618	NA	NA	NA	NA	NA
FALSCH	FALSCH	GAFEEEEEPSYPILGR	A0A1B0GS91;Q8K4L3	Supervillin	A0A1B0GS91;Q8K4L3	A0A1B0GS91_MOUSE;SVIL_MOUSE	0.001751861	NA	NA	NA	NA	NA	NA	NA	NA	NA	NA	NA	NA	NA	NA	NA	NA	NA	NA	NA	NA	NA	NA	NA	NA	NA	NA	NA	NA	NA	NA	NA	13.31184731	NA	NA	13.8321212	NA	NA	NA	NA	NA	NA	NA
FALSCH	FALSCH	VPVGDSFLDSPSK	A0A1B0GS91;Q8K4L3	Supervillin	A0A1B0GS91;Q8K4L3	A0A1B0GS91_MOUSE;SVIL_MOUSE	0.001751861	NA	NA	NA	NA	16.25978994	NA	15.89077345	15.77306275	15.42832814	NA	NA	NA	15.89750881	NA	NA	NA	NA	NA	NA	NA	15.61476351	NA	NA	NA	NA	NA	NA	NA	NA	NA	NA	NA	NA	NA	NA	NA	NA	NA	NA	NA	NA	NA
FALSCH	FALSCH	GAANDSTQFTVAGR	A0A1B0GS91;Q8K4L3	Supervillin	A0A1B0GS91;Q8K4L3	A0A1B0GS91_MOUSE;SVIL_MOUSE	0.001751861	NA	NA	NA	NA	12.16727237	12.5088035	12.39274058	NA	NA	NA	12.76298673	NA	12.60411935	NA	NA	NA	NA	NA	NA	NA	NA	NA	NA	NA	NA	NA	NA	NA	NA	NA	NA	NA	NA	NA	NA	NA	13.84663644	NA	NA	NA	NA	NA
FALSCH	FALSCH	DEFNALPTWK	A0A1B0GS91;Q8K4L3	Supervillin	A0A1B0GS91;Q8K4L3	A0A1B0GS91_MOUSE;SVIL_MOUSE	0.001751861	NA	NA	NA	NA	NA	11.31265863	NA	NA	NA	NA	12.65637129	NA	NA	NA	11.71405717	NA	NA	NA	NA	NA	NA	NA	NA	NA	NA	NA	NA	NA	NA	12.4436167	NA	11.9587486	NA	NA	NA	NA	NA	NA	NA	NA	NA	NA
FALSCH	FALSCH	DSEGDTPSLINWPSR	A0A1B0GS91;Q8K4L3	Supervillin	A0A1B0GS91;Q8K4L3	A0A1B0GS91_MOUSE;SVIL_MOUSE	0.001751861	NA	10.36556047	NA	NA	9.260819706	NA	9.548592034	NA	NA	NA	NA	NA	NA	NA	9.788066964	NA	NA	NA	NA	NA	NA	NA	NA	NA	NA	NA	NA	NA	NA	9.999524784	NA	11.12649862	NA	NA	NA	NA	NA	NA	NA	NA	NA	NA
FALSCH	FALSCH	NALTVAAEDSGVQTR	A0A1B0GS91;Q8K4L3	Supervillin	A0A1B0GS91;Q8K4L3	A0A1B0GS91_MOUSE;SVIL_MOUSE	0.001751861	NA	NA	NA	NA	13.85335387	NA	NA	NA	NA	13.38323735	NA	NA	13.88661656	NA	NA	NA	NA	NA	NA	NA	NA	NA	NA	12.97578088	NA	NA	NA	NA	NA	NA	NA	NA	NA	NA	NA	NA	NA	NA	NA	NA	NA	NA
FALSCH	FALSCH	QQPAPAHFLPIQSESSTFDR	A0A1B0GS91;Q8K4L3	Supervillin	A0A1B0GS91;Q8K4L3	A0A1B0GS91_MOUSE;SVIL_MOUSE	0.001751861	NA	NA	NA	NA	NA	NA	NA	NA	NA	12.59270826	NA	NA	12.585786	NA	NA	NA	NA	NA	NA	NA	NA	NA	NA	NA	NA	NA	NA	NA	NA	NA	NA	12.42792068	NA	NA	NA	NA	NA	NA	NA	NA	NA	NA
FALSCH	FALSCH	ASELATLIQTK	A0A1B0GS91;Q8K4L3	Supervillin	A0A1B0GS91;Q8K4L3	A0A1B0GS91_MOUSE;SVIL_MOUSE	0.001751861	NA	NA	NA	NA	NA	NA	NA	NA	NA	NA	NA	NA	NA	NA	NA	NA	NA	NA	NA	NA	13.0615599	NA	NA	NA	NA	NA	NA	NA	NA	NA	NA	NA	NA	NA	NA	NA	11.39817921	NA	NA	NA	NA	NA
FALSCH	FALSCH	YQTQPVTLGEVEQVQSGK	A0A1B0GS91;Q8K4L3	Supervillin	A0A1B0GS91;Q8K4L3	A0A1B0GS91_MOUSE;SVIL_MOUSE	0.001751861	NA	NA	NA	NA	11.33806284	NA	NA	NA	NA	NA	11.02426136	NA	NA	NA	NA	NA	NA	NA	NA	NA	NA	NA	NA	NA	NA	NA	NA	NA	NA	NA	NA	11.08743659	NA	NA	NA	NA	NA	NA	NA	NA	NA	NA
FALSCH	FALSCH	HKDEAPSQELELQSSR	A0A1B0GS91;Q8K4L3	Supervillin	A0A1B0GS91;Q8K4L3	A0A1B0GS91_MOUSE;SVIL_MOUSE	0.001751861	NA	NA	NA	NA	11.55414761	11.21781407	NA	NA	NA	NA	NA	NA	NA	NA	NA	NA	NA	NA	NA	NA	NA	NA	NA	NA	NA	NA	NA	NA	NA	NA	NA	NA	NA	NA	NA	NA	NA	NA	NA	NA	NA	NA
FALSCH	FALSCH	GLASPTSITPISSPLCSK	A0A1B0GS91;Q8K4L3	Supervillin	A0A1B0GS91;Q8K4L3	A0A1B0GS91_MOUSE;SVIL_MOUSE	0.001751861	NA	NA	NA	NA	NA	NA	NA	NA	NA	NA	NA	NA	NA	NA	NA	NA	NA	NA	NA	NA	NA	NA	NA	NA	NA	NA	NA	NA	NA	NA	NA	NA	NA	NA	NA	NA	11.62310712	NA	NA	NA	NA	NA
FALSCH	FALSCH	ATGGLHTQEVEQSLK	A0A1B0GS91;Q8K4L3	Supervillin	A0A1B0GS91;Q8K4L3	A0A1B0GS91_MOUSE;SVIL_MOUSE	0.001751861	11.92250511	NA	NA	NA	NA	NA	NA	11.79466023	NA	NA	NA	NA	NA	NA	NA	NA	NA	NA	NA	NA	NA	NA	NA	NA	NA	NA	NA	NA	NA	NA	NA	NA	NA	NA	NA	NA	NA	NA	NA	NA	NA	NA
FALSCH	FALSCH	SSPELTSESLTQR	A0A1B0GS91;Q8K4L3	Supervillin	A0A1B0GS91;Q8K4L3	A0A1B0GS91_MOUSE;SVIL_MOUSE	0.001751861	NA	NA	NA	NA	14.39574904	NA	NA	NA	NA	NA	NA	NA	NA	NA	NA	NA	NA	NA	NA	NA	NA	NA	NA	NA	NA	NA	NA	NA	NA	NA	NA	NA	NA	NA	NA	NA	NA	NA	NA	NA	NA	NA
FALSCH	FALSCH	VQDPPLGEDGSSAFFSER	A0A1B0GS91;Q8K4L3	Supervillin	A0A1B0GS91;Q8K4L3	A0A1B0GS91_MOUSE;SVIL_MOUSE	0.001751861	NA	NA	NA	NA	NA	NA	NA	NA	NA	NA	NA	NA	NA	NA	NA	NA	NA	NA	NA	NA	NA	NA	NA	NA	NA	NA	NA	NA	NA	12.97702065	NA	NA	NA	NA	NA	NA	NA	NA	NA	NA	NA	NA
FALSCH	FALSCH	EVLVFDFGSEVYVWHGK	A0A1B0GS91;Q8K4L3	Supervillin	A0A1B0GS91;Q8K4L3	A0A1B0GS91_MOUSE;SVIL_MOUSE	0.001751861	NA	NA	NA	NA	NA	NA	NA	NA	NA	NA	NA	NA	NA	NA	NA	NA	NA	NA	NA	NA	NA	NA	NA	NA	NA	NA	NA	NA	NA	NA	NA	NA	NA	NA	NA	NA	NA	NA	NA	NA	NA	11.80653681
FALSCH	FALSCH	LVIITAGAR	A0A1B0GSX0;P06151;Q564E2	L-lactate dehydrogenase;L-lactate dehydrogenase A chain;L-lactate dehydrogenase	A0A1B0GSX0;P06151;Q564E2	A0A1B0GSX0_MOUSE;LDHA_MOUSE;Q564E2_MOUSE	3.49009E-06	15.00275105	14.63280967	16.80904958	16.45582224	14.98631318	16.04186649	15.44651575	14.98857608	14.3658731	15.17665565	14.63136624	15.65507549	14.16613126	17.09145501	15.6591487	16.08849237	16.34219137	16.22107306	14.68516249	15.90363855	14.34311566	16.47323146	15.89420011	15.16179721	15.52797736	15.37543296	15.72439161	14.80458634	15.61071126	15.31270684	15.93680605	14.64922884	16.5817605	16.47318818	14.09571467	15.3305151	15.18980987	15.18254346	15.54464439	16.77703874	16.8579689	14.90322359
FALSCH	FALSCH	DQLIVNLLKEEQAPQNK	A0A1B0GSX0;P06151;Q564E2	L-lactate dehydrogenase;L-lactate dehydrogenase A chain;L-lactate dehydrogenase	A0A1B0GSX0;P06151;Q564E2	A0A1B0GSX0_MOUSE;LDHA_MOUSE;Q564E2_MOUSE	3.49009E-06	12.82364595	11.99284501	15.03810549	14.30250474	NA	13.77208856	12.41065549	12.31062088	NA	12.76558361	NA	13.50965147	NA	14.71848774	13.34979879	14.50951096	14.58980351	14.16192832	11.99297011	13.87324244	11.99985105	14.64832562	14.24336091	13.03757802	NA	13.44179235	14.21630784	12.33458225	13.4454141	12.69963822	14.17265005	11.60208046	14.63281549	14.44177537	NA	13.50498417	12.409724	12.69479184	13.68166351	14.62420271	15.1306144	NA
FALSCH	FALSCH	VTLTPEEEAR	A0A1B0GSX0;P06151;Q564E2	L-lactate dehydrogenase;L-lactate dehydrogenase A chain;L-lactate dehydrogenase	A0A1B0GSX0;P06151;Q564E2	A0A1B0GSX0_MOUSE;LDHA_MOUSE;Q564E2_MOUSE	3.49009E-06	15.52775663	14.39098824	17.14682629	16.56615852	15.48995271	16.11223705	15.58630251	15.27751433	14.65640542	15.73443772	14.9270545	15.86899419	14.82354933	17.35349504	16.0314666	16.7468076	16.70071243	16.57297252	14.9457616	16.10420452	14.73566526	17.14816285	16.63353035	16.19991007	14.77191485	15.92169463	16.28770091	14.86062168	16.92756005	15.71863996	16.43080986	15.54082771	17.36035381	17.02586985	14.55863503	15.85501384	15.61407403	15.13094587	16.59131391	17.11158008	17.14251724	14.94345397
FALSCH	FALSCH	FIIPNIVK	A0A1B0GSX0;P06151;Q564E2	L-lactate dehydrogenase;L-lactate dehydrogenase A chain;L-lactate dehydrogenase	A0A1B0GSX0;P06151;Q564E2	A0A1B0GSX0_MOUSE;LDHA_MOUSE;Q564E2_MOUSE	3.49009E-06	15.3656054	13.92050297	16.43632473	15.72252237	15.2530837	15.85036954	15.68622169	14.5513153	13.57018832	15.43441866	14.36398948	15.32838668	13.86337265	16.77129108	15.86482007	16.51050688	16.61891505	15.9382929	14.36666378	15.63686799	13.47888668	16.19764946	16.01333082	14.99515821	13.01617174	15.31283391	15.61250041	14.02857322	15.3623657	15.1920549	15.9301791	14.39562564	16.91982821	16.35112667	12.7843667	14.74459863	14.61799747	14.43398699	15.16719151	16.18144151	16.64240534	14.24728213
FALSCH	FALSCH	SADTLWGIQK	A0A1B0GSX0;P06151;Q564E2	L-lactate dehydrogenase;L-lactate dehydrogenase A chain;L-lactate dehydrogenase	A0A1B0GSX0;P06151;Q564E2	A0A1B0GSX0_MOUSE;LDHA_MOUSE;Q564E2_MOUSE	3.49009E-06	14.25597438	14.56505113	15.63022807	15.17159111	13.97482256	15.81203704	14.74924794	14.25946517	NA	15.24190345	13.93177957	15.20479689	NA	15.72253821	15.67521607	15.16383725	15.82219413	15.36731403	14.37774926	14.7639837	NA	15.2877275	15.12450608	13.38780563	15.02928465	NA	15.36695199	14.27334042	14.73225679	15.41630119	14.31855344	14.73240648	15.61060954	14.9593147	NA	NA	13.78067021	14.21784425	14.84456593	15.59349275	15.2397718	14.55005276
FALSCH	FALSCH	DQLIVNLLK	A0A1B0GSX0;P06151;Q564E2	L-lactate dehydrogenase;L-lactate dehydrogenase A chain;L-lactate dehydrogenase	A0A1B0GSX0;P06151;Q564E2	A0A1B0GSX0_MOUSE;LDHA_MOUSE;Q564E2_MOUSE	3.49009E-06	14.71443652	12.12331969	15.1745205	14.45370841	14.65646559	14.47538178	13.51837471	13.71143852	12.01559334	13.39130385	12.87682536	14.56074606	12.31323251	14.90102159	14.598826	15.53876062	15.52427059	15.09946326	13.73125139	14.62615315	11.30737462	15.05548271	14.66128062	13.59880451	12.44093015	13.7030857	14.68312974	13.22399896	14.81654374	14.25330593	14.08175235	12.57212504	16.54996961	15.94288564	11.53306876	13.78668796	14.57328435	13.62510437	14.34713065	15.68246867	15.32207477	13.79077783
FALSCH	FALSCH	QVVDSAYEVIK	A0A1B0GSX0;P06151;Q564E2	L-lactate dehydrogenase;L-lactate dehydrogenase A chain;L-lactate dehydrogenase	A0A1B0GSX0;P06151;Q564E2	A0A1B0GSX0_MOUSE;LDHA_MOUSE;Q564E2_MOUSE	3.49009E-06	14.54309205	NA	15.31668016	15.26578005	14.59194962	14.87984767	14.65182243	14.80722552	NA	14.64195243	NA	15.11769134	NA	15.5989633	15.05303264	15.33255138	15.50094197	15.20796767	14.80768228	14.77101196	NA	15.71278281	15.00315247	NA	NA	14.88495406	14.75308861	14.67650706	14.99449733	NA	15.39733476	NA	15.76068582	15.35569379	NA	15.06313259	14.81738124	NA	14.73309604	15.59453517	15.8063205	NA
FALSCH	FALSCH	RVHPISTMIK	A0A1B0GSX0;P06151;Q564E2	L-lactate dehydrogenase;L-lactate dehydrogenase A chain;L-lactate dehydrogenase	A0A1B0GSX0;P06151;Q564E2	A0A1B0GSX0_MOUSE;LDHA_MOUSE;Q564E2_MOUSE	3.49009E-06	NA	NA	10.98533008	9.997501249	NA	10.71128018	NA	NA	NA	NA	10.46844191	NA	NA	11.0490874	NA	NA	11.26444955	NA	NA	NA	NA	11.08866784	10.72154583	10.02472339	NA	9.816789507	NA	NA	11.18769667	10.71991216	12.66157975	NA	11.77621296	13.1476329	NA	NA	NA	10.98542412	NA	8.317889982	NA	NA
FALSCH	FALSCH	DLADELALVDVMEDK	A0A1B0GSX0;P06151;Q564E2	L-lactate dehydrogenase;L-lactate dehydrogenase A chain;L-lactate dehydrogenase	A0A1B0GSX0;P06151;Q564E2	A0A1B0GSX0_MOUSE;LDHA_MOUSE;Q564E2_MOUSE	3.49009E-06	NA	NA	12.69429076	11.43979311	NA	11.5133274	NA	NA	NA	NA	NA	NA	NA	NA	NA	12.5998427	NA	NA	NA	NA	NA	NA	NA	15.56295663	NA	NA	NA	NA	14.87884457	NA	12.65999405	9.81658391	NA	13.66124014	11.61614143	NA	NA	14.77495809	NA	12.15336413	12.077247	NA
FALSCH	FALSCH	VIGSGCNLDSAR	A0A1B0GSX0;P06151;Q564E2	L-lactate dehydrogenase;L-lactate dehydrogenase A chain;L-lactate dehydrogenase	A0A1B0GSX0;P06151;Q564E2	A0A1B0GSX0_MOUSE;LDHA_MOUSE;Q564E2_MOUSE	3.49009E-06	NA	NA	NA	NA	NA	NA	NA	NA	NA	NA	NA	NA	NA	NA	NA	NA	14.38240359	NA	NA	NA	NA	NA	NA	NA	NA	NA	NA	NA	NA	NA	NA	NA	NA	NA	NA	14.50154376	NA	NA	NA	16.09784312	NA	NA
FALSCH	FALSCH	SLNPELGTDADKEQWK	A0A1B0GSX0;P06151;Q564E2	L-lactate dehydrogenase;L-lactate dehydrogenase A chain;L-lactate dehydrogenase	A0A1B0GSX0;P06151;Q564E2	A0A1B0GSX0_MOUSE;LDHA_MOUSE;Q564E2_MOUSE	3.49009E-06	NA	NA	NA	NA	NA	NA	NA	NA	NA	13.16379205	NA	NA	NA	NA	NA	NA	NA	NA	NA	NA	NA	NA	NA	NA	NA	NA	NA	NA	NA	NA	NA	NA	NA	NA	NA	NA	NA	NA	NA	NA	NA	NA
FALSCH	FALSCH	ITVVGVGAVGMACAISILMK	A0A1B0GSX0;P06151;Q564E2	L-lactate dehydrogenase;L-lactate dehydrogenase A chain;L-lactate dehydrogenase	A0A1B0GSX0;P06151;Q564E2	A0A1B0GSX0_MOUSE;LDHA_MOUSE;Q564E2_MOUSE	3.49009E-06	NA	NA	NA	NA	NA	NA	NA	NA	NA	NA	NA	NA	NA	NA	NA	NA	NA	NA	NA	NA	NA	NA	NA	NA	NA	NA	NA	NA	NA	NA	NA	NA	NA	NA	NA	NA	NA	11.70712354	NA	NA	NA	NA
FALSCH	FALSCH	DLADELALVDVMEDKLK	A0A1B0GSX0;P06151;Q564E2	L-lactate dehydrogenase;L-lactate dehydrogenase A chain;L-lactate dehydrogenase	A0A1B0GSX0;P06151;Q564E2	A0A1B0GSX0_MOUSE;LDHA_MOUSE;Q564E2_MOUSE	3.49009E-06	NA	NA	NA	6.941790396	NA	NA	NA	NA	NA	NA	NA	NA	NA	NA	NA	NA	NA	NA	NA	NA	NA	NA	NA	NA	NA	NA	NA	NA	NA	NA	NA	NA	NA	NA	NA	NA	NA	NA	NA	NA	NA	NA
WAHR	WAHR	INLEAEPQDVNYFEHK	A0A1B0GSX6	PDZ and LIM domain 3, isoform CRA_a	A0A1B0GSX6	A0A1B0GSX6_MOUSE	1.70304E-05	15.09100299	15.38111883	NA	14.82034161	14.84338754	15.06564584	14.20680167	14.98327057	15.32418453	14.43409013	14.59957521	14.92279758	15.24924737	14.17512681	14.87475707	14.09883295	NA	14.14351857	14.32258875	NA	14.59715317	14.81490508	NA	15.2499215	14.6669749	14.53065865	14.13940315	14.53073888	14.3820194	14.92207094	15.15033478	14.56833119	14.49343831	14.29250552	14.51872145	NA	15.19730294	14.58296423	14.18940926	14.13243304	14.529294	15.50886673
WAHR	WAHR	STPSSVSTVSTICPGDLK	A0A1B0GSX6	PDZ and LIM domain 3, isoform CRA_a	A0A1B0GSX6	A0A1B0GSX6_MOUSE	1.70304E-05	14.18676857	14.29786542	13.15719814	13.72437721	13.94490174	14.03175816	13.63570228	13.9511821	14.14552257	14.01734819	13.85741998	14.62531502	13.88007032	13.75117783	14.3977552	13.19289972	13.4768829	13.28098047	14.65059052	12.92596787	13.82413374	14.04299703	13.4910088	14.23079223	14.53238928	14.03912496	13.54200459	14.19139425	13.59420319	14.06958743	13.7288976	13.40451452	14.16931742	13.21395716	13.22715924	13.52175978	14.94040021	13.95199128	13.96733116	13.5509622	13.86746358	14.30362029
WAHR	FALSCH	STSNNSELLSALALR	A0A1B0GT63;G3X9F4;Q8VD26	Transmembrane protein 143;Transmembrane protein 143, isoform CRA_a;Transmembrane protein 143	A0A1B0GT63;G3X9F4;Q8VD26	A0A1B0GT63_MOUSE;G3X9F4_MOUSE;TM143_MOUSE	7.08479E-05	11.06923489	11.27594195	NA	12.5792091	11.00862689	11.01191871	10.26797729	9.843560198	11.61706233	11.47954361	11.04242229	11.536995	11.12193663	NA	12.48138047	12.11997925	11.94964633	11.74399162	12.47706892	12.07138185	10.64689147	12.68667924	11.11802114	11.91790555	10.9673837	13.7703503	12.53911661	11.77219126	13.29323277	11.57720774	13.14595423	11.34400515	12.57871487	NA	NA	13.44173369	12.28789951	10.82708337	13.38400893	11.2363145	11.35523169	11.92525967
FALSCH	FALSCH	LQALYDPINPDRETLDQPSLTDPER	A0A1B0GT63;G3X9F4;Q8VD26	Transmembrane protein 143;Transmembrane protein 143, isoform CRA_a;Transmembrane protein 143	A0A1B0GT63;G3X9F4;Q8VD26	A0A1B0GT63_MOUSE;G3X9F4_MOUSE;TM143_MOUSE	7.08479E-05	12.98769603	NA	NA	14.19798615	NA	NA	NA	NA	NA	NA	NA	13.0566594	NA	12.97316559	13.73879259	NA	13.19185111	NA	13.7484245	NA	12.41060655	14.05253729	NA	NA	NA	14.9762382	13.75583857	12.80261735	14.60155431	13.24824127	14.74322426	12.99048025	NA	13.47593115	NA	14.62251989	13.41514294	12.61253189	14.55869451	NA	13.02717007	12.97120234
WAHR	FALSCH	EALLAHSFLAR	A0A1B0GT63;G3X9F4;Q8VD26	Transmembrane protein 143;Transmembrane protein 143, isoform CRA_a;Transmembrane protein 143	A0A1B0GT63;G3X9F4;Q8VD26	A0A1B0GT63_MOUSE;G3X9F4_MOUSE;TM143_MOUSE	7.08479E-05	10.67915968	NA	NA	12.90226307	NA	11.00452527	NA	NA	NA	NA	11.06026849	NA	NA	NA	NA	NA	11.60723327	NA	12.22604188	11.58871803	NA	NA	10.89132503	10.62666214	NA	12.39164322	11.72580027	NA	12.74027237	NA	12.62797035	NA	NA	11.04482218	NA	12.70367005	11.52909661	NA	12.94300237	NA	NA	NA
FALSCH	FALSCH	LLIQEFHSSPAER	A0A1B0GT63;G3X9F4;Q8VD26	Transmembrane protein 143;Transmembrane protein 143, isoform CRA_a;Transmembrane protein 143	A0A1B0GT63;G3X9F4;Q8VD26	A0A1B0GT63_MOUSE;G3X9F4_MOUSE;TM143_MOUSE	7.08479E-05	NA	NA	NA	NA	NA	13.29171914	NA	NA	NA	NA	NA	NA	NA	NA	NA	NA	NA	NA	NA	NA	NA	NA	NA	NA	NA	NA	NA	NA	NA	NA	NA	NA	NA	NA	NA	NA	NA	NA	NA	NA	NA	NA
FALSCH	FALSCH	EPCDWAQQYR	A0A1B0GT63;G3X9F4;Q8VD26	Transmembrane protein 143;Transmembrane protein 143, isoform CRA_a;Transmembrane protein 143	A0A1B0GT63;G3X9F4;Q8VD26	A0A1B0GT63_MOUSE;G3X9F4_MOUSE;TM143_MOUSE	7.08479E-05	NA	NA	NA	NA	NA	NA	NA	NA	NA	NA	NA	NA	NA	NA	NA	NA	NA	NA	NA	NA	NA	NA	NA	NA	NA	NA	NA	NA	NA	NA	NA	NA	NA	NA	NA	14.25954935	NA	NA	NA	NA	NA	NA
WAHR	FALSCH	GADVFLEALAR	A0A1B0GT92;Q9Z1E4	Glycogen [starch] synthase;Glycogen [starch] synthase, muscle	A0A1B0GT92;Q9Z1E4	A0A1B0GT92_MOUSE;GYS1_MOUSE	3.69175E-06	14.84056136	14.12416561	15.00147764	15.16895125	14.57558758	14.77428606	15.1828278	14.51614443	14.53791503	15.15709935	14.59179634	15.21510721	14.49519688	15.37164857	15.41574678	14.82722877	14.23141881	14.59343684	14.43523294	14.71076879	13.90648218	15.96512989	14.62720228	14.8835978	13.88727571	14.94970245	14.90260603	14.1573844	15.04880168	14.45978813	14.92005614	14.6424941	14.82271871	14.74331561	14.44611356	15.52971068	15.16050519	14.66353022	14.83002212	14.92404135	15.14920162	14.25995234
FALSCH	FALSCH	LSDLLDWK	A0A1B0GT92;Q9Z1E4	Glycogen [starch] synthase;Glycogen [starch] synthase, muscle	A0A1B0GT92;Q9Z1E4	A0A1B0GT92_MOUSE;GYS1_MOUSE	3.69175E-06	13.37817452	13.88533309	13.78266382	14.51812265	13.29842225	14.40855898	14.2832979	13.22160337	12.48907392	15.00885522	13.51523556	13.99164158	12.80289941	13.89968844	14.65561163	13.21866527	12.96663021	13.50633134	13.42995261	12.93329413	NA	14.10631865	13.33473918	NA	12.30709356	NA	14.05460521	13.46390105	13.5784171	14.17475096	12.42737033	14.77012482	13.54436549	12.73618858	11.92047775	13.31470706	13.30985388	12.65849835	13.52992179	13.19722284	13.25432576	13.11724877
WAHR	FALSCH	SNSVDTGPSSSLSTPTEPLSPTSSLGEERN	A0A1B0GT92;Q9Z1E4	Glycogen [starch] synthase;Glycogen [starch] synthase, muscle	A0A1B0GT92;Q9Z1E4	A0A1B0GT92_MOUSE;GYS1_MOUSE	3.69175E-06	14.7808767	14.15976623	14.08144044	14.52344214	14.70104616	14.30631012	14.32516096	13.57993027	14.45241064	15.07079465	14.36396643	13.82962732	14.11980148	14.44887193	14.82378607	12.97755506	12.60173559	13.54231925	13.94060432	13.38260973	14.04352252	15.54394479	13.68313217	14.61927395	13.58670547	14.70094748	13.99384532	NA	14.34147055	14.29752415	14.55364404	15.15247069	14.10967624	14.26387117	14.3967917	15.14763244	14.52346085	13.54310985	14.52164371	14.60591148	14.73445576	NA
WAHR	FALSCH	VGGIYTVLQTK	A0A1B0GT92;Q9Z1E4	Glycogen [starch] synthase;Glycogen [starch] synthase, muscle	A0A1B0GT92;Q9Z1E4	A0A1B0GT92_MOUSE;GYS1_MOUSE	3.69175E-06	15.82654891	15.47385858	15.71748696	16.30668574	15.987783	16.00403835	16.56913183	15.5924098	15.68780328	16.46949474	15.71622922	15.78708578	15.82272483	15.8455896	16.2018332	15.37162144	15.97404407	15.45762262	15.61068805	15.3247479	16.12148872	16.56826771	15.63616554	16.95750565	15.94520932	16.02736645	16.78121578	15.21009319	16.9993444	15.66411568	15.92886283	16.00167193	15.89685328	15.62299729	15.64872284	16.51929387	16.10744178	15.44640583	16.88732249	15.91342235	16.14183677	15.41312941
WAHR	FALSCH	TQVELLEPPTPELK	A0A1B0GT92;Q9Z1E4	Glycogen [starch] synthase;Glycogen [starch] synthase, muscle	A0A1B0GT92;Q9Z1E4	A0A1B0GT92_MOUSE;GYS1_MOUSE	3.69175E-06	15.46435	15.02396923	15.48528477	15.05610578	15.86335184	14.9456568	15.54298235	14.83514101	14.63813654	15.30898565	14.72738093	14.86079724	14.44765027	14.74053271	15.23524311	14.90559836	14.91327424	15.01092229	14.86130738	14.27847987	13.85252305	15.63798442	15.27103268	15.03621477	15.11749949	15.7520354	14.82345105	14.38336312	15.49933869	14.77670233	15.78375815	15.1544711	15.37514173	15.01060106	15.21865574	15.59329348	15.48476386	15.57416748	15.84643482	15.96347947	15.22051789	14.35746698
WAHR	FALSCH	VTGDEWGDNYYLVGPYTEQGVR	A0A1B0GT92;Q9Z1E4	Glycogen [starch] synthase;Glycogen [starch] synthase, muscle	A0A1B0GT92;Q9Z1E4	A0A1B0GT92_MOUSE;GYS1_MOUSE	3.69175E-06	13.49420409	13.9371324	13.22098895	13.76434225	13.6878634	14.01453761	14.07006183	13.10598406	12.93426375	14.70111525	13.62893853	13.89128352	12.97144741	13.61704374	14.54203744	13.94643974	12.6412541	13.49576648	13.70363257	13.48011137	12.42624134	14.14857983	13.39475549	12.74090619	12.62545958	NA	14.0870164	13.78510388	14.01914326	14.35466086	13.1167136	14.7478582	14.46364239	13.46079447	NA	14.26645414	13.83534048	12.82590678	13.82924511	13.7620937	13.21281074	13.57204994
WAHR	FALSCH	RIGLFNSSADR	A0A1B0GT92;Q9Z1E4	Glycogen [starch] synthase;Glycogen [starch] synthase, muscle	A0A1B0GT92;Q9Z1E4	A0A1B0GT92_MOUSE;GYS1_MOUSE	3.69175E-06	NA	NA	12.99162877	13.51002109	NA	13.01949997	13.66324792	NA	12.51691743	13.71613648	13.04951951	12.59730263	NA	12.94065191	13.13702327	12.64783287	12.2977743	12.51078559	11.96818118	12.49646142	NA	13.24353154	12.47179933	12.71104709	10.55887218	12.61820849	12.75331633	11.5930751	13.08931969	12.79702887	13.07093476	13.15386758	12.83410764	12.73637506	NA	12.57089321	12.68492216	NA	12.49827764	NA	13.10591133	11.74839606
WAHR	FALSCH	IGLFNSSADR	A0A1B0GT92;Q9Z1E4	Glycogen [starch] synthase;Glycogen [starch] synthase, muscle	A0A1B0GT92;Q9Z1E4	A0A1B0GT92_MOUSE;GYS1_MOUSE	3.69175E-06	16.55853513	16.45109207	16.57650213	16.26945347	15.75188185	16.80205527	16.56137051	15.59531248	16.57067344	17.22402423	15.74637919	16.01790532	16.33524172	16.81210294	16.18885035	15.88317386	15.49243075	16.20091702	15.29484005	15.93318757	16.35429641	16.36538004	16.14511079	15.90766377	15.97556485	16.63863514	16.33514131	16.21078064	16.7587071	15.66574429	15.96342189	16.93581699	15.59748502	16.10648836	16.27583705	16.97144369	15.99973978	16.44319777	16.43604767	15.56317366	15.86543359	15.96230733
FALSCH	FALSCH	SLDDSCSQLTSFLYSFCQQSR	A0A1B0GT92;Q9Z1E4	Glycogen [starch] synthase;Glycogen [starch] synthase, muscle	A0A1B0GT92;Q9Z1E4	A0A1B0GT92_MOUSE;GYS1_MOUSE	3.69175E-06	NA	NA	12.67539196	13.52249656	NA	11.98396309	12.69963438	11.33580553	12.19604833	12.60355516	11.68044488	12.49284377	11.27531689	12.36822318	12.53292572	NA	12.03635516	11.728435	10.99709089	12.67866723	11.36644662	13.24275871	12.50226649	12.27126182	11.71751367	13.0780973	12.65863737	11.38350642	12.91783827	12.32975341	12.16407444	12.84801584	NA	11.41937963	11.70368943	12.37945798	12.06016199	11.20787543	12.47578025	11.5816592	12.90641127	11.5004208
WAHR	FALSCH	AFPDHFTYEPHEVDATQGYR	A0A1B0GT92;Q9Z1E4	Glycogen [starch] synthase;Glycogen [starch] synthase, muscle	A0A1B0GT92;Q9Z1E4	A0A1B0GT92_MOUSE;GYS1_MOUSE	3.69175E-06	13.32998709	NA	14.57034272	15.39323418	12.62318478	14.24347345	14.31382494	13.17287455	13.7042149	14.36376739	13.71472182	13.81939159	13.13980873	14.01862705	14.08453067	NA	NA	13.45934475	13.14880353	13.71315854	13.19829912	14.92030891	13.70666687	14.23465797	13.37722549	13.79230389	13.88753929	13.45984035	14.2140786	14.24376113	14.56632785	14.46243772	13.34869604	14.18019531	13.57444677	14.75802298	13.99516168	13.24921168	13.98992543	13.83873669	14.5539661	13.32335886
WAHR	FALSCH	TQVELLEPPTPELKR	A0A1B0GT92;Q9Z1E4	Glycogen [starch] synthase;Glycogen [starch] synthase, muscle	A0A1B0GT92;Q9Z1E4	A0A1B0GT92_MOUSE;GYS1_MOUSE	3.69175E-06	15.7722756	14.91417103	15.94715214	16.66669656	15.31171071	16.3737444	16.27156146	15.19075199	15.79954482	16.79650884	15.72180862	15.47923007	15.24308919	16.16406017	16.65758336	15.4267649	14.26430555	14.67081301	14.62237874	14.89007937	15.26239851	16.51195142	15.49019513	16.24728266	14.06825996	15.83000094	15.6450941	14.25988623	15.65805109	15.53135225	16.36144807	16.24265839	15.06637149	15.15040752	NA	16.08134152	14.89460832	14.54931474	15.55350837	15.00209855	15.84094669	14.43879427
WAHR	FALSCH	RKPDIVTPNGLNVK	A0A1B0GT92;Q9Z1E4	Glycogen [starch] synthase;Glycogen [starch] synthase, muscle	A0A1B0GT92;Q9Z1E4	A0A1B0GT92_MOUSE;GYS1_MOUSE	3.69175E-06	14.54056096	14.21243455	NA	14.63977328	NA	14.35843626	14.92204071	14.85456088	14.78687582	14.94508865	15.00844815	14.94842973	NA	15.47659952	14.22798015	NA	NA	NA	14.48163206	NA	14.43176208	15.69453969	NA	15.03972337	14.56678631	14.96986994	NA	14.61783563	14.16975942	15.01127769	15.57290697	15.57882161	14.59625812	NA	14.63314398	NA	14.511122	14.71668805	14.6566597	NA	15.31903458	14.56140016
WAHR	FALSCH	LPVATIFTTHATLLGR	A0A1B0GT92;Q9Z1E4	Glycogen [starch] synthase;Glycogen [starch] synthase, muscle	A0A1B0GT92;Q9Z1E4	A0A1B0GT92_MOUSE;GYS1_MOUSE	3.69175E-06	9.880890528	NA	12.7784092	13.27563021	NA	11.95059942	12.19109105	11.85180025	12.09826555	11.30634947	11.32220265	12.77975774	NA	12.56073177	11.38214523	NA	NA	NA	10.86653463	NA	11.55555645	16.03908311	11.54628562	10.45097378	9.809738792	NA	11.87759895	11.29908357	12.14017159	11.80719487	11.8808814	10.88472747	11.01546124	10.86618464	NA	12.97833454	11.99466634	11.9184078	12.02633503	12.1714681	12.74218108	11.44324041
WAHR	FALSCH	DGPLGEDSERYDEEEEAAK	A0A1B0GT92;Q9Z1E4	Glycogen [starch] synthase;Glycogen [starch] synthase, muscle	A0A1B0GT92;Q9Z1E4	A0A1B0GT92_MOUSE;GYS1_MOUSE	3.69175E-06	NA	NA	14.91321003	NA	16.58573983	15.21890419	15.30967794	15.45881767	15.1035722	15.5290428	15.55059574	15.54306733	14.80411223	NA	15.24777401	14.46412621	NA	15.18524495	15.20490541	NA	13.85642031	15.74838383	14.1858927	14.61919749	14.89564007	NA	15.18554121	14.55853882	15.93787939	15.71559379	14.98005473	15.32741531	15.32478321	15.18602002	14.87502641	15.85118195	16.45201124	15.30612801	15.39326806	15.40063945	15.54903772	15.25919167
WAHR	FALSCH	YLCAGAVDFYNNLENFNVDKEAGER	A0A1B0GT92;Q9Z1E4	Glycogen [starch] synthase;Glycogen [starch] synthase, muscle	A0A1B0GT92;Q9Z1E4	A0A1B0GT92_MOUSE;GYS1_MOUSE	3.69175E-06	NA	NA	11.79658885	12.0780128	NA	10.37250867	11.04261592	NA	10.89933298	NA	10.31041972	10.26978877	NA	11.9257039	NA	NA	NA	NA	NA	NA	11.15885004	12.48197723	NA	11.37053365	NA	11.57931289	NA	NA	NA	10.25611077	11.19587123	10.9939239	NA	NA	NA	11.70952473	NA	10.10800384	11.07525016	11.01058467	11.87370249	NA
WAHR	FALSCH	RLPVATIFTTHATLLGR	A0A1B0GT92;Q9Z1E4	Glycogen [starch] synthase;Glycogen [starch] synthase, muscle	A0A1B0GT92;Q9Z1E4	A0A1B0GT92_MOUSE;GYS1_MOUSE	3.69175E-06	NA	NA	12.6076849	14.04454955	NA	12.07310601	13.43835479	NA	12.39042912	11.39108231	11.65945052	NA	NA	9.640946435	NA	NA	NA	NA	NA	NA	11.50320132	12.73699202	NA	NA	11.89320374	9.854793899	NA	NA	NA	12.78634398	11.75567214	12.5535433	NA	NA	NA	12.55129171	NA	NA	NA	NA	12.33495254	NA
FALSCH	FALSCH	TNNFNVETLK	A0A1B0GT92;Q9Z1E4	Glycogen [starch] synthase;Glycogen [starch] synthase, muscle	A0A1B0GT92;Q9Z1E4	A0A1B0GT92_MOUSE;GYS1_MOUSE	3.69175E-06	15.68267515	14.83157971	15.69201414	16.27494242	15.75221841	15.84851895	16.49418054	15.28718121	15.51394607	15.10190518	15.53208564	15.63363223	14.74634187	16.00257535	15.12958358	15.46234233	14.91220227	15.62055285	15.2504948	15.18411419	14.85602739	16.47081904	15.3425644	15.96224182	14.57632563	15.82783421	15.63437461	14.64243142	16.12412039	15.43676767	16.07790695	15.93326719	15.82748847	15.6504781	15.23210324	16.17602682	15.98948886	14.82182325	15.59588539	15.4794558	15.99216017	14.8207103
WAHR	FALSCH	YLCAGAVDFYNNLENFNVDK	A0A1B0GT92;Q9Z1E4	Glycogen [starch] synthase;Glycogen [starch] synthase, muscle	A0A1B0GT92;Q9Z1E4	A0A1B0GT92_MOUSE;GYS1_MOUSE	3.69175E-06	NA	NA	NA	10.82782859	NA	10.377047	10.79927008	NA	10.68105801	11.27362807	9.254517506	NA	NA	NA	NA	NA	NA	NA	NA	NA	NA	10.94436688	NA	NA	NA	NA	NA	NA	10.19886004	10.63946234	NA	NA	NA	NA	NA	10.20422764	11.11405345	NA	10.74557798	NA	NA	NA
WAHR	FALSCH	KQLWDTANTVK	A0A1B0GT92;Q9Z1E4	Glycogen [starch] synthase;Glycogen [starch] synthase, muscle	A0A1B0GT92;Q9Z1E4	A0A1B0GT92_MOUSE;GYS1_MOUSE	3.69175E-06	NA	NA	NA	14.12799631	NA	14.29607133	13.95229145	NA	NA	14.09289183	13.35952285	15.55231839	NA	NA	14.1042333	NA	NA	NA	NA	NA	NA	NA	NA	NA	NA	NA	NA	NA	13.97059597	14.18364181	NA	13.63861342	NA	NA	NA	NA	NA	NA	NA	NA	NA	NA
WAHR	FALSCH	VIFHPEFLSSTSPLLPVDYEEFVR	A0A1B0GT92;Q9Z1E4	Glycogen [starch] synthase;Glycogen [starch] synthase, muscle	A0A1B0GT92;Q9Z1E4	A0A1B0GT92_MOUSE;GYS1_MOUSE	3.69175E-06	NA	NA	11.8418145	12.5223361	NA	NA	10.03897521	9.226860921	10.49450692	NA	8.444028707	10.50373998	NA	NA	NA	NA	NA	12.09497521	NA	NA	NA	NA	NA	NA	NA	NA	NA	NA	NA	NA	12.02185685	NA	NA	NA	NA	NA	11.95613233	11.89228057	12.33903701	NA	NA	12.09216024
WAHR	FALSCH	AKVTGDEWGDNYYLVGPYTEQGVR	A0A1B0GT92;Q9Z1E4	Glycogen [starch] synthase;Glycogen [starch] synthase, muscle	A0A1B0GT92;Q9Z1E4	A0A1B0GT92_MOUSE;GYS1_MOUSE	3.69175E-06	NA	NA	NA	NA	NA	17.99972094	17.74271477	NA	NA	17.862491	NA	NA	NA	NA	17.72769761	NA	NA	NA	NA	NA	NA	NA	NA	NA	NA	NA	NA	NA	NA	NA	NA	18.39529013	NA	NA	NA	NA	NA	NA	NA	NA	NA	NA
WAHR	FALSCH	DGPLGEDSERYDEEEEAAKDR	A0A1B0GT92;Q9Z1E4	Glycogen [starch] synthase;Glycogen [starch] synthase, muscle	A0A1B0GT92;Q9Z1E4	A0A1B0GT92_MOUSE;GYS1_MOUSE	3.69175E-06	NA	NA	NA	NA	NA	NA	NA	NA	NA	NA	NA	NA	NA	NA	NA	NA	NA	NA	NA	NA	NA	NA	NA	NA	NA	NA	NA	NA	8.154873284	NA	NA	NA	NA	NA	NA	NA	NA	NA	NA	NA	NA	NA
WAHR	FALSCH	AAAHCAHVFTTVSQITAIEAQHLLK	A0A1B0GT92;Q9Z1E4	Glycogen [starch] synthase;Glycogen [starch] synthase, muscle	A0A1B0GT92;Q9Z1E4	A0A1B0GT92_MOUSE;GYS1_MOUSE	3.69175E-06	NA	NA	NA	12.49438913	NA	NA	NA	NA	NA	NA	NA	NA	NA	NA	NA	NA	NA	NA	NA	NA	NA	NA	NA	NA	NA	NA	NA	NA	NA	NA	NA	NA	NA	NA	NA	NA	NA	NA	NA	NA	NA	NA
WAHR	FALSCH	FSAMHEFQNLHAQSK	A0A1B0GT92;Q9Z1E4	Glycogen [starch] synthase;Glycogen [starch] synthase, muscle	A0A1B0GT92;Q9Z1E4	A0A1B0GT92_MOUSE;GYS1_MOUSE	3.69175E-06	NA	NA	NA	NA	14.57188224	NA	NA	NA	NA	NA	NA	NA	NA	NA	NA	NA	NA	NA	NA	NA	NA	NA	NA	NA	NA	NA	NA	NA	NA	NA	NA	NA	NA	NA	NA	NA	NA	NA	NA	NA	NA	NA
WAHR	FALSCH	LYESLLVGSLPDMNK	A0A1B0GT92;Q9Z1E4	Glycogen [starch] synthase;Glycogen [starch] synthase, muscle	A0A1B0GT92;Q9Z1E4	A0A1B0GT92_MOUSE;GYS1_MOUSE	3.69175E-06	NA	NA	NA	NA	NA	NA	NA	NA	NA	NA	NA	NA	NA	NA	NA	NA	NA	NA	NA	NA	NA	NA	NA	NA	NA	NA	NA	NA	NA	NA	NA	NA	NA	NA	NA	NA	NA	NA	NA	NA	NA	NA
WAHR	FALSCH	QSFPPVCTHNMLDDSSDPILTTIR	A0A1B0GT92;Q9Z1E4	Glycogen [starch] synthase;Glycogen [starch] synthase, muscle	A0A1B0GT92;Q9Z1E4	A0A1B0GT92_MOUSE;GYS1_MOUSE	3.69175E-06	NA	NA	NA	NA	NA	NA	NA	NA	NA	NA	NA	NA	NA	NA	NA	NA	NA	NA	NA	NA	NA	NA	NA	NA	NA	NA	NA	NA	NA	NA	13.09042426	NA	NA	NA	NA	NA	NA	NA	NA	NA	NA	NA
WAHR	FALSCH	VNGSEQTVVAFFIMPAR	A0A1B0GT92;Q9Z1E4	Glycogen [starch] synthase;Glycogen [starch] synthase, muscle	A0A1B0GT92;Q9Z1E4	A0A1B0GT92_MOUSE;GYS1_MOUSE	3.69175E-06	NA	NA	NA	NA	NA	NA	NA	NA	NA	NA	NA	NA	NA	NA	NA	NA	NA	NA	NA	NA	NA	NA	NA	NA	NA	NA	NA	NA	NA	NA	NA	NA	NA	NA	NA	NA	NA	NA	NA	NA	NA	NA
WAHR	FALSCH	AVGDGIVLCK	A0A1C7CYV0;B1AX58;Q99K51	Plastin-3 (Fragment);Plastin-3;Plastin-3	A0A1C7CYV0;B1AX58;Q99K51	A0A1C7CYV0_MOUSE;B1AX58_MOUSE;PLST_MOUSE	0.007338637	NA	NA	NA	NA	11.608552	NA	NA	NA	11.47667396	NA	NA	NA	NA	NA	NA	NA	NA	NA	12.18258203	NA	NA	NA	NA	NA	NA	NA	NA	NA	NA	NA	NA	NA	NA	NA	NA	NA	12.04801279	NA	NA	NA	NA	11.08365197
FALSCH	FALSCH	LSPEELLLR	A0A1C7CYV0;B1AX58;Q99K51	Plastin-3 (Fragment);Plastin-3;Plastin-3	A0A1C7CYV0;B1AX58;Q99K51	A0A1C7CYV0_MOUSE;B1AX58_MOUSE;PLST_MOUSE	0.007338637	NA	NA	NA	10.93235267	NA	NA	NA	NA	NA	NA	NA	NA	NA	NA	NA	NA	NA	NA	NA	NA	NA	NA	NA	NA	11.45304747	NA	NA	NA	NA	NA	NA	NA	NA	NA	NA	NA	NA	NA	NA	NA	NA	NA
WAHR	FALSCH	NEALAALLR	A0A1C7CYV0;B1AX58;Q99K51	Plastin-3 (Fragment);Plastin-3;Plastin-3	A0A1C7CYV0;B1AX58;Q99K51	A0A1C7CYV0_MOUSE;B1AX58_MOUSE;PLST_MOUSE	0.007338637	NA	NA	NA	14.45628724	NA	NA	NA	NA	NA	NA	NA	NA	NA	NA	NA	NA	NA	NA	NA	NA	NA	NA	NA	NA	NA	NA	NA	NA	NA	NA	NA	NA	NA	NA	NA	NA	NA	NA	NA	NA	NA	NA
WAHR	FALSCH	ANDDIIVNWVNR	A0A1C7CYV0;B1AX58;Q99K51	Plastin-3 (Fragment);Plastin-3;Plastin-3	A0A1C7CYV0;B1AX58;Q99K51	A0A1C7CYV0_MOUSE;B1AX58_MOUSE;PLST_MOUSE	0.007338637	NA	NA	NA	NA	NA	NA	NA	NA	NA	NA	NA	NA	NA	NA	NA	NA	NA	NA	NA	NA	NA	NA	NA	NA	9.045458861	NA	NA	NA	NA	NA	NA	NA	NA	NA	NA	NA	NA	NA	NA	NA	NA	NA
WAHR	FALSCH	IQLQDRGRR	A0A1C7ZMY0;A0A1D5RLB6;O55040	Neuromedin-U receptor 1	A0A1C7ZMY0;A0A1D5RLB6;O55040	A0A1C7ZMY0_MOUSE;A0A1D5RLB6_MOUSE;NMUR1_MOUSE	3.88366E-05	18.41339586	17.18756632	19.225097	19.08397865	17.09568146	18.871571	17.66868355	16.98610155	18.09268247	17.58519443	16.84697205	18.9487394	17.42985969	19.35909137	18.81762943	19.05350516	18.93892322	19.21672416	18.21828627	19.36163407	16.83189344	18.82351482	18.95161174	16.56367015	17.41073562	18.11736386	18.50255955	18.00158905	14.23850493	18.39353274	18.48512858	16.95296845	19.28535271	18.874069	16.29605052	19.1708846	18.16489404	17.53944424	17.70413956	19.21149819	19.29319331	19.02185141
FALSCH	FALSCH	DLDIAGFTQK	A0A1C7ZN10;B2RRE2;E9Q405;E9QAX2;K3W4L0;Q9JMH9	Unconventional myosin-XVIIIa;Myo18a protein;Unconventional myosin-XVIIIa;Unconventional myosin-XVIIIa;Unconventional myosin-XVIIIa;Unconventional myosin-XVIIIa	A0A1C7ZN10;B2RRE2;E9Q405;E9QAX2;K3W4L0;Q9JMH9	A0A1C7ZN10_MOUSE;B2RRE2_MOUSE;E9Q405_MOUSE;E9QAX2_MOUSE;K3W4L0_MOUSE;MY18A_MOUSE	0.001418438	14.40449789	13.53137541	NA	NA	14.36646412	13.45453317	13.77267605	13.87148534	13.39197948	13.61961327	13.64944266	13.38656947	13.97930074	NA	NA	NA	NA	NA	13.5900411	NA	13.54751698	12.86099831	NA	13.53409208	13.42428475	NA	NA	13.48041802	13.11156643	13.65218764	NA	13.41954746	13.341663	NA	12.93253853	NA	13.77391131	13.47242444	12.33736574	NA	NA	13.51610853
FALSCH	FALSCH	IQDLAIR	A0A1C7ZN10;B2RRE2;E9Q405;E9QAX2;K3W4L0;Q9JMH9	Unconventional myosin-XVIIIa;Myo18a protein;Unconventional myosin-XVIIIa;Unconventional myosin-XVIIIa;Unconventional myosin-XVIIIa;Unconventional myosin-XVIIIa	A0A1C7ZN10;B2RRE2;E9Q405;E9QAX2;K3W4L0;Q9JMH9	A0A1C7ZN10_MOUSE;B2RRE2_MOUSE;E9Q405_MOUSE;E9QAX2_MOUSE;K3W4L0_MOUSE;MY18A_MOUSE	0.001418438	14.92359658	NA	NA	15.08260381	14.15940902	NA	14.30876529	14.68994548	14.75912669	NA	14.04527735	NA	14.25567768	NA	NA	NA	NA	NA	NA	NA	14.09719969	NA	13.48221728	13.78614228	14.70234791	NA	NA	14.1242469	13.12515348	13.58030185	NA	13.31693456	NA	NA	13.30218628	NA	13.9519511	14.73086354	NA	13.58524733	NA	13.82342289
FALSCH	FALSCH	AGSATVLSGSIAGLEGGSQLALR	A0A1C7ZN10;B2RRE2;E9Q405;E9QAX2;K3W4L0;Q9JMH9	Unconventional myosin-XVIIIa;Myo18a protein;Unconventional myosin-XVIIIa;Unconventional myosin-XVIIIa;Unconventional myosin-XVIIIa;Unconventional myosin-XVIIIa	A0A1C7ZN10;B2RRE2;E9Q405;E9QAX2;K3W4L0;Q9JMH9	A0A1C7ZN10_MOUSE;B2RRE2_MOUSE;E9Q405_MOUSE;E9QAX2_MOUSE;K3W4L0_MOUSE;MY18A_MOUSE	0.001418438	NA	NA	NA	NA	NA	11.4752273	11.74529123	12.3144833	11.61267792	11.86126407	11.24050349	11.32312571	12.12682927	NA	11.92478472	NA	NA	NA	NA	NA	11.78494936	NA	NA	NA	NA	NA	NA	NA	NA	10.85629232	NA	NA	NA	NA	NA	NA	NA	11.87698783	NA	NA	NA	11.52120241
FALSCH	FALSCH	LSTLSDQVNQR	A0A1C7ZN10;B2RRE2;E9Q405;E9QAX2;K3W4L0;Q9JMH9	Unconventional myosin-XVIIIa;Myo18a protein;Unconventional myosin-XVIIIa;Unconventional myosin-XVIIIa;Unconventional myosin-XVIIIa;Unconventional myosin-XVIIIa	A0A1C7ZN10;B2RRE2;E9Q405;E9QAX2;K3W4L0;Q9JMH9	A0A1C7ZN10_MOUSE;B2RRE2_MOUSE;E9Q405_MOUSE;E9QAX2_MOUSE;K3W4L0_MOUSE;MY18A_MOUSE	0.001418438	13.87474698	14.06701841	NA	NA	14.01342355	NA	NA	NA	NA	NA	NA	NA	NA	NA	NA	NA	NA	NA	14.09026649	NA	14.27279939	NA	NA	13.30157758	NA	NA	NA	15.09885269	13.20507859	NA	NA	NA	NA	NA	12.40828115	NA	13.37609831	14.53345222	NA	NA	NA	NA
FALSCH	FALSCH	AVEELLESLDLEK	A0A1C7ZN10;B2RRE2;E9Q405;E9QAX2;K3W4L0;Q9JMH9	Unconventional myosin-XVIIIa;Myo18a protein;Unconventional myosin-XVIIIa;Unconventional myosin-XVIIIa;Unconventional myosin-XVIIIa;Unconventional myosin-XVIIIa	A0A1C7ZN10;B2RRE2;E9Q405;E9QAX2;K3W4L0;Q9JMH9	A0A1C7ZN10_MOUSE;B2RRE2_MOUSE;E9Q405_MOUSE;E9QAX2_MOUSE;K3W4L0_MOUSE;MY18A_MOUSE	0.001418438	NA	NA	NA	NA	NA	NA	11.48428942	NA	11.35896931	11.1825808	11.0266485	NA	10.45002255	NA	NA	NA	NA	NA	NA	NA	11.80848546	NA	NA	11.67115389	NA	NA	NA	NA	NA	12.176443	NA	11.07217482	NA	NA	NA	NA	NA	11.50133829	NA	NA	NA	11.31659841
WAHR	FALSCH	YGASLLHTYAGPSLLVLSTR	A0A1C7ZN10;B2RRE2;E9Q405;E9QAX2;K3W4L0;Q9JMH9	Unconventional myosin-XVIIIa;Myo18a protein;Unconventional myosin-XVIIIa;Unconventional myosin-XVIIIa;Unconventional myosin-XVIIIa;Unconventional myosin-XVIIIa	A0A1C7ZN10;B2RRE2;E9Q405;E9QAX2;K3W4L0;Q9JMH9	A0A1C7ZN10_MOUSE;B2RRE2_MOUSE;E9Q405_MOUSE;E9QAX2_MOUSE;K3W4L0_MOUSE;MY18A_MOUSE	0.001418438	NA	NA	NA	NA	NA	10.50917298	NA	NA	11.34531029	NA	9.958047034	NA	NA	NA	NA	NA	NA	NA	NA	NA	11.74299943	NA	NA	NA	10.68803027	NA	NA	10.76610557	NA	11.55376623	NA	11.02822381	NA	NA	9.918751142	NA	NA	NA	NA	NA	NA	10.43179359
WAHR	FALSCH	SEELSLPEGK	A0A1C7ZN10;B2RRE2;E9Q405;E9QAX2;K3W4L0;Q9JMH9	Unconventional myosin-XVIIIa;Myo18a protein;Unconventional myosin-XVIIIa;Unconventional myosin-XVIIIa;Unconventional myosin-XVIIIa;Unconventional myosin-XVIIIa	A0A1C7ZN10;B2RRE2;E9Q405;E9QAX2;K3W4L0;Q9JMH9	A0A1C7ZN10_MOUSE;B2RRE2_MOUSE;E9Q405_MOUSE;E9QAX2_MOUSE;K3W4L0_MOUSE;MY18A_MOUSE	0.001418438	NA	NA	NA	NA	NA	NA	14.70599529	NA	14.45654225	14.80209399	14.97901691	14.10993933	NA	NA	13.74363851	NA	NA	NA	NA	NA	15.00728975	NA	NA	14.59065606	NA	NA	NA	NA	NA	NA	NA	NA	NA	NA	NA	NA	NA	NA	NA	NA	NA	NA
FALSCH	FALSCH	ISELTSELTDER	A0A1C7ZN10;B2RRE2;E9Q405;E9QAX2;K3W4L0;Q9JMH9	Unconventional myosin-XVIIIa;Myo18a protein;Unconventional myosin-XVIIIa;Unconventional myosin-XVIIIa;Unconventional myosin-XVIIIa;Unconventional myosin-XVIIIa	A0A1C7ZN10;B2RRE2;E9Q405;E9QAX2;K3W4L0;Q9JMH9	A0A1C7ZN10_MOUSE;B2RRE2_MOUSE;E9Q405_MOUSE;E9QAX2_MOUSE;K3W4L0_MOUSE;MY18A_MOUSE	0.001418438	14.46391859	NA	NA	NA	14.86970248	NA	13.9777518	14.32559401	14.15239282	14.12141747	14.41837597	NA	NA	NA	NA	NA	NA	NA	NA	NA	NA	NA	NA	NA	NA	NA	NA	NA	NA	NA	NA	14.76524407	NA	NA	14.50093313	NA	NA	NA	NA	NA	NA	NA
FALSCH	FALSCH	RFDVLAPHLTK	A0A1C7ZN10;B2RRE2;E9Q405;E9QAX2;K3W4L0;Q9JMH9	Unconventional myosin-XVIIIa;Myo18a protein;Unconventional myosin-XVIIIa;Unconventional myosin-XVIIIa;Unconventional myosin-XVIIIa;Unconventional myosin-XVIIIa	A0A1C7ZN10;B2RRE2;E9Q405;E9QAX2;K3W4L0;Q9JMH9	A0A1C7ZN10_MOUSE;B2RRE2_MOUSE;E9Q405_MOUSE;E9QAX2_MOUSE;K3W4L0_MOUSE;MY18A_MOUSE	0.001418438	NA	NA	NA	NA	NA	12.6877851	13.20942681	NA	11.44235786	NA	12.25807393	NA	12.55325101	NA	NA	NA	NA	NA	NA	NA	12.37328863	NA	NA	NA	11.98174067	NA	NA	NA	NA	12.6564011	NA	12.6796673	NA	NA	NA	NA	NA	NA	NA	NA	NA	NA
FALSCH	FALSCH	NTGESASQLLDAETAER	A0A1C7ZN10;B2RRE2;E9Q405;E9QAX2;K3W4L0;Q9JMH9	Unconventional myosin-XVIIIa;Myo18a protein;Unconventional myosin-XVIIIa;Unconventional myosin-XVIIIa;Unconventional myosin-XVIIIa;Unconventional myosin-XVIIIa	A0A1C7ZN10;B2RRE2;E9Q405;E9QAX2;K3W4L0;Q9JMH9	A0A1C7ZN10_MOUSE;B2RRE2_MOUSE;E9Q405_MOUSE;E9QAX2_MOUSE;K3W4L0_MOUSE;MY18A_MOUSE	0.001418438	NA	NA	NA	NA	NA	NA	12.3878156	NA	12.97148159	NA	NA	12.53452353	13.24294886	NA	NA	NA	NA	NA	NA	NA	NA	NA	NA	NA	NA	NA	NA	NA	NA	NA	NA	11.22731358	NA	NA	12.54215089	NA	NA	NA	NA	NA	NA	NA
FALSCH	FALSCH	NQLEESEFTCAAAVK	A0A1C7ZN10;B2RRE2;E9Q405;E9QAX2;K3W4L0;Q9JMH9	Unconventional myosin-XVIIIa;Myo18a protein;Unconventional myosin-XVIIIa;Unconventional myosin-XVIIIa;Unconventional myosin-XVIIIa;Unconventional myosin-XVIIIa	A0A1C7ZN10;B2RRE2;E9Q405;E9QAX2;K3W4L0;Q9JMH9	A0A1C7ZN10_MOUSE;B2RRE2_MOUSE;E9Q405_MOUSE;E9QAX2_MOUSE;K3W4L0_MOUSE;MY18A_MOUSE	0.001418438	NA	NA	NA	NA	NA	NA	12.71923755	NA	12.63151199	NA	NA	12.20633899	13.01547079	NA	NA	NA	NA	NA	NA	NA	NA	NA	NA	12.55425192	NA	NA	NA	NA	NA	NA	NA	12.43269524	NA	NA	NA	NA	NA	NA	NA	NA	NA	NA
FALSCH	FALSCH	RFDSELSQAHEETQR	A0A1C7ZN10;B2RRE2;E9Q405;E9QAX2;K3W4L0;Q9JMH9	Unconventional myosin-XVIIIa;Myo18a protein;Unconventional myosin-XVIIIa;Unconventional myosin-XVIIIa;Unconventional myosin-XVIIIa;Unconventional myosin-XVIIIa	A0A1C7ZN10;B2RRE2;E9Q405;E9QAX2;K3W4L0;Q9JMH9	A0A1C7ZN10_MOUSE;B2RRE2_MOUSE;E9Q405_MOUSE;E9QAX2_MOUSE;K3W4L0_MOUSE;MY18A_MOUSE	0.001418438	NA	NA	NA	NA	NA	NA	NA	NA	NA	NA	NA	NA	NA	NA	NA	NA	NA	NA	NA	NA	NA	NA	NA	NA	NA	NA	NA	17.15541283	NA	NA	NA	NA	NA	NA	NA	NA	NA	NA	16.36962927	NA	NA	NA
FALSCH	FALSCH	TFLQELER	A0A1C7ZN10;B2RRE2;E9Q405;E9QAX2;K3W4L0;Q9JMH9	Unconventional myosin-XVIIIa;Myo18a protein;Unconventional myosin-XVIIIa;Unconventional myosin-XVIIIa;Unconventional myosin-XVIIIa;Unconventional myosin-XVIIIa	A0A1C7ZN10;B2RRE2;E9Q405;E9QAX2;K3W4L0;Q9JMH9	A0A1C7ZN10_MOUSE;B2RRE2_MOUSE;E9Q405_MOUSE;E9QAX2_MOUSE;K3W4L0_MOUSE;MY18A_MOUSE	0.001418438	NA	NA	NA	NA	NA	NA	14.5612535	NA	14.67198811	NA	NA	NA	NA	NA	NA	NA	NA	14.56332575	NA	NA	NA	NA	NA	NA	NA	NA	NA	NA	NA	NA	NA	NA	NA	14.2952361	14.74221284	NA	NA	NA	NA	NA	NA	NA
FALSCH	FALSCH	LFSYYGPQEGDKK	A0A1C7ZN10;B2RRE2;E9Q405;E9QAX2;K3W4L0;Q9JMH9	Unconventional myosin-XVIIIa;Myo18a protein;Unconventional myosin-XVIIIa;Unconventional myosin-XVIIIa;Unconventional myosin-XVIIIa;Unconventional myosin-XVIIIa	A0A1C7ZN10;B2RRE2;E9Q405;E9QAX2;K3W4L0;Q9JMH9	A0A1C7ZN10_MOUSE;B2RRE2_MOUSE;E9Q405_MOUSE;E9QAX2_MOUSE;K3W4L0_MOUSE;MY18A_MOUSE	0.001418438	NA	NA	NA	NA	NA	NA	NA	NA	NA	NA	NA	NA	NA	NA	NA	NA	NA	NA	NA	NA	NA	NA	NA	NA	NA	NA	NA	NA	NA	NA	NA	NA	NA	15.95704158	15.78842578	NA	NA	NA	NA	NA	NA	15.82061262
FALSCH	FALSCH	FDSELSQAHEETQR	A0A1C7ZN10;B2RRE2;E9Q405;E9QAX2;K3W4L0;Q9JMH9	Unconventional myosin-XVIIIa;Myo18a protein;Unconventional myosin-XVIIIa;Unconventional myosin-XVIIIa;Unconventional myosin-XVIIIa;Unconventional myosin-XVIIIa	A0A1C7ZN10;B2RRE2;E9Q405;E9QAX2;K3W4L0;Q9JMH9	A0A1C7ZN10_MOUSE;B2RRE2_MOUSE;E9Q405_MOUSE;E9QAX2_MOUSE;K3W4L0_MOUSE;MY18A_MOUSE	0.001418438	NA	NA	NA	NA	NA	NA	NA	NA	NA	NA	NA	NA	NA	NA	NA	NA	NA	NA	NA	NA	NA	NA	NA	11.13977935	NA	NA	NA	NA	NA	NA	NA	NA	NA	NA	NA	NA	NA	NA	NA	NA	NA	NA
FALSCH	FALSCH	DLTTAGAVTQCYR	A0A1D5RLW5;A0A1D5RM85;P62717	60S ribosomal protein L18a;60S ribosomal protein L18a (Fragment);60S ribosomal protein L18a	A0A1D5RLW5;A0A1D5RM85;P62717	A0A1D5RLW5_MOUSE;A0A1D5RM85_MOUSE;RL18A_MOUSE	1.23445E-05	15.60654097	15.3147228	15.27062436	15.15029926	15.88125034	15.58253768	15.49019375	15.44782404	15.30603248	15.518888	15.59665748	15.11882233	15.62561029	15.37556572	15.25642095	15.27307519	15.26164635	15.41754754	15.00788926	15.06462643	15.28580826	15.382853	15.53577729	15.18638948	15.73232662	15.17798538	15.18202492	14.96544437	15.09513015	15.40462669	15.03291845	15.78119447	15.40713701	15.42040342	15.26919928	15.26072312	15.3321028	15.33792017	15.09605919	15.41195948	15.29437814	15.22651288
FALSCH	FALSCH	SSGEIVYCGQVFEK	A0A1D5RLW5;A0A1D5RM85;P62717	60S ribosomal protein L18a;60S ribosomal protein L18a (Fragment);60S ribosomal protein L18a	A0A1D5RLW5;A0A1D5RM85;P62717	A0A1D5RLW5_MOUSE;A0A1D5RM85_MOUSE;RL18A_MOUSE	1.23445E-05	14.54103613	14.90874052	14.73023112	14.81885363	15.18235675	14.73367543	14.71763265	14.58052042	14.9204048	14.69818582	14.95015461	14.67355334	14.65138595	14.62982691	14.7811517	14.71224747	14.51136559	14.99122069	14.91087047	14.61432529	14.93524158	14.91545169	15.25414349	15.07394945	15.18219935	15.0337933	14.82716319	14.58020478	14.59130477	14.7538561	15.03934304	15.13104161	14.56387442	15.05194927	15.26443451	15.02075138	14.9060008	14.72459152	14.73766863	14.84575107	14.78351261	15.06874596
FALSCH	FALSCH	IFAPNHVVAK	A0A1D5RLW5;A0A1D5RM85;P62717	60S ribosomal protein L18a;60S ribosomal protein L18a (Fragment);60S ribosomal protein L18a	A0A1D5RLW5;A0A1D5RM85;P62717	A0A1D5RLW5_MOUSE;A0A1D5RM85_MOUSE;RL18A_MOUSE	1.23445E-05	13.61203974	13.37059777	14.10667186	14.33017973	13.78586221	13.4438675	14.05416471	13.78740534	14.0711859	13.71188912	14.1071762	13.60298898	14.47493674	13.92423938	13.4744713	14.28744598	14.13651158	14.17801339	13.93270048	14.00023777	13.57370543	13.54893152	14.02391292	13.88643534	13.77652604	13.50415464	14.12881309	13.60639304	13.7477149	13.92620542	13.74882514	13.87522877	13.44737434	13.42312627	13.52989337	13.78703453	13.9596643	13.79610381	13.57329242	13.62384008	14.12499925	13.88797022
FALSCH	FALSCH	NFGIWLR	A0A1D5RLW5;A0A1D5RM85;P62717	60S ribosomal protein L18a;60S ribosomal protein L18a (Fragment);60S ribosomal protein L18a	A0A1D5RLW5;A0A1D5RM85;P62717	A0A1D5RLW5_MOUSE;A0A1D5RM85_MOUSE;RL18A_MOUSE	1.23445E-05	NA	NA	NA	NA	NA	NA	NA	NA	NA	NA	NA	NA	NA	NA	NA	NA	NA	NA	NA	NA	NA	NA	NA	NA	NA	NA	NA	NA	NA	15.63452839	NA	NA	NA	NA	NA	NA	NA	NA	NA	NA	NA	NA
FALSCH	FALSCH	QALIAPGDTESQQR	A0A1L1SQ51;E9PUM4	Talin-2	A0A1L1SQ51;E9PUM4	A0A1L1SQ51_MOUSE;E9PUM4_MOUSE	0.00097354	13.83574029	13.22099567	NA	NA	13.57325891	NA	13.25834106	14.09178163	13.96213879	13.42129935	13.25504433	13.71750471	13.72343656	NA	13.31867155	NA	NA	NA	14.05842517	NA	13.95419358	NA	NA	13.99606635	13.94363924	NA	NA	14.53727357	NA	13.62946145	NA	12.94098792	NA	NA	NA	NA	14.05977557	13.95547325	NA	NA	NA	13.91924219
FALSCH	FALSCH	DIEQASLAAVSQSLATR	A0A1L1SQ51;E9PUM4	Talin-2	A0A1L1SQ51;E9PUM4	A0A1L1SQ51_MOUSE;E9PUM4_MOUSE	0.00097354	11.59754034	NA	NA	NA	11.38297749	10.08833872	11.0468056	NA	NA	10.95771788	11.22918551	11.08196669	11.45327018	NA	10.51312159	NA	NA	NA	10.59435481	NA	10.83593722	NA	NA	NA	10.6037883	NA	NA	11.12985782	NA	10.3082261	NA	10.80533194	NA	NA	10.27300361	NA	10.65493837	10.93575117	NA	NA	NA	NA
FALSCH	FALSCH	DVDVALK	A0A1L1SQ51;E9PUM4	Talin-2	A0A1L1SQ51;E9PUM4	A0A1L1SQ51_MOUSE;E9PUM4_MOUSE	0.00097354	15.66808063	NA	14.27772833	14.93019844	NA	12.40944862	NA	14.84705007	14.35333782	NA	12.57410872	14.30507854	NA	NA	NA	NA	NA	NA	NA	NA	13.27273333	14.82025243	NA	NA	14.15506387	15.83635112	NA	NA	NA	NA	12.98945377	13.56604391	NA	14.21438954	14.96731352	NA	14.41888579	NA	NA	14.76690163	NA	NA
FALSCH	FALSCH	LLVSGAASTPDK	A0A1L1SQ51;E9PUM4	Talin-2	A0A1L1SQ51;E9PUM4	A0A1L1SQ51_MOUSE;E9PUM4_MOUSE	0.00097354	13.48490155	NA	NA	NA	13.9320132	NA	NA	14.6428424	13.79931246	NA	14.6276514	13.46207873	14.09636871	NA	NA	NA	NA	NA	14.17741944	NA	NA	NA	NA	NA	14.1427546	NA	NA	14.60478863	NA	NA	NA	NA	NA	NA	NA	NA	13.93142474	14.51452718	NA	NA	NA	13.92829715
FALSCH	FALSCH	GTFVDYQTTVVK	A0A1L1SQ51;E9PUM4	Talin-2	A0A1L1SQ51;E9PUM4	A0A1L1SQ51_MOUSE;E9PUM4_MOUSE	0.00097354	12.290371	NA	NA	NA	12.22216101	NA	12.60259294	NA	NA	NA	12.35419449	12.96585721	12.42199257	NA	12.57590317	NA	NA	NA	12.39744929	NA	12.84034581	NA	NA	NA	NA	NA	NA	12.4340699	NA	NA	NA	NA	NA	NA	NA	NA	12.35295975	12.67322528	NA	NA	NA	NA
FALSCH	FALSCH	NLATSLAELR	A0A1L1SQ51;E9PUM4	Talin-2	A0A1L1SQ51;E9PUM4	A0A1L1SQ51_MOUSE;E9PUM4_MOUSE	0.00097354	NA	NA	NA	NA	NA	NA	12.96571152	NA	13.41365984	NA	12.84873268	NA	13.03691239	NA	12.86547299	NA	NA	NA	13.96921859	NA	NA	NA	NA	13.26756183	12.99588232	NA	NA	14.07607814	NA	12.71050745	NA	12.2517522	NA	NA	NA	NA	NA	NA	NA	NA	NA	NA
FALSCH	FALSCH	LGAASLGSNDPETQVVLINAIK	A0A1L1SQ51;E9PUM4	Talin-2	A0A1L1SQ51;E9PUM4	A0A1L1SQ51_MOUSE;E9PUM4_MOUSE	0.00097354	NA	NA	NA	NA	NA	10.23655515	10.42455233	11.03642045	10.93827515	NA	10.07899143	11.18960628	10.25071918	NA	11.13637842	NA	NA	NA	10.53937955	NA	10.16324854	NA	NA	NA	NA	NA	NA	10.18754014	NA	10.39795067	NA	9.502148731	NA	NA	9.693128996	NA	10.75688662	10.1706211	NA	NA	NA	10.19506278
FALSCH	FALSCH	SIAAATSALVK	A0A1L1SQ51;E9PUM4	Talin-2	A0A1L1SQ51;E9PUM4	A0A1L1SQ51_MOUSE;E9PUM4_MOUSE	0.00097354	15.10133775	NA	NA	NA	NA	14.85382037	15.39271366	15.06316005	NA	14.4710817	NA	NA	NA	NA	NA	NA	NA	NA	15.2416567	NA	NA	NA	NA	NA	NA	NA	NA	15.629463	NA	NA	NA	15.09315838	NA	NA	NA	NA	NA	NA	NA	NA	NA	NA
FALSCH	FALSCH	VVSPTISSPVCQEQLIEAGK	A0A1L1SQ51;E9PUM4	Talin-2	A0A1L1SQ51;E9PUM4	A0A1L1SQ51_MOUSE;E9PUM4_MOUSE	0.00097354	10.70461057	10.51955655	NA	NA	11.11768088	NA	10.37491933	NA	10.46047326	10.73511525	10.44177887	9.84185127	10.57031042	NA	NA	NA	NA	NA	10.51661631	NA	NA	NA	NA	NA	NA	NA	NA	11.24379687	NA	NA	NA	NA	NA	NA	NA	NA	NA	NA	NA	NA	NA	NA
FALSCH	FALSCH	LAQAAQSSAATITQLAEVVK	A0A1L1SQ51;E9PUM4	Talin-2	A0A1L1SQ51;E9PUM4	A0A1L1SQ51_MOUSE;E9PUM4_MOUSE	0.00097354	NA	NA	NA	NA	NA	NA	NA	12.07983234	12.02161606	NA	NA	NA	NA	NA	NA	NA	NA	NA	NA	NA	NA	NA	NA	NA	NA	NA	NA	NA	NA	NA	NA	NA	NA	NA	NA	NA	12.59292832	11.18649079	NA	NA	NA	NA
FALSCH	FALSCH	FLPTELR	A0A1L1SQ51;E9PUM4	Talin-2	A0A1L1SQ51;E9PUM4	A0A1L1SQ51_MOUSE;E9PUM4_MOUSE	0.00097354	NA	NA	NA	NA	NA	NA	NA	NA	NA	NA	NA	NA	NA	NA	NA	NA	NA	NA	NA	NA	NA	NA	NA	NA	NA	NA	NA	NA	NA	NA	NA	NA	18.29082149	NA	NA	NA	NA	NA	NA	18.47753771	NA	NA
FALSCH	FALSCH	NLLAAAAR	A0A1L1SQ51;E9PUM4	Talin-2	A0A1L1SQ51;E9PUM4	A0A1L1SQ51_MOUSE;E9PUM4_MOUSE	0.00097354	13.49451334	NA	NA	NA	NA	NA	NA	NA	NA	NA	NA	NA	NA	NA	NA	NA	NA	NA	NA	NA	NA	NA	NA	NA	NA	NA	NA	NA	NA	NA	NA	NA	12.43492262	NA	NA	NA	NA	NA	NA	NA	NA	NA
FALSCH	FALSCH	AGALQVCPTDSYTK	A0A1L1SQ51;E9PUM4	Talin-2	A0A1L1SQ51;E9PUM4	A0A1L1SQ51_MOUSE;E9PUM4_MOUSE	0.00097354	NA	NA	NA	NA	NA	NA	NA	NA	NA	NA	NA	NA	NA	NA	NA	NA	NA	NA	NA	NA	NA	NA	NA	NA	NA	NA	NA	NA	NA	NA	NA	NA	NA	NA	NA	NA	13.55960769	NA	NA	NA	NA	NA
FALSCH	FALSCH	SLSVDPGAPNAK	A0A1L1SQ51;E9PUM4	Talin-2	A0A1L1SQ51;E9PUM4	A0A1L1SQ51_MOUSE;E9PUM4_MOUSE	0.00097354	NA	NA	NA	NA	NA	NA	NA	NA	NA	NA	NA	NA	NA	NA	NA	NA	NA	NA	NA	NA	NA	NA	NA	NA	NA	NA	NA	NA	NA	NA	NA	NA	NA	NA	NA	NA	NA	NA	NA	NA	NA	NA
FALSCH	FALSCH	ALSDLIGATK	A0A1L1SQ51;E9PUM4	Talin-2	A0A1L1SQ51;E9PUM4	A0A1L1SQ51_MOUSE;E9PUM4_MOUSE	0.00097354	NA	NA	NA	NA	NA	NA	NA	NA	NA	NA	NA	NA	NA	NA	NA	NA	NA	NA	NA	NA	NA	NA	NA	NA	NA	NA	NA	NA	NA	NA	NA	NA	NA	NA	NA	NA	14.5791203	NA	NA	NA	NA	NA
FALSCH	FALSCH	VQDLGHGCIFLVQK	A0A1L1SQ51;E9PUM4	Talin-2	A0A1L1SQ51;E9PUM4	A0A1L1SQ51_MOUSE;E9PUM4_MOUSE	0.00097354	NA	NA	NA	NA	NA	NA	NA	NA	NA	NA	NA	NA	NA	NA	NA	NA	NA	NA	NA	NA	NA	NA	NA	NA	NA	NA	NA	NA	NA	NA	NA	NA	NA	NA	NA	NA	NA	NA	NA	NA	NA	NA
FALSCH	FALSCH	VLAQATSDLVNAMR	A0A1L1SQ51;E9PUM4	Talin-2	A0A1L1SQ51;E9PUM4	A0A1L1SQ51_MOUSE;E9PUM4_MOUSE	0.00097354	NA	NA	NA	NA	NA	NA	NA	NA	NA	NA	NA	NA	NA	NA	NA	NA	NA	NA	NA	NA	NA	NA	NA	NA	NA	NA	NA	NA	NA	NA	NA	NA	NA	NA	12.67675216	NA	NA	NA	NA	NA	NA	NA
FALSCH	FALSCH	ACQAATSDSELLK	A0A1L1SQ51;E9PUM4	Talin-2	A0A1L1SQ51;E9PUM4	A0A1L1SQ51_MOUSE;E9PUM4_MOUSE	0.00097354	NA	NA	NA	NA	NA	NA	NA	NA	NA	NA	12.53639796	NA	NA	NA	NA	NA	NA	NA	NA	NA	NA	NA	NA	NA	NA	NA	NA	NA	NA	NA	NA	NA	NA	NA	NA	NA	NA	NA	NA	NA	NA	NA
FALSCH	FALSCH	QEDVIATANLSR	A0A1L1SQ51;E9PUM4	Talin-2	A0A1L1SQ51;E9PUM4	A0A1L1SQ51_MOUSE;E9PUM4_MOUSE	0.00097354	NA	NA	NA	NA	NA	NA	NA	NA	NA	NA	NA	NA	NA	NA	NA	NA	13.10059609	NA	NA	NA	NA	NA	NA	NA	NA	NA	NA	NA	NA	NA	NA	NA	NA	NA	NA	NA	NA	NA	NA	NA	NA	NA
FALSCH	FALSCH	DPVQLNLLYVQAR	A0A1L1SQ51;E9PUM4	Talin-2	A0A1L1SQ51;E9PUM4	A0A1L1SQ51_MOUSE;E9PUM4_MOUSE	0.00097354	NA	NA	NA	NA	NA	NA	NA	9.17807563	NA	NA	NA	NA	NA	NA	NA	NA	NA	NA	NA	NA	NA	NA	NA	NA	NA	NA	NA	NA	NA	NA	NA	NA	NA	NA	NA	NA	NA	9.841803926	NA	NA	NA	NA
FALSCH	FALSCH	EQGVDENETLLLR	A0A1L1SQ51;E9PUM4	Talin-2	A0A1L1SQ51;E9PUM4	A0A1L1SQ51_MOUSE;E9PUM4_MOUSE	0.00097354	NA	NA	NA	NA	NA	NA	NA	NA	NA	NA	NA	NA	NA	NA	10.80024482	NA	NA	NA	NA	NA	NA	NA	NA	NA	NA	NA	NA	NA	NA	NA	NA	NA	NA	NA	NA	NA	NA	NA	NA	NA	NA	NA
FALSCH	FALSCH	VLGESMAGISQNAK	A0A1L1SQ51;E9PUM4	Talin-2	A0A1L1SQ51;E9PUM4	A0A1L1SQ51_MOUSE;E9PUM4_MOUSE	0.00097354	NA	NA	NA	NA	NA	NA	NA	NA	NA	NA	NA	NA	NA	NA	NA	NA	NA	NA	NA	NA	NA	NA	NA	NA	NA	NA	NA	NA	NA	NA	NA	NA	NA	NA	NA	NA	NA	NA	NA	NA	NA	NA
FALSCH	FALSCH	NVAQVAEDTVLQNR	A0A1L1SQ51;E9PUM4	Talin-2	A0A1L1SQ51;E9PUM4	A0A1L1SQ51_MOUSE;E9PUM4_MOUSE	0.00097354	NA	NA	NA	NA	NA	NA	NA	NA	NA	NA	NA	NA	NA	NA	NA	NA	NA	NA	13.13236757	NA	NA	NA	NA	NA	NA	NA	NA	NA	NA	NA	NA	NA	NA	NA	NA	NA	NA	NA	NA	NA	NA	NA
WAHR	FALSCH	LITPAVVSER	A0A1L1SQA8;P62852	40S ribosomal protein S25	A0A1L1SQA8;P62852	A0A1L1SQA8_MOUSE;RS25_MOUSE	0.000777957	NA	14.948063	NA	15.68607938	NA	NA	15.52791175	15.28427224	15.25030788	15.16809335	14.7268145	15.29621963	15.60029832	16.15235101	15.29561229	15.56621945	NA	NA	14.74431173	NA	15.18632871	15.43447818	NA	15.54387935	15.51966602	15.96001025	15.87692401	14.7841176	15.68234184	15.50614847	15.64265643	15.6055679	16.18619999	15.95026037	NA	NA	15.22050427	15.2463081	15.84872568	NA	16.12430757	15.04719861
WAHR	FALSCH	LNNLVLFDK	A0A1L1SQA8;P62852	40S ribosomal protein S25	A0A1L1SQA8;P62852	A0A1L1SQA8_MOUSE;RS25_MOUSE	0.000777957	12.23623246	11.34442764	13.42899097	13.06506846	11.67188347	11.6282149	12.2619669	12.07988694	12.23436831	11.20690106	11.76615525	12.24036749	12.13821385	NA	NA	NA	12.80935062	12.86089411	12.62666739	NA	11.60006617	12.48837684	NA	12.01013364	12.21758938	NA	NA	11.96116305	NA	NA	12.61737235	11.83157796	12.82502253	NA	12.11361518	12.68037905	12.36837605	11.90445234	12.35504144	NA	NA	12.49558353
WAHR	FALSCH	AALQELLSK	A0A1L1SQA8;P62852	40S ribosomal protein S25	A0A1L1SQA8;P62852	A0A1L1SQA8_MOUSE;RS25_MOUSE	0.000777957	14.60442727	17.27641744	NA	NA	16.05625053	14.47194005	15.4588166	NA	14.48596941	15.23648004	15.62618187	14.03187431	15.35657193	NA	14.42105844	NA	NA	NA	14.9205932	NA	15.74371476	13.915187	NA	14.85867295	NA	13.87882607	13.51814646	NA	14.70651246	15.02398548	NA	16.25899176	14.04853205	14.10277476	16.08080593	13.84336536	14.94636615	NA	NA	13.40270948	NA	14.37320223
WAHR	FALSCH	DKLNNLVLFDK	A0A1L1SQA8;P62852	40S ribosomal protein S25	A0A1L1SQA8;P62852	A0A1L1SQA8_MOUSE;RS25_MOUSE	0.000777957	10.68942598	9.607885802	NA	NA	NA	10.35622339	11.35739366	NA	10.3754489	11.51153445	11.61982145	NA	10.91317742	NA	NA	NA	NA	NA	NA	NA	NA	10.0707294	NA	NA	NA	NA	NA	10.12558553	9.833234432	11.21064824	NA	11.71847174	NA	NA	NA	NA	NA	10.2470351	NA	NA	NA	9.679104729
WAHR	FALSCH	ALVKPQAIKPK	A0A1L1SS27;A0A1L1SUN1;F6QL70;P47915;Q5M8M8;W4VSN7	60S ribosomal protein L29 (Fragment);60S ribosomal protein L29 (Fragment);60S ribosomal protein L29;60S ribosomal protein L29;60S ribosomal protein L29;60S ribosomal protein L29	A0A1L1SS27;A0A1L1SUN1;F6QL70;P47915;Q5M8M8;W4VSN7	A0A1L1SS27_MOUSE;A0A1L1SUN1_MOUSE;F6QL70_MOUSE;RL29_MOUSE;Q5M8M8_MOUSE;W4VSN7_MOUSE	0.00027497	11.36110882	11.38713174	12.04177072	11.88606046	13.34977643	12.86900345	13.18611313	13.20246594	12.5869838	12.6973563	13.45162654	12.58025838	11.55466828	11.69344383	12.39485093	NA	NA	NA	11.21861696	NA	12.49912551	12.34052589	11.58137034	11.57092998	NA	12.23910894	11.59610519	12.21545776	12.39278301	12.71801144	12.47193496	13.05475707	11.78481064	12.45073093	12.67475939	10.05366025	12.5113198	12.49219951	11.86484356	9.424409925	12.22328184	12.32977937
WAHR	FALSCH	LAFIAHPK	A0A1L1SS27;A0A1L1SUN1;F6QL70;P47915;Q5M8M8;W4VSN7	60S ribosomal protein L29 (Fragment);60S ribosomal protein L29 (Fragment);60S ribosomal protein L29;60S ribosomal protein L29;60S ribosomal protein L29;60S ribosomal protein L29	A0A1L1SS27;A0A1L1SUN1;F6QL70;P47915;Q5M8M8;W4VSN7	A0A1L1SS27_MOUSE;A0A1L1SUN1_MOUSE;F6QL70_MOUSE;RL29_MOUSE;Q5M8M8_MOUSE;W4VSN7_MOUSE	0.00027497	12.1851666	NA	12.35965772	12.20745702	13.72186964	13.62646737	13.92222028	13.86885242	13.18338884	13.86883874	14.07395702	12.92618113	NA	NA	13.05600536	NA	NA	NA	12.09863849	NA	13.43531147	12.7667301	10.79250921	12.66839059	14.16406407	12.41926368	12.31462767	13.21002576	12.39436599	13.77326035	12.70033279	14.68003625	11.86833393	11.94940778	12.79793707	NA	12.69326282	13.58390037	NA	NA	12.54304097	12.97085646
WAHR	FALSCH	GLGTEVPGNFQGPDPYR	A0A1L1SSA8;Q91XE8	Transmembrane protein 205 (Fragment);Transmembrane protein 205	A0A1L1SSA8;Q91XE8	A0A1L1SSA8_MOUSE;TM205_MOUSE	0.003484948	NA	NA	NA	NA	NA	12.92350517	NA	NA	NA	NA	12.66106321	NA	14.03115514	NA	NA	NA	NA	NA	NA	NA	13.66124151	NA	NA	12.65304784	NA	NA	NA	13.74697908	NA	NA	NA	13.39136449	NA	NA	14.01746342	NA	13.0142539	NA	NA	NA	NA	NA
WAHR	FALSCH	IEAACFATIK	A0A1L1STE6;Q9D6R2	Isocitrate dehydrogenase [NAD] subunit, mitochondrial;Isocitrate dehydrogenase [NAD] subunit alpha, mitochondrial	A0A1L1STE6;Q9D6R2	A0A1L1STE6_MOUSE;IDH3A_MOUSE	1.70802E-05	15.96881147	15.75848706	14.65333931	16.12069803	15.11882437	15.71749159	15.33333514	15.58925235	15.85691891	15.53541529	15.29270398	15.85778917	15.68297339	15.28643826	15.81149234	15.85376861	15.92286207	15.11459024	16.53123959	15.46065332	15.10590244	16.25330141	15.42177923	16.22020004	15.6698181	16.4025853	15.26794431	16.03771201	16.30482452	15.60198488	15.85030422	14.60242332	15.46700104	15.04607969	13.96021099	16.01659468	16.35540268	15.87096587	16.72145457	15.64106682	15.25562583	16.00024169
WAHR	FALSCH	APIQWEER	A0A1L1STE6;Q9D6R2	Isocitrate dehydrogenase [NAD] subunit, mitochondrial;Isocitrate dehydrogenase [NAD] subunit alpha, mitochondrial	A0A1L1STE6;Q9D6R2	A0A1L1STE6_MOUSE;IDH3A_MOUSE	1.70802E-05	15.32219504	16.13389224	15.15035359	16.1929023	15.04177035	16.17021412	15.72842901	15.81526059	15.38948379	16.11984018	15.54821283	15.67820999	15.59522547	15.27786551	16.61989635	15.55224446	16.03232925	15.47294552	16.25922295	15.38604518	NA	16.214996	15.94509003	15.04854819	15.4261376	15.62711688	15.78061476	16.07372485	15.84645249	15.8675872	15.7784345	15.6683372	15.46488989	15.12029954	NA	16.29558093	15.87621598	15.95572483	16.90430091	15.9518263	15.05028835	15.92464716
WAHR	FALSCH	CSDFTEEICR	A0A1L1STE6;Q9D6R2	Isocitrate dehydrogenase [NAD] subunit, mitochondrial;Isocitrate dehydrogenase [NAD] subunit alpha, mitochondrial	A0A1L1STE6;Q9D6R2	A0A1L1STE6_MOUSE;IDH3A_MOUSE	1.70802E-05	13.86282233	13.61926792	NA	14.18686852	13.6618994	13.84190542	13.3988539	14.17218673	14.33318083	13.55618841	13.8736319	14.56235338	14.18296202	13.83941257	14.53992832	14.29780573	14.68439378	NA	15.12553387	NA	14.49559053	14.50875879	13.96961582	14.82929186	14.07496255	14.69581596	14.02467432	14.42830384	14.25629784	13.60136407	14.3479438	12.71667651	14.36228959	13.84356217	NA	14.88650286	14.95928087	14.24238383	15.15047415	14.6713915	14.27164274	14.62724188
WAHR	FALSCH	IAEFAFEYAR	A0A1L1STE6;Q9D6R2	Isocitrate dehydrogenase [NAD] subunit, mitochondrial;Isocitrate dehydrogenase [NAD] subunit alpha, mitochondrial	A0A1L1STE6;Q9D6R2	A0A1L1STE6_MOUSE;IDH3A_MOUSE	1.70802E-05	15.03325803	14.74144532	14.75345144	15.04661592	13.78127735	14.48195396	14.07893276	14.27991648	14.31196826	14.02983918	13.76877452	14.55200946	14.06646947	14.53498948	14.44390225	14.54494283	14.86506857	14.11048761	14.82001336	14.81505738	13.84957095	14.72945208	14.60069501	15.64369859	14.11207881	14.87096247	14.73351597	14.39373414	15.35877665	14.11873026	14.95558181	13.50101154	13.93390145	14.18021471	13.72953608	14.91722202	14.62374429	14.45131098	15.09122786	14.88192622	14.53821441	14.62708477
WAHR	FALSCH	TPYTDVNIVTIR	A0A1L1STE6;Q9D6R2	Isocitrate dehydrogenase [NAD] subunit, mitochondrial;Isocitrate dehydrogenase [NAD] subunit alpha, mitochondrial	A0A1L1STE6;Q9D6R2	A0A1L1STE6_MOUSE;IDH3A_MOUSE	1.70802E-05	14.11564332	14.12502198	13.69343764	14.07774349	13.13998692	14.09064897	13.61355772	14.2442366	13.93912167	13.76507355	13.50649446	13.92788078	13.77327796	13.64604801	14.61962656	14.28745515	14.28014194	13.61446664	14.57297312	13.61069345	13.27964959	14.56533183	13.91441346	14.53076212	13.52426503	14.88442956	13.80555532	13.80611633	14.15890193	13.42207379	14.65076858	13.91101417	13.68193136	14.7309636	13.25191951	14.30304592	14.46702905	14.04246155	14.90101273	14.14472997	13.43316143	14.4816765
WAHR	FALSCH	ENTEGEYSGIEHVIVDGVVQSIK	A0A1L1STE6;Q9D6R2	Isocitrate dehydrogenase [NAD] subunit, mitochondrial;Isocitrate dehydrogenase [NAD] subunit alpha, mitochondrial	A0A1L1STE6;Q9D6R2	A0A1L1STE6_MOUSE;IDH3A_MOUSE	1.70802E-05	13.21685241	14.58183621	13.25218065	14.18255012	NA	14.21078158	13.33380592	13.39218835	13.54012241	13.5948342	13.56637482	13.39894525	13.6117552	13.28977698	13.9736934	14.10965909	14.2170918	13.17827108	14.19089017	14.17007243	13.78475741	14.32216399	13.96354427	14.67114607	13.86373128	14.81914254	13.91642579	14.43071276	14.37077199	13.73458548	14.70745605	13.60939221	13.47725656	14.22683283	12.50046961	14.29116409	14.17121434	14.00913135	14.6238178	13.82301084	13.62158635	13.83276764
WAHR	FALSCH	MSDGLFLQK	A0A1L1STE6;Q9D6R2	Isocitrate dehydrogenase [NAD] subunit, mitochondrial;Isocitrate dehydrogenase [NAD] subunit alpha, mitochondrial	A0A1L1STE6;Q9D6R2	A0A1L1STE6_MOUSE;IDH3A_MOUSE	1.70802E-05	12.3751563	12.19316483	NA	NA	12.05244922	12.22312189	12.13135021	12.58637453	13.06419494	12.32397351	12.426161	NA	12.22032619	NA	12.78707563	NA	12.99906762	NA	13.11789516	NA	12.79707432	13.53974209	11.88355287	14.45727108	12.75772036	15.05937112	NA	NA	14.22766095	12.09490897	15.71446048	NA	NA	14.60930869	14.06482291	12.87494255	13.96266804	13.47161129	13.79288148	12.19389247	NA	13.55338898
WAHR	FALSCH	CSDFTEEICRR	A0A1L1STE6;Q9D6R2	Isocitrate dehydrogenase [NAD] subunit, mitochondrial;Isocitrate dehydrogenase [NAD] subunit alpha, mitochondrial	A0A1L1STE6;Q9D6R2	A0A1L1STE6_MOUSE;IDH3A_MOUSE	1.70802E-05	14.8924237	14.8488716	NA	16.19775452	NA	16.07371258	15.24031985	NA	15.67935271	15.67341119	NA	16.06755224	NA	16.34234501	16.04166964	NA	16.31190144	NA	14.91117541	NA	14.45251451	16.1873162	16.04850589	14.75487702	NA	15.66387552	NA	13.99126232	14.14735757	NA	15.47293638	NA	15.99586936	NA	NA	NA	15.53831847	NA	16.00179888	NA	NA	15.77332202
WAHR	FALSCH	TPIAAGHPSMNLLLR	A0A1L1STE6;Q9D6R2	Isocitrate dehydrogenase [NAD] subunit, mitochondrial;Isocitrate dehydrogenase [NAD] subunit alpha, mitochondrial	A0A1L1STE6;Q9D6R2	A0A1L1STE6_MOUSE;IDH3A_MOUSE	1.70802E-05	NA	13.60509954	NA	NA	NA	NA	NA	NA	13.49412412	NA	13.41610382	NA	NA	NA	NA	NA	NA	NA	14.14631364	NA	13.88014331	13.97333147	13.75648803	14.90469737	NA	14.63024957	NA	14.06513487	14.80889807	13.26173174	15.12959718	NA	NA	NA	NA	NA	13.94649215	14.10743258	14.54393562	NA	NA	13.89909142
WAHR	FALSCH	HMGLFDHAAK	A0A1L1STE6;Q9D6R2	Isocitrate dehydrogenase [NAD] subunit, mitochondrial;Isocitrate dehydrogenase [NAD] subunit alpha, mitochondrial	A0A1L1STE6;Q9D6R2	A0A1L1STE6_MOUSE;IDH3A_MOUSE	1.70802E-05	NA	NA	NA	NA	NA	NA	NA	NA	NA	NA	NA	NA	NA	NA	NA	NA	NA	NA	NA	NA	NA	NA	NA	NA	NA	NA	NA	7.530250454	12.13767338	NA	NA	NA	NA	NA	NA	NA	NA	NA	NA	NA	NA	NA
WAHR	FALSCH	NVTAIQGPGGK	A0A1L1STE6;Q9D6R2	Isocitrate dehydrogenase [NAD] subunit, mitochondrial;Isocitrate dehydrogenase [NAD] subunit alpha, mitochondrial	A0A1L1STE6;Q9D6R2	A0A1L1STE6_MOUSE;IDH3A_MOUSE	1.70802E-05	NA	NA	NA	NA	NA	NA	NA	NA	NA	NA	NA	NA	NA	NA	NA	NA	NA	NA	NA	NA	NA	NA	NA	NA	NA	NA	NA	NA	NA	NA	NA	NA	NA	NA	NA	12.27813448	NA	NA	NA	NA	NA	NA
WAHR	FALSCH	KTFDLYANVRPCVSIEGYK	A0A1L1STE6;Q9D6R2	Isocitrate dehydrogenase [NAD] subunit, mitochondrial;Isocitrate dehydrogenase [NAD] subunit alpha, mitochondrial	A0A1L1STE6;Q9D6R2	A0A1L1STE6_MOUSE;IDH3A_MOUSE	1.70802E-05	NA	NA	NA	15.41990554	NA	NA	NA	NA	NA	NA	NA	NA	NA	NA	NA	NA	NA	NA	NA	NA	NA	NA	NA	NA	NA	NA	NA	NA	NA	NA	NA	NA	NA	NA	NA	NA	NA	NA	NA	NA	NA	NA
WAHR	FALSCH	WMIPPEAK	A0A1L1STE6;Q9D6R2	Isocitrate dehydrogenase [NAD] subunit, mitochondrial;Isocitrate dehydrogenase [NAD] subunit alpha, mitochondrial	A0A1L1STE6;Q9D6R2	A0A1L1STE6_MOUSE;IDH3A_MOUSE	1.70802E-05	NA	NA	NA	NA	NA	NA	NA	NA	NA	NA	NA	NA	NA	14.73387499	NA	NA	NA	NA	NA	NA	NA	NA	NA	NA	NA	NA	NA	NA	NA	NA	NA	NA	NA	NA	NA	NA	NA	NA	NA	NA	NA	NA
WAHR	FALSCH	TFDLYANVRPCVSIEGYK	A0A1L1STE6;Q9D6R2	Isocitrate dehydrogenase [NAD] subunit, mitochondrial;Isocitrate dehydrogenase [NAD] subunit alpha, mitochondrial	A0A1L1STE6;Q9D6R2	A0A1L1STE6_MOUSE;IDH3A_MOUSE	1.70802E-05	NA	NA	NA	NA	NA	NA	13.50983962	NA	NA	NA	NA	NA	NA	NA	NA	NA	NA	NA	NA	NA	NA	NA	NA	NA	NA	NA	NA	NA	NA	NA	NA	NA	NA	NA	NA	NA	NA	NA	NA	NA	NA	NA
WAHR	FALSCH	AGLSLYGNPR	A0A1L1SUI3;Q9D1F9	Solute carrier family 37 (glucose-6-phosphate transporter), member 4;Solute carrier family 37 (Glucose-6-phosphate transporter), member 4	A0A1L1SUI3;Q9D1F9	A0A1L1SUI3_MOUSE;Q9D1F9_MOUSE	0.003773396	NA	NA	NA	NA	NA	NA	NA	NA	NA	NA	NA	NA	NA	14.9663885	NA	15.48120281	15.038874	14.99109399	NA	NA	NA	NA	14.82590875	NA	NA	14.55898567	NA	NA	14.54064291	NA	14.98826105	NA	15.19976998	15.31285341	NA	NA	NA	NA	NA	NA	15.52127515	NA
FALSCH	FALSCH	FVSGVLSDQMSAR	A0A1L1SUI3;Q9D1F9	Solute carrier family 37 (glucose-6-phosphate transporter), member 4;Solute carrier family 37 (Glucose-6-phosphate transporter), member 4	A0A1L1SUI3;Q9D1F9	A0A1L1SUI3_MOUSE;Q9D1F9_MOUSE	0.003773396	NA	NA	NA	NA	NA	NA	NA	NA	NA	NA	NA	NA	NA	NA	NA	NA	NA	NA	NA	NA	NA	NA	NA	NA	NA	NA	NA	NA	NA	NA	13.02384409	NA	NA	13.52414178	NA	NA	NA	NA	NA	NA	NA	NA
FALSCH	FALSCH	DGLAFNALIHR	A0A1L1SV25;P57780	Alpha-actinin-4	A0A1L1SV25;P57780	A0A1L1SV25_MOUSE;ACTN4_MOUSE	0.001692506	18.96937955	11.95628849	17.04332032	11.95336437	16.19891459	19.50614567	NA	NA	19.29340138	NA	19.76023946	NA	18.7986323	17.26352626	19.49553249	17.31412591	17.90706533	16.48324159	19.21590966	16.60307602	19.54405661	18.77146077	16.97779016	10.61978099	11.61330241	18.31881016	16.77626228	19.1743551	16.46651023	19.53198524	NA	19.30849807	15.51710242	16.69534142	18.43410601	NA	18.97339288	10.6370901	18.10217413	NA	17.21323269	11.44425258
FALSCH	FALSCH	GISQEQMQEFR	A0A1L1SV25;P57780	Alpha-actinin-4	A0A1L1SV25;P57780	A0A1L1SV25_MOUSE;ACTN4_MOUSE	0.001692506	NA	10.53584158	NA	NA	NA	NA	NA	NA	11.41442141	NA	NA	NA	NA	NA	NA	NA	NA	NA	NA	NA	NA	NA	NA	NA	NA	NA	NA	NA	NA	NA	11.88092548	NA	NA	NA	NA	NA	9.689976744	NA	NA	11.38957128	NA	NA
FALSCH	FALSCH	ETTDTDTADQVIASFK	A0A1L1SV25;P57780	Alpha-actinin-4	A0A1L1SV25;P57780	A0A1L1SV25_MOUSE;ACTN4_MOUSE	0.001692506	NA	NA	NA	12.74080601	11.33311724	NA	NA	NA	NA	NA	NA	NA	11.50011332	NA	10.60018739	NA	NA	NA	11.36536963	NA	NA	NA	NA	11.23011277	13.10890271	NA	NA	11.51741552	18.78793356	NA	NA	NA	NA	NA	NA	NA	NA	11.89387235	NA	NA	NA	NA
FALSCH	FALSCH	LSGSNPYTTVTPQIINSK	A0A1L1SV25;P57780	Alpha-actinin-4	A0A1L1SV25;P57780	A0A1L1SV25_MOUSE;ACTN4_MOUSE	0.001692506	NA	NA	NA	11.99886716	NA	NA	9.389827794	NA	NA	NA	NA	NA	NA	NA	NA	NA	NA	NA	NA	NA	NA	NA	NA	10.47876801	13.02844946	NA	NA	NA	NA	NA	NA	NA	NA	NA	NA	NA	NA	NA	NA	NA	NA	NA
FALSCH	FALSCH	VEQIAAIAQELNELDYYDSHNVNTR	A0A1L1SV25;P57780	Alpha-actinin-4	A0A1L1SV25;P57780	A0A1L1SV25_MOUSE;ACTN4_MOUSE	0.001692506	NA	NA	NA	NA	NA	NA	NA	NA	NA	NA	NA	NA	NA	NA	NA	NA	NA	NA	NA	NA	NA	NA	NA	NA	NA	NA	NA	NA	NA	NA	NA	NA	NA	NA	NA	NA	NA	11.58368182	NA	NA	NA	NA
WAHR	FALSCH	EAFQLFDR	A0A1W2P6F6;A0A1W2P7Q9;Q60605	Myosin light polypeptide 6	A0A1W2P6F6;A0A1W2P7Q9;Q60605	A0A1W2P6F6_MOUSE;A0A1W2P7Q9_MOUSE;MYL6_MOUSE	1.77382E-06	15.78141416	NA	NA	15.57591658	13.8758123	NA	NA	14.4235211	NA	14.5115495	14.91768207	NA	15.24334347	15.10336183	15.05658381	NA	14.96027287	NA	15.65657023	NA	15.40547189	15.31884624	NA	15.36197465	15.68376743	15.10856029	15.22848804	15.29362948	14.90777097	15.43715103	15.04600453	15.11634579	15.72801789	15.27794163	NA	14.87911053	15.36497545	15.17478654	14.83853482	NA	15.24604702	15.41587373
FALSCH	FALSCH	ALGQNPTNAEVLK	A0A1W2P6F6;A0A1W2P7Q9;Q60605	Myosin light polypeptide 6	A0A1W2P6F6;A0A1W2P7Q9;Q60605	A0A1W2P6F6_MOUSE;A0A1W2P7Q9_MOUSE;MYL6_MOUSE	1.77382E-06	18.20647725	18.34237358	14.80906197	15.59203652	19.82962133	17.96745	19.37473766	19.19565704	17.83436624	18.88570389	18.97421564	18.5846537	19.21112458	15.39603758	17.71261622	15.50141081	15.60678778	15.08415916	17.58326904	14.47204167	19.80491638	15.58553808	15.47652346	17.9286254	18.96017659	15.45886994	15.82933567	19.09026425	15.35682974	18.81108401	15.55294052	19.43759585	15.02364152	15.5810395	19.96592758	14.40813423	17.38775588	19.15511195	15.32680014	15.40689438	15.41087588	18.13429796
FALSCH	FALSCH	NKDQGTYEDYVEGLR	A0A1W2P6F6;A0A1W2P7Q9;Q60605	Myosin light polypeptide 6	A0A1W2P6F6;A0A1W2P7Q9;Q60605	A0A1W2P6F6_MOUSE;A0A1W2P7Q9_MOUSE;MYL6_MOUSE	1.77382E-06	17.29062561	NA	18.57883395	18.25371403	NA	17.15587064	16.10309752	17.30414601	17.44019923	15.90110931	15.94117815	17.37470433	16.90922281	18.18540886	16.0147511	18.41745109	18.24790809	18.05001603	17.09477094	18.46451505	16.09301664	16.83955073	17.47259256	16.07991323	16.06007349	16.56670227	18.74130308	15.8939017	15.33221183	16.19154634	16.73184886	15.57158251	17.88971594	17.71038762	NA	18.3794193	16.80787415	16.95632335	18.08751349	18.54599066	18.42099938	17.15378404
FALSCH	FALSCH	HVLVTLGEK	A0A1W2P6F6;A0A1W2P7Q9;Q60605	Myosin light polypeptide 6	A0A1W2P6F6;A0A1W2P7Q9;Q60605	A0A1W2P6F6_MOUSE;A0A1W2P7Q9_MOUSE;MYL6_MOUSE	1.77382E-06	NA	NA	NA	NA	NA	NA	NA	NA	NA	NA	NA	NA	NA	NA	NA	NA	NA	NA	NA	NA	NA	NA	NA	NA	NA	NA	15.7243336	NA	13.96010359	NA	14.58629435	NA	16.28881052	16.0461586	NA	12.61937257	14.70031792	NA	NA	NA	NA	14.59174152
FALSCH	FALSCH	DQGTYEDYVEGLR	A0A1W2P6F6;A0A1W2P7Q9;Q60605	Myosin light polypeptide 6	A0A1W2P6F6;A0A1W2P7Q9;Q60605	A0A1W2P6F6_MOUSE;A0A1W2P7Q9_MOUSE;MYL6_MOUSE	1.77382E-06	NA	NA	NA	NA	NA	NA	NA	NA	NA	NA	NA	NA	NA	NA	NA	NA	NA	NA	NA	NA	NA	NA	NA	NA	NA	NA	NA	NA	11.16065334	NA	NA	NA	13.37103143	NA	NA	NA	15.42450118	NA	NA	NA	NA	NA
WAHR	FALSCH	ISEMEEELK	A0A1W2P750;Q9DBR7	Protein phosphatase 1 regulatory subunit 12A (Fragment);Protein phosphatase 1 regulatory subunit 12A	A0A1W2P750;Q9DBR7	A0A1W2P750_MOUSE;MYPT1_MOUSE	0.004421537	NA	NA	NA	NA	NA	NA	NA	NA	NA	NA	NA	NA	NA	NA	NA	NA	NA	NA	NA	NA	NA	NA	NA	NA	NA	NA	NA	NA	12.74279245	NA	NA	NA	NA	NA	NA	14.06973006	NA	NA	NA	13.96273806	NA	NA
WAHR	FALSCH	LDPGAIMEQVK	A0A1W2P756;P62075	Mitochondrial import inner membrane translocase subunit Tim13	A0A1W2P756;P62075	A0A1W2P756_MOUSE;TIM13_MOUSE	2.26767E-06	18.32746976	19.8526656	19.18516721	18.43772328	18.8844363	17.26593228	17.39759023	18.28674946	17.50433215	17.38480421	18.09943684	17.57468721	17.5620873	18.45607541	17.13990175	17.78498831	17.49702466	19.41219506	18.93559341	17.97410186	19.25716988	18.30969581	19.9260387	18.15420513	17.80563379	19.10058061	17.19514055	19.03431272	15.55808571	17.96701921	20.1569588	17.74470187	19.54738672	19.75007432	22.39241188	17.26604747	19.08561492	18.63410908	17.59238431	17.4791809	18.53700836	18.71785607
WAHR	FALSCH	VQIAVANAQELLQR	A0A1W2P756;P62075	Mitochondrial import inner membrane translocase subunit Tim13	A0A1W2P756;P62075	A0A1W2P756_MOUSE;TIM13_MOUSE	2.26767E-06	NA	NA	NA	NA	NA	NA	NA	NA	NA	NA	NA	NA	NA	NA	NA	NA	NA	NA	NA	NA	NA	12.39374204	NA	NA	NA	12.12450797	NA	NA	NA	NA	NA	NA	NA	NA	NA	NA	NA	NA	12.02342972	NA	NA	NA
WAHR	FALSCH	STELLIR	A0A1W2P768;E0CZ27;F8WI35;P02301;P68433;P84228;P84244	Histone H3.2;Histone H3 (Fragment);Histone H3;Histone H3.3C;Histone H3.1;Histone H3.2;Histone H3.3	A0A1W2P768;E0CZ27;F8WI35;P02301;P68433;P84228;P84244	A0A1W2P768_MOUSE;E0CZ27_MOUSE;F8WI35_MOUSE;H3C_MOUSE;H31_MOUSE;H32_MOUSE;H33_MOUSE	1.77382E-06	20.9771456	20.69680116	19.45096388	20.47278563	20.43167895	20.94851691	21.22297669	21.03449125	20.73890883	20.89506352	21.16281193	20.42963998	21.107405	19.49087981	20.86500079	19.41191792	19.44058685	19.35118005	20.9035106	19.1503388	20.85636777	19.98999538	19.22439402	20.60276646	21.26140733	20.14692931	19.5499617	20.83298713	20.24494899	20.90390032	20.08256784	20.73237346	19.36151946	19.42242985	20.39863957	19.98877006	20.74895893	21.02859205	19.83530442	19.61897827	19.57323668	20.75601299
FALSCH	FALSCH	YRPGTVALR	A0A1W2P768;E0CZ27;F8WI35;P02301;P68433;P84228;P84244	Histone H3.2;Histone H3 (Fragment);Histone H3;Histone H3.3C;Histone H3.1;Histone H3.2;Histone H3.3	A0A1W2P768;E0CZ27;F8WI35;P02301;P68433;P84228;P84244	A0A1W2P768_MOUSE;E0CZ27_MOUSE;F8WI35_MOUSE;H3C_MOUSE;H31_MOUSE;H32_MOUSE;H33_MOUSE	1.77382E-06	17.45209128	16.80161391	16.14915388	16.95998709	17.20226136	17.24761123	17.15213507	17.56443022	17.03652795	17.16336096	17.68262488	17.2446108	17.46739705	16.5014789	17.19628101	16.48578288	16.42942366	16.64473853	16.83411491	16.48496474	16.87054025	16.82395587	16.35043751	16.79965245	17.58675366	16.73496366	16.52917957	16.43603337	16.46918551	17.40191498	16.9167091	17.1667089	16.52156204	16.64666355	16.98430773	16.38932208	17.25406059	17.70072823	16.6169538	16.12132159	16.44086365	17.44871687
WAHR	FALSCH	EIAQDFKTDLR	A0A1W2P768;E0CZ27;F8WI35;P02301;P68433;P84228;P84244	Histone H3.2;Histone H3 (Fragment);Histone H3;Histone H3.3C;Histone H3.1;Histone H3.2;Histone H3.3	A0A1W2P768;E0CZ27;F8WI35;P02301;P68433;P84228;P84244	A0A1W2P768_MOUSE;E0CZ27_MOUSE;F8WI35_MOUSE;H3C_MOUSE;H31_MOUSE;H32_MOUSE;H33_MOUSE	1.77382E-06	14.78525286	14.07513401	NA	NA	13.41164794	15.29705194	14.69892165	NA	15.16239448	15.15154032	14.64874094	16.16701808	NA	NA	15.50356737	NA	NA	NA	15.22892192	NA	14.03245148	NA	NA	13.6923762	15.17657651	16.91311126	NA	NA	NA	14.92816218	NA	14.42483053	NA	NA	13.73358932	NA	NA	15.06972366	NA	NA	NA	NA
WAHR	FALSCH	AQLEVGFPPVLER	A0A1W2P7G5;A0A1W2P7J1;E9Q3H6	Coenzyme Q10A	A0A1W2P7G5;A0A1W2P7J1;E9Q3H6	A0A1W2P7G5_MOUSE;A0A1W2P7J1_MOUSE;E9Q3H6_MOUSE	0.000318951	NA	NA	13.78074371	13.6416143	13.27305583	14.5235813	13.934923	14.37922672	14.31372731	NA	NA	15.269252	NA	13.77486148	15.39162148	15.12533506	NA	14.6717553	13.93794009	15.27792349	NA	14.52374265	12.76088253	NA	NA	14.57779263	14.71957393	14.43662687	15.28669582	13.8394925	15.49639528	13.0963967	14.96153461	14.74777625	14.7811954	15.55006513	14.16033092	13.98018365	NA	NA	14.12108447	14.37194628
WAHR	FALSCH	FGPETAIPR	A0A1W2P7G5;A0A1W2P7J1;E9Q3H6	Coenzyme Q10A	A0A1W2P7G5;A0A1W2P7J1;E9Q3H6	A0A1W2P7G5_MOUSE;A0A1W2P7J1_MOUSE;E9Q3H6_MOUSE	0.000318951	NA	14.51557537	NA	NA	15.07775616	15.03608688	14.84869921	15.44024911	15.10251214	15.0082673	14.84811375	15.81181567	NA	15.58556833	15.63796933	16.02334431	15.21488071	16.01705328	14.69910548	16.05017785	NA	15.92446037	14.5983724	NA	14.64724548	16.14383643	16.05420424	15.118465	16.23428219	15.0529271	16.94296588	14.85569408	15.80366955	15.44203911	15.88561712	16.56724385	NA	15.22404576	NA	15.47900593	15.50281182	NA
WAHR	FALSCH	FSPGIPSYPR	A0A1W2P7G5;A0A1W2P7J1;E9Q3H6	Coenzyme Q10A	A0A1W2P7G5;A0A1W2P7J1;E9Q3H6	A0A1W2P7G5_MOUSE;A0A1W2P7J1_MOUSE;E9Q3H6_MOUSE	0.000318951	16.85425865	NA	NA	NA	16.53448945	16.2623592	NA	16.47652995	16.28779617	NA	15.63658014	16.54934316	NA	15.4445519	16.11640507	15.9189381	NA	15.94357243	15.74142864	15.87208585	15.56933523	16.05803805	NA	NA	14.79185747	16.05402892	15.71652805	14.9278452	16.2214799	NA	16.8918718	14.67189367	NA	NA	15.58540692	16.47068988	16.43352772	15.87262646	NA	NA	15.14376626	15.45289924
WAHR	FALSCH	ELMFHEVHQT	A0A1W2P7G5;A0A1W2P7J1;E9Q3H6	Coenzyme Q10A	A0A1W2P7G5;A0A1W2P7J1;E9Q3H6	A0A1W2P7G5_MOUSE;A0A1W2P7J1_MOUSE;E9Q3H6_MOUSE	0.000318951	NA	NA	NA	NA	NA	NA	NA	NA	NA	NA	NA	NA	NA	NA	NA	NA	NA	NA	NA	NA	NA	NA	NA	NA	NA	NA	NA	NA	NA	NA	11.87667718	NA	NA	NA	NA	NA	NA	NA	NA	NA	NA	NA
WAHR	FALSCH	VGLQAQPVPEETVKK	A0A1W2P812;G3X971;G5E8K2;G5E8K3;G5E8K5;S4R165;S4R187;S4R1S2;S4R1X7;S4R236;S4R2C1;S4R2F5;S4R2J6;S4R2K9;S4R2S8	Ankyrin-3;Ankyrin 3, epithelial, isoform CRA_i;Ankyrin 3, epithelial, isoform CRA_l;Ankyrin 3, epithelial, isoform CRA_b;Ankyrin-3;Ankyrin-3;Ankyrin-3;Ankyrin-3;Ankyrin-3;Ankyrin-3 (Fragment);Ankyrin-3;Ankyrin-3;Ankyrin-3;Ankyrin-3 (Fragment);Ankyrin-3	A0A1W2P812;G3X971;G5E8K2;G5E8K3;G5E8K5;S4R165;S4R187;S4R1S2;S4R1X7;S4R236;S4R2C1;S4R2F5;S4R2J6;S4R2K9;S4R2S8	A0A1W2P812_MOUSE;G3X971_MOUSE;G5E8K2_MOUSE;G5E8K3_MOUSE;ANK3_MOUSE;S4R165_MOUSE;S4R187_MOUSE;S4R1S2_MOUSE;S4R1X7_MOUSE;S4R236_MOUSE;S4R2C1_MOUSE;S4R2F5_MOUSE;S4R2J6_MOUSE;S4R2K9_MOUSE;S4R2S8_MOUSE	0.002739758	12.39068395	12.0944046	NA	NA	12.3475412	NA	12.1192957	12.30729349	12.18091555	12.22278118	12.07366872	12.09810673	12.17699405	NA	11.91966215	NA	NA	NA	11.51043072	NA	12.06176882	NA	NA	NA	12.20548336	NA	NA	11.7219793	NA	NA	NA	12.3219855	NA	NA	12.08422623	NA	11.70416235	11.61417939	NA	NA	NA	NA
FALSCH	FALSCH	TEEPVSPLTAYQK	A0A1W2P812;G3X971;G5E8K2;G5E8K3;G5E8K5;S4R165;S4R187;S4R1S2;S4R1X7;S4R236;S4R2C1;S4R2F5;S4R2J6;S4R2K9;S4R2S8	Ankyrin-3;Ankyrin 3, epithelial, isoform CRA_i;Ankyrin 3, epithelial, isoform CRA_l;Ankyrin 3, epithelial, isoform CRA_b;Ankyrin-3;Ankyrin-3;Ankyrin-3;Ankyrin-3;Ankyrin-3;Ankyrin-3 (Fragment);Ankyrin-3;Ankyrin-3;Ankyrin-3;Ankyrin-3 (Fragment);Ankyrin-3	A0A1W2P812;G3X971;G5E8K2;G5E8K3;G5E8K5;S4R165;S4R187;S4R1S2;S4R1X7;S4R236;S4R2C1;S4R2F5;S4R2J6;S4R2K9;S4R2S8	A0A1W2P812_MOUSE;G3X971_MOUSE;G5E8K2_MOUSE;G5E8K3_MOUSE;ANK3_MOUSE;S4R165_MOUSE;S4R187_MOUSE;S4R1S2_MOUSE;S4R1X7_MOUSE;S4R236_MOUSE;S4R2C1_MOUSE;S4R2F5_MOUSE;S4R2J6_MOUSE;S4R2K9_MOUSE;S4R2S8_MOUSE	0.002739758	13.03894383	12.12668808	NA	NA	NA	NA	NA	NA	NA	NA	NA	NA	NA	NA	NA	NA	NA	NA	NA	NA	NA	NA	NA	11.98982327	NA	NA	NA	NA	NA	NA	NA	12.12928123	NA	NA	12.61325133	NA	13.29233313	NA	NA	NA	NA	NA
WAHR	FALSCH	ATFSPIVTVEPR	A0A1W2P812;G3X971;G5E8K2;G5E8K3;G5E8K5;S4R165;S4R187;S4R1S2;S4R1X7;S4R236;S4R2C1;S4R2F5;S4R2J6;S4R2K9;S4R2S8	Ankyrin-3;Ankyrin 3, epithelial, isoform CRA_i;Ankyrin 3, epithelial, isoform CRA_l;Ankyrin 3, epithelial, isoform CRA_b;Ankyrin-3;Ankyrin-3;Ankyrin-3;Ankyrin-3;Ankyrin-3;Ankyrin-3 (Fragment);Ankyrin-3;Ankyrin-3;Ankyrin-3;Ankyrin-3 (Fragment);Ankyrin-3	A0A1W2P812;G3X971;G5E8K2;G5E8K3;G5E8K5;S4R165;S4R187;S4R1S2;S4R1X7;S4R236;S4R2C1;S4R2F5;S4R2J6;S4R2K9;S4R2S8	A0A1W2P812_MOUSE;G3X971_MOUSE;G5E8K2_MOUSE;G5E8K3_MOUSE;ANK3_MOUSE;S4R165_MOUSE;S4R187_MOUSE;S4R1S2_MOUSE;S4R1X7_MOUSE;S4R236_MOUSE;S4R2C1_MOUSE;S4R2F5_MOUSE;S4R2J6_MOUSE;S4R2K9_MOUSE;S4R2S8_MOUSE	0.002739758	NA	NA	NA	NA	15.740662	NA	NA	NA	NA	NA	NA	NA	NA	NA	NA	NA	NA	NA	NA	NA	NA	NA	NA	NA	NA	NA	NA	NA	NA	NA	NA	NA	NA	NA	NA	NA	NA	NA	NA	NA	NA	NA
WAHR	FALSCH	IKQESNQIGPEGGILSSTTVPLVQASFPEGALTK	A0A1W2P812;G3X971;G5E8K2;G5E8K3;G5E8K5;S4R165;S4R187;S4R1S2;S4R1X7;S4R236;S4R2C1;S4R2F5;S4R2J6;S4R2K9;S4R2S8	Ankyrin-3;Ankyrin 3, epithelial, isoform CRA_i;Ankyrin 3, epithelial, isoform CRA_l;Ankyrin 3, epithelial, isoform CRA_b;Ankyrin-3;Ankyrin-3;Ankyrin-3;Ankyrin-3;Ankyrin-3;Ankyrin-3 (Fragment);Ankyrin-3;Ankyrin-3;Ankyrin-3;Ankyrin-3 (Fragment);Ankyrin-3	A0A1W2P812;G3X971;G5E8K2;G5E8K3;G5E8K5;S4R165;S4R187;S4R1S2;S4R1X7;S4R236;S4R2C1;S4R2F5;S4R2J6;S4R2K9;S4R2S8	A0A1W2P812_MOUSE;G3X971_MOUSE;G5E8K2_MOUSE;G5E8K3_MOUSE;ANK3_MOUSE;S4R165_MOUSE;S4R187_MOUSE;S4R1S2_MOUSE;S4R1X7_MOUSE;S4R236_MOUSE;S4R2C1_MOUSE;S4R2F5_MOUSE;S4R2J6_MOUSE;S4R2K9_MOUSE;S4R2S8_MOUSE	0.002739758	NA	NA	NA	NA	NA	NA	NA	NA	NA	NA	NA	NA	NA	NA	NA	NA	NA	NA	NA	NA	NA	NA	NA	NA	10.70101934	NA	NA	NA	NA	9.489098024	NA	NA	NA	NA	NA	NA	NA	NA	NA	NA	NA	NA
FALSCH	FALSCH	NATTDALTSVLTK	A0A1W2P812;G3X971;G5E8K2;G5E8K3;G5E8K5;S4R165;S4R187;S4R1S2;S4R1X7;S4R236;S4R2C1;S4R2F5;S4R2J6;S4R2K9;S4R2S8	Ankyrin-3;Ankyrin 3, epithelial, isoform CRA_i;Ankyrin 3, epithelial, isoform CRA_l;Ankyrin 3, epithelial, isoform CRA_b;Ankyrin-3;Ankyrin-3;Ankyrin-3;Ankyrin-3;Ankyrin-3;Ankyrin-3 (Fragment);Ankyrin-3;Ankyrin-3;Ankyrin-3;Ankyrin-3 (Fragment);Ankyrin-3	A0A1W2P812;G3X971;G5E8K2;G5E8K3;G5E8K5;S4R165;S4R187;S4R1S2;S4R1X7;S4R236;S4R2C1;S4R2F5;S4R2J6;S4R2K9;S4R2S8	A0A1W2P812_MOUSE;G3X971_MOUSE;G5E8K2_MOUSE;G5E8K3_MOUSE;ANK3_MOUSE;S4R165_MOUSE;S4R187_MOUSE;S4R1S2_MOUSE;S4R1X7_MOUSE;S4R236_MOUSE;S4R2C1_MOUSE;S4R2F5_MOUSE;S4R2J6_MOUSE;S4R2K9_MOUSE;S4R2S8_MOUSE	0.002739758	NA	NA	NA	NA	NA	NA	NA	NA	NA	NA	NA	NA	11.10557457	NA	NA	NA	NA	NA	NA	NA	NA	NA	NA	NA	NA	NA	NA	NA	NA	NA	NA	NA	NA	NA	NA	NA	NA	NA	NA	NA	NA	NA
WAHR	FALSCH	AQQNPTLLAELR	A0A1Y7VJN9;A0A1Y7VL34;Q8CFR5;Q9D2N4	Dystrobrevin;Dystrobrevin;Dystrobrevin;Dystrobrevin alpha	A0A1Y7VJN9;A0A1Y7VL34;Q8CFR5;Q9D2N4	A0A1Y7VJN9_MOUSE;A0A1Y7VL34_MOUSE;Q8CFR5_MOUSE;DTNA_MOUSE	0.000186608	13.13027958	12.82825583	12.41924583	13.10482206	12.96834999	12.60291455	13.01588031	13.42629982	12.918623	12.87957759	12.6637865	13.31894302	12.80586379	13.01162505	12.65054333	NA	12.76699971	NA	13.35256746	NA	13.25409643	13.97725884	NA	13.64719224	13.24650899	13.71448213	NA	13.50952159	14.03572703	12.8571384	13.52941504	12.65011065	13.56364359	12.96250085	12.59500857	13.69567081	13.64964917	13.41162658	13.48731605	12.74717807	13.14361367	12.81030982
WAHR	FALSCH	ISVFAVK	A0A1Y7VJN9;A0A1Y7VL34;Q8CFR5;Q9D2N4	Dystrobrevin;Dystrobrevin;Dystrobrevin;Dystrobrevin alpha	A0A1Y7VJN9;A0A1Y7VL34;Q8CFR5;Q9D2N4	A0A1Y7VJN9_MOUSE;A0A1Y7VL34_MOUSE;Q8CFR5_MOUSE;DTNA_MOUSE	0.000186608	13.30908687	NA	NA	12.82030841	12.86795947	NA	13.09918954	13.32934374	13.03644138	NA	NA	13.49263129	NA	NA	NA	12.89247395	NA	NA	13.31327829	NA	13.19683644	13.53178032	NA	13.23991477	12.73571092	12.90364709	13.00236558	13.60712309	13.68959724	NA	13.35152773	12.55196751	13.45721882	13.23925651	13.40200836	NA	13.69509232	13.55435223	12.97968176	12.91037858	12.89944204	13.46084645
FALSCH	FALSCH	EILQEIQR	A0A1Y7VJN9;A0A1Y7VL34;Q8CFR5;Q9D2N4	Dystrobrevin;Dystrobrevin;Dystrobrevin;Dystrobrevin alpha	A0A1Y7VJN9;A0A1Y7VL34;Q8CFR5;Q9D2N4	A0A1Y7VJN9_MOUSE;A0A1Y7VL34_MOUSE;Q8CFR5_MOUSE;DTNA_MOUSE	0.000186608	14.00796072	NA	NA	NA	13.59631948	NA	13.63612942	14.34837947	NA	NA	13.91971415	16.36574333	13.68103612	NA	16.36120212	NA	NA	NA	14.34269937	NA	NA	14.1836907	NA	NA	13.98186289	15.28482677	NA	14.03944616	NA	NA	NA	NA	NA	NA	NA	NA	13.9999189	13.78984552	NA	NA	NA	NA
WAHR	FALSCH	LRVEHEQASQPTPEK	A0A1Y7VJN9;A0A1Y7VL34;Q8CFR5;Q9D2N4	Dystrobrevin;Dystrobrevin;Dystrobrevin;Dystrobrevin alpha	A0A1Y7VJN9;A0A1Y7VL34;Q8CFR5;Q9D2N4	A0A1Y7VJN9_MOUSE;A0A1Y7VL34_MOUSE;Q8CFR5_MOUSE;DTNA_MOUSE	0.000186608	NA	8.910675543	NA	9.536310848	NA	NA	NA	NA	NA	NA	NA	NA	NA	NA	NA	NA	NA	NA	10.31394966	NA	NA	9.783867114	NA	9.319769107	NA	9.55169076	NA	NA	9.885090859	NA	10.29164803	NA	NA	NA	NA	NA	9.83063789	10.27544231	NA	NA	NA	10.05561669
WAHR	FALSCH	LPTAVFEGPSFGYTEQSAR	A0A1Y7VJN9;A0A1Y7VL34;Q8CFR5;Q9D2N4	Dystrobrevin;Dystrobrevin;Dystrobrevin;Dystrobrevin alpha	A0A1Y7VJN9;A0A1Y7VL34;Q8CFR5;Q9D2N4	A0A1Y7VJN9_MOUSE;A0A1Y7VL34_MOUSE;Q8CFR5_MOUSE;DTNA_MOUSE	0.000186608	12.38855006	NA	NA	NA	NA	NA	NA	13.0104282	NA	NA	NA	12.12496613	NA	NA	NA	NA	NA	NA	12.07229604	NA	NA	11.88383739	NA	NA	NA	NA	NA	12.71915191	NA	NA	NA	NA	NA	NA	NA	11.56744129	12.62257458	13.09171076	12.72873601	NA	NA	11.94913049
WAHR	FALSCH	LEAVLSTIFYQLNK	A0A1Y7VJN9;A0A1Y7VL34;Q8CFR5;Q9D2N4	Dystrobrevin;Dystrobrevin;Dystrobrevin;Dystrobrevin alpha	A0A1Y7VJN9;A0A1Y7VL34;Q8CFR5;Q9D2N4	A0A1Y7VJN9_MOUSE;A0A1Y7VL34_MOUSE;Q8CFR5_MOUSE;DTNA_MOUSE	0.000186608	NA	NA	NA	NA	NA	NA	NA	NA	NA	NA	NA	NA	NA	NA	NA	NA	NA	NA	NA	NA	NA	NA	NA	NA	NA	NA	NA	NA	NA	NA	NA	NA	NA	NA	NA	NA	NA	8.582189271	NA	NA	NA	NA
WAHR	FALSCH	DQPFTILYR	A0A1Y7VJW9;Q9WVH9	Fibulin-5	A0A1Y7VJW9;Q9WVH9	A0A1Y7VJW9_MOUSE;FBLN5_MOUSE	0.003858264	14.25961142	13.99764253	NA	NA	14.39639732	13.87344133	14.22516815	14.41972199	13.77752713	13.83848635	14.25055602	13.3570928	13.87259399	NA	13.70357478	NA	NA	NA	13.75298939	NA	13.81490342	NA	NA	13.55749007	14.17603927	NA	NA	14.18575283	NA	14.25626799	NA	14.49112023	NA	12.33191626	NA	NA	14.01882292	14.70371954	NA	NA	NA	14.17689951
WAHR	FALSCH	YPGAYYIFQIK	A0A1Y7VJW9;Q9WVH9	Fibulin-5	A0A1Y7VJW9;Q9WVH9	A0A1Y7VJW9_MOUSE;FBLN5_MOUSE	0.003858264	NA	NA	NA	NA	NA	NA	12.93355324	NA	NA	12.7961043	NA	NA	NA	NA	NA	NA	NA	NA	NA	NA	NA	NA	NA	NA	12.22291766	NA	NA	NA	NA	NA	NA	NA	NA	NA	NA	NA	NA	12.5254569	NA	NA	NA	NA
FALSCH	FALSCH	IAFAITAIK	A0A1Y7VKY1;F6YVP7;P62270	MCG116671;Uncharacterized protein;40S ribosomal protein S18	A0A1Y7VKY1;F6YVP7;P62270	A0A1Y7VKY1_MOUSE;F6YVP7_MOUSE;RS18_MOUSE	0.000201725	12.3713266	12.5736174	13.15150015	13.01629821	12.06897476	12.4305658	12.91169788	12.33431993	12.71103298	12.58694241	12.48216599	12.64020975	12.13944479	12.70310543	12.80464615	12.28269082	12.75808686	12.70716957	12.47182328	12.58478146	12.59903721	12.67055593	12.65846256	12.57942225	12.56813637	12.51967272	12.76130464	11.9606076	12.37088033	12.47578728	12.187444	12.48339447	12.30302954	12.71291731	12.73089821	12.51994345	12.68082821	12.05290432	12.76923876	12.91771498	12.88577923	12.12634497
FALSCH	FALSCH	IPDWFLNR	A0A1Y7VKY1;F6YVP7;P62270	MCG116671;Uncharacterized protein;40S ribosomal protein S18	A0A1Y7VKY1;F6YVP7;P62270	A0A1Y7VKY1_MOUSE;F6YVP7_MOUSE;RS18_MOUSE	0.000201725	13.55254582	13.65240971	13.92127343	13.78162763	12.04765047	13.3911166	14.00915003	13.01122497	13.36827108	14.04542431	13.32610893	13.16243281	13.59803924	13.07007051	13.15299642	13.61619561	13.66976633	13.71456561	13.39000835	13.23197545	13.02814952	13.08461521	13.56590183	13.19471621	13.79530059	NA	13.77709124	13.15328403	13.24647353	13.69007812	13.31950676	14.20058189	13.74359443	13.56941531	12.8332961	13.20951849	13.10274882	12.9291905	13.41587283	13.80148878	12.95251513	12.87515312
WAHR	FALSCH	YSQVLANGLDNK	A0A1Y7VKY1;F6YVP7;P62270	MCG116671;Uncharacterized protein;40S ribosomal protein S18	A0A1Y7VKY1;F6YVP7;P62270	A0A1Y7VKY1_MOUSE;F6YVP7_MOUSE;RS18_MOUSE	0.000201725	13.81088227	13.43186862	13.6675383	13.7694818	NA	13.60725726	13.6507009	13.59062164	13.38352475	13.58288423	13.84367206	13.24768779	13.82990368	13.71163116	13.285921	13.79242445	13.88623613	13.449011	13.33027619	13.93506505	13.83573465	13.15627106	13.6463542	13.58108488	14.23765117	13.35588841	13.87278978	NA	13.25123989	13.92142348	13.55477563	14.10269167	14.00143124	13.78072748	14.42725545	14.11452241	13.88149543	NA	13.1799849	14.09701538	13.94963443	13.68331088
FALSCH	FALSCH	AGELTEDEVER	A0A1Y7VKY1;F6YVP7;P62270	MCG116671;Uncharacterized protein;40S ribosomal protein S18	A0A1Y7VKY1;F6YVP7;P62270	A0A1Y7VKY1_MOUSE;F6YVP7_MOUSE;RS18_MOUSE	0.000201725	NA	NA	NA	NA	NA	NA	NA	NA	NA	NA	NA	NA	NA	NA	NA	NA	NA	NA	NA	NA	NA	NA	NA	NA	NA	NA	NA	NA	NA	NA	NA	NA	NA	NA	NA	14.55161939	NA	NA	NA	14.59862672	NA	NA
FALSCH	FALSCH	YAHVVLR	A0A1Y7VKY1;F6YVP7;P62270	MCG116671;Uncharacterized protein;40S ribosomal protein S18	A0A1Y7VKY1;F6YVP7;P62270	A0A1Y7VKY1_MOUSE;F6YVP7_MOUSE;RS18_MOUSE	0.000201725	NA	NA	NA	NA	NA	NA	NA	NA	NA	NA	NA	NA	NA	NA	NA	NA	NA	NA	NA	NA	NA	NA	NA	NA	NA	NA	NA	NA	NA	NA	NA	NA	NA	NA	NA	NA	NA	NA	NA	11.4598834	NA	NA
FALSCH	FALSCH	VITIMQNPR	A0A1Y7VKY1;F6YVP7;P62270	MCG116671;Uncharacterized protein;40S ribosomal protein S18	A0A1Y7VKY1;F6YVP7;P62270	A0A1Y7VKY1_MOUSE;F6YVP7_MOUSE;RS18_MOUSE	0.000201725	NA	NA	NA	NA	NA	NA	NA	NA	NA	NA	NA	NA	NA	NA	NA	NA	NA	NA	NA	NA	NA	NA	NA	NA	NA	NA	NA	NA	NA	NA	NA	NA	NA	NA	14.45865717	NA	NA	NA	NA	NA	NA	NA
WAHR	FALSCH	MFQTLIQK	A0A1Y7VLP0;P56379	RIKEN cDNA 2010107E04 gene (Fragment);6.8 kDa mitochondrial proteolipid	A0A1Y7VLP0;P56379	A0A1Y7VLP0_MOUSE;68MP_MOUSE	4.33992E-05	15.54965032	15.09708686	13.83000887	15.37022379	15.71428578	15.64201881	14.98819253	15.54386616	14.96156971	15.01269099	15.37188935	15.33379475	14.74869148	13.67116558	15.17814961	13.96674969	14.69476739	14.21332978	15.51086394	13.52853665	14.383013	15.21678396	14.19848937	15.85859476	14.76312392	15.93065559	13.24562424	14.34702618	15.73785127	15.79673595	17.02496597	14.91366125	13.87020601	15.27850189	16.190413	14.56218156	15.78526431	15.51344033	15.54755467	14.07375754	14.28704355	15.84545424
WAHR	FALSCH	FLVGFTNK	A0A286YCG8;A0A286YCT4;A0A286YDB7;Q9CY50	Translocon-associated protein subunit alpha;Translocon-associated protein subunit alpha;Translocon-associated protein subunit alpha (Fragment);Translocon-associated protein subunit alpha	A0A286YCG8;A0A286YCT4;A0A286YDB7;Q9CY50	A0A286YCG8_MOUSE;A0A286YCT4_MOUSE;A0A286YDB7_MOUSE;SSRA_MOUSE	0.004364861	13.96658259	NA	NA	14.74019527	NA	14.28073417	NA	14.58092347	13.70891275	NA	NA	13.70965326	13.74195917	14.65964592	NA	14.76395308	NA	NA	13.71624524	14.54952016	NA	14.35047268	14.20977066	NA	14.25828236	14.08461772	14.52172343	NA	14.31673468	13.8126633	14.29851025	NA	14.31587701	14.39993287	NA	NA	NA	NA	NA	14.44131058	NA	13.40454882
WAHR	FALSCH	GEDFPANNIVK	A0A286YCG8;A0A286YCT4;A0A286YDB7;Q9CY50	Translocon-associated protein subunit alpha;Translocon-associated protein subunit alpha;Translocon-associated protein subunit alpha (Fragment);Translocon-associated protein subunit alpha	A0A286YCG8;A0A286YCT4;A0A286YDB7;Q9CY50	A0A286YCG8_MOUSE;A0A286YCT4_MOUSE;A0A286YDB7_MOUSE;SSRA_MOUSE	0.004364861	NA	NA	NA	NA	NA	NA	NA	NA	NA	NA	NA	NA	NA	14.60144577	NA	NA	NA	NA	NA	NA	NA	NA	NA	NA	NA	NA	NA	NA	NA	13.52672279	NA	NA	NA	NA	NA	NA	NA	NA	NA	NA	NA	NA
WAHR	FALSCH	SVLEGGDIPLQGLSGLK	A0A286YCI8;A0A286YCQ0;A0A286YDN0;D3Z5J3;E9PYX6;E9Q6A3;E9QNA7;Q62417	Sorbin and SH3 domain-containing protein 1	A0A286YCI8;A0A286YCQ0;A0A286YDN0;D3Z5J3;E9PYX6;E9Q6A3;E9QNA7;Q62417	A0A286YCI8_MOUSE;A0A286YCQ0_MOUSE;A0A286YDN0_MOUSE;D3Z5J3_MOUSE;E9PYX6_MOUSE;E9Q6A3_MOUSE;E9QNA7_MOUSE;SRBS1_MOUSE	1.55151E-05	13.79592501	13.13590599	NA	NA	14.03069775	12.59738894	13.0126555	13.20249755	12.81652601	13.64931089	12.9859593	12.9719738	13.28679266	NA	13.67992608	NA	NA	NA	12.62864255	NA	12.97401878	NA	NA	12.29405724	13.22617168	NA	NA	10.85796584	NA	12.85870191	NA	13.28475601	NA	NA	13.08450346	NA	13.26389635	12.680348	NA	NA	NA	11.96197409
WAHR	FALSCH	TYIELLPPAEK	A0A286YCI8;A0A286YCQ0;A0A286YDN0;D3Z5J3;E9PYX6;E9Q6A3;E9QNA7;Q62417	Sorbin and SH3 domain-containing protein 1	A0A286YCI8;A0A286YCQ0;A0A286YDN0;D3Z5J3;E9PYX6;E9Q6A3;E9QNA7;Q62417	A0A286YCI8_MOUSE;A0A286YCQ0_MOUSE;A0A286YDN0_MOUSE;D3Z5J3_MOUSE;E9PYX6_MOUSE;E9Q6A3_MOUSE;E9QNA7_MOUSE;SRBS1_MOUSE	1.55151E-05	13.36713166	12.53328087	NA	NA	13.59822894	NA	13.08903746	12.54323664	12.37015612	12.89077238	13.10296478	12.36308788	12.96158546	NA	12.86929522	NA	NA	NA	12.47512	NA	13.0200257	NA	NA	NA	12.74559035	NA	NA	12.53391552	NA	12.79761696	NA	13.01405789	NA	NA	NA	NA	12.86028663	12.65995226	NA	NA	NA	NA
WAHR	FALSCH	GDVVYIYR	A0A286YCI8;A0A286YCQ0;A0A286YDN0;D3Z5J3;E9PYX6;E9Q6A3;E9QNA7;Q62417	Sorbin and SH3 domain-containing protein 1	A0A286YCI8;A0A286YCQ0;A0A286YDN0;D3Z5J3;E9PYX6;E9Q6A3;E9QNA7;Q62417	A0A286YCI8_MOUSE;A0A286YCQ0_MOUSE;A0A286YDN0_MOUSE;D3Z5J3_MOUSE;E9PYX6_MOUSE;E9Q6A3_MOUSE;E9QNA7_MOUSE;SRBS1_MOUSE	1.55151E-05	14.24065927	NA	NA	NA	14.14768988	NA	14.41203486	14.2036916	14.20383844	14.33725398	14.64703152	14.00487594	14.26711773	NA	13.99714516	NA	NA	NA	14.41240807	NA	14.22554117	NA	NA	NA	14.05928322	NA	NA	NA	NA	14.3463674	NA	NA	NA	NA	13.88574665	13.79679108	14.42247922	13.91819351	NA	NA	NA	NA
WAHR	FALSCH	QGIFPITYVDVLK	A0A286YCI8;A0A286YCQ0;A0A286YDN0;D3Z5J3;E9PYX6;E9Q6A3;E9QNA7;Q62417	Sorbin and SH3 domain-containing protein 1	A0A286YCI8;A0A286YCQ0;A0A286YDN0;D3Z5J3;E9PYX6;E9Q6A3;E9QNA7;Q62417	A0A286YCI8_MOUSE;A0A286YCQ0_MOUSE;A0A286YDN0_MOUSE;D3Z5J3_MOUSE;E9PYX6_MOUSE;E9Q6A3_MOUSE;E9QNA7_MOUSE;SRBS1_MOUSE	1.55151E-05	NA	11.89449359	NA	NA	NA	NA	12.0973892	11.92710978	11.53849221	12.85523439	12.12175442	11.78295024	13.08116962	NA	12.77513109	NA	NA	NA	12.22827816	NA	12.26253112	NA	NA	NA	11.93213444	NA	NA	12.19566225	NA	12.13323752	NA	12.60600454	NA	NA	NA	NA	11.88827975	NA	NA	NA	NA	10.96905557
FALSCH	FALSCH	TPVDYIDLPYSSSPSR	A0A286YCI8;A0A286YCQ0;A0A286YDN0;D3Z5J3;E9PYX6;E9Q6A3;E9QNA7;Q62417	Sorbin and SH3 domain-containing protein 1	A0A286YCI8;A0A286YCQ0;A0A286YDN0;D3Z5J3;E9PYX6;E9Q6A3;E9QNA7;Q62417	A0A286YCI8_MOUSE;A0A286YCQ0_MOUSE;A0A286YDN0_MOUSE;D3Z5J3_MOUSE;E9PYX6_MOUSE;E9Q6A3_MOUSE;E9QNA7_MOUSE;SRBS1_MOUSE	1.55151E-05	12.55005577	12.81224055	NA	NA	12.28384871	11.93362923	11.74472652	12.41180545	12.40652305	11.9379835	11.69851631	12.69706621	12.21035706	NA	11.80003885	NA	NA	NA	11.45671273	NA	NA	NA	NA	11.72986619	12.85046513	NA	NA	NA	NA	12.63434447	NA	12.81852401	NA	NA	NA	NA	12.30563887	12.15915294	NA	NA	NA	12.25818692
WAHR	FALSCH	ESDGTPGGLASLENER	A0A286YCI8;A0A286YCQ0;A0A286YDN0;D3Z5J3;E9PYX6;E9Q6A3;E9QNA7;Q62417	Sorbin and SH3 domain-containing protein 1	A0A286YCI8;A0A286YCQ0;A0A286YDN0;D3Z5J3;E9PYX6;E9Q6A3;E9QNA7;Q62417	A0A286YCI8_MOUSE;A0A286YCQ0_MOUSE;A0A286YDN0_MOUSE;D3Z5J3_MOUSE;E9PYX6_MOUSE;E9Q6A3_MOUSE;E9QNA7_MOUSE;SRBS1_MOUSE	1.55151E-05	14.60671868	NA	NA	NA	14.70575183	NA	NA	NA	NA	14.85444948	14.30995856	NA	NA	NA	14.71049054	NA	NA	NA	NA	NA	NA	NA	NA	NA	NA	NA	NA	NA	NA	14.27798691	NA	NA	NA	NA	NA	NA	14.55341584	NA	NA	NA	NA	NA
WAHR	FALSCH	LAPVQVLEYGEAIAK	A0A286YCI8;A0A286YCQ0;A0A286YDN0;D3Z5J3;E9PYX6;E9Q6A3;E9QNA7;Q62417	Sorbin and SH3 domain-containing protein 1	A0A286YCI8;A0A286YCQ0;A0A286YDN0;D3Z5J3;E9PYX6;E9Q6A3;E9QNA7;Q62417	A0A286YCI8_MOUSE;A0A286YCQ0_MOUSE;A0A286YDN0_MOUSE;D3Z5J3_MOUSE;E9PYX6_MOUSE;E9Q6A3_MOUSE;E9QNA7_MOUSE;SRBS1_MOUSE	1.55151E-05	NA	NA	NA	NA	10.34920921	NA	NA	NA	NA	NA	NA	NA	NA	NA	10.04920524	NA	NA	NA	NA	NA	NA	NA	NA	NA	NA	NA	NA	NA	NA	NA	NA	NA	NA	NA	NA	NA	10.35356638	NA	NA	NA	NA	NA
WAHR	FALSCH	AVPQSVELK	A0A286YD95;A0A286YDA4;A0A286YDS4;A0A2C9F2B4;Q6NSV7	Family with sequence similarity 149, member B (Fragment);Family with sequence similarity 149, member B;Family with sequence similarity 149, member B;Family with sequence similarity 149, member B;Protein FAM149B1	A0A286YD95;A0A286YDA4;A0A286YDS4;A0A2C9F2B4;Q6NSV7	A0A286YD95_MOUSE;A0A286YDA4_MOUSE;A0A286YDS4_MOUSE;A0A2C9F2B4_MOUSE;F149B_MOUSE	3.73311E-05	11.40457932	NA	13.77296846	13.4246656	11.8069119	11.80607305	NA	NA	12.0676613	NA	NA	12.99709324	NA	14.19755004	11.18826575	14.4184578	14.52425862	14.30791445	12.03442863	14.58607151	NA	13.64134007	13.40805476	NA	11.85522724	12.36386989	14.18270818	12.76664026	NA	11.85640065	NA	NA	14.33075518	14.2463039	NA	13.64873758	11.60234812	NA	14.25855536	14.32034969	14.22351333	12.15911153
WAHR	FALSCH	SEIDLVQIK	A0A2C9F2D2;Q07076	Annexin;Annexin A7	A0A2C9F2D2;Q07076	A0A2C9F2D2_MOUSE;ANXA7_MOUSE	0.00444814	9.99769595	NA	NA	11.64603605	11.5135592	10.94406414	NA	12.89037554	11.81174649	NA	NA	NA	10.44136166	NA	NA	NA	NA	NA	NA	NA	NA	NA	NA	NA	12.16305372	NA	NA	12.34521749	NA	NA	NA	11.59741573	NA	NA	NA	NA	NA	12.66213345	NA	NA	NA	11.96302409
WAHR	FALSCH	EFSGYVESGLK	A0A2C9F2D2;Q07076	Annexin;Annexin A7	A0A2C9F2D2;Q07076	A0A2C9F2D2_MOUSE;ANXA7_MOUSE	0.00444814	NA	NA	NA	NA	NA	NA	NA	NA	14.49034022	NA	NA	NA	NA	NA	NA	NA	NA	NA	NA	NA	NA	NA	NA	NA	NA	NA	NA	NA	NA	NA	NA	NA	NA	NA	NA	NA	NA	NA	NA	NA	NA	NA
WAHR	FALSCH	LECVEPNCR	A0A2I3BPG9;P83882	MCG113838;60S ribosomal protein L36a	A0A2I3BPG9;P83882	A0A2I3BPG9_MOUSE;RL36A_MOUSE	0.004887208	NA	NA	NA	NA	NA	NA	NA	NA	NA	NA	NA	NA	NA	NA	NA	NA	NA	NA	NA	NA	NA	NA	NA	NA	NA	NA	NA	NA	NA	NA	NA	NA	NA	NA	NA	NA	NA	NA	NA	12.62662927	NA	NA
WAHR	FALSCH	LVILANNCPALR	A0A2I3BQF4;P62889	60S ribosomal protein L30	A0A2I3BQF4;P62889	A0A2I3BQF4_MOUSE;RL30_MOUSE	2.72611E-05	13.69882403	13.78841323	13.98157333	13.95696215	14.68249896	13.97562584	14.0005976	14.04413851	14.64348816	14.29099763	14.61591852	13.65941979	14.20882668	13.41071319	14.10863444	14.18454713	14.14591739	14.12982935	13.62206031	14.11195175	13.94637832	13.1323341	13.87982265	13.39548179	13.72507365	13.87079802	14.06834646	13.27291321	13.95112738	14.18736386	14.11562608	14.07183654	14.06856455	13.88837015	13.82185714	14.04699017	13.5927454	13.09988127	13.8689377	13.62118257	13.32195008	13.11826304
WAHR	FALSCH	VCTLAIIDPGDSDIIR	A0A2I3BQF4;P62889	60S ribosomal protein L30	A0A2I3BQF4;P62889	A0A2I3BQF4_MOUSE;RL30_MOUSE	2.72611E-05	14.66561864	13.65817063	15.27218047	14.49543921	14.87172737	14.04951704	13.68573432	14.00270083	14.30303535	14.46551473	14.08782121	13.82611307	14.2536063	14.3056505	14.66107791	15.10644191	14.34152924	14.19684328	13.53284548	14.69348639	13.41989575	14.54617821	14.80640079	13.85790092	13.7583343	14.06449541	14.21916597	14.03950008	13.50365229	14.04602204	13.75043566	14.43075664	14.95662536	14.25342626	13.82962852	13.94022262	13.58621891	13.68093363	13.58613261	13.90647095	13.76748606	13.95460436
WAHR	FALSCH	TGVHHYSGNNIELGTACGK	A0A2I3BQF4;P62889	60S ribosomal protein L30	A0A2I3BQF4;P62889	A0A2I3BQF4_MOUSE;RL30_MOUSE	2.72611E-05	NA	NA	NA	NA	13.01583852	NA	12.56350509	12.58804951	NA	NA	13.42227669	NA	13.2943368	NA	NA	NA	NA	12.78571513	NA	12.84664946	12.42925365	NA	12.93908225	NA	12.8766798	NA	12.79379342	NA	13.92929694	NA	NA	13.045857	NA	NA	12.218558	NA	NA	NA	NA	NA	NA	13.26677699
WAHR	FALSCH	GFFDPNTHENLTYLQLLQR	A0A2I3BRT4;Q8R0W0	Epiplakin	A0A2I3BRT4;Q8R0W0	A0A2I3BRT4_MOUSE;EPIPL_MOUSE	1.83592E-05	11.94822526	14.15299446	13.96558909	14.59804798	NA	10.5941501	13.94946316	11.56979783	14.30163158	12.10229014	13.56161236	13.51597137	12.00796528	12.83835212	12.88923133	10.96115152	13.24982361	12.860093	12.67900047	13.18380222	13.46425584	13.09886455	11.98436756	13.98368865	14.12938643	13.73290531	13.96886011	14.32532342	13.39356323	14.26280159	14.2633441	14.7667717	13.61651127	12.21828098	14.52273393	14.05987355	13.38978627	12.67808319	13.5520203	14.42029613	13.93880433	13.96962026
WAHR	FALSCH	LEEEEDRGQQLQAER	A0A2R8VHF9;E9QPE7	Myosin-11	A0A2R8VHF9;E9QPE7	A0A2R8VHF9_MOUSE;E9QPE7_MOUSE	0.001695198	14.54006883	13.19757102	NA	14.2082581	13.12340045	13.46083305	NA	13.92874556	13.6446115	NA	NA	12.78632437	14.28661553	13.70911827	NA	13.07321427	13.47743631	NA	14.83964692	13.11040394	14.03309189	13.66403121	13.23246955	14.21395088	14.12789013	12.98946056	13.93604854	14.6673059	13.00951648	14.15157756	13.4683706	11.87138291	14.57732308	13.6986431	12.9839069	NA	14.36699759	13.4568676	13.30766016	13.45206415	14.00549588	14.25277797
FALSCH	FALSCH	KATLQAEQLSNELATER	A0A2R8VHF9;E9QPE7	Myosin-11	A0A2R8VHF9;E9QPE7	A0A2R8VHF9_MOUSE;E9QPE7_MOUSE	0.001695198	13.52437489	NA	NA	NA	NA	NA	NA	13.73775263	NA	NA	NA	NA	14.07699452	NA	NA	NA	NA	NA	14.22932468	NA	13.78596362	NA	NA	14.85404536	13.55719309	NA	NA	14.0554038	NA	15.45592968	NA	NA	14.55707803	NA	NA	NA	13.40820964	12.94204882	NA	NA	NA	NA
FALSCH	FALSCH	LDAFLVLEQLR	A0A2R8VHF9;E9QPE7	Myosin-11	A0A2R8VHF9;E9QPE7	A0A2R8VHF9_MOUSE;E9QPE7_MOUSE	0.001695198	NA	NA	NA	10.87916893	NA	NA	NA	NA	10.71302969	NA	NA	NA	NA	10.95324931	NA	NA	10.43996696	NA	10.60321076	NA	10.07043976	NA	NA	NA	NA	NA	NA	11.39404112	NA	10.35688815	NA	NA	NA	NA	NA	NA	10.29229796	NA	NA	10.56709735	11.10084807	10.84705383
FALSCH	FALSCH	ELEGHISDLQEDLDSER	A0A2R8VHF9;E9QPE7	Myosin-11	A0A2R8VHF9;E9QPE7	A0A2R8VHF9_MOUSE;E9QPE7_MOUSE	0.001695198	12.63534363	NA	NA	NA	NA	NA	NA	12.60306484	12.26046006	NA	NA	NA	12.77514903	NA	NA	NA	NA	NA	14.33194427	NA	NA	NA	NA	NA	12.65597076	NA	13.33132132	NA	NA	12.89959872	NA	NA	NA	13.76884219	NA	NA	12.82043278	NA	NA	NA	NA	12.22580079
FALSCH	FALSCH	DVASLGSQLQDTQELLQEETR	A0A2R8VHF9;E9QPE7	Myosin-11	A0A2R8VHF9;E9QPE7	A0A2R8VHF9_MOUSE;E9QPE7_MOUSE	0.001695198	NA	NA	NA	10.60799179	NA	10.22145043	9.88790262	10.59246461	9.397321857	9.777848163	NA	NA	11.11791859	10.83616772	NA	NA	NA	NA	11.09541055	NA	9.814669569	NA	10.04356615	10.36246502	10.59700434	NA	10.87295846	10.94444253	NA	10.07282103	NA	NA	10.06774599	10.88178688	NA	NA	10.14882816	NA	NA	8.964087957	10.49939165	NA
FALSCH	FALSCH	VCHLVGINVTDFTR	A0A2R8VHF9;E9QPE7	Myosin-11	A0A2R8VHF9;E9QPE7	A0A2R8VHF9_MOUSE;E9QPE7_MOUSE	0.001695198	NA	NA	NA	NA	NA	NA	NA	NA	NA	NA	12.53584382	NA	13.32684076	NA	NA	NA	NA	NA	13.36786136	NA	13.0486821	NA	NA	NA	NA	NA	13.90477368	13.40770872	NA	13.228582	NA	NA	NA	NA	NA	NA	NA	NA	NA	NA	NA	NA
FALSCH	FALSCH	YEILAANAIPK	A0A2R8VHF9;E9QPE7	Myosin-11	A0A2R8VHF9;E9QPE7	A0A2R8VHF9_MOUSE;E9QPE7_MOUSE	0.001695198	12.67717038	NA	NA	NA	NA	NA	NA	NA	NA	NA	NA	NA	NA	NA	NA	NA	NA	NA	12.66956714	NA	NA	NA	NA	NA	11.59053115	NA	NA	NA	NA	NA	NA	NA	11.40658914	NA	NA	NA	12.61108777	NA	NA	NA	NA	NA
FALSCH	FALSCH	ENADLAGELR	A0A2R8VHF9;E9QPE7	Myosin-11	A0A2R8VHF9;E9QPE7	A0A2R8VHF9_MOUSE;E9QPE7_MOUSE	0.001695198	16.84285313	NA	NA	NA	NA	NA	NA	NA	NA	NA	NA	NA	NA	NA	NA	NA	NA	NA	15.37726155	NA	NA	NA	NA	NA	NA	NA	NA	NA	NA	NA	NA	NA	15.68318779	NA	NA	NA	15.96808711	NA	NA	NA	NA	NA
FALSCH	FALSCH	VVSSVLQLGNIVFK	A0A2R8VHF9;E9QPE7	Myosin-11	A0A2R8VHF9;E9QPE7	A0A2R8VHF9_MOUSE;E9QPE7_MOUSE	0.001695198	NA	NA	NA	NA	NA	9.828473564	NA	NA	NA	NA	NA	NA	NA	NA	NA	NA	NA	NA	10.00241282	NA	NA	NA	NA	NA	NA	NA	NA	10.19647624	NA	10.24421264	NA	NA	NA	NA	NA	NA	9.043916631	NA	NA	NA	9.955429285	8.876703797
FALSCH	FALSCH	ATLQAEQLSNELATER	A0A2R8VHF9;E9QPE7	Myosin-11	A0A2R8VHF9;E9QPE7	A0A2R8VHF9_MOUSE;E9QPE7_MOUSE	0.001695198	NA	NA	NA	NA	NA	NA	NA	13.76350173	NA	NA	NA	NA	NA	NA	NA	NA	NA	NA	NA	NA	NA	NA	NA	NA	NA	NA	NA	14.06153241	NA	NA	NA	NA	13.5486579	NA	NA	NA	NA	NA	NA	NA	NA	NA
FALSCH	FALSCH	TGVLAHLEEER	A0A2R8VHF9;E9QPE7	Myosin-11	A0A2R8VHF9;E9QPE7	A0A2R8VHF9_MOUSE;E9QPE7_MOUSE	0.001695198	NA	NA	NA	NA	NA	NA	NA	NA	NA	NA	NA	NA	NA	NA	NA	NA	NA	NA	NA	NA	NA	NA	NA	NA	NA	NA	NA	12.91892612	NA	NA	NA	NA	NA	NA	NA	NA	NA	NA	NA	NA	NA	NA
FALSCH	FALSCH	IAQLEEQVEQEAR	A0A2R8VHF9;E9QPE7	Myosin-11	A0A2R8VHF9;E9QPE7	A0A2R8VHF9_MOUSE;E9QPE7_MOUSE	0.001695198	NA	NA	NA	NA	NA	NA	NA	NA	NA	NA	NA	NA	NA	NA	NA	NA	NA	NA	13.17663122	NA	NA	NA	NA	NA	NA	NA	NA	NA	NA	NA	NA	NA	NA	NA	NA	NA	NA	NA	NA	NA	NA	NA
FALSCH	FALSCH	VIQYLAVVASSHK	A0A2R8VHF9;E9QPE7	Myosin-11	A0A2R8VHF9;E9QPE7	A0A2R8VHF9_MOUSE;E9QPE7_MOUSE	0.001695198	NA	NA	NA	NA	NA	NA	NA	NA	NA	NA	NA	NA	NA	NA	NA	NA	NA	NA	NA	NA	NA	NA	NA	11.02295691	NA	NA	NA	11.60126124	NA	NA	NA	NA	NA	NA	NA	NA	NA	NA	NA	NA	NA	NA
FALSCH	FALSCH	FVADLWK	A0A2R8VHF9;E9QPE7	Myosin-11	A0A2R8VHF9;E9QPE7	A0A2R8VHF9_MOUSE;E9QPE7_MOUSE	0.001695198	NA	NA	NA	NA	NA	NA	NA	NA	NA	NA	NA	NA	NA	NA	NA	NA	NA	NA	NA	NA	NA	NA	NA	NA	NA	NA	NA	8.649381304	NA	NA	NA	NA	NA	NA	NA	NA	NA	NA	NA	NA	NA	NA
FALSCH	FALSCH	IITLAGPTNAIFK	A0A2R8VHG2;A0A2R8VHL8;A0A2R8VHN3;A0A2R8VHP9;A0A2R8VHY9;A0A2R8VHZ0;A0A2R8VI12;A0A2R8VI25;A0A2R8VI71;A0A2R8VI73;A0A2R8VJY1;A0A2R8VKF0;A0A2R8VKN0;A0A2R8W6L5;B2M1R7;Q61990	Poly(rC)-binding protein 2 (Fragment);Poly(rC)-binding protein 2 (Fragment);Poly(rC)-binding protein 2 (Fragment);Poly(rC)-binding protein 2;Poly(rC)-binding protein 2 (Fragment);Poly(rC)-binding protein 2 (Fragment);Poly(rC)-binding protein 2 (Fragment);Poly(RC) binding protein 2, isoform CRA_d;Poly(rC)-binding protein 2 (Fragment);Poly(rC)-binding protein 2 (Fragment);Poly(rC)-binding protein 2…	A0A2R8VHG2;A0A2R8VHL8;A0A2R8VHN3;A0A2R8VHP9;A0A2R8VHY9;A0A2R8VHZ0;A0A2R8VI12;A0A2R8VI25;A0A2R8VI71;A0A2R8VI73;A0A2R8VJY1;A0A2R8VKF0;A0A2R8VKN0;A0A2R8W6L5;B2M1R7;Q61990	A0A2R8VHG2_MOUSE;A0A2R8VHL8_MOUSE;A0A2R8VHN3_MOUSE;A0A2R8VHP9_MOUSE;A0A2R8VHY9_MOUSE;A0A2R8VHZ0_MOUSE;A0A2R8VI12_MOUSE;A0A2R8VI25_MOUSE;A0A2R8VI71_MOUSE;A0A2R8VI73_MOUSE;A0A2R8VJY1_MOUSE;A0A2R8VKF0_MOUSE;A0A2R8VKN0_MOUSE;A0A2R8W6L5_MOUSE;B2M1R7_MOUSE;PCBP2_MOUSE	0.0028247	11.26991031	NA	NA	12.78073143	NA	NA	NA	NA	NA	NA	NA	NA	NA	NA	NA	NA	NA	NA	NA	NA	NA	NA	NA	NA	13.38848792	NA	NA	NA	NA	NA	NA	NA	NA	NA	NA	NA	NA	NA	NA	NA	NA	NA
FALSCH	FALSCH	AITIAGIPQSIIECVK	A0A2R8VHG2;A0A2R8VHL8;A0A2R8VHN3;A0A2R8VHP9;A0A2R8VHY9;A0A2R8VHZ0;A0A2R8VI12;A0A2R8VI25;A0A2R8VI71;A0A2R8VI73;A0A2R8VJY1;A0A2R8VKF0;A0A2R8VKN0;A0A2R8W6L5;B2M1R7;Q61990	Poly(rC)-binding protein 2 (Fragment);Poly(rC)-binding protein 2 (Fragment);Poly(rC)-binding protein 2 (Fragment);Poly(rC)-binding protein 2;Poly(rC)-binding protein 2 (Fragment);Poly(rC)-binding protein 2 (Fragment);Poly(rC)-binding protein 2 (Fragment);Poly(RC) binding protein 2, isoform CRA_d;Poly(rC)-binding protein 2 (Fragment);Poly(rC)-binding protein 2 (Fragment);Poly(rC)-binding protein 2…	A0A2R8VHG2;A0A2R8VHL8;A0A2R8VHN3;A0A2R8VHP9;A0A2R8VHY9;A0A2R8VHZ0;A0A2R8VI12;A0A2R8VI25;A0A2R8VI71;A0A2R8VI73;A0A2R8VJY1;A0A2R8VKF0;A0A2R8VKN0;A0A2R8W6L5;B2M1R7;Q61990	A0A2R8VHG2_MOUSE;A0A2R8VHL8_MOUSE;A0A2R8VHN3_MOUSE;A0A2R8VHP9_MOUSE;A0A2R8VHY9_MOUSE;A0A2R8VHZ0_MOUSE;A0A2R8VI12_MOUSE;A0A2R8VI25_MOUSE;A0A2R8VI71_MOUSE;A0A2R8VI73_MOUSE;A0A2R8VJY1_MOUSE;A0A2R8VKF0_MOUSE;A0A2R8VKN0_MOUSE;A0A2R8W6L5_MOUSE;B2M1R7_MOUSE;PCBP2_MOUSE	0.0028247	NA	NA	NA	10.85740113	NA	NA	NA	NA	NA	NA	NA	NA	NA	NA	NA	NA	NA	NA	NA	NA	NA	NA	NA	NA	NA	NA	NA	NA	NA	NA	NA	NA	NA	NA	NA	NA	NA	NA	NA	NA	NA	NA
FALSCH	FALSCH	VTCIDPNPNFEK	A0A2R8VI07;H3BJI7;Q5I0W6;Q76I24;Q76I26;Q8C6B0;Q9D7S5	Methyltransferase-like 7A1 (Fragment);Methyltransferase hypoxia-inducible domain-containing 1;Methyltransferase-like 7A2;Methyltransferase-like 7A2;Methyltransferase hypoxia-inducible domain-containing 1;MCG20149, isoform CRA_a;MCG20149, isoform CRA_d	A0A2R8VI07;H3BJI7;Q5I0W6;Q76I24;Q76I26;Q8C6B0;Q9D7S5	A0A2R8VI07_MOUSE;H3BJI7_MOUSE;Q5I0W6_MOUSE;Q76I24_MOUSE;Q76I26_MOUSE;Q8C6B0_MOUSE;Q9D7S5_MOUSE	0.001268212	11.96421389	12.98818461	NA	NA	12.81314577	11.22142832	12.06963863	12.62955248	12.61809665	11.64873267	12.9008445	12.92077791	12.8968716	12.25185673	NA	13.07029293	13.12185674	12.93502265	12.74498419	12.47568826	13.14207485	NA	13.22982882	12.29874506	13.26986006	12.65309686	13.14957914	13.35387566	12.89814161	12.31374558	NA	12.23256778	12.7514149	NA	13.4339942	12.59257582	12.86639795	13.18966432	12.68796578	12.88777851	12.39982114	12.56996915
FALSCH	FALSCH	ELFSNLQEFAGPSGK	A0A2R8VI07;H3BJI7;Q5I0W6;Q76I24;Q76I26;Q8C6B0;Q9D7S5	Methyltransferase-like 7A1 (Fragment);Methyltransferase hypoxia-inducible domain-containing 1;Methyltransferase-like 7A2;Methyltransferase-like 7A2;Methyltransferase hypoxia-inducible domain-containing 1;MCG20149, isoform CRA_a;MCG20149, isoform CRA_d	A0A2R8VI07;H3BJI7;Q5I0W6;Q76I24;Q76I26;Q8C6B0;Q9D7S5	A0A2R8VI07_MOUSE;H3BJI7_MOUSE;Q5I0W6_MOUSE;Q76I24_MOUSE;Q76I26_MOUSE;Q8C6B0_MOUSE;Q9D7S5_MOUSE	0.001268212	12.50857352	13.36031268	NA	NA	12.58999519	12.77872188	NA	13.1038904	NA	12.77450728	NA	13.26405042	13.03040594	NA	12.05359603	NA	NA	NA	13.02633078	NA	NA	NA	NA	12.93839819	13.82597332	12.65431064	NA	13.79676767	12.29936726	NA	NA	13.0191444	12.72245886	NA	13.20119408	NA	13.11469171	13.69039888	NA	NA	NA	13.78794389
FALSCH	FALSCH	LTLLEVGCGTGANFK	A0A2R8VI07;H3BJI7;Q5I0W6;Q76I24;Q76I26;Q8C6B0;Q9D7S5	Methyltransferase-like 7A1 (Fragment);Methyltransferase hypoxia-inducible domain-containing 1;Methyltransferase-like 7A2;Methyltransferase-like 7A2;Methyltransferase hypoxia-inducible domain-containing 1;MCG20149, isoform CRA_a;MCG20149, isoform CRA_d	A0A2R8VI07;H3BJI7;Q5I0W6;Q76I24;Q76I26;Q8C6B0;Q9D7S5	A0A2R8VI07_MOUSE;H3BJI7_MOUSE;Q5I0W6_MOUSE;Q76I24_MOUSE;Q76I26_MOUSE;Q8C6B0_MOUSE;Q9D7S5_MOUSE	0.001268212	NA	NA	NA	NA	13.19011978	NA	12.28076469	13.2599493	13.15194384	12.57651523	NA	13.42145229	13.08426866	NA	NA	NA	13.32327394	NA	12.81013815	NA	NA	NA	13.66053426	NA	12.95466323	NA	13.29683184	13.70848766	NA	12.84698386	13.41540161	NA	11.29457299	NA	13.02646544	NA	13.15501533	13.82361361	13.35514113	NA	NA	13.88343146
FALSCH	FALSCH	EGLLLWCQR	A1BN54	Alpha actinin 1a	A1BN54	A1BN54_MOUSE	1.77382E-06	21.79562404	22.57269801	20.89173006	21.01234353	21.60828346	22.31702329	22.3547899	21.48897223	21.52681011	22.40677996	22.04341569	21.58759626	21.78215804	20.41684904	21.65081734	20.86285695	20.72777346	20.44453862	21.86106345	20.327218	20.99188379	20.64300178	21.37431479	21.08349308	21.63491714	19.66804397	21.06704274	21.96522119	20.16683412	22.44314847	19.8041661	22.74782836	20.95435079	20.56118097	20.32642933	20.79535642	21.1042176	21.3816907	21.07168938	21.04494114	20.57998242	21.58543144
FALSCH	FALSCH	LEDFRDYR	A1BN54	Alpha actinin 1a	A1BN54	A1BN54_MOUSE	1.77382E-06	16.38488669	17.22220719	16.05578256	16.50356214	14.68621119	16.78086378	16.87033596	15.59267143	16.58876296	16.94407988	15.9122899	16.21371229	16.2927731	15.71603388	16.9431454	15.428342	15.53865489	15.30661501	15.86774517	15.44056713	17.19002518	16.30249122	16.46925537	17.45532342	15.49232926	16.92367572	15.66572548	15.58126829	15.25544273	16.19346142	16.73843327	17.07008812	15.15451582	15.8986012	16.85621649	15.57622935	15.5971617	15.6913839	15.91775661	14.96898429	15.88444616	16.27307091
FALSCH	FALSCH	KHEAFESDLAAHQDR	A1BN54	Alpha actinin 1a	A1BN54	A1BN54_MOUSE	1.77382E-06	18.03835185	17.53418556	15.12045982	17.20724274	18.22793063	17.3934251	17.14300695	18.87778621	18.30081746	17.21797094	17.99170004	18.4169465	18.31375012	15.12430842	16.67872893	15.28872035	15.92019649	15.19666475	18.7003856	15.1334871	17.87454919	16.84727586	14.93911378	17.50302897	18.51305096	15.87269441	15.30527949	18.36524001	15.87005215	17.67927211	16.15140068	17.46982027	14.74480868	15.76101162	18.05662939	14.99301439	18.22456977	18.6767873	17.17710783	14.4836867	15.55079916	18.75678909
FALSCH	FALSCH	FAIQDISVEETSAK	A1BN54	Alpha actinin 1a	A1BN54	A1BN54_MOUSE	1.77382E-06	20.23835204	20.3629483	19.56477031	19.85040199	20.31707311	20.42742148	20.41483431	20.40380254	20.29927337	20.30854367	20.47482036	20.32297145	20.2420446	19.7842656	20.40353856	19.61608804	19.804519	19.56442371	20.11433617	19.47711924	20.08702127	20.12309211	19.79849598	20.45192761	20.20135152	19.5583339	19.63335352	20.10538538	18.71483515	20.24989001	19.7667894	20.33940545	19.36845553	20.05969531	20.49882361	19.74495048	20.14100434	20.32834891	19.81506751	19.93484419	20.01528496	20.37208781
FALSCH	FALSCH	KAGTQIENIEEDFR	A1BN54	Alpha actinin 1a	A1BN54	A1BN54_MOUSE	1.77382E-06	18.17908183	17.87417103	17.69932552	17.94716937	17.72075652	17.93343336	17.72993023	18.18417502	18.31943177	17.61087136	18.19190239	17.89186343	18.47043339	17.53480009	17.274284	17.76137771	17.83187868	17.45154307	18.33157454	17.54425517	18.02329024	17.85769189	17.4121035	18.60403025	18.30678496	17.26861409	17.72164832	18.30050359	18.12944679	18.15762536	17.61141482	18.08821059	17.75486393	18.11563903	17.88308678	17.67491984	18.22615448	18.38615824	18.07970439	17.78605216	17.74872038	18.25342368
FALSCH	FALSCH	CQLEINFNTLQTK	A1BN54	Alpha actinin 1a	A1BN54	A1BN54_MOUSE	1.77382E-06	17.57943511	17.60458508	17.28501107	17.41162022	17.04917909	17.95712749	17.33610468	17.35550146	17.51400471	17.30787094	17.53649775	17.40768755	17.07385064	18.07177876	17.46832434	16.83058299	17.41445654	17.25355274	17.7142586	17.07722031	17.90999292	17.91458572	17.50007991	17.71632651	17.41048469	17.97317835	17.60051176	17.09639186	16.75092648	17.47814236	17.24416505	17.39766688	17.13314539	16.90133448	17.48486872	17.90956274	17.18684432	17.76525502	17.71888835	17.99780662	17.51884567	18.20867709
FALSCH	FALSCH	DLLLDPAWEK	A1BN54	Alpha actinin 1a	A1BN54	A1BN54_MOUSE	1.77382E-06	18.00297191	17.33210964	16.17185928	16.31721866	19.18706717	18.89298985	17.131913	18.60207785	15.69183605	18.07398407	17.14410097	18.02863697	17.37404809	15.45288942	18.08063171	16.29695887	16.46554597	16.2847538	18.3709019	15.83170048	15.18134943	16.16809987	15.97326473	16.78511763	17.79534021	15.37458473	16.98637925	19.20766213	16.67699796	18.59922649	16.35824182	18.58497638	16.29510156	16.63684892	16.30833725	15.8175462	17.42365115	17.5473114	17.72541009	15.97658712	16.56352204	18.10018329
FALSCH	FALSCH	GYEEWLLNEIR	A1BN54	Alpha actinin 1a	A1BN54	A1BN54_MOUSE	1.77382E-06	18.17276632	18.01507449	15.98722587	17.50735695	15.75571223	13.67725559	18.28418939	16.93123502	18.28600993	17.3427748	18.27466581	16.07351343	18.0681369	15.54819233	16.02448127	16.29357216	16.57222816	15.66329663	17.63872835	16.32921941	16.65196927	16.76866507	16.29047001	17.78254288	18.19909987	16.73950789	16.40272104	18.71089277	16.9472739	18.74685785	16.50232394	19.29014423	16.30955134	16.82348918	18.07916119	17.02030397	18.01241013	17.67024753	16.14919557	16.19342142	16.06987877	17.91343358
FALSCH	FALSCH	TIPWLENR	A1BN54	Alpha actinin 1a	A1BN54	A1BN54_MOUSE	1.77382E-06	20.04968383	20.82399439	18.11779417	19.25983234	19.64793493	20.36612515	20.21853174	20.1284451	19.50813951	20.41815135	20.1989361	20.27807255	19.95006201	17.10027311	20.19047678	17.20333365	17.98946544	17.39651488	20.43456486	17.42867046	19.13122525	18.83180418	18.2465532	20.41441785	20.04607076	18.26538306	18.56694738	20.27289027	18.58236641	20.65426466	18.03159177	20.93605243	17.63681141	18.08842864	19.7647333	17.99981418	19.45722158	19.76645957	19.02462669	17.55485853	17.88053538	20.30353966
FALSCH	FALSCH	ALDFIASK	A1BN54	Alpha actinin 1a	A1BN54	A1BN54_MOUSE	1.77382E-06	17.18752267	15.71149636	20.12212842	18.88491811	16.29652578	17.23298487	16.46525233	16.84128684	16.94766383	16.22415359	15.61774069	16.42619282	15.82983171	20.01116388	16.30048613	19.90911252	19.96822763	19.79304911	16.5128848	19.90172166	16.10138209	18.8500877	20.06120407	17.51694974	16.05802214	18.94876737	19.68149456	16.72239378	20.21060382	17.01079165	19.16397062	16.1309222	19.86378392	20.0187962	16.31332293	19.1298362	15.87957876	16.80584201	18.88390746	20.06574558	19.94778907	16.86476218
FALSCH	FALSCH	KTFTAWCNSHLR	A1BN54	Alpha actinin 1a	A1BN54	A1BN54_MOUSE	1.77382E-06	16.09741262	16.8764233	16.36335812	16.64374486	15.30030207	17.25903493	17.15301677	15.97774921	16.61625573	17.16764012	17.25383691	16.49709819	16.43772121	16.23694117	16.5148128	16.10354657	16.23631431	16.00035527	16.44896807	15.82277232	16.28766229	16.32896199	16.6189086	16.23566281	16.46227482	16.17290578	16.40187126	16.44113939	15.41438411	17.2870624	16.31339579	17.51502892	15.71407421	16.05232817	15.88044006	15.6134863	16.21673342	16.21242861	16.38937198	15.81015183	16.80511416	16.51876756
FALSCH	FALSCH	LVSIGAEEIVDGNVK	A1BN54	Alpha actinin 1a	A1BN54	A1BN54_MOUSE	1.77382E-06	18.61385123	19.07657983	17.1702273	18.69738868	19.27266918	19.81894131	19.46230358	20.00162137	19.76167561	19.67639318	19.79237622	19.65060952	19.50705834	17.1657644	19.47139303	16.54465621	17.73395333	16.2591878	19.15247614	16.83983798	19.46851156	19.09172952	17.4682671	19.40692326	19.56857135	18.40224196	16.60943188	18.941385	17.4161431	19.31139056	18.25722978	18.98466616	15.8618525	17.27117186	19.54786274	18.5516155	19.17861147	19.80680601	18.76234931	17.78605731	17.35716437	19.97797897
FALSCH	FALSCH	TFTAWCNSHLR	A1BN54	Alpha actinin 1a	A1BN54	A1BN54_MOUSE	1.77382E-06	17.53510672	17.86106445	17.68694847	17.76742321	17.08499774	18.05936908	17.92395224	17.6386103	17.82332071	18.02345931	18.30160817	17.90461237	18.02385341	17.99242077	17.40721533	17.56358006	17.675202	17.43448441	17.95967478	17.79972268	18.57296545	17.55960957	17.89933794	17.31109138	17.75963861	17.23009407	17.77269216	18.03381349	17.62279338	18.27024433	17.21033609	18.27521487	17.25739213	17.26186794	17.31549189	18.12451505	17.56873437	17.86345077	17.74033193	17.69375638	17.97581381	18.03021932
FALSCH	FALSCH	HEAFESDLAAHQDR	A1BN54	Alpha actinin 1a	A1BN54	A1BN54_MOUSE	1.77382E-06	15.29384856	15.08803844	16.85483974	16.02711201	16.18155717	14.95151494	NA	16.02399852	15.93340542	NA	15.51938383	16.79329913	15.81622817	16.6936796	14.37509644	16.71667993	16.77384275	16.7134309	16.38932636	16.94466003	16.63298344	16.39169501	16.96913346	15.88832858	16.08959236	17.55601063	16.597731	16.23175599	15.98920242	16.07083485	16.20205766	15.40894956	16.73751873	16.98765908	16.07125634	16.00421779	16.26037252	16.2090604	16.94981823	16.52908438	16.92145958	16.68985615
FALSCH	FALSCH	RTIPWLENR	A1BN54	Alpha actinin 1a	A1BN54	A1BN54_MOUSE	1.77382E-06	16.25372549	16.48374645	14.50401439	16.36865088	15.46097296	16.74095886	16.8015863	16.10116054	15.42221281	17.22456237	17.07234098	16.69667817	16.85585138	14.47829945	17.39561018	14.24493772	15.24575776	14.23422537	15.55881482	13.63597431	16.20182583	15.72271991	14.50369805	15.26735339	15.37383228	14.22837644	14.76870699	15.41580771	14.61523747	17.24435568	14.9299348	17.64830208	NA	13.74955563	15.41205899	15.030801	14.31307264	15.74516357	15.90552408	14.49461091	13.86814326	16.28100213
FALSCH	FALSCH	AGTQIENIEEDFR	A1BN54	Alpha actinin 1a	A1BN54	A1BN54_MOUSE	1.77382E-06	20.39587327	19.62274688	18.92782833	19.6599438	20.42538918	19.26199903	19.22014662	20.51109863	20.02471346	19.18340608	19.97974031	19.85580079	20.34587631	19.0521139	19.06340319	19.428832	19.59717323	19.4904427	20.49397111	19.23215096	19.6035318	20.14366098	19.73103096	20.60877405	20.34904577	19.52936685	19.30630761	20.0825526	19.13255723	19.82703061	19.12081703	19.69413116	19.49435632	19.77047598	19.97486682	19.79002099	20.42527569	20.19915155	19.81289677	19.7330343	19.18452977	20.38411698
FALSCH	FALSCH	LMLLLEVISGER	A1BN54	Alpha actinin 1a	A1BN54	A1BN54_MOUSE	1.77382E-06	13.87230651	13.78908588	12.64980305	11.56163777	NA	11.37057753	12.09657671	13.10867015	13.43462369	12.23271668	13.63508172	12.92218276	NA	13.40008478	12.1881352	NA	11.63715864	14.52163707	13.01774562	12.61070387	12.17475577	11.88401725	12.28830577	13.46422765	12.00247988	12.5942217	11.81787998	12.26718511	10.53165649	NA	14.22265249	11.35937219	14.40123535	14.53167066	15.00144935	13.98351324	14.07858173	12.83744966	13.12100566	13.77234739	12.7663019	13.99158778
FALSCH	FALSCH	GYEEWLLNEIRR	A1BN54	Alpha actinin 1a	A1BN54	A1BN54_MOUSE	1.77382E-06	14.19500058	15.71922665	13.8527275	15.96650359	NA	NA	15.54181442	12.80844151	15.91783648	13.22916471	14.9096597	13.2534997	13.64921116	NA	13.10395325	NA	NA	NA	13.64286971	12.79895308	14.53926445	13.03184721	NA	15.45364441	14.45693117	13.54633088	13.11164348	14.95199627	13.92690702	15.28580539	13.50209326	15.871392	NA	NA	14.63376704	14.29472053	14.30414776	14.13293893	13.05615216	13.23858194	12.21356729	14.68110374
FALSCH	FALSCH	VGWEQLLTTIAR	A1BN54	Alpha actinin 1a	A1BN54	A1BN54_MOUSE	1.77382E-06	10.92562151	NA	NA	12.23478268	NA	NA	11.94255649	NA	10.87274548	NA	11.03339805	NA	12.21583247	NA	NA	NA	NA	NA	12.61380874	NA	14.19771144	NA	NA	NA	12.94847712	NA	NA	12.12244321	7.595810456	12.82705209	NA	14.34413327	NA	NA	11.89072001	NA	10.06283032	10.64013555	NA	NA	NA	13.13959848
FALSCH	FALSCH	LASDLLEWIR	A1BN54	Alpha actinin 1a	A1BN54	A1BN54_MOUSE	1.77382E-06	NA	NA	NA	11.52738357	NA	NA	10.79159772	9.29211215	NA	NA	NA	NA	10.85501316	NA	NA	NA	NA	NA	11.03144415	NA	NA	NA	NA	NA	11.75532822	NA	NA	11.5239736	NA	11.63622306	NA	10.87876626	NA	NA	NA	NA	9.55708912	10.45675891	NA	NA	NA	10.31137017
FALSCH	FALSCH	DGLGFCALIHR	A1BN54	Alpha actinin 1a	A1BN54	A1BN54_MOUSE	1.77382E-06	NA	NA	NA	19.31254724	NA	NA	NA	NA	13.19203723	NA	NA	NA	NA	9.631114809	NA	NA	NA	16.59679316	13.85464057	NA	NA	NA	NA	NA	NA	NA	NA	NA	NA	NA	NA	NA	NA	17.9604307	NA	NA	NA	NA	17.57172781	8.850148529	18.84444507	19.49731671
FALSCH	FALSCH	KAGTQIENIEEDFRDGLK	A1BN54	Alpha actinin 1a	A1BN54	A1BN54_MOUSE	1.77382E-06	NA	14.7370944	NA	NA	NA	14.93231859	NA	NA	NA	13.32708101	NA	NA	NA	NA	NA	NA	NA	NA	NA	NA	NA	NA	NA	NA	NA	NA	NA	NA	NA	NA	NA	13.40298723	NA	NA	NA	NA	NA	NA	NA	NA	NA	NA
FALSCH	FALSCH	ASFNHFDR	A1BN54	Alpha actinin 1a	A1BN54	A1BN54_MOUSE	1.77382E-06	NA	NA	NA	NA	NA	NA	NA	NA	NA	NA	NA	NA	NA	NA	NA	NA	NA	NA	NA	NA	12.69703669	NA	NA	NA	NA	NA	NA	NA	NA	NA	NA	NA	NA	NA	NA	15.86694959	NA	NA	NA	16.30296075	NA	NA
FALSCH	FALSCH	LSNRPAFMPSEGR	A1BN54	Alpha actinin 1a	A1BN54	A1BN54_MOUSE	1.77382E-06	NA	NA	NA	NA	NA	NA	NA	NA	NA	NA	NA	NA	NA	NA	NA	NA	NA	NA	NA	NA	NA	NA	NA	NA	NA	NA	NA	NA	NA	NA	NA	NA	NA	NA	NA	NA	14.93495581	NA	NA	NA	NA	NA
FALSCH	FALSCH	ASFNHFDRK	A1BN54	Alpha actinin 1a	A1BN54	A1BN54_MOUSE	1.77382E-06	NA	NA	NA	NA	NA	NA	NA	NA	NA	NA	NA	NA	NA	NA	NA	NA	NA	NA	NA	NA	NA	NA	NA	NA	NA	NA	NA	NA	NA	NA	NA	NA	NA	NA	NA	7.019834202	NA	NA	NA	7.660172614	NA	NA
FALSCH	FALSCH	KDDPLTNLNTAFDVAER	A1BN54	Alpha actinin 1a	A1BN54	A1BN54_MOUSE	1.77382E-06	NA	NA	NA	NA	NA	NA	NA	NA	NA	NA	NA	NA	NA	NA	NA	NA	NA	NA	10.84857286	NA	NA	NA	NA	NA	NA	NA	NA	NA	NA	NA	NA	NA	NA	NA	NA	NA	11.47222564	NA	NA	NA	NA	NA
WAHR	FALSCH	VWLDPNETNEIANANSR	A2A547;P84099	Ribosomal protein L19;60S ribosomal protein L19	A2A547;P84099	A2A547_MOUSE;RL19_MOUSE	0.001492589	12.28150947	13.14002194	13.17256695	12.64671272	12.97854258	12.97976411	12.95490207	12.15960259	12.69061126	13.14990737	13.32081909	12.95314761	12.96321754	13.0608163	13.10398324	NA	13.35272043	12.7965398	13.39485688	NA	NA	13.09644845	13.44444727	NA	12.93135756	NA	13.57484937	13.23699376	13.25302923	13.43875943	NA	13.45574955	13.18395011	12.90822714	NA	12.84949064	13.27085482	12.44882687	13.38809203	12.91729357	13.08147259	12.20977054
WAHR	FALSCH	VFDKESNGTVMGAELR	A2A6Q8;P09541;Q9CZ19	Myosin light chain 4 (Fragment);Myosin light chain 4;Myosin light chain 4	A2A6Q8;P09541;Q9CZ19	A2A6Q8_MOUSE;MYL4_MOUSE;Q9CZ19_MOUSE	0.000154923	19.23925234	21.37622797	20.32159198	20.35696833	19.64474908	18.05984699	18.29555109	19.30347718	19.8895394	18.28624396	20.0282603	17.85533964	18.82893408	20.17048994	17.87430876	18.54294101	19.24712268	20.50117897	20.38213668	18.18513526	21.26859225	20.14563185	21.44922993	21.50363008	18.81093245	21.14707746	19.1377612	20.57938903	21.07106545	19.7159163	19.74172758	17.84325264	20.55502853	19.06656258	NA	18.09829203	20.24300707	20.51318136	20.15268224	18.62164029	19.75337561	19.95424957
WAHR	FALSCH	NKEQGTYEDFVEGLR	A2A6Q8;P09541;Q9CZ19	Myosin light chain 4 (Fragment);Myosin light chain 4;Myosin light chain 4	A2A6Q8;P09541;Q9CZ19	A2A6Q8_MOUSE;MYL4_MOUSE;Q9CZ19_MOUSE	0.000154923	NA	NA	NA	NA	16.14813076	14.83137607	NA	NA	NA	NA	14.44860912	14.09405028	NA	13.86416604	NA	15.42501757	14.3664744	NA	16.1917373	15.68153311	15.42863254	16.46203847	16.76637672	14.20208987	NA	16.21702789	15.19781885	14.40187982	14.098109	14.40834218	16.41800267	14.61549565	14.26582376	17.20788282	15.94614017	NA	16.06039761	NA	16.7800725	14.64712181	16.84901824	15.97749003
WAHR	FALSCH	EAFSLFDR	A2A6Q8;P09541;Q9CZ19	Myosin light chain 4 (Fragment);Myosin light chain 4;Myosin light chain 4	A2A6Q8;P09541;Q9CZ19	A2A6Q8_MOUSE;MYL4_MOUSE;Q9CZ19_MOUSE	0.000154923	NA	NA	NA	NA	12.32636329	11.76196916	NA	NA	NA	NA	NA	12.12219417	NA	NA	NA	13.3308713	NA	12.62609082	11.66428779	13.64883931	12.50229338	NA	12.71036869	NA	NA	NA	13.71264883	NA	12.92043505	NA	NA	NA	13.19338139	NA	NA	NA	NA	NA	NA	12.75233516	12.48280266	NA
WAHR	FALSCH	ESNGTVMGAELR	A2A6Q8;P09541;Q9CZ19	Myosin light chain 4 (Fragment);Myosin light chain 4;Myosin light chain 4	A2A6Q8;P09541;Q9CZ19	A2A6Q8_MOUSE;MYL4_MOUSE;Q9CZ19_MOUSE	0.000154923	16.94184739	NA	NA	NA	18.38152212	NA	15.5035913	16.90475667	17.60097881	NA	18.30908121	15.49354698	16.18912783	17.96219228	14.97329533	NA	17.07646368	NA	NA	NA	NA	17.98403314	19.00692872	17.81519311	NA	NA	NA	18.48337509	18.9325522	17.47133957	NA	NA	18.88175507	16.91513088	NA	NA	18.96415237	18.48128528	18.39435321	NA	NA	17.92941412
WAHR	FALSCH	ALGQNPTNAEVLR	A2A6Q8;P09541;Q9CZ19	Myosin light chain 4 (Fragment);Myosin light chain 4;Myosin light chain 4	A2A6Q8;P09541;Q9CZ19	A2A6Q8_MOUSE;MYL4_MOUSE;Q9CZ19_MOUSE	0.000154923	13.50438286	NA	NA	NA	NA	NA	NA	NA	NA	NA	14.0190281	NA	NA	15.60354797	NA	16.52986939	16.05737019	15.86783812	NA	16.71427224	14.78395687	NA	16.09103503	NA	NA	NA	16.36850706	14.02142144	14.89449426	NA	NA	NA	15.57569802	NA	NA	NA	NA	NA	NA	15.55252145	15.38263026	NA
WAHR	FALSCH	EQGTYEDFVEGLR	A2A6Q8;P09541;Q9CZ19	Myosin light chain 4 (Fragment);Myosin light chain 4;Myosin light chain 4	A2A6Q8;P09541;Q9CZ19	A2A6Q8_MOUSE;MYL4_MOUSE;Q9CZ19_MOUSE	0.000154923	NA	NA	NA	NA	NA	NA	NA	NA	NA	NA	NA	NA	NA	NA	NA	13.77427798	13.33587241	NA	13.86045093	13.9928852	NA	NA	NA	NA	NA	NA	13.47356665	NA	12.76032906	NA	NA	NA	12.99516173	NA	NA	NA	NA	NA	NA	13.31895856	NA	NA
WAHR	FALSCH	IDFSADQIEEFK	A2A6Q8;P09541;Q9CZ19	Myosin light chain 4 (Fragment);Myosin light chain 4;Myosin light chain 4	A2A6Q8;P09541;Q9CZ19	A2A6Q8_MOUSE;MYL4_MOUSE;Q9CZ19_MOUSE	0.000154923	NA	NA	NA	NA	15.13922827	NA	NA	NA	NA	NA	NA	NA	NA	NA	NA	NA	NA	NA	NA	NA	NA	NA	NA	NA	NA	NA	NA	NA	NA	NA	NA	NA	NA	NA	NA	NA	NA	NA	NA	NA	NA	NA
FALSCH	FALSCH	ALVILAK	A2A813;Q99LX0	Protein/nucleic acid deglycase DJ-1	A2A813;Q99LX0	A2A813_MOUSE;PARK7_MOUSE	0.001193983	NA	NA	13.20895181	NA	12.43838723	12.82254142	12.88241587	13.50147491	13.14103807	12.37084217	NA	12.40256755	12.36752662	12.78549586	12.42067947	12.92035819	13.31068886	12.82033611	NA	NA	NA	13.32731686	13.11956544	13.17696233	NA	NA	NA	NA	13.13580098	NA	NA	NA	13.51115486	13.34063687	NA	12.98648461	NA	NA	13.18635506	12.95824786	13.39889872	NA
WAHR	FALSCH	DGLILTSR	A2A813;Q99LX0	Protein/nucleic acid deglycase DJ-1	A2A813;Q99LX0	A2A813_MOUSE;PARK7_MOUSE	0.001193983	NA	NA	NA	NA	NA	NA	NA	NA	NA	NA	NA	NA	NA	15.17837384	NA	NA	NA	NA	NA	NA	NA	NA	NA	NA	NA	NA	16.26523085	NA	NA	NA	NA	NA	NA	NA	NA	14.84576351	NA	NA	16.15845427	NA	NA	14.51722394
WAHR	FALSCH	VADPVGVLK	A2A930;A2A931;A2A933;A2A934;A2A935	PR domain zinc finger protein 16	A2A930;A2A931;A2A933;A2A934;A2A935	A2A930_MOUSE;A2A931_MOUSE;A2A933_MOUSE;A2A934_MOUSE;PRD16_MOUSE	0.000221093	12.13207033	11.90738482	11.78267337	11.97120324	12.0944852	12.32047772	12.27623559	12.52246096	12.13321315	12.41120745	11.94645648	12.14566362	11.93414486	13.52473361	12.73403913	12.61395392	12.7472403	13.6146822	11.47747892	12.1085029	11.54028879	12.42929227	NA	11.89897756	12.66398234	11.65342173	11.6966469	11.84104583	11.42157621	11.60053964	12.3425787	11.79333017	12.4392273	12.26425606	12.38389954	11.76053354	11.61746068	11.6755324	10.95181151	11.53959692	11.54032207	11.44386705
FALSCH	FALSCH	DSGTVYFEAGDQR	A2AAJ9	Obscurin	A2AAJ9	OBSCN_MOUSE	1.78754E-06	16.95962108	17.3653613	15.80076721	15.88756546	17.77796784	17.01689692	17.12136638	17.14869639	16.82523048	17.09664094	17.18459166	16.88590175	16.95019054	16.075993	16.93554023	15.47796542	15.62320446	15.25836698	17.01764185	15.43297697	17.66397991	16.38905426	15.54932538	17.07884802	17.20553719	15.83382358	15.6672011	16.9998406	15.55527851	17.09112231	15.87596719	17.54489763	15.61532302	15.93613692	17.49983963	16.14973369	16.79199732	17.54609034	16.13856436	16.23230182	16.06445094	16.92985164
FALSCH	FALSCH	YDLLSEGTR	A2AAJ9	Obscurin	A2AAJ9	OBSCN_MOUSE	1.78754E-06	17.21165252	17.24062367	15.83241924	16.2666128	17.34279369	16.52177909	16.91614722	17.22715665	16.89947778	16.75198632	17.02632741	16.87244024	17.19253273	16.1251786	16.52576502	15.80493198	15.83192591	15.57509047	17.12935167	15.74409222	17.26609084	16.25544387	15.61202681	16.986718	17.06052613	15.8264318	15.67058696	17.05182735	16.07184772	16.83981724	15.94580844	16.93439531	16.09416646	16.11322964	17.18947297	16.26677416	17.14012753	17.02011852	16.34271714	16.29742966	16.13837848	16.74159277
FALSCH	FALSCH	EAPVLFK	A2AAJ9	Obscurin	A2AAJ9	OBSCN_MOUSE	1.78754E-06	16.87789387	16.55044496	15.56268376	16.20555642	16.87626589	16.46434324	17.0012901	16.86706542	16.3280422	16.67921356	17.0175659	16.55309646	16.83978801	15.61898761	16.63713256	15.47990665	15.51364053	15.69636737	16.58515546	15.65575038	16.83782999	16.20758067	15.15627863	16.35150255	16.68110011	15.81018244	15.33583022	16.58399465	15.75501256	16.80137415	16.01168752	16.79613178	15.71204506	15.88142232	16.90983973	16.05648017	16.70190782	16.71950594	16.02902311	15.90402206	15.75326953	16.41358276
FALSCH	FALSCH	LTINALER	A2AAJ9	Obscurin	A2AAJ9	OBSCN_MOUSE	1.78754E-06	16.45122368	16.73974152	15.87299397	15.93494384	17.13978747	16.59311298	16.99542341	16.44983898	16.51730602	16.79887404	16.9471625	16.45689542	16.73953355	15.80494071	16.53484034	15.30724248	15.65361887	15.37293092	16.25630448	15.71216165	17.02015789	15.93968348	15.12293621	16.58297772	16.84279354	15.48970834	15.45064779	16.86735257	15.46468793	16.57568441	15.72976564	17.1572219	15.72245184	15.8876328	17.00597254	16.04149929	16.25922692	16.62564763	15.64449136	15.89752778	15.94239545	16.2976193
FALSCH	FALSCH	TTTQFCVSAPR	A2AAJ9	Obscurin	A2AAJ9	OBSCN_MOUSE	1.78754E-06	16.74311831	16.46536147	15.63456372	15.85557325	16.52873624	16.57962188	16.69637838	16.02226841	16.42968171	17.2543905	17.72566312	16.70546182	16.54961337	15.88365705	16.74570109	15.48634649	15.62721392	15.53569109	16.29210552	15.70639167	16.73069131	16.21846899	15.94897534	16.50312695	16.43370131	15.52910339	15.4573324	16.51432384	15.32626967	16.41218457	15.50413729	16.70223152	15.97920423	15.7942898	16.29270842	16.01356323	16.45775706	16.14293759	15.71455633	16.11070376	15.98757655	16.31761103
FALSCH	FALSCH	AGGPGISPLASK	A2AAJ9	Obscurin	A2AAJ9	OBSCN_MOUSE	1.78754E-06	16.68673411	16.66568961	15.29065143	15.94461778	16.79779744	16.31741877	16.71592612	16.86664328	16.44839877	16.89176988	16.96257522	16.48687299	16.67349986	15.36129077	16.58492014	14.78826614	15.4050394	15.06791599	16.24704951	14.94841006	16.63294236	16.22911226	14.61623107	16.25380007	16.46369026	15.56944548	14.86096074	16.33406235	15.58435145	16.22874629	15.7321173	16.45464017	15.45215774	15.62217839	16.52901135	15.65449849	16.50004416	16.43123371	15.55356876	15.68887279	15.5991053	15.96031378
FALSCH	FALSCH	QDGAVCELQIR	A2AAJ9	Obscurin	A2AAJ9	OBSCN_MOUSE	1.78754E-06	16.11263474	16.14672067	14.87203664	15.02095661	16.31069425	15.52227642	16.07320005	16.31738485	15.95210509	15.96089304	16.1778011	15.85880824	16.27589908	15.03326086	15.69184479	14.54565347	14.62966332	14.45086559	16.04621704	14.62064619	16.17301078	15.20570096	14.39799381	15.81400075	16.10841628	14.13192591	14.41131735	16.05375948	14.73170905	15.84752167	14.34242056	15.72203567	14.94364669	14.84505765	16.08470319	15.09702747	15.8814055	16.11805838	14.89525211	15.30639091	15.18168596	15.67322726
FALSCH	FALSCH	GTLTLQCEVSDPEAR	A2AAJ9	Obscurin	A2AAJ9	OBSCN_MOUSE	1.78754E-06	15.77159372	15.99016971	15.17465476	15.20888877	16.13868575	16.1014865	15.70113543	15.79044771	15.87082545	16.07963466	15.95518529	15.7064604	15.82796347	15.58524434	15.99457224	14.83438453	15.05110522	14.82071361	15.58336768	14.95150522	16.14846015	15.67486426	14.92823062	15.92062449	16.00336671	15.13401491	14.86389458	15.74715485	14.95902052	15.71259924	14.97759757	15.83385114	14.87692437	15.21455272	15.8666707	15.52186707	15.47987824	15.93827906	15.23136425	15.34336882	15.473026	15.92755975
FALSCH	FALSCH	AFVVSVGK	A2AAJ9	Obscurin	A2AAJ9	OBSCN_MOUSE	1.78754E-06	15.79555044	15.58300382	15.01395281	15.17146359	15.48445192	15.39389087	15.82383862	15.50591719	15.65967944	15.22859025	15.52730008	15.58711481	15.60859081	15.10038713	15.21528677	14.42089484	15.09478903	14.82645937	15.45192527	15.06140277	15.73955233	15.02894977	14.80852753	15.65065368	15.31230069	14.66013145	14.78280562	15.52378348	14.93038031	15.58296274	14.93802923	15.28242167	14.87336418	14.8228078	15.70732006	14.82552179	15.45062481	15.43580037	15.04665441	14.71639584	14.88876321	15.30630399
FALSCH	FALSCH	TDTFSYVFR	A2AAJ9	Obscurin	A2AAJ9	OBSCN_MOUSE	1.78754E-06	15.94201872	15.69412125	14.55580125	15.0144184	15.79563938	15.35100979	15.9643717	15.1550435	15.46003227	15.89503042	15.6577379	15.24683866	15.60573169	14.59777647	15.68185518	13.84593231	14.45707422	13.9230896	15.39482065	14.12759166	15.48556926	14.96001342	13.54511855	15.34162799	15.33098382	14.64531505	13.8230112	15.34805077	14.41666098	15.11004835	14.77635362	15.68372714	14.7146654	14.43930107	15.6572699	14.60614645	15.34606578	15.11296859	14.38719872	15.13554101	14.4534349	14.81344185
FALSCH	FALSCH	EPTLDSISELPEEDSR	A2AAJ9	Obscurin	A2AAJ9	OBSCN_MOUSE	1.78754E-06	15.46802961	15.07935064	14.08855703	14.12666554	15.8495479	14.77371652	14.63914419	15.25770539	15.2415433	14.93587923	15.47965509	14.65452782	15.55041931	14.00717697	14.54893867	13.80229027	13.90123159	14.02602694	15.02283847	14.15414099	14.90947825	14.44711594	13.6491968	14.59819957	16.15142703	13.4911642	14.09437289	15.08893507	13.65650476	15.11471435	13.97708787	15.23014171	14.15209246	14.81879996	15.75558988	14.76125793	14.62322796	15.14420427	14.42686491	14.36417371	14.14501426	15.3427459
FALSCH	FALSCH	LSSIDLNDQVEGDDR	A2AAJ9	Obscurin	A2AAJ9	OBSCN_MOUSE	1.78754E-06	14.65620355	14.43197641	12.97062474	13.61029916	15.39916299	14.54627623	14.70979243	14.4418349	14.14462161	15.04191743	15.11089213	14.35233021	14.69877594	13.11796369	14.95039281	12.2406567	12.89749284	12.50002841	14.86295452	12.38298359	14.58569312	14.15267414	11.30146636	14.29063287	14.63864335	12.93793484	12.30822633	14.49860785	13.17644244	14.45626801	13.07303095	14.90080834	13.33841229	13.25999179	15.03906785	13.60992401	14.51199591	14.45391281	13.60190971	13.87382882	13.16200614	14.51013141
FALSCH	FALSCH	ATLLNVLEGR	A2AAJ9	Obscurin	A2AAJ9	OBSCN_MOUSE	1.78754E-06	14.716648	14.37170206	13.18337729	13.47113708	14.51594889	14.45063793	14.61357618	14.08014455	14.58126556	14.34396079	13.978922	14.46785987	14.29948969	12.98164179	14.41481365	12.89775304	12.88370804	12.45875903	14.14526396	13.04295169	14.33504464	13.69024594	12.22516664	14.81954627	14.03332836	13.44263779	13.15415286	14.30583906	13.47305098	14.45555233	13.53433259	14.21816072	13.61838572	13.57403088	14.7239027	13.3949872	14.14590914	14.00910873	13.28103732	13.58806217	13.19313939	13.69109105
FALSCH	FALSCH	DTGEYACLVGGQK	A2AAJ9	Obscurin	A2AAJ9	OBSCN_MOUSE	1.78754E-06	16.69987485	16.36978342	15.50856484	15.66354474	16.57078728	16.4458154	16.62792454	16.13512056	16.19020678	16.7210632	16.42580906	16.36585922	16.25800242	15.69971934	16.84575563	15.18174494	15.21779986	NA	16.14511469	15.16715113	16.3520279	16.10744304	14.98706036	16.56963249	15.99429012	15.62977589	15.17777814	16.2869631	15.07565921	16.24144834	15.29847964	16.24068491	15.55647391	15.44187181	16.52670036	15.76860139	16.30231882	16.08971826	15.70437565	15.83120178	15.90877427	16.11027511
FALSCH	FALSCH	LSVLALPDPPEDAEVVGR	A2AAJ9	Obscurin	A2AAJ9	OBSCN_MOUSE	1.78754E-06	17.01062851	16.182695	14.99890998	15.01440504	17.33480028	16.17356047	16.03051159	15.97057941	15.63962332	16.54740999	16.00436669	15.81955558	16.38708673	15.2304821	16.86325551	15.91580593	15.38187292	15.14797137	16.05576429	15.44760308	15.79191088	15.49301571	15.04200146	15.95751018	15.79154798	15.25659796	14.88429183	15.82743476	15.07761844	15.81245308	14.96430615	16.28603533	16.31432996	15.8668627	16.0587467	15.14208699	15.92189946	15.0894749	14.85342678	15.19973012	15.18930701	14.97678069
FALSCH	FALSCH	TFGDTEAQVGDVLR	A2AAJ9	Obscurin	A2AAJ9	OBSCN_MOUSE	1.78754E-06	15.99968614	15.68889129	14.10951047	14.74887551	16.16941216	15.31562657	15.56743663	15.57739783	15.45478288	15.73978504	15.6511234	15.38508549	15.68209715	14.78782105	15.74752417	13.82198719	14.47041268	14.57387824	15.45758693	NA	15.3564118	15.50659204	13.87867501	15.33680471	15.70276845	14.60955097	14.14935348	15.04636423	14.58855134	15.44040021	14.44170756	15.59369892	15.03851805	14.71213634	15.65411085	15.25228475	15.58343756	15.44249575	14.67859301	14.97994239	14.74213133	15.22137589
FALSCH	FALSCH	QEAEETAPDLSEGYSTADELAR	A2AAJ9	Obscurin	A2AAJ9	OBSCN_MOUSE	1.78754E-06	14.60796624	14.34306901	13.45945271	13.75120673	14.58863914	13.69285314	13.99870671	14.25513698	14.06466173	14.58665042	14.33560367	13.76747341	14.33884352	13.80278954	14.38817944	13.27714192	13.98357042	13.9710393	13.65512372	13.17531482	13.92849688	14.25336075	13.28184588	13.92460188	14.30338533	13.46223777	13.33603764	NA	13.41767205	13.93426141	13.37021827	14.40917649	13.77868855	14.40742715	NA	14.11766352	14.05819902	14.01687072	13.66415218	14.30202137	13.94285819	14.11979318
FALSCH	FALSCH	NVSADDDAVYICETTEGSR	A2AAJ9	Obscurin	A2AAJ9	OBSCN_MOUSE	1.78754E-06	14.69023987	14.77237717	14.39682012	14.13811381	15.26884945	15.11543023	14.81220729	14.72194696	14.99873977	15.04659906	15.05934715	15.17512493	14.96742492	14.66242259	15.09925626	13.93921673	14.1819888	13.8563566	14.82695732	14.13625746	14.98435838	14.82786811	14.56129539	15.24050665	14.90187907	14.14553484	14.37724534	14.79704886	14.28489371	14.90636515	14.07766542	14.59827573	14.18939931	14.08206212	14.67610988	14.78586055	14.83350134	14.76749448	14.5286294	14.67232274	14.67231864	15.00171305
FALSCH	FALSCH	TYTLIFR	A2AAJ9	Obscurin	A2AAJ9	OBSCN_MOUSE	1.78754E-06	16.89236289	16.83842461	15.66112087	16.05816168	16.49808823	16.37568575	17.02361509	16.53505477	16.27861048	16.76707947	16.49027828	16.14607609	16.61651578	15.67440468	16.69929443	NA	15.45116176	NA	16.37163722	15.32523613	16.55881391	15.71998744	NA	16.55802054	16.53215368	15.61629147	15.38040735	16.44376412	15.47183144	16.46467211	15.48404896	16.74546866	15.78056219	15.79707538	16.57182475	15.73577988	16.37367978	16.22044678	15.52618763	16.07750815	15.82510648	16.02875663
FALSCH	FALSCH	QQGCVAELLLR	A2AAJ9	Obscurin	A2AAJ9	OBSCN_MOUSE	1.78754E-06	14.49058959	14.03806868	12.36008636	13.21930201	13.67784554	13.98060244	14.72046168	13.34502612	13.4809098	14.35185003	14.41330478	14.15083199	13.9091008	13.76572975	14.43372545	12.39406359	NA	NA	13.72544363	11.98359235	13.77067558	13.82947816	12.07868177	14.14386097	13.44645386	12.21884147	12.46697596	13.6605326	12.62422376	13.74099219	11.934028	13.16342022	13.83978552	12.92829588	13.18484063	13.219993	14.35920457	13.83110668	13.12430243	13.49823997	13.86962367	13.65489754
FALSCH	FALSCH	LTPADAGVYR	A2AAJ9	Obscurin	A2AAJ9	OBSCN_MOUSE	1.78754E-06	17.40168293	17.37927522	16.79858774	16.99203636	17.5041868	17.40663471	17.68065439	17.28980792	17.38851379	17.57583275	17.50181897	17.36269786	17.34094046	16.7230749	17.47523068	NA	16.18157202	16.27786933	17.46009354	NA	17.54216605	16.92761703	NA	17.2739239	17.36981698	16.19915138	NA	17.40313171	16.0786205	17.46206218	16.31589825	17.38204651	16.46985211	16.5294546	17.27142296	16.80765694	17.19818638	17.46503735	NA	16.84267094	16.84978535	17.19945766
FALSCH	FALSCH	KGLLELR	A2AAJ9	Obscurin	A2AAJ9	OBSCN_MOUSE	1.78754E-06	14.18875197	13.85526525	NA	14.07307234	14.53495195	14.70382317	14.98481154	14.16576375	14.83938476	15.0451365	14.95473271	14.33882938	14.53293891	14.21235658	14.65390145	NA	14.27501032	NA	14.65086181	14.80156986	14.6389631	14.33085104	14.23415665	14.84004324	14.52949321	14.27332786	14.32283609	14.76599762	13.96470659	14.86101382	14.44439626	14.87338639	14.67316281	14.74992977	NA	14.69348266	14.91347665	14.86650925	13.95835161	14.87153411	14.6880568	14.80896727
FALSCH	FALSCH	AGTPSLVTYLK	A2AAJ9	Obscurin	A2AAJ9	OBSCN_MOUSE	1.78754E-06	15.356374	15.05663901	NA	14.55147803	16.02978027	NA	14.53657917	15.42616814	14.6816449	15.03533441	15.28557143	14.88685023	14.99782535	13.85717045	15.00487908	13.21933576	13.65831177	13.22623816	13.63690235	NA	14.31367554	14.79108464	12.71018542	14.17601511	15.25432062	14.03594721	13.90154271	12.45032305	14.55509777	14.37240946	14.02938341	15.11187589	13.67623363	14.25438022	15.06407466	14.31535695	15.10451152	15.06105001	14.1922979	13.67878826	NA	13.70439453
FALSCH	FALSCH	SLTIADAGEYLCTCGQEK	A2AAJ9	Obscurin	A2AAJ9	OBSCN_MOUSE	1.78754E-06	13.46740493	13.55659221	12.12201525	12.66041726	13.58150339	13.24558067	12.83691984	13.15760013	13.49749673	13.49642169	13.3778768	13.38566524	13.59450422	12.82093346	13.29776188	12.25044633	12.28723342	11.35599052	13.34092116	11.95853329	13.12442259	13.10334119	11.92058974	13.3025438	12.90476128	12.04610619	11.90762089	13.41518593	12.66465373	12.90479379	12.07678052	12.57200736	12.27491462	12.64697727	12.89554396	12.86684663	13.19501836	13.05138888	12.89419992	12.32636574	12.55415926	12.97057816
FALSCH	FALSCH	DLQPQDSGQYSCSFGDQTTSATLTVK	A2AAJ9	Obscurin	A2AAJ9	OBSCN_MOUSE	1.78754E-06	12.83165526	13.68980252	12.59869264	12.96220851	13.94999271	14.26520322	13.56510182	13.48543934	13.62238717	13.64382665	13.58390761	13.61011816	13.32179718	13.33943925	13.82629052	NA	12.64838703	NA	13.08844575	NA	13.70357101	13.25141886	12.61981412	13.68811567	13.26512412	12.53169653	12.05066812	13.09462004	12.30826218	13.72961739	12.47743698	13.46331488	NA	12.59917372	13.76941663	13.0792565	13.09026037	13.60897556	13.39085447	13.19472725	13.28640706	13.43933914
FALSCH	FALSCH	CLSGEEPVELGLR	A2AAJ9	Obscurin	A2AAJ9	OBSCN_MOUSE	1.78754E-06	13.7369211	12.41177865	10.89074149	11.31542542	13.76464783	12.7560988	12.39972103	11.51572386	11.78129608	13.21494621	12.15756056	12.30591541	12.8861721	11.4434585	13.66943958	12.52960786	12.31604832	10.64564284	12.43746398	11.33823775	12.02392025	12.16215874	10.98325605	12.56484596	12.18632858	11.72448088	11.54197126	11.99034668	11.51229867	12.31032699	11.69315307	12.47525318	13.36258178	12.50270697	11.19752013	11.23426401	12.56562707	11.04100566	12.00320929	11.3056647	11.67457225	10.9812872
FALSCH	FALSCH	RPPLYPPADPVVK	A2AAJ9	Obscurin	A2AAJ9	OBSCN_MOUSE	1.78754E-06	16.17318844	15.98962878	15.58557716	15.46631528	15.86702626	15.89908488	16.11219136	16.0439023	16.05893255	15.99056305	15.86400579	15.96899091	16.07003394	15.85343329	15.76270054	15.56186261	15.24814003	15.58091967	15.79256591	15.40519746	16.12499337	15.56351949	14.88959485	15.9331051	15.83886725	15.246681	15.04432955	16.0203755	15.12410999	15.87795541	15.27665114	16.00902824	15.17434585	15.24919179	15.86724876	15.3660771	15.6647811	15.86122977	15.31909774	15.51703918	15.53695779	16.02792527
FALSCH	FALSCH	DLTVEDTGEYSCTCGQER	A2AAJ9	Obscurin	A2AAJ9	OBSCN_MOUSE	1.78754E-06	13.64604753	13.96162051	12.94631528	12.91968887	14.03816485	13.48211773	13.43026786	13.73848091	13.88248258	13.85580015	13.94007236	13.67024583	13.87573944	13.26060592	13.57914867	12.0142726	12.35667172	12.07445751	13.71248944	12.242044	13.87275543	13.3970954	12.73777304	13.65231031	13.72780644	12.75628329	12.84642061	13.87136022	12.49158497	13.68279559	12.35859449	13.57189671	12.25639903	12.66887169	13.86953032	12.74842594	13.4789749	13.60273156	12.63739007	13.30135251	13.18735757	13.74301127
FALSCH	FALSCH	EASTGQWQLCHDLVPGPECVVDDLVPGK	A2AAJ9	Obscurin	A2AAJ9	OBSCN_MOUSE	1.78754E-06	13.21638236	13.53327423	13.12368235	13.2297179	NA	11.57680742	14.01633091	12.92257709	13.45371284	13.50756555	13.52251806	12.88915332	12.80981593	13.37186606	13.35427698	NA	13.52626979	12.51140141	13.27646183	12.52401602	13.25208613	13.59994386	13.13198047	12.98678321	13.53644125	10.06328535	13.24388857	14.08210775	11.76146686	14.46121366	12.2376597	14.05594113	NA	12.11767025	12.64242278	13.48901208	13.05677026	13.14259706	12.75540785	13.58227732	13.69410682	13.34099774
FALSCH	FALSCH	LIVTELPVSFTR	A2AAJ9	Obscurin	A2AAJ9	OBSCN_MOUSE	1.78754E-06	16.24999101	15.5708172	14.69103607	14.72207579	16.16267784	15.70036242	15.68445632	15.45182035	15.27606982	15.98899409	15.36949269	15.50451088	16.02143408	15.26885529	16.33008062	15.24100379	14.615574	15.22278981	15.76720172	14.90974217	15.3398623	15.50937012	15.01443512	15.23001584	15.38258453	15.22329431	15.12009301	15.57983436	15.12310929	15.50295671	15.01730545	15.87942827	16.02236556	15.6280428	15.62550908	14.9905968	15.22229471	14.87729317	14.9971382	14.83951978	14.93255118	14.66953272
FALSCH	FALSCH	NAIGEAFAAVGLR	A2AAJ9	Obscurin	A2AAJ9	OBSCN_MOUSE	1.78754E-06	14.6937827	14.55368259	14.4325224	14.00083025	14.07956895	14.60500515	14.49236039	14.57288587	14.60459894	14.34214694	14.37530609	14.57289918	14.81197768	13.50562402	14.43405232	14.29698871	14.3658729	14.60286104	14.65945446	14.61421438	14.40063353	13.90965984	14.10522927	14.48912061	14.484283	15.52658884	13.70588958	14.4730899	13.80242463	14.25308484	13.73791767	14.35096525	14.11075413	14.10742937	14.57530248	14.04827456	14.40528517	14.28801879	13.9587527	14.43762678	14.29056817	14.12552538
FALSCH	FALSCH	YLEFLVGR	A2AAJ9	Obscurin	A2AAJ9	OBSCN_MOUSE	1.78754E-06	14.82777065	14.82922346	13.03638802	13.58349328	12.84492788	14.20402301	14.60890512	13.83980548	14.27578725	14.70750732	14.38221637	14.32420474	14.33144389	12.95606968	14.61379527	NA	12.73758456	NA	14.2141648	NA	14.33014994	13.8763364	NA	13.95957483	13.85273266	13.0086377	11.86243337	13.84968026	12.49671265	13.83110402	12.6951582	14.1064489	12.87091249	12.42137685	14.52435567	13.02755366	14.00765916	13.72185438	12.43911308	12.9033418	13.11228344	13.6242812
FALSCH	FALSCH	VDSEGTCAEQAPHFLLRPTSIR	A2AAJ9	Obscurin	A2AAJ9	OBSCN_MOUSE	1.78754E-06	14.73762709	14.89237817	14.83763111	14.68006099	12.95480269	15.05027305	15.30938523	14.46592103	14.9575338	15.14886555	15.12926646	14.77230656	15.09529554	14.0716638	14.82317454	14.73016391	14.83561682	NA	14.61292366	14.63180998	15.37956845	14.53755723	13.73733812	14.8352359	15.04917491	13.68069137	13.70608236	15.02464738	13.76281667	15.07079677	13.91588941	15.03136764	14.16847998	NA	14.1468903	14.29500402	14.40944679	14.58071631	14.17563933	14.88051974	14.37277526	14.61551412
FALSCH	FALSCH	EDSGQYAAYISNAVGAAYSSAR	A2AAJ9	Obscurin	A2AAJ9	OBSCN_MOUSE	1.78754E-06	14.45464906	14.20365142	12.60221172	13.10606266	14.69548721	13.96532271	13.93483602	14.00488003	13.91061222	14.79494814	14.23921758	13.83614679	14.62446892	13.1822404	14.56811554	NA	13.29692867	NA	14.05301406	NA	13.81667764	13.48772479	NA	13.33423007	13.82862483	12.92816981	12.08942347	13.81583021	13.47533973	13.78556755	12.97765697	14.6360914	13.62401089	14.09610652	14.55043902	13.27159438	13.89449123	13.57310721	12.59699788	13.11484472	12.86323611	13.24781628
FALSCH	FALSCH	FTEELADLQVEEK	A2AAJ9	Obscurin	A2AAJ9	OBSCN_MOUSE	1.78754E-06	15.56800264	15.49402846	NA	15.52710348	15.97265438	15.79754775	15.75285451	15.87991563	15.96075165	15.9401035	15.76371407	16.00261279	15.93339847	15.98418174	16.08688972	NA	15.39784589	15.44442961	15.60688475	NA	15.84876596	15.73163336	NA	15.68491	15.75986231	15.07445444	NA	15.64941096	15.07898399	15.73016108	15.37425855	15.46728493	NA	15.11131851	15.80850264	15.84622814	15.40827564	15.65241871	15.50028484	15.59463198	NA	15.84993954
FALSCH	FALSCH	GSLQLFPCAK	A2AAJ9	Obscurin	A2AAJ9	OBSCN_MOUSE	1.78754E-06	15.57926544	15.34930452	14.74779262	15.00106022	15.46419536	15.22234001	15.70334994	15.00973791	15.04516156	15.63152934	15.38385753	14.94727598	15.30598196	15.07432219	15.27487343	NA	14.63468036	14.07930201	15.17820713	14.57883093	15.37930474	15.00634511	14.32161402	15.70289928	14.73163075	NA	14.44377972	15.03377376	NA	15.11280949	NA	15.24982384	15.02673173	14.62345836	15.16575428	15.05128318	15.49254347	14.96605828	NA	15.17940991	15.23015951	14.98974167
FALSCH	FALSCH	LGAYAWSR	A2AAJ9	Obscurin	A2AAJ9	OBSCN_MOUSE	1.78754E-06	15.08215384	15.55623994	NA	14.44773003	14.97195282	15.27061284	15.21318214	14.90491679	14.70993378	15.42968604	15.29862225	15.23746052	15.10719346	NA	15.2008798	13.58845943	14.18154002	14.35849183	15.3759512	NA	NA	14.58149308	14.53519053	14.77369293	15.09593468	NA	14.28219664	15.43000923	14.65652746	15.65351383	NA	15.49534226	14.25759783	14.20860591	14.31083718	14.09700551	15.00296459	15.10755326	14.61767924	14.52658763	NA	15.18855431
FALSCH	FALSCH	EATEGDTTTLQCELSK	A2AAJ9	Obscurin	A2AAJ9	OBSCN_MOUSE	1.78754E-06	14.27274695	14.2213052	13.37378857	13.40479201	14.97990612	14.20884112	14.06369487	14.19532977	14.21431359	14.39293023	14.38340173	14.36253126	14.21101149	13.51391703	14.19410557	NA	13.29582521	NA	14.10445001	13.68957077	14.30455544	13.94793985	NA	14.14410964	14.21125516	NA	NA	14.44064097	13.60340793	14.40821617	NA	14.38074652	13.40284008	NA	14.13722047	13.94709157	14.30177999	14.21897589	13.57142304	13.97027564	13.81676512	14.09863954
FALSCH	FALSCH	EAVSVEWR	A2AAJ9	Obscurin	A2AAJ9	OBSCN_MOUSE	1.78754E-06	15.45633384	15.85554403	NA	NA	15.43042997	16.08528329	15.98245337	15.37217539	15.29260119	15.65654762	15.69827281	15.74466402	15.16963611	14.97819781	16.09881193	NA	15.12388645	15.18931873	15.5725546	NA	15.15124867	15.04222046	NA	15.26657645	15.19792597	NA	15.18633962	15.81115431	15.38088858	15.97877674	NA	15.86465839	14.98344711	14.88622015	14.62139725	15.11542856	15.48061653	15.44841269	15.16593783	15.2618621	NA	15.56872593
FALSCH	FALSCH	LTILDLALGDSGQYVCR	A2AAJ9	Obscurin	A2AAJ9	OBSCN_MOUSE	1.78754E-06	12.55152682	11.82124771	11.82027335	11.94214102	NA	10.59999945	12.18630221	12.26704365	12.78637504	12.73322849	12.34003089	12.37354692	12.27581152	12.33604584	12.15340571	10.99561939	11.36768891	11.7525075	12.30430708	11.55661985	12.52463206	12.00813694	12.29528514	12.54386915	12.09146358	11.60515743	12.07185704	11.57398238	11.76846526	11.23954229	10.96110685	11.77942891	12.33885081	11.07350367	11.55757357	12.61131891	12.58371246	12.28036673	11.57547214	12.34285887	12.55235971	12.5444815
FALSCH	FALSCH	EQEGTESDEGQLPQVLEELKDLQVAPGTR	A2AAJ9	Obscurin	A2AAJ9	OBSCN_MOUSE	1.78754E-06	11.58189048	12.4815339	11.7726869	12.17125398	NA	11.94690139	11.97521041	11.40172948	11.82148666	11.87972946	11.45572511	11.53728614	11.57061393	11.79221571	11.60804306	NA	11.72443138	NA	11.45221546	NA	12.90078559	12.71601633	10.74115987	11.82959676	12.7634877	11.98803011	11.55226927	12.13075953	11.0596067	12.2194863	12.73427938	12.70124661	NA	NA	12.92937268	11.51151035	11.57435421	11.79403322	11.24866743	12.12778103	11.97086769	11.30903447
FALSCH	FALSCH	QHSLVLLDVGR	A2AAJ9	Obscurin	A2AAJ9	OBSCN_MOUSE	1.78754E-06	14.7600188	15.1883828	14.38429953	14.6859987	13.6530682	13.71932106	14.32078622	13.78336332	14.0616286	14.48078745	14.44632766	14.07725976	14.20429248	14.2966799	14.22272345	13.2268621	14.00061444	13.17309315	13.99438988	13.7100557	14.31798651	13.79814885	11.67450418	13.30624975	14.06609871	13.78868195	13.37812557	14.04304567	13.93053976	13.72089776	14.28019162	14.24770135	13.86950331	13.87158277	14.59983069	13.60993333	13.90403331	14.2508159	14.34756521	14.17680629	13.53500635	13.50369362
FALSCH	FALSCH	LLGSEALGPSPGDLPNTR	A2AAJ9	Obscurin	A2AAJ9	OBSCN_MOUSE	1.78754E-06	14.20491316	13.90202224	12.42952281	13.32651541	14.58669345	14.18696071	14.12968074	13.91355517	13.88576436	14.45715189	14.05342423	13.62910468	14.0006078	NA	14.16198282	NA	NA	NA	13.37203527	NA	13.8211704	13.82365697	NA	13.80289427	14.02917041	12.78397845	NA	13.33034995	12.65962178	14.12389421	NA	14.36331044	12.72437391	12.29790431	13.721765	12.57912936	13.69019192	13.69016602	12.86130749	13.21405258	12.65907214	13.44781733
FALSCH	FALSCH	GLTVHDLSHEDAGLYTCQVGSK	A2AAJ9	Obscurin	A2AAJ9	OBSCN_MOUSE	1.78754E-06	14.20711296	14.44461055	14.78331086	14.41393082	14.48341305	14.82151986	14.57186473	14.62614856	14.74949864	15.15459206	15.12772623	14.42186488	14.79895349	14.58497778	14.62815521	13.74171498	14.25269165	NA	14.44542883	NA	14.91015076	14.59585651	13.74791691	14.61157964	14.64334986	NA	NA	14.76732451	14.02375716	14.73292632	14.23820293	14.54825286	12.58254064	14.13156766	14.70925962	14.56939887	14.09147586	14.79073945	14.31999085	14.56420167	14.50437085	14.46005103
FALSCH	FALSCH	VGGSPQPAVSWSK	A2AAJ9	Obscurin	A2AAJ9	OBSCN_MOUSE	1.78754E-06	15.58796329	16.18618327	15.29310098	15.48763565	15.73984774	16.07331667	15.85629808	16.61074875	15.15234569	16.24214103	16.72128174	16.05874905	15.79004657	15.38052557	16.25899988	14.63131776	15.80470383	15.70013872	15.68164394	15.45377775	14.76778244	15.43750804	15.87501761	15.37172106	15.68575037	13.57913057	15.80223066	15.80402411	15.33200978	16.12489282	14.88180939	16.04578266	15.37624815	15.21513585	16.06349859	14.66656982	15.93592159	15.60001557	15.74993923	14.8029191	15.0813869	15.69672598
FALSCH	FALSCH	VTLECELSRPVDVR	A2AAJ9	Obscurin	A2AAJ9	OBSCN_MOUSE	1.78754E-06	16.57795324	16.63419164	NA	NA	15.76462859	16.61701121	16.24639049	16.0865685	16.30098127	16.18253165	16.16585715	16.38708384	16.25980661	16.06487715	16.3147895	NA	NA	NA	16.23753629	NA	16.81208191	16.22113361	15.51806567	16.2403856	15.96172845	15.49956373	NA	16.29898431	15.57054764	16.43591739	NA	16.31817249	16.5892518	16.23802408	15.94705986	NA	16.49638779	16.66960803	16.27634718	15.93743339	NA	16.44791759
FALSCH	FALSCH	EGQYVEVLDSAHPLR	A2AAJ9	Obscurin	A2AAJ9	OBSCN_MOUSE	1.78754E-06	15.05734923	14.65936745	NA	14.22732335	14.52965264	14.11794392	14.66119087	14.09321048	13.95790989	14.94008524	14.61287125	14.41533276	14.35968192	13.64484008	14.28637801	12.5821235	13.62762488	12.67263138	14.22770527	13.1534646	14.30655491	13.79860746	12.29551831	14.0119532	14.28266641	13.61184455	12.75465974	14.03126888	13.6702084	13.97092094	13.59863853	14.53648298	13.63427989	13.61474492	14.20014894	14.00359749	14.15280652	13.88665329	12.92678108	14.03984672	13.59310625	13.58978212
FALSCH	FALSCH	VQAESVVVSTPVQEFYK	A2AAJ9	Obscurin	A2AAJ9	OBSCN_MOUSE	1.78754E-06	14.07683992	13.61870094	12.91620558	13.23342158	14.69096943	13.85516279	14.08393051	13.90476943	13.58929403	14.11441313	14.04864557	13.70796259	14.07113124	12.5265041	13.87392973	12.23245549	12.99449903	13.03193707	13.86975081	NA	13.47222455	13.29544331	NA	13.19316918	14.01727658	12.93369684	12.78740682	13.69642051	13.35249051	14.37142604	13.01887568	14.00494056	13.66522993	13.50385886	14.39621379	13.50056993	13.80320912	13.59950237	13.47415117	13.90427254	13.42585538	13.97843999
FALSCH	FALSCH	SGVLVLVIQAASK	A2AAJ9	Obscurin	A2AAJ9	OBSCN_MOUSE	1.78754E-06	12.349201	11.50615304	10.95858308	11.9970197	NA	11.94771276	13.07678571	12.63164508	12.49360872	12.65385158	12.52850099	12.44061522	12.02957141	11.02542886	12.52952552	NA	11.02856902	10.2287504	12.7549688	NA	12.45790019	12.58650053	NA	11.10852151	12.2878961	NA	NA	11.75665628	9.586698245	11.5586894	NA	11.27031467	NA	NA	12.52568681	12.17907632	12.799082	12.67314724	11.31868436	12.64332828	11.36935248	12.80775965
FALSCH	FALSCH	VIEDLEDTAVQEGSSAK	A2AAJ9	Obscurin	A2AAJ9	OBSCN_MOUSE	1.78754E-06	14.90445351	14.65675078	13.63762177	13.93976966	15.04390437	14.54081728	14.7219445	15.06846154	14.84028048	14.75807912	14.75624927	14.55090013	14.81232139	14.86900958	14.73303059	14.63989411	14.83309198	14.56623159	14.65953432	14.77949769	14.81879831	14.51568421	13.73510691	15.25986419	14.89849988	14.98969865	14.77819659	14.55893416	14.82598667	14.76306136	14.60131552	14.59337664	14.0360928	14.22748977	14.87695598	15.07675103	14.46415691	14.63123038	15.16638601	14.35576803	14.10583077	14.64596186
FALSCH	FALSCH	DLAVEDTEEYSCVCGQEK	A2AAJ9	Obscurin	A2AAJ9	OBSCN_MOUSE	1.78754E-06	14.44446304	14.70982908	13.62435768	13.35847834	14.81853247	14.15101288	14.26086942	14.34839586	14.25924971	14.43266435	14.6474765	14.25805488	14.62449687	14.00989595	14.20338241	12.63754732	13.25813538	13.11009344	14.53438092	12.78585773	14.52936162	14.48691975	12.98709873	14.44760237	14.41945545	12.99412032	13.44964088	14.45525319	13.40141205	14.4282228	12.7931461	14.27370983	13.75644667	13.93763233	14.45355428	13.3182846	14.47235505	14.31746645	13.71080011	14.12274139	13.88130648	14.35281883
FALSCH	FALSCH	KLVINDVQPEDEDTYTCDAGNVK	A2AAJ9	Obscurin	A2AAJ9	OBSCN_MOUSE	1.78754E-06	12.89981148	12.97768993	12.90570158	12.880243	13.2156815	13.25372157	13.10344358	12.55431291	13.07024594	13.37110266	13.78349653	13.28805359	13.06258967	12.78120183	13.15057564	11.8405697	12.52474433	12.36256756	13.42449326	12.62058831	13.09198174	13.11927721	12.57221107	13.3447097	12.6815532	12.60899243	12.59955079	12.96354496	12.64282317	13.23318834	12.53197655	13.20579659	12.37879315	12.87546314	12.95100316	12.82741019	12.92567707	13.06848243	12.94481396	13.20709801	13.06477635	13.36464291
FALSCH	FALSCH	YEVVSDGLYR	A2AAJ9	Obscurin	A2AAJ9	OBSCN_MOUSE	1.78754E-06	15.6654478	15.69714992	15.60196761	15.60165561	15.91845649	15.47639056	15.78877392	15.67789896	15.47646372	15.65366759	15.76075102	15.4954156	15.69896177	14.77214372	15.56732273	15.3366127	15.40014662	15.37986762	16.49577224	15.33906756	16.51014731	14.97439433	15.28927865	16.6135431	15.71236777	15.80945704	15.35414276	15.58497751	15.66406022	15.5854854	15.97744688	15.67546824	15.47565372	16.43848749	16.51014816	14.98989669	15.42486323	16.18464929	15.33823758	15.84370195	15.53024578	15.30291454
FALSCH	FALSCH	LEVLEPPHDASVK	A2AAJ9	Obscurin	A2AAJ9	OBSCN_MOUSE	1.78754E-06	15.75918033	15.37460015	15.28408922	15.59966391	16.0339872	15.764888	15.81186683	15.99497918	16.2143199	15.5360192	15.60065318	15.48299123	15.5608073	15.65392215	16.04391485	15.28107617	15.36326808	15.18731513	15.62821822	NA	15.62842136	15.4399851	14.90948916	15.47647115	15.80390515	15.05053663	15.45403486	15.55978771	15.41584323	15.52819277	15.64748454	15.89634875	15.67059803	15.48819779	15.69638467	15.37387835	15.62657198	16.00739032	15.74768004	15.14707447	15.51507367	15.40479797
FALSCH	FALSCH	ESLKDVEVPEGK	A2AAJ9	Obscurin	A2AAJ9	OBSCN_MOUSE	1.78754E-06	15.3025423	15.07980035	15.66460677	15.48278067	15.6612079	15.34269667	15.39326282	15.30226815	15.43635967	15.48729449	15.62231676	16.08368753	15.26175849	15.22653703	15.40458061	15.42338041	15.29485202	15.15012426	15.19331136	15.00236487	16.02051142	15.11666988	15.20328783	15.47180839	15.11163324	15.15993853	14.94689639	15.30146484	15.87042479	15.92930515	15.29026062	15.32120788	15.20266776	15.2933465	16.14055839	15.44755224	15.27507748	15.42673866	15.33202516	15.47040381	15.28702261	15.68476065
FALSCH	FALSCH	VEVVYFENGLR	A2AAJ9	Obscurin	A2AAJ9	OBSCN_MOUSE	1.78754E-06	15.1983557	14.65746557	14.39481175	14.47892575	14.74334787	13.5174691	13.64060516	14.86026558	14.78188291	13.55641103	14.1048727	15.02044424	14.77795517	14.06724586	13.59840264	14.12898452	14.65935839	14.21200107	15.00706111	14.55465827	14.62829306	14.55477614	13.85015397	14.51390693	14.81195016	13.84787435	14.26352563	14.82379188	14.75924258	14.23346593	13.99889326	13.49964801	14.47455546	14.76114634	15.02561795	14.64188756	14.97003561	14.73894212	14.79920863	14.87052159	14.35650241	14.80805656
FALSCH	FALSCH	RLGPPDAPHVR	A2AAJ9	Obscurin	A2AAJ9	OBSCN_MOUSE	1.78754E-06	13.73384205	NA	12.44253984	13.63805784	14.22606402	14.63462981	15.04675515	14.61743691	14.15350006	14.81635505	14.49035236	14.3327295	14.47887044	NA	14.63671602	11.58552126	NA	12.75262339	NA	NA	15.05358233	NA	NA	14.22464811	NA	NA	NA	14.65344902	NA	15.00131324	13.6845029	14.86755668	NA	NA	13.88548973	12.65364609	13.37017913	14.86673416	13.53385445	NA	13.54803113	14.60462891
FALSCH	FALSCH	VKEPEVTIVR	A2AAJ9	Obscurin	A2AAJ9	OBSCN_MOUSE	1.78754E-06	14.69517008	14.66211394	NA	14.90545039	15.03852595	15.18700059	14.99446506	14.84504871	15.4022273	15.00127213	14.97592323	15.38296512	14.99466105	15.09513455	14.86328472	14.67388492	14.91227864	14.78693597	15.45569075	14.46671348	14.67430839	15.14309114	14.28041003	15.32829869	14.61813485	14.25985015	14.4552143	14.74408764	14.82928953	15.35839615	14.66063086	15.30366286	14.78707831	14.85191147	14.72051838	14.3184121	15.14021555	15.18137627	14.70536639	14.90979187	14.50696666	15.30129288
FALSCH	FALSCH	IQPGGHFEVLSR	A2AAJ9	Obscurin	A2AAJ9	OBSCN_MOUSE	1.78754E-06	16.12244427	15.57238468	15.16596453	15.36846992	15.54769998	15.47423324	15.71722541	15.79606616	15.91096467	15.88691806	16.05959569	15.6016918	15.89088576	15.29052086	15.74792529	14.75868316	15.04589407	14.92528253	15.75164463	14.91897816	15.69077318	15.53207617	14.91607178	15.81317198	15.49772596	14.97145226	14.9771766	15.65016765	15.32657274	15.71877064	15.45878266	16.0036478	15.13060749	15.44652678	16.08053864	14.94654981	15.45504138	15.54313786	14.89914221	15.15069734	15.30073102	15.42537542
FALSCH	FALSCH	AEAGASATLSCEVAQAQTEVTWFK	A2AAJ9	Obscurin	A2AAJ9	OBSCN_MOUSE	1.78754E-06	14.66885554	14.59494683	13.32117504	14.16505929	13.1344621	13.24419008	14.96225389	14.59182296	14.05111356	14.90447813	15.05759222	14.4981421	13.70664454	14.56901543	14.00180701	NA	14.19136135	13.80609149	14.55808745	13.64764314	13.37912508	14.63965728	13.85789326	12.71643748	14.44015883	NA	13.14471484	14.01257452	12.24869844	14.34289557	12.68477688	NA	12.81769592	13.21408427	13.91705231	14.76838635	14.09608263	15.07053669	14.32603592	14.99572917	14.43736671	15.36644602
FALSCH	FALSCH	TVLQAGGNVGLEQDGTVHR	A2AAJ9	Obscurin	A2AAJ9	OBSCN_MOUSE	1.78754E-06	13.91569934	15.36449249	NA	14.99867606	14.64085925	14.72312684	15.54685169	14.84790341	15.44151193	14.58667676	14.9161558	14.68119059	15.36404442	16.18920673	14.78388564	15.2487488	15.09479676	14.61494162	15.06211996	15.75906618	14.69616213	15.38606601	15.25985177	14.1080535	14.5805937	15.06133884	15.12802362	14.31441053	14.57175498	14.47172484	15.09448024	14.48030458	NA	14.84226611	14.60189655	14.20181489	14.82334908	14.67691036	15.15840431	14.62264213	15.93357654	14.43335614
FALSCH	FALSCH	TSAQFFVEEQSITIVR	A2AAJ9	Obscurin	A2AAJ9	OBSCN_MOUSE	1.78754E-06	12.90352878	NA	12.52642201	12.63892344	NA	12.87650246	13.45184073	13.16256496	13.37166485	12.85559287	12.94923645	13.07346894	12.91468571	12.88286558	12.62515932	NA	12.08919567	12.68594431	12.78149766	12.10679528	13.0849494	13.93190171	NA	13.19258502	12.85366577	12.87100648	12.62560969	12.6131012	11.78399046	12.55896034	12.24741869	NA	NA	12.71890012	14.02584492	13.17239394	13.35944032	13.30662944	12.73292663	13.5026233	13.22301116	13.46420078
FALSCH	FALSCH	SQEAPESSTVTLR	A2AAJ9	Obscurin	A2AAJ9	OBSCN_MOUSE	1.78754E-06	16.57200822	16.83747389	16.5957078	16.50131259	16.8418518	16.52286313	16.4840949	16.73538785	17.45207642	16.79496426	16.69583735	16.63956835	16.71192301	16.79875604	16.65883286	15.93248089	16.12602179	16.22427974	17.6235459	16.4084914	17.60368232	16.99800848	16.03523056	17.41794181	16.49109913	16.28482232	15.85214153	16.55907011	16.03535621	17.40194227	16.37944869	16.55970936	16.3806683	16.87597289	17.6859616	16.16285102	17.29402061	16.61745049	16.41437586	16.88510258	16.57289704	16.67541721
FALSCH	FALSCH	ASSIYVIR	A2AAJ9	Obscurin	A2AAJ9	OBSCN_MOUSE	1.78754E-06	16.55596925	16.32525412	16.3085917	16.46996063	16.20628384	16.12627822	16.41415373	16.4200852	17.23187496	17.15151762	17.12421159	16.46846056	16.37247475	15.55066073	16.24976912	16.11084194	16.18028922	16.12787265	16.15210645	16.19310969	17.37876947	16.87991814	16.24000975	17.15527549	16.40860194	16.3066009	16.17164275	16.38233071	16.36429717	16.22165507	16.34475747	17.14291393	16.57684118	16.63081873	17.51568446	15.79668808	17.26073516	17.01625083	16.33950009	16.72059964	16.72021704	17.06081431
FALSCH	FALSCH	LGPPDAPHVR	A2AAJ9	Obscurin	A2AAJ9	OBSCN_MOUSE	1.78754E-06	16.96703992	16.73771896	15.81453717	16.00651926	16.14170407	16.26168323	16.20214078	17.14351843	16.8424907	16.02753129	15.95277243	16.25202213	16.93782424	15.77591351	16.57554338	15.8861589	15.85249742	15.82695811	16.30655113	15.82244499	16.3540452	15.96837295	15.65981267	16.35450667	16.22875165	15.75374824	15.58288089	16.2928412	16.02930881	16.46730413	15.91615223	16.22778279	15.84651363	15.95964033	16.45146895	15.54295357	16.27425303	16.82174849	16.11382197	15.51744713	15.78828488	16.43395953
FALSCH	FALSCH	DVAQDDAGLYECVSR	A2AAJ9	Obscurin	A2AAJ9	OBSCN_MOUSE	1.78754E-06	15.47953594	16.30312087	15.2647569	15.34762587	15.51511925	15.44421303	16.16234424	15.35262401	15.37885636	15.64645834	15.53243584	15.94752565	16.32935777	15.62983185	15.56807969	14.84153806	15.39479231	14.9958117	15.35767542	15.16992527	16.38789433	15.95784536	15.22823273	16.34178191	16.12676789	15.33621329	15.30403233	16.04577175	15.35004933	15.23850365	15.01484027	16.20797088	15.46579863	15.56193772	15.21607895	15.6522761	15.30891287	15.25229329	15.49512658	15.67147171	14.93678064	16.21583029
FALSCH	FALSCH	DATLSCQIVGNPTPHVSWEK	A2AAJ9	Obscurin	A2AAJ9	OBSCN_MOUSE	1.78754E-06	15.02022307	15.16860429	14.44527861	14.3088464	14.2303942	14.35981645	13.99438496	14.95448634	13.51452845	14.34039956	14.17725569	15.2177089	14.23197625	14.69712025	14.24624107	14.69427492	14.59643863	14.98572723	14.22775159	15.07181464	14.24871021	14.89930017	14.67810553	14.14481466	14.92804627	NA	14.8119202	14.13391314	14.00796145	14.40549866	14.16235636	14.28452528	14.82258759	14.75574467	14.1427245	14.22943744	14.67870991	14.84789161	14.8579717	15.1632673	14.9374797	14.4149977
FALSCH	FALSCH	DGTCSLLVTGLAPTDSGR	A2AAJ9	Obscurin	A2AAJ9	OBSCN_MOUSE	1.78754E-06	15.10713258	14.88344276	13.50404462	13.76052332	15.40462457	14.96593052	14.14681056	14.79484075	13.70267548	14.61276354	14.59764655	14.16012741	14.50290516	13.96512237	14.5523193	13.73484793	13.92719276	13.65507007	14.25058615	13.68444346	14.43929494	14.91791222	13.07928886	13.68806344	15.08077266	13.49018839	13.66582349	14.91771136	14.15451693	14.87512134	13.43830058	15.11736199	14.96846684	14.41703894	14.43440526	14.69194479	14.41458829	13.94923763	14.08435795	13.72709314	14.59761213	13.29950036
FALSCH	FALSCH	YKCEIGGASSSSIVR	A2AAJ9	Obscurin	A2AAJ9	OBSCN_MOUSE	1.78754E-06	13.65390102	13.75381231	14.32826689	14.45940152	13.51267055	14.87288727	13.90548423	13.98742482	14.48975497	14.18892865	14.07620567	14.46478217	13.62875838	14.46258486	13.87806975	13.82444829	13.88829345	13.73964493	14.15478953	14.08368852	13.87571158	14.22942452	14.00348872	14.53929689	13.90791918	13.60367399	14.24999449	14.22829887	13.68692504	14.59114207	13.81576472	13.79678274	13.86049852	13.87484141	13.35686943	13.07217416	14.0149233	14.11847742	14.28041491	13.75110719	14.57182134	14.11489515
FALSCH	FALSCH	LVINDVQPEDEDTYTCDAGNVK	A2AAJ9	Obscurin	A2AAJ9	OBSCN_MOUSE	1.78754E-06	13.18664822	13.09602384	NA	11.76965206	13.42422167	12.94213126	12.66734888	13.19617854	13.03433757	12.75992478	13.06315389	12.80589263	12.98144706	12.3483529	12.56030339	11.15879252	NA	11.47605202	13.2420357	NA	13.02133557	12.81310548	NA	12.93983582	12.88988249	11.49548459	11.32523389	12.86996887	12.10157889	12.88155536	11.79148718	12.56351633	11.74094591	11.96557452	12.46300868	12.58449176	13.02160133	13.0471788	12.42442839	12.70769197	12.34142576	12.77417741
FALSCH	FALSCH	ERPVDITKPLEDQR	A2AAJ9	Obscurin	A2AAJ9	OBSCN_MOUSE	1.78754E-06	15.98106664	15.65894689	NA	15.4366978	15.28681056	16.09902162	16.12326279	16.01752724	16.09581488	16.11670891	15.5451887	15.9759496	15.52691906	15.21592481	15.44125815	15.35332104	15.1460907	15.01583392	15.84592174	14.97154833	16.07702922	15.62214633	14.5890321	15.55872489	15.89198818	15.14448365	14.8227493	15.85976635	15.01707559	16.03843652	14.86405509	16.07246981	15.16640475	15.1028945	15.66921767	15.51535526	15.86320201	16.03014874	15.94217703	15.26261728	15.41972395	16.50768321
FALSCH	FALSCH	VLQDVVATQK	A2AAJ9	Obscurin	A2AAJ9	OBSCN_MOUSE	1.78754E-06	15.91820785	16.59450194	15.82883746	15.99197445	16.89613257	15.93006247	16.17316131	16.1064162	16.06050087	16.05248098	16.25234234	15.95046748	15.91384006	15.74485665	15.992405	15.40430154	15.48182558	15.46052175	16.70850134	15.50984367	16.91239521	16.33447191	15.5687128	16.61538293	16.64428875	16.01435805	15.39674401	16.62486391	15.90934979	16.56550457	15.97560209	15.90782634	15.8416588	15.97968653	16.73976732	15.47306357	16.60968738	16.60806298	15.94141026	15.7073192	15.93273755	16.5163189
FALSCH	FALSCH	TDSDTYTCDIGQAR	A2AAJ9	Obscurin	A2AAJ9	OBSCN_MOUSE	1.78754E-06	15.68678532	15.7998031	15.3094462	15.55794341	16.7616978	15.71136476	15.78564468	15.6567705	15.59394998	16.00182125	15.78041988	16.19877629	15.81636627	15.53302586	15.78604515	15.06997209	15.27437914	15.35873414	15.57893614	15.40153997	16.5576497	16.03661759	15.1007362	16.43299893	16.44202477	15.50056981	15.10567506	15.50123074	15.14084662	16.52118623	15.33570882	16.52302746	15.3370452	15.6214382	16.33315793	15.94922614	16.27017772	16.28570709	15.34772577	15.84059417	15.43010642	16.31006105
FALSCH	FALSCH	TEHPASVVTWR	A2AAJ9	Obscurin	A2AAJ9	OBSCN_MOUSE	1.78754E-06	13.85723037	15.62662028	14.47601291	NA	14.32971514	15.26090656	14.7828854	14.70935524	14.37663258	15.35603317	14.78793801	15.31505205	14.95188367	14.80228627	15.38876816	14.40659313	14.71928437	14.70648844	15.364809	14.32575087	13.57035686	14.39447686	14.71947451	13.47752855	14.60752723	NA	14.66051191	15.40240167	14.09359917	15.50767653	13.62130724	15.564099	14.86437816	13.7871596	13.60187073	13.90810148	14.37509843	14.66516071	14.71404492	14.48090767	14.33275875	15.04546113
FALSCH	FALSCH	GFFGCETPDDKTQAK	A2AAJ9	Obscurin	A2AAJ9	OBSCN_MOUSE	1.78754E-06	13.91072622	14.15116403	13.71760888	13.66472698	14.06745599	14.08067514	14.36945066	13.66648141	NA	14.38725324	14.89001269	13.78805385	14.29132173	NA	14.85609842	NA	NA	NA	14.02134003	NA	14.38123246	13.76575063	NA	NA	13.6795517	13.80041647	NA	13.78539778	13.64742883	13.98884909	13.82823946	14.21950274	13.62823286	NA	13.86630257	13.88275557	13.56439257	13.80200512	14.04298826	NA	NA	13.6244728
FALSCH	FALSCH	CEIGGASSSSIVR	A2AAJ9	Obscurin	A2AAJ9	OBSCN_MOUSE	1.78754E-06	15.1319808	14.21498672	NA	14.47541737	15.28236857	14.51756077	14.33764939	15.02410598	14.9695794	14.57051442	14.93663635	15.20767361	14.83572024	NA	14.47360062	14.34592314	14.574833	14.45057818	NA	14.51090133	NA	NA	NA	14.50929279	14.62840585	NA	14.2076399	15.16393651	NA	14.8247062	NA	14.11228441	14.63666985	14.65564467	NA	14.43934017	15.47602924	15.01262284	NA	14.7610543	14.51755702	15.26586907
FALSCH	FALSCH	TYVCQAPDTGVTR	A2AAJ9	Obscurin	A2AAJ9	OBSCN_MOUSE	1.78754E-06	13.97364424	14.25318527	NA	NA	14.02630645	14.22621578	14.22130756	12.82671168	13.55930679	14.49708479	14.2593152	14.24215772	13.82884804	NA	14.2452102	NA	NA	NA	14.06610484	NA	13.80708676	14.1263465	NA	14.01203617	13.67485592	NA	NA	13.94095274	12.25517982	13.93675419	11.73383551	13.32739662	NA	NA	13.36227242	NA	14.03922103	13.56110335	13.19945626	NA	NA	13.80412377
FALSCH	FALSCH	FKTDLQSTEQEAGGTAR	A2AAJ9	Obscurin	A2AAJ9	OBSCN_MOUSE	1.78754E-06	15.49298565	15.55768954	15.3253837	15.38161773	15.85217482	15.93970123	14.939898	15.38781062	14.86700137	15.11767083	14.86456667	15.58422417	15.12643568	15.3994561	14.93279489	NA	15.08835185	NA	14.78670438	14.96355668	15.73407889	14.58664061	14.64345765	14.83564287	15.32992904	14.6539973	15.05512475	15.41587369	14.8174143	15.60783912	14.95855858	15.82653899	14.92897504	15.01282017	14.86585224	14.77492669	15.1556571	15.37508262	14.7555812	15.13710074	15.51037445	15.43996306
FALSCH	FALSCH	ELPVTLLRPLR	A2AAJ9	Obscurin	A2AAJ9	OBSCN_MOUSE	1.78754E-06	15.20061971	15.45953123	14.87509345	15.13933828	14.64677685	15.53503737	15.18375526	15.80800135	16.00210358	15.87013248	15.04032825	16.08655694	15.95319606	15.16162979	15.9123571	15.14137155	14.91839978	15.09473646	15.01065987	14.8978203	15.40976014	15.17906673	14.08278185	15.5338128	15.42685895	14.08785537	14.49604484	14.8369628	14.81391333	14.99434874	14.26764263	14.41303145	15.23991236	15.10093063	15.72942489	15.03802533	14.50232797	14.55882798	14.89127614	15.17975847	14.83361032	15.17643332
FALSCH	FALSCH	QEGAVLELVIR	A2AAJ9	Obscurin	A2AAJ9	OBSCN_MOUSE	1.78754E-06	12.2224057	12.29822853	NA	12.56768243	NA	12.06084325	13.20113978	12.97047387	13.42238654	12.77774553	12.92501618	13.27682339	12.36216903	13.29690891	12.82704724	NA	NA	NA	12.57967562	NA	13.42924478	12.78773783	NA	12.61905647	12.20115824	NA	NA	11.36327778	10.349291	11.99891812	NA	11.2473556	NA	NA	12.83414416	13.57814872	12.98701019	13.30560468	NA	13.27828655	NA	13.80521513
FALSCH	FALSCH	NAAVLTPSENVEIR	A2AAJ9	Obscurin	A2AAJ9	OBSCN_MOUSE	1.78754E-06	17.68925574	17.60814278	16.52891067	16.7344302	17.93491774	17.44950444	17.58187038	17.42565632	17.43330933	17.59572098	17.60293524	17.28716193	17.50717782	16.50964691	16.74962075	16.19129802	16.28270078	16.26103265	17.41519395	16.40599235	17.67520926	16.88787119	16.28375784	17.53235731	17.54368896	16.4729403	16.25041047	17.37912455	16.2199331	17.44563294	15.97807836	17.46117174	16.4262557	16.65743246	17.60239855	17.22680053	17.37434041	17.32727697	16.11143649	16.88764661	16.8666433	17.41304132
FALSCH	FALSCH	EGQDFPVQVEEVAAK	A2AAJ9	Obscurin	A2AAJ9	OBSCN_MOUSE	1.78754E-06	17.26961798	16.56791898	15.58925397	15.84565068	16.51849208	16.47539852	16.18797849	16.1279441	15.89816019	16.00084411	16.0325786	16.02140543	16.1229796	15.78962996	16.03721439	15.80677288	16.02925405	16.10461412	16.98860409	15.88114726	16.54013409	16.30618216	15.54913816	16.74524662	16.88095376	15.42819619	15.81507096	16.95550587	15.89725198	16.72895838	15.58081629	16.64867717	16.28683153	16.31227134	16.96342239	16.19556508	16.98629802	16.68454698	15.97015571	16.53919043	16.29069193	16.68820737
FALSCH	FALSCH	ELQSVVLSCDFRPAPK	A2AAJ9	Obscurin	A2AAJ9	OBSCN_MOUSE	1.78754E-06	15.2006711	15.13511717	NA	NA	15.47385716	14.90627812	15.26751829	NA	14.94575061	15.29788678	15.43285386	14.51888333	15.32030703	NA	15.0034663	NA	NA	NA	14.72061831	NA	15.44511479	13.50535451	NA	15.00208963	15.10012659	NA	NA	15.04563733	12.72904688	14.85464946	NA	13.66691916	NA	NA	13.34900174	NA	14.39391097	15.29837578	13.04749861	NA	NA	14.72743668
FALSCH	FALSCH	NYLVICKPR	A2AAJ9	Obscurin	A2AAJ9	OBSCN_MOUSE	1.78754E-06	14.12593109	13.80375964	12.89326452	13.5068798	13.66397862	13.39296947	14.0535257	13.98544428	13.92270376	14.15777035	14.14159912	13.62768796	14.21528386	13.18500708	13.86966428	NA	13.1265393	NA	NA	NA	NA	NA	NA	13.74599825	13.74141946	NA	NA	13.64740888	NA	13.55349167	13.30455707	13.61150557	12.71854662	13.03626485	NA	13.23726555	13.66825894	13.57743863	13.42357073	13.24755349	NA	13.38291184
FALSCH	FALSCH	CQAGSAQSSAEVTVEAR	A2AAJ9	Obscurin	A2AAJ9	OBSCN_MOUSE	1.78754E-06	13.2979167	13.53918083	12.67683239	12.92320667	14.16256696	13.30662297	13.36845293	13.62278311	13.40685038	13.59181194	13.61896062	12.63225986	13.23289402	12.84791955	13.27230725	11.90245852	12.39108775	12.34432863	13.4498225	12.28683589	13.67348958	13.4723924	12.32405497	13.71393382	13.41235243	12.31127058	12.48321457	13.53449075	12.6836712	13.89017174	12.05432105	13.21140374	12.2995088	12.78210133	13.28818353	12.68140256	13.22940231	13.74398416	13.25638271	12.44236851	13.04086633	13.45913421
FALSCH	FALSCH	RHEATSLGDTHTLTVR	A2AAJ9	Obscurin	A2AAJ9	OBSCN_MOUSE	1.78754E-06	12.54469958	12.90485776	14.40643109	13.86597025	NA	13.21015221	NA	13.46386216	13.24345093	13.30401176	13.19769983	13.45870261	13.2990817	13.63122348	13.09785473	NA	NA	NA	13.27403629	NA	13.42124685	13.55214317	NA	13.15824969	13.93571566	NA	NA	13.66267123	NA	14.18831915	NA	13.74510909	NA	13.95043147	NA	NA	12.99300526	13.45814171	13.95278543	NA	14.58144066	13.81797058
FALSCH	FALSCH	VTFLAGDVVTSAFLTVR	A2AAJ9	Obscurin	A2AAJ9	OBSCN_MOUSE	1.78754E-06	10.61139059	NA	8.740014504	9.439936274	NA	NA	11.69444302	11.41588951	11.79411734	10.44121691	11.6566261	11.59213035	10.21790485	10.84607876	10.14940007	NA	NA	10.39304739	11.23860312	NA	10.89035364	10.49112662	NA	11.21177092	9.834620317	NA	NA	9.347587613	NA	7.96532173	NA	NA	NA	NA	9.171246533	11.19852469	11.27622143	11.28990504	10.01315835	11.15113412	9.997010147	11.25312554
FALSCH	FALSCH	VAPTVTPAVPLAK	A2AAJ9	Obscurin	A2AAJ9	OBSCN_MOUSE	1.78754E-06	16.25816687	16.18496253	15.62758411	15.37104944	16.07450529	15.20109823	15.86871441	15.48843927	15.73083904	15.98639523	15.5418892	15.68347601	15.53307391	15.61817308	15.52786834	14.95998428	15.64971358	15.06491846	15.29938285	15.0281394	15.91599994	16.29076359	14.38225396	16.67154948	15.47278941	15.75579962	14.9022933	15.35954425	14.59881767	15.5406491	15.76117705	16.14534035	15.80124654	15.63082697	16.06208317	15.96536781	15.75432619	15.53755909	15.62843104	16.27353749	15.67897268	15.39756978
FALSCH	FALSCH	ICDFGFAQK	A2AAJ9	Obscurin	A2AAJ9	OBSCN_MOUSE	1.78754E-06	14.67402733	14.29657359	NA	NA	14.41830624	14.34955531	14.86822989	14.10440722	14.95078684	14.55811439	14.60714083	14.31451216	14.67721542	NA	14.52944788	NA	NA	NA	14.53353732	NA	15.16946736	13.90318562	NA	15.07591159	14.40596851	13.35400747	NA	14.54651188	NA	14.45879585	NA	14.55388445	13.71402208	NA	14.26193052	NA	14.5641705	14.43213216	NA	NA	13.87822011	13.95682634
FALSCH	FALSCH	GVFGFVK	A2AAJ9	Obscurin	A2AAJ9	OBSCN_MOUSE	1.78754E-06	14.08398831	13.79393429	12.29008865	13.08120685	13.63460014	12.76800842	14.37095178	13.70700421	13.87432271	13.87581403	14.28164088	14.03413342	13.54444284	11.98573544	14.25463748	NA	NA	NA	NA	NA	NA	NA	12.22972928	13.65628121	NA	13.31705391	NA	NA	12.81543583	13.50147454	13.34215193	14.22799452	NA	12.5009713	13.83923866	NA	NA	NA	13.14163829	NA	NA	NA
FALSCH	FALSCH	SIPELLQGPPDSPSLGVAR	A2AAJ9	Obscurin	A2AAJ9	OBSCN_MOUSE	1.78754E-06	12.04030873	12.18318503	NA	10.46120586	12.7867095	12.35453626	12.52294238	12.13632638	12.26727039	12.84915485	12.08640279	11.40235938	12.33615819	NA	12.71410123	NA	NA	NA	12.06938659	NA	12.53551348	11.6254983	NA	11.90549956	12.28438843	NA	NA	12.08699021	NA	12.35056593	NA	12.65651872	NA	NA	12.44678621	NA	11.67203072	11.85349182	NA	NA	NA	11.81151199
FALSCH	FALSCH	AIGIVAQGTCR	A2AAJ9	Obscurin	A2AAJ9	OBSCN_MOUSE	1.78754E-06	17.12972974	17.11944304	16.11579699	16.43921646	17.07752838	17.05376943	17.38030572	16.99919864	17.24635072	17.37579457	17.53059808	17.22406253	17.11969941	16.38273406	17.11415453	NA	16.03462581	15.88405056	17.13770891	16.14534158	17.268889	16.73659528	15.70604988	16.93466923	16.4549806	16.05477279	15.7734826	16.8850069	15.79914759	16.96865301	16.13668802	16.75894447	16.11382992	15.97756412	17.0891801	16.46093403	16.93468585	16.6015275	16.09608718	16.49829003	16.33259071	16.9299673
FALSCH	FALSCH	SSAQLVVSDIPVVLTRPLEPK	A2AAJ9	Obscurin	A2AAJ9	OBSCN_MOUSE	1.78754E-06	15.03892473	15.60688728	14.52404415	14.55718467	15.11119014	15.07548369	15.55039447	15.04231805	15.08333407	15.7143245	15.26569655	15.43202111	14.75191997	14.75620276	16.08693237	14.76564369	14.88070476	13.9820234	15.17803097	14.81909138	14.59193961	15.19375559	13.6679642	15.22655106	14.41068361	14.58277012	14.31179358	15.16119266	14.4226085	15.51962126	14.4911306	15.46410476	14.12650757	14.45022167	15.55625408	14.68114105	14.92713153	14.05670941	14.49756169	14.99293373	14.91395749	14.83811636
FALSCH	FALSCH	VELTSTDYDTAADATETSSYFSAQGYLSSR	A2AAJ9	Obscurin	A2AAJ9	OBSCN_MOUSE	1.78754E-06	NA	11.23802489	11.9477968	NA	12.37184529	12.3176779	12.01954795	12.66541923	11.87405117	12.98753338	12.95017122	12.20001273	12.04341204	12.45960026	12.61302962	NA	11.99918862	NA	NA	NA	12.62103987	13.63023744	NA	11.00280672	13.12761255	NA	NA	NA	NA	NA	NA	NA	NA	NA	12.56131896	NA	12.80371863	12.76789	NA	12.47012453	13.00875226	12.1466812
FALSCH	FALSCH	ELQAQDVDEGATAR	A2AAJ9	Obscurin	A2AAJ9	OBSCN_MOUSE	1.78754E-06	16.92503096	16.84232996	15.9361545	16.382268	17.33019587	16.906495	16.86107961	16.85604131	16.74662519	17.14424767	17.0725158	16.91690488	17.1270456	16.2864926	17.04293538	15.98582673	15.94861659	15.92767659	16.8707131	16.17651334	17.00845651	16.89828926	15.73996541	16.7420806	16.87761995	16.38397706	15.83319017	16.70400408	16.28601004	16.90710558	16.53376789	17.11042734	16.23549834	16.44441407	17.10860681	15.75044564	16.92931419	16.93039511	16.49038787	15.89358446	16.25744897	16.94496908
FALSCH	FALSCH	GAQVLDSAIYSCR	A2AAJ9	Obscurin	A2AAJ9	OBSCN_MOUSE	1.78754E-06	15.33039686	15.72103939	15.59687515	15.74707941	16.48045313	14.94122464	15.73141653	15.70021735	15.38061958	15.41546202	15.57374704	15.59402929	15.41329766	16.08039978	15.12693671	15.52304085	15.66997265	15.70276097	15.45238912	15.70235482	15.85971414	15.37301487	15.40491301	15.64824273	15.98309168	15.68109999	15.65101224	15.61645843	15.7882996	16.26592161	15.54538777	16.44782527	15.88557075	15.69396102	15.60857018	16.25874735	15.44377075	15.68767629	15.88650845	16.11581498	15.89118045	15.27832183
FALSCH	FALSCH	VIDLGNAQSLDQEK	A2AAJ9	Obscurin	A2AAJ9	OBSCN_MOUSE	1.78754E-06	13.73431704	13.02742511	NA	12.67593601	14.35146875	13.52261225	13.685632	14.32393625	13.504897	13.46164834	14.39539375	13.46646395	13.54231027	NA	13.22113899	NA	NA	NA	13.7339013	NA	13.73218965	13.30579256	NA	14.0103158	13.90119066	NA	NA	13.45187928	NA	13.7908478	NA	13.97227405	NA	NA	NA	NA	13.7458628	13.60161214	12.84989421	NA	NA	13.8702934
FALSCH	FALSCH	TLTVSGLREDDAEEYVCESR	A2AAJ9	Obscurin	A2AAJ9	OBSCN_MOUSE	1.78754E-06	15.97241912	15.86516236	15.07573332	15.2267301	16.19005846	15.94785185	15.87681515	16.2192813	15.99732766	16.12058106	16.13986284	15.85937984	16.17328538	15.33292665	16.02317895	14.77864096	15.05970377	14.52330923	15.84268401	14.77327174	16.10233673	15.65846819	14.47547922	15.88355659	16.09216656	14.81329739	14.80054445	16.14761207	15.00826291	15.86093601	14.91703543	15.9140189	14.90418651	15.4205961	16.2724344	15.5092944	15.79635623	15.97777717	15.35076567	15.51008955	15.40784492	15.99466741
FALSCH	FALSCH	LSFHLDVTEPK	A2AAJ9	Obscurin	A2AAJ9	OBSCN_MOUSE	1.78754E-06	12.32926737	13.3459304	12.76326042	13.40780815	11.21424866	13.62686125	13.5298714	13.48718715	13.88191636	13.28865874	13.37035695	13.88293961	13.31032628	13.26304908	13.64711305	11.57781398	13.06368987	11.11759389	13.36238195	12.00545483	14.09414806	13.27859251	12.2225089	13.58306643	13.06665989	12.49343785	12.10210359	13.00217198	12.53344998	13.19154373	12.57578089	12.76901796	10.39806538	12.07360592	13.67423481	12.85853265	13.00450026	13.86802424	13.39834926	12.90748459	13.04198979	13.58889723
FALSCH	FALSCH	ALLVHFVR	A2AAJ9	Obscurin	A2AAJ9	OBSCN_MOUSE	1.78754E-06	NA	NA	NA	14.15669915	NA	13.96140712	14.21178961	NA	14.54046777	14.02994051	14.36789064	NA	NA	13.63537099	NA	NA	NA	NA	14.34172952	NA	14.43909851	14.36803563	NA	14.53389655	NA	13.70754223	NA	15.00127983	13.62804056	NA	NA	14.07497616	NA	NA	14.56143477	14.20701842	14.37216008	14.50104872	NA	13.80300382	14.24437928	14.4055888
FALSCH	FALSCH	SKEATEGDTTTLQCELSK	A2AAJ9	Obscurin	A2AAJ9	OBSCN_MOUSE	1.78754E-06	14.55182853	14.53824333	NA	13.78250432	14.40902386	14.61030644	14.41552494	14.70698404	14.96601461	14.87249594	14.69009195	14.64495172	14.63346738	14.03450191	14.76506015	13.46332135	13.8254582	13.76772962	14.54537762	13.59348089	14.81700741	14.23232405	13.7416944	14.72674685	14.32912823	13.93477247	13.87648666	14.32861456	14.2500114	14.45506823	13.8379443	14.44488574	13.62281729	14.27391102	15.16244263	14.00639221	14.30742534	14.5131508	14.08056553	14.0939507	14.20314719	14.64385205
FALSCH	FALSCH	ATPFVEGEDAQITCTVEGAPYPQIR	A2AAJ9	Obscurin	A2AAJ9	OBSCN_MOUSE	1.78754E-06	13.80656714	13.73671089	11.84087571	12.68059778	13.90025761	14.48935995	14.40167816	14.00725276	13.88427034	14.91378308	13.61945828	13.77053172	14.69223162	13.12976362	14.89179299	12.2717526	12.88865692	NA	12.93495596	12.38087575	13.54665213	13.51556523	NA	13.00983423	13.6497132	NA	NA	13.56651226	12.3027433	13.69482104	NA	14.11444953	11.50063189	12.41724837	13.45779589	12.78195082	13.13075908	12.37428572	12.48945937	13.22228594	12.94013053	13.10062678
FALSCH	FALSCH	EPTVPFK	A2AAJ9	Obscurin	A2AAJ9	OBSCN_MOUSE	1.78754E-06	17.12612176	16.70289508	15.92231784	15.91058836	16.77980817	16.61497667	17.18705208	17.06852819	17.10079365	16.45061597	17.34528961	16.94118991	16.91805566	16.16132141	16.47762781	15.86093956	NA	16.16813474	16.98837644	16.311012	16.98337698	16.58160075	NA	16.63871309	16.97860752	16.23863111	NA	13.90643014	16.40875365	17.04220697	NA	16.59608528	NA	16.38065335	17.37247655	16.24186233	17.18140373	17.35772111	16.85193884	15.72247298	16.96254791	16.88294084
FALSCH	FALSCH	AEGIPPSPPGAGTR	A2AAJ9	Obscurin	A2AAJ9	OBSCN_MOUSE	1.78754E-06	NA	16.55747329	NA	NA	16.148815	16.3215418	18.00154701	NA	17.08412228	16.57045167	17.44316941	16.90605162	17.2401399	NA	16.83480885	NA	NA	NA	16.89414946	NA	17.47304101	NA	NA	17.11360661	NA	NA	NA	NA	15.81558344	NA	NA	16.6684047	15.03296272	NA	16.23742666	NA	17.21764544	17.13262829	15.58655792	NA	NA	17.09963805
WAHR	WAHR	DQAPSFLR	A2AAJ9	Obscurin	A2AAJ9	OBSCN_MOUSE	1.78754E-06	NA	14.10565705	NA	NA	14.57865197	13.91710933	14.57857257	NA	NA	14.43297334	14.11654005	NA	NA	NA	14.41827106	NA	NA	NA	13.97039694	NA	14.38096065	NA	NA	14.19279695	NA	NA	NA	14.45969395	NA	14.60759448	NA	14.81329488	14.19467208	NA	14.10581967	13.55064453	14.45550888	14.13577385	NA	13.60490385	13.92713904	14.11033195
FALSCH	FALSCH	EQEGTESDEGQLPQVLEELK	A2AAJ9	Obscurin	A2AAJ9	OBSCN_MOUSE	1.78754E-06	11.86859659	NA	9.136734756	9.690328087	13.78586004	11.02991129	10.84851154	12.51380634	10.57970933	12.41119377	12.6701814	12.35241619	12.52004203	NA	11.76232145	NA	NA	NA	12.71156948	NA	10.56412842	11.01575167	NA	NA	11.99246462	9.198071317	NA	12.03808417	NA	11.7799599	NA	12.4111543	10.12067205	10.990163	11.25010605	11.01255033	12.67356499	11.99141317	10.17067555	10.62653305	NA	10.77689604
FALSCH	FALSCH	VSVHDLHVGITK	A2AAJ9	Obscurin	A2AAJ9	OBSCN_MOUSE	1.78754E-06	14.22640792	14.28506944	NA	13.93737272	14.35704337	14.34725541	14.54161623	14.51949671	14.85166312	14.64498607	14.90984057	14.24752231	14.60519297	14.05669748	13.98172956	NA	13.97187422	NA	14.84361419	13.99492472	14.48024302	14.26058591	13.76022757	14.81810595	14.28437946	NA	14.12280046	14.62445368	14.36298958	14.91480889	13.63473848	14.51939819	13.80335489	14.5642	14.28249445	13.64806069	14.0565229	14.74492855	14.70458838	13.48534257	14.20648204	14.56663451
FALSCH	FALSCH	DGQPLTTSDHIR	A2AAJ9	Obscurin	A2AAJ9	OBSCN_MOUSE	1.78754E-06	14.43810343	14.45800588	NA	NA	13.4208519	NA	13.54165464	13.39590891	13.36823515	13.1132567	13.32660078	13.1445911	13.8126751	NA	13.82438939	NA	NA	NA	13.16315413	NA	13.34701466	12.92162325	NA	13.28803547	14.27472579	12.78850976	NA	13.97936222	13.20179288	13.00017313	12.92677303	13.57719672	NA	NA	14.47975444	13.88014431	13.55008165	14.03884485	NA	13.81694374	NA	NA
FALSCH	FALSCH	AEAGNSATLSCEVTQAQTEVTWFK	A2AAJ9	Obscurin	A2AAJ9	OBSCN_MOUSE	1.78754E-06	12.73032319	13.48483418	NA	12.92404767	13.18259577	12.99609242	12.24886102	13.65037639	12.96073624	13.24367775	12.55113866	13.4510426	12.68112049	13.01571251	13.92537273	NA	12.89558325	NA	13.28155915	NA	NA	12.58863169	NA	12.02106315	12.61815632	NA	12.72667132	12.8225437	11.73415594	12.99335197	NA	13.66146631	NA	NA	NA	12.98665395	12.76421999	13.01689081	12.65011839	12.93732933	NA	12.55176881
FALSCH	FALSCH	VSHSACVVVSGTESEAESSSGGELDDAFR	A2AAJ9	Obscurin	A2AAJ9	OBSCN_MOUSE	1.78754E-06	NA	11.67189282	NA	NA	NA	12.67588924	NA	NA	NA	NA	13.47492151	12.84897672	12.98446798	12.48476779	NA	NA	NA	NA	12.72800973	NA	12.79641667	NA	NA	NA	12.85773827	NA	NA	12.93273054	11.79085726	13.03160636	NA	NA	NA	11.91455966	NA	12.64414246	13.00364352	13.07044842	12.91565922	12.87408556	12.81903259	12.44822728
FALSCH	FALSCH	QEGNLCELQIR	A2AAJ9	Obscurin	A2AAJ9	OBSCN_MOUSE	1.78754E-06	17.0725038	17.35633245	18.94722579	17.92603098	17.19890258	17.0216414	16.6438873	17.59902558	17.3331053	16.82008177	16.61239252	17.72207971	17.23229271	NA	17.41486951	NA	NA	NA	17.45588304	NA	16.95076715	17.87837013	NA	16.89429252	17.39344647	NA	NA	17.25699246	18.42646332	18.01191627	NA	18.03026017	NA	NA	20.54523892	NA	17.7264828	17.81822744	17.70533756	17.96784275	18.2844212	17.92831327
FALSCH	FALSCH	AENPLGSASAAAALVVDSDAEVAGPPGTSTATLLAHLQQR	A2AAJ9	Obscurin	A2AAJ9	OBSCN_MOUSE	1.78754E-06	13.34650546	13.42284383	NA	11.14673907	NA	NA	12.71522693	14.04824568	12.93238339	12.7516743	12.66874227	13.15882931	11.07374637	12.79405236	NA	NA	11.35974046	13.04440202	13.22655792	11.81051296	12.29404384	11.81354148	NA	13.13774819	12.25877996	NA	11.54143077	10.83090522	NA	NA	NA	NA	NA	NA	11.57173441	13.10325528	13.20706339	12.59214602	12.18695766	13.31423708	12.01293003	12.81443319
FALSCH	FALSCH	QGAVCELLIHGLEAK	A2AAJ9	Obscurin	A2AAJ9	OBSCN_MOUSE	1.78754E-06	12.95006578	13.14455701	14.57806602	13.28312691	11.37676132	12.89609513	13.39724013	12.83788545	13.60709958	13.08884529	13.07924454	13.15830409	12.8133114	12.83360746	12.78272417	11.99473615	12.40948033	NA	13.45788456	12.60270692	13.33382178	13.13909375	NA	13.48586856	12.74032442	NA	12.67985356	13.16565529	13.41806277	13.20286156	NA	12.76278829	NA	13.57591699	13.1958708	12.69043941	12.95881242	12.81054123	13.25213374	NA	12.90990533	12.77616392
FALSCH	FALSCH	GLFQFPGR	A2AAJ9	Obscurin	A2AAJ9	OBSCN_MOUSE	1.78754E-06	14.33870976	NA	13.53805611	NA	13.21151959	NA	NA	NA	NA	NA	NA	NA	13.18314519	NA	13.35019825	NA	NA	NA	NA	NA	NA	NA	11.2920808	NA	NA	13.56439688	NA	NA	13.5288284	NA	13.43019423	14.07890133	12.42711375	13.27191842	13.82366015	NA	NA	NA	13.20326395	NA	NA	NA
FALSCH	FALSCH	DLAVEDAGEYLCVCGQEK	A2AAJ9	Obscurin	A2AAJ9	OBSCN_MOUSE	1.78754E-06	NA	12.85731521	NA	NA	13.1335574	12.03590449	NA	13.23852866	12.2124922	12.42541743	12.72581392	12.1324703	NA	NA	11.69666604	NA	NA	NA	11.69615747	NA	13.27780609	NA	NA	12.54292236	13.2117971	NA	NA	12.3376615	NA	12.38161417	NA	NA	NA	NA	NA	NA	11.67079056	13.02240893	NA	NA	NA	11.97677123
FALSCH	FALSCH	DGVELGPSDKYDFLHK	A2AAJ9	Obscurin	A2AAJ9	OBSCN_MOUSE	1.78754E-06	15.44122984	14.66045101	14.96194087	15.02860654	14.70366763	14.94973301	14.0118165	14.27191877	14.4336546	13.76607294	NA	14.10278651	15.38794981	14.25890393	14.5223891	14.14506023	14.21631754	14.2392925	15.29541874	14.50105483	14.75395801	14.9676394	14.15692143	15.58740473	15.23273492	NA	14.45690586	15.40352391	14.91236899	15.30261536	NA	15.07438472	14.62622112	14.94094898	15.3340823	14.81020308	15.26067301	15.50082116	14.93321512	14.87915445	14.58041125	15.09536661
FALSCH	FALSCH	DPTQPPPPPLQHYLEQPVER	A2AAJ9	Obscurin	A2AAJ9	OBSCN_MOUSE	1.78754E-06	14.97754922	14.38108783	13.73339147	14.74315669	14.95288254	14.90771316	14.66555951	15.34719975	14.95680612	14.6144111	14.97599939	14.92447847	15.63433814	NA	14.08232891	12.61522167	13.66111262	NA	14.62676298	NA	15.3386625	15.1056183	NA	13.66384459	16.06935731	NA	13.41298834	15.46166176	NA	15.36853124	NA	15.36873006	NA	NA	14.13350666	14.39766857	14.95887763	15.45086681	NA	15.00411662	14.67732419	15.53400848
FALSCH	FALSCH	LSCFVTGEPKPETVWK	A2AAJ9	Obscurin	A2AAJ9	OBSCN_MOUSE	1.78754E-06	16.0152601	16.07752227	15.56676906	NA	16.20935454	15.18635223	16.26246903	15.82685754	15.35782317	15.31922071	14.98372995	14.83911415	15.90390329	16.22339761	14.91342569	NA	NA	NA	14.87642435	NA	NA	15.23074595	NA	NA	15.53217665	NA	15.89089428	16.14054756	15.48356889	15.12895619	NA	15.38490995	NA	NA	NA	NA	15.43982379	15.5452984	NA	NA	NA	14.75790383
FALSCH	FALSCH	HVPSQEGLTLK	A2AAJ9	Obscurin	A2AAJ9	OBSCN_MOUSE	1.78754E-06	15.89772698	NA	NA	NA	16.30200718	14.82287054	16.35827231	16.00782117	15.98695304	16.1769186	16.13913587	16.05345678	15.90418304	NA	15.96583986	NA	NA	NA	16.11480905	NA	16.28757124	15.74366791	NA	16.52689474	NA	11.47500777	NA	16.3017012	15.32987917	13.16485025	15.08874163	16.15742781	NA	NA	16.23145297	13.937981	15.19927832	NA	13.80701906	NA	14.45635079	16.08585546
FALSCH	FALSCH	AFEVWHER	A2AAJ9	Obscurin	A2AAJ9	OBSCN_MOUSE	1.78754E-06	11.7987659	12.26008808	NA	NA	12.91272508	13.07996582	13.49547162	13.35790433	12.31550053	13.4345379	13.79372812	13.30660872	13.1955694	NA	13.07639793	NA	NA	NA	13.69411354	NA	11.5169251	11.87626653	NA	11.379719	13.15435599	NA	NA	13.57392579	11.56921045	13.65993518	NA	13.81722118	NA	11.17290349	12.20888617	11.37201108	13.19622532	12.95477817	12.01887929	12.10368255	10.72899199	12.96941531
FALSCH	FALSCH	LAQPVWRPPEFEEELADCTAELGETVK	A2AAJ9	Obscurin	A2AAJ9	OBSCN_MOUSE	1.78754E-06	NA	9.033413033	NA	10.30792933	NA	NA	11.25619837	9.851339459	10.39826117	9.516602297	10.70525835	NA	NA	NA	NA	NA	NA	NA	9.79450043	NA	9.943942227	10.43756065	NA	NA	10.8360883	NA	NA	10.80043439	NA	11.34605022	NA	10.49849962	NA	NA	NA	NA	8.745711982	10.22722777	NA	10.52180138	NA	10.67411995
FALSCH	FALSCH	EVTVIQPLQDAEAMEEGR	A2AAJ9	Obscurin	A2AAJ9	OBSCN_MOUSE	1.78754E-06	12.04034529	13.62017123	NA	11.54622967	13.83812915	NA	NA	NA	12.73395979	NA	12.923474	NA	NA	NA	NA	NA	NA	NA	13.0927875	NA	13.5681692	12.63545402	12.46525144	13.81129299	NA	13.1889838	NA	13.07438572	13.68763722	12.75797531	NA	NA	NA	NA	NA	NA	13.43480149	13.04987085	NA	NA	NA	12.4435073
FALSCH	FALSCH	VQAESVVVSTPVQEFYKK	A2AAJ9	Obscurin	A2AAJ9	OBSCN_MOUSE	1.78754E-06	NA	15.61518216	NA	NA	NA	14.17096517	15.94738169	NA	14.77497883	15.90074837	16.37489858	NA	15.9662953	NA	14.94576847	NA	NA	NA	NA	NA	16.39136524	13.70516325	NA	15.66013686	NA	NA	NA	NA	NA	15.15074793	NA	16.18641186	NA	NA	16.80666865	NA	NA	NA	NA	NA	NA	NA
FALSCH	FALSCH	LCCQLSEAEPGTPVQWLK	A2AAJ9	Obscurin	A2AAJ9	OBSCN_MOUSE	1.78754E-06	12.94006048	12.75861377	NA	11.87675108	NA	13.82354985	13.36161009	12.23132491	12.78272282	14.17377314	13.96024264	12.86402164	13.14236839	NA	13.48666835	NA	NA	NA	NA	NA	NA	NA	NA	NA	12.70743378	NA	NA	13.04880532	11.78623237	13.61973065	NA	13.1933998	NA	NA	NA	NA	11.80392856	12.26383684	NA	11.78125465	11.99057187	NA
FALSCH	FALSCH	AVQWYKDDTPLSPSEK	A2AAJ9	Obscurin	A2AAJ9	OBSCN_MOUSE	1.78754E-06	NA	14.73008499	NA	NA	NA	11.77396036	14.20517284	13.71987063	10.57631044	14.62870564	14.00471155	NA	10.14351795	NA	10.40711618	NA	NA	NA	10.51646536	NA	NA	NA	NA	NA	13.47660399	NA	NA	14.16598384	NA	14.19410807	NA	14.3340742	NA	NA	NA	NA	NA	10.0374035	NA	NA	11.32830901	10.92860742
FALSCH	FALSCH	EKESATFQCEVAQPATEAAWFK	A2AAJ9	Obscurin	A2AAJ9	OBSCN_MOUSE	1.78754E-06	NA	NA	NA	NA	NA	17.05190031	15.87801322	16.31430033	NA	16.13103396	16.07971745	17.11013481	15.95360467	NA	16.88349913	NA	NA	NA	17.1276864	NA	NA	NA	NA	NA	16.37917641	NA	NA	17.88476888	NA	17.03814989	NA	16.02036496	NA	NA	NA	NA	NA	16.62544894	NA	NA	NA	16.43432643
FALSCH	FALSCH	EDLGHYECELVNR	A2AAJ9	Obscurin	A2AAJ9	OBSCN_MOUSE	1.78754E-06	15.05356939	14.9073773	NA	NA	14.51428846	14.53411157	14.13677766	14.83472305	14.73936931	14.42048849	15.28786394	14.78188183	14.62038313	NA	14.61896833	NA	NA	NA	14.86774762	NA	14.65523252	13.99697071	NA	14.58150743	14.30109594	NA	NA	14.63214357	NA	14.50115205	NA	14.89746214	NA	NA	NA	NA	14.64293614	14.73105753	NA	NA	NA	NA
FALSCH	FALSCH	QGWVSPAYLDKR	A2AAJ9	Obscurin	A2AAJ9	OBSCN_MOUSE	1.78754E-06	NA	NA	NA	NA	13.54361039	NA	14.11359605	13.25345879	13.07151485	14.13127731	14.06423294	12.95652384	13.69588848	NA	13.811534	NA	NA	NA	12.88999182	NA	NA	NA	NA	NA	13.71396043	NA	NA	NA	NA	13.77006929	NA	14.44246143	NA	NA	NA	NA	NA	13.20097952	NA	NA	NA	12.89904873
FALSCH	FALSCH	SHSLDNPPVTTGPSPEACK	A2AAJ9	Obscurin	A2AAJ9	OBSCN_MOUSE	1.78754E-06	12.64383673	NA	NA	NA	12.75890256	NA	NA	11.53449898	NA	11.8215656	12.42367543	NA	12.13754625	NA	12.12280149	NA	NA	NA	12.16625195	NA	NA	NA	NA	12.49842856	11.93124077	NA	NA	12.14338218	NA	NA	NA	NA	NA	NA	NA	NA	12.63674548	12.11436392	12.01057069	NA	NA	NA
FALSCH	FALSCH	AEAGNSATLSCEVAQAQTEVTWFK	A2AAJ9	Obscurin	A2AAJ9	OBSCN_MOUSE	1.78754E-06	13.68246372	13.42638048	NA	13.78149158	13.62671248	13.41114529	13.13022083	14.04260795	13.51887764	14.10775471	13.50416357	13.97303024	13.52260794	13.75664375	13.73431466	NA	14.03116244	NA	13.3117556	NA	12.92144355	13.71864914	13.34241708	NA	13.03661714	NA	13.94179457	13.74021253	NA	13.51110916	NA	13.27188912	NA	NA	NA	13.724664	13.22813356	13.09576218	14.01250684	13.6734613	NA	13.00775367
FALSCH	FALSCH	GFFGCETPDDK	A2AAJ9	Obscurin	A2AAJ9	OBSCN_MOUSE	1.78754E-06	NA	NA	NA	NA	15.01271195	NA	NA	NA	NA	NA	NA	14.25533072	NA	NA	NA	NA	NA	NA	14.64708406	NA	NA	13.64795605	NA	NA	NA	NA	NA	14.63803356	NA	NA	NA	NA	NA	13.15465247	NA	NA	14.71586537	14.5097018	13.84932841	NA	NA	14.40111402
FALSCH	FALSCH	HVVYEDEQENFVLK	A2AAJ9	Obscurin	A2AAJ9	OBSCN_MOUSE	1.78754E-06	13.00885051	13.69282812	NA	NA	12.57333264	13.08219942	12.46026528	NA	12.71676082	12.72900479	12.99457215	13.03128656	13.05458053	NA	11.90735653	NA	NA	NA	NA	NA	13.5729528	NA	NA	12.67977448	12.57348064	NA	NA	12.51946778	NA	NA	NA	NA	NA	NA	13.02038746	NA	12.55788918	13.49905215	NA	NA	NA	12.14362083
FALSCH	FALSCH	KAGGPGISPLASK	A2AAJ9	Obscurin	A2AAJ9	OBSCN_MOUSE	1.78754E-06	11.90923064	12.02953914	NA	11.19646903	12.39705668	10.86383334	12.10610318	12.09065185	11.28060237	12.1635476	12.70926631	NA	NA	NA	12.17687272	NA	NA	NA	NA	NA	11.88074046	11.70418606	NA	11.59963884	12.28730901	10.939328	NA	NA	11.04799095	11.95914399	11.28569039	12.64356833	NA	10.94754647	12.34691401	NA	12.09116215	12.52374476	NA	9.970478816	NA	NA
FALSCH	FALSCH	AEVGNSATLSCEVAQAQTEVTWFK	A2AAJ9	Obscurin	A2AAJ9	OBSCN_MOUSE	1.78754E-06	NA	11.91246715	NA	11.73646932	NA	12.47037622	12.71100837	12.55077446	12.03012792	12.39523481	12.01275252	12.56471259	12.78091604	12.2510033	12.37541333	NA	NA	NA	12.68711577	NA	11.63378577	12.69450415	NA	NA	12.40436282	NA	NA	12.62879367	NA	12.14627911	NA	12.2239039	NA	NA	NA	NA	11.61311906	12.64773572	12.66099584	NA	NA	12.7747094
FALSCH	FALSCH	EKVTLECELSRPVDVR	A2AAJ9	Obscurin	A2AAJ9	OBSCN_MOUSE	1.78754E-06	NA	13.46922118	NA	NA	NA	NA	13.30709265	NA	NA	13.4717819	NA	NA	NA	NA	12.9825353	NA	NA	NA	NA	NA	13.57896631	NA	NA	13.05534423	NA	NA	NA	12.40325281	NA	13.78274575	NA	NA	NA	NA	NA	NA	11.13563135	NA	12.03057745	NA	NA	12.57218561
FALSCH	FALSCH	SQEATEGTMATLR	A2AAJ9	Obscurin	A2AAJ9	OBSCN_MOUSE	1.78754E-06	12.27004638	14.79965125	NA	NA	13.77597926	NA	11.06105707	12.17433731	13.13296631	11.43315139	13.74181658	NA	12.31729422	NA	NA	NA	NA	NA	13.83341349	NA	15.01098492	NA	NA	14.97501798	12.44226436	NA	NA	14.02599612	12.84059353	12.69798989	NA	NA	NA	NA	NA	NA	13.52811137	14.07333351	NA	NA	NA	12.9917942
FALSCH	FALSCH	LSPEWGPTEAPEFPGEAVSEDEYR	A2AAJ9	Obscurin	A2AAJ9	OBSCN_MOUSE	1.78754E-06	NA	14.05543248	NA	NA	13.89519556	13.32626163	13.46523111	13.45922171	12.37258078	13.94180859	13.00523263	13.33580491	13.77869269	NA	14.43148952	NA	NA	NA	13.71012787	NA	NA	NA	NA	NA	13.28763993	NA	NA	13.60805399	NA	NA	NA	13.64796869	NA	NA	NA	NA	NA	12.81702686	NA	NA	NA	NA
FALSCH	FALSCH	LTSQITEMVSAK	A2AAJ9	Obscurin	A2AAJ9	OBSCN_MOUSE	1.78754E-06	11.21422911	13.24041565	NA	NA	12.29387723	13.25848143	11.78681478	13.20493491	NA	12.54059319	12.81095924	NA	NA	NA	12.28813717	NA	NA	NA	NA	NA	NA	NA	NA	11.55392731	NA	NA	NA	NA	NA	12.50374277	13.55457745	12.62872407	NA	13.00124549	15.80258886	NA	NA	NA	NA	NA	NA	12.25299844
FALSCH	FALSCH	QNCALLEQAYAVVSALPQR	A2AAJ9	Obscurin	A2AAJ9	OBSCN_MOUSE	1.78754E-06	NA	10.08994083	10.91965229	11.75723375	NA	11.9840147	12.32650505	11.60730486	11.85216628	11.90465626	12.23450024	11.83913442	11.27380099	11.46663452	12.31416131	NA	10.93550533	NA	11.09063514	NA	12.17304994	12.18530868	NA	10.91228328	12.23322081	NA	9.815576259	12.07555319	NA	12.21653877	NA	11.87387237	NA	NA	11.56453516	11.09791803	10.92133953	11.62438409	10.88196943	11.71303477	11.61007401	11.20989898
FALSCH	FALSCH	TPLHSNELNEITVQPGGYHVLTLR	A2AAJ9	Obscurin	A2AAJ9	OBSCN_MOUSE	1.78754E-06	NA	14.00915247	14.0541813	14.6433561	NA	13.20183706	13.33783092	13.76905505	14.73956635	NA	13.71169373	13.40859762	13.84499514	NA	NA	NA	NA	NA	13.64999592	NA	14.37424606	13.98611653	NA	NA	14.24378324	NA	13.76232441	14.41153864	NA	14.22352225	NA	13.2722641	NA	NA	NA	NA	13.56764016	14.06895518	NA	13.75985042	14.1419974	14.24537591
FALSCH	FALSCH	GESLVAEEAHSHLSLAEVGTEEFLQK	A2AAJ9	Obscurin	A2AAJ9	OBSCN_MOUSE	1.78754E-06	NA	NA	NA	12.72751977	NA	NA	14.32207086	NA	15.51757403	14.62456814	13.76096251	15.28215797	13.95879303	NA	NA	NA	NA	NA	NA	NA	NA	NA	NA	NA	14.46488551	NA	NA	NA	NA	14.94355043	NA	NA	NA	NA	NA	NA	NA	14.43649492	NA	NA	NA	NA
FALSCH	FALSCH	HEATSLGDTHTLTVR	A2AAJ9	Obscurin	A2AAJ9	OBSCN_MOUSE	1.78754E-06	NA	14.66125632	NA	NA	14.98684654	NA	14.7957131	14.49936615	NA	NA	14.58908595	NA	NA	NA	NA	NA	NA	NA	NA	NA	13.93500134	NA	NA	14.88963002	14.97501956	NA	NA	NA	14.16955228	NA	12.61907985	NA	NA	NA	13.68399289	NA	NA	15.10234702	NA	NA	NA	15.69309307
FALSCH	FALSCH	GLYTCTASNLVGQTYSSVLVVVR	A2AAJ9	Obscurin	A2AAJ9	OBSCN_MOUSE	1.78754E-06	9.511396551	NA	NA	NA	NA	NA	10.05540514	10.15682822	10.35795137	7.924828622	9.762088968	10.54537337	NA	9.751791176	NA	NA	NA	NA	8.722325178	NA	NA	NA	NA	NA	NA	NA	NA	NA	NA	NA	NA	NA	NA	NA	NA	10.36388723	9.983742316	9.944935234	8.123262483	NA	NA	10.13701795
FALSCH	FALSCH	TVEVLEGESCSFECVLSHESPSDPAVWTVGGK	A2AAJ9	Obscurin	A2AAJ9	OBSCN_MOUSE	1.78754E-06	NA	NA	NA	9.985842581	NA	NA	NA	9.428084621	NA	NA	11.00016825	NA	NA	8.796583516	NA	NA	NA	NA	10.13588233	NA	NA	NA	NA	NA	9.841876684	NA	NA	NA	NA	10.68959603	NA	NA	NA	NA	NA	NA	NA	NA	NA	NA	NA	10.71509748
FALSCH	FALSCH	SQKYDLLSEGTR	A2AAJ9	Obscurin	A2AAJ9	OBSCN_MOUSE	1.78754E-06	NA	14.28391546	NA	NA	13.68518813	14.81996355	15.06578707	NA	NA	15.223323	15.10440078	14.0653298	NA	NA	15.04456855	NA	NA	NA	NA	NA	14.01917762	NA	NA	14.54621614	NA	NA	NA	NA	NA	14.69053874	NA	14.80091204	NA	NA	13.47152419	NA	NA	NA	NA	NA	NA	NA
FALSCH	FALSCH	VTGTPKPIVSWYK	A2AAJ9	Obscurin	A2AAJ9	OBSCN_MOUSE	1.78754E-06	NA	13.61464145	NA	NA	13.24542893	14.11828234	14.49002762	NA	13.23944045	14.34366799	14.15247246	13.44465561	NA	NA	14.27565624	NA	NA	NA	13.08149629	NA	NA	NA	NA	NA	13.39978615	NA	NA	13.79183297	NA	13.02143554	NA	14.13903184	NA	NA	NA	NA	12.60388157	NA	NA	NA	NA	12.39591838
FALSCH	FALSCH	RLQDLEVR	A2AAJ9	Obscurin	A2AAJ9	OBSCN_MOUSE	1.78754E-06	NA	NA	NA	NA	NA	NA	12.81464522	12.23364261	12.11808235	13.04700535	NA	NA	NA	NA	NA	NA	NA	NA	NA	NA	11.99546071	NA	NA	NA	12.50950841	NA	NA	12.16163812	NA	NA	NA	NA	NA	NA	NA	NA	NA	12.12170892	NA	NA	NA	NA
FALSCH	FALSCH	TSPSLTPWEEVEQVSLVQIR	A2AAJ9	Obscurin	A2AAJ9	OBSCN_MOUSE	1.78754E-06	NA	9.37440804	NA	9.097769274	NA	NA	9.134389433	8.524955772	8.622320763	10.25077325	9.039244432	NA	NA	NA	NA	NA	NA	NA	NA	NA	NA	NA	NA	NA	9.244954274	NA	NA	NA	NA	9.977371637	NA	NA	NA	NA	NA	NA	NA	8.195672334	NA	NA	NA	8.489583215
FALSCH	FALSCH	HYHIDQLK	A2AAJ9	Obscurin	A2AAJ9	OBSCN_MOUSE	1.78754E-06	10.46023617	9.834842691	NA	7.878542227	8.70786023	NA	NA	NA	NA	NA	NA	NA	NA	NA	NA	NA	NA	NA	NA	NA	8.514750186	9.037650865	NA	9.118352911	10.25503551	NA	NA	10.07738757	9.360675855	NA	NA	8.04402255	9.276764793	7.735125954	10.903253	NA	10.87820952	9.074851476	NA	NA	NA	NA
FALSCH	FALSCH	CVLSSVAAPVEWR	A2AAJ9	Obscurin	A2AAJ9	OBSCN_MOUSE	1.78754E-06	NA	14.60374933	NA	NA	14.05104303	14.65848166	14.1354002	14.00172481	NA	14.62370462	14.25371393	14.3995092	NA	NA	14.70208973	NA	NA	NA	NA	NA	NA	NA	NA	NA	NA	NA	NA	14.30307668	NA	14.62624407	NA	14.28718188	NA	NA	NA	NA	NA	13.51359326	NA	NA	NA	NA
FALSCH	FALSCH	CETGDQGVYVCDALDAQTSASLR	A2AAJ9	Obscurin	A2AAJ9	OBSCN_MOUSE	1.78754E-06	NA	NA	NA	NA	11.29032858	NA	NA	NA	11.22812571	NA	NA	NA	11.8825127	12.58517304	NA	NA	NA	NA	NA	NA	NA	NA	NA	NA	NA	NA	NA	NA	NA	NA	NA	NA	NA	NA	NA	NA	NA	NA	12.55175131	NA	NA	NA
FALSCH	FALSCH	QGHFIVWEGAPGAR	A2AAJ9	Obscurin	A2AAJ9	OBSCN_MOUSE	1.78754E-06	NA	NA	NA	NA	NA	NA	15.22783974	NA	NA	14.35341315	13.83841878	NA	NA	NA	NA	NA	NA	NA	14.83841164	NA	NA	NA	NA	NA	NA	NA	NA	14.61876039	NA	NA	NA	15.06647077	NA	NA	NA	NA	NA	NA	NA	NA	NA	NA
FALSCH	FALSCH	ILVQVPPR	A2AAJ9	Obscurin	A2AAJ9	OBSCN_MOUSE	1.78754E-06	NA	15.44315628	NA	NA	14.45615226	14.45777495	15.3510019	NA	NA	NA	15.30630894	NA	NA	NA	NA	NA	NA	NA	NA	NA	NA	NA	NA	NA	NA	NA	NA	NA	NA	NA	NA	NA	NA	NA	NA	NA	14.39332988	NA	NA	NA	NA	NA
FALSCH	FALSCH	KLGAYAWSR	A2AAJ9	Obscurin	A2AAJ9	OBSCN_MOUSE	1.78754E-06	13.28651451	12.83222918	NA	12.17715983	NA	12.83450286	NA	NA	NA	NA	NA	12.4762202	NA	NA	12.98340112	NA	NA	NA	NA	NA	NA	NA	NA	NA	NA	NA	NA	NA	NA	12.33486087	NA	NA	NA	NA	NA	NA	NA	NA	12.16896848	NA	NA	NA
FALSCH	FALSCH	GLEQETTSSGSQGWTVPIR	A2AAJ9	Obscurin	A2AAJ9	OBSCN_MOUSE	1.78754E-06	NA	12.22101537	NA	NA	11.6357827	12.26365546	NA	NA	NA	12.15838103	11.62399471	NA	11.47778186	NA	11.80425143	NA	NA	NA	11.44555751	NA	NA	NA	NA	NA	NA	NA	NA	NA	NA	12.67812554	NA	12.36689048	NA	NA	NA	NA	NA	NA	NA	NA	NA	NA
FALSCH	FALSCH	EHETIILTATIAAPSVAAVTWLK	A2AAJ9	Obscurin	A2AAJ9	OBSCN_MOUSE	1.78754E-06	NA	NA	NA	NA	NA	NA	10.11195128	NA	9.380539319	8.8439806	10.55804042	11.52807277	NA	NA	NA	NA	NA	NA	10.8422451	NA	NA	NA	NA	NA	NA	NA	NA	NA	NA	8.110584812	NA	NA	NA	NA	NA	10.38226732	10.19162122	NA	NA	10.52610425	NA	11.55288037
FALSCH	FALSCH	VEGHPAPSVHWLK	A2AAJ9	Obscurin	A2AAJ9	OBSCN_MOUSE	1.78754E-06	NA	10.8117896	NA	NA	11.4258308	12.40631672	12.36025169	11.526735	NA	12.55773096	12.78872041	12.83528791	NA	NA	12.71511415	NA	NA	NA	NA	NA	NA	NA	NA	NA	NA	NA	NA	12.17417219	NA	NA	NA	12.10754708	NA	NA	NA	NA	12.60665026	11.84823741	NA	NA	NA	NA
FALSCH	FALSCH	GGGELYMQSPALR	A2AAJ9	Obscurin	A2AAJ9	OBSCN_MOUSE	1.78754E-06	NA	15.80890038	NA	NA	NA	NA	NA	NA	NA	NA	NA	NA	NA	NA	NA	NA	NA	NA	NA	NA	17.68693997	NA	NA	14.57838425	NA	NA	NA	NA	NA	NA	NA	NA	NA	NA	NA	NA	NA	NA	NA	NA	NA	NA
FALSCH	FALSCH	MALEGQMAELR	A2AAJ9	Obscurin	A2AAJ9	OBSCN_MOUSE	1.78754E-06	NA	NA	NA	NA	NA	NA	NA	NA	NA	NA	NA	NA	NA	NA	NA	14.59803286	NA	NA	NA	NA	NA	NA	14.37153777	NA	NA	NA	NA	13.82341097	NA	NA	NA	NA	NA	NA	NA	NA	NA	13.97127773	NA	NA	13.81845971	13.73219413
FALSCH	FALSCH	NVQDISHFHSSFLK	A2AAJ9	Obscurin	A2AAJ9	OBSCN_MOUSE	1.78754E-06	NA	NA	NA	NA	NA	NA	NA	NA	NA	NA	12.17653734	12.26606875	11.78344055	NA	NA	NA	NA	NA	12.35351013	NA	NA	NA	NA	NA	NA	NA	NA	12.74624015	NA	NA	NA	12.80431463	NA	NA	NA	NA	NA	NA	NA	NA	NA	12.19410403
FALSCH	FALSCH	EPLMEYSLLEEEAAR	A2AAJ9	Obscurin	A2AAJ9	OBSCN_MOUSE	1.78754E-06	NA	13.28795185	NA	NA	NA	NA	NA	NA	NA	NA	NA	NA	NA	NA	NA	NA	NA	NA	NA	NA	NA	NA	NA	NA	14.15907419	NA	NA	13.12717393	NA	NA	NA	NA	NA	NA	NA	NA	NA	14.26447507	NA	NA	NA	NA
FALSCH	FALSCH	TLQSGDKYVLR	A2AAJ9	Obscurin	A2AAJ9	OBSCN_MOUSE	1.78754E-06	NA	NA	NA	NA	NA	NA	12.57739385	NA	NA	12.69569287	13.11119677	NA	NA	NA	NA	NA	NA	NA	NA	NA	NA	NA	NA	NA	NA	NA	NA	NA	NA	NA	NA	12.65382058	NA	NA	NA	NA	NA	NA	NA	NA	NA	NA
FALSCH	FALSCH	AALGLPSSK	A2AAJ9	Obscurin	A2AAJ9	OBSCN_MOUSE	1.78754E-06	14.95309826	14.93656517	NA	NA	NA	NA	13.52600196	NA	NA	NA	NA	NA	NA	NA	NA	NA	NA	NA	NA	NA	NA	NA	NA	NA	NA	NA	NA	NA	NA	NA	NA	NA	NA	NA	13.95145191	16.39726879	NA	NA	NA	16.79209728	NA	NA
FALSCH	FALSCH	IAPADYGPVHWFLDK	A2AAJ9	Obscurin	A2AAJ9	OBSCN_MOUSE	1.78754E-06	NA	NA	NA	12.58209147	NA	NA	NA	NA	11.07746086	NA	NA	NA	NA	NA	NA	NA	NA	NA	NA	NA	NA	NA	NA	NA	NA	NA	NA	11.96882472	NA	NA	NA	NA	NA	NA	NA	NA	NA	NA	NA	10.83188121	NA	11.57511251
FALSCH	FALSCH	LECVLATK	A2AAJ9	Obscurin	A2AAJ9	OBSCN_MOUSE	1.78754E-06	11.80816491	NA	NA	NA	NA	NA	NA	NA	NA	NA	NA	NA	NA	NA	NA	NA	NA	NA	NA	NA	NA	NA	NA	NA	NA	NA	NA	NA	NA	NA	NA	NA	NA	NA	NA	12.61043625	NA	NA	NA	12.39018229	NA	NA
FALSCH	FALSCH	EEDLGTYTCCVSNPLGTAVTTGVLR	A2AAJ9	Obscurin	A2AAJ9	OBSCN_MOUSE	1.78754E-06	NA	NA	NA	NA	NA	NA	NA	7.460095749	NA	NA	9.489794851	NA	NA	NA	NA	NA	NA	NA	NA	NA	NA	NA	NA	NA	NA	NA	NA	NA	NA	NA	NA	NA	NA	NA	NA	NA	NA	NA	NA	NA	NA	NA
FALSCH	FALSCH	TLHTLEIVSVTR	A2AAJ9	Obscurin	A2AAJ9	OBSCN_MOUSE	1.78754E-06	NA	16.98175082	NA	NA	NA	NA	NA	16.70756688	NA	NA	NA	NA	NA	NA	NA	NA	NA	NA	NA	NA	NA	NA	NA	NA	NA	NA	NA	NA	NA	NA	14.19261845	NA	NA	NA	15.59269299	NA	NA	16.17192125	NA	NA	NA	NA
FALSCH	FALSCH	VLAEDAGEVK	A2AAJ9	Obscurin	A2AAJ9	OBSCN_MOUSE	1.78754E-06	NA	NA	NA	NA	NA	NA	NA	NA	NA	NA	NA	NA	NA	NA	NA	NA	NA	NA	NA	NA	NA	NA	NA	NA	NA	NA	NA	NA	NA	NA	NA	NA	NA	NA	NA	16.90928746	NA	NA	NA	16.23498686	NA	NA
FALSCH	FALSCH	KDGVELGPSDKYDFLHK	A2AAJ9	Obscurin	A2AAJ9	OBSCN_MOUSE	1.78754E-06	NA	NA	NA	NA	NA	15.51604467	NA	NA	16.15987146	NA	NA	15.82796512	NA	NA	NA	NA	NA	NA	NA	NA	NA	NA	NA	NA	NA	NA	NA	NA	NA	15.13096639	NA	NA	NA	NA	NA	NA	NA	15.11711235	NA	NA	NA	NA
FALSCH	FALSCH	LQDLEVR	A2AAJ9	Obscurin	A2AAJ9	OBSCN_MOUSE	1.78754E-06	NA	NA	NA	NA	NA	NA	NA	NA	NA	NA	NA	NA	NA	NA	NA	NA	NA	NA	NA	NA	NA	NA	NA	NA	NA	NA	NA	NA	NA	NA	NA	NA	NA	NA	NA	16.0985188	NA	NA	NA	16.28333296	NA	NA
FALSCH	FALSCH	GGLELQGDTR	A2AAJ9	Obscurin	A2AAJ9	OBSCN_MOUSE	1.78754E-06	NA	NA	NA	NA	NA	NA	NA	NA	NA	NA	NA	NA	NA	NA	NA	NA	NA	NA	NA	NA	NA	NA	NA	NA	NA	NA	NA	NA	NA	NA	NA	NA	NA	NA	NA	15.53270628	NA	NA	NA	15.57437018	NA	NA
FALSCH	FALSCH	GPSEPEEKPASDVHER	A2AAJ9	Obscurin	A2AAJ9	OBSCN_MOUSE	1.78754E-06	NA	NA	NA	NA	NA	NA	NA	NA	NA	NA	NA	NA	NA	NA	NA	NA	NA	NA	NA	NA	NA	NA	NA	NA	NA	NA	NA	NA	NA	NA	NA	NA	NA	NA	NA	8.859516643	NA	NA	NA	9.177223784	NA	NA
FALSCH	FALSCH	YDIEEEGTER	A2AAJ9	Obscurin	A2AAJ9	OBSCN_MOUSE	1.78754E-06	NA	NA	NA	NA	NA	NA	NA	NA	NA	NA	NA	NA	NA	NA	NA	NA	NA	NA	NA	NA	NA	NA	NA	NA	NA	NA	NA	NA	NA	NA	NA	NA	NA	NA	NA	15.23809415	NA	NA	NA	15.19016993	NA	NA
FALSCH	FALSCH	DGIELTDGR	A2AAJ9	Obscurin	A2AAJ9	OBSCN_MOUSE	1.78754E-06	NA	NA	NA	NA	NA	NA	NA	NA	NA	NA	NA	NA	NA	NA	NA	NA	NA	NA	NA	NA	NA	NA	NA	NA	NA	NA	NA	NA	NA	NA	NA	NA	NA	NA	NA	15.74636156	NA	NA	NA	15.90244485	NA	NA
FALSCH	FALSCH	VHALPVR	A2AAJ9	Obscurin	A2AAJ9	OBSCN_MOUSE	1.78754E-06	NA	NA	NA	NA	NA	NA	NA	NA	NA	NA	NA	NA	NA	NA	NA	NA	NA	NA	NA	NA	NA	NA	NA	NA	NA	NA	NA	NA	NA	NA	NA	NA	NA	NA	NA	12.09623785	NA	NA	NA	12.32767309	NA	NA
FALSCH	FALSCH	YDIEEEGTERR	A2AAJ9	Obscurin	A2AAJ9	OBSCN_MOUSE	1.78754E-06	NA	NA	NA	NA	NA	NA	NA	NA	NA	NA	NA	NA	NA	NA	NA	NA	NA	NA	NA	NA	NA	NA	NA	NA	NA	NA	NA	NA	NA	NA	NA	NA	NA	NA	NA	14.33636258	NA	NA	NA	14.28195974	NA	NA
FALSCH	FALSCH	KLEPQTVEER	A2AAJ9	Obscurin	A2AAJ9	OBSCN_MOUSE	1.78754E-06	NA	NA	NA	NA	NA	NA	NA	NA	NA	NA	NA	NA	NA	NA	NA	NA	NA	NA	NA	NA	NA	NA	NA	NA	NA	NA	NA	NA	NA	NA	NA	NA	NA	NA	NA	11.69565997	NA	NA	NA	11.97647369	NA	NA
FALSCH	FALSCH	FVMVESGASR	A2AAJ9	Obscurin	A2AAJ9	OBSCN_MOUSE	1.78754E-06	NA	NA	NA	NA	NA	NA	NA	NA	NA	NA	NA	NA	NA	NA	NA	NA	NA	NA	NA	NA	NA	NA	NA	NA	NA	NA	NA	NA	13.84025299	NA	NA	NA	NA	NA	NA	NA	NA	NA	NA	NA	NA	NA
FALSCH	FALSCH	EEATEGTMVTLR	A2AAJ9	Obscurin	A2AAJ9	OBSCN_MOUSE	1.78754E-06	NA	NA	NA	NA	NA	NA	NA	15.10320929	NA	NA	NA	NA	NA	NA	NA	NA	NA	NA	NA	NA	NA	NA	NA	NA	NA	NA	NA	NA	NA	NA	NA	NA	NA	NA	14.70990243	NA	NA	NA	NA	NA	NA	NA
FALSCH	FALSCH	EATEGTTVTLR	A2AAJ9	Obscurin	A2AAJ9	OBSCN_MOUSE	1.78754E-06	NA	NA	NA	NA	NA	NA	NA	NA	NA	NA	NA	NA	NA	NA	NA	NA	NA	NA	NA	NA	NA	NA	NA	NA	NA	NA	NA	NA	NA	NA	NA	NA	NA	NA	NA	14.32225791	NA	NA	NA	14.35185824	NA	NA
FALSCH	FALSCH	LVVQQVGK	A2AAJ9	Obscurin	A2AAJ9	OBSCN_MOUSE	1.78754E-06	NA	NA	NA	NA	NA	NA	NA	NA	NA	NA	NA	NA	NA	NA	NA	NA	NA	NA	NA	NA	NA	NA	NA	NA	NA	NA	NA	NA	NA	NA	NA	NA	NA	NA	NA	13.5743532	NA	NA	NA	13.32035834	NA	NA
FALSCH	FALSCH	EGVELHVGSK	A2AAJ9	Obscurin	A2AAJ9	OBSCN_MOUSE	1.78754E-06	NA	NA	NA	NA	NA	NA	NA	NA	NA	NA	NA	NA	NA	NA	NA	NA	NA	NA	NA	NA	NA	NA	NA	NA	NA	NA	NA	NA	NA	NA	NA	NA	NA	NA	NA	13.27347305	NA	NA	NA	12.98701296	NA	NA
FALSCH	FALSCH	NKEATEGTTVTLR	A2AAJ9	Obscurin	A2AAJ9	OBSCN_MOUSE	1.78754E-06	NA	NA	NA	NA	NA	NA	NA	NA	NA	NA	NA	NA	NA	NA	NA	NA	NA	NA	NA	NA	NA	NA	NA	NA	NA	NA	NA	NA	NA	NA	NA	NA	NA	NA	NA	11.12176807	NA	NA	NA	11.07170554	NA	NA
FALSCH	FALSCH	LEPQTVEER	A2AAJ9	Obscurin	A2AAJ9	OBSCN_MOUSE	1.78754E-06	NA	NA	NA	NA	NA	NA	NA	NA	NA	NA	NA	NA	NA	NA	NA	NA	NA	NA	NA	NA	NA	NA	NA	NA	NA	NA	NA	NA	NA	NA	NA	NA	NA	NA	NA	12.77108509	NA	NA	NA	13.08045244	NA	NA
FALSCH	FALSCH	CQLSHEGCQAQLLITATTPQDGGR	A2AAJ9	Obscurin	A2AAJ9	OBSCN_MOUSE	1.78754E-06	NA	NA	NA	NA	NA	NA	NA	NA	NA	NA	NA	NA	NA	NA	NA	NA	NA	NA	NA	NA	NA	NA	NA	NA	NA	NA	NA	NA	NA	NA	NA	NA	NA	NA	NA	NA	NA	NA	NA	NA	NA	NA
FALSCH	FALSCH	GVLWIGPDTPGYTMASSSK	A2AAJ9	Obscurin	A2AAJ9	OBSCN_MOUSE	1.78754E-06	NA	NA	NA	NA	NA	NA	NA	NA	NA	NA	NA	NA	NA	NA	NA	NA	NA	NA	10.99305869	NA	NA	NA	NA	NA	NA	NA	NA	NA	11.23504743	NA	NA	NA	NA	NA	NA	NA	NA	NA	NA	NA	NA	NA
FALSCH	FALSCH	TVGGSGHFHAVR	A2AAJ9	Obscurin	A2AAJ9	OBSCN_MOUSE	1.78754E-06	NA	NA	NA	NA	NA	NA	NA	NA	NA	NA	NA	NA	NA	NA	NA	NA	NA	NA	NA	NA	NA	NA	NA	NA	NA	NA	NA	NA	NA	NA	NA	NA	NA	NA	NA	6.913831272	NA	NA	NA	7.368381434	NA	NA
FALSCH	FALSCH	HEAQVTTSVKPQK	A2AAJ9	Obscurin	A2AAJ9	OBSCN_MOUSE	1.78754E-06	NA	NA	NA	NA	NA	NA	NA	NA	NA	NA	NA	NA	NA	NA	NA	NA	NA	NA	NA	NA	NA	NA	NA	NA	NA	NA	NA	NA	NA	NA	NA	NA	NA	NA	NA	6.788471225	NA	NA	NA	7.236043441	NA	NA
WAHR	WAHR	QSEPPAFEEAASQIPGAASGTPGELPEVSQPGTHK	A2AAJ9	Obscurin	A2AAJ9	OBSCN_MOUSE	1.78754E-06	NA	NA	NA	NA	NA	NA	12.52766251	12.68722998	NA	NA	NA	NA	NA	NA	NA	NA	NA	NA	NA	NA	NA	NA	NA	NA	NA	NA	NA	NA	NA	NA	NA	NA	NA	NA	NA	NA	NA	NA	NA	NA	NA	NA
FALSCH	FALSCH	EDDAEEYVCESR	A2AAJ9	Obscurin	A2AAJ9	OBSCN_MOUSE	1.78754E-06	NA	NA	NA	NA	NA	NA	NA	NA	NA	NA	NA	NA	NA	NA	NA	NA	NA	NA	NA	NA	NA	NA	NA	NA	NA	NA	NA	NA	NA	NA	NA	NA	NA	NA	NA	12.75307559	NA	NA	NA	13.34405586	NA	NA
FALSCH	FALSCH	RLVVQQVGK	A2AAJ9	Obscurin	A2AAJ9	OBSCN_MOUSE	1.78754E-06	NA	NA	NA	NA	NA	NA	NA	NA	NA	NA	NA	NA	NA	NA	NA	NA	NA	NA	NA	NA	NA	NA	NA	NA	NA	NA	NA	NA	NA	NA	NA	NA	NA	NA	NA	10.11596704	NA	NA	NA	10.05106057	NA	NA
FALSCH	FALSCH	AELLVHGGDKLDAENQVYR	A2AAJ9	Obscurin	A2AAJ9	OBSCN_MOUSE	1.78754E-06	NA	NA	NA	NA	NA	NA	NA	NA	NA	NA	NA	NA	NA	NA	NA	NA	NA	NA	NA	NA	NA	NA	NA	NA	NA	NA	NA	NA	NA	NA	NA	NA	NA	NA	11.56050522	NA	NA	12.57173251	NA	NA	NA	NA
FALSCH	FALSCH	TSVTLEVELTRPWPEVK	A2AAJ9	Obscurin	A2AAJ9	OBSCN_MOUSE	1.78754E-06	NA	NA	NA	NA	NA	NA	NA	NA	NA	NA	NA	11.5018853	NA	NA	NA	NA	NA	NA	NA	NA	NA	NA	NA	NA	NA	NA	NA	NA	NA	NA	NA	NA	NA	NA	NA	NA	NA	NA	NA	NA	NA	12.97350842
FALSCH	FALSCH	ELQGCGTDDDVAMCFIK	A2AAJ9	Obscurin	A2AAJ9	OBSCN_MOUSE	1.78754E-06	NA	NA	NA	NA	NA	NA	NA	NA	NA	NA	NA	NA	NA	NA	NA	NA	NA	NA	NA	NA	11.17562063	NA	NA	NA	NA	NA	NA	NA	NA	NA	NA	NA	NA	NA	10.50825059	NA	NA	NA	NA	NA	NA	NA
FALSCH	FALSCH	KKLEPQTVEER	A2AAJ9	Obscurin	A2AAJ9	OBSCN_MOUSE	1.78754E-06	NA	NA	NA	NA	NA	NA	NA	NA	NA	NA	NA	NA	NA	NA	NA	NA	NA	NA	NA	NA	NA	NA	NA	NA	NA	NA	NA	NA	NA	NA	NA	NA	NA	NA	NA	6.924627568	NA	NA	NA	7.138197575	NA	NA
FALSCH	FALSCH	EDAGEYSCTCGSQTTSATLMVTAAPVR	A2AAJ9	Obscurin	A2AAJ9	OBSCN_MOUSE	1.78754E-06	NA	NA	NA	NA	NA	NA	NA	NA	NA	NA	NA	NA	NA	NA	NA	NA	NA	NA	NA	NA	NA	NA	NA	NA	NA	NA	NA	NA	NA	NA	NA	NA	NA	NA	NA	NA	9.274122908	NA	NA	NA	NA	NA
FALSCH	FALSCH	EDENFVCIR	A2AAJ9	Obscurin	A2AAJ9	OBSCN_MOUSE	1.78754E-06	NA	NA	NA	NA	NA	NA	NA	NA	NA	NA	NA	NA	NA	NA	NA	NA	NA	NA	NA	NA	NA	NA	NA	NA	NA	NA	NA	NA	NA	NA	NA	NA	NA	NA	NA	NA	15.25822403	NA	NA	NA	NA	NA
FALSCH	FALSCH	TDLQSTEQEAGGTAR	A2AAJ9	Obscurin	A2AAJ9	OBSCN_MOUSE	1.78754E-06	NA	NA	NA	NA	NA	NA	NA	NA	NA	NA	NA	NA	NA	NA	NA	NA	NA	NA	NA	NA	NA	NA	NA	NA	NA	NA	NA	NA	NA	NA	NA	NA	NA	NA	NA	12.94973081	NA	NA	NA	12.94308425	NA	NA
FALSCH	FALSCH	ESATFQCEVAQPATEAAWFK	A2AAJ9	Obscurin	A2AAJ9	OBSCN_MOUSE	1.78754E-06	NA	NA	NA	NA	NA	NA	NA	NA	NA	NA	NA	NA	NA	NA	NA	NA	NA	NA	NA	NA	NA	NA	NA	NA	NA	NA	NA	NA	NA	12.06208998	NA	NA	NA	NA	NA	NA	NA	NA	NA	NA	NA	NA
FALSCH	FALSCH	GRPAQLLPSTK	A2AAJ9	Obscurin	A2AAJ9	OBSCN_MOUSE	1.78754E-06	NA	NA	NA	NA	NA	NA	NA	NA	NA	NA	NA	NA	NA	NA	NA	NA	NA	NA	NA	NA	NA	NA	NA	NA	NA	NA	NA	NA	NA	NA	NA	NA	NA	NA	13.62480109	NA	NA	NA	NA	NA	NA	NA
FALSCH	FALSCH	NEEATEGTTATLSCELSK	A2AAJ9	Obscurin	A2AAJ9	OBSCN_MOUSE	1.78754E-06	NA	NA	NA	NA	13.18861614	NA	NA	NA	NA	NA	NA	NA	NA	NA	NA	NA	NA	NA	NA	NA	NA	NA	NA	NA	NA	NA	NA	NA	NA	NA	NA	NA	NA	NA	NA	NA	NA	NA	NA	NA	NA	NA
FALSCH	FALSCH	EQGTASMDVELSHAEVEGSWTR	A2AAJ9	Obscurin	A2AAJ9	OBSCN_MOUSE	1.78754E-06	NA	NA	NA	NA	NA	NA	NA	NA	NA	NA	NA	NA	NA	NA	NA	NA	NA	NA	NA	NA	NA	NA	NA	NA	NA	NA	NA	NA	NA	NA	NA	NA	NA	NA	13.27861105	NA	NA	NA	NA	NA	NA	NA
FALSCH	FALSCH	LHVSLMENYPGTLEALGEPIR	A2AAJ9	Obscurin	A2AAJ9	OBSCN_MOUSE	1.78754E-06	NA	NA	NA	NA	NA	NA	NA	NA	NA	NA	NA	NA	NA	NA	NA	NA	NA	NA	NA	NA	10.41601664	NA	NA	NA	NA	NA	NA	NA	NA	NA	NA	NA	NA	NA	NA	NA	NA	NA	NA	NA	NA	NA
FALSCH	FALSCH	ALDDVSAEER	A2AAJ9	Obscurin	A2AAJ9	OBSCN_MOUSE	1.78754E-06	NA	NA	NA	NA	NA	NA	NA	NA	NA	NA	NA	NA	NA	NA	NA	NA	NA	NA	NA	NA	NA	NA	NA	NA	NA	NA	NA	NA	NA	NA	NA	NA	NA	NA	NA	11.77148564	NA	NA	NA	NA	NA	NA
FALSCH	FALSCH	YQMVQEGTTAELLVHGVEQEDAGEYTCDAGHTQSIAR	A2AAJ9	Obscurin	A2AAJ9	OBSCN_MOUSE	1.78754E-06	NA	NA	NA	NA	NA	NA	NA	NA	NA	NA	9.832935829	NA	NA	NA	NA	NA	NA	NA	NA	NA	NA	NA	NA	10.19675769	NA	NA	NA	NA	NA	NA	NA	NA	NA	NA	NA	NA	NA	9.128180463	NA	NA	NA	NA
FALSCH	FALSCH	NEEATEGTMATLR	A2AAJ9	Obscurin	A2AAJ9	OBSCN_MOUSE	1.78754E-06	NA	NA	NA	NA	NA	NA	NA	NA	NA	NA	NA	NA	NA	NA	NA	NA	NA	NA	NA	NA	NA	NA	NA	NA	NA	NA	NA	NA	NA	NA	NA	NA	NA	NA	NA	NA	NA	NA	NA	NA	NA	NA
FALSCH	FALSCH	VCFSCELSHK	A2AAJ9	Obscurin	A2AAJ9	OBSCN_MOUSE	1.78754E-06	NA	NA	NA	NA	NA	NA	NA	NA	NA	NA	NA	NA	NA	NA	NA	NA	NA	NA	NA	NA	NA	NA	NA	NA	NA	NA	NA	NA	NA	NA	NA	NA	NA	NA	NA	NA	10.82036209	NA	NA	NA	NA	NA
FALSCH	FALSCH	TSATLSIMAPQVVFQQPLQNLQAEEGSMASLR	A2AAJ9	Obscurin	A2AAJ9	OBSCN_MOUSE	1.78754E-06	NA	NA	NA	NA	NA	NA	NA	NA	NA	NA	NA	NA	NA	NA	NA	NA	NA	NA	NA	NA	NA	NA	NA	NA	NA	NA	NA	NA	NA	NA	NA	NA	NA	NA	NA	NA	NA	NA	NA	NA	NA	NA
FALSCH	FALSCH	VSQAGATDVQWHLQGLPLQSNEVTEVAVLADGCTHVLQLK	A2AAJ9	Obscurin	A2AAJ9	OBSCN_MOUSE	1.78754E-06	NA	NA	NA	NA	NA	NA	NA	NA	NA	NA	NA	NA	NA	NA	NA	NA	NA	NA	NA	NA	NA	NA	NA	NA	NA	NA	NA	NA	NA	NA	NA	NA	NA	NA	NA	NA	NA	NA	NA	NA	NA	9.067468126
FALSCH	FALSCH	FVANGIETSIQMVVR	A2AAJ9	Obscurin	A2AAJ9	OBSCN_MOUSE	1.78754E-06	NA	NA	NA	NA	NA	NA	NA	NA	NA	8.026173026	8.507783312	NA	NA	NA	NA	NA	NA	NA	NA	NA	NA	NA	NA	NA	NA	NA	NA	NA	NA	NA	NA	NA	NA	NA	NA	NA	NA	NA	NA	NA	NA	NA
FALSCH	FALSCH	GLENVDALEGGEALFECQLSQPEVAAHTWLLDDEPVHTSEK	A2AAJ9	Obscurin	A2AAJ9	OBSCN_MOUSE	1.78754E-06	NA	NA	NA	NA	NA	NA	NA	NA	NA	NA	NA	NA	NA	NA	NA	NA	NA	NA	NA	NA	NA	NA	NA	NA	NA	NA	NA	NA	NA	NA	NA	NA	NA	NA	NA	NA	NA	NA	NA	NA	NA	8.151455798
FALSCH	FALSCH	QHQGTYTCIATNPAGQALCSASLHISGLAK	A2AAJ9	Obscurin	A2AAJ9	OBSCN_MOUSE	1.78754E-06	NA	NA	NA	NA	NA	NA	NA	NA	NA	NA	12.80818851	NA	NA	NA	NA	NA	NA	NA	NA	NA	NA	NA	NA	NA	NA	NA	NA	NA	NA	NA	NA	NA	NA	NA	NA	NA	NA	NA	NA	NA	NA	NA
FALSCH	FALSCH	HSVISSLFYQQAGEGAER	A2AAJ9	Obscurin	A2AAJ9	OBSCN_MOUSE	1.78754E-06	NA	NA	NA	NA	NA	NA	12.90487036	NA	NA	NA	NA	NA	NA	NA	NA	NA	NA	NA	NA	NA	NA	NA	NA	NA	NA	NA	NA	NA	NA	NA	NA	NA	NA	NA	NA	NA	NA	NA	NA	NA	NA	NA
FALSCH	FALSCH	RVLAEDAGEVK	A2AAJ9	Obscurin	A2AAJ9	OBSCN_MOUSE	1.78754E-06	NA	NA	NA	NA	NA	NA	NA	NA	NA	NA	NA	NA	NA	NA	NA	NA	NA	NA	NA	NA	NA	NA	NA	NA	NA	NA	NA	NA	NA	NA	NA	NA	NA	NA	NA	NA	NA	NA	NA	9.402000944	NA	NA
FALSCH	FALSCH	TESSVTLSWSAPPHGDRPVTIDGYVLEK	A2AAJ9	Obscurin	A2AAJ9	OBSCN_MOUSE	1.78754E-06	NA	NA	NA	NA	NA	NA	NA	NA	NA	NA	NA	NA	NA	NA	NA	NA	NA	NA	NA	NA	NA	NA	NA	NA	NA	NA	NA	NA	NA	NA	NA	NA	NA	NA	NA	NA	NA	NA	NA	10.61117734	NA	NA
WAHR	WAHR	FTVPGLR	A2ABU4	Myomesin-3	A2ABU4	MYOM3_MOUSE	1.77382E-06	17.42780391	17.45721958	13.49407959	15.81823528	17.64021366	17.28482879	17.88651026	17.50169859	17.50546265	17.64366352	17.64958429	17.60249921	17.5185773	14.10179844	17.67806818	14.31629219	15.29348528	14.14085398	17.32593744	14.67839036	17.51354639	14.93140125	13.83935041	17.29427183	17.34908571	15.50687459	15.03196941	17.03901464	15.54319875	17.60719197	14.93994038	17.69702903	14.31656053	14.41470399	17.60381546	15.57490284	17.5171813	17.29038516	15.3195745	15.21281334	14.05566572	17.27375937
WAHR	WAHR	APLTYTLEK	A2ABU4	Myomesin-3	A2ABU4	MYOM3_MOUSE	1.77382E-06	17.1996339	16.88544247	NA	14.44562887	17.32501932	16.90603909	17.34462561	17.31035293	17.21980259	16.75027537	17.28270937	17.21823233	17.07101289	NA	16.96687802	NA	14.17744081	NA	17.34714227	13.62471283	17.24369149	14.80159099	NA	17.19048831	17.2574407	15.29853735	13.91040489	17.21549742	14.86872462	17.16886709	13.66624653	17.27579056	13.09793136	13.61650233	17.44802666	15.31405261	17.5302772	17.33165082	14.22055947	14.01049296	NA	17.12119065
WAHR	WAHR	SVSEAGVGESSAATQPVR	A2ABU4	Myomesin-3	A2ABU4	MYOM3_MOUSE	1.77382E-06	17.39085842	17.30845409	12.88310979	14.58500737	17.71463188	17.38790316	17.2913884	17.32916645	17.52000525	17.75193914	17.6100496	17.58208432	17.59468955	13.77431291	17.61379196	14.34727955	15.04557907	13.7430534	17.3778731	14.91719675	17.59010864	15.42911375	13.97721885	17.63613668	17.43931961	15.49249152	14.71737631	17.27137799	16.04531065	17.57218803	15.00705798	17.48478756	14.27008999	14.86596906	17.90909189	15.61451264	17.55721353	17.47245508	15.43713452	15.16362233	13.90602667	17.86268323
WAHR	WAHR	FALLDLEK	A2ABU4	Myomesin-3	A2ABU4	MYOM3_MOUSE	1.77382E-06	17.25141424	16.89988382	12.4958295	14.64414166	16.98337926	16.49658909	17.09556681	16.47893971	16.74104592	16.95220506	16.70132919	16.85689423	16.96012612	13.22337065	16.94400871	13.55187529	14.63209618	12.70032023	16.67445309	14.20620808	16.67430541	15.02541568	12.67150592	16.83731636	16.45362126	15.05703945	14.14532312	16.38188503	14.96436103	16.63675176	14.2230252	16.955482	13.91010199	13.76987656	17.04775479	14.8819764	16.6492075	16.40642052	14.41289565	13.94140109	13.04489703	16.55476473
WAHR	WAHR	VSSPFGPQEQSAYVFIR	A2ABU4	Myomesin-3	A2ABU4	MYOM3_MOUSE	1.77382E-06	15.21136098	15.67276794	NA	13.12652711	15.75750207	16.0262954	15.62325705	15.98844268	15.55880165	15.83817404	15.74817653	15.88901509	15.9800799	11.83929459	15.83296147	NA	12.84591659	NA	15.42614969	NA	15.79041497	13.67360417	NA	15.43260035	15.78119837	13.81640903	12.79012604	15.25761329	12.4803515	15.7014528	11.2486577	15.75308377	NA	NA	15.95711168	14.08675504	15.29581685	15.77307185	12.99612155	13.08589347	NA	15.60676416
WAHR	WAHR	QALATPSAPYDFALLNCGK	A2ABU4	Myomesin-3	A2ABU4	MYOM3_MOUSE	1.77382E-06	16.39059948	15.48888424	NA	12.70731454	16.56711441	15.47957465	15.6209736	15.38911706	15.5208497	15.98678424	15.53746836	15.42149243	15.94085312	NA	15.96582698	NA	13.56649814	NA	15.57082421	NA	15.06043567	13.32403065	NA	15.33493696	15.17415996	13.65633618	12.32722832	15.0300319	13.11239659	15.36639243	NA	15.62899046	NA	13.45923484	15.05749417	13.93785479	15.51386187	15.00444541	12.66818367	NA	NA	14.83006069
WAHR	WAHR	IGALSATPLK	A2ABU4	Myomesin-3	A2ABU4	MYOM3_MOUSE	1.77382E-06	17.56600316	17.32634454	NA	15.84419211	17.60635939	17.23635964	17.71126026	17.51990544	17.65082084	17.61753642	17.6551975	17.52944312	17.48750067	15.59731262	17.22100291	15.3553212	15.84237931	NA	17.1632619	15.69691459	17.71651845	16.12975247	15.11975865	18.09287248	17.39917874	16.26606649	15.24561156	17.24317687	15.50941537	17.51278488	15.04549345	17.44748261	15.07312698	15.48589068	17.56179034	16.61580234	17.36778046	17.31664181	15.40748665	15.74713719	NA	17.42868517
WAHR	WAHR	ASEAVVTGDYDAVHK	A2ABU4	Myomesin-3	A2ABU4	MYOM3_MOUSE	1.77382E-06	15.81210119	15.83933489	12.15112808	13.66471244	16.33086902	15.69558735	15.71678879	15.73810224	16.01887758	15.87547293	15.9400684	15.86308338	15.79515884	NA	15.84365384	NA	12.72387504	NA	15.75725067	NA	15.89836081	14.11027955	NA	16.56174203	15.6990989	14.87185538	12.93087075	15.54706638	14.20597932	16.08689973	13.19881163	16.04860865	NA	12.70122744	16.12625339	14.54587892	15.99964953	15.90570442	13.45072136	NA	NA	16.12485207
WAHR	WAHR	YGSETGQVTISVFK	A2ABU4	Myomesin-3	A2ABU4	MYOM3_MOUSE	1.77382E-06	14.20746079	14.71027608	NA	11.66147865	14.03592202	14.44039896	14.14636	15.41571535	15.73955634	13.94688417	14.84617251	15.40362017	14.45812166	NA	14.03684071	NA	NA	NA	15.02931848	NA	15.00473297	12.87823873	NA	14.90421279	15.38762938	12.18901273	NA	14.23115997	11.75900236	14.55952932	NA	13.82817343	NA	NA	15.48299496	13.59206949	15.34736755	15.73275436	12.01004489	11.99805982	NA	15.98099069
WAHR	WAHR	YTLEITAGK	A2ABU4	Myomesin-3	A2ABU4	MYOM3_MOUSE	1.77382E-06	15.9940617	16.62843139	NA	NA	16.20521759	16.33726937	16.2741993	16.46936859	16.76110562	16.03668474	16.17175691	16.5023037	15.90630377	NA	16.30909311	NA	NA	NA	16.59317754	NA	16.57949194	14.49300368	NA	16.62131998	16.33976492	15.10482353	14.58281309	16.00608616	14.61894643	16.63206485	NA	16.16324075	NA	NA	17.04052051	15.45358333	16.52780704	16.49420981	NA	NA	NA	16.3508705
WAHR	WAHR	DAAAEKPGAPGSPLNVR	A2ABU4	Myomesin-3	A2ABU4	MYOM3_MOUSE	1.77382E-06	16.40005855	16.48504815	NA	14.22860415	17.39320734	17.09300417	17.27121143	17.00565069	17.30343955	16.65984443	16.77350548	16.68483325	16.5281993	NA	16.61792576	NA	14.04264014	11.68948816	16.87017787	13.15301348	17.06618401	14.3992805	12.16849074	16.90848025	17.01674223	14.95984408	13.43249748	16.32049796	14.20026715	17.09759428	13.17591416	16.79259723	13.32091757	12.89294139	17.29171873	14.8808548	16.48886862	16.52575059	13.75396837	13.90822023	NA	16.94943848
[truncated: 11,536 more rows]
[truncated: 14 more columns]
