# Supplementary material for: Advanced Fiber Type-Specific Protein Profiles Derived from Adult Murine Skeletal Muscle
Source: Proteomes. 2021 Jun 8;9(2):28. doi: 10.3390/proteomes9020028 (PMC8293376; doi:10.3390/proteomes9020028)
Supplement: Supplementary file 1 [file proteomes-09-00028-s001.zip › FiPSPi/data/Murgia_et_al_data.txt]

Sequence	Proteins	Protein names	Unique (Groups)	Unique (Proteins)	Type IIb_1	Type IIb_2	Type IIb_3	Type I_1	Type IIx_1	Type IIx_2	Type IIx_3	Type I_2	Type IIx_4	Type IIa_1	Type IIa_2	Type IIb_4	Type IIb_5	Type I_3	Type IIb_6	Type IIb_7	Type IIb_8	Type IIx_5	Type IIx_6	Type I_4	Type IIb_9	Type IIb_10	Type IIx_7	Type IIb_11	Type IIx_8	Type IIx_9	Type IIb_12	Type IIb_13	Type I_5	Type I_6	Type IIb_14	Type IIb_15	Type I_7	Type IIx_10	Type I_8	Type IIa_3	Type I_9	Type I_10
IAEQELLDASER	G3UW82;Q5SX41;Q5SX40;F7AA34;P13542	Myosin-1;Myosin-8	no	no	35525000	126900000	274650000	72650000	413300000	5640100000	3824400000	243090000	414050000	2042900000	465150000	46999000	23364000	2310100	1023800	85744000	45494000	72082000	95217000	135660000	220390000	75407000	41252000	64590000	800330000	454400000	113050000	262840000	307900000	207530000	69148000	51877000	16570000	1386300000	84722000	2313300000	60292000	108520000
TINEVENQVLTR	O88990	Alpha-actinin-3	yes	yes	43966000	208600000	119570000	45767000	16624000	549510000	325960000	6524900	84398000	6439700	2746300	43098000	29333000	2326200	1135600	25582000	22158000	79750000	81717000	4632800	308240000	382130000	1060200	301970000	104200000	53071000	4010900000	1359200000	9335700	9810200	549380000	228000000	12478000	15201000	11359000	11123000	22837000	2998300
