# Supplementary material for: Advanced Fiber Type-Specific Protein Profiles Derived from Adult Murine Skeletal Muscle
Source: Proteomes. 2021 Jun 8;9(2):28. doi: 10.3390/proteomes9020028 (PMC8293376; doi:10.3390/proteomes9020028)
Supplement: Supplementary file 1 [file proteomes-09-00028-s001.zip › FiPSPi/data/Murgia_et_al_data.xlsx]

## Sheet: exclusion_criterion_1_and_2
Sequence	Proteins	Protein names	Unique (Groups)	Unique (Proteins)	Intensity 0407fib_S4_Myh7	Intensity 1027fib_e4_Myh4	Intensity 1027fib_s23	Intensity 1107fib_E34_130409140045	Intensity 1107fib_e9_130409091423	Intensity 1107fib_S1_130409184646	Intensity Fib_1011E26_Myh1	Intensity Fib_1011E27	Intensity Fib_1011E8a_Myh1	Intensity Fib_1011E8b_Myh1	Intensity Fib_1011Sol17_Myh7	Intensity Fib_1011Sol2_Myh7	Intensity Fib_1011Sol3_Myh1	Intensity Fib_1011Sol4	Intensity SA_0325_sol1_Myh7	Intensity SA_0325_sol10L_Myh7	Intensity SA_0325_sol11M_Myh2	Intensity SA_0325_sol7_Myh7	Intensity SA_0325_sol8	Intensity SA_0430_e10_Myh4	Intensity SA_0430_e5_Myh4	Intensity SA_0430_S11_Myh7	Intensity SA_0430_S14_Myh4	Intensity SA_0430_S9_Myh7	Intensity SA_1211E111_Myh4	Intensity SA_1211E112_Myh4	Intensity SA_1211E71_Myh4	Intensity SA_1211E72_Myh4	Intensity SA_1211E91_Myh1	Intensity SA_1211E92_Myh1	Intensity SA_1211S15_Myh7	Intensity SA_1211S5	Intensity SA_24Ott_25E_Myh4	Intensity SA_24Ott_4s_Myh7	Intensity SA_24Ott_e14_Myh4	Intensity SA_24Ott_S6_Myh2	Intensity SA_fib_0108_EDL1_1-Myh1	Intensity SA_fib_0108_EDL1_2_Myh4	Intensity SA_fib_0108_EDL2_1_Myh1	Intensity SA_fib_0108_EDL2_2_Myh1	Intensity SA_Fib_0716_E13_130718153850	Intensity SA_Fib_0716_E9_Myh4	Intensity SA_Fib_0716_S3	Intensity SA_fib_0716_S61_Myh7	Intensity SA_fib_0716_S62_Myh7
IAEQELLDASER	G3UW82;Q5SX41;Q5SX40;F7AA34;P13542	Myosin-1;Myosin-8	no	no	2161100000	35525000	127740000	126900000	274650000	72650000	413300000	169230000	5640100000	3824400000	81557000	243090000	414050000	85416000	2042900000	38334000	69045000	44121000	465150000	46999000	23364000	2310100	1023800	6202600	85744000	45494000	6233000000	6065800000	72082000	95217000	135660000	104600000	220390000	0	75407000	387670000	41252000	64590000	800330000	454400000	113050000	262840000	269770000	307900000	207530000
TINEVENQVLTR	O88990	Alpha-actinin-3	yes	yes	1839600	43966000	6662000	208600000	119570000	45767000	16624000	3853600	549510000	325960000	0	6524900	84398000	0	6439700	0	0	0	2746300	43098000	29333000	2326200	1135600	0	25582000	22158000	375350000	414850000	79750000	81717000	4632800	0	308240000	0	382130000	0	1060200	301970000	104200000	53071000	4010900000	1359200000	8877400	9335700	9810200
[truncated: 11 more columns]

## Sheet: new_ids_&_exclusion_criterion_3
					1027fib_e4	1107fib_E34	1107fib_e9	1107fib_S1	Fib_1011E26	Fib_1011E8a	Fib_1011E8b	Fib_1011Sol2	Fib_1011Sol3	SA_0325_sol1	SA_0325_sol8	SA_0430_e10	SA_0430_e5	SA_0430_S11	SA_0430_S14	SA_1211E111	SA_1211E112	SA_1211E91	SA_1211E92	SA_1211S15	SA_24Ott_25E	SA_24Ott_e14	SA_fib_0108_EDL1_1	SA_fib_0108_EDL1_2	SA_fib_0108_EDL2_1	SA_fib_0108_EDL2_2	SA_Fib_0716_E13_130718153850	SA_Fib_0716_E9	SA_fib_0716_S61	SA_fib_0716_S62	SA_fib_0719_14E	SA_fib_0719_18E	SA_fib_0719_S1	SA_Fib_1128_E10	SA_Fib_1128_S21	SA_Fib_1128_S23	SA_Fib0114_S3	SA_Fib0114_S8
					Type IIb_1	Type IIb_2	Type IIb_3	Type I_1	Type IIx_1	Type IIx_2	Type IIx_3	Type I_2	Type IIx_4	Type IIa_1	Type IIa_2	Type IIb_4	Type IIb_5	Type I_3	Type IIb_6	Type IIb_7	Type IIb_8	Type IIx_5	Type IIx_6	Type I_4	Type IIb_9	Type IIb_10	Type IIx_7	Type IIb_11	Type IIx_8	Type IIx_9	Type IIb_12	Type IIb_13	Type I_5	Type I_6	Type IIb_14	Type IIb_15	Type I_7	Type IIx_10	Type I_8	Type IIa_3	Type I_9	Type I_10
Sequence	Proteins	Protein names	Unique (Groups)	Unique (Proteins)	Intensity 1027fib_e4_Myh4	Intensity 1107fib_E34_130409140045	Intensity 1107fib_e9_130409091423	Intensity 1107fib_S1_130409184646	Intensity Fib_1011E26_Myh1	Intensity Fib_1011E8a_Myh1	Intensity Fib_1011E8b_Myh1	Intensity Fib_1011Sol2_Myh7	Intensity Fib_1011Sol3_Myh1	Intensity SA_0325_sol1_Myh7	Intensity SA_0325_sol8	Intensity SA_0430_e10_Myh4	Intensity SA_0430_e5_Myh4	Intensity SA_0430_S11_Myh7	Intensity SA_0430_S14_Myh4	Intensity SA_1211E111_Myh4	Intensity SA_1211E112_Myh4	Intensity SA_1211E91_Myh1	Intensity SA_1211E92_Myh1	Intensity SA_1211S15_Myh7	Intensity SA_24Ott_25E_Myh4	Intensity SA_24Ott_e14_Myh4	Intensity SA_fib_0108_EDL1_1-Myh1	Intensity SA_fib_0108_EDL1_2_Myh4	Intensity SA_fib_0108_EDL2_1_Myh1	Intensity SA_fib_0108_EDL2_2_Myh1	Intensity SA_Fib_0716_E13_130718153850	Intensity SA_Fib_0716_E9_Myh4	Intensity SA_fib_0716_S61_Myh7	Intensity SA_fib_0716_S62_Myh7	Intensity SA_fib_0719_14E_Myh4	Intensity SA_fib_0719_18E_Myh4	Intensity SA_fib_0719_S1_Myh2	Intensity SA_Fib_1128_E10_Myh1	Intensity SA_Fib_1128_S21_Myh7	Intensity SA_Fib_1128_S23_Myh2	Intensity SA_Fib0114_S3_Myh7	Intensity SA_Fib0114_S8_Myh7
IAEQELLDASER	G3UW82;Q5SX41;Q5SX40;F7AA34;P13542	Myosin-1;Myosin-8	no	no	35525000	126900000	274650000	72650000	413300000	5640100000	3824400000	243090000	414050000	2042900000	465150000	46999000	23364000	2310100	1023800	85744000	45494000	72082000	95217000	135660000	220390000	75407000	41252000	64590000	800330000	454400000	113050000	262840000	307900000	207530000	69148000	51877000	16570000	1386300000	84722000	2313300000	60292000	108520000
TINEVENQVLTR	O88990	Alpha-actinin-3	yes	yes	43966000	208600000	119570000	45767000	16624000	549510000	325960000	6524900	84398000	6439700	2746300	43098000	29333000	2326200	1135600	25582000	22158000	79750000	81717000	4632800	308240000	382130000	1060200	301970000	104200000	53071000	4010900000	1359200000	9335700	9810200	549380000	228000000	12478000	15201000	11359000	11123000	22837000	2998300

## Sheet: data_for_Egger_et_al
Sequence	Proteins	Protein names	Unique (Groups)	Unique (Proteins)	Type IIb_1	Type IIb_2	Type IIb_3	Type I_1	Type IIx_1	Type IIx_2	Type IIx_3	Type I_2	Type IIx_4	Type IIa_1	Type IIa_2	Type IIb_4	Type IIb_5	Type I_3	Type IIb_6	Type IIb_7	Type IIb_8	Type IIx_5	Type IIx_6	Type I_4	Type IIb_9	Type IIb_10	Type IIx_7	Type IIb_11	Type IIx_8	Type IIx_9	Type IIb_12	Type IIb_13	Type I_5	Type I_6	Type IIb_14	Type IIb_15	Type I_7	Type IIx_10	Type I_8	Type IIa_3	Type I_9	Type I_10
IAEQELLDASER	G3UW82;Q5SX41;Q5SX40;F7AA34;P13542	Myosin-1;Myosin-8	no	no	35525000	126900000	274650000	72650000	413300000	5640100000	3824400000	243090000	414050000	2042900000	465150000	46999000	23364000	2310100	1023800	85744000	45494000	72082000	95217000	135660000	220390000	75407000	41252000	64590000	800330000	454400000	113050000	262840000	307900000	207530000	69148000	51877000	16570000	1386300000	84722000	2313300000	60292000	108520000
TINEVENQVLTR	O88990	Alpha-actinin-3	yes	yes	43966000	208600000	119570000	45767000	16624000	549510000	325960000	6524900	84398000	6439700	2746300	43098000	29333000	2326200	1135600	25582000	22158000	79750000	81717000	4632800	308240000	382130000	1060200	301970000	104200000	53071000	4010900000	1359200000	9335700	9810200	549380000	228000000	12478000	15201000	11359000	11123000	22837000	2998300
