# Supplementary material for: Advanced Fiber Type-Specific Protein Profiles Derived from Adult Murine Skeletal Muscle
Source: Proteomes. 2021 Jun 8;9(2):28. doi: 10.3390/proteomes9020028 (PMC8293376; doi:10.3390/proteomes9020028)
Supplement: Supplementary file 1 [file proteomes-09-00028-s001.zip › FiPSPi/FiPSPi_results/descriptive.columns.txt]

row.IDs	IsProteinGroupSpecific	IsProteotypic	StrippedSequence	ProteinAccessions	ProteinDescriptions	ProteinGroups	ProteinNames	Qvalue
A0A075B5N9_A0A0G2JE31_P01674_peptide1	WAHR	FALSCH	YASNLESGVPAR	A0A075B5N9_A0A0G2JE31_P01674	Immunoglobulin kappa variable 3-7;Immunoglobulin kappa variable 3-7 (Fragment);Ig kappa chain V-III region PC 2154	A0A075B5N9;A0A0G2JE31;P01674	A0A075B5N9_MOUSE;A0A0G2JE31_MOUSE;KV3AM_MOUSE	0.00000177382
A0A075B5P3_A0A0A6YVP0_P01867_peptide1	WAHR	FALSCH	DLPSPIER	A0A075B5P3_A0A0A6YVP0_P01867	Immunoglobulin heavy constant gamma 2B (Fragment);Immunoglobulin heavy constant gamma 2B (Fragment);Ig gamma-2B chain C region	A0A075B5P3;A0A0A6YVP0;P01867	A0A075B5P3_MOUSE;A0A0A6YVP0_MOUSE;IGG2B_MOUSE	0.00000177382
A0A075B5P3_A0A0A6YVP0_P01867_peptide2	WAHR	FALSCH	APQVYILPPPAEQLSR	A0A075B5P3_A0A0A6YVP0_P01867	Immunoglobulin heavy constant gamma 2B (Fragment);Immunoglobulin heavy constant gamma 2B (Fragment);Ig gamma-2B chain C region	A0A075B5P3;A0A0A6YVP0;P01867	A0A075B5P3_MOUSE;A0A0A6YVP0_MOUSE;IGG2B_MOUSE	0.00000177382
A0A075B5P3_A0A0A6YVP0_P01867_peptide3	WAHR	FALSCH	TTPPSVYPLAPGCGDTTGSSVTLGCLVK	A0A075B5P3_A0A0A6YVP0_P01867	Immunoglobulin heavy constant gamma 2B (Fragment);Immunoglobulin heavy constant gamma 2B (Fragment);Ig gamma-2B chain C region	A0A075B5P3;A0A0A6YVP0;P01867	A0A075B5P3_MOUSE;A0A0A6YVP0_MOUSE;IGG2B_MOUSE	0.00000177382
A0A075B5P3_A0A0A6YVP0_P01867_peptide4	WAHR	FALSCH	DVLMISLTPK	A0A075B5P3_A0A0A6YVP0_P01867	Immunoglobulin heavy constant gamma 2B (Fragment);Immunoglobulin heavy constant gamma 2B (Fragment);Ig gamma-2B chain C region	A0A075B5P3;A0A0A6YVP0;P01867	A0A075B5P3_MOUSE;A0A0A6YVP0_MOUSE;IGG2B_MOUSE	0.00000177382
A0A075B5P3_A0A0A6YVP0_P01867_peptide5	WAHR	FALSCH	DTAPVLDSDGSYFIYSK	A0A075B5P3_A0A0A6YVP0_P01867	Immunoglobulin heavy constant gamma 2B (Fragment);Immunoglobulin heavy constant gamma 2B (Fragment);Ig gamma-2B chain C region	A0A075B5P3;A0A0A6YVP0;P01867	A0A075B5P3_MOUSE;A0A0A6YVP0_MOUSE;IGG2B_MOUSE	0.00000177382
A0A075B5P3_A0A0A6YVP0_P01867_peptide6	WAHR	FALSCH	KLEPSGPISTINPCPPCK	A0A075B5P3_A0A0A6YVP0_P01867	Immunoglobulin heavy constant gamma 2B (Fragment);Immunoglobulin heavy constant gamma 2B (Fragment);Ig gamma-2B chain C region	A0A075B5P3;A0A0A6YVP0;P01867	A0A075B5P3_MOUSE;A0A0A6YVP0_MOUSE;IGG2B_MOUSE	0.00000177382
A0A075B5P3_A0A0A6YVP0_P01867_peptide7	WAHR	FALSCH	LEPSGPISTINPCPPCK	A0A075B5P3_A0A0A6YVP0_P01867	Immunoglobulin heavy constant gamma 2B (Fragment);Immunoglobulin heavy constant gamma 2B (Fragment);Ig gamma-2B chain C region	A0A075B5P3;A0A0A6YVP0;P01867	A0A075B5P3_MOUSE;A0A0A6YVP0_MOUSE;IGG2B_MOUSE	0.00000177382
A0A075B5P4_A0A0A6YWR2_P01868_P01869_peptide1	WAHR	FALSCH	APQVYTIPPPK	A0A075B5P4_A0A0A6YWR2_P01868_P01869	Ig gamma-1 chain C region secreted form (Fragment);Ig gamma-1 chain C region secreted form (Fragment);Ig gamma-1 chain C region secreted form;Ig gamma-1 chain C region, membrane-bound form	A0A075B5P4;A0A0A6YWR2;P01868;P01869	A0A075B5P4_MOUSE;A0A0A6YWR2_MOUSE;IGHG1_MOUSE;IGH1M_MOUSE	0.00000178754
A0A075B5P4_A0A0A6YWR2_P01868_P01869_peptide2	WAHR	FALSCH	DVLTITLTPK	A0A075B5P4_A0A0A6YWR2_P01868_P01869	Ig gamma-1 chain C region secreted form (Fragment);Ig gamma-1 chain C region secreted form (Fragment);Ig gamma-1 chain C region secreted form;Ig gamma-1 chain C region, membrane-bound form	A0A075B5P4;A0A0A6YWR2;P01868;P01869	A0A075B5P4_MOUSE;A0A0A6YWR2_MOUSE;IGHG1_MOUSE;IGH1M_MOUSE	0.00000178754
A0A075B5P4_A0A0A6YWR2_P01868_P01869_peptide3	WAHR	FALSCH	VNSAAFPAPIEK	A0A075B5P4_A0A0A6YWR2_P01868_P01869	Ig gamma-1 chain C region secreted form (Fragment);Ig gamma-1 chain C region secreted form (Fragment);Ig gamma-1 chain C region secreted form;Ig gamma-1 chain C region, membrane-bound form	A0A075B5P4;A0A0A6YWR2;P01868;P01869	A0A075B5P4_MOUSE;A0A0A6YWR2_MOUSE;IGHG1_MOUSE;IGH1M_MOUSE	0.00000178754
A0A075B5P4_A0A0A6YWR2_P01868_P01869_peptide4	WAHR	FALSCH	TTPPSVYPLAPGSAAQTNSMVTLGCLVK	A0A075B5P4_A0A0A6YWR2_P01868_P01869	Ig gamma-1 chain C region secreted form (Fragment);Ig gamma-1 chain C region secreted form (Fragment);Ig gamma-1 chain C region secreted form;Ig gamma-1 chain C region, membrane-bound form	A0A075B5P4;A0A0A6YWR2;P01868;P01869	A0A075B5P4_MOUSE;A0A0A6YWR2_MOUSE;IGHG1_MOUSE;IGH1M_MOUSE	0.00000178754
A0A075B5P4_A0A0A6YWR2_P01868_P01869_peptide5	WAHR	FALSCH	DCGCKPCICTVPEVSSVFIFPPKPK	A0A075B5P4_A0A0A6YWR2_P01868_P01869	Ig gamma-1 chain C region secreted form (Fragment);Ig gamma-1 chain C region secreted form (Fragment);Ig gamma-1 chain C region secreted form;Ig gamma-1 chain C region, membrane-bound form	A0A075B5P4;A0A0A6YWR2;P01868;P01869	A0A075B5P4_MOUSE;A0A0A6YWR2_MOUSE;IGHG1_MOUSE;IGH1M_MOUSE	0.00000178754
A0A075B5P4_A0A0A6YWR2_P01868_P01869_peptide6	WAHR	FALSCH	VTCVVVDISK	A0A075B5P4_A0A0A6YWR2_P01868_P01869	Ig gamma-1 chain C region secreted form (Fragment);Ig gamma-1 chain C region secreted form (Fragment);Ig gamma-1 chain C region secreted form;Ig gamma-1 chain C region, membrane-bound form	A0A075B5P4;A0A0A6YWR2;P01868;P01869	A0A075B5P4_MOUSE;A0A0A6YWR2_MOUSE;IGHG1_MOUSE;IGH1M_MOUSE	0.00000178754
A0A075B5P6_A0A075B6A0_P01872_peptide1	WAHR	FALSCH	SILEGSDEYLVCK	A0A075B5P6_A0A075B6A0_P01872	Immunoglobulin heavy constant mu (Fragment);Immunoglobulin heavy constant mu (Fragment);Immunoglobulin heavy constant mu	A0A075B5P6;A0A075B6A0;P01872	A0A075B5P6_MOUSE;A0A075B6A0_MOUSE;IGHM_MOUSE	0.00000534704
A0A075B5P6_A0A075B6A0_P01872_peptide2	WAHR	FALSCH	ESATVTCLVK	A0A075B5P6_A0A075B6A0_P01872	Immunoglobulin heavy constant mu (Fragment);Immunoglobulin heavy constant mu (Fragment);Immunoglobulin heavy constant mu	A0A075B5P6;A0A075B6A0;P01872	A0A075B5P6_MOUSE;A0A075B6A0_MOUSE;IGHM_MOUSE	0.00000534704
A0A075B5P6_A0A075B6A0_P01872_peptide3	WAHR	FALSCH	GFSPADISVQWLQR	A0A075B5P6_A0A075B6A0_P01872	Immunoglobulin heavy constant mu (Fragment);Immunoglobulin heavy constant mu (Fragment);Immunoglobulin heavy constant mu	A0A075B5P6;A0A075B6A0;P01872	A0A075B5P6_MOUSE;A0A075B6A0_MOUSE;IGHM_MOUSE	0.00000534704
A0A075B5P6_A0A075B6A0_P01872_peptide4	WAHR	FALSCH	YLATSQVLLSPK	A0A075B5P6_A0A075B6A0_P01872	Immunoglobulin heavy constant mu (Fragment);Immunoglobulin heavy constant mu (Fragment);Immunoglobulin heavy constant mu	A0A075B5P6;A0A075B6A0;P01872	A0A075B5P6_MOUSE;A0A075B6A0_MOUSE;IGHM_MOUSE	0.00000534704
A0A075B5P6_A0A075B6A0_P01872_peptide5	WAHR	FALSCH	EFVCTVTHR	A0A075B5P6_A0A075B6A0_P01872	Immunoglobulin heavy constant mu (Fragment);Immunoglobulin heavy constant mu (Fragment);Immunoglobulin heavy constant mu	A0A075B5P6;A0A075B6A0;P01872	A0A075B5P6_MOUSE;A0A075B6A0_MOUSE;IGHM_MOUSE	0.00000534704
A0A075B5P6_A0A075B6A0_P01872_peptide6	WAHR	FALSCH	LVESGFTTDPVTIENK	A0A075B5P6_A0A075B6A0_P01872	Immunoglobulin heavy constant mu (Fragment);Immunoglobulin heavy constant mu (Fragment);Immunoglobulin heavy constant mu	A0A075B5P6;A0A075B6A0;P01872	A0A075B5P6_MOUSE;A0A075B6A0_MOUSE;IGHM_MOUSE	0.00000534704
A0A075B5P6_A0A075B6A0_P01872_peptide7	WAHR	FALSCH	DLHVPIPAVAEMNPNVNVFVPPR	A0A075B5P6_A0A075B6A0_P01872	Immunoglobulin heavy constant mu (Fragment);Immunoglobulin heavy constant mu (Fragment);Immunoglobulin heavy constant mu	A0A075B5P6;A0A075B6A0;P01872	A0A075B5P6_MOUSE;A0A075B6A0_MOUSE;IGHM_MOUSE	0.00000534704
A0A075B5P6_A0A075B6A0_P01872_peptide8	WAHR	FALSCH	HPPAVYLLPPAR	A0A075B5P6_A0A075B6A0_P01872	Immunoglobulin heavy constant mu (Fragment);Immunoglobulin heavy constant mu (Fragment);Immunoglobulin heavy constant mu	A0A075B5P6;A0A075B6A0;P01872	A0A075B5P6_MOUSE;A0A075B6A0_MOUSE;IGHM_MOUSE	0.00000534704
A0A075B5P6_A0A075B6A0_P01872_peptide9	WAHR	FALSCH	GVASVCVEDWNNR	A0A075B5P6_A0A075B6A0_P01872	Immunoglobulin heavy constant mu (Fragment);Immunoglobulin heavy constant mu (Fragment);Immunoglobulin heavy constant mu	A0A075B5P6;A0A075B6A0;P01872	A0A075B5P6_MOUSE;A0A075B6A0_MOUSE;IGHM_MOUSE	0.00000534704
A0A075B5P6_A0A075B6A0_P01872_peptide10	WAHR	FALSCH	NLVAMGCLAR	A0A075B5P6_A0A075B6A0_P01872	Immunoglobulin heavy constant mu (Fragment);Immunoglobulin heavy constant mu (Fragment);Immunoglobulin heavy constant mu	A0A075B5P6;A0A075B6A0;P01872	A0A075B5P6_MOUSE;A0A075B6A0_MOUSE;IGHM_MOUSE	0.00000534704
A0A075B5T4_A0A075B5W2_A0A075B5W3_A0A075B5X3_A0A075B5X7_A0A0A6YXC3_A0A0G2JFS5_P01749_peptide1	WAHR	FALSCH	SSSTAYMQLSSLTSEDSAVYYCAR	A0A075B5T4_A0A075B5W2_A0A075B5W3_A0A075B5X3_A0A075B5X7_A0A0A6YXC3_A0A0G2JFS5_P01749	Immunoglobulin heavy variable 1-4 (Fragment);Immunoglobulin heavy variable 1-52;Immunoglobulin heavy variable 1-53 (Fragment);Immunoglobulin heavy variable 1-64 (Fragment);Immunoglobulin heavy variable 1-69;Immunoglobulin heavy variable 1-52 (Fragment);Immunoglobulin heavy variable 1-69 (Fragment);Ig heavy chain V region 3	A0A075B5T4;A0A075B5W2;A0A075B5W3;A0A075B5X3;A0A075B5X7;A0A0A6YXC3;A0A0G2JFS5;P01749	A0A075B5T4_MOUSE;A0A075B5W2_MOUSE;A0A075B5W3_MOUSE;A0A075B5X3_MOUSE;A0A075B5X7_MOUSE;A0A0A6YXC3_MOUSE;A0A0G2JFS5_MOUSE;HVM05_MOUSE	0.0000212007
A0A087WNX9_Q91YN9_peptide1	WAHR	FALSCH	LLESLDQLELR	A0A087WNX9_Q91YN9	BAG family molecular chaperone regulator 2	A0A087WNX9;Q91YN9	A0A087WNX9_MOUSE;BAG2_MOUSE	0.003017431
A0A087WNZ5_A0A087WRP7_P0CW02_peptide1	WAHR	FALSCH	QCLSFCPAGVPIRDPNIR	A0A087WNZ5_A0A087WRP7_P0CW02	Lymphocyte antigen 6C1;Lymphocyte antigen 6C1 (Fragment);Lymphocyte antigen 6C1	A0A087WNZ5;A0A087WRP7;P0CW02	A0A087WNZ5_MOUSE;A0A087WRP7_MOUSE;LY6C1_MOUSE	0.0000634541
A0A087WNZ5_A0A087WRP7_P0CW02_peptide2	FALSCH	FALSCH	ASDGFCIAQNIELIEDSQR	A0A087WNZ5_A0A087WRP7_P0CW02	Lymphocyte antigen 6C1;Lymphocyte antigen 6C1 (Fragment);Lymphocyte antigen 6C1	A0A087WNZ5;A0A087WRP7;P0CW02	A0A087WNZ5_MOUSE;A0A087WRP7_MOUSE;LY6C1_MOUSE	0.0000634541
A0A087WQ94_A0A087WQM0_A0A087WQS0_A0A087WRU0_A0A1D5RM59_E9Q0S6_peptide1	WAHR	FALSCH	SKPSPQLSAETPVAALPEFPR	A0A087WQ94_A0A087WQM0_A0A087WQS0_A0A087WRU0_A0A1D5RM59_E9Q0S6	Tensin 1 (Fragment);Tensin 1;Tensin 1;Tensin 1 (Fragment);Tensin 1;Tensin 1	A0A087WQ94;A0A087WQM0;A0A087WQS0;A0A087WRU0;A0A1D5RM59;E9Q0S6	A0A087WQ94_MOUSE;A0A087WQM0_MOUSE;A0A087WQS0_MOUSE;A0A087WRU0_MOUSE;A0A1D5RM59_MOUSE;E9Q0S6_MOUSE	0.003762174
A0A087WQ94_A0A087WQM0_A0A087WQS0_A0A087WRU0_A0A1D5RM59_E9Q0S6_peptide2	WAHR	FALSCH	SQSFPDVEPQLPQAPTR	A0A087WQ94_A0A087WQM0_A0A087WQS0_A0A087WRU0_A0A1D5RM59_E9Q0S6	Tensin 1 (Fragment);Tensin 1;Tensin 1;Tensin 1 (Fragment);Tensin 1;Tensin 1	A0A087WQ94;A0A087WQM0;A0A087WQS0;A0A087WRU0;A0A1D5RM59;E9Q0S6	A0A087WQ94_MOUSE;A0A087WQM0_MOUSE;A0A087WQS0_MOUSE;A0A087WRU0_MOUSE;A0A1D5RM59_MOUSE;E9Q0S6_MOUSE	0.003762174
A0A087WQ94_A0A087WQM0_A0A087WQS0_A0A087WRU0_A0A1D5RM59_E9Q0S6_peptide3	WAHR	FALSCH	ERQPAEPPGPLR	A0A087WQ94_A0A087WQM0_A0A087WQS0_A0A087WRU0_A0A1D5RM59_E9Q0S6	Tensin 1 (Fragment);Tensin 1;Tensin 1;Tensin 1 (Fragment);Tensin 1;Tensin 1	A0A087WQ94;A0A087WQM0;A0A087WQS0;A0A087WRU0;A0A1D5RM59;E9Q0S6	A0A087WQ94_MOUSE;A0A087WQM0_MOUSE;A0A087WQS0_MOUSE;A0A087WRU0_MOUSE;A0A1D5RM59_MOUSE;E9Q0S6_MOUSE	0.003762174
A0A087WQ94_A0A087WQM0_A0A087WQS0_A0A087WRU0_A0A1D5RM59_E9Q0S6_peptide4	FALSCH	FALSCH	LFGFVAR	A0A087WQ94_A0A087WQM0_A0A087WQS0_A0A087WRU0_A0A1D5RM59_E9Q0S6	Tensin 1 (Fragment);Tensin 1;Tensin 1;Tensin 1 (Fragment);Tensin 1;Tensin 1	A0A087WQ94;A0A087WQM0;A0A087WQS0;A0A087WRU0;A0A1D5RM59;E9Q0S6	A0A087WQ94_MOUSE;A0A087WQM0_MOUSE;A0A087WQS0_MOUSE;A0A087WRU0_MOUSE;A0A1D5RM59_MOUSE;E9Q0S6_MOUSE	0.003762174
A0A087WQ94_A0A087WQM0_A0A087WQS0_A0A087WRU0_A0A1D5RM59_E9Q0S6_peptide5	FALSCH	FALSCH	EQAIALLK	A0A087WQ94_A0A087WQM0_A0A087WQS0_A0A087WRU0_A0A1D5RM59_E9Q0S6	Tensin 1 (Fragment);Tensin 1;Tensin 1;Tensin 1 (Fragment);Tensin 1;Tensin 1	A0A087WQ94;A0A087WQM0;A0A087WQS0;A0A087WRU0;A0A1D5RM59;E9Q0S6	A0A087WQ94_MOUSE;A0A087WQM0_MOUSE;A0A087WQS0_MOUSE;A0A087WRU0_MOUSE;A0A1D5RM59_MOUSE;E9Q0S6_MOUSE	0.003762174
A0A087WQ94_A0A087WQM0_A0A087WQS0_A0A087WRU0_A0A1D5RM59_E9Q0S6_peptide6	FALSCH	FALSCH	IIAVSFPSTANEENFR	A0A087WQ94_A0A087WQM0_A0A087WQS0_A0A087WRU0_A0A1D5RM59_E9Q0S6	Tensin 1 (Fragment);Tensin 1;Tensin 1;Tensin 1 (Fragment);Tensin 1;Tensin 1	A0A087WQ94;A0A087WQM0;A0A087WQS0;A0A087WRU0;A0A1D5RM59;E9Q0S6	A0A087WQ94_MOUSE;A0A087WQM0_MOUSE;A0A087WQS0_MOUSE;A0A087WRU0_MOUSE;A0A1D5RM59_MOUSE;E9Q0S6_MOUSE	0.003762174
A0A087WQ94_A0A087WQM0_A0A087WQS0_A0A087WRU0_A0A1D5RM59_E9Q0S6_peptide7	WAHR	FALSCH	TPEEEPLNLEGLVAHR	A0A087WQ94_A0A087WQM0_A0A087WQS0_A0A087WRU0_A0A1D5RM59_E9Q0S6	Tensin 1 (Fragment);Tensin 1;Tensin 1;Tensin 1 (Fragment);Tensin 1;Tensin 1	A0A087WQ94;A0A087WQM0;A0A087WQS0;A0A087WRU0;A0A1D5RM59;E9Q0S6	A0A087WQ94_MOUSE;A0A087WQM0_MOUSE;A0A087WQS0_MOUSE;A0A087WRU0_MOUSE;A0A1D5RM59_MOUSE;E9Q0S6_MOUSE	0.003762174
A0A087WQ94_A0A087WQM0_A0A087WQS0_A0A087WRU0_A0A1D5RM59_E9Q0S6_peptide8	FALSCH	FALSCH	VSAQGITLTDNQR	A0A087WQ94_A0A087WQM0_A0A087WQS0_A0A087WRU0_A0A1D5RM59_E9Q0S6	Tensin 1 (Fragment);Tensin 1;Tensin 1;Tensin 1 (Fragment);Tensin 1;Tensin 1	A0A087WQ94;A0A087WQM0;A0A087WQS0;A0A087WRU0;A0A1D5RM59;E9Q0S6	A0A087WQ94_MOUSE;A0A087WQM0_MOUSE;A0A087WQS0_MOUSE;A0A087WRU0_MOUSE;A0A1D5RM59_MOUSE;E9Q0S6_MOUSE	0.003762174
A0A087WQ94_A0A087WQM0_A0A087WQS0_A0A087WRU0_A0A1D5RM59_E9Q0S6_peptide9	FALSCH	FALSCH	ATSETLAADPTPAATIVHFK	A0A087WQ94_A0A087WQM0_A0A087WQS0_A0A087WRU0_A0A1D5RM59_E9Q0S6	Tensin 1 (Fragment);Tensin 1;Tensin 1;Tensin 1 (Fragment);Tensin 1;Tensin 1	A0A087WQ94;A0A087WQM0;A0A087WQS0;A0A087WRU0;A0A1D5RM59;E9Q0S6	A0A087WQ94_MOUSE;A0A087WQM0_MOUSE;A0A087WQS0_MOUSE;A0A087WRU0_MOUSE;A0A1D5RM59_MOUSE;E9Q0S6_MOUSE	0.003762174
A0A087WQH8_peptide1	WAHR	WAHR	GFLAGYVVAK	A0A087WQH8	Probable UDP-sugar transporter protein SLC35A4	A0A087WQH8	A0A087WQH8_MOUSE	0.005623533
A0A087WR45_Q3UKG2_peptide1	WAHR	FALSCH	LQAAAGIVQTALAR	A0A087WR45_Q3UKG2	Proline-rich basic protein 1;Proline-rich basic protein 1 (Fragment)	A0A087WR45;Q3UKG2	A0A087WR45_MOUSE;Q3UKG2_MOUSE	0.000174049
A0A087WR45_Q3UKG2_peptide2	WAHR	FALSCH	LPGALAFGQR	A0A087WR45_Q3UKG2	Proline-rich basic protein 1;Proline-rich basic protein 1 (Fragment)	A0A087WR45;Q3UKG2	A0A087WR45_MOUSE;Q3UKG2_MOUSE	0.000174049
A0A087WR45_Q3UKG2_peptide3	WAHR	FALSCH	DSSLPALLPR	A0A087WR45_Q3UKG2	Proline-rich basic protein 1;Proline-rich basic protein 1 (Fragment)	A0A087WR45;Q3UKG2	A0A087WR45_MOUSE;Q3UKG2_MOUSE	0.000174049
A0A087WR45_Q3UKG2_peptide4	WAHR	FALSCH	SHLTSTLDDDVCPEAVGSGEAASERPR	A0A087WR45_Q3UKG2	Proline-rich basic protein 1;Proline-rich basic protein 1 (Fragment)	A0A087WR45;Q3UKG2	A0A087WR45_MOUSE;Q3UKG2_MOUSE	0.000174049
A0A087WR45_Q3UKG2_peptide5	WAHR	FALSCH	AAPELETPLVAPATAVQAPLLPDHPATAAR	A0A087WR45_Q3UKG2	Proline-rich basic protein 1;Proline-rich basic protein 1 (Fragment)	A0A087WR45;Q3UKG2	A0A087WR45_MOUSE;Q3UKG2_MOUSE	0.000174049
A0A087WR45_Q3UKG2_peptide6	WAHR	FALSCH	SSPAFPGGTSSAWENR	A0A087WR45_Q3UKG2	Proline-rich basic protein 1;Proline-rich basic protein 1 (Fragment)	A0A087WR45;Q3UKG2	A0A087WR45_MOUSE;Q3UKG2_MOUSE	0.000174049
A0A087WR45_Q3UKG2_peptide7	WAHR	FALSCH	MLPSGEMEVIFGAGPLFNR	A0A087WR45_Q3UKG2	Proline-rich basic protein 1;Proline-rich basic protein 1 (Fragment)	A0A087WR45;Q3UKG2	A0A087WR45_MOUSE;Q3UKG2_MOUSE	0.000174049
A0A087WR45_Q3UKG2_peptide8	WAHR	FALSCH	GTWLWVAPGR	A0A087WR45_Q3UKG2	Proline-rich basic protein 1;Proline-rich basic protein 1 (Fragment)	A0A087WR45;Q3UKG2	A0A087WR45_MOUSE;Q3UKG2_MOUSE	0.000174049
A0A087WR50_A0A087WS56_A0A087WSN6_B7ZNJ1_B9EHT6_Q3UHL6_peptide1	FALSCH	FALSCH	APITGYIIR	A0A087WR50_A0A087WS56_A0A087WSN6_B7ZNJ1_B9EHT6_Q3UHL6	Fibronectin 1, isoform CRA_d;Fibronectin;Fibronectin 1, isoform CRA_c;Fibronectin;Fibronectin;Fibronectin	A0A087WR50;A0A087WS56;A0A087WSN6;B7ZNJ1;B9EHT6;Q3UHL6	A0A087WR50_MOUSE;A0A087WS56_MOUSE;A0A087WSN6_MOUSE;B7ZNJ1_MOUSE;B9EHT6_MOUSE;Q3UHL6_MOUSE	0.002115925
A0A087WR50_A0A087WS56_A0A087WSN6_B7ZNJ1_B9EHT6_Q3UHL6_peptide2	FALSCH	FALSCH	ATGVFTTLQPLR	A0A087WR50_A0A087WS56_A0A087WSN6_B7ZNJ1_B9EHT6_Q3UHL6	Fibronectin 1, isoform CRA_d;Fibronectin;Fibronectin 1, isoform CRA_c;Fibronectin;Fibronectin;Fibronectin	A0A087WR50;A0A087WS56;A0A087WSN6;B7ZNJ1;B9EHT6;Q3UHL6	A0A087WR50_MOUSE;A0A087WS56_MOUSE;A0A087WSN6_MOUSE;B7ZNJ1_MOUSE;B9EHT6_MOUSE;Q3UHL6_MOUSE	0.002115925
A0A087WR50_A0A087WS56_A0A087WSN6_B7ZNJ1_B9EHT6_Q3UHL6_peptide3	FALSCH	FALSCH	NTFAEITGLSPGVTYLFK	A0A087WR50_A0A087WS56_A0A087WSN6_B7ZNJ1_B9EHT6_Q3UHL6	Fibronectin 1, isoform CRA_d;Fibronectin;Fibronectin 1, isoform CRA_c;Fibronectin;Fibronectin;Fibronectin	A0A087WR50;A0A087WS56;A0A087WSN6;B7ZNJ1;B9EHT6;Q3UHL6	A0A087WR50_MOUSE;A0A087WS56_MOUSE;A0A087WSN6_MOUSE;B7ZNJ1_MOUSE;B9EHT6_MOUSE;Q3UHL6_MOUSE	0.002115925
A0A087WR50_A0A087WS56_A0A087WSN6_B7ZNJ1_B9EHT6_Q3UHL6_peptide4	FALSCH	FALSCH	NLQPGSEYTVTLVAVK	A0A087WR50_A0A087WS56_A0A087WSN6_B7ZNJ1_B9EHT6_Q3UHL6	Fibronectin 1, isoform CRA_d;Fibronectin;Fibronectin 1, isoform CRA_c;Fibronectin;Fibronectin;Fibronectin	A0A087WR50;A0A087WS56;A0A087WSN6;B7ZNJ1;B9EHT6;Q3UHL6	A0A087WR50_MOUSE;A0A087WS56_MOUSE;A0A087WSN6_MOUSE;B7ZNJ1_MOUSE;B9EHT6_MOUSE;Q3UHL6_MOUSE	0.002115925
A0A087WR50_A0A087WS56_A0A087WSN6_B7ZNJ1_B9EHT6_Q3UHL6_peptide5	FALSCH	FALSCH	SYTITGLQPGTDYK	A0A087WR50_A0A087WS56_A0A087WSN6_B7ZNJ1_B9EHT6_Q3UHL6	Fibronectin 1, isoform CRA_d;Fibronectin;Fibronectin 1, isoform CRA_c;Fibronectin;Fibronectin;Fibronectin	A0A087WR50;A0A087WS56;A0A087WSN6;B7ZNJ1;B9EHT6;Q3UHL6	A0A087WR50_MOUSE;A0A087WS56_MOUSE;A0A087WSN6_MOUSE;B7ZNJ1_MOUSE;B9EHT6_MOUSE;Q3UHL6_MOUSE	0.002115925
A0A087WR50_A0A087WS56_A0A087WSN6_B7ZNJ1_B9EHT6_Q3UHL6_peptide6	FALSCH	FALSCH	VEVLPVSLPGEHGQR	A0A087WR50_A0A087WS56_A0A087WSN6_B7ZNJ1_B9EHT6_Q3UHL6	Fibronectin 1, isoform CRA_d;Fibronectin;Fibronectin 1, isoform CRA_c;Fibronectin;Fibronectin;Fibronectin	A0A087WR50;A0A087WS56;A0A087WSN6;B7ZNJ1;B9EHT6;Q3UHL6	A0A087WR50_MOUSE;A0A087WS56_MOUSE;A0A087WSN6_MOUSE;B7ZNJ1_MOUSE;B9EHT6_MOUSE;Q3UHL6_MOUSE	0.002115925
A0A087WR50_A0A087WS56_A0A087WSN6_B7ZNJ1_B9EHT6_Q3UHL6_peptide7	FALSCH	FALSCH	STTPDITGYR	A0A087WR50_A0A087WS56_A0A087WSN6_B7ZNJ1_B9EHT6_Q3UHL6	Fibronectin 1, isoform CRA_d;Fibronectin;Fibronectin 1, isoform CRA_c;Fibronectin;Fibronectin;Fibronectin	A0A087WR50;A0A087WS56;A0A087WSN6;B7ZNJ1;B9EHT6;Q3UHL6	A0A087WR50_MOUSE;A0A087WS56_MOUSE;A0A087WSN6_MOUSE;B7ZNJ1_MOUSE;B9EHT6_MOUSE;Q3UHL6_MOUSE	0.002115925
A0A087WR50_A0A087WS56_A0A087WSN6_B7ZNJ1_B9EHT6_Q3UHL6_peptide8	FALSCH	FALSCH	YEVSVYALK	A0A087WR50_A0A087WS56_A0A087WSN6_B7ZNJ1_B9EHT6_Q3UHL6	Fibronectin 1, isoform CRA_d;Fibronectin;Fibronectin 1, isoform CRA_c;Fibronectin;Fibronectin;Fibronectin	A0A087WR50;A0A087WS56;A0A087WSN6;B7ZNJ1;B9EHT6;Q3UHL6	A0A087WR50_MOUSE;A0A087WS56_MOUSE;A0A087WSN6_MOUSE;B7ZNJ1_MOUSE;B9EHT6_MOUSE;Q3UHL6_MOUSE	0.002115925
A0A087WR50_A0A087WS56_A0A087WSN6_B7ZNJ1_B9EHT6_Q3UHL6_peptide9	FALSCH	FALSCH	ITGYIIK	A0A087WR50_A0A087WS56_A0A087WSN6_B7ZNJ1_B9EHT6_Q3UHL6	Fibronectin 1, isoform CRA_d;Fibronectin;Fibronectin 1, isoform CRA_c;Fibronectin;Fibronectin;Fibronectin	A0A087WR50;A0A087WS56;A0A087WSN6;B7ZNJ1;B9EHT6;Q3UHL6	A0A087WR50_MOUSE;A0A087WS56_MOUSE;A0A087WSN6_MOUSE;B7ZNJ1_MOUSE;B9EHT6_MOUSE;Q3UHL6_MOUSE	0.002115925
A0A087WR50_A0A087WS56_A0A087WSN6_B7ZNJ1_B9EHT6_Q3UHL6_peptide10	WAHR	FALSCH	DDKESAPISDTVVPAVPPPTDLR	A0A087WR50_A0A087WS56_A0A087WSN6_B7ZNJ1_B9EHT6_Q3UHL6	Fibronectin 1, isoform CRA_d;Fibronectin;Fibronectin 1, isoform CRA_c;Fibronectin;Fibronectin;Fibronectin	A0A087WR50;A0A087WS56;A0A087WSN6;B7ZNJ1;B9EHT6;Q3UHL6	A0A087WR50_MOUSE;A0A087WS56_MOUSE;A0A087WSN6_MOUSE;B7ZNJ1_MOUSE;B9EHT6_MOUSE;Q3UHL6_MOUSE	0.002115925
A0A0A0MQA5_P68368_peptide1	FALSCH	FALSCH	EIIDPVLDR	A0A0A0MQA5_P68368	Tubulin alpha chain (Fragment);Tubulin alpha-4A chain	A0A0A0MQA5;P68368	A0A0A0MQA5_MOUSE;TBA4A_MOUSE	0.00000232121
A0A0A0MQA5_P68368_peptide2	FALSCH	FALSCH	AVFVDLEPTVIDEIR	A0A0A0MQA5_P68368	Tubulin alpha chain (Fragment);Tubulin alpha-4A chain	A0A0A0MQA5;P68368	A0A0A0MQA5_MOUSE;TBA4A_MOUSE	0.00000232121
A0A0A0MQA5_P68368_peptide3	FALSCH	FALSCH	SIQFVDWCPTGFK	A0A0A0MQA5_P68368	Tubulin alpha chain (Fragment);Tubulin alpha-4A chain	A0A0A0MQA5;P68368	A0A0A0MQA5_MOUSE;TBA4A_MOUSE	0.00000232121
A0A0A0MQA5_P68368_peptide4	FALSCH	FALSCH	IHFPLATYAPVISAEK	A0A0A0MQA5_P68368	Tubulin alpha chain (Fragment);Tubulin alpha-4A chain	A0A0A0MQA5;P68368	A0A0A0MQA5_MOUSE;TBA4A_MOUSE	0.00000232121
A0A0A0MQA5_P68368_peptide5	FALSCH	FALSCH	VGINYQPPTVVPGGDLAK	A0A0A0MQA5_P68368	Tubulin alpha chain (Fragment);Tubulin alpha-4A chain	A0A0A0MQA5;P68368	A0A0A0MQA5_MOUSE;TBA4A_MOUSE	0.00000232121
A0A0A0MQA5_P68368_peptide6	FALSCH	FALSCH	TIGGGDDSFTTFFCETGAGK	A0A0A0MQA5_P68368	Tubulin alpha chain (Fragment);Tubulin alpha-4A chain	A0A0A0MQA5;P68368	A0A0A0MQA5_MOUSE;TBA4A_MOUSE	0.00000232121
A0A0A0MQA5_P68368_peptide7	FALSCH	FALSCH	LISQIVSSITASLR	A0A0A0MQA5_P68368	Tubulin alpha chain (Fragment);Tubulin alpha-4A chain	A0A0A0MQA5;P68368	A0A0A0MQA5_MOUSE;TBA4A_MOUSE	0.00000232121
A0A0A0MQA5_P68368_peptide8	FALSCH	FALSCH	QLFHPEQLITGK	A0A0A0MQA5_P68368	Tubulin alpha chain (Fragment);Tubulin alpha-4A chain	A0A0A0MQA5;P68368	A0A0A0MQA5_MOUSE;TBA4A_MOUSE	0.00000232121
A0A0A0MQA5_P68368_peptide9	FALSCH	FALSCH	NLDIERPTYTNLNR	A0A0A0MQA5_P68368	Tubulin alpha chain (Fragment);Tubulin alpha-4A chain	A0A0A0MQA5;P68368	A0A0A0MQA5_MOUSE;TBA4A_MOUSE	0.00000232121
A0A0A0MQA5_P68368_peptide10	WAHR	FALSCH	DVNAAIAAIK	A0A0A0MQA5_P68368	Tubulin alpha chain (Fragment);Tubulin alpha-4A chain	A0A0A0MQA5;P68368	A0A0A0MQA5_MOUSE;TBA4A_MOUSE	0.00000232121
A0A0A0MQA5_P68368_peptide11	FALSCH	FALSCH	AYHEQLSVAEITNACFEPANQMVK	A0A0A0MQA5_P68368	Tubulin alpha chain (Fragment);Tubulin alpha-4A chain	A0A0A0MQA5;P68368	A0A0A0MQA5_MOUSE;TBA4A_MOUSE	0.00000232121
A0A0A0MQA5_P68368_peptide12	FALSCH	FALSCH	LDHKFDLMYAK	A0A0A0MQA5_P68368	Tubulin alpha chain (Fragment);Tubulin alpha-4A chain	A0A0A0MQA5;P68368	A0A0A0MQA5_MOUSE;TBA4A_MOUSE	0.00000232121
A0A0A0MQA5_P68368_peptide13	FALSCH	FALSCH	FDGALNVDLTEFQTNLVPYPR	A0A0A0MQA5_P68368	Tubulin alpha chain (Fragment);Tubulin alpha-4A chain	A0A0A0MQA5;P68368	A0A0A0MQA5_MOUSE;TBA4A_MOUSE	0.00000232121
A0A0A0MQA5_P68368_peptide14	FALSCH	FALSCH	YMACCLLYR	A0A0A0MQA5_P68368	Tubulin alpha chain (Fragment);Tubulin alpha-4A chain	A0A0A0MQA5;P68368	A0A0A0MQA5_MOUSE;TBA4A_MOUSE	0.00000232121
A0A0A0MQA5_P68368_peptide15	FALSCH	FALSCH	QLFHPEQLITGKEDAANNYAR	A0A0A0MQA5_P68368	Tubulin alpha chain (Fragment);Tubulin alpha-4A chain	A0A0A0MQA5;P68368	A0A0A0MQA5_MOUSE;TBA4A_MOUSE	0.00000232121
A0A0A0MQA5_P68368_peptide16	FALSCH	FALSCH	AVCMLSNTTAIAEAWAR	A0A0A0MQA5_P68368	Tubulin alpha chain (Fragment);Tubulin alpha-4A chain	A0A0A0MQA5;P68368	A0A0A0MQA5_MOUSE;TBA4A_MOUSE	0.00000232121
A0A0A0MQA5_P68368_peptide17	FALSCH	FALSCH	RSIQFVDWCPTGFK	A0A0A0MQA5_P68368	Tubulin alpha chain (Fragment);Tubulin alpha-4A chain	A0A0A0MQA5;P68368	A0A0A0MQA5_MOUSE;TBA4A_MOUSE	0.00000232121
A0A0A0MQA5_P68368_peptide18	FALSCH	FALSCH	FDLMYAK	A0A0A0MQA5_P68368	Tubulin alpha chain (Fragment);Tubulin alpha-4A chain	A0A0A0MQA5;P68368	A0A0A0MQA5_MOUSE;TBA4A_MOUSE	0.00000232121
A0A0A0MQC7_A2A5Y6_P10637_peptide1	WAHR	FALSCH	EQDLEGATVVGVPGEEQK	A0A0A0MQC7_A2A5Y6_P10637	Microtubule-associated protein;Microtubule-associated protein;Microtubule-associated protein tau	A0A0A0MQC7;A2A5Y6;P10637	A0A0A0MQC7_MOUSE;A2A5Y6_MOUSE;TAU_MOUSE	0.003235594
A0A0A0MQC7_A2A5Y6_P10637_peptide2	WAHR	FALSCH	EATCQPSGTRPEDIEK	A0A0A0MQC7_A2A5Y6_P10637	Microtubule-associated protein;Microtubule-associated protein;Microtubule-associated protein tau	A0A0A0MQC7;A2A5Y6;P10637	A0A0A0MQC7_MOUSE;A2A5Y6_MOUSE;TAU_MOUSE	0.003235594
A0A0A0MQC7_A2A5Y6_P10637_peptide3	WAHR	FALSCH	QQVSSMSGAPLLPQGLR	A0A0A0MQC7_A2A5Y6_P10637	Microtubule-associated protein;Microtubule-associated protein;Microtubule-associated protein tau	A0A0A0MQC7;A2A5Y6;P10637	A0A0A0MQC7_MOUSE;A2A5Y6_MOUSE;TAU_MOUSE	0.003235594
A0A0A0MQM0_P63242_peptide1	FALSCH	FALSCH	NGFVVLK	A0A0A0MQM0_P63242	Eukaryotic translation initiation factor 5A (Fragment);Eukaryotic translation initiation factor 5A-1	A0A0A0MQM0;P63242	A0A0A0MQM0_MOUSE;IF5A1_MOUSE	0.000684281
A0A0A0MQM0_P63242_peptide2	FALSCH	FALSCH	VHLVGIDIFTGK	A0A0A0MQM0_P63242	Eukaryotic translation initiation factor 5A (Fragment);Eukaryotic translation initiation factor 5A-1	A0A0A0MQM0;P63242	A0A0A0MQM0_MOUSE;IF5A1_MOUSE	0.000684281
A0A0A0MQM0_P63242_peptide3	FALSCH	FALSCH	EDLRLPEGDLGK	A0A0A0MQM0_P63242	Eukaryotic translation initiation factor 5A (Fragment);Eukaryotic translation initiation factor 5A-1	A0A0A0MQM0;P63242	A0A0A0MQM0_MOUSE;IF5A1_MOUSE	0.000684281
A0A0A6YVS2_Q921L3_peptide1	WAHR	FALSCH	ILGLAPSR	A0A0A6YVS2_Q921L3	Calcium load-activated calcium channel (Fragment);Calcium load-activated calcium channel	A0A0A6YVS2;Q921L3	A0A0A6YVS2_MOUSE;TMCO1_MOUSE	0.005371733
A0A0A6YVS2_Q921L3_peptide2	WAHR	FALSCH	LPFTPLSYIQGLSHR	A0A0A6YVS2_Q921L3	Calcium load-activated calcium channel (Fragment);Calcium load-activated calcium channel	A0A0A6YVS2;Q921L3	A0A0A6YVS2_MOUSE;TMCO1_MOUSE	0.005371733
A0A0A6YW67_contaminant_RS27A_HUMAN_E9Q4P0_E9Q5F6_E9Q9J0_E9QNP0_P0CG49_P0CG50_P62983_P62984_Q5SX22_peptide1	WAHR	FALSCH	ESTLHLVLR	A0A0A6YW67_contaminant_RS27A_HUMAN_E9Q4P0_E9Q5F6_E9Q9J0_E9QNP0_P0CG49_P0CG50_P62983_P62984_Q5SX22	MCG23377, isoform CRA_b;;KxDL motif-containing protein 1 (Fragment);Polyubiquitin-C (Fragment);Ubiquitin-60S ribosomal protein L40 (Fragment);KxDL motif-containing protein 1;Polyubiquitin-B;Polyubiquitin-C;Ubiquitin-40S ribosomal protein S27a;Ubiquitin-60S ribosomal protein L40;Polyubiquitin-B (Fragment)	A0A0A6YW67;contaminant_RS27A_HUMAN;E9Q4P0;E9Q5F6;E9Q9J0;E9QNP0;P0CG49;P0CG50;P62983;P62984;Q5SX22	A0A0A6YW67_MOUSE;contaminant_RS27A_HUMAN;E9Q4P0_MOUSE;E9Q5F6_MOUSE;E9Q9J0_MOUSE;E9QNP0_MOUSE;UBB_MOUSE;UBC_MOUSE;RS27A_MOUSE;RL40_MOUSE;Q5SX22_MOUSE	0.00000178754
A0A0A6YW67_contaminant_RS27A_HUMAN_E9Q4P0_E9Q5F6_E9Q9J0_E9QNP0_P0CG49_P0CG50_P62983_P62984_Q5SX22_peptide2	WAHR	FALSCH	TITLEVEPSDTIENVK	A0A0A6YW67_contaminant_RS27A_HUMAN_E9Q4P0_E9Q5F6_E9Q9J0_E9QNP0_P0CG49_P0CG50_P62983_P62984_Q5SX22	MCG23377, isoform CRA_b;;KxDL motif-containing protein 1 (Fragment);Polyubiquitin-C (Fragment);Ubiquitin-60S ribosomal protein L40 (Fragment);KxDL motif-containing protein 1;Polyubiquitin-B;Polyubiquitin-C;Ubiquitin-40S ribosomal protein S27a;Ubiquitin-60S ribosomal protein L40;Polyubiquitin-B (Fragment)	A0A0A6YW67;contaminant_RS27A_HUMAN;E9Q4P0;E9Q5F6;E9Q9J0;E9QNP0;P0CG49;P0CG50;P62983;P62984;Q5SX22	A0A0A6YW67_MOUSE;contaminant_RS27A_HUMAN;E9Q4P0_MOUSE;E9Q5F6_MOUSE;E9Q9J0_MOUSE;E9QNP0_MOUSE;UBB_MOUSE;UBC_MOUSE;RS27A_MOUSE;RL40_MOUSE;Q5SX22_MOUSE	0.00000178754
A0A0A6YW67_contaminant_RS27A_HUMAN_E9Q4P0_E9Q5F6_E9Q9J0_E9QNP0_P0CG49_P0CG50_P62983_P62984_Q5SX22_peptide3	FALSCH	FALSCH	TLSDYNIQK	A0A0A6YW67_contaminant_RS27A_HUMAN_E9Q4P0_E9Q5F6_E9Q9J0_E9QNP0_P0CG49_P0CG50_P62983_P62984_Q5SX22	MCG23377, isoform CRA_b;;KxDL motif-containing protein 1 (Fragment);Polyubiquitin-C (Fragment);Ubiquitin-60S ribosomal protein L40 (Fragment);KxDL motif-containing protein 1;Polyubiquitin-B;Polyubiquitin-C;Ubiquitin-40S ribosomal protein S27a;Ubiquitin-60S ribosomal protein L40;Polyubiquitin-B (Fragment)	A0A0A6YW67;contaminant_RS27A_HUMAN;E9Q4P0;E9Q5F6;E9Q9J0;E9QNP0;P0CG49;P0CG50;P62983;P62984;Q5SX22	A0A0A6YW67_MOUSE;contaminant_RS27A_HUMAN;E9Q4P0_MOUSE;E9Q5F6_MOUSE;E9Q9J0_MOUSE;E9QNP0_MOUSE;UBB_MOUSE;UBC_MOUSE;RS27A_MOUSE;RL40_MOUSE;Q5SX22_MOUSE	0.00000178754
A0A0A6YW67_contaminant_RS27A_HUMAN_E9Q4P0_E9Q5F6_E9Q9J0_E9QNP0_P0CG49_P0CG50_P62983_P62984_Q5SX22_peptide4	FALSCH	FALSCH	IQDKEGIPPDQQR	A0A0A6YW67_contaminant_RS27A_HUMAN_E9Q4P0_E9Q5F6_E9Q9J0_E9QNP0_P0CG49_P0CG50_P62983_P62984_Q5SX22	MCG23377, isoform CRA_b;;KxDL motif-containing protein 1 (Fragment);Polyubiquitin-C (Fragment);Ubiquitin-60S ribosomal protein L40 (Fragment);KxDL motif-containing protein 1;Polyubiquitin-B;Polyubiquitin-C;Ubiquitin-40S ribosomal protein S27a;Ubiquitin-60S ribosomal protein L40;Polyubiquitin-B (Fragment)	A0A0A6YW67;contaminant_RS27A_HUMAN;E9Q4P0;E9Q5F6;E9Q9J0;E9QNP0;P0CG49;P0CG50;P62983;P62984;Q5SX22	A0A0A6YW67_MOUSE;contaminant_RS27A_HUMAN;E9Q4P0_MOUSE;E9Q5F6_MOUSE;E9Q9J0_MOUSE;E9QNP0_MOUSE;UBB_MOUSE;UBC_MOUSE;RS27A_MOUSE;RL40_MOUSE;Q5SX22_MOUSE	0.00000178754
A0A0A6YX73_P12367_Q8K1M3_peptide1	FALSCH	FALSCH	TDEHVIDQGDDGDNFYVIER	A0A0A6YX73_P12367_Q8K1M3	cAMP-dependent protein kinase type II-alpha regulatory subunit;cAMP-dependent protein kinase type II-alpha regulatory subunit;Protein kinase, cAMP dependent regulatory, type II alpha, isoform CRA_b	A0A0A6YX73;P12367;Q8K1M3	A0A0A6YX73_MOUSE;KAP2_MOUSE;Q8K1M3_MOUSE	0.000131724
A0A0A6YX73_P12367_Q8K1M3_peptide2	FALSCH	FALSCH	GTYDILVTK	A0A0A6YX73_P12367_Q8K1M3	cAMP-dependent protein kinase type II-alpha regulatory subunit;cAMP-dependent protein kinase type II-alpha regulatory subunit;Protein kinase, cAMP dependent regulatory, type II alpha, isoform CRA_b	A0A0A6YX73;P12367;Q8K1M3	A0A0A6YX73_MOUSE;KAP2_MOUSE;Q8K1M3_MOUSE	0.000131724
A0A0A6YX73_P12367_Q8K1M3_peptide3	FALSCH	FALSCH	AATIIATSEGSLWGLDR	A0A0A6YX73_P12367_Q8K1M3	cAMP-dependent protein kinase type II-alpha regulatory subunit;cAMP-dependent protein kinase type II-alpha regulatory subunit;Protein kinase, cAMP dependent regulatory, type II alpha, isoform CRA_b	A0A0A6YX73;P12367;Q8K1M3	A0A0A6YX73_MOUSE;KAP2_MOUSE;Q8K1M3_MOUSE	0.000131724
A0A0A6YX73_P12367_Q8K1M3_peptide4	FALSCH	FALSCH	IVDVIGEK	A0A0A6YX73_P12367_Q8K1M3	cAMP-dependent protein kinase type II-alpha regulatory subunit;cAMP-dependent protein kinase type II-alpha regulatory subunit;Protein kinase, cAMP dependent regulatory, type II alpha, isoform CRA_b	A0A0A6YX73;P12367;Q8K1M3	A0A0A6YX73_MOUSE;KAP2_MOUSE;Q8K1M3_MOUSE	0.000131724
A0A0A6YX73_P12367_Q8K1M3_peptide5	WAHR	FALSCH	NISHYEEQLVK	A0A0A6YX73_P12367_Q8K1M3	cAMP-dependent protein kinase type II-alpha regulatory subunit;cAMP-dependent protein kinase type II-alpha regulatory subunit;Protein kinase, cAMP dependent regulatory, type II alpha, isoform CRA_b	A0A0A6YX73;P12367;Q8K1M3	A0A0A6YX73_MOUSE;KAP2_MOUSE;Q8K1M3_MOUSE	0.000131724
A0A0A6YX73_P12367_Q8K1M3_peptide6	FALSCH	FALSCH	GSFGELALMYNTPR	A0A0A6YX73_P12367_Q8K1M3	cAMP-dependent protein kinase type II-alpha regulatory subunit;cAMP-dependent protein kinase type II-alpha regulatory subunit;Protein kinase, cAMP dependent regulatory, type II alpha, isoform CRA_b	A0A0A6YX73;P12367;Q8K1M3	A0A0A6YX73_MOUSE;KAP2_MOUSE;Q8K1M3_MOUSE	0.000131724
A0A0B4J1H7_A0A0B4J1H8_peptide1	WAHR	FALSCH	LIYLVSK	A0A0B4J1H7_A0A0B4J1H8	Immunoglobulin kappa variable 1-135 (Fragment);Immunoglobulin kappa variable 1-133 (Fragment)	A0A0B4J1H7;A0A0B4J1H8	A0A0B4J1H7_MOUSE;A0A0B4J1H8_MOUSE	0.00000178754
A0A0B4J1H7_A0A0B4J1H8_peptide2	WAHR	FALSCH	FTGSGSGTDFTLK	A0A0B4J1H7_A0A0B4J1H8	Immunoglobulin kappa variable 1-135 (Fragment);Immunoglobulin kappa variable 1-133 (Fragment)	A0A0B4J1H7;A0A0B4J1H8	A0A0B4J1H7_MOUSE;A0A0B4J1H8_MOUSE	0.00000178754
A0A0B4J1H7_A0A0B4J1H8_peptide3	WAHR	FALSCH	RLIYLVSK	A0A0B4J1H7_A0A0B4J1H8	Immunoglobulin kappa variable 1-135 (Fragment);Immunoglobulin kappa variable 1-133 (Fragment)	A0A0B4J1H7;A0A0B4J1H8	A0A0B4J1H7_MOUSE;A0A0B4J1H8_MOUSE	0.00000178754
A0A0G2JDI9_P55096_peptide1	WAHR	FALSCH	GIEGAQASPLVPGAGEIINTDNIIK	A0A0G2JDI9_P55096	ATP-binding cassette sub-family D member 3	A0A0G2JDI9;P55096	A0A0G2JDI9_MOUSE;ABCD3_MOUSE	0.002132125
A0A0G2JDI9_P55096_peptide2	WAHR	FALSCH	EYLDNVQLGHILER	A0A0G2JDI9_P55096	ATP-binding cassette sub-family D member 3	A0A0G2JDI9;P55096	A0A0G2JDI9_MOUSE;ABCD3_MOUSE	0.002132125
A0A0G2JDI9_P55096_peptide3	WAHR	FALSCH	VLGELWPLFGGR	A0A0G2JDI9_P55096	ATP-binding cassette sub-family D member 3	A0A0G2JDI9;P55096	A0A0G2JDI9_MOUSE;ABCD3_MOUSE	0.002132125
A0A0G2JDI9_P55096_peptide4	WAHR	FALSCH	FDHVPLATPNGDILIQDLSFEVR	A0A0G2JDI9_P55096	ATP-binding cassette sub-family D member 3	A0A0G2JDI9;P55096	A0A0G2JDI9_MOUSE;ABCD3_MOUSE	0.002132125
A0A0G2JDL9_P62835_Q99JI6_peptide1	FALSCH	FALSCH	LVVLGSGGVGK	A0A0G2JDL9_P62835_Q99JI6	MCG10748, isoform CRA_b;Ras-related protein Rap-1A;Ras-related protein Rap-1b	A0A0G2JDL9;P62835;Q99JI6	A0A0G2JDL9_MOUSE;RAP1A_MOUSE;RAP1B_MOUSE	0.000193009
A0A0G2JDL9_P62835_Q99JI6_peptide2	FALSCH	FALSCH	YDPTIEDSYR	A0A0G2JDL9_P62835_Q99JI6	MCG10748, isoform CRA_b;Ras-related protein Rap-1A;Ras-related protein Rap-1b	A0A0G2JDL9;P62835;Q99JI6	A0A0G2JDL9_MOUSE;RAP1A_MOUSE;RAP1B_MOUSE	0.000193009
A0A0G2JDL9_P62835_Q99JI6_peptide3	FALSCH	FALSCH	YDPTIEDSYRK	A0A0G2JDL9_P62835_Q99JI6	MCG10748, isoform CRA_b;Ras-related protein Rap-1A;Ras-related protein Rap-1b	A0A0G2JDL9;P62835;Q99JI6	A0A0G2JDL9_MOUSE;RAP1A_MOUSE;RAP1B_MOUSE	0.000193009
A0A0G2JDL9_P62835_Q99JI6_peptide4	FALSCH	FALSCH	INVNEIFYDLVR	A0A0G2JDL9_P62835_Q99JI6	MCG10748, isoform CRA_b;Ras-related protein Rap-1A;Ras-related protein Rap-1b	A0A0G2JDL9;P62835;Q99JI6	A0A0G2JDL9_MOUSE;RAP1A_MOUSE;RAP1B_MOUSE	0.000193009
A0A0G2JDL9_P62835_Q99JI6_peptide5	FALSCH	FALSCH	SKINVNEIFYDLVR	A0A0G2JDL9_P62835_Q99JI6	MCG10748, isoform CRA_b;Ras-related protein Rap-1A;Ras-related protein Rap-1b	A0A0G2JDL9;P62835;Q99JI6	A0A0G2JDL9_MOUSE;RAP1A_MOUSE;RAP1B_MOUSE	0.000193009
A0A0G2JDY6_peptide1	FALSCH	FALSCH	STFEELER	A0A0G2JDY6	Nexilin (Fragment)	A0A0G2JDY6	A0A0G2JDY6_MOUSE	0.003891705
A0A0G2JDY6_peptide2	FALSCH	FALSCH	AEILLSSCKPVPK	A0A0G2JDY6	Nexilin (Fragment)	A0A0G2JDY6	A0A0G2JDY6_MOUSE	0.003891705
A0A0G2JDY6_peptide3	FALSCH	FALSCH	RIEQDLLEK	A0A0G2JDY6	Nexilin (Fragment)	A0A0G2JDY6	A0A0G2JDY6_MOUSE	0.003891705
A0A0G2JDY6_peptide4	FALSCH	FALSCH	RAEQEGDDSLLITVVPAK	A0A0G2JDY6	Nexilin (Fragment)	A0A0G2JDY6	A0A0G2JDY6_MOUSE	0.003891705
A0A0G2JDY6_peptide5	FALSCH	FALSCH	LSFEEIER	A0A0G2JDY6	Nexilin (Fragment)	A0A0G2JDY6	A0A0G2JDY6_MOUSE	0.003891705
A0A0G2JDZ4_E9QNY3_Q62082_peptide1	WAHR	FALSCH	DGFIDKEDLR	A0A0G2JDZ4_E9QNY3_Q62082	Myosin regulatory light chain 10	A0A0G2JDZ4;E9QNY3;Q62082	A0A0G2JDZ4_MOUSE;E9QNY3_MOUSE;MYL10_MOUSE	0.002884065
A0A0G2JF52_Q9R0Q6_peptide1	FALSCH	FALSCH	DGIWKPTLVILR	A0A0G2JF52_Q9R0Q6	Actin related protein 2/3 complex, subunit 1A, isoform CRA_b;Actin-related protein 2/3 complex subunit 1A	A0A0G2JF52;Q9R0Q6	A0A0G2JF52_MOUSE;ARC1A_MOUSE	0.002347007
A0A0G2JF52_Q9R0Q6_peptide2	WAHR	FALSCH	EVDEKPASTPWGSK	A0A0G2JF52_Q9R0Q6	Actin related protein 2/3 complex, subunit 1A, isoform CRA_b;Actin-related protein 2/3 complex subunit 1A	A0A0G2JF52;Q9R0Q6	A0A0G2JF52_MOUSE;ARC1A_MOUSE	0.002347007
A0A0G2JFC9_Q80UK7_peptide1	WAHR	FALSCH	KLQGDLK	A0A0G2JFC9_Q80UK7	Spindle assembly abnormal protein 6 homolog	A0A0G2JFC9;Q80UK7	A0A0G2JFC9_MOUSE;SAS6_MOUSE	0.000575358
A0A0G2JFH2_peptide1	WAHR	WAHR	GLTPDLPK	A0A0G2JFH2	Microtubule-associated protein (Fragment)	A0A0G2JFH2	A0A0G2JFH2_MOUSE	0.000101028
A0A0G2JFH2_peptide2	WAHR	WAHR	VVVTAYKDPQVPEVEAPQK	A0A0G2JFH2	Microtubule-associated protein (Fragment)	A0A0G2JFH2	A0A0G2JFH2_MOUSE	0.000101028
A0A0G2JFH2_peptide3	WAHR	WAHR	FSSLGDHSLK	A0A0G2JFH2	Microtubule-associated protein (Fragment)	A0A0G2JFH2	A0A0G2JFH2_MOUSE	0.000101028
A0A0G2JFH2_peptide4	WAHR	WAHR	AAALQVPHAVGAVK	A0A0G2JFH2	Microtubule-associated protein (Fragment)	A0A0G2JFH2	A0A0G2JFH2_MOUSE	0.000101028
A0A0G2JFH2_peptide5	WAHR	WAHR	APPAAMPSTSTEGVTGTSTEAQEK	A0A0G2JFH2	Microtubule-associated protein (Fragment)	A0A0G2JFH2	A0A0G2JFH2_MOUSE	0.000101028
A0A0G2JFH2_peptide6	WAHR	WAHR	SGVGPSQPTTVGTECGFVSR	A0A0G2JFH2	Microtubule-associated protein (Fragment)	A0A0G2JFH2	A0A0G2JFH2_MOUSE	0.000101028
A0A0G2JFH2_peptide7	WAHR	WAHR	VADLSSTGPIQGAGFVPSVGTEENK	A0A0G2JFH2	Microtubule-associated protein (Fragment)	A0A0G2JFH2	A0A0G2JFH2_MOUSE	0.000101028
A0A0G2JFH2_peptide8	WAHR	WAHR	VIDDEFLPQR	A0A0G2JFH2	Microtubule-associated protein (Fragment)	A0A0G2JFH2	A0A0G2JFH2_MOUSE	0.000101028
A0A0G2JFH2_peptide9	WAHR	WAHR	DCAESPGVTSCPEQPPEIVVK	A0A0G2JFH2	Microtubule-associated protein (Fragment)	A0A0G2JFH2	A0A0G2JFH2_MOUSE	0.000101028
A0A0G2JFH2_peptide10	WAHR	WAHR	ETPGSQPSEPCSGFPSSQGK	A0A0G2JFH2	Microtubule-associated protein (Fragment)	A0A0G2JFH2	A0A0G2JFH2_MOUSE	0.000101028
A0A0G2JFH2_peptide11	WAHR	WAHR	DQELIQAPGPESELFK	A0A0G2JFH2	Microtubule-associated protein (Fragment)	A0A0G2JFH2	A0A0G2JFH2_MOUSE	0.000101028
A0A0G2JFH2_peptide12	WAHR	WAHR	AVPSPSEPVPESGVVSIK	A0A0G2JFH2	Microtubule-associated protein (Fragment)	A0A0G2JFH2	A0A0G2JFH2_MOUSE	0.000101028
A0A0G2JFH2_peptide13	WAHR	WAHR	LECIATSATGLESDILCDSVEGGSK	A0A0G2JFH2	Microtubule-associated protein (Fragment)	A0A0G2JFH2	A0A0G2JFH2_MOUSE	0.000101028
A0A0G2JFH2_peptide14	WAHR	WAHR	KVIDDEFLPQR	A0A0G2JFH2	Microtubule-associated protein (Fragment)	A0A0G2JFH2	A0A0G2JFH2_MOUSE	0.000101028
A0A0G2JFH2_peptide15	WAHR	WAHR	FSLSDDQNER	A0A0G2JFH2	Microtubule-associated protein (Fragment)	A0A0G2JFH2	A0A0G2JFH2_MOUSE	0.000101028
A0A0G2JFH2_peptide16	WAHR	WAHR	GHLRPAVFTESQSLPEEVR	A0A0G2JFH2	Microtubule-associated protein (Fragment)	A0A0G2JFH2	A0A0G2JFH2_MOUSE	0.000101028
A0A0G2JFH2_peptide17	WAHR	WAHR	IHAPLFSHISGIATEEGADLK	A0A0G2JFH2	Microtubule-associated protein (Fragment)	A0A0G2JFH2	A0A0G2JFH2_MOUSE	0.000101028
A0A0G2JGP4_contaminant_RASH_HUMAN_P08556_Q61411_Q9D091_peptide1	FALSCH	FALSCH	LVVVGAGGVGK	A0A0G2JGP4_contaminant_RASH_HUMAN_P08556_Q61411_Q9D091	GTPase NRas (Fragment);;GTPase NRas;GTPase HRas;GTPase NRas	A0A0G2JGP4;contaminant_RASH_HUMAN;P08556;Q61411;Q9D091	A0A0G2JGP4_MOUSE;contaminant_RASH_HUMAN;RASN_MOUSE;RASH_MOUSE;Q9D091_MOUSE	0.005234196
A0A0G2JGP4_contaminant_RASH_HUMAN_P08556_Q61411_Q9D091_peptide2	WAHR	FALSCH	QGVEDAFYTLVR	A0A0G2JGP4_contaminant_RASH_HUMAN_P08556_Q61411_Q9D091	GTPase NRas (Fragment);;GTPase NRas;GTPase HRas;GTPase NRas	A0A0G2JGP4;contaminant_RASH_HUMAN;P08556;Q61411;Q9D091	A0A0G2JGP4_MOUSE;contaminant_RASH_HUMAN;RASN_MOUSE;RASH_MOUSE;Q9D091_MOUSE	0.005234196
A0A0G2JGP4_contaminant_RASH_HUMAN_P08556_Q61411_Q9D091_peptide3	FALSCH	FALSCH	SALTIQLIQNHFVDEYDPTIEDSYR	A0A0G2JGP4_contaminant_RASH_HUMAN_P08556_Q61411_Q9D091	GTPase NRas (Fragment);;GTPase NRas;GTPase HRas;GTPase NRas	A0A0G2JGP4;contaminant_RASH_HUMAN;P08556;Q61411;Q9D091	A0A0G2JGP4_MOUSE;contaminant_RASH_HUMAN;RASN_MOUSE;RASH_MOUSE;Q9D091_MOUSE	0.005234196
A0A0J9YKD4_peptide1	WAHR	WAHR	TVGCVAGDEESYTVFK	A0A0J9YKD4	Creatine kinase M-type	A0A0J9YKD4	A0A0J9YKD4_MOUSE	0.000347625
A0A0J9YUB6_Q9CRD0_peptide1	WAHR	FALSCH	ESYGVTLPHK	A0A0J9YUB6_Q9CRD0	OCIA domain-containing protein 1 (Fragment);OCIA domain-containing protein 1	A0A0J9YUB6;Q9CRD0	A0A0J9YUB6_MOUSE;OCAD1_MOUSE	0.004492369
A0A0J9YUB6_Q9CRD0_peptide2	WAHR	FALSCH	FDSNVSGQSSFGTSPAADNIEK	A0A0J9YUB6_Q9CRD0	OCIA domain-containing protein 1 (Fragment);OCIA domain-containing protein 1	A0A0J9YUB6;Q9CRD0	A0A0J9YUB6_MOUSE;OCAD1_MOUSE	0.004492369
A0A0J9YUS5_E9PVC5_E9PVC6_E9Q9E1_Q6NZJ6_peptide1	FALSCH	FALSCH	EAVGDLLDAFK	A0A0J9YUS5_E9PVC5_E9PVC6_E9Q9E1_Q6NZJ6	Eukaryotic translation initiation factor 4 gamma 1	A0A0J9YUS5;E9PVC5;E9PVC6;E9Q9E1;Q6NZJ6	A0A0J9YUS5_MOUSE;E9PVC5_MOUSE;E9PVC6_MOUSE;E9Q9E1_MOUSE;IF4G1_MOUSE	0.001622677
A0A0J9YUS5_E9PVC5_E9PVC6_E9Q9E1_Q6NZJ6_peptide2	WAHR	FALSCH	LGIESTLER	A0A0J9YUS5_E9PVC5_E9PVC6_E9Q9E1_Q6NZJ6	Eukaryotic translation initiation factor 4 gamma 1	A0A0J9YUS5;E9PVC5;E9PVC6;E9Q9E1;Q6NZJ6	A0A0J9YUS5_MOUSE;E9PVC5_MOUSE;E9PVC6_MOUSE;E9Q9E1_MOUSE;IF4G1_MOUSE	0.001622677
A0A0J9YUS5_E9PVC5_E9PVC6_E9Q9E1_Q6NZJ6_peptide3	FALSCH	FALSCH	FIGELFK	A0A0J9YUS5_E9PVC5_E9PVC6_E9Q9E1_Q6NZJ6	Eukaryotic translation initiation factor 4 gamma 1	A0A0J9YUS5;E9PVC5;E9PVC6;E9Q9E1;Q6NZJ6	A0A0J9YUS5_MOUSE;E9PVC5_MOUSE;E9PVC6_MOUSE;E9Q9E1_MOUSE;IF4G1_MOUSE	0.001622677
A0A0J9YUS5_E9PVC5_E9PVC6_E9Q9E1_Q6NZJ6_peptide4	WAHR	FALSCH	GLPLVDDGGWNTVPISK	A0A0J9YUS5_E9PVC5_E9PVC6_E9Q9E1_Q6NZJ6	Eukaryotic translation initiation factor 4 gamma 1	A0A0J9YUS5;E9PVC5;E9PVC6;E9Q9E1;Q6NZJ6	A0A0J9YUS5_MOUSE;E9PVC5_MOUSE;E9PVC6_MOUSE;E9Q9E1_MOUSE;IF4G1_MOUSE	0.001622677
A0A0J9YUS5_E9PVC5_E9PVC6_E9Q9E1_Q6NZJ6_peptide5	FALSCH	FALSCH	QVTQLAIDTEER	A0A0J9YUS5_E9PVC5_E9PVC6_E9Q9E1_Q6NZJ6	Eukaryotic translation initiation factor 4 gamma 1	A0A0J9YUS5;E9PVC5;E9PVC6;E9Q9E1;Q6NZJ6	A0A0J9YUS5_MOUSE;E9PVC5_MOUSE;E9PVC6_MOUSE;E9Q9E1_MOUSE;IF4G1_MOUSE	0.001622677
A0A0M3HEP8_Q6TEK5_peptide1	WAHR	FALSCH	GFGLLGSIFGK	A0A0M3HEP8_Q6TEK5	Vitamin K epoxide reductase complex subunit 1-like protein 1	A0A0M3HEP8;Q6TEK5	A0A0M3HEP8_MOUSE;VKORL_MOUSE	0.004043339
A0A0N4SUN3_A0A0N4SVX9_A0A0N4SWG7_A0A0N4SWH3_E9PXU9_E9QL12_Q9ESD7_peptide1	FALSCH	FALSCH	LQTIFLK	A0A0N4SUN3_A0A0N4SVX9_A0A0N4SWG7_A0A0N4SWH3_E9PXU9_E9QL12_Q9ESD7	Dysferlin	A0A0N4SUN3;A0A0N4SVX9;A0A0N4SWG7;A0A0N4SWH3;E9PXU9;E9QL12;Q9ESD7	A0A0N4SUN3_MOUSE;A0A0N4SVX9_MOUSE;A0A0N4SWG7_MOUSE;A0A0N4SWH3_MOUSE;E9PXU9_MOUSE;E9QL12_MOUSE;DYSF_MOUSE	0.000861749
A0A0N4SUN3_A0A0N4SVX9_A0A0N4SWG7_A0A0N4SWH3_E9PXU9_E9QL12_Q9ESD7_peptide2	FALSCH	FALSCH	DVILDDLSLTGEK	A0A0N4SUN3_A0A0N4SVX9_A0A0N4SWG7_A0A0N4SWH3_E9PXU9_E9QL12_Q9ESD7	Dysferlin	A0A0N4SUN3;A0A0N4SVX9;A0A0N4SWG7;A0A0N4SWH3;E9PXU9;E9QL12;Q9ESD7	A0A0N4SUN3_MOUSE;A0A0N4SVX9_MOUSE;A0A0N4SWG7_MOUSE;A0A0N4SWH3_MOUSE;E9PXU9_MOUSE;E9QL12_MOUSE;DYSF_MOUSE	0.000861749
A0A0N4SUN3_A0A0N4SVX9_A0A0N4SWG7_A0A0N4SWH3_E9PXU9_E9QL12_Q9ESD7_peptide3	WAHR	FALSCH	ISATGGEIEEEPAGVLK	A0A0N4SUN3_A0A0N4SVX9_A0A0N4SWG7_A0A0N4SWH3_E9PXU9_E9QL12_Q9ESD7	Dysferlin	A0A0N4SUN3;A0A0N4SVX9;A0A0N4SWG7;A0A0N4SWH3;E9PXU9;E9QL12;Q9ESD7	A0A0N4SUN3_MOUSE;A0A0N4SVX9_MOUSE;A0A0N4SWG7_MOUSE;A0A0N4SWH3_MOUSE;E9PXU9_MOUSE;E9QL12_MOUSE;DYSF_MOUSE	0.000861749
A0A0N4SUN3_A0A0N4SVX9_A0A0N4SWG7_A0A0N4SWH3_E9PXU9_E9QL12_Q9ESD7_peptide4	FALSCH	FALSCH	VPAHEVLFSR	A0A0N4SUN3_A0A0N4SVX9_A0A0N4SWG7_A0A0N4SWH3_E9PXU9_E9QL12_Q9ESD7	Dysferlin	A0A0N4SUN3;A0A0N4SVX9;A0A0N4SWG7;A0A0N4SWH3;E9PXU9;E9QL12;Q9ESD7	A0A0N4SUN3_MOUSE;A0A0N4SVX9_MOUSE;A0A0N4SWG7_MOUSE;A0A0N4SWH3_MOUSE;E9PXU9_MOUSE;E9QL12_MOUSE;DYSF_MOUSE	0.000861749
A0A0N4SUN3_A0A0N4SVX9_A0A0N4SWG7_A0A0N4SWH3_E9PXU9_E9QL12_Q9ESD7_peptide5	FALSCH	FALSCH	EDLYCPPIVVK	A0A0N4SUN3_A0A0N4SVX9_A0A0N4SWG7_A0A0N4SWH3_E9PXU9_E9QL12_Q9ESD7	Dysferlin	A0A0N4SUN3;A0A0N4SVX9;A0A0N4SWG7;A0A0N4SWH3;E9PXU9;E9QL12;Q9ESD7	A0A0N4SUN3_MOUSE;A0A0N4SVX9_MOUSE;A0A0N4SWG7_MOUSE;A0A0N4SWH3_MOUSE;E9PXU9_MOUSE;E9QL12_MOUSE;DYSF_MOUSE	0.000861749
A0A0N4SUN3_A0A0N4SVX9_A0A0N4SWG7_A0A0N4SWH3_E9PXU9_E9QL12_Q9ESD7_peptide6	FALSCH	FALSCH	IGETVIDLENR	A0A0N4SUN3_A0A0N4SVX9_A0A0N4SWG7_A0A0N4SWH3_E9PXU9_E9QL12_Q9ESD7	Dysferlin	A0A0N4SUN3;A0A0N4SVX9;A0A0N4SWG7;A0A0N4SWH3;E9PXU9;E9QL12;Q9ESD7	A0A0N4SUN3_MOUSE;A0A0N4SVX9_MOUSE;A0A0N4SWG7_MOUSE;A0A0N4SWH3_MOUSE;E9PXU9_MOUSE;E9QL12_MOUSE;DYSF_MOUSE	0.000861749
A0A0N4SUN3_A0A0N4SVX9_A0A0N4SWG7_A0A0N4SWH3_E9PXU9_E9QL12_Q9ESD7_peptide7	FALSCH	FALSCH	LAWFPLTR	A0A0N4SUN3_A0A0N4SVX9_A0A0N4SWG7_A0A0N4SWH3_E9PXU9_E9QL12_Q9ESD7	Dysferlin	A0A0N4SUN3;A0A0N4SVX9;A0A0N4SWG7;A0A0N4SWH3;E9PXU9;E9QL12;Q9ESD7	A0A0N4SUN3_MOUSE;A0A0N4SVX9_MOUSE;A0A0N4SWG7_MOUSE;A0A0N4SWH3_MOUSE;E9PXU9_MOUSE;E9QL12_MOUSE;DYSF_MOUSE	0.000861749
A0A0N4SUN3_A0A0N4SVX9_A0A0N4SWG7_A0A0N4SWH3_E9PXU9_E9QL12_Q9ESD7_peptide8	FALSCH	FALSCH	IEIQNQLLR	A0A0N4SUN3_A0A0N4SVX9_A0A0N4SWG7_A0A0N4SWH3_E9PXU9_E9QL12_Q9ESD7	Dysferlin	A0A0N4SUN3;A0A0N4SVX9;A0A0N4SWG7;A0A0N4SWH3;E9PXU9;E9QL12;Q9ESD7	A0A0N4SUN3_MOUSE;A0A0N4SVX9_MOUSE;A0A0N4SWG7_MOUSE;A0A0N4SWH3_MOUSE;E9PXU9_MOUSE;E9QL12_MOUSE;DYSF_MOUSE	0.000861749
A0A0N4SUN3_A0A0N4SVX9_A0A0N4SWG7_A0A0N4SWH3_E9PXU9_E9QL12_Q9ESD7_peptide9	FALSCH	FALSCH	EFTGFPDPYAELNTGK	A0A0N4SUN3_A0A0N4SVX9_A0A0N4SWG7_A0A0N4SWH3_E9PXU9_E9QL12_Q9ESD7	Dysferlin	A0A0N4SUN3;A0A0N4SVX9;A0A0N4SWG7;A0A0N4SWH3;E9PXU9;E9QL12;Q9ESD7	A0A0N4SUN3_MOUSE;A0A0N4SVX9_MOUSE;A0A0N4SWG7_MOUSE;A0A0N4SWH3_MOUSE;E9PXU9_MOUSE;E9QL12_MOUSE;DYSF_MOUSE	0.000861749
A0A0N4SUN3_A0A0N4SVX9_A0A0N4SWG7_A0A0N4SWH3_E9PXU9_E9QL12_Q9ESD7_peptide10	FALSCH	FALSCH	TDALLGEFR	A0A0N4SUN3_A0A0N4SVX9_A0A0N4SWG7_A0A0N4SWH3_E9PXU9_E9QL12_Q9ESD7	Dysferlin	A0A0N4SUN3;A0A0N4SVX9;A0A0N4SWG7;A0A0N4SWH3;E9PXU9;E9QL12;Q9ESD7	A0A0N4SUN3_MOUSE;A0A0N4SVX9_MOUSE;A0A0N4SWG7_MOUSE;A0A0N4SWH3_MOUSE;E9PXU9_MOUSE;E9QL12_MOUSE;DYSF_MOUSE	0.000861749
A0A0N4SUN3_A0A0N4SVX9_A0A0N4SWG7_A0A0N4SWH3_E9PXU9_E9QL12_Q9ESD7_peptide11	FALSCH	FALSCH	TQEETDDPSVIGEFK	A0A0N4SUN3_A0A0N4SVX9_A0A0N4SWG7_A0A0N4SWH3_E9PXU9_E9QL12_Q9ESD7	Dysferlin	A0A0N4SUN3;A0A0N4SVX9;A0A0N4SWG7;A0A0N4SWH3;E9PXU9;E9QL12;Q9ESD7	A0A0N4SUN3_MOUSE;A0A0N4SVX9_MOUSE;A0A0N4SWG7_MOUSE;A0A0N4SWH3_MOUSE;E9PXU9_MOUSE;E9QL12_MOUSE;DYSF_MOUSE	0.000861749
A0A0N4SUN3_A0A0N4SVX9_A0A0N4SWG7_A0A0N4SWH3_E9PXU9_E9QL12_Q9ESD7_peptide12	FALSCH	FALSCH	ITLYDYDLLSK	A0A0N4SUN3_A0A0N4SVX9_A0A0N4SWG7_A0A0N4SWH3_E9PXU9_E9QL12_Q9ESD7	Dysferlin	A0A0N4SUN3;A0A0N4SVX9;A0A0N4SWG7;A0A0N4SWH3;E9PXU9;E9QL12;Q9ESD7	A0A0N4SUN3_MOUSE;A0A0N4SVX9_MOUSE;A0A0N4SWG7_MOUSE;A0A0N4SWH3_MOUSE;E9PXU9_MOUSE;E9QL12_MOUSE;DYSF_MOUSE	0.000861749
A0A0N4SUN3_A0A0N4SVX9_A0A0N4SWG7_A0A0N4SWH3_E9PXU9_E9QL12_Q9ESD7_peptide13	FALSCH	FALSCH	SVSDQDNYIPCTLEPVFGK	A0A0N4SUN3_A0A0N4SVX9_A0A0N4SWG7_A0A0N4SWH3_E9PXU9_E9QL12_Q9ESD7	Dysferlin	A0A0N4SUN3;A0A0N4SVX9;A0A0N4SWG7;A0A0N4SWH3;E9PXU9;E9QL12;Q9ESD7	A0A0N4SUN3_MOUSE;A0A0N4SVX9_MOUSE;A0A0N4SWG7_MOUSE;A0A0N4SWH3_MOUSE;E9PXU9_MOUSE;E9QL12_MOUSE;DYSF_MOUSE	0.000861749
A0A0N4SUN3_A0A0N4SVX9_A0A0N4SWG7_A0A0N4SWH3_E9PXU9_E9QL12_Q9ESD7_peptide14	FALSCH	FALSCH	RPVVGQCTIR	A0A0N4SUN3_A0A0N4SVX9_A0A0N4SWG7_A0A0N4SWH3_E9PXU9_E9QL12_Q9ESD7	Dysferlin	A0A0N4SUN3;A0A0N4SVX9;A0A0N4SWG7;A0A0N4SWH3;E9PXU9;E9QL12;Q9ESD7	A0A0N4SUN3_MOUSE;A0A0N4SVX9_MOUSE;A0A0N4SWG7_MOUSE;A0A0N4SWH3_MOUSE;E9PXU9_MOUSE;E9QL12_MOUSE;DYSF_MOUSE	0.000861749
A0A0N4SUN3_A0A0N4SVX9_A0A0N4SWG7_A0A0N4SWH3_E9PXU9_E9QL12_Q9ESD7_peptide15	FALSCH	FALSCH	VEDLPADDILR	A0A0N4SUN3_A0A0N4SVX9_A0A0N4SWG7_A0A0N4SWH3_E9PXU9_E9QL12_Q9ESD7	Dysferlin	A0A0N4SUN3;A0A0N4SVX9;A0A0N4SWG7;A0A0N4SWH3;E9PXU9;E9QL12;Q9ESD7	A0A0N4SUN3_MOUSE;A0A0N4SVX9_MOUSE;A0A0N4SWG7_MOUSE;A0A0N4SWH3_MOUSE;E9PXU9_MOUSE;E9QL12_MOUSE;DYSF_MOUSE	0.000861749
A0A0N4SUN3_A0A0N4SVX9_A0A0N4SWG7_A0A0N4SWH3_E9PXU9_E9QL12_Q9ESD7_peptide16	FALSCH	FALSCH	GSQPAGELLAAFELIQR	A0A0N4SUN3_A0A0N4SVX9_A0A0N4SWG7_A0A0N4SWH3_E9PXU9_E9QL12_Q9ESD7	Dysferlin	A0A0N4SUN3;A0A0N4SVX9;A0A0N4SWG7;A0A0N4SWH3;E9PXU9;E9QL12;Q9ESD7	A0A0N4SUN3_MOUSE;A0A0N4SVX9_MOUSE;A0A0N4SWG7_MOUSE;A0A0N4SWH3_MOUSE;E9PXU9_MOUSE;E9QL12_MOUSE;DYSF_MOUSE	0.000861749
A0A0N4SUN3_A0A0N4SVX9_A0A0N4SWG7_A0A0N4SWH3_E9PXU9_E9QL12_Q9ESD7_peptide17	FALSCH	FALSCH	FVFPFDYLPAEQVCAVAK	A0A0N4SUN3_A0A0N4SVX9_A0A0N4SWG7_A0A0N4SWH3_E9PXU9_E9QL12_Q9ESD7	Dysferlin	A0A0N4SUN3;A0A0N4SVX9;A0A0N4SWG7;A0A0N4SWH3;E9PXU9;E9QL12;Q9ESD7	A0A0N4SUN3_MOUSE;A0A0N4SVX9_MOUSE;A0A0N4SWG7_MOUSE;A0A0N4SWH3_MOUSE;E9PXU9_MOUSE;E9QL12_MOUSE;DYSF_MOUSE	0.000861749
A0A0N4SUN3_A0A0N4SVX9_A0A0N4SWG7_A0A0N4SWH3_E9PXU9_E9QL12_Q9ESD7_peptide18	FALSCH	FALSCH	LEANLEQVHLALK	A0A0N4SUN3_A0A0N4SVX9_A0A0N4SWG7_A0A0N4SWH3_E9PXU9_E9QL12_Q9ESD7	Dysferlin	A0A0N4SUN3;A0A0N4SVX9;A0A0N4SWG7;A0A0N4SWH3;E9PXU9;E9QL12;Q9ESD7	A0A0N4SUN3_MOUSE;A0A0N4SVX9_MOUSE;A0A0N4SWG7_MOUSE;A0A0N4SWH3_MOUSE;E9PXU9_MOUSE;E9QL12_MOUSE;DYSF_MOUSE	0.000861749
A0A0N4SUN3_A0A0N4SVX9_A0A0N4SWG7_A0A0N4SWH3_E9PXU9_E9QL12_Q9ESD7_peptide19	FALSCH	FALSCH	VYDTQLENVEAFGGLSDFCNTFK	A0A0N4SUN3_A0A0N4SVX9_A0A0N4SWG7_A0A0N4SWH3_E9PXU9_E9QL12_Q9ESD7	Dysferlin	A0A0N4SUN3;A0A0N4SVX9;A0A0N4SWG7;A0A0N4SWH3;E9PXU9;E9QL12;Q9ESD7	A0A0N4SUN3_MOUSE;A0A0N4SVX9_MOUSE;A0A0N4SWG7_MOUSE;A0A0N4SWH3_MOUSE;E9PXU9_MOUSE;E9QL12_MOUSE;DYSF_MOUSE	0.000861749
A0A0N4SUN3_A0A0N4SVX9_A0A0N4SWG7_A0A0N4SWH3_E9PXU9_E9QL12_Q9ESD7_peptide20	FALSCH	FALSCH	DYTIEEIEAGR	A0A0N4SUN3_A0A0N4SVX9_A0A0N4SWG7_A0A0N4SWH3_E9PXU9_E9QL12_Q9ESD7	Dysferlin	A0A0N4SUN3;A0A0N4SVX9;A0A0N4SWG7;A0A0N4SWH3;E9PXU9;E9QL12;Q9ESD7	A0A0N4SUN3_MOUSE;A0A0N4SVX9_MOUSE;A0A0N4SWG7_MOUSE;A0A0N4SWH3_MOUSE;E9PXU9_MOUSE;E9QL12_MOUSE;DYSF_MOUSE	0.000861749
A0A0N4SUN8_A0A0N4SUQ1_A0A0N4SV32_A0A0N4SWH2_Q3UMP4_Q9CY58_peptide1	WAHR	FALSCH	FDQLFDDESDPFEVLK	A0A0N4SUN8_A0A0N4SUQ1_A0A0N4SV32_A0A0N4SWH2_Q3UMP4_Q9CY58	Plasminogen activator inhibitor 1 RNA-binding protein	A0A0N4SUN8;A0A0N4SUQ1;A0A0N4SV32;A0A0N4SWH2;Q3UMP4;Q9CY58	A0A0N4SUN8_MOUSE;A0A0N4SUQ1_MOUSE;A0A0N4SV32_MOUSE;A0A0N4SWH2_MOUSE;Q3UMP4_MOUSE;PAIRB_MOUSE	0.00015636
A0A0N4SUN8_A0A0N4SUQ1_A0A0N4SV32_A0A0N4SWH2_Q3UMP4_Q9CY58_peptide2	FALSCH	FALSCH	EETQPPVALKK	A0A0N4SUN8_A0A0N4SUQ1_A0A0N4SV32_A0A0N4SWH2_Q3UMP4_Q9CY58	Plasminogen activator inhibitor 1 RNA-binding protein	A0A0N4SUN8;A0A0N4SUQ1;A0A0N4SV32;A0A0N4SWH2;Q3UMP4;Q9CY58	A0A0N4SUN8_MOUSE;A0A0N4SUQ1_MOUSE;A0A0N4SV32_MOUSE;A0A0N4SWH2_MOUSE;Q3UMP4_MOUSE;PAIRB_MOUSE	0.00015636
A0A0N4SUN8_A0A0N4SUQ1_A0A0N4SV32_A0A0N4SWH2_Q3UMP4_Q9CY58_peptide3	WAHR	FALSCH	PGHLQEGFGCVVTNR	A0A0N4SUN8_A0A0N4SUQ1_A0A0N4SV32_A0A0N4SWH2_Q3UMP4_Q9CY58	Plasminogen activator inhibitor 1 RNA-binding protein	A0A0N4SUN8;A0A0N4SUQ1;A0A0N4SV32;A0A0N4SWH2;Q3UMP4;Q9CY58	A0A0N4SUN8_MOUSE;A0A0N4SUQ1_MOUSE;A0A0N4SV32_MOUSE;A0A0N4SWH2_MOUSE;Q3UMP4_MOUSE;PAIRB_MOUSE	0.00015636
A0A0N4SUP6_Q3UU94_peptide1	WAHR	FALSCH	LGAQFLK	A0A0N4SUP6_Q3UU94	MANSC domain-containing protein 4	A0A0N4SUP6;Q3UU94	A0A0N4SUP6_MOUSE;MANS4_MOUSE	0.000376561
A0A0N4SVB8_Q9CQW2_peptide1	FALSCH	FALSCH	EICCYSISCK	A0A0N4SVB8_Q9CQW2	ADP-ribosylation factor-like protein 8B	A0A0N4SVB8;Q9CQW2	A0A0N4SVB8_MOUSE;ARL8B_MOUSE	0.001167724
A0A0N4SVB8_Q9CQW2_peptide2	WAHR	FALSCH	DLPNALDEK	A0A0N4SVB8_Q9CQW2	ADP-ribosylation factor-like protein 8B	A0A0N4SVB8;Q9CQW2	A0A0N4SVB8_MOUSE;ARL8B_MOUSE	0.001167724
A0A0N4SVB8_Q9CQW2_peptide3	FALSCH	FALSCH	MNLSAIQDR	A0A0N4SVB8_Q9CQW2	ADP-ribosylation factor-like protein 8B	A0A0N4SVB8;Q9CQW2	A0A0N4SVB8_MOUSE;ARL8B_MOUSE	0.001167724
A0A0N4SVB8_Q9CQW2_peptide4	FALSCH	FALSCH	NELHNLLDKPQLQGIPVLVLGNK	A0A0N4SVB8_Q9CQW2	ADP-ribosylation factor-like protein 8B	A0A0N4SVB8;Q9CQW2	A0A0N4SVB8_MOUSE;ARL8B_MOUSE	0.001167724
A0A0N4SVK8_Q8BGK2_peptide1	FALSCH	FALSCH	TGGLDSLVLSPGR	A0A0N4SVK8_Q8BGK2	[Protein ADP-ribosylarginine] hydrolase-like protein 1	A0A0N4SVK8;Q8BGK2	A0A0N4SVK8_MOUSE;ARHL1_MOUSE	0.003017431
A0A0N4SVK8_Q8BGK2_peptide2	FALSCH	FALSCH	ENSVLGSIQEELQK	A0A0N4SVK8_Q8BGK2	[Protein ADP-ribosylarginine] hydrolase-like protein 1	A0A0N4SVK8;Q8BGK2	A0A0N4SVK8_MOUSE;ARHL1_MOUSE	0.003017431
A0A0N4SVK8_Q8BGK2_peptide3	FALSCH	FALSCH	VLPLAEEYCR	A0A0N4SVK8_Q8BGK2	[Protein ADP-ribosylarginine] hydrolase-like protein 1	A0A0N4SVK8;Q8BGK2	A0A0N4SVK8_MOUSE;ARHL1_MOUSE	0.003017431
A0A0N4SVK8_Q8BGK2_peptide4	WAHR	FALSCH	GLYQELEHK	A0A0N4SVK8_Q8BGK2	[Protein ADP-ribosylarginine] hydrolase-like protein 1	A0A0N4SVK8;Q8BGK2	A0A0N4SVK8_MOUSE;ARHL1_MOUSE	0.003017431
A0A0N4SVQ1_Q62425_peptide1	WAHR	FALSCH	LALFNPDVSWDR	A0A0N4SVQ1_Q62425	Cytochrome c oxidase subunit NDUFA4	A0A0N4SVQ1;Q62425	A0A0N4SVQ1_MOUSE;NDUA4_MOUSE	0.00000177382
A0A0N4SVQ1_Q62425_peptide2	WAHR	FALSCH	FYSVNVDYSK	A0A0N4SVQ1_Q62425	Cytochrome c oxidase subunit NDUFA4	A0A0N4SVQ1;Q62425	A0A0N4SVQ1_MOUSE;NDUA4_MOUSE	0.00000177382
A0A0N4SVQ1_Q62425_peptide3	WAHR	FALSCH	LALFNPDVSWDRK	A0A0N4SVQ1_Q62425	Cytochrome c oxidase subunit NDUFA4	A0A0N4SVQ1;Q62425	A0A0N4SVQ1_MOUSE;NDUA4_MOUSE	0.00000177382
A0A0N4SVT3_A0A0N4SW28_Q9DAS9_peptide1	WAHR	FALSCH	SDPLLMGIPTSENPFK	A0A0N4SVT3_A0A0N4SW28_Q9DAS9	Guanine nucleotide-binding protein subunit gamma (Fragment);Guanine nucleotide-binding protein subunit gamma;Guanine nucleotide-binding protein G(I)/G(S)/G(O) subunit gamma-12	A0A0N4SVT3;A0A0N4SW28;Q9DAS9	A0A0N4SVT3_MOUSE;A0A0N4SW28_MOUSE;GBG12_MOUSE	0.004102004
A0A0R3P9C8_Q9DC69_peptide1	WAHR	FALSCH	NFDFEDVFVNIPR	A0A0R3P9C8_Q9DC69	NADH dehydrogenase [ubiquinone] 1 alpha subcomplex subunit 9, mitochondrial;NADH dehydrogenase [ubiquinone] 1 alpha subcomplex subunit 9, mitochondrial	A0A0R3P9C8;Q9DC69	A0A0R3P9C8_MOUSE;NDUA9_MOUSE	0.00000255233
A0A0R3P9C8_Q9DC69_peptide2	WAHR	FALSCH	AVQHSNVVINLIGR	A0A0R3P9C8_Q9DC69	NADH dehydrogenase [ubiquinone] 1 alpha subcomplex subunit 9, mitochondrial;NADH dehydrogenase [ubiquinone] 1 alpha subcomplex subunit 9, mitochondrial	A0A0R3P9C8;Q9DC69	A0A0R3P9C8_MOUSE;NDUA9_MOUSE	0.00000255233
A0A0R3P9C8_Q9DC69_peptide3	WAHR	FALSCH	SSVSGVVATVFGATGFLGR	A0A0R3P9C8_Q9DC69	NADH dehydrogenase [ubiquinone] 1 alpha subcomplex subunit 9, mitochondrial;NADH dehydrogenase [ubiquinone] 1 alpha subcomplex subunit 9, mitochondrial	A0A0R3P9C8;Q9DC69	A0A0R3P9C8_MOUSE;NDUA9_MOUSE	0.00000255233
A0A0R3P9C8_Q9DC69_peptide4	WAHR	FALSCH	TFAFTGPNR	A0A0R3P9C8_Q9DC69	NADH dehydrogenase [ubiquinone] 1 alpha subcomplex subunit 9, mitochondrial;NADH dehydrogenase [ubiquinone] 1 alpha subcomplex subunit 9, mitochondrial	A0A0R3P9C8;Q9DC69	A0A0R3P9C8_MOUSE;NDUA9_MOUSE	0.00000255233
A0A0R3P9C8_Q9DC69_peptide5	WAHR	FALSCH	LFGLSPFEPWTTK	A0A0R3P9C8_Q9DC69	NADH dehydrogenase [ubiquinone] 1 alpha subcomplex subunit 9, mitochondrial;NADH dehydrogenase [ubiquinone] 1 alpha subcomplex subunit 9, mitochondrial	A0A0R3P9C8;Q9DC69	A0A0R3P9C8_MOUSE;NDUA9_MOUSE	0.00000255233
A0A0R3P9C8_Q9DC69_peptide6	WAHR	FALSCH	GIVNATKDPDAVGK	A0A0R3P9C8_Q9DC69	NADH dehydrogenase [ubiquinone] 1 alpha subcomplex subunit 9, mitochondrial;NADH dehydrogenase [ubiquinone] 1 alpha subcomplex subunit 9, mitochondrial	A0A0R3P9C8;Q9DC69	A0A0R3P9C8_MOUSE;NDUA9_MOUSE	0.00000255233
A0A0R3P9C8_Q9DC69_peptide7	WAHR	FALSCH	QPVYVADVSK	A0A0R3P9C8_Q9DC69	NADH dehydrogenase [ubiquinone] 1 alpha subcomplex subunit 9, mitochondrial;NADH dehydrogenase [ubiquinone] 1 alpha subcomplex subunit 9, mitochondrial	A0A0R3P9C8;Q9DC69	A0A0R3P9C8_MOUSE;NDUA9_MOUSE	0.00000255233
A0A0R3P9C8_Q9DC69_peptide8	WAHR	FALSCH	MGSQVIIPYR	A0A0R3P9C8_Q9DC69	NADH dehydrogenase [ubiquinone] 1 alpha subcomplex subunit 9, mitochondrial;NADH dehydrogenase [ubiquinone] 1 alpha subcomplex subunit 9, mitochondrial	A0A0R3P9C8;Q9DC69	A0A0R3P9C8_MOUSE;NDUA9_MOUSE	0.00000255233
A0A0R3P9C8_Q9DC69_peptide9	WAHR	FALSCH	SVFPEAIIIRPSDIFGR	A0A0R3P9C8_Q9DC69	NADH dehydrogenase [ubiquinone] 1 alpha subcomplex subunit 9, mitochondrial;NADH dehydrogenase [ubiquinone] 1 alpha subcomplex subunit 9, mitochondrial	A0A0R3P9C8;Q9DC69	A0A0R3P9C8_MOUSE;NDUA9_MOUSE	0.00000255233
A0A0R3P9C8_Q9DC69_peptide10	WAHR	FALSCH	KAVQHSNVVINLIGR	A0A0R3P9C8_Q9DC69	NADH dehydrogenase [ubiquinone] 1 alpha subcomplex subunit 9, mitochondrial;NADH dehydrogenase [ubiquinone] 1 alpha subcomplex subunit 9, mitochondrial	A0A0R3P9C8;Q9DC69	A0A0R3P9C8_MOUSE;NDUA9_MOUSE	0.00000255233
A0A0R3P9C8_Q9DC69_peptide11	WAHR	FALSCH	FLNHFANYR	A0A0R3P9C8_Q9DC69	NADH dehydrogenase [ubiquinone] 1 alpha subcomplex subunit 9, mitochondrial;NADH dehydrogenase [ubiquinone] 1 alpha subcomplex subunit 9, mitochondrial	A0A0R3P9C8;Q9DC69	A0A0R3P9C8_MOUSE;NDUA9_MOUSE	0.00000255233
A0A0R3P9C8_Q9DC69_peptide12	WAHR	FALSCH	WLSSEIEETKPAK	A0A0R3P9C8_Q9DC69	NADH dehydrogenase [ubiquinone] 1 alpha subcomplex subunit 9, mitochondrial;NADH dehydrogenase [ubiquinone] 1 alpha subcomplex subunit 9, mitochondrial	A0A0R3P9C8;Q9DC69	A0A0R3P9C8_MOUSE;NDUA9_MOUSE	0.00000255233
A0A0R3P9C8_Q9DC69_peptide13	WAHR	FALSCH	IHISDVMPTDLPGLEDLGVQPTPLELK	A0A0R3P9C8_Q9DC69	NADH dehydrogenase [ubiquinone] 1 alpha subcomplex subunit 9, mitochondrial;NADH dehydrogenase [ubiquinone] 1 alpha subcomplex subunit 9, mitochondrial	A0A0R3P9C8;Q9DC69	A0A0R3P9C8_MOUSE;NDUA9_MOUSE	0.00000255233
A0A0R3P9C8_Q9DC69_peptide14	WAHR	FALSCH	CDVYDIMHLR	A0A0R3P9C8_Q9DC69	NADH dehydrogenase [ubiquinone] 1 alpha subcomplex subunit 9, mitochondrial;NADH dehydrogenase [ubiquinone] 1 alpha subcomplex subunit 9, mitochondrial	A0A0R3P9C8;Q9DC69	A0A0R3P9C8_MOUSE;NDUA9_MOUSE	0.00000255233
A0A0R3P9C8_Q9DC69_peptide15	WAHR	FALSCH	LMGDLGQLTFLEWDAR	A0A0R3P9C8_Q9DC69	NADH dehydrogenase [ubiquinone] 1 alpha subcomplex subunit 9, mitochondrial;NADH dehydrogenase [ubiquinone] 1 alpha subcomplex subunit 9, mitochondrial	A0A0R3P9C8;Q9DC69	A0A0R3P9C8_MOUSE;NDUA9_MOUSE	0.00000255233
A0A0R3P9C8_Q9DC69_peptide16	WAHR	FALSCH	FIHVSHLNASMK	A0A0R3P9C8_Q9DC69	NADH dehydrogenase [ubiquinone] 1 alpha subcomplex subunit 9, mitochondrial;NADH dehydrogenase [ubiquinone] 1 alpha subcomplex subunit 9, mitochondrial	A0A0R3P9C8;Q9DC69	A0A0R3P9C8_MOUSE;NDUA9_MOUSE	0.00000255233
A0A0R3P9C8_Q9DC69_peptide17	WAHR	FALSCH	YVVNHLGR	A0A0R3P9C8_Q9DC69	NADH dehydrogenase [ubiquinone] 1 alpha subcomplex subunit 9, mitochondrial;NADH dehydrogenase [ubiquinone] 1 alpha subcomplex subunit 9, mitochondrial	A0A0R3P9C8;Q9DC69	A0A0R3P9C8_MOUSE;NDUA9_MOUSE	0.00000255233
A0A0R3P9C8_Q9DC69_peptide18	WAHR	FALSCH	YLLFHLVK	A0A0R3P9C8_Q9DC69	NADH dehydrogenase [ubiquinone] 1 alpha subcomplex subunit 9, mitochondrial;NADH dehydrogenase [ubiquinone] 1 alpha subcomplex subunit 9, mitochondrial	A0A0R3P9C8;Q9DC69	A0A0R3P9C8_MOUSE;NDUA9_MOUSE	0.00000255233
A0A0R4J016_Q32M08_peptide1	WAHR	FALSCH	IHDDLAR	A0A0R4J016_Q32M08	tRNA-dihydrouridine synthase;tRNA-dihydrouridine(20a/20b) synthase [NAD(P)+]-like	A0A0R4J016;Q32M08	A0A0R4J016_MOUSE;DUS4L_MOUSE	0.002513934
A0A0R4J052_D3YWI0_E9PYA3_E9Q2H8_G5E8T9_Q99KB8_peptide1	WAHR	FALSCH	ALLEVLGR	A0A0R4J052_D3YWI0_E9PYA3_E9Q2H8_G5E8T9_Q99KB8	Hydroxyacylglutathione hydrolase, mitochondrial;Hydroxyacylglutathione hydrolase, mitochondrial (Fragment);Hydroxyacylglutathione hydrolase, mitochondrial (Fragment);Hydroxyacylglutathione hydrolase, mitochondrial (Fragment);Hydroxyacyl glutathione hydrolase;Hydroxyacylglutathione hydrolase, mitochondrial	A0A0R4J052;D3YWI0;E9PYA3;E9Q2H8;G5E8T9;Q99KB8	A0A0R4J052_MOUSE;D3YWI0_MOUSE;E9PYA3_MOUSE;E9Q2H8_MOUSE;G5E8T9_MOUSE;GLO2_MOUSE	0.002926745
A0A0R4J052_D3YWI0_E9PYA3_E9Q2H8_G5E8T9_Q99KB8_peptide2	FALSCH	FALSCH	VTHLSTLQVGSLSVK	A0A0R4J052_D3YWI0_E9PYA3_E9Q2H8_G5E8T9_Q99KB8	Hydroxyacylglutathione hydrolase, mitochondrial;Hydroxyacylglutathione hydrolase, mitochondrial (Fragment);Hydroxyacylglutathione hydrolase, mitochondrial (Fragment);Hydroxyacylglutathione hydrolase, mitochondrial (Fragment);Hydroxyacyl glutathione hydrolase;Hydroxyacylglutathione hydrolase, mitochondrial	A0A0R4J052;D3YWI0;E9PYA3;E9Q2H8;G5E8T9;Q99KB8	A0A0R4J052_MOUSE;D3YWI0_MOUSE;E9PYA3_MOUSE;E9Q2H8_MOUSE;G5E8T9_MOUSE;GLO2_MOUSE	0.002926745
A0A0R4J083_peptide1	FALSCH	FALSCH	AQDTAELFFEDVR	A0A0R4J083	Long-chain-specific acyl-CoA dehydrogenase, mitochondrial	A0A0R4J083	A0A0R4J083_MOUSE	0.0000393789
A0A0R4J083_peptide2	WAHR	WAHR	KLTDIGIR	A0A0R4J083	Long-chain-specific acyl-CoA dehydrogenase, mitochondrial	A0A0R4J083	A0A0R4J083_MOUSE	0.0000393789
A0A0R4J083_peptide3	FALSCH	FALSCH	QGLLGINIAEK	A0A0R4J083	Long-chain-specific acyl-CoA dehydrogenase, mitochondrial	A0A0R4J083	A0A0R4J083_MOUSE	0.0000393789
A0A0R4J083_peptide4	FALSCH	FALSCH	IFSSEHDIFR	A0A0R4J083	Long-chain-specific acyl-CoA dehydrogenase, mitochondrial	A0A0R4J083	A0A0R4J083_MOUSE	0.0000393789
A0A0R4J083_peptide5	FALSCH	FALSCH	LPANALLGEENK	A0A0R4J083	Long-chain-specific acyl-CoA dehydrogenase, mitochondrial	A0A0R4J083	A0A0R4J083_MOUSE	0.0000393789
A0A0R4J083_peptide6	FALSCH	FALSCH	VQPIYGGTNEIMK	A0A0R4J083	Long-chain-specific acyl-CoA dehydrogenase, mitochondrial	A0A0R4J083	A0A0R4J083_MOUSE	0.0000393789
A0A0R4J083_peptide7	FALSCH	FALSCH	TVAHIQTVQHK	A0A0R4J083	Long-chain-specific acyl-CoA dehydrogenase, mitochondrial	A0A0R4J083	A0A0R4J083_MOUSE	0.0000393789
A0A0R4J083_peptide8	FALSCH	FALSCH	SGSDWILNGSK	A0A0R4J083	Long-chain-specific acyl-CoA dehydrogenase, mitochondrial	A0A0R4J083	A0A0R4J083_MOUSE	0.0000393789
A0A0R4J083_peptide9	FALSCH	FALSCH	AFVDSCLQLHETK	A0A0R4J083	Long-chain-specific acyl-CoA dehydrogenase, mitochondrial	A0A0R4J083	A0A0R4J083_MOUSE	0.0000393789
A0A0R4J083_peptide10	FALSCH	FALSCH	SPAHGISLFLVENGMK	A0A0R4J083	Long-chain-specific acyl-CoA dehydrogenase, mitochondrial	A0A0R4J083	A0A0R4J083_MOUSE	0.0000393789
A0A0R4J083_peptide11	FALSCH	FALSCH	GFYYLMQELPQER	A0A0R4J083	Long-chain-specific acyl-CoA dehydrogenase, mitochondrial	A0A0R4J083	A0A0R4J083_MOUSE	0.0000393789
A0A0R4J083_peptide12	FALSCH	FALSCH	LPANALLGEENKGFYYLMQELPQER	A0A0R4J083	Long-chain-specific acyl-CoA dehydrogenase, mitochondrial	A0A0R4J083	A0A0R4J083_MOUSE	0.0000393789
A0A0R4J0A1_Q99LJ2_peptide1	WAHR	FALSCH	EDFVEAVR	A0A0R4J0A1_Q99LJ2	Ankyrin repeat and BTB/POZ domain-containing protein 1	A0A0R4J0A1;Q99LJ2	A0A0R4J0A1_MOUSE;ABTB1_MOUSE	0.004430197
A0A0R4J0D3_Q3TDQ1_peptide1	WAHR	FALSCH	EGDYFTQQGEFR	A0A0R4J0D3_Q3TDQ1	Dolichyl-diphosphooligosaccharide--protein glycosyltransferase subunit STT3B	A0A0R4J0D3;Q3TDQ1	A0A0R4J0D3_MOUSE;STT3B_MOUSE	0.007519305
A0A0R4J0D3_Q3TDQ1_peptide2	WAHR	FALSCH	EAYFWLR	A0A0R4J0D3_Q3TDQ1	Dolichyl-diphosphooligosaccharide--protein glycosyltransferase subunit STT3B	A0A0R4J0D3;Q3TDQ1	A0A0R4J0D3_MOUSE;STT3B_MOUSE	0.007519305
A0A0R4J0I1_P07759_peptide1	WAHR	FALSCH	AVLDVAETGTEAAAATGVIGGIR	A0A0R4J0I1_P07759	MCG1051009;Serine protease inhibitor A3K	A0A0R4J0I1;P07759	A0A0R4J0I1_MOUSE;SPA3K_MOUSE	0.006176109
A0A0R4J0I1_P07759_peptide2	WAHR	FALSCH	TMEEILEGLK	A0A0R4J0I1_P07759	MCG1051009;Serine protease inhibitor A3K	A0A0R4J0I1;P07759	A0A0R4J0I1_MOUSE;SPA3K_MOUSE	0.006176109
A0A0R4J0I1_P07759_peptide3	WAHR	FALSCH	KLSVSQVVHK	A0A0R4J0I1_P07759	MCG1051009;Serine protease inhibitor A3K	A0A0R4J0I1;P07759	A0A0R4J0I1_MOUSE;SPA3K_MOUSE	0.006176109
A0A0R4J0J1_A0A0R4J1D0_P59108_Q0VE82_Q1RLL3_Q3UYN2_Q8BLR2_Q8BT60_Q8JZW4_Q9D6C8_Q9DC53_Q9Z140_peptide1	WAHR	FALSCH	DIVQFVPFR	A0A0R4J0J1_A0A0R4J1D0_P59108_Q0VE82_Q1RLL3_Q3UYN2_Q8BLR2_Q8BT60_Q8JZW4_Q9D6C8_Q9DC53_Q9Z140	Copine-9;Copine-2;Copine-2;Copine-7;Copine-9;Copine-6;Copine-4;Copine-3;Copine-5;Copine-4;Copine-8;Copine-6	A0A0R4J0J1;A0A0R4J1D0;P59108;Q0VE82;Q1RLL3;Q3UYN2;Q8BLR2;Q8BT60;Q8JZW4;Q9D6C8;Q9DC53;Q9Z140	A0A0R4J0J1_MOUSE;A0A0R4J1D0_MOUSE;CPNE2_MOUSE;CPNE7_MOUSE;CPNE9_MOUSE;Q3UYN2_MOUSE;CPNE4_MOUSE;CPNE3_MOUSE;CPNE5_MOUSE;Q9D6C8_MOUSE;CPNE8_MOUSE;CPNE6_MOUSE	0.00348941
A0A0R4J166_Q9D783_peptide1	WAHR	FALSCH	ALPTVFESVR	A0A0R4J166_Q9D783	Kelch-like protein 40	A0A0R4J166;Q9D783	A0A0R4J166_MOUSE;KLH40_MOUSE	0.0000221001
A0A0R4J166_Q9D783_peptide2	WAHR	FALSCH	LVLAACSPYFR	A0A0R4J166_Q9D783	Kelch-like protein 40	A0A0R4J166;Q9D783	A0A0R4J166_MOUSE;KLH40_MOUSE	0.0000221001
A0A0R4J166_Q9D783_peptide3	WAHR	FALSCH	FLDCVVR	A0A0R4J166_Q9D783	Kelch-like protein 40	A0A0R4J166;Q9D783	A0A0R4J166_MOUSE;KLH40_MOUSE	0.0000221001
A0A0R4J166_Q9D783_peptide4	WAHR	FALSCH	LGLLLDCAR	A0A0R4J166_Q9D783	Kelch-like protein 40	A0A0R4J166;Q9D783	A0A0R4J166_MOUSE;KLH40_MOUSE	0.0000221001
A0A0R4J166_Q9D783_peptide5	WAHR	FALSCH	FLAEPDSAGEVR	A0A0R4J166_Q9D783	Kelch-like protein 40	A0A0R4J166;Q9D783	A0A0R4J166_MOUSE;KLH40_MOUSE	0.0000221001
A0A0R4J166_Q9D783_peptide6	WAHR	FALSCH	SLFGATVHDGR	A0A0R4J166_Q9D783	Kelch-like protein 40	A0A0R4J166;Q9D783	A0A0R4J166_MOUSE;KLH40_MOUSE	0.0000221001
A0A0R4J166_Q9D783_peptide7	WAHR	FALSCH	IFVAAGVTDTGLTSSSEVYSIADNK	A0A0R4J166_Q9D783	Kelch-like protein 40	A0A0R4J166;Q9D783	A0A0R4J166_MOUSE;KLH40_MOUSE	0.0000221001
A0A0R4J166_Q9D783_peptide8	WAHR	FALSCH	VLPGILNDTLR	A0A0R4J166_Q9D783	Kelch-like protein 40	A0A0R4J166;Q9D783	A0A0R4J166_MOUSE;KLH40_MOUSE	0.0000221001
A0A0R4J166_Q9D783_peptide9	WAHR	FALSCH	ELKDSEDSLDSVLCYDR	A0A0R4J166_Q9D783	Kelch-like protein 40	A0A0R4J166;Q9D783	A0A0R4J166_MOUSE;KLH40_MOUSE	0.0000221001
A0A0R4J166_Q9D783_peptide10	WAHR	FALSCH	DSEDSLDSVLCYDR	A0A0R4J166_Q9D783	Kelch-like protein 40	A0A0R4J166;Q9D783	A0A0R4J166_MOUSE;KLH40_MOUSE	0.0000221001
A0A0R4J166_Q9D783_peptide11	WAHR	FALSCH	LYQQTLLQDGLK	A0A0R4J166_Q9D783	Kelch-like protein 40	A0A0R4J166;Q9D783	A0A0R4J166_MOUSE;KLH40_MOUSE	0.0000221001
A0A0R4J166_Q9D783_peptide12	WAHR	FALSCH	EIAYAAGATFLPVR	A0A0R4J166_Q9D783	Kelch-like protein 40	A0A0R4J166;Q9D783	A0A0R4J166_MOUSE;KLH40_MOUSE	0.0000221001
A0A0R4J166_Q9D783_peptide13	WAHR	FALSCH	LCLANCLAVFR	A0A0R4J166_Q9D783	Kelch-like protein 40	A0A0R4J166;Q9D783	A0A0R4J166_MOUSE;KLH40_MOUSE	0.0000221001
A0A0R4J166_Q9D783_peptide14	WAHR	FALSCH	WTSFEAFPQER	A0A0R4J166_Q9D783	Kelch-like protein 40	A0A0R4J166;Q9D783	A0A0R4J166_MOUSE;KLH40_MOUSE	0.0000221001
A0A0R4J166_Q9D783_peptide15	WAHR	FALSCH	TLGLEQAEEQR	A0A0R4J166_Q9D783	Kelch-like protein 40	A0A0R4J166;Q9D783	A0A0R4J166_MOUSE;KLH40_MOUSE	0.0000221001
A0A0R4J166_Q9D783_peptide16	WAHR	FALSCH	LYQQTLLQDGLKDMLDHGK	A0A0R4J166_Q9D783	Kelch-like protein 40	A0A0R4J166;Q9D783	A0A0R4J166_MOUSE;KLH40_MOUSE	0.0000221001
A0A0R4J194_A2A542_A2A545_peptide1	FALSCH	FALSCH	TSLAPIIVYIK	A0A0R4J194_A2A542_A2A545	Voltage-dependent L-type calcium channel subunit beta-1;Voltage-dependent L-type calcium channel subunit beta-1;Calcium channel, voltage-dependent, beta 1 subunit, isoform CRA_b	A0A0R4J194;A2A542;A2A545	A0A0R4J194_MOUSE;A2A542_MOUSE;A2A545_MOUSE	0.001222669
A0A0R4J194_A2A542_A2A545_peptide2	FALSCH	FALSCH	ATHPPSSTPPNPLLNR	A0A0R4J194_A2A542_A2A545	Voltage-dependent L-type calcium channel subunit beta-1;Voltage-dependent L-type calcium channel subunit beta-1;Calcium channel, voltage-dependent, beta 1 subunit, isoform CRA_b	A0A0R4J194;A2A542;A2A545	A0A0R4J194_MOUSE;A2A542_MOUSE;A2A545_MOUSE	0.001222669
A0A0R4J194_A2A542_A2A545_peptide3	FALSCH	FALSCH	LLQEQTLR	A0A0R4J194_A2A542_A2A545	Voltage-dependent L-type calcium channel subunit beta-1;Voltage-dependent L-type calcium channel subunit beta-1;Calcium channel, voltage-dependent, beta 1 subunit, isoform CRA_b	A0A0R4J194;A2A542;A2A545	A0A0R4J194_MOUSE;A2A542_MOUSE;A2A545_MOUSE	0.001222669
A0A0R4J194_A2A542_A2A545_peptide4	FALSCH	FALSCH	SGDNSSSSLGDVVTGTR	A0A0R4J194_A2A542_A2A545	Voltage-dependent L-type calcium channel subunit beta-1;Voltage-dependent L-type calcium channel subunit beta-1;Calcium channel, voltage-dependent, beta 1 subunit, isoform CRA_b	A0A0R4J194;A2A542;A2A545	A0A0R4J194_MOUSE;A2A542_MOUSE;A2A545_MOUSE	0.001222669
A0A0R4J194_A2A542_A2A545_peptide5	FALSCH	FALSCH	EGCEVGFIPSPVK	A0A0R4J194_A2A542_A2A545	Voltage-dependent L-type calcium channel subunit beta-1;Voltage-dependent L-type calcium channel subunit beta-1;Calcium channel, voltage-dependent, beta 1 subunit, isoform CRA_b	A0A0R4J194;A2A542;A2A545	A0A0R4J194_MOUSE;A2A542_MOUSE;A2A545_MOUSE	0.001222669
A0A0R4J194_A2A542_A2A545_peptide6	FALSCH	FALSCH	TKPVAFAVR	A0A0R4J194_A2A542_A2A545	Voltage-dependent L-type calcium channel subunit beta-1;Voltage-dependent L-type calcium channel subunit beta-1;Calcium channel, voltage-dependent, beta 1 subunit, isoform CRA_b	A0A0R4J194;A2A542;A2A545	A0A0R4J194_MOUSE;A2A542_MOUSE;A2A545_MOUSE	0.001222669
A0A0R4J194_A2A542_A2A545_peptide7	FALSCH	FALSCH	TLQLVALDADTINHPAQLSK	A0A0R4J194_A2A542_A2A545	Voltage-dependent L-type calcium channel subunit beta-1;Voltage-dependent L-type calcium channel subunit beta-1;Calcium channel, voltage-dependent, beta 1 subunit, isoform CRA_b	A0A0R4J194;A2A542;A2A545	A0A0R4J194_MOUSE;A2A542_MOUSE;A2A545_MOUSE	0.001222669
A0A0R4J194_A2A542_A2A545_peptide8	FALSCH	FALSCH	TNVGYNPSPGDEVPVQGVAITFEPK	A0A0R4J194_A2A542_A2A545	Voltage-dependent L-type calcium channel subunit beta-1;Voltage-dependent L-type calcium channel subunit beta-1;Calcium channel, voltage-dependent, beta 1 subunit, isoform CRA_b	A0A0R4J194;A2A542;A2A545	A0A0R4J194_MOUSE;A2A542_MOUSE;A2A545_MOUSE	0.001222669
A0A0R4J194_A2A542_A2A545_peptide9	WAHR	FALSCH	TSVSSVTTPPPHGK	A0A0R4J194_A2A542_A2A545	Voltage-dependent L-type calcium channel subunit beta-1;Voltage-dependent L-type calcium channel subunit beta-1;Calcium channel, voltage-dependent, beta 1 subunit, isoform CRA_b	A0A0R4J194;A2A542;A2A545	A0A0R4J194_MOUSE;A2A542_MOUSE;A2A545_MOUSE	0.001222669
A0A0R4J1A8_A0A0R4J1B0_A2A6I0_A2A6I3_A2A6I5_Z4YKD9_peptide1	WAHR	FALSCH	YDIMTVR	A0A0R4J1A8_A0A0R4J1B0_A2A6I0_A2A6I3_A2A6I5_Z4YKD9	Troponin T, fast skeletal muscle;Troponin T, fast skeletal muscle;Troponin T, fast skeletal muscle;Troponin T, fast skeletal muscle;Troponin T, fast skeletal muscle;Troponin T, fast skeletal muscle	A0A0R4J1A8;A0A0R4J1B0;A2A6I0;A2A6I3;A2A6I5;Z4YKD9	A0A0R4J1A8_MOUSE;A0A0R4J1B0_MOUSE;A2A6I0_MOUSE;A2A6I3_MOUSE;A2A6I5_MOUSE;Z4YKD9_MOUSE	0.0000813501
A0A0R4J1A8_A0A0R4J1B0_A2A6I0_A2A6I3_A2A6I5_Z4YKD9_peptide2	WAHR	FALSCH	QKYDIMTVR	A0A0R4J1A8_A0A0R4J1B0_A2A6I0_A2A6I3_A2A6I5_Z4YKD9	Troponin T, fast skeletal muscle;Troponin T, fast skeletal muscle;Troponin T, fast skeletal muscle;Troponin T, fast skeletal muscle;Troponin T, fast skeletal muscle;Troponin T, fast skeletal muscle	A0A0R4J1A8;A0A0R4J1B0;A2A6I0;A2A6I3;A2A6I5;Z4YKD9	A0A0R4J1A8_MOUSE;A0A0R4J1B0_MOUSE;A2A6I0_MOUSE;A2A6I3_MOUSE;A2A6I5_MOUSE;Z4YKD9_MOUSE	0.0000813501
A0A0R4J1B1_A2A6H6_A2A6I8_A2A6J0_A2A6J1_J3QP61_Q9QZ47_Z4YJU0_Z4YKE7_Z4YKF8_Z4YKG3_Z4YKG8_Z4YKH8_Z4YNB2_peptide1	WAHR	FALSCH	YDITTLR	A0A0R4J1B1_A2A6H6_A2A6I8_A2A6J0_A2A6J1_J3QP61_Q9QZ47_Z4YJU0_Z4YKE7_Z4YKF8_Z4YKG3_Z4YKG8_Z4YKH8_Z4YNB2	Troponin T, fast skeletal muscle;Troponin T, fast skeletal muscle;Troponin T, fast skeletal muscle;Troponin T, fast skeletal muscle;Troponin T, fast skeletal muscle;Troponin T, fast skeletal muscle;Troponin T, fast skeletal muscle;Troponin T, fast skeletal muscle;Troponin T, fast skeletal muscle;Troponin T, fast skeletal muscle;Troponin T, fast skeletal muscle;Troponin T, fast skeletal muscle;Tro…	A0A0R4J1B1;A2A6H6;A2A6I8;A2A6J0;A2A6J1;J3QP61;Q9QZ47;Z4YJU0;Z4YKE7;Z4YKF8;Z4YKG3;Z4YKG8;Z4YKH8;Z4YNB2	A0A0R4J1B1_MOUSE;A2A6H6_MOUSE;A2A6I8_MOUSE;A2A6J0_MOUSE;A2A6J1_MOUSE;J3QP61_MOUSE;TNNT3_MOUSE;Z4YJU0_MOUSE;Z4YKE7_MOUSE;Z4YKF8_MOUSE;Z4YKG3_MOUSE;Z4YKG8_MOUSE;Z4YKH8_MOUSE;Z4YNB2_MOUSE	0.00000177382
A0A0R4J1B1_A2A6H6_A2A6I8_A2A6J0_A2A6J1_J3QP61_Q9QZ47_Z4YJU0_Z4YKE7_Z4YKF8_Z4YKG3_Z4YKG8_Z4YKH8_Z4YNB2_peptide2	WAHR	FALSCH	QKYDITTLR	A0A0R4J1B1_A2A6H6_A2A6I8_A2A6J0_A2A6J1_J3QP61_Q9QZ47_Z4YJU0_Z4YKE7_Z4YKF8_Z4YKG3_Z4YKG8_Z4YKH8_Z4YNB2	Troponin T, fast skeletal muscle;Troponin T, fast skeletal muscle;Troponin T, fast skeletal muscle;Troponin T, fast skeletal muscle;Troponin T, fast skeletal muscle;Troponin T, fast skeletal muscle;Troponin T, fast skeletal muscle;Troponin T, fast skeletal muscle;Troponin T, fast skeletal muscle;Troponin T, fast skeletal muscle;Troponin T, fast skeletal muscle;Troponin T, fast skeletal muscle;Tro…	A0A0R4J1B1;A2A6H6;A2A6I8;A2A6J0;A2A6J1;J3QP61;Q9QZ47;Z4YJU0;Z4YKE7;Z4YKF8;Z4YKG3;Z4YKG8;Z4YKH8;Z4YNB2	A0A0R4J1B1_MOUSE;A2A6H6_MOUSE;A2A6I8_MOUSE;A2A6J0_MOUSE;A2A6J1_MOUSE;J3QP61_MOUSE;TNNT3_MOUSE;Z4YJU0_MOUSE;Z4YKE7_MOUSE;Z4YKF8_MOUSE;Z4YKG3_MOUSE;Z4YKG8_MOUSE;Z4YKH8_MOUSE;Z4YNB2_MOUSE	0.00000177382
A0A0R4J1B1_A2A6H6_A2A6I8_A2A6J0_A2A6J1_J3QP61_Q9QZ47_Z4YJU0_Z4YKE7_Z4YKF8_Z4YKG3_Z4YKG8_Z4YKH8_Z4YNB2_peptide3	FALSCH	FALSCH	IPEGEKVDFDDIQKK	A0A0R4J1B1_A2A6H6_A2A6I8_A2A6J0_A2A6J1_J3QP61_Q9QZ47_Z4YJU0_Z4YKE7_Z4YKF8_Z4YKG3_Z4YKG8_Z4YKH8_Z4YNB2	Troponin T, fast skeletal muscle;Troponin T, fast skeletal muscle;Troponin T, fast skeletal muscle;Troponin T, fast skeletal muscle;Troponin T, fast skeletal muscle;Troponin T, fast skeletal muscle;Troponin T, fast skeletal muscle;Troponin T, fast skeletal muscle;Troponin T, fast skeletal muscle;Troponin T, fast skeletal muscle;Troponin T, fast skeletal muscle;Troponin T, fast skeletal muscle;Tro…	A0A0R4J1B1;A2A6H6;A2A6I8;A2A6J0;A2A6J1;J3QP61;Q9QZ47;Z4YJU0;Z4YKE7;Z4YKF8;Z4YKG3;Z4YKG8;Z4YKH8;Z4YNB2	A0A0R4J1B1_MOUSE;A2A6H6_MOUSE;A2A6I8_MOUSE;A2A6J0_MOUSE;A2A6J1_MOUSE;J3QP61_MOUSE;TNNT3_MOUSE;Z4YJU0_MOUSE;Z4YKE7_MOUSE;Z4YKF8_MOUSE;Z4YKG3_MOUSE;Z4YKG8_MOUSE;Z4YKH8_MOUSE;Z4YNB2_MOUSE	0.00000177382
A0A0R4J1B1_A2A6H6_A2A6I8_A2A6J0_A2A6J1_J3QP61_Q9QZ47_Z4YJU0_Z4YKE7_Z4YKF8_Z4YKG3_Z4YKG8_Z4YKH8_Z4YNB2_peptide4	FALSCH	FALSCH	IPEGEKVDFDDIQK	A0A0R4J1B1_A2A6H6_A2A6I8_A2A6J0_A2A6J1_J3QP61_Q9QZ47_Z4YJU0_Z4YKE7_Z4YKF8_Z4YKG3_Z4YKG8_Z4YKH8_Z4YNB2	Troponin T, fast skeletal muscle;Troponin T, fast skeletal muscle;Troponin T, fast skeletal muscle;Troponin T, fast skeletal muscle;Troponin T, fast skeletal muscle;Troponin T, fast skeletal muscle;Troponin T, fast skeletal muscle;Troponin T, fast skeletal muscle;Troponin T, fast skeletal muscle;Troponin T, fast skeletal muscle;Troponin T, fast skeletal muscle;Troponin T, fast skeletal muscle;Tro…	A0A0R4J1B1;A2A6H6;A2A6I8;A2A6J0;A2A6J1;J3QP61;Q9QZ47;Z4YJU0;Z4YKE7;Z4YKF8;Z4YKG3;Z4YKG8;Z4YKH8;Z4YNB2	A0A0R4J1B1_MOUSE;A2A6H6_MOUSE;A2A6I8_MOUSE;A2A6J0_MOUSE;A2A6J1_MOUSE;J3QP61_MOUSE;TNNT3_MOUSE;Z4YJU0_MOUSE;Z4YKE7_MOUSE;Z4YKF8_MOUSE;Z4YKG3_MOUSE;Z4YKG8_MOUSE;Z4YKH8_MOUSE;Z4YNB2_MOUSE	0.00000177382
A0A0R4J1B1_A2A6H6_A2A6I8_A2A6J0_A2A6J1_J3QP61_Q9QZ47_Z4YJU0_Z4YKE7_Z4YKF8_Z4YKG3_Z4YKG8_Z4YKH8_Z4YNB2_peptide5	FALSCH	FALSCH	KPLNIDHLSDDKLR	A0A0R4J1B1_A2A6H6_A2A6I8_A2A6J0_A2A6J1_J3QP61_Q9QZ47_Z4YJU0_Z4YKE7_Z4YKF8_Z4YKG3_Z4YKG8_Z4YKH8_Z4YNB2	Troponin T, fast skeletal muscle;Troponin T, fast skeletal muscle;Troponin T, fast skeletal muscle;Troponin T, fast skeletal muscle;Troponin T, fast skeletal muscle;Troponin T, fast skeletal muscle;Troponin T, fast skeletal muscle;Troponin T, fast skeletal muscle;Troponin T, fast skeletal muscle;Troponin T, fast skeletal muscle;Troponin T, fast skeletal muscle;Troponin T, fast skeletal muscle;Tro…	A0A0R4J1B1;A2A6H6;A2A6I8;A2A6J0;A2A6J1;J3QP61;Q9QZ47;Z4YJU0;Z4YKE7;Z4YKF8;Z4YKG3;Z4YKG8;Z4YKH8;Z4YNB2	A0A0R4J1B1_MOUSE;A2A6H6_MOUSE;A2A6I8_MOUSE;A2A6J0_MOUSE;A2A6J1_MOUSE;J3QP61_MOUSE;TNNT3_MOUSE;Z4YJU0_MOUSE;Z4YKE7_MOUSE;Z4YKF8_MOUSE;Z4YKG3_MOUSE;Z4YKG8_MOUSE;Z4YKH8_MOUSE;Z4YNB2_MOUSE	0.00000177382
A0A0R4J1B1_A2A6H6_A2A6I8_A2A6J0_A2A6J1_J3QP61_Q9QZ47_Z4YJU0_Z4YKE7_Z4YKF8_Z4YKG3_Z4YKG8_Z4YKH8_Z4YNB2_peptide6	FALSCH	FALSCH	ELWDTLYQLETDKFEFGEK	A0A0R4J1B1_A2A6H6_A2A6I8_A2A6J0_A2A6J1_J3QP61_Q9QZ47_Z4YJU0_Z4YKE7_Z4YKF8_Z4YKG3_Z4YKG8_Z4YKH8_Z4YNB2	Troponin T, fast skeletal muscle;Troponin T, fast skeletal muscle;Troponin T, fast skeletal muscle;Troponin T, fast skeletal muscle;Troponin T, fast skeletal muscle;Troponin T, fast skeletal muscle;Troponin T, fast skeletal muscle;Troponin T, fast skeletal muscle;Troponin T, fast skeletal muscle;Troponin T, fast skeletal muscle;Troponin T, fast skeletal muscle;Troponin T, fast skeletal muscle;Tro…	A0A0R4J1B1;A2A6H6;A2A6I8;A2A6J0;A2A6J1;J3QP61;Q9QZ47;Z4YJU0;Z4YKE7;Z4YKF8;Z4YKG3;Z4YKG8;Z4YKH8;Z4YNB2	A0A0R4J1B1_MOUSE;A2A6H6_MOUSE;A2A6I8_MOUSE;A2A6J0_MOUSE;A2A6J1_MOUSE;J3QP61_MOUSE;TNNT3_MOUSE;Z4YJU0_MOUSE;Z4YKE7_MOUSE;Z4YKF8_MOUSE;Z4YKG3_MOUSE;Z4YKG8_MOUSE;Z4YKH8_MOUSE;Z4YNB2_MOUSE	0.00000177382
A0A0R4J1B1_A2A6H6_A2A6I8_A2A6J0_A2A6J1_J3QP61_Q9QZ47_Z4YJU0_Z4YKE7_Z4YKF8_Z4YKG3_Z4YKG8_Z4YKH8_Z4YNB2_peptide7	FALSCH	FALSCH	RKPLNIDHLSDDK	A0A0R4J1B1_A2A6H6_A2A6I8_A2A6J0_A2A6J1_J3QP61_Q9QZ47_Z4YJU0_Z4YKE7_Z4YKF8_Z4YKG3_Z4YKG8_Z4YKH8_Z4YNB2	Troponin T, fast skeletal muscle;Troponin T, fast skeletal muscle;Troponin T, fast skeletal muscle;Troponin T, fast skeletal muscle;Troponin T, fast skeletal muscle;Troponin T, fast skeletal muscle;Troponin T, fast skeletal muscle;Troponin T, fast skeletal muscle;Troponin T, fast skeletal muscle;Troponin T, fast skeletal muscle;Troponin T, fast skeletal muscle;Troponin T, fast skeletal muscle;Tro…	A0A0R4J1B1;A2A6H6;A2A6I8;A2A6J0;A2A6J1;J3QP61;Q9QZ47;Z4YJU0;Z4YKE7;Z4YKF8;Z4YKG3;Z4YKG8;Z4YKH8;Z4YNB2	A0A0R4J1B1_MOUSE;A2A6H6_MOUSE;A2A6I8_MOUSE;A2A6J0_MOUSE;A2A6J1_MOUSE;J3QP61_MOUSE;TNNT3_MOUSE;Z4YJU0_MOUSE;Z4YKE7_MOUSE;Z4YKF8_MOUSE;Z4YKG3_MOUSE;Z4YKG8_MOUSE;Z4YKH8_MOUSE;Z4YNB2_MOUSE	0.00000177382
A0A0R4J1B1_A2A6H6_A2A6I8_A2A6J0_A2A6J1_J3QP61_Q9QZ47_Z4YJU0_Z4YKE7_Z4YKF8_Z4YKG3_Z4YKG8_Z4YKH8_Z4YNB2_peptide8	FALSCH	FALSCH	ELWDTLYQLETDK	A0A0R4J1B1_A2A6H6_A2A6I8_A2A6J0_A2A6J1_J3QP61_Q9QZ47_Z4YJU0_Z4YKE7_Z4YKF8_Z4YKG3_Z4YKG8_Z4YKH8_Z4YNB2	Troponin T, fast skeletal muscle;Troponin T, fast skeletal muscle;Troponin T, fast skeletal muscle;Troponin T, fast skeletal muscle;Troponin T, fast skeletal muscle;Troponin T, fast skeletal muscle;Troponin T, fast skeletal muscle;Troponin T, fast skeletal muscle;Troponin T, fast skeletal muscle;Troponin T, fast skeletal muscle;Troponin T, fast skeletal muscle;Troponin T, fast skeletal muscle;Tro…	A0A0R4J1B1;A2A6H6;A2A6I8;A2A6J0;A2A6J1;J3QP61;Q9QZ47;Z4YJU0;Z4YKE7;Z4YKF8;Z4YKG3;Z4YKG8;Z4YKH8;Z4YNB2	A0A0R4J1B1_MOUSE;A2A6H6_MOUSE;A2A6I8_MOUSE;A2A6J0_MOUSE;A2A6J1_MOUSE;J3QP61_MOUSE;TNNT3_MOUSE;Z4YJU0_MOUSE;Z4YKE7_MOUSE;Z4YKF8_MOUSE;Z4YKG3_MOUSE;Z4YKG8_MOUSE;Z4YKH8_MOUSE;Z4YNB2_MOUSE	0.00000177382
A0A0R4J1B1_A2A6H6_A2A6I8_A2A6J0_A2A6J1_J3QP61_Q9QZ47_Z4YJU0_Z4YKE7_Z4YKF8_Z4YKG3_Z4YKG8_Z4YKH8_Z4YNB2_peptide9	FALSCH	FALSCH	KPLNIDHLSDDK	A0A0R4J1B1_A2A6H6_A2A6I8_A2A6J0_A2A6J1_J3QP61_Q9QZ47_Z4YJU0_Z4YKE7_Z4YKF8_Z4YKG3_Z4YKG8_Z4YKH8_Z4YNB2	Troponin T, fast skeletal muscle;Troponin T, fast skeletal muscle;Troponin T, fast skeletal muscle;Troponin T, fast skeletal muscle;Troponin T, fast skeletal muscle;Troponin T, fast skeletal muscle;Troponin T, fast skeletal muscle;Troponin T, fast skeletal muscle;Troponin T, fast skeletal muscle;Troponin T, fast skeletal muscle;Troponin T, fast skeletal muscle;Troponin T, fast skeletal muscle;Tro…	A0A0R4J1B1;A2A6H6;A2A6I8;A2A6J0;A2A6J1;J3QP61;Q9QZ47;Z4YJU0;Z4YKE7;Z4YKF8;Z4YKG3;Z4YKG8;Z4YKH8;Z4YNB2	A0A0R4J1B1_MOUSE;A2A6H6_MOUSE;A2A6I8_MOUSE;A2A6J0_MOUSE;A2A6J1_MOUSE;J3QP61_MOUSE;TNNT3_MOUSE;Z4YJU0_MOUSE;Z4YKE7_MOUSE;Z4YKF8_MOUSE;Z4YKG3_MOUSE;Z4YKG8_MOUSE;Z4YKH8_MOUSE;Z4YNB2_MOUSE	0.00000177382
A0A0R4J1B1_A2A6H6_A2A6I8_A2A6J0_A2A6J1_J3QP61_Q9QZ47_Z4YJU0_Z4YKE7_Z4YKF8_Z4YKG3_Z4YKG8_Z4YKH8_Z4YNB2_peptide10	FALSCH	FALSCH	ALSSMGANYSSYLAK	A0A0R4J1B1_A2A6H6_A2A6I8_A2A6J0_A2A6J1_J3QP61_Q9QZ47_Z4YJU0_Z4YKE7_Z4YKF8_Z4YKG3_Z4YKG8_Z4YKH8_Z4YNB2	Troponin T, fast skeletal muscle;Troponin T, fast skeletal muscle;Troponin T, fast skeletal muscle;Troponin T, fast skeletal muscle;Troponin T, fast skeletal muscle;Troponin T, fast skeletal muscle;Troponin T, fast skeletal muscle;Troponin T, fast skeletal muscle;Troponin T, fast skeletal muscle;Troponin T, fast skeletal muscle;Troponin T, fast skeletal muscle;Troponin T, fast skeletal muscle;Tro…	A0A0R4J1B1;A2A6H6;A2A6I8;A2A6J0;A2A6J1;J3QP61;Q9QZ47;Z4YJU0;Z4YKE7;Z4YKF8;Z4YKG3;Z4YKG8;Z4YKH8;Z4YNB2	A0A0R4J1B1_MOUSE;A2A6H6_MOUSE;A2A6I8_MOUSE;A2A6J0_MOUSE;A2A6J1_MOUSE;J3QP61_MOUSE;TNNT3_MOUSE;Z4YJU0_MOUSE;Z4YKE7_MOUSE;Z4YKF8_MOUSE;Z4YKG3_MOUSE;Z4YKG8_MOUSE;Z4YKH8_MOUSE;Z4YNB2_MOUSE	0.00000177382
A0A0R4J1B1_A2A6H6_A2A6I8_A2A6J0_A2A6J1_J3QP61_Q9QZ47_Z4YJU0_Z4YKE7_Z4YKF8_Z4YKG3_Z4YKG8_Z4YKH8_Z4YNB2_peptide11	FALSCH	FALSCH	DLMELQALIDSHFEAR	A0A0R4J1B1_A2A6H6_A2A6I8_A2A6J0_A2A6J1_J3QP61_Q9QZ47_Z4YJU0_Z4YKE7_Z4YKF8_Z4YKG3_Z4YKG8_Z4YKH8_Z4YNB2	Troponin T, fast skeletal muscle;Troponin T, fast skeletal muscle;Troponin T, fast skeletal muscle;Troponin T, fast skeletal muscle;Troponin T, fast skeletal muscle;Troponin T, fast skeletal muscle;Troponin T, fast skeletal muscle;Troponin T, fast skeletal muscle;Troponin T, fast skeletal muscle;Troponin T, fast skeletal muscle;Troponin T, fast skeletal muscle;Troponin T, fast skeletal muscle;Tro…	A0A0R4J1B1;A2A6H6;A2A6I8;A2A6J0;A2A6J1;J3QP61;Q9QZ47;Z4YJU0;Z4YKE7;Z4YKF8;Z4YKG3;Z4YKG8;Z4YKH8;Z4YNB2	A0A0R4J1B1_MOUSE;A2A6H6_MOUSE;A2A6I8_MOUSE;A2A6J0_MOUSE;A2A6J1_MOUSE;J3QP61_MOUSE;TNNT3_MOUSE;Z4YJU0_MOUSE;Z4YKE7_MOUSE;Z4YKF8_MOUSE;Z4YKG3_MOUSE;Z4YKG8_MOUSE;Z4YKH8_MOUSE;Z4YNB2_MOUSE	0.00000177382
A0A0R4J1B1_A2A6H6_A2A6I8_A2A6J0_A2A6J1_J3QP61_Q9QZ47_Z4YJU0_Z4YKE7_Z4YKF8_Z4YKG3_Z4YKG8_Z4YKH8_Z4YNB2_peptide12	FALSCH	FALSCH	VDFDDIQKK	A0A0R4J1B1_A2A6H6_A2A6I8_A2A6J0_A2A6J1_J3QP61_Q9QZ47_Z4YJU0_Z4YKE7_Z4YKF8_Z4YKG3_Z4YKG8_Z4YKH8_Z4YNB2	Troponin T, fast skeletal muscle;Troponin T, fast skeletal muscle;Troponin T, fast skeletal muscle;Troponin T, fast skeletal muscle;Troponin T, fast skeletal muscle;Troponin T, fast skeletal muscle;Troponin T, fast skeletal muscle;Troponin T, fast skeletal muscle;Troponin T, fast skeletal muscle;Troponin T, fast skeletal muscle;Troponin T, fast skeletal muscle;Troponin T, fast skeletal muscle;Tro…	A0A0R4J1B1;A2A6H6;A2A6I8;A2A6J0;A2A6J1;J3QP61;Q9QZ47;Z4YJU0;Z4YKE7;Z4YKF8;Z4YKG3;Z4YKG8;Z4YKH8;Z4YNB2	A0A0R4J1B1_MOUSE;A2A6H6_MOUSE;A2A6I8_MOUSE;A2A6J0_MOUSE;A2A6J1_MOUSE;J3QP61_MOUSE;TNNT3_MOUSE;Z4YJU0_MOUSE;Z4YKE7_MOUSE;Z4YKF8_MOUSE;Z4YKG3_MOUSE;Z4YKG8_MOUSE;Z4YKH8_MOUSE;Z4YNB2_MOUSE	0.00000177382
A0A0R4J1B1_A2A6H6_A2A6I8_A2A6J0_A2A6J1_J3QP61_Q9QZ47_Z4YJU0_Z4YKE7_Z4YKF8_Z4YKG3_Z4YKG8_Z4YKH8_Z4YNB2_peptide13	FALSCH	FALSCH	KALSSMGANYSSYLAK	A0A0R4J1B1_A2A6H6_A2A6I8_A2A6J0_A2A6J1_J3QP61_Q9QZ47_Z4YJU0_Z4YKE7_Z4YKF8_Z4YKG3_Z4YKG8_Z4YKH8_Z4YNB2	Troponin T, fast skeletal muscle;Troponin T, fast skeletal muscle;Troponin T, fast skeletal muscle;Troponin T, fast skeletal muscle;Troponin T, fast skeletal muscle;Troponin T, fast skeletal muscle;Troponin T, fast skeletal muscle;Troponin T, fast skeletal muscle;Troponin T, fast skeletal muscle;Troponin T, fast skeletal muscle;Troponin T, fast skeletal muscle;Troponin T, fast skeletal muscle;Tro…	A0A0R4J1B1;A2A6H6;A2A6I8;A2A6J0;A2A6J1;J3QP61;Q9QZ47;Z4YJU0;Z4YKE7;Z4YKF8;Z4YKG3;Z4YKG8;Z4YKH8;Z4YNB2	A0A0R4J1B1_MOUSE;A2A6H6_MOUSE;A2A6I8_MOUSE;A2A6J0_MOUSE;A2A6J1_MOUSE;J3QP61_MOUSE;TNNT3_MOUSE;Z4YJU0_MOUSE;Z4YKE7_MOUSE;Z4YKF8_MOUSE;Z4YKG3_MOUSE;Z4YKG8_MOUSE;Z4YKH8_MOUSE;Z4YNB2_MOUSE	0.00000177382
A0A0R4J1B1_A2A6H6_A2A6I8_A2A6J0_A2A6J1_J3QP61_Q9QZ47_Z4YJU0_Z4YKE7_Z4YKF8_Z4YKG3_Z4YKG8_Z4YKH8_Z4YNB2_peptide14	FALSCH	FALSCH	AKELWDTLYQLETDKFEFGEK	A0A0R4J1B1_A2A6H6_A2A6I8_A2A6J0_A2A6J1_J3QP61_Q9QZ47_Z4YJU0_Z4YKE7_Z4YKF8_Z4YKG3_Z4YKG8_Z4YKH8_Z4YNB2	Troponin T, fast skeletal muscle;Troponin T, fast skeletal muscle;Troponin T, fast skeletal muscle;Troponin T, fast skeletal muscle;Troponin T, fast skeletal muscle;Troponin T, fast skeletal muscle;Troponin T, fast skeletal muscle;Troponin T, fast skeletal muscle;Troponin T, fast skeletal muscle;Troponin T, fast skeletal muscle;Troponin T, fast skeletal muscle;Troponin T, fast skeletal muscle;Tro…	A0A0R4J1B1;A2A6H6;A2A6I8;A2A6J0;A2A6J1;J3QP61;Q9QZ47;Z4YJU0;Z4YKE7;Z4YKF8;Z4YKG3;Z4YKG8;Z4YKH8;Z4YNB2	A0A0R4J1B1_MOUSE;A2A6H6_MOUSE;A2A6I8_MOUSE;A2A6J0_MOUSE;A2A6J1_MOUSE;J3QP61_MOUSE;TNNT3_MOUSE;Z4YJU0_MOUSE;Z4YKE7_MOUSE;Z4YKF8_MOUSE;Z4YKG3_MOUSE;Z4YKG8_MOUSE;Z4YKH8_MOUSE;Z4YNB2_MOUSE	0.00000177382
A0A0R4J1B1_A2A6H6_A2A6I8_A2A6J0_A2A6J1_J3QP61_Q9QZ47_Z4YJU0_Z4YKE7_Z4YKF8_Z4YKG3_Z4YKG8_Z4YKH8_Z4YNB2_peptide15	FALSCH	FALSCH	VDFDDIQK	A0A0R4J1B1_A2A6H6_A2A6I8_A2A6J0_A2A6J1_J3QP61_Q9QZ47_Z4YJU0_Z4YKE7_Z4YKF8_Z4YKG3_Z4YKG8_Z4YKH8_Z4YNB2	Troponin T, fast skeletal muscle;Troponin T, fast skeletal muscle;Troponin T, fast skeletal muscle;Troponin T, fast skeletal muscle;Troponin T, fast skeletal muscle;Troponin T, fast skeletal muscle;Troponin T, fast skeletal muscle;Troponin T, fast skeletal muscle;Troponin T, fast skeletal muscle;Troponin T, fast skeletal muscle;Troponin T, fast skeletal muscle;Troponin T, fast skeletal muscle;Tro…	A0A0R4J1B1;A2A6H6;A2A6I8;A2A6J0;A2A6J1;J3QP61;Q9QZ47;Z4YJU0;Z4YKE7;Z4YKF8;Z4YKG3;Z4YKG8;Z4YKH8;Z4YNB2	A0A0R4J1B1_MOUSE;A2A6H6_MOUSE;A2A6I8_MOUSE;A2A6J0_MOUSE;A2A6J1_MOUSE;J3QP61_MOUSE;TNNT3_MOUSE;Z4YJU0_MOUSE;Z4YKE7_MOUSE;Z4YKF8_MOUSE;Z4YKG3_MOUSE;Z4YKG8_MOUSE;Z4YKH8_MOUSE;Z4YNB2_MOUSE	0.00000177382
A0A0R4J1B1_A2A6H6_A2A6I8_A2A6J0_A2A6J1_J3QP61_Q9QZ47_Z4YJU0_Z4YKE7_Z4YKF8_Z4YKG3_Z4YKG8_Z4YKH8_Z4YNB2_peptide16	FALSCH	FALSCH	RKPLNIDHLSDDKLR	A0A0R4J1B1_A2A6H6_A2A6I8_A2A6J0_A2A6J1_J3QP61_Q9QZ47_Z4YJU0_Z4YKE7_Z4YKF8_Z4YKG3_Z4YKG8_Z4YKH8_Z4YNB2	Troponin T, fast skeletal muscle;Troponin T, fast skeletal muscle;Troponin T, fast skeletal muscle;Troponin T, fast skeletal muscle;Troponin T, fast skeletal muscle;Troponin T, fast skeletal muscle;Troponin T, fast skeletal muscle;Troponin T, fast skeletal muscle;Troponin T, fast skeletal muscle;Troponin T, fast skeletal muscle;Troponin T, fast skeletal muscle;Troponin T, fast skeletal muscle;Tro…	A0A0R4J1B1;A2A6H6;A2A6I8;A2A6J0;A2A6J1;J3QP61;Q9QZ47;Z4YJU0;Z4YKE7;Z4YKF8;Z4YKG3;Z4YKG8;Z4YKH8;Z4YNB2	A0A0R4J1B1_MOUSE;A2A6H6_MOUSE;A2A6I8_MOUSE;A2A6J0_MOUSE;A2A6J1_MOUSE;J3QP61_MOUSE;TNNT3_MOUSE;Z4YJU0_MOUSE;Z4YKE7_MOUSE;Z4YKF8_MOUSE;Z4YKG3_MOUSE;Z4YKG8_MOUSE;Z4YKH8_MOUSE;Z4YNB2_MOUSE	0.00000177382
A0A0R4J1B1_A2A6H6_A2A6I8_A2A6J0_A2A6J1_J3QP61_Q9QZ47_Z4YJU0_Z4YKE7_Z4YKF8_Z4YKG3_Z4YKG8_Z4YKH8_Z4YNB2_peptide17	FALSCH	FALSCH	QNKDLMELQALIDSHFEAR	A0A0R4J1B1_A2A6H6_A2A6I8_A2A6J0_A2A6J1_J3QP61_Q9QZ47_Z4YJU0_Z4YKE7_Z4YKF8_Z4YKG3_Z4YKG8_Z4YKH8_Z4YNB2	Troponin T, fast skeletal muscle;Troponin T, fast skeletal muscle;Troponin T, fast skeletal muscle;Troponin T, fast skeletal muscle;Troponin T, fast skeletal muscle;Troponin T, fast skeletal muscle;Troponin T, fast skeletal muscle;Troponin T, fast skeletal muscle;Troponin T, fast skeletal muscle;Troponin T, fast skeletal muscle;Troponin T, fast skeletal muscle;Troponin T, fast skeletal muscle;Tro…	A0A0R4J1B1;A2A6H6;A2A6I8;A2A6J0;A2A6J1;J3QP61;Q9QZ47;Z4YJU0;Z4YKE7;Z4YKF8;Z4YKG3;Z4YKG8;Z4YKH8;Z4YNB2	A0A0R4J1B1_MOUSE;A2A6H6_MOUSE;A2A6I8_MOUSE;A2A6J0_MOUSE;A2A6J1_MOUSE;J3QP61_MOUSE;TNNT3_MOUSE;Z4YJU0_MOUSE;Z4YKE7_MOUSE;Z4YKF8_MOUSE;Z4YKG3_MOUSE;Z4YKG8_MOUSE;Z4YKH8_MOUSE;Z4YNB2_MOUSE	0.00000177382
A0A0R4J1E2_P57776_Q80T06_peptide1	FALSCH	FALSCH	ITSLEVENQNLR	A0A0R4J1E2_P57776_Q80T06	Elongation factor 1-delta	A0A0R4J1E2;P57776;Q80T06	A0A0R4J1E2_MOUSE;EF1D_MOUSE;Q80T06_MOUSE	0.000131724
A0A0R4J1E2_P57776_Q80T06_peptide2	FALSCH	FALSCH	LVPVGYGIR	A0A0R4J1E2_P57776_Q80T06	Elongation factor 1-delta	A0A0R4J1E2;P57776;Q80T06	A0A0R4J1E2_MOUSE;EF1D_MOUSE;Q80T06_MOUSE	0.000131724
A0A0R4J1E2_P57776_Q80T06_peptide3	FALSCH	FALSCH	GVVQDLQQAISK	A0A0R4J1E2_P57776_Q80T06	Elongation factor 1-delta	A0A0R4J1E2;P57776;Q80T06	A0A0R4J1E2_MOUSE;EF1D_MOUSE;Q80T06_MOUSE	0.000131724
A0A0R4J1E2_P57776_Q80T06_peptide4	FALSCH	FALSCH	SIQLDGLVWGASK	A0A0R4J1E2_P57776_Q80T06	Elongation factor 1-delta	A0A0R4J1E2;P57776;Q80T06	A0A0R4J1E2_MOUSE;EF1D_MOUSE;Q80T06_MOUSE	0.000131724
A0A0R4J1E2_P57776_Q80T06_peptide5	FALSCH	FALSCH	SLAGSSGPGASSGPGGDHSELIVR	A0A0R4J1E2_P57776_Q80T06	Elongation factor 1-delta	A0A0R4J1E2;P57776;Q80T06	A0A0R4J1E2_MOUSE;EF1D_MOUSE;Q80T06_MOUSE	0.000131724
A0A0R4J1E2_P57776_Q80T06_peptide6	FALSCH	FALSCH	VGTDLLEEEITK	A0A0R4J1E2_P57776_Q80T06	Elongation factor 1-delta	A0A0R4J1E2;P57776;Q80T06	A0A0R4J1E2_MOUSE;EF1D_MOUSE;Q80T06_MOUSE	0.000131724
A0A0R4J1E2_P57776_Q80T06_peptide7	FALSCH	FALSCH	QENGASVILR	A0A0R4J1E2_P57776_Q80T06	Elongation factor 1-delta	A0A0R4J1E2;P57776;Q80T06	A0A0R4J1E2_MOUSE;EF1D_MOUSE;Q80T06_MOUSE	0.000131724
A0A0R4J1E2_P57776_Q80T06_peptide8	FALSCH	FALSCH	FYEQMNGPVTSGSR	A0A0R4J1E2_P57776_Q80T06	Elongation factor 1-delta	A0A0R4J1E2;P57776;Q80T06	A0A0R4J1E2_MOUSE;EF1D_MOUSE;Q80T06_MOUSE	0.000131724
A0A0R4J1N7_B7ZW98_D3YTV8_E9QNT8_G5E8J2_Q02357_peptide1	FALSCH	FALSCH	GSGLQPDLIEGR	A0A0R4J1N7_B7ZW98_D3YTV8_E9QNT8_G5E8J2_Q02357	Ankyrin-1;Ank1 protein;Ankyrin-1;Ankyrin-1;Ankyrin 1, erythroid;Ankyrin-1	A0A0R4J1N7;B7ZW98;D3YTV8;E9QNT8;G5E8J2;Q02357	A0A0R4J1N7_MOUSE;B7ZW98_MOUSE;D3YTV8_MOUSE;E9QNT8_MOUSE;G5E8J2_MOUSE;ANK1_MOUSE	0.001356355
A0A0R4J1N7_B7ZW98_D3YTV8_E9QNT8_G5E8J2_Q02357_peptide2	WAHR	FALSCH	QVDSSGAIDTQQHEEVELR	A0A0R4J1N7_B7ZW98_D3YTV8_E9QNT8_G5E8J2_Q02357	Ankyrin-1;Ank1 protein;Ankyrin-1;Ankyrin-1;Ankyrin 1, erythroid;Ankyrin-1	A0A0R4J1N7;B7ZW98;D3YTV8;E9QNT8;G5E8J2;Q02357	A0A0R4J1N7_MOUSE;B7ZW98_MOUSE;D3YTV8_MOUSE;E9QNT8_MOUSE;G5E8J2_MOUSE;ANK1_MOUSE	0.001356355
A0A0R4J1N7_B7ZW98_D3YTV8_E9QNT8_G5E8J2_Q02357_peptide3	FALSCH	FALSCH	TLEQHENFVEVAR	A0A0R4J1N7_B7ZW98_D3YTV8_E9QNT8_G5E8J2_Q02357	Ankyrin-1;Ank1 protein;Ankyrin-1;Ankyrin-1;Ankyrin 1, erythroid;Ankyrin-1	A0A0R4J1N7;B7ZW98;D3YTV8;E9QNT8;G5E8J2;Q02357	A0A0R4J1N7_MOUSE;B7ZW98_MOUSE;D3YTV8_MOUSE;E9QNT8_MOUSE;G5E8J2_MOUSE;ANK1_MOUSE	0.001356355
A0A0R4J1N8_D3YVJ8_Q8CEE7_peptide1	WAHR	FALSCH	LDLASLK	A0A0R4J1N8_D3YVJ8_Q8CEE7	Retinol dehydrogenase 13;Retinol dehydrogenase 13 (Fragment);Retinol dehydrogenase 13	A0A0R4J1N8;D3YVJ8;Q8CEE7	A0A0R4J1N8_MOUSE;D3YVJ8_MOUSE;RDH13_MOUSE	0.00000177382
A0A0R4J1P2_P21107_peptide1	FALSCH	FALSCH	ENVLDRAEQAEAEQK	A0A0R4J1P2_P21107	Tropomyosin alpha-3 chain	A0A0R4J1P2;P21107	A0A0R4J1P2_MOUSE;TPM3_MOUSE	0.00000177382
A0A0R4J1P2_P21107_peptide2	FALSCH	FALSCH	AADAEAEVASLNRR	A0A0R4J1P2_P21107	Tropomyosin alpha-3 chain	A0A0R4J1P2;P21107	A0A0R4J1P2_MOUSE;TPM3_MOUSE	0.00000177382
A0A0R4J1P2_P21107_peptide3	FALSCH	FALSCH	LDKENVLDRAEQAEAEQK	A0A0R4J1P2_P21107	Tropomyosin alpha-3 chain	A0A0R4J1P2;P21107	A0A0R4J1P2_MOUSE;TPM3_MOUSE	0.00000177382
A0A0R4J1P2_P21107_peptide4	FALSCH	FALSCH	KAADAEAEVASLNRR	A0A0R4J1P2_P21107	Tropomyosin alpha-3 chain	A0A0R4J1P2;P21107	A0A0R4J1P2_MOUSE;TPM3_MOUSE	0.00000177382
A0A0R4J1P2_P21107_peptide5	FALSCH	FALSCH	AADAEAEVASLNR	A0A0R4J1P2_P21107	Tropomyosin alpha-3 chain	A0A0R4J1P2;P21107	A0A0R4J1P2_MOUSE;TPM3_MOUSE	0.00000177382
A0A0R4J1P2_P21107_peptide6	FALSCH	FALSCH	KAADAEAEVASLNR	A0A0R4J1P2_P21107	Tropomyosin alpha-3 chain	A0A0R4J1P2;P21107	A0A0R4J1P2_MOUSE;TPM3_MOUSE	0.00000177382
A0A0R4J1P2_P21107_peptide7	FALSCH	FALSCH	QLEDELATMQK	A0A0R4J1P2_P21107	Tropomyosin alpha-3 chain	A0A0R4J1P2;P21107	A0A0R4J1P2_MOUSE;TPM3_MOUSE	0.00000177382
A0A0R4J1P2_P21107_peptide8	FALSCH	FALSCH	SKQLEDELATMQK	A0A0R4J1P2_P21107	Tropomyosin alpha-3 chain	A0A0R4J1P2;P21107	A0A0R4J1P2_MOUSE;TPM3_MOUSE	0.00000177382
A0A0R4J1P2_P21107_peptide9	FALSCH	FALSCH	SKQLEDELATMQKK	A0A0R4J1P2_P21107	Tropomyosin alpha-3 chain	A0A0R4J1P2;P21107	A0A0R4J1P2_MOUSE;TPM3_MOUSE	0.00000177382
A0A0R4J1P2_P21107_peptide10	FALSCH	FALSCH	LDKENVLDR	A0A0R4J1P2_P21107	Tropomyosin alpha-3 chain	A0A0R4J1P2;P21107	A0A0R4J1P2_MOUSE;TPM3_MOUSE	0.00000177382
A0A0R4J1V0_Q9JIL4_peptide1	WAHR	FALSCH	IKSSGKHVTLLVCGK	A0A0R4J1V0_Q9JIL4	Na(+)/H(+) exchange regulatory cofactor NHE-RF3	A0A0R4J1V0;Q9JIL4	A0A0R4J1V0_MOUSE;NHRF3_MOUSE	0.000829081
A0A0R4J275_Q7TMF3_peptide1	WAHR	FALSCH	IHEWVPPSTPYK	A0A0R4J275_Q7TMF3	NADH dehydrogenase [ubiquinone] 1 alpha subcomplex subunit 12	A0A0R4J275;Q7TMF3	A0A0R4J275_MOUSE;NDUAC_MOUSE	0.00000532631
A0A0R4J275_Q7TMF3_peptide2	WAHR	FALSCH	KFIWTNHK	A0A0R4J275_Q7TMF3	NADH dehydrogenase [ubiquinone] 1 alpha subcomplex subunit 12	A0A0R4J275;Q7TMF3	A0A0R4J275_MOUSE;NDUAC_MOUSE	0.00000532631
A0A0R4J275_Q7TMF3_peptide3	WAHR	FALSCH	FNVSATPEQYVPYSTTR	A0A0R4J275_Q7TMF3	NADH dehydrogenase [ubiquinone] 1 alpha subcomplex subunit 12	A0A0R4J275;Q7TMF3	A0A0R4J275_MOUSE;NDUAC_MOUSE	0.00000532631
A0A0R4J275_Q7TMF3_peptide4	WAHR	FALSCH	IGTLVGEDKYGNK	A0A0R4J275_Q7TMF3	NADH dehydrogenase [ubiquinone] 1 alpha subcomplex subunit 12	A0A0R4J275;Q7TMF3	A0A0R4J275_MOUSE;NDUAC_MOUSE	0.00000532631
A0A0R4J275_Q7TMF3_peptide5	WAHR	FALSCH	RGVQQVTGHGGLR	A0A0R4J275_Q7TMF3	NADH dehydrogenase [ubiquinone] 1 alpha subcomplex subunit 12	A0A0R4J275;Q7TMF3	A0A0R4J275_MOUSE;NDUAC_MOUSE	0.00000532631
A0A0R4J275_Q7TMF3_peptide6	WAHR	FALSCH	YYEDNKQFFGR	A0A0R4J275_Q7TMF3	NADH dehydrogenase [ubiquinone] 1 alpha subcomplex subunit 12	A0A0R4J275;Q7TMF3	A0A0R4J275_MOUSE;NDUAC_MOUSE	0.00000532631
A0A0R4J275_Q7TMF3_peptide7	WAHR	FALSCH	FIWTNHK	A0A0R4J275_Q7TMF3	NADH dehydrogenase [ubiquinone] 1 alpha subcomplex subunit 12	A0A0R4J275;Q7TMF3	A0A0R4J275_MOUSE;NDUAC_MOUSE	0.00000532631
A0A0R4J275_Q7TMF3_peptide8	FALSCH	FALSCH	WVIYTTEMNGK	A0A0R4J275_Q7TMF3	NADH dehydrogenase [ubiquinone] 1 alpha subcomplex subunit 12	A0A0R4J275;Q7TMF3	A0A0R4J275_MOUSE;NDUAC_MOUSE	0.00000532631
A0A0R4J275_Q7TMF3_peptide9	WAHR	FALSCH	NTFWDVDGSMVPPEWHR	A0A0R4J275_Q7TMF3	NADH dehydrogenase [ubiquinone] 1 alpha subcomplex subunit 12	A0A0R4J275;Q7TMF3	A0A0R4J275_MOUSE;NDUAC_MOUSE	0.00000532631
A0A0R4J275_Q7TMF3_peptide10	WAHR	FALSCH	IGTLVGEDK	A0A0R4J275_Q7TMF3	NADH dehydrogenase [ubiquinone] 1 alpha subcomplex subunit 12	A0A0R4J275;Q7TMF3	A0A0R4J275_MOUSE;NDUAC_MOUSE	0.00000532631
A0A0R4J275_Q7TMF3_peptide11	WAHR	FALSCH	GVQQVTGHGGLR	A0A0R4J275_Q7TMF3	NADH dehydrogenase [ubiquinone] 1 alpha subcomplex subunit 12	A0A0R4J275;Q7TMF3	A0A0R4J275_MOUSE;NDUAC_MOUSE	0.00000532631
A0A0R4J275_Q7TMF3_peptide12	WAHR	FALSCH	WLHCMTDDPPTTNPPTAR	A0A0R4J275_Q7TMF3	NADH dehydrogenase [ubiquinone] 1 alpha subcomplex subunit 12	A0A0R4J275;Q7TMF3	A0A0R4J275_MOUSE;NDUAC_MOUSE	0.00000532631
A0A0R4J293_Q9JLF6_peptide1	WAHR	FALSCH	VHTSPNAIIGK	A0A0R4J293_Q9JLF6	Protein-glutamine gamma-glutamyltransferase K	A0A0R4J293;Q9JLF6	A0A0R4J293_MOUSE;TGM1_MOUSE	0.004123775
A0A0R4J293_Q9JLF6_peptide2	WAHR	FALSCH	GTHVIIPVGK	A0A0R4J293_Q9JLF6	Protein-glutamine gamma-glutamyltransferase K	A0A0R4J293;Q9JLF6	A0A0R4J293_MOUSE;TGM1_MOUSE	0.004123775
A0A0U1RPI1_Q9Z239_peptide1	WAHR	FALSCH	TGEPDEEEGTFR	A0A0U1RPI1_Q9Z239	Phospholemman	A0A0U1RPI1;Q9Z239	A0A0U1RPI1_MOUSE;PLM_MOUSE	0.002115925
A0A140LIF0_P97478_Q3TYT1_peptide1	WAHR	FALSCH	IYAGQMAVLGR	A0A140LIF0_P97478_Q3TYT1	5-demethoxyubiquinone hydroxylase, mitochondrial;5-demethoxyubiquinone hydroxylase, mitochondrial;5-demethoxyubiquinone hydroxylase, mitochondrial	A0A140LIF0;P97478;Q3TYT1	A0A140LIF0_MOUSE;COQ7_MOUSE;Q3TYT1_MOUSE	0.0000614047
A0A140LIF0_P97478_Q3TYT1_peptide2	WAHR	FALSCH	EGAMACTVAVEESIANHYNNQIR	A0A140LIF0_P97478_Q3TYT1	5-demethoxyubiquinone hydroxylase, mitochondrial;5-demethoxyubiquinone hydroxylase, mitochondrial;5-demethoxyubiquinone hydroxylase, mitochondrial	A0A140LIF0;P97478;Q3TYT1	A0A140LIF0_MOUSE;COQ7_MOUSE;Q3TYT1_MOUSE	0.0000614047
A0A140LIF0_P97478_Q3TYT1_peptide3	WAHR	FALSCH	TSVGPVIQK	A0A140LIF0_P97478_Q3TYT1	5-demethoxyubiquinone hydroxylase, mitochondrial;5-demethoxyubiquinone hydroxylase, mitochondrial;5-demethoxyubiquinone hydroxylase, mitochondrial	A0A140LIF0;P97478;Q3TYT1	A0A140LIF0_MOUSE;COQ7_MOUSE;Q3TYT1_MOUSE	0.0000614047
A0A140LIU4_P56392_peptide1	WAHR	FALSCH	LFQADNDLPVHLK	A0A140LIU4_P56392	Cytochrome c oxidase subunit 7A1, mitochondrial;Cytochrome c oxidase subunit 7A1, mitochondrial	A0A140LIU4;P56392	A0A140LIU4_MOUSE;CX7A1_MOUSE	0.0000017984
A0A140LIU4_P56392_peptide2	WAHR	FALSCH	GGGMDNVLYR	A0A140LIU4_P56392	Cytochrome c oxidase subunit 7A1, mitochondrial;Cytochrome c oxidase subunit 7A1, mitochondrial	A0A140LIU4;P56392	A0A140LIU4_MOUSE;CX7A1_MOUSE	0.0000017984
A0A140T8T4_P51410_peptide1	FALSCH	FALSCH	FLDGIYVSEK	A0A140T8T4_P51410	Uncharacterized protein;60S ribosomal protein L9	A0A140T8T4;P51410	A0A140T8T4_MOUSE;RL9_MOUSE	0.003701112
A0A140T8T4_P51410_peptide2	FALSCH	FALSCH	TILSNQTVDIPENVEITLK	A0A140T8T4_P51410	Uncharacterized protein;60S ribosomal protein L9	A0A140T8T4;P51410	A0A140T8T4_MOUSE;RL9_MOUSE	0.003701112
A0A140T8T4_P51410_peptide3	FALSCH	FALSCH	DFNHINVELSLLGK	A0A140T8T4_P51410	Uncharacterized protein;60S ribosomal protein L9	A0A140T8T4;P51410	A0A140T8T4_MOUSE;RL9_MOUSE	0.003701112
A0A140T8T4_P51410_peptide4	FALSCH	FALSCH	SVYAHFPINVVIQENGSLVEIR	A0A140T8T4_P51410	Uncharacterized protein;60S ribosomal protein L9	A0A140T8T4;P51410	A0A140T8T4_MOUSE;RL9_MOUSE	0.003701112
A0A1B0GQU8_P35980_peptide1	FALSCH	FALSCH	TAVVVGTVTDDVR	A0A1B0GQU8_P35980	60S ribosomal protein L18	A0A1B0GQU8;P35980	A0A1B0GQU8_MOUSE;RL18_MOUSE	0.0000135881
A0A1B0GQU8_P35980_peptide2	FALSCH	FALSCH	GTVLLSGPR	A0A1B0GQU8_P35980	60S ribosomal protein L18	A0A1B0GQU8;P35980	A0A1B0GQU8_MOUSE;RL18_MOUSE	0.0000135881
A0A1B0GQU8_P35980_peptide3	FALSCH	FALSCH	ILTFDQLALESPK	A0A1B0GQU8_P35980	60S ribosomal protein L18	A0A1B0GQU8;P35980	A0A1B0GQU8_MOUSE;RL18_MOUSE	0.0000135881
A0A1B0GQU8_P35980_peptide4	FALSCH	FALSCH	TNSTFNQVVLK	A0A1B0GQU8_P35980	60S ribosomal protein L18	A0A1B0GQU8;P35980	A0A1B0GQU8_MOUSE;RL18_MOUSE	0.0000135881
A0A1B0GQU8_P35980_peptide5	FALSCH	FALSCH	TNRPPLSLSR	A0A1B0GQU8_P35980	60S ribosomal protein L18	A0A1B0GQU8;P35980	A0A1B0GQU8_MOUSE;RL18_MOUSE	0.0000135881
A0A1B0GRA5_peptide1	FALSCH	FALSCH	ALDTVLFGPPLLTR	A0A1B0GRA5	Stromal interaction molecule 1	A0A1B0GRA5	A0A1B0GRA5_MOUSE	0.0000057752
A0A1B0GRA5_peptide2	FALSCH	FALSCH	LSFEAVR	A0A1B0GRA5	Stromal interaction molecule 1	A0A1B0GRA5	A0A1B0GRA5_MOUSE	0.0000057752
A0A1B0GRA5_peptide3	FALSCH	FALSCH	LTEPQLGLGSQR	A0A1B0GRA5	Stromal interaction molecule 1	A0A1B0GRA5	A0A1B0GRA5_MOUSE	0.0000057752
A0A1B0GRA5_peptide4	FALSCH	FALSCH	NTGASSGATSEESTEAEFCR	A0A1B0GRA5	Stromal interaction molecule 1	A0A1B0GRA5	A0A1B0GRA5_MOUSE	0.0000057752
A0A1B0GRA5_peptide5	FALSCH	FALSCH	LISVEDLWK	A0A1B0GRA5	Stromal interaction molecule 1	A0A1B0GRA5	A0A1B0GRA5_MOUSE	0.0000057752
A0A1B0GRA5_peptide6	FALSCH	FALSCH	YAEEELEQVR	A0A1B0GRA5	Stromal interaction molecule 1	A0A1B0GRA5	A0A1B0GRA5_MOUSE	0.0000057752
A0A1B0GRA5_peptide7	FALSCH	FALSCH	QALSEVTAALR	A0A1B0GRA5	Stromal interaction molecule 1	A0A1B0GRA5	A0A1B0GRA5_MOUSE	0.0000057752
A0A1B0GRA5_peptide8	WAHR	WAHR	LVEGEAGHFLTSR	A0A1B0GRA5	Stromal interaction molecule 1	A0A1B0GRA5	A0A1B0GRA5_MOUSE	0.0000057752
A0A1B0GRA5_peptide9	FALSCH	FALSCH	QKYAEEELEQVR	A0A1B0GRA5	Stromal interaction molecule 1	A0A1B0GRA5	A0A1B0GRA5_MOUSE	0.0000057752
A0A1B0GRA5_peptide10	FALSCH	FALSCH	LRDEINLAK	A0A1B0GRA5	Stromal interaction molecule 1	A0A1B0GRA5	A0A1B0GRA5_MOUSE	0.0000057752
A0A1B0GRA5_peptide11	FALSCH	FALSCH	NTLFGTFHVAHSSSLDDVDHK	A0A1B0GRA5	Stromal interaction molecule 1	A0A1B0GRA5	A0A1B0GRA5_MOUSE	0.0000057752
A0A1B0GRA5_peptide12	FALSCH	FALSCH	ELESHSSWYAPEALQK	A0A1B0GRA5	Stromal interaction molecule 1	A0A1B0GRA5	A0A1B0GRA5_MOUSE	0.0000057752
A0A1B0GRA5_peptide13	FALSCH	FALSCH	LIEGVHPGSLVEK	A0A1B0GRA5	Stromal interaction molecule 1	A0A1B0GRA5	A0A1B0GRA5_MOUSE	0.0000057752
A0A1B0GRA5_peptide14	FALSCH	FALSCH	AEQSLHDLQER	A0A1B0GRA5	Stromal interaction molecule 1	A0A1B0GRA5	A0A1B0GRA5_MOUSE	0.0000057752
A0A1B0GRA5_peptide15	FALSCH	FALSCH	LPDSPALAK	A0A1B0GRA5	Stromal interaction molecule 1	A0A1B0GRA5	A0A1B0GRA5_MOUSE	0.0000057752
A0A1B0GRG1_P10833_peptide1	FALSCH	FALSCH	LVVVGGGGVGK	A0A1B0GRG1_P10833	Ras-related protein R-Ras (Fragment);Ras-related protein R-Ras	A0A1B0GRG1;P10833	A0A1B0GRG1_MOUSE;RRAS_MOUSE	0.004039281
A0A1B0GRG1_P10833_peptide2	WAHR	FALSCH	ICTVDGIPAR	A0A1B0GRG1_P10833	Ras-related protein R-Ras (Fragment);Ras-related protein R-Ras	A0A1B0GRG1;P10833	A0A1B0GRG1_MOUSE;RRAS_MOUSE	0.004039281
A0A1B0GRR3_P62281_peptide1	FALSCH	FALSCH	NIGLGFK	A0A1B0GRR3_P62281	40S ribosomal protein S11	A0A1B0GRR3;P62281	A0A1B0GRR3_MOUSE;RS11_MOUSE	0.0000647267
A0A1B0GRR3_P62281_peptide2	WAHR	FALSCH	ILSGVVTK	A0A1B0GRR3_P62281	40S ribosomal protein S11	A0A1B0GRR3;P62281	A0A1B0GRR3_MOUSE;RS11_MOUSE	0.0000647267
A0A1B0GRR3_P62281_peptide3	FALSCH	FALSCH	EAIEGTYIDKK	A0A1B0GRR3_P62281	40S ribosomal protein S11	A0A1B0GRR3;P62281	A0A1B0GRR3_MOUSE;RS11_MOUSE	0.0000647267
A0A1B0GRR3_P62281_peptide4	FALSCH	FALSCH	NMSVHLSPCFR	A0A1B0GRR3_P62281	40S ribosomal protein S11	A0A1B0GRR3;P62281	A0A1B0GRR3_MOUSE;RS11_MOUSE	0.0000647267
A0A1B0GS70_Q9R1P4_peptide1	WAHR	FALSCH	LVSLIGSK	A0A1B0GS70_Q9R1P4	Proteasome endopeptidase complex;Proteasome subunit alpha type-1	A0A1B0GS70;Q9R1P4	A0A1B0GS70_MOUSE;PSA1_MOUSE	0.002520513
A0A1B0GS70_Q9R1P4_peptide2	WAHR	FALSCH	NVSIGIVGK	A0A1B0GS70_Q9R1P4	Proteasome endopeptidase complex;Proteasome subunit alpha type-1	A0A1B0GS70;Q9R1P4	A0A1B0GS70_MOUSE;PSA1_MOUSE	0.002520513
A0A1B0GS70_Q9R1P4_peptide3	WAHR	FALSCH	FVFDRPLPVSR	A0A1B0GS70_Q9R1P4	Proteasome endopeptidase complex;Proteasome subunit alpha type-1	A0A1B0GS70;Q9R1P4	A0A1B0GS70_MOUSE;PSA1_MOUSE	0.002520513
A0A1B0GS70_Q9R1P4_peptide4	WAHR	FALSCH	ETLPAEQDLTTK	A0A1B0GS70_Q9R1P4	Proteasome endopeptidase complex;Proteasome subunit alpha type-1	A0A1B0GS70;Q9R1P4	A0A1B0GS70_MOUSE;PSA1_MOUSE	0.002520513
A0A1B0GS91_Q8K4L3_peptide1	FALSCH	FALSCH	ESAEPGEPDSSTLSLAEK	A0A1B0GS91_Q8K4L3	Supervillin	A0A1B0GS91;Q8K4L3	A0A1B0GS91_MOUSE;SVIL_MOUSE	0.001751861
A0A1B0GS91_Q8K4L3_peptide2	FALSCH	FALSCH	VAGIQETVLTVTGK	A0A1B0GS91_Q8K4L3	Supervillin	A0A1B0GS91;Q8K4L3	A0A1B0GS91_MOUSE;SVIL_MOUSE	0.001751861
A0A1B0GS91_Q8K4L3_peptide3	FALSCH	FALSCH	DDLLQEYTEQR	A0A1B0GS91_Q8K4L3	Supervillin	A0A1B0GS91;Q8K4L3	A0A1B0GS91_MOUSE;SVIL_MOUSE	0.001751861
A0A1B0GS91_Q8K4L3_peptide4	FALSCH	FALSCH	EFGETTSEQTEVAAR	A0A1B0GS91_Q8K4L3	Supervillin	A0A1B0GS91;Q8K4L3	A0A1B0GS91_MOUSE;SVIL_MOUSE	0.001751861
A0A1B0GS91_Q8K4L3_peptide5	FALSCH	FALSCH	YGLTLDPEADSEYLSR	A0A1B0GS91_Q8K4L3	Supervillin	A0A1B0GS91;Q8K4L3	A0A1B0GS91_MOUSE;SVIL_MOUSE	0.001751861
A0A1B0GS91_Q8K4L3_peptide6	FALSCH	FALSCH	AEDWLSPEPLER	A0A1B0GS91_Q8K4L3	Supervillin	A0A1B0GS91;Q8K4L3	A0A1B0GS91_MOUSE;SVIL_MOUSE	0.001751861
A0A1B0GS91_Q8K4L3_peptide7	FALSCH	FALSCH	AVSSLQPSQSGVLPTDPVHAIK	A0A1B0GS91_Q8K4L3	Supervillin	A0A1B0GS91;Q8K4L3	A0A1B0GS91_MOUSE;SVIL_MOUSE	0.001751861
A0A1B0GS91_Q8K4L3_peptide8	FALSCH	FALSCH	AEGPGAEASVLDTR	A0A1B0GS91_Q8K4L3	Supervillin	A0A1B0GS91;Q8K4L3	A0A1B0GS91_MOUSE;SVIL_MOUSE	0.001751861
A0A1B0GS91_Q8K4L3_peptide9	FALSCH	FALSCH	GAFEEEEEPSYPILGR	A0A1B0GS91_Q8K4L3	Supervillin	A0A1B0GS91;Q8K4L3	A0A1B0GS91_MOUSE;SVIL_MOUSE	0.001751861
A0A1B0GS91_Q8K4L3_peptide10	FALSCH	FALSCH	VPVGDSFLDSPSK	A0A1B0GS91_Q8K4L3	Supervillin	A0A1B0GS91;Q8K4L3	A0A1B0GS91_MOUSE;SVIL_MOUSE	0.001751861
A0A1B0GS91_Q8K4L3_peptide11	FALSCH	FALSCH	GAANDSTQFTVAGR	A0A1B0GS91_Q8K4L3	Supervillin	A0A1B0GS91;Q8K4L3	A0A1B0GS91_MOUSE;SVIL_MOUSE	0.001751861
A0A1B0GS91_Q8K4L3_peptide12	FALSCH	FALSCH	DEFNALPTWK	A0A1B0GS91_Q8K4L3	Supervillin	A0A1B0GS91;Q8K4L3	A0A1B0GS91_MOUSE;SVIL_MOUSE	0.001751861
A0A1B0GS91_Q8K4L3_peptide13	FALSCH	FALSCH	DSEGDTPSLINWPSR	A0A1B0GS91_Q8K4L3	Supervillin	A0A1B0GS91;Q8K4L3	A0A1B0GS91_MOUSE;SVIL_MOUSE	0.001751861
A0A1B0GS91_Q8K4L3_peptide14	FALSCH	FALSCH	NALTVAAEDSGVQTR	A0A1B0GS91_Q8K4L3	Supervillin	A0A1B0GS91;Q8K4L3	A0A1B0GS91_MOUSE;SVIL_MOUSE	0.001751861
A0A1B0GS91_Q8K4L3_peptide15	FALSCH	FALSCH	QQPAPAHFLPIQSESSTFDR	A0A1B0GS91_Q8K4L3	Supervillin	A0A1B0GS91;Q8K4L3	A0A1B0GS91_MOUSE;SVIL_MOUSE	0.001751861
A0A1B0GS91_Q8K4L3_peptide16	FALSCH	FALSCH	ASELATLIQTK	A0A1B0GS91_Q8K4L3	Supervillin	A0A1B0GS91;Q8K4L3	A0A1B0GS91_MOUSE;SVIL_MOUSE	0.001751861
A0A1B0GS91_Q8K4L3_peptide17	FALSCH	FALSCH	YQTQPVTLGEVEQVQSGK	A0A1B0GS91_Q8K4L3	Supervillin	A0A1B0GS91;Q8K4L3	A0A1B0GS91_MOUSE;SVIL_MOUSE	0.001751861
A0A1B0GS91_Q8K4L3_peptide18	FALSCH	FALSCH	HKDEAPSQELELQSSR	A0A1B0GS91_Q8K4L3	Supervillin	A0A1B0GS91;Q8K4L3	A0A1B0GS91_MOUSE;SVIL_MOUSE	0.001751861
A0A1B0GS91_Q8K4L3_peptide19	FALSCH	FALSCH	GLASPTSITPISSPLCSK	A0A1B0GS91_Q8K4L3	Supervillin	A0A1B0GS91;Q8K4L3	A0A1B0GS91_MOUSE;SVIL_MOUSE	0.001751861
A0A1B0GS91_Q8K4L3_peptide20	FALSCH	FALSCH	ATGGLHTQEVEQSLK	A0A1B0GS91_Q8K4L3	Supervillin	A0A1B0GS91;Q8K4L3	A0A1B0GS91_MOUSE;SVIL_MOUSE	0.001751861
A0A1B0GS91_Q8K4L3_peptide21	FALSCH	FALSCH	SSPELTSESLTQR	A0A1B0GS91_Q8K4L3	Supervillin	A0A1B0GS91;Q8K4L3	A0A1B0GS91_MOUSE;SVIL_MOUSE	0.001751861
A0A1B0GS91_Q8K4L3_peptide22	FALSCH	FALSCH	VQDPPLGEDGSSAFFSER	A0A1B0GS91_Q8K4L3	Supervillin	A0A1B0GS91;Q8K4L3	A0A1B0GS91_MOUSE;SVIL_MOUSE	0.001751861
A0A1B0GS91_Q8K4L3_peptide23	FALSCH	FALSCH	EVLVFDFGSEVYVWHGK	A0A1B0GS91_Q8K4L3	Supervillin	A0A1B0GS91;Q8K4L3	A0A1B0GS91_MOUSE;SVIL_MOUSE	0.001751861
A0A1B0GSX0_P06151_Q564E2_peptide1	FALSCH	FALSCH	LVIITAGAR	A0A1B0GSX0_P06151_Q564E2	L-lactate dehydrogenase;L-lactate dehydrogenase A chain;L-lactate dehydrogenase	A0A1B0GSX0;P06151;Q564E2	A0A1B0GSX0_MOUSE;LDHA_MOUSE;Q564E2_MOUSE	0.00000349009
A0A1B0GSX0_P06151_Q564E2_peptide2	FALSCH	FALSCH	DQLIVNLLKEEQAPQNK	A0A1B0GSX0_P06151_Q564E2	L-lactate dehydrogenase;L-lactate dehydrogenase A chain;L-lactate dehydrogenase	A0A1B0GSX0;P06151;Q564E2	A0A1B0GSX0_MOUSE;LDHA_MOUSE;Q564E2_MOUSE	0.00000349009
A0A1B0GSX0_P06151_Q564E2_peptide3	FALSCH	FALSCH	VTLTPEEEAR	A0A1B0GSX0_P06151_Q564E2	L-lactate dehydrogenase;L-lactate dehydrogenase A chain;L-lactate dehydrogenase	A0A1B0GSX0;P06151;Q564E2	A0A1B0GSX0_MOUSE;LDHA_MOUSE;Q564E2_MOUSE	0.00000349009
A0A1B0GSX0_P06151_Q564E2_peptide4	FALSCH	FALSCH	FIIPNIVK	A0A1B0GSX0_P06151_Q564E2	L-lactate dehydrogenase;L-lactate dehydrogenase A chain;L-lactate dehydrogenase	A0A1B0GSX0;P06151;Q564E2	A0A1B0GSX0_MOUSE;LDHA_MOUSE;Q564E2_MOUSE	0.00000349009
A0A1B0GSX0_P06151_Q564E2_peptide5	FALSCH	FALSCH	SADTLWGIQK	A0A1B0GSX0_P06151_Q564E2	L-lactate dehydrogenase;L-lactate dehydrogenase A chain;L-lactate dehydrogenase	A0A1B0GSX0;P06151;Q564E2	A0A1B0GSX0_MOUSE;LDHA_MOUSE;Q564E2_MOUSE	0.00000349009
A0A1B0GSX0_P06151_Q564E2_peptide6	FALSCH	FALSCH	DQLIVNLLK	A0A1B0GSX0_P06151_Q564E2	L-lactate dehydrogenase;L-lactate dehydrogenase A chain;L-lactate dehydrogenase	A0A1B0GSX0;P06151;Q564E2	A0A1B0GSX0_MOUSE;LDHA_MOUSE;Q564E2_MOUSE	0.00000349009
A0A1B0GSX0_P06151_Q564E2_peptide7	FALSCH	FALSCH	QVVDSAYEVIK	A0A1B0GSX0_P06151_Q564E2	L-lactate dehydrogenase;L-lactate dehydrogenase A chain;L-lactate dehydrogenase	A0A1B0GSX0;P06151;Q564E2	A0A1B0GSX0_MOUSE;LDHA_MOUSE;Q564E2_MOUSE	0.00000349009
A0A1B0GSX0_P06151_Q564E2_peptide8	FALSCH	FALSCH	RVHPISTMIK	A0A1B0GSX0_P06151_Q564E2	L-lactate dehydrogenase;L-lactate dehydrogenase A chain;L-lactate dehydrogenase	A0A1B0GSX0;P06151;Q564E2	A0A1B0GSX0_MOUSE;LDHA_MOUSE;Q564E2_MOUSE	0.00000349009
A0A1B0GSX0_P06151_Q564E2_peptide9	FALSCH	FALSCH	DLADELALVDVMEDK	A0A1B0GSX0_P06151_Q564E2	L-lactate dehydrogenase;L-lactate dehydrogenase A chain;L-lactate dehydrogenase	A0A1B0GSX0;P06151;Q564E2	A0A1B0GSX0_MOUSE;LDHA_MOUSE;Q564E2_MOUSE	0.00000349009
A0A1B0GSX0_P06151_Q564E2_peptide10	FALSCH	FALSCH	VIGSGCNLDSAR	A0A1B0GSX0_P06151_Q564E2	L-lactate dehydrogenase;L-lactate dehydrogenase A chain;L-lactate dehydrogenase	A0A1B0GSX0;P06151;Q564E2	A0A1B0GSX0_MOUSE;LDHA_MOUSE;Q564E2_MOUSE	0.00000349009
A0A1B0GSX0_P06151_Q564E2_peptide11	FALSCH	FALSCH	SLNPELGTDADKEQWK	A0A1B0GSX0_P06151_Q564E2	L-lactate dehydrogenase;L-lactate dehydrogenase A chain;L-lactate dehydrogenase	A0A1B0GSX0;P06151;Q564E2	A0A1B0GSX0_MOUSE;LDHA_MOUSE;Q564E2_MOUSE	0.00000349009
A0A1B0GSX0_P06151_Q564E2_peptide12	FALSCH	FALSCH	ITVVGVGAVGMACAISILMK	A0A1B0GSX0_P06151_Q564E2	L-lactate dehydrogenase;L-lactate dehydrogenase A chain;L-lactate dehydrogenase	A0A1B0GSX0;P06151;Q564E2	A0A1B0GSX0_MOUSE;LDHA_MOUSE;Q564E2_MOUSE	0.00000349009
A0A1B0GSX0_P06151_Q564E2_peptide13	FALSCH	FALSCH	DLADELALVDVMEDKLK	A0A1B0GSX0_P06151_Q564E2	L-lactate dehydrogenase;L-lactate dehydrogenase A chain;L-lactate dehydrogenase	A0A1B0GSX0;P06151;Q564E2	A0A1B0GSX0_MOUSE;LDHA_MOUSE;Q564E2_MOUSE	0.00000349009
A0A1B0GSX6_peptide1	WAHR	WAHR	INLEAEPQDVNYFEHK	A0A1B0GSX6	PDZ and LIM domain 3, isoform CRA_a	A0A1B0GSX6	A0A1B0GSX6_MOUSE	0.0000170304
A0A1B0GSX6_peptide2	WAHR	WAHR	STPSSVSTVSTICPGDLK	A0A1B0GSX6	PDZ and LIM domain 3, isoform CRA_a	A0A1B0GSX6	A0A1B0GSX6_MOUSE	0.0000170304
A0A1B0GT63_G3X9F4_Q8VD26_peptide1	WAHR	FALSCH	STSNNSELLSALALR	A0A1B0GT63_G3X9F4_Q8VD26	Transmembrane protein 143;Transmembrane protein 143, isoform CRA_a;Transmembrane protein 143	A0A1B0GT63;G3X9F4;Q8VD26	A0A1B0GT63_MOUSE;G3X9F4_MOUSE;TM143_MOUSE	0.0000708479
A0A1B0GT63_G3X9F4_Q8VD26_peptide2	FALSCH	FALSCH	LQALYDPINPDRETLDQPSLTDPER	A0A1B0GT63_G3X9F4_Q8VD26	Transmembrane protein 143;Transmembrane protein 143, isoform CRA_a;Transmembrane protein 143	A0A1B0GT63;G3X9F4;Q8VD26	A0A1B0GT63_MOUSE;G3X9F4_MOUSE;TM143_MOUSE	0.0000708479
A0A1B0GT63_G3X9F4_Q8VD26_peptide3	WAHR	FALSCH	EALLAHSFLAR	A0A1B0GT63_G3X9F4_Q8VD26	Transmembrane protein 143;Transmembrane protein 143, isoform CRA_a;Transmembrane protein 143	A0A1B0GT63;G3X9F4;Q8VD26	A0A1B0GT63_MOUSE;G3X9F4_MOUSE;TM143_MOUSE	0.0000708479
A0A1B0GT63_G3X9F4_Q8VD26_peptide4	FALSCH	FALSCH	LLIQEFHSSPAER	A0A1B0GT63_G3X9F4_Q8VD26	Transmembrane protein 143;Transmembrane protein 143, isoform CRA_a;Transmembrane protein 143	A0A1B0GT63;G3X9F4;Q8VD26	A0A1B0GT63_MOUSE;G3X9F4_MOUSE;TM143_MOUSE	0.0000708479
A0A1B0GT63_G3X9F4_Q8VD26_peptide5	FALSCH	FALSCH	EPCDWAQQYR	A0A1B0GT63_G3X9F4_Q8VD26	Transmembrane protein 143;Transmembrane protein 143, isoform CRA_a;Transmembrane protein 143	A0A1B0GT63;G3X9F4;Q8VD26	A0A1B0GT63_MOUSE;G3X9F4_MOUSE;TM143_MOUSE	0.0000708479
A0A1B0GT92_Q9Z1E4_peptide1	WAHR	FALSCH	GADVFLEALAR	A0A1B0GT92_Q9Z1E4	Glycogen [starch] synthase;Glycogen [starch] synthase, muscle	A0A1B0GT92;Q9Z1E4	A0A1B0GT92_MOUSE;GYS1_MOUSE	0.00000369175
A0A1B0GT92_Q9Z1E4_peptide2	FALSCH	FALSCH	LSDLLDWK	A0A1B0GT92_Q9Z1E4	Glycogen [starch] synthase;Glycogen [starch] synthase, muscle	A0A1B0GT92;Q9Z1E4	A0A1B0GT92_MOUSE;GYS1_MOUSE	0.00000369175
A0A1B0GT92_Q9Z1E4_peptide3	WAHR	FALSCH	SNSVDTGPSSSLSTPTEPLSPTSSLGEERN	A0A1B0GT92_Q9Z1E4	Glycogen [starch] synthase;Glycogen [starch] synthase, muscle	A0A1B0GT92;Q9Z1E4	A0A1B0GT92_MOUSE;GYS1_MOUSE	0.00000369175
A0A1B0GT92_Q9Z1E4_peptide4	WAHR	FALSCH	VGGIYTVLQTK	A0A1B0GT92_Q9Z1E4	Glycogen [starch] synthase;Glycogen [starch] synthase, muscle	A0A1B0GT92;Q9Z1E4	A0A1B0GT92_MOUSE;GYS1_MOUSE	0.00000369175
A0A1B0GT92_Q9Z1E4_peptide5	WAHR	FALSCH	TQVELLEPPTPELK	A0A1B0GT92_Q9Z1E4	Glycogen [starch] synthase;Glycogen [starch] synthase, muscle	A0A1B0GT92;Q9Z1E4	A0A1B0GT92_MOUSE;GYS1_MOUSE	0.00000369175
A0A1B0GT92_Q9Z1E4_peptide6	WAHR	FALSCH	VTGDEWGDNYYLVGPYTEQGVR	A0A1B0GT92_Q9Z1E4	Glycogen [starch] synthase;Glycogen [starch] synthase, muscle	A0A1B0GT92;Q9Z1E4	A0A1B0GT92_MOUSE;GYS1_MOUSE	0.00000369175
A0A1B0GT92_Q9Z1E4_peptide7	WAHR	FALSCH	RIGLFNSSADR	A0A1B0GT92_Q9Z1E4	Glycogen [starch] synthase;Glycogen [starch] synthase, muscle	A0A1B0GT92;Q9Z1E4	A0A1B0GT92_MOUSE;GYS1_MOUSE	0.00000369175
A0A1B0GT92_Q9Z1E4_peptide8	WAHR	FALSCH	IGLFNSSADR	A0A1B0GT92_Q9Z1E4	Glycogen [starch] synthase;Glycogen [starch] synthase, muscle	A0A1B0GT92;Q9Z1E4	A0A1B0GT92_MOUSE;GYS1_MOUSE	0.00000369175
A0A1B0GT92_Q9Z1E4_peptide9	FALSCH	FALSCH	SLDDSCSQLTSFLYSFCQQSR	A0A1B0GT92_Q9Z1E4	Glycogen [starch] synthase;Glycogen [starch] synthase, muscle	A0A1B0GT92;Q9Z1E4	A0A1B0GT92_MOUSE;GYS1_MOUSE	0.00000369175
A0A1B0GT92_Q9Z1E4_peptide10	WAHR	FALSCH	AFPDHFTYEPHEVDATQGYR	A0A1B0GT92_Q9Z1E4	Glycogen [starch] synthase;Glycogen [starch] synthase, muscle	A0A1B0GT92;Q9Z1E4	A0A1B0GT92_MOUSE;GYS1_MOUSE	0.00000369175
A0A1B0GT92_Q9Z1E4_peptide11	WAHR	FALSCH	TQVELLEPPTPELKR	A0A1B0GT92_Q9Z1E4	Glycogen [starch] synthase;Glycogen [starch] synthase, muscle	A0A1B0GT92;Q9Z1E4	A0A1B0GT92_MOUSE;GYS1_MOUSE	0.00000369175
A0A1B0GT92_Q9Z1E4_peptide12	WAHR	FALSCH	RKPDIVTPNGLNVK	A0A1B0GT92_Q9Z1E4	Glycogen [starch] synthase;Glycogen [starch] synthase, muscle	A0A1B0GT92;Q9Z1E4	A0A1B0GT92_MOUSE;GYS1_MOUSE	0.00000369175
A0A1B0GT92_Q9Z1E4_peptide13	WAHR	FALSCH	LPVATIFTTHATLLGR	A0A1B0GT92_Q9Z1E4	Glycogen [starch] synthase;Glycogen [starch] synthase, muscle	A0A1B0GT92;Q9Z1E4	A0A1B0GT92_MOUSE;GYS1_MOUSE	0.00000369175
A0A1B0GT92_Q9Z1E4_peptide14	WAHR	FALSCH	DGPLGEDSERYDEEEEAAK	A0A1B0GT92_Q9Z1E4	Glycogen [starch] synthase;Glycogen [starch] synthase, muscle	A0A1B0GT92;Q9Z1E4	A0A1B0GT92_MOUSE;GYS1_MOUSE	0.00000369175
A0A1B0GT92_Q9Z1E4_peptide15	WAHR	FALSCH	YLCAGAVDFYNNLENFNVDKEAGER	A0A1B0GT92_Q9Z1E4	Glycogen [starch] synthase;Glycogen [starch] synthase, muscle	A0A1B0GT92;Q9Z1E4	A0A1B0GT92_MOUSE;GYS1_MOUSE	0.00000369175
A0A1B0GT92_Q9Z1E4_peptide16	WAHR	FALSCH	RLPVATIFTTHATLLGR	A0A1B0GT92_Q9Z1E4	Glycogen [starch] synthase;Glycogen [starch] synthase, muscle	A0A1B0GT92;Q9Z1E4	A0A1B0GT92_MOUSE;GYS1_MOUSE	0.00000369175
A0A1B0GT92_Q9Z1E4_peptide17	FALSCH	FALSCH	TNNFNVETLK	A0A1B0GT92_Q9Z1E4	Glycogen [starch] synthase;Glycogen [starch] synthase, muscle	A0A1B0GT92;Q9Z1E4	A0A1B0GT92_MOUSE;GYS1_MOUSE	0.00000369175
A0A1B0GT92_Q9Z1E4_peptide18	WAHR	FALSCH	YLCAGAVDFYNNLENFNVDK	A0A1B0GT92_Q9Z1E4	Glycogen [starch] synthase;Glycogen [starch] synthase, muscle	A0A1B0GT92;Q9Z1E4	A0A1B0GT92_MOUSE;GYS1_MOUSE	0.00000369175
A0A1B0GT92_Q9Z1E4_peptide19	WAHR	FALSCH	KQLWDTANTVK	A0A1B0GT92_Q9Z1E4	Glycogen [starch] synthase;Glycogen [starch] synthase, muscle	A0A1B0GT92;Q9Z1E4	A0A1B0GT92_MOUSE;GYS1_MOUSE	0.00000369175
A0A1B0GT92_Q9Z1E4_peptide20	WAHR	FALSCH	VIFHPEFLSSTSPLLPVDYEEFVR	A0A1B0GT92_Q9Z1E4	Glycogen [starch] synthase;Glycogen [starch] synthase, muscle	A0A1B0GT92;Q9Z1E4	A0A1B0GT92_MOUSE;GYS1_MOUSE	0.00000369175
A0A1B0GT92_Q9Z1E4_peptide21	WAHR	FALSCH	AKVTGDEWGDNYYLVGPYTEQGVR	A0A1B0GT92_Q9Z1E4	Glycogen [starch] synthase;Glycogen [starch] synthase, muscle	A0A1B0GT92;Q9Z1E4	A0A1B0GT92_MOUSE;GYS1_MOUSE	0.00000369175
A0A1B0GT92_Q9Z1E4_peptide22	WAHR	FALSCH	DGPLGEDSERYDEEEEAAKDR	A0A1B0GT92_Q9Z1E4	Glycogen [starch] synthase;Glycogen [starch] synthase, muscle	A0A1B0GT92;Q9Z1E4	A0A1B0GT92_MOUSE;GYS1_MOUSE	0.00000369175
A0A1B0GT92_Q9Z1E4_peptide23	WAHR	FALSCH	AAAHCAHVFTTVSQITAIEAQHLLK	A0A1B0GT92_Q9Z1E4	Glycogen [starch] synthase;Glycogen [starch] synthase, muscle	A0A1B0GT92;Q9Z1E4	A0A1B0GT92_MOUSE;GYS1_MOUSE	0.00000369175
A0A1B0GT92_Q9Z1E4_peptide24	WAHR	FALSCH	FSAMHEFQNLHAQSK	A0A1B0GT92_Q9Z1E4	Glycogen [starch] synthase;Glycogen [starch] synthase, muscle	A0A1B0GT92;Q9Z1E4	A0A1B0GT92_MOUSE;GYS1_MOUSE	0.00000369175
A0A1B0GT92_Q9Z1E4_peptide25	WAHR	FALSCH	LYESLLVGSLPDMNK	A0A1B0GT92_Q9Z1E4	Glycogen [starch] synthase;Glycogen [starch] synthase, muscle	A0A1B0GT92;Q9Z1E4	A0A1B0GT92_MOUSE;GYS1_MOUSE	0.00000369175
A0A1B0GT92_Q9Z1E4_peptide26	WAHR	FALSCH	QSFPPVCTHNMLDDSSDPILTTIR	A0A1B0GT92_Q9Z1E4	Glycogen [starch] synthase;Glycogen [starch] synthase, muscle	A0A1B0GT92;Q9Z1E4	A0A1B0GT92_MOUSE;GYS1_MOUSE	0.00000369175
A0A1B0GT92_Q9Z1E4_peptide27	WAHR	FALSCH	VNGSEQTVVAFFIMPAR	A0A1B0GT92_Q9Z1E4	Glycogen [starch] synthase;Glycogen [starch] synthase, muscle	A0A1B0GT92;Q9Z1E4	A0A1B0GT92_MOUSE;GYS1_MOUSE	0.00000369175
A0A1C7CYV0_B1AX58_Q99K51_peptide1	WAHR	FALSCH	AVGDGIVLCK	A0A1C7CYV0_B1AX58_Q99K51	Plastin-3 (Fragment);Plastin-3;Plastin-3	A0A1C7CYV0;B1AX58;Q99K51	A0A1C7CYV0_MOUSE;B1AX58_MOUSE;PLST_MOUSE	0.007338637
A0A1C7CYV0_B1AX58_Q99K51_peptide2	FALSCH	FALSCH	LSPEELLLR	A0A1C7CYV0_B1AX58_Q99K51	Plastin-3 (Fragment);Plastin-3;Plastin-3	A0A1C7CYV0;B1AX58;Q99K51	A0A1C7CYV0_MOUSE;B1AX58_MOUSE;PLST_MOUSE	0.007338637
A0A1C7CYV0_B1AX58_Q99K51_peptide3	WAHR	FALSCH	NEALAALLR	A0A1C7CYV0_B1AX58_Q99K51	Plastin-3 (Fragment);Plastin-3;Plastin-3	A0A1C7CYV0;B1AX58;Q99K51	A0A1C7CYV0_MOUSE;B1AX58_MOUSE;PLST_MOUSE	0.007338637
A0A1C7CYV0_B1AX58_Q99K51_peptide4	WAHR	FALSCH	ANDDIIVNWVNR	A0A1C7CYV0_B1AX58_Q99K51	Plastin-3 (Fragment);Plastin-3;Plastin-3	A0A1C7CYV0;B1AX58;Q99K51	A0A1C7CYV0_MOUSE;B1AX58_MOUSE;PLST_MOUSE	0.007338637
A0A1C7ZMY0_A0A1D5RLB6_O55040_peptide1	WAHR	FALSCH	IQLQDRGRR	A0A1C7ZMY0_A0A1D5RLB6_O55040	Neuromedin-U receptor 1	A0A1C7ZMY0;A0A1D5RLB6;O55040	A0A1C7ZMY0_MOUSE;A0A1D5RLB6_MOUSE;NMUR1_MOUSE	0.0000388366
A0A1C7ZN10_B2RRE2_E9Q405_E9QAX2_K3W4L0_Q9JMH9_peptide1	FALSCH	FALSCH	DLDIAGFTQK	A0A1C7ZN10_B2RRE2_E9Q405_E9QAX2_K3W4L0_Q9JMH9	Unconventional myosin-XVIIIa;Myo18a protein;Unconventional myosin-XVIIIa;Unconventional myosin-XVIIIa;Unconventional myosin-XVIIIa;Unconventional myosin-XVIIIa	A0A1C7ZN10;B2RRE2;E9Q405;E9QAX2;K3W4L0;Q9JMH9	A0A1C7ZN10_MOUSE;B2RRE2_MOUSE;E9Q405_MOUSE;E9QAX2_MOUSE;K3W4L0_MOUSE;MY18A_MOUSE	0.001418438
A0A1C7ZN10_B2RRE2_E9Q405_E9QAX2_K3W4L0_Q9JMH9_peptide2	FALSCH	FALSCH	IQDLAIR	A0A1C7ZN10_B2RRE2_E9Q405_E9QAX2_K3W4L0_Q9JMH9	Unconventional myosin-XVIIIa;Myo18a protein;Unconventional myosin-XVIIIa;Unconventional myosin-XVIIIa;Unconventional myosin-XVIIIa;Unconventional myosin-XVIIIa	A0A1C7ZN10;B2RRE2;E9Q405;E9QAX2;K3W4L0;Q9JMH9	A0A1C7ZN10_MOUSE;B2RRE2_MOUSE;E9Q405_MOUSE;E9QAX2_MOUSE;K3W4L0_MOUSE;MY18A_MOUSE	0.001418438
A0A1C7ZN10_B2RRE2_E9Q405_E9QAX2_K3W4L0_Q9JMH9_peptide3	FALSCH	FALSCH	AGSATVLSGSIAGLEGGSQLALR	A0A1C7ZN10_B2RRE2_E9Q405_E9QAX2_K3W4L0_Q9JMH9	Unconventional myosin-XVIIIa;Myo18a protein;Unconventional myosin-XVIIIa;Unconventional myosin-XVIIIa;Unconventional myosin-XVIIIa;Unconventional myosin-XVIIIa	A0A1C7ZN10;B2RRE2;E9Q405;E9QAX2;K3W4L0;Q9JMH9	A0A1C7ZN10_MOUSE;B2RRE2_MOUSE;E9Q405_MOUSE;E9QAX2_MOUSE;K3W4L0_MOUSE;MY18A_MOUSE	0.001418438
A0A1C7ZN10_B2RRE2_E9Q405_E9QAX2_K3W4L0_Q9JMH9_peptide4	FALSCH	FALSCH	LSTLSDQVNQR	A0A1C7ZN10_B2RRE2_E9Q405_E9QAX2_K3W4L0_Q9JMH9	Unconventional myosin-XVIIIa;Myo18a protein;Unconventional myosin-XVIIIa;Unconventional myosin-XVIIIa;Unconventional myosin-XVIIIa;Unconventional myosin-XVIIIa	A0A1C7ZN10;B2RRE2;E9Q405;E9QAX2;K3W4L0;Q9JMH9	A0A1C7ZN10_MOUSE;B2RRE2_MOUSE;E9Q405_MOUSE;E9QAX2_MOUSE;K3W4L0_MOUSE;MY18A_MOUSE	0.001418438
A0A1C7ZN10_B2RRE2_E9Q405_E9QAX2_K3W4L0_Q9JMH9_peptide5	FALSCH	FALSCH	AVEELLESLDLEK	A0A1C7ZN10_B2RRE2_E9Q405_E9QAX2_K3W4L0_Q9JMH9	Unconventional myosin-XVIIIa;Myo18a protein;Unconventional myosin-XVIIIa;Unconventional myosin-XVIIIa;Unconventional myosin-XVIIIa;Unconventional myosin-XVIIIa	A0A1C7ZN10;B2RRE2;E9Q405;E9QAX2;K3W4L0;Q9JMH9	A0A1C7ZN10_MOUSE;B2RRE2_MOUSE;E9Q405_MOUSE;E9QAX2_MOUSE;K3W4L0_MOUSE;MY18A_MOUSE	0.001418438
A0A1C7ZN10_B2RRE2_E9Q405_E9QAX2_K3W4L0_Q9JMH9_peptide6	WAHR	FALSCH	YGASLLHTYAGPSLLVLSTR	A0A1C7ZN10_B2RRE2_E9Q405_E9QAX2_K3W4L0_Q9JMH9	Unconventional myosin-XVIIIa;Myo18a protein;Unconventional myosin-XVIIIa;Unconventional myosin-XVIIIa;Unconventional myosin-XVIIIa;Unconventional myosin-XVIIIa	A0A1C7ZN10;B2RRE2;E9Q405;E9QAX2;K3W4L0;Q9JMH9	A0A1C7ZN10_MOUSE;B2RRE2_MOUSE;E9Q405_MOUSE;E9QAX2_MOUSE;K3W4L0_MOUSE;MY18A_MOUSE	0.001418438
A0A1C7ZN10_B2RRE2_E9Q405_E9QAX2_K3W4L0_Q9JMH9_peptide7	WAHR	FALSCH	SEELSLPEGK	A0A1C7ZN10_B2RRE2_E9Q405_E9QAX2_K3W4L0_Q9JMH9	Unconventional myosin-XVIIIa;Myo18a protein;Unconventional myosin-XVIIIa;Unconventional myosin-XVIIIa;Unconventional myosin-XVIIIa;Unconventional myosin-XVIIIa	A0A1C7ZN10;B2RRE2;E9Q405;E9QAX2;K3W4L0;Q9JMH9	A0A1C7ZN10_MOUSE;B2RRE2_MOUSE;E9Q405_MOUSE;E9QAX2_MOUSE;K3W4L0_MOUSE;MY18A_MOUSE	0.001418438
A0A1C7ZN10_B2RRE2_E9Q405_E9QAX2_K3W4L0_Q9JMH9_peptide8	FALSCH	FALSCH	ISELTSELTDER	A0A1C7ZN10_B2RRE2_E9Q405_E9QAX2_K3W4L0_Q9JMH9	Unconventional myosin-XVIIIa;Myo18a protein;Unconventional myosin-XVIIIa;Unconventional myosin-XVIIIa;Unconventional myosin-XVIIIa;Unconventional myosin-XVIIIa	A0A1C7ZN10;B2RRE2;E9Q405;E9QAX2;K3W4L0;Q9JMH9	A0A1C7ZN10_MOUSE;B2RRE2_MOUSE;E9Q405_MOUSE;E9QAX2_MOUSE;K3W4L0_MOUSE;MY18A_MOUSE	0.001418438
A0A1C7ZN10_B2RRE2_E9Q405_E9QAX2_K3W4L0_Q9JMH9_peptide9	FALSCH	FALSCH	RFDVLAPHLTK	A0A1C7ZN10_B2RRE2_E9Q405_E9QAX2_K3W4L0_Q9JMH9	Unconventional myosin-XVIIIa;Myo18a protein;Unconventional myosin-XVIIIa;Unconventional myosin-XVIIIa;Unconventional myosin-XVIIIa;Unconventional myosin-XVIIIa	A0A1C7ZN10;B2RRE2;E9Q405;E9QAX2;K3W4L0;Q9JMH9	A0A1C7ZN10_MOUSE;B2RRE2_MOUSE;E9Q405_MOUSE;E9QAX2_MOUSE;K3W4L0_MOUSE;MY18A_MOUSE	0.001418438
A0A1C7ZN10_B2RRE2_E9Q405_E9QAX2_K3W4L0_Q9JMH9_peptide10	FALSCH	FALSCH	NTGESASQLLDAETAER	A0A1C7ZN10_B2RRE2_E9Q405_E9QAX2_K3W4L0_Q9JMH9	Unconventional myosin-XVIIIa;Myo18a protein;Unconventional myosin-XVIIIa;Unconventional myosin-XVIIIa;Unconventional myosin-XVIIIa;Unconventional myosin-XVIIIa	A0A1C7ZN10;B2RRE2;E9Q405;E9QAX2;K3W4L0;Q9JMH9	A0A1C7ZN10_MOUSE;B2RRE2_MOUSE;E9Q405_MOUSE;E9QAX2_MOUSE;K3W4L0_MOUSE;MY18A_MOUSE	0.001418438
A0A1C7ZN10_B2RRE2_E9Q405_E9QAX2_K3W4L0_Q9JMH9_peptide11	FALSCH	FALSCH	NQLEESEFTCAAAVK	A0A1C7ZN10_B2RRE2_E9Q405_E9QAX2_K3W4L0_Q9JMH9	Unconventional myosin-XVIIIa;Myo18a protein;Unconventional myosin-XVIIIa;Unconventional myosin-XVIIIa;Unconventional myosin-XVIIIa;Unconventional myosin-XVIIIa	A0A1C7ZN10;B2RRE2;E9Q405;E9QAX2;K3W4L0;Q9JMH9	A0A1C7ZN10_MOUSE;B2RRE2_MOUSE;E9Q405_MOUSE;E9QAX2_MOUSE;K3W4L0_MOUSE;MY18A_MOUSE	0.001418438
A0A1C7ZN10_B2RRE2_E9Q405_E9QAX2_K3W4L0_Q9JMH9_peptide12	FALSCH	FALSCH	RFDSELSQAHEETQR	A0A1C7ZN10_B2RRE2_E9Q405_E9QAX2_K3W4L0_Q9JMH9	Unconventional myosin-XVIIIa;Myo18a protein;Unconventional myosin-XVIIIa;Unconventional myosin-XVIIIa;Unconventional myosin-XVIIIa;Unconventional myosin-XVIIIa	A0A1C7ZN10;B2RRE2;E9Q405;E9QAX2;K3W4L0;Q9JMH9	A0A1C7ZN10_MOUSE;B2RRE2_MOUSE;E9Q405_MOUSE;E9QAX2_MOUSE;K3W4L0_MOUSE;MY18A_MOUSE	0.001418438
A0A1C7ZN10_B2RRE2_E9Q405_E9QAX2_K3W4L0_Q9JMH9_peptide13	FALSCH	FALSCH	TFLQELER	A0A1C7ZN10_B2RRE2_E9Q405_E9QAX2_K3W4L0_Q9JMH9	Unconventional myosin-XVIIIa;Myo18a protein;Unconventional myosin-XVIIIa;Unconventional myosin-XVIIIa;Unconventional myosin-XVIIIa;Unconventional myosin-XVIIIa	A0A1C7ZN10;B2RRE2;E9Q405;E9QAX2;K3W4L0;Q9JMH9	A0A1C7ZN10_MOUSE;B2RRE2_MOUSE;E9Q405_MOUSE;E9QAX2_MOUSE;K3W4L0_MOUSE;MY18A_MOUSE	0.001418438
A0A1C7ZN10_B2RRE2_E9Q405_E9QAX2_K3W4L0_Q9JMH9_peptide14	FALSCH	FALSCH	LFSYYGPQEGDKK	A0A1C7ZN10_B2RRE2_E9Q405_E9QAX2_K3W4L0_Q9JMH9	Unconventional myosin-XVIIIa;Myo18a protein;Unconventional myosin-XVIIIa;Unconventional myosin-XVIIIa;Unconventional myosin-XVIIIa;Unconventional myosin-XVIIIa	A0A1C7ZN10;B2RRE2;E9Q405;E9QAX2;K3W4L0;Q9JMH9	A0A1C7ZN10_MOUSE;B2RRE2_MOUSE;E9Q405_MOUSE;E9QAX2_MOUSE;K3W4L0_MOUSE;MY18A_MOUSE	0.001418438
A0A1C7ZN10_B2RRE2_E9Q405_E9QAX2_K3W4L0_Q9JMH9_peptide15	FALSCH	FALSCH	FDSELSQAHEETQR	A0A1C7ZN10_B2RRE2_E9Q405_E9QAX2_K3W4L0_Q9JMH9	Unconventional myosin-XVIIIa;Myo18a protein;Unconventional myosin-XVIIIa;Unconventional myosin-XVIIIa;Unconventional myosin-XVIIIa;Unconventional myosin-XVIIIa	A0A1C7ZN10;B2RRE2;E9Q405;E9QAX2;K3W4L0;Q9JMH9	A0A1C7ZN10_MOUSE;B2RRE2_MOUSE;E9Q405_MOUSE;E9QAX2_MOUSE;K3W4L0_MOUSE;MY18A_MOUSE	0.001418438
A0A1D5RLW5_A0A1D5RM85_P62717_peptide1	FALSCH	FALSCH	DLTTAGAVTQCYR	A0A1D5RLW5_A0A1D5RM85_P62717	60S ribosomal protein L18a;60S ribosomal protein L18a (Fragment);60S ribosomal protein L18a	A0A1D5RLW5;A0A1D5RM85;P62717	A0A1D5RLW5_MOUSE;A0A1D5RM85_MOUSE;RL18A_MOUSE	0.0000123445
A0A1D5RLW5_A0A1D5RM85_P62717_peptide2	FALSCH	FALSCH	SSGEIVYCGQVFEK	A0A1D5RLW5_A0A1D5RM85_P62717	60S ribosomal protein L18a;60S ribosomal protein L18a (Fragment);60S ribosomal protein L18a	A0A1D5RLW5;A0A1D5RM85;P62717	A0A1D5RLW5_MOUSE;A0A1D5RM85_MOUSE;RL18A_MOUSE	0.0000123445
A0A1D5RLW5_A0A1D5RM85_P62717_peptide3	FALSCH	FALSCH	IFAPNHVVAK	A0A1D5RLW5_A0A1D5RM85_P62717	60S ribosomal protein L18a;60S ribosomal protein L18a (Fragment);60S ribosomal protein L18a	A0A1D5RLW5;A0A1D5RM85;P62717	A0A1D5RLW5_MOUSE;A0A1D5RM85_MOUSE;RL18A_MOUSE	0.0000123445
A0A1D5RLW5_A0A1D5RM85_P62717_peptide4	FALSCH	FALSCH	NFGIWLR	A0A1D5RLW5_A0A1D5RM85_P62717	60S ribosomal protein L18a;60S ribosomal protein L18a (Fragment);60S ribosomal protein L18a	A0A1D5RLW5;A0A1D5RM85;P62717	A0A1D5RLW5_MOUSE;A0A1D5RM85_MOUSE;RL18A_MOUSE	0.0000123445
A0A1L1SQ51_E9PUM4_peptide1	FALSCH	FALSCH	QALIAPGDTESQQR	A0A1L1SQ51_E9PUM4	Talin-2	A0A1L1SQ51;E9PUM4	A0A1L1SQ51_MOUSE;E9PUM4_MOUSE	0.00097354
A0A1L1SQ51_E9PUM4_peptide2	FALSCH	FALSCH	DIEQASLAAVSQSLATR	A0A1L1SQ51_E9PUM4	Talin-2	A0A1L1SQ51;E9PUM4	A0A1L1SQ51_MOUSE;E9PUM4_MOUSE	0.00097354
A0A1L1SQ51_E9PUM4_peptide3	FALSCH	FALSCH	DVDVALK	A0A1L1SQ51_E9PUM4	Talin-2	A0A1L1SQ51;E9PUM4	A0A1L1SQ51_MOUSE;E9PUM4_MOUSE	0.00097354
A0A1L1SQ51_E9PUM4_peptide4	FALSCH	FALSCH	LLVSGAASTPDK	A0A1L1SQ51_E9PUM4	Talin-2	A0A1L1SQ51;E9PUM4	A0A1L1SQ51_MOUSE;E9PUM4_MOUSE	0.00097354
A0A1L1SQ51_E9PUM4_peptide5	FALSCH	FALSCH	GTFVDYQTTVVK	A0A1L1SQ51_E9PUM4	Talin-2	A0A1L1SQ51;E9PUM4	A0A1L1SQ51_MOUSE;E9PUM4_MOUSE	0.00097354
A0A1L1SQ51_E9PUM4_peptide6	FALSCH	FALSCH	NLATSLAELR	A0A1L1SQ51_E9PUM4	Talin-2	A0A1L1SQ51;E9PUM4	A0A1L1SQ51_MOUSE;E9PUM4_MOUSE	0.00097354
A0A1L1SQ51_E9PUM4_peptide7	FALSCH	FALSCH	LGAASLGSNDPETQVVLINAIK	A0A1L1SQ51_E9PUM4	Talin-2	A0A1L1SQ51;E9PUM4	A0A1L1SQ51_MOUSE;E9PUM4_MOUSE	0.00097354
A0A1L1SQ51_E9PUM4_peptide8	FALSCH	FALSCH	SIAAATSALVK	A0A1L1SQ51_E9PUM4	Talin-2	A0A1L1SQ51;E9PUM4	A0A1L1SQ51_MOUSE;E9PUM4_MOUSE	0.00097354
A0A1L1SQ51_E9PUM4_peptide9	FALSCH	FALSCH	VVSPTISSPVCQEQLIEAGK	A0A1L1SQ51_E9PUM4	Talin-2	A0A1L1SQ51;E9PUM4	A0A1L1SQ51_MOUSE;E9PUM4_MOUSE	0.00097354
A0A1L1SQ51_E9PUM4_peptide10	FALSCH	FALSCH	LAQAAQSSAATITQLAEVVK	A0A1L1SQ51_E9PUM4	Talin-2	A0A1L1SQ51;E9PUM4	A0A1L1SQ51_MOUSE;E9PUM4_MOUSE	0.00097354
A0A1L1SQ51_E9PUM4_peptide11	FALSCH	FALSCH	FLPTELR	A0A1L1SQ51_E9PUM4	Talin-2	A0A1L1SQ51;E9PUM4	A0A1L1SQ51_MOUSE;E9PUM4_MOUSE	0.00097354
A0A1L1SQ51_E9PUM4_peptide12	FALSCH	FALSCH	NLLAAAAR	A0A1L1SQ51_E9PUM4	Talin-2	A0A1L1SQ51;E9PUM4	A0A1L1SQ51_MOUSE;E9PUM4_MOUSE	0.00097354
A0A1L1SQ51_E9PUM4_peptide13	FALSCH	FALSCH	AGALQVCPTDSYTK	A0A1L1SQ51_E9PUM4	Talin-2	A0A1L1SQ51;E9PUM4	A0A1L1SQ51_MOUSE;E9PUM4_MOUSE	0.00097354
A0A1L1SQ51_E9PUM4_peptide14	FALSCH	FALSCH	SLSVDPGAPNAK	A0A1L1SQ51_E9PUM4	Talin-2	A0A1L1SQ51;E9PUM4	A0A1L1SQ51_MOUSE;E9PUM4_MOUSE	0.00097354
A0A1L1SQ51_E9PUM4_peptide15	FALSCH	FALSCH	ALSDLIGATK	A0A1L1SQ51_E9PUM4	Talin-2	A0A1L1SQ51;E9PUM4	A0A1L1SQ51_MOUSE;E9PUM4_MOUSE	0.00097354
A0A1L1SQ51_E9PUM4_peptide16	FALSCH	FALSCH	VQDLGHGCIFLVQK	A0A1L1SQ51_E9PUM4	Talin-2	A0A1L1SQ51;E9PUM4	A0A1L1SQ51_MOUSE;E9PUM4_MOUSE	0.00097354
A0A1L1SQ51_E9PUM4_peptide17	FALSCH	FALSCH	VLAQATSDLVNAMR	A0A1L1SQ51_E9PUM4	Talin-2	A0A1L1SQ51;E9PUM4	A0A1L1SQ51_MOUSE;E9PUM4_MOUSE	0.00097354
A0A1L1SQ51_E9PUM4_peptide18	FALSCH	FALSCH	ACQAATSDSELLK	A0A1L1SQ51_E9PUM4	Talin-2	A0A1L1SQ51;E9PUM4	A0A1L1SQ51_MOUSE;E9PUM4_MOUSE	0.00097354
A0A1L1SQ51_E9PUM4_peptide19	FALSCH	FALSCH	QEDVIATANLSR	A0A1L1SQ51_E9PUM4	Talin-2	A0A1L1SQ51;E9PUM4	A0A1L1SQ51_MOUSE;E9PUM4_MOUSE	0.00097354
A0A1L1SQ51_E9PUM4_peptide20	FALSCH	FALSCH	DPVQLNLLYVQAR	A0A1L1SQ51_E9PUM4	Talin-2	A0A1L1SQ51;E9PUM4	A0A1L1SQ51_MOUSE;E9PUM4_MOUSE	0.00097354
A0A1L1SQ51_E9PUM4_peptide21	FALSCH	FALSCH	EQGVDENETLLLR	A0A1L1SQ51_E9PUM4	Talin-2	A0A1L1SQ51;E9PUM4	A0A1L1SQ51_MOUSE;E9PUM4_MOUSE	0.00097354
A0A1L1SQ51_E9PUM4_peptide22	FALSCH	FALSCH	VLGESMAGISQNAK	A0A1L1SQ51_E9PUM4	Talin-2	A0A1L1SQ51;E9PUM4	A0A1L1SQ51_MOUSE;E9PUM4_MOUSE	0.00097354
A0A1L1SQ51_E9PUM4_peptide23	FALSCH	FALSCH	NVAQVAEDTVLQNR	A0A1L1SQ51_E9PUM4	Talin-2	A0A1L1SQ51;E9PUM4	A0A1L1SQ51_MOUSE;E9PUM4_MOUSE	0.00097354
A0A1L1SQA8_P62852_peptide1	WAHR	FALSCH	LITPAVVSER	A0A1L1SQA8_P62852	40S ribosomal protein S25	A0A1L1SQA8;P62852	A0A1L1SQA8_MOUSE;RS25_MOUSE	0.000777957
A0A1L1SQA8_P62852_peptide2	WAHR	FALSCH	LNNLVLFDK	A0A1L1SQA8_P62852	40S ribosomal protein S25	A0A1L1SQA8;P62852	A0A1L1SQA8_MOUSE;RS25_MOUSE	0.000777957
A0A1L1SQA8_P62852_peptide3	WAHR	FALSCH	AALQELLSK	A0A1L1SQA8_P62852	40S ribosomal protein S25	A0A1L1SQA8;P62852	A0A1L1SQA8_MOUSE;RS25_MOUSE	0.000777957
A0A1L1SQA8_P62852_peptide4	WAHR	FALSCH	DKLNNLVLFDK	A0A1L1SQA8_P62852	40S ribosomal protein S25	A0A1L1SQA8;P62852	A0A1L1SQA8_MOUSE;RS25_MOUSE	0.000777957
A0A1L1SS27_A0A1L1SUN1_F6QL70_P47915_Q5M8M8_W4VSN7_peptide1	WAHR	FALSCH	ALVKPQAIKPK	A0A1L1SS27_A0A1L1SUN1_F6QL70_P47915_Q5M8M8_W4VSN7	60S ribosomal protein L29 (Fragment);60S ribosomal protein L29 (Fragment);60S ribosomal protein L29;60S ribosomal protein L29;60S ribosomal protein L29;60S ribosomal protein L29	A0A1L1SS27;A0A1L1SUN1;F6QL70;P47915;Q5M8M8;W4VSN7	A0A1L1SS27_MOUSE;A0A1L1SUN1_MOUSE;F6QL70_MOUSE;RL29_MOUSE;Q5M8M8_MOUSE;W4VSN7_MOUSE	0.00027497
A0A1L1SS27_A0A1L1SUN1_F6QL70_P47915_Q5M8M8_W4VSN7_peptide2	WAHR	FALSCH	LAFIAHPK	A0A1L1SS27_A0A1L1SUN1_F6QL70_P47915_Q5M8M8_W4VSN7	60S ribosomal protein L29 (Fragment);60S ribosomal protein L29 (Fragment);60S ribosomal protein L29;60S ribosomal protein L29;60S ribosomal protein L29;60S ribosomal protein L29	A0A1L1SS27;A0A1L1SUN1;F6QL70;P47915;Q5M8M8;W4VSN7	A0A1L1SS27_MOUSE;A0A1L1SUN1_MOUSE;F6QL70_MOUSE;RL29_MOUSE;Q5M8M8_MOUSE;W4VSN7_MOUSE	0.00027497
A0A1L1SSA8_Q91XE8_peptide1	WAHR	FALSCH	GLGTEVPGNFQGPDPYR	A0A1L1SSA8_Q91XE8	Transmembrane protein 205 (Fragment);Transmembrane protein 205	A0A1L1SSA8;Q91XE8	A0A1L1SSA8_MOUSE;TM205_MOUSE	0.003484948
A0A1L1STE6_Q9D6R2_peptide1	WAHR	FALSCH	IEAACFATIK	A0A1L1STE6_Q9D6R2	Isocitrate dehydrogenase [NAD] subunit, mitochondrial;Isocitrate dehydrogenase [NAD] subunit alpha, mitochondrial	A0A1L1STE6;Q9D6R2	A0A1L1STE6_MOUSE;IDH3A_MOUSE	0.0000170802
A0A1L1STE6_Q9D6R2_peptide2	WAHR	FALSCH	APIQWEER	A0A1L1STE6_Q9D6R2	Isocitrate dehydrogenase [NAD] subunit, mitochondrial;Isocitrate dehydrogenase [NAD] subunit alpha, mitochondrial	A0A1L1STE6;Q9D6R2	A0A1L1STE6_MOUSE;IDH3A_MOUSE	0.0000170802
A0A1L1STE6_Q9D6R2_peptide3	WAHR	FALSCH	CSDFTEEICR	A0A1L1STE6_Q9D6R2	Isocitrate dehydrogenase [NAD] subunit, mitochondrial;Isocitrate dehydrogenase [NAD] subunit alpha, mitochondrial	A0A1L1STE6;Q9D6R2	A0A1L1STE6_MOUSE;IDH3A_MOUSE	0.0000170802
A0A1L1STE6_Q9D6R2_peptide4	WAHR	FALSCH	IAEFAFEYAR	A0A1L1STE6_Q9D6R2	Isocitrate dehydrogenase [NAD] subunit, mitochondrial;Isocitrate dehydrogenase [NAD] subunit alpha, mitochondrial	A0A1L1STE6;Q9D6R2	A0A1L1STE6_MOUSE;IDH3A_MOUSE	0.0000170802
A0A1L1STE6_Q9D6R2_peptide5	WAHR	FALSCH	TPYTDVNIVTIR	A0A1L1STE6_Q9D6R2	Isocitrate dehydrogenase [NAD] subunit, mitochondrial;Isocitrate dehydrogenase [NAD] subunit alpha, mitochondrial	A0A1L1STE6;Q9D6R2	A0A1L1STE6_MOUSE;IDH3A_MOUSE	0.0000170802
A0A1L1STE6_Q9D6R2_peptide6	WAHR	FALSCH	ENTEGEYSGIEHVIVDGVVQSIK	A0A1L1STE6_Q9D6R2	Isocitrate dehydrogenase [NAD] subunit, mitochondrial;Isocitrate dehydrogenase [NAD] subunit alpha, mitochondrial	A0A1L1STE6;Q9D6R2	A0A1L1STE6_MOUSE;IDH3A_MOUSE	0.0000170802
A0A1L1STE6_Q9D6R2_peptide7	WAHR	FALSCH	MSDGLFLQK	A0A1L1STE6_Q9D6R2	Isocitrate dehydrogenase [NAD] subunit, mitochondrial;Isocitrate dehydrogenase [NAD] subunit alpha, mitochondrial	A0A1L1STE6;Q9D6R2	A0A1L1STE6_MOUSE;IDH3A_MOUSE	0.0000170802
A0A1L1STE6_Q9D6R2_peptide8	WAHR	FALSCH	CSDFTEEICRR	A0A1L1STE6_Q9D6R2	Isocitrate dehydrogenase [NAD] subunit, mitochondrial;Isocitrate dehydrogenase [NAD] subunit alpha, mitochondrial	A0A1L1STE6;Q9D6R2	A0A1L1STE6_MOUSE;IDH3A_MOUSE	0.0000170802
A0A1L1STE6_Q9D6R2_peptide9	WAHR	FALSCH	TPIAAGHPSMNLLLR	A0A1L1STE6_Q9D6R2	Isocitrate dehydrogenase [NAD] subunit, mitochondrial;Isocitrate dehydrogenase [NAD] subunit alpha, mitochondrial	A0A1L1STE6;Q9D6R2	A0A1L1STE6_MOUSE;IDH3A_MOUSE	0.0000170802
A0A1L1STE6_Q9D6R2_peptide10	WAHR	FALSCH	HMGLFDHAAK	A0A1L1STE6_Q9D6R2	Isocitrate dehydrogenase [NAD] subunit, mitochondrial;Isocitrate dehydrogenase [NAD] subunit alpha, mitochondrial	A0A1L1STE6;Q9D6R2	A0A1L1STE6_MOUSE;IDH3A_MOUSE	0.0000170802
A0A1L1STE6_Q9D6R2_peptide11	WAHR	FALSCH	NVTAIQGPGGK	A0A1L1STE6_Q9D6R2	Isocitrate dehydrogenase [NAD] subunit, mitochondrial;Isocitrate dehydrogenase [NAD] subunit alpha, mitochondrial	A0A1L1STE6;Q9D6R2	A0A1L1STE6_MOUSE;IDH3A_MOUSE	0.0000170802
A0A1L1STE6_Q9D6R2_peptide12	WAHR	FALSCH	KTFDLYANVRPCVSIEGYK	A0A1L1STE6_Q9D6R2	Isocitrate dehydrogenase [NAD] subunit, mitochondrial;Isocitrate dehydrogenase [NAD] subunit alpha, mitochondrial	A0A1L1STE6;Q9D6R2	A0A1L1STE6_MOUSE;IDH3A_MOUSE	0.0000170802
A0A1L1STE6_Q9D6R2_peptide13	WAHR	FALSCH	WMIPPEAK	A0A1L1STE6_Q9D6R2	Isocitrate dehydrogenase [NAD] subunit, mitochondrial;Isocitrate dehydrogenase [NAD] subunit alpha, mitochondrial	A0A1L1STE6;Q9D6R2	A0A1L1STE6_MOUSE;IDH3A_MOUSE	0.0000170802
A0A1L1STE6_Q9D6R2_peptide14	WAHR	FALSCH	TFDLYANVRPCVSIEGYK	A0A1L1STE6_Q9D6R2	Isocitrate dehydrogenase [NAD] subunit, mitochondrial;Isocitrate dehydrogenase [NAD] subunit alpha, mitochondrial	A0A1L1STE6;Q9D6R2	A0A1L1STE6_MOUSE;IDH3A_MOUSE	0.0000170802
A0A1L1SUI3_Q9D1F9_peptide1	WAHR	FALSCH	AGLSLYGNPR	A0A1L1SUI3_Q9D1F9	Solute carrier family 37 (glucose-6-phosphate transporter), member 4;Solute carrier family 37 (Glucose-6-phosphate transporter), member 4	A0A1L1SUI3;Q9D1F9	A0A1L1SUI3_MOUSE;Q9D1F9_MOUSE	0.003773396
A0A1L1SUI3_Q9D1F9_peptide2	FALSCH	FALSCH	FVSGVLSDQMSAR	A0A1L1SUI3_Q9D1F9	Solute carrier family 37 (glucose-6-phosphate transporter), member 4;Solute carrier family 37 (Glucose-6-phosphate transporter), member 4	A0A1L1SUI3;Q9D1F9	A0A1L1SUI3_MOUSE;Q9D1F9_MOUSE	0.003773396
A0A1L1SV25_P57780_peptide1	FALSCH	FALSCH	DGLAFNALIHR	A0A1L1SV25_P57780	Alpha-actinin-4	A0A1L1SV25;P57780	A0A1L1SV25_MOUSE;ACTN4_MOUSE	0.001692506
A0A1L1SV25_P57780_peptide2	FALSCH	FALSCH	GISQEQMQEFR	A0A1L1SV25_P57780	Alpha-actinin-4	A0A1L1SV25;P57780	A0A1L1SV25_MOUSE;ACTN4_MOUSE	0.001692506
A0A1L1SV25_P57780_peptide3	FALSCH	FALSCH	ETTDTDTADQVIASFK	A0A1L1SV25_P57780	Alpha-actinin-4	A0A1L1SV25;P57780	A0A1L1SV25_MOUSE;ACTN4_MOUSE	0.001692506
A0A1L1SV25_P57780_peptide4	FALSCH	FALSCH	LSGSNPYTTVTPQIINSK	A0A1L1SV25_P57780	Alpha-actinin-4	A0A1L1SV25;P57780	A0A1L1SV25_MOUSE;ACTN4_MOUSE	0.001692506
A0A1L1SV25_P57780_peptide5	FALSCH	FALSCH	VEQIAAIAQELNELDYYDSHNVNTR	A0A1L1SV25_P57780	Alpha-actinin-4	A0A1L1SV25;P57780	A0A1L1SV25_MOUSE;ACTN4_MOUSE	0.001692506
A0A1W2P6F6_A0A1W2P7Q9_Q60605_peptide1	WAHR	FALSCH	EAFQLFDR	A0A1W2P6F6_A0A1W2P7Q9_Q60605	Myosin light polypeptide 6	A0A1W2P6F6;A0A1W2P7Q9;Q60605	A0A1W2P6F6_MOUSE;A0A1W2P7Q9_MOUSE;MYL6_MOUSE	0.00000177382
A0A1W2P6F6_A0A1W2P7Q9_Q60605_peptide2	FALSCH	FALSCH	ALGQNPTNAEVLK	A0A1W2P6F6_A0A1W2P7Q9_Q60605	Myosin light polypeptide 6	A0A1W2P6F6;A0A1W2P7Q9;Q60605	A0A1W2P6F6_MOUSE;A0A1W2P7Q9_MOUSE;MYL6_MOUSE	0.00000177382
A0A1W2P6F6_A0A1W2P7Q9_Q60605_peptide3	FALSCH	FALSCH	NKDQGTYEDYVEGLR	A0A1W2P6F6_A0A1W2P7Q9_Q60605	Myosin light polypeptide 6	A0A1W2P6F6;A0A1W2P7Q9;Q60605	A0A1W2P6F6_MOUSE;A0A1W2P7Q9_MOUSE;MYL6_MOUSE	0.00000177382
A0A1W2P6F6_A0A1W2P7Q9_Q60605_peptide4	FALSCH	FALSCH	HVLVTLGEK	A0A1W2P6F6_A0A1W2P7Q9_Q60605	Myosin light polypeptide 6	A0A1W2P6F6;A0A1W2P7Q9;Q60605	A0A1W2P6F6_MOUSE;A0A1W2P7Q9_MOUSE;MYL6_MOUSE	0.00000177382
A0A1W2P6F6_A0A1W2P7Q9_Q60605_peptide5	FALSCH	FALSCH	DQGTYEDYVEGLR	A0A1W2P6F6_A0A1W2P7Q9_Q60605	Myosin light polypeptide 6	A0A1W2P6F6;A0A1W2P7Q9;Q60605	A0A1W2P6F6_MOUSE;A0A1W2P7Q9_MOUSE;MYL6_MOUSE	0.00000177382
A0A1W2P750_Q9DBR7_peptide1	WAHR	FALSCH	ISEMEEELK	A0A1W2P750_Q9DBR7	Protein phosphatase 1 regulatory subunit 12A (Fragment);Protein phosphatase 1 regulatory subunit 12A	A0A1W2P750;Q9DBR7	A0A1W2P750_MOUSE;MYPT1_MOUSE	0.004421537
A0A1W2P756_P62075_peptide1	WAHR	FALSCH	LDPGAIMEQVK	A0A1W2P756_P62075	Mitochondrial import inner membrane translocase subunit Tim13	A0A1W2P756;P62075	A0A1W2P756_MOUSE;TIM13_MOUSE	0.00000226767
A0A1W2P756_P62075_peptide2	WAHR	FALSCH	VQIAVANAQELLQR	A0A1W2P756_P62075	Mitochondrial import inner membrane translocase subunit Tim13	A0A1W2P756;P62075	A0A1W2P756_MOUSE;TIM13_MOUSE	0.00000226767
A0A1W2P768_E0CZ27_F8WI35_P02301_P68433_P84228_P84244_peptide1	WAHR	FALSCH	STELLIR	A0A1W2P768_E0CZ27_F8WI35_P02301_P68433_P84228_P84244	Histone H3.2;Histone H3 (Fragment);Histone H3;Histone H3.3C;Histone H3.1;Histone H3.2;Histone H3.3	A0A1W2P768;E0CZ27;F8WI35;P02301;P68433;P84228;P84244	A0A1W2P768_MOUSE;E0CZ27_MOUSE;F8WI35_MOUSE;H3C_MOUSE;H31_MOUSE;H32_MOUSE;H33_MOUSE	0.00000177382
A0A1W2P768_E0CZ27_F8WI35_P02301_P68433_P84228_P84244_peptide2	FALSCH	FALSCH	YRPGTVALR	A0A1W2P768_E0CZ27_F8WI35_P02301_P68433_P84228_P84244	Histone H3.2;Histone H3 (Fragment);Histone H3;Histone H3.3C;Histone H3.1;Histone H3.2;Histone H3.3	A0A1W2P768;E0CZ27;F8WI35;P02301;P68433;P84228;P84244	A0A1W2P768_MOUSE;E0CZ27_MOUSE;F8WI35_MOUSE;H3C_MOUSE;H31_MOUSE;H32_MOUSE;H33_MOUSE	0.00000177382
A0A1W2P768_E0CZ27_F8WI35_P02301_P68433_P84228_P84244_peptide3	WAHR	FALSCH	EIAQDFKTDLR	A0A1W2P768_E0CZ27_F8WI35_P02301_P68433_P84228_P84244	Histone H3.2;Histone H3 (Fragment);Histone H3;Histone H3.3C;Histone H3.1;Histone H3.2;Histone H3.3	A0A1W2P768;E0CZ27;F8WI35;P02301;P68433;P84228;P84244	A0A1W2P768_MOUSE;E0CZ27_MOUSE;F8WI35_MOUSE;H3C_MOUSE;H31_MOUSE;H32_MOUSE;H33_MOUSE	0.00000177382
A0A1W2P7G5_A0A1W2P7J1_E9Q3H6_peptide1	WAHR	FALSCH	AQLEVGFPPVLER	A0A1W2P7G5_A0A1W2P7J1_E9Q3H6	Coenzyme Q10A	A0A1W2P7G5;A0A1W2P7J1;E9Q3H6	A0A1W2P7G5_MOUSE;A0A1W2P7J1_MOUSE;E9Q3H6_MOUSE	0.000318951
A0A1W2P7G5_A0A1W2P7J1_E9Q3H6_peptide2	WAHR	FALSCH	FGPETAIPR	A0A1W2P7G5_A0A1W2P7J1_E9Q3H6	Coenzyme Q10A	A0A1W2P7G5;A0A1W2P7J1;E9Q3H6	A0A1W2P7G5_MOUSE;A0A1W2P7J1_MOUSE;E9Q3H6_MOUSE	0.000318951
A0A1W2P7G5_A0A1W2P7J1_E9Q3H6_peptide3	WAHR	FALSCH	FSPGIPSYPR	A0A1W2P7G5_A0A1W2P7J1_E9Q3H6	Coenzyme Q10A	A0A1W2P7G5;A0A1W2P7J1;E9Q3H6	A0A1W2P7G5_MOUSE;A0A1W2P7J1_MOUSE;E9Q3H6_MOUSE	0.000318951
A0A1W2P7G5_A0A1W2P7J1_E9Q3H6_peptide4	WAHR	FALSCH	ELMFHEVHQT	A0A1W2P7G5_A0A1W2P7J1_E9Q3H6	Coenzyme Q10A	A0A1W2P7G5;A0A1W2P7J1;E9Q3H6	A0A1W2P7G5_MOUSE;A0A1W2P7J1_MOUSE;E9Q3H6_MOUSE	0.000318951
A0A1W2P812_G3X971_G5E8K2_G5E8K3_G5E8K5_S4R165_S4R187_S4R1S2_S4R1X7_S4R236_S4R2C1_S4R2F5_S4R2J6_S4R2K9_S4R2S8_peptide1	WAHR	FALSCH	VGLQAQPVPEETVKK	A0A1W2P812_G3X971_G5E8K2_G5E8K3_G5E8K5_S4R165_S4R187_S4R1S2_S4R1X7_S4R236_S4R2C1_S4R2F5_S4R2J6_S4R2K9_S4R2S8	Ankyrin-3;Ankyrin 3, epithelial, isoform CRA_i;Ankyrin 3, epithelial, isoform CRA_l;Ankyrin 3, epithelial, isoform CRA_b;Ankyrin-3;Ankyrin-3;Ankyrin-3;Ankyrin-3;Ankyrin-3;Ankyrin-3 (Fragment);Ankyrin-3;Ankyrin-3;Ankyrin-3;Ankyrin-3 (Fragment);Ankyrin-3	A0A1W2P812;G3X971;G5E8K2;G5E8K3;G5E8K5;S4R165;S4R187;S4R1S2;S4R1X7;S4R236;S4R2C1;S4R2F5;S4R2J6;S4R2K9;S4R2S8	A0A1W2P812_MOUSE;G3X971_MOUSE;G5E8K2_MOUSE;G5E8K3_MOUSE;ANK3_MOUSE;S4R165_MOUSE;S4R187_MOUSE;S4R1S2_MOUSE;S4R1X7_MOUSE;S4R236_MOUSE;S4R2C1_MOUSE;S4R2F5_MOUSE;S4R2J6_MOUSE;S4R2K9_MOUSE;S4R2S8_MOUSE	0.002739758
A0A1W2P812_G3X971_G5E8K2_G5E8K3_G5E8K5_S4R165_S4R187_S4R1S2_S4R1X7_S4R236_S4R2C1_S4R2F5_S4R2J6_S4R2K9_S4R2S8_peptide2	FALSCH	FALSCH	TEEPVSPLTAYQK	A0A1W2P812_G3X971_G5E8K2_G5E8K3_G5E8K5_S4R165_S4R187_S4R1S2_S4R1X7_S4R236_S4R2C1_S4R2F5_S4R2J6_S4R2K9_S4R2S8	Ankyrin-3;Ankyrin 3, epithelial, isoform CRA_i;Ankyrin 3, epithelial, isoform CRA_l;Ankyrin 3, epithelial, isoform CRA_b;Ankyrin-3;Ankyrin-3;Ankyrin-3;Ankyrin-3;Ankyrin-3;Ankyrin-3 (Fragment);Ankyrin-3;Ankyrin-3;Ankyrin-3;Ankyrin-3 (Fragment);Ankyrin-3	A0A1W2P812;G3X971;G5E8K2;G5E8K3;G5E8K5;S4R165;S4R187;S4R1S2;S4R1X7;S4R236;S4R2C1;S4R2F5;S4R2J6;S4R2K9;S4R2S8	A0A1W2P812_MOUSE;G3X971_MOUSE;G5E8K2_MOUSE;G5E8K3_MOUSE;ANK3_MOUSE;S4R165_MOUSE;S4R187_MOUSE;S4R1S2_MOUSE;S4R1X7_MOUSE;S4R236_MOUSE;S4R2C1_MOUSE;S4R2F5_MOUSE;S4R2J6_MOUSE;S4R2K9_MOUSE;S4R2S8_MOUSE	0.002739758
A0A1W2P812_G3X971_G5E8K2_G5E8K3_G5E8K5_S4R165_S4R187_S4R1S2_S4R1X7_S4R236_S4R2C1_S4R2F5_S4R2J6_S4R2K9_S4R2S8_peptide3	WAHR	FALSCH	ATFSPIVTVEPR	A0A1W2P812_G3X971_G5E8K2_G5E8K3_G5E8K5_S4R165_S4R187_S4R1S2_S4R1X7_S4R236_S4R2C1_S4R2F5_S4R2J6_S4R2K9_S4R2S8	Ankyrin-3;Ankyrin 3, epithelial, isoform CRA_i;Ankyrin 3, epithelial, isoform CRA_l;Ankyrin 3, epithelial, isoform CRA_b;Ankyrin-3;Ankyrin-3;Ankyrin-3;Ankyrin-3;Ankyrin-3;Ankyrin-3 (Fragment);Ankyrin-3;Ankyrin-3;Ankyrin-3;Ankyrin-3 (Fragment);Ankyrin-3	A0A1W2P812;G3X971;G5E8K2;G5E8K3;G5E8K5;S4R165;S4R187;S4R1S2;S4R1X7;S4R236;S4R2C1;S4R2F5;S4R2J6;S4R2K9;S4R2S8	A0A1W2P812_MOUSE;G3X971_MOUSE;G5E8K2_MOUSE;G5E8K3_MOUSE;ANK3_MOUSE;S4R165_MOUSE;S4R187_MOUSE;S4R1S2_MOUSE;S4R1X7_MOUSE;S4R236_MOUSE;S4R2C1_MOUSE;S4R2F5_MOUSE;S4R2J6_MOUSE;S4R2K9_MOUSE;S4R2S8_MOUSE	0.002739758
A0A1W2P812_G3X971_G5E8K2_G5E8K3_G5E8K5_S4R165_S4R187_S4R1S2_S4R1X7_S4R236_S4R2C1_S4R2F5_S4R2J6_S4R2K9_S4R2S8_peptide4	WAHR	FALSCH	IKQESNQIGPEGGILSSTTVPLVQASFPEGALTK	A0A1W2P812_G3X971_G5E8K2_G5E8K3_G5E8K5_S4R165_S4R187_S4R1S2_S4R1X7_S4R236_S4R2C1_S4R2F5_S4R2J6_S4R2K9_S4R2S8	Ankyrin-3;Ankyrin 3, epithelial, isoform CRA_i;Ankyrin 3, epithelial, isoform CRA_l;Ankyrin 3, epithelial, isoform CRA_b;Ankyrin-3;Ankyrin-3;Ankyrin-3;Ankyrin-3;Ankyrin-3;Ankyrin-3 (Fragment);Ankyrin-3;Ankyrin-3;Ankyrin-3;Ankyrin-3 (Fragment);Ankyrin-3	A0A1W2P812;G3X971;G5E8K2;G5E8K3;G5E8K5;S4R165;S4R187;S4R1S2;S4R1X7;S4R236;S4R2C1;S4R2F5;S4R2J6;S4R2K9;S4R2S8	A0A1W2P812_MOUSE;G3X971_MOUSE;G5E8K2_MOUSE;G5E8K3_MOUSE;ANK3_MOUSE;S4R165_MOUSE;S4R187_MOUSE;S4R1S2_MOUSE;S4R1X7_MOUSE;S4R236_MOUSE;S4R2C1_MOUSE;S4R2F5_MOUSE;S4R2J6_MOUSE;S4R2K9_MOUSE;S4R2S8_MOUSE	0.002739758
A0A1W2P812_G3X971_G5E8K2_G5E8K3_G5E8K5_S4R165_S4R187_S4R1S2_S4R1X7_S4R236_S4R2C1_S4R2F5_S4R2J6_S4R2K9_S4R2S8_peptide5	FALSCH	FALSCH	NATTDALTSVLTK	A0A1W2P812_G3X971_G5E8K2_G5E8K3_G5E8K5_S4R165_S4R187_S4R1S2_S4R1X7_S4R236_S4R2C1_S4R2F5_S4R2J6_S4R2K9_S4R2S8	Ankyrin-3;Ankyrin 3, epithelial, isoform CRA_i;Ankyrin 3, epithelial, isoform CRA_l;Ankyrin 3, epithelial, isoform CRA_b;Ankyrin-3;Ankyrin-3;Ankyrin-3;Ankyrin-3;Ankyrin-3;Ankyrin-3 (Fragment);Ankyrin-3;Ankyrin-3;Ankyrin-3;Ankyrin-3 (Fragment);Ankyrin-3	A0A1W2P812;G3X971;G5E8K2;G5E8K3;G5E8K5;S4R165;S4R187;S4R1S2;S4R1X7;S4R236;S4R2C1;S4R2F5;S4R2J6;S4R2K9;S4R2S8	A0A1W2P812_MOUSE;G3X971_MOUSE;G5E8K2_MOUSE;G5E8K3_MOUSE;ANK3_MOUSE;S4R165_MOUSE;S4R187_MOUSE;S4R1S2_MOUSE;S4R1X7_MOUSE;S4R236_MOUSE;S4R2C1_MOUSE;S4R2F5_MOUSE;S4R2J6_MOUSE;S4R2K9_MOUSE;S4R2S8_MOUSE	0.002739758
A0A1Y7VJN9_A0A1Y7VL34_Q8CFR5_Q9D2N4_peptide1	WAHR	FALSCH	AQQNPTLLAELR	A0A1Y7VJN9_A0A1Y7VL34_Q8CFR5_Q9D2N4	Dystrobrevin;Dystrobrevin;Dystrobrevin;Dystrobrevin alpha	A0A1Y7VJN9;A0A1Y7VL34;Q8CFR5;Q9D2N4	A0A1Y7VJN9_MOUSE;A0A1Y7VL34_MOUSE;Q8CFR5_MOUSE;DTNA_MOUSE	0.000186608
A0A1Y7VJN9_A0A1Y7VL34_Q8CFR5_Q9D2N4_peptide2	WAHR	FALSCH	ISVFAVK	A0A1Y7VJN9_A0A1Y7VL34_Q8CFR5_Q9D2N4	Dystrobrevin;Dystrobrevin;Dystrobrevin;Dystrobrevin alpha	A0A1Y7VJN9;A0A1Y7VL34;Q8CFR5;Q9D2N4	A0A1Y7VJN9_MOUSE;A0A1Y7VL34_MOUSE;Q8CFR5_MOUSE;DTNA_MOUSE	0.000186608
A0A1Y7VJN9_A0A1Y7VL34_Q8CFR5_Q9D2N4_peptide3	FALSCH	FALSCH	EILQEIQR	A0A1Y7VJN9_A0A1Y7VL34_Q8CFR5_Q9D2N4	Dystrobrevin;Dystrobrevin;Dystrobrevin;Dystrobrevin alpha	A0A1Y7VJN9;A0A1Y7VL34;Q8CFR5;Q9D2N4	A0A1Y7VJN9_MOUSE;A0A1Y7VL34_MOUSE;Q8CFR5_MOUSE;DTNA_MOUSE	0.000186608
A0A1Y7VJN9_A0A1Y7VL34_Q8CFR5_Q9D2N4_peptide4	WAHR	FALSCH	LRVEHEQASQPTPEK	A0A1Y7VJN9_A0A1Y7VL34_Q8CFR5_Q9D2N4	Dystrobrevin;Dystrobrevin;Dystrobrevin;Dystrobrevin alpha	A0A1Y7VJN9;A0A1Y7VL34;Q8CFR5;Q9D2N4	A0A1Y7VJN9_MOUSE;A0A1Y7VL34_MOUSE;Q8CFR5_MOUSE;DTNA_MOUSE	0.000186608
A0A1Y7VJN9_A0A1Y7VL34_Q8CFR5_Q9D2N4_peptide5	WAHR	FALSCH	LPTAVFEGPSFGYTEQSAR	A0A1Y7VJN9_A0A1Y7VL34_Q8CFR5_Q9D2N4	Dystrobrevin;Dystrobrevin;Dystrobrevin;Dystrobrevin alpha	A0A1Y7VJN9;A0A1Y7VL34;Q8CFR5;Q9D2N4	A0A1Y7VJN9_MOUSE;A0A1Y7VL34_MOUSE;Q8CFR5_MOUSE;DTNA_MOUSE	0.000186608
A0A1Y7VJN9_A0A1Y7VL34_Q8CFR5_Q9D2N4_peptide6	WAHR	FALSCH	LEAVLSTIFYQLNK	A0A1Y7VJN9_A0A1Y7VL34_Q8CFR5_Q9D2N4	Dystrobrevin;Dystrobrevin;Dystrobrevin;Dystrobrevin alpha	A0A1Y7VJN9;A0A1Y7VL34;Q8CFR5;Q9D2N4	A0A1Y7VJN9_MOUSE;A0A1Y7VL34_MOUSE;Q8CFR5_MOUSE;DTNA_MOUSE	0.000186608
A0A1Y7VJW9_Q9WVH9_peptide1	WAHR	FALSCH	DQPFTILYR	A0A1Y7VJW9_Q9WVH9	Fibulin-5	A0A1Y7VJW9;Q9WVH9	A0A1Y7VJW9_MOUSE;FBLN5_MOUSE	0.003858264
A0A1Y7VJW9_Q9WVH9_peptide2	WAHR	FALSCH	YPGAYYIFQIK	A0A1Y7VJW9_Q9WVH9	Fibulin-5	A0A1Y7VJW9;Q9WVH9	A0A1Y7VJW9_MOUSE;FBLN5_MOUSE	0.003858264
A0A1Y7VKY1_F6YVP7_P62270_peptide1	FALSCH	FALSCH	IAFAITAIK	A0A1Y7VKY1_F6YVP7_P62270	MCG116671;Uncharacterized protein;40S ribosomal protein S18	A0A1Y7VKY1;F6YVP7;P62270	A0A1Y7VKY1_MOUSE;F6YVP7_MOUSE;RS18_MOUSE	0.000201725
A0A1Y7VKY1_F6YVP7_P62270_peptide2	FALSCH	FALSCH	IPDWFLNR	A0A1Y7VKY1_F6YVP7_P62270	MCG116671;Uncharacterized protein;40S ribosomal protein S18	A0A1Y7VKY1;F6YVP7;P62270	A0A1Y7VKY1_MOUSE;F6YVP7_MOUSE;RS18_MOUSE	0.000201725
A0A1Y7VKY1_F6YVP7_P62270_peptide3	WAHR	FALSCH	YSQVLANGLDNK	A0A1Y7VKY1_F6YVP7_P62270	MCG116671;Uncharacterized protein;40S ribosomal protein S18	A0A1Y7VKY1;F6YVP7;P62270	A0A1Y7VKY1_MOUSE;F6YVP7_MOUSE;RS18_MOUSE	0.000201725
A0A1Y7VKY1_F6YVP7_P62270_peptide4	FALSCH	FALSCH	AGELTEDEVER	A0A1Y7VKY1_F6YVP7_P62270	MCG116671;Uncharacterized protein;40S ribosomal protein S18	A0A1Y7VKY1;F6YVP7;P62270	A0A1Y7VKY1_MOUSE;F6YVP7_MOUSE;RS18_MOUSE	0.000201725
A0A1Y7VKY1_F6YVP7_P62270_peptide5	FALSCH	FALSCH	YAHVVLR	A0A1Y7VKY1_F6YVP7_P62270	MCG116671;Uncharacterized protein;40S ribosomal protein S18	A0A1Y7VKY1;F6YVP7;P62270	A0A1Y7VKY1_MOUSE;F6YVP7_MOUSE;RS18_MOUSE	0.000201725
A0A1Y7VKY1_F6YVP7_P62270_peptide6	FALSCH	FALSCH	VITIMQNPR	A0A1Y7VKY1_F6YVP7_P62270	MCG116671;Uncharacterized protein;40S ribosomal protein S18	A0A1Y7VKY1;F6YVP7;P62270	A0A1Y7VKY1_MOUSE;F6YVP7_MOUSE;RS18_MOUSE	0.000201725
A0A1Y7VLP0_P56379_peptide1	WAHR	FALSCH	MFQTLIQK	A0A1Y7VLP0_P56379	RIKEN cDNA 2010107E04 gene (Fragment);6.8 kDa mitochondrial proteolipid	A0A1Y7VLP0;P56379	A0A1Y7VLP0_MOUSE;68MP_MOUSE	0.0000433992
A0A286YCG8_A0A286YCT4_A0A286YDB7_Q9CY50_peptide1	WAHR	FALSCH	FLVGFTNK	A0A286YCG8_A0A286YCT4_A0A286YDB7_Q9CY50	Translocon-associated protein subunit alpha;Translocon-associated protein subunit alpha;Translocon-associated protein subunit alpha (Fragment);Translocon-associated protein subunit alpha	A0A286YCG8;A0A286YCT4;A0A286YDB7;Q9CY50	A0A286YCG8_MOUSE;A0A286YCT4_MOUSE;A0A286YDB7_MOUSE;SSRA_MOUSE	0.004364861
A0A286YCG8_A0A286YCT4_A0A286YDB7_Q9CY50_peptide2	WAHR	FALSCH	GEDFPANNIVK	A0A286YCG8_A0A286YCT4_A0A286YDB7_Q9CY50	Translocon-associated protein subunit alpha;Translocon-associated protein subunit alpha;Translocon-associated protein subunit alpha (Fragment);Translocon-associated protein subunit alpha	A0A286YCG8;A0A286YCT4;A0A286YDB7;Q9CY50	A0A286YCG8_MOUSE;A0A286YCT4_MOUSE;A0A286YDB7_MOUSE;SSRA_MOUSE	0.004364861
A0A286YCI8_A0A286YCQ0_A0A286YDN0_D3Z5J3_E9PYX6_E9Q6A3_E9QNA7_Q62417_peptide1	WAHR	FALSCH	SVLEGGDIPLQGLSGLK	A0A286YCI8_A0A286YCQ0_A0A286YDN0_D3Z5J3_E9PYX6_E9Q6A3_E9QNA7_Q62417	Sorbin and SH3 domain-containing protein 1	A0A286YCI8;A0A286YCQ0;A0A286YDN0;D3Z5J3;E9PYX6;E9Q6A3;E9QNA7;Q62417	A0A286YCI8_MOUSE;A0A286YCQ0_MOUSE;A0A286YDN0_MOUSE;D3Z5J3_MOUSE;E9PYX6_MOUSE;E9Q6A3_MOUSE;E9QNA7_MOUSE;SRBS1_MOUSE	0.0000155151
A0A286YCI8_A0A286YCQ0_A0A286YDN0_D3Z5J3_E9PYX6_E9Q6A3_E9QNA7_Q62417_peptide2	WAHR	FALSCH	TYIELLPPAEK	A0A286YCI8_A0A286YCQ0_A0A286YDN0_D3Z5J3_E9PYX6_E9Q6A3_E9QNA7_Q62417	Sorbin and SH3 domain-containing protein 1	A0A286YCI8;A0A286YCQ0;A0A286YDN0;D3Z5J3;E9PYX6;E9Q6A3;E9QNA7;Q62417	A0A286YCI8_MOUSE;A0A286YCQ0_MOUSE;A0A286YDN0_MOUSE;D3Z5J3_MOUSE;E9PYX6_MOUSE;E9Q6A3_MOUSE;E9QNA7_MOUSE;SRBS1_MOUSE	0.0000155151
A0A286YCI8_A0A286YCQ0_A0A286YDN0_D3Z5J3_E9PYX6_E9Q6A3_E9QNA7_Q62417_peptide3	WAHR	FALSCH	GDVVYIYR	A0A286YCI8_A0A286YCQ0_A0A286YDN0_D3Z5J3_E9PYX6_E9Q6A3_E9QNA7_Q62417	Sorbin and SH3 domain-containing protein 1	A0A286YCI8;A0A286YCQ0;A0A286YDN0;D3Z5J3;E9PYX6;E9Q6A3;E9QNA7;Q62417	A0A286YCI8_MOUSE;A0A286YCQ0_MOUSE;A0A286YDN0_MOUSE;D3Z5J3_MOUSE;E9PYX6_MOUSE;E9Q6A3_MOUSE;E9QNA7_MOUSE;SRBS1_MOUSE	0.0000155151
A0A286YCI8_A0A286YCQ0_A0A286YDN0_D3Z5J3_E9PYX6_E9Q6A3_E9QNA7_Q62417_peptide4	WAHR	FALSCH	QGIFPITYVDVLK	A0A286YCI8_A0A286YCQ0_A0A286YDN0_D3Z5J3_E9PYX6_E9Q6A3_E9QNA7_Q62417	Sorbin and SH3 domain-containing protein 1	A0A286YCI8;A0A286YCQ0;A0A286YDN0;D3Z5J3;E9PYX6;E9Q6A3;E9QNA7;Q62417	A0A286YCI8_MOUSE;A0A286YCQ0_MOUSE;A0A286YDN0_MOUSE;D3Z5J3_MOUSE;E9PYX6_MOUSE;E9Q6A3_MOUSE;E9QNA7_MOUSE;SRBS1_MOUSE	0.0000155151
A0A286YCI8_A0A286YCQ0_A0A286YDN0_D3Z5J3_E9PYX6_E9Q6A3_E9QNA7_Q62417_peptide5	FALSCH	FALSCH	TPVDYIDLPYSSSPSR	A0A286YCI8_A0A286YCQ0_A0A286YDN0_D3Z5J3_E9PYX6_E9Q6A3_E9QNA7_Q62417	Sorbin and SH3 domain-containing protein 1	A0A286YCI8;A0A286YCQ0;A0A286YDN0;D3Z5J3;E9PYX6;E9Q6A3;E9QNA7;Q62417	A0A286YCI8_MOUSE;A0A286YCQ0_MOUSE;A0A286YDN0_MOUSE;D3Z5J3_MOUSE;E9PYX6_MOUSE;E9Q6A3_MOUSE;E9QNA7_MOUSE;SRBS1_MOUSE	0.0000155151
A0A286YCI8_A0A286YCQ0_A0A286YDN0_D3Z5J3_E9PYX6_E9Q6A3_E9QNA7_Q62417_peptide6	WAHR	FALSCH	ESDGTPGGLASLENER	A0A286YCI8_A0A286YCQ0_A0A286YDN0_D3Z5J3_E9PYX6_E9Q6A3_E9QNA7_Q62417	Sorbin and SH3 domain-containing protein 1	A0A286YCI8;A0A286YCQ0;A0A286YDN0;D3Z5J3;E9PYX6;E9Q6A3;E9QNA7;Q62417	A0A286YCI8_MOUSE;A0A286YCQ0_MOUSE;A0A286YDN0_MOUSE;D3Z5J3_MOUSE;E9PYX6_MOUSE;E9Q6A3_MOUSE;E9QNA7_MOUSE;SRBS1_MOUSE	0.0000155151
A0A286YCI8_A0A286YCQ0_A0A286YDN0_D3Z5J3_E9PYX6_E9Q6A3_E9QNA7_Q62417_peptide7	WAHR	FALSCH	LAPVQVLEYGEAIAK	A0A286YCI8_A0A286YCQ0_A0A286YDN0_D3Z5J3_E9PYX6_E9Q6A3_E9QNA7_Q62417	Sorbin and SH3 domain-containing protein 1	A0A286YCI8;A0A286YCQ0;A0A286YDN0;D3Z5J3;E9PYX6;E9Q6A3;E9QNA7;Q62417	A0A286YCI8_MOUSE;A0A286YCQ0_MOUSE;A0A286YDN0_MOUSE;D3Z5J3_MOUSE;E9PYX6_MOUSE;E9Q6A3_MOUSE;E9QNA7_MOUSE;SRBS1_MOUSE	0.0000155151
A0A286YD95_A0A286YDA4_A0A286YDS4_A0A2C9F2B4_Q6NSV7_peptide1	WAHR	FALSCH	AVPQSVELK	A0A286YD95_A0A286YDA4_A0A286YDS4_A0A2C9F2B4_Q6NSV7	Family with sequence similarity 149, member B (Fragment);Family with sequence similarity 149, member B;Family with sequence similarity 149, member B;Family with sequence similarity 149, member B;Protein FAM149B1	A0A286YD95;A0A286YDA4;A0A286YDS4;A0A2C9F2B4;Q6NSV7	A0A286YD95_MOUSE;A0A286YDA4_MOUSE;A0A286YDS4_MOUSE;A0A2C9F2B4_MOUSE;F149B_MOUSE	0.0000373311
A0A2C9F2D2_Q07076_peptide1	WAHR	FALSCH	SEIDLVQIK	A0A2C9F2D2_Q07076	Annexin;Annexin A7	A0A2C9F2D2;Q07076	A0A2C9F2D2_MOUSE;ANXA7_MOUSE	0.00444814
A0A2C9F2D2_Q07076_peptide2	WAHR	FALSCH	EFSGYVESGLK	A0A2C9F2D2_Q07076	Annexin;Annexin A7	A0A2C9F2D2;Q07076	A0A2C9F2D2_MOUSE;ANXA7_MOUSE	0.00444814
A0A2I3BPG9_P83882_peptide1	WAHR	FALSCH	LECVEPNCR	A0A2I3BPG9_P83882	MCG113838;60S ribosomal protein L36a	A0A2I3BPG9;P83882	A0A2I3BPG9_MOUSE;RL36A_MOUSE	0.004887208
A0A2I3BQF4_P62889_peptide1	WAHR	FALSCH	LVILANNCPALR	A0A2I3BQF4_P62889	60S ribosomal protein L30	A0A2I3BQF4;P62889	A0A2I3BQF4_MOUSE;RL30_MOUSE	0.0000272611
A0A2I3BQF4_P62889_peptide2	WAHR	FALSCH	VCTLAIIDPGDSDIIR	A0A2I3BQF4_P62889	60S ribosomal protein L30	A0A2I3BQF4;P62889	A0A2I3BQF4_MOUSE;RL30_MOUSE	0.0000272611
A0A2I3BQF4_P62889_peptide3	WAHR	FALSCH	TGVHHYSGNNIELGTACGK	A0A2I3BQF4_P62889	60S ribosomal protein L30	A0A2I3BQF4;P62889	A0A2I3BQF4_MOUSE;RL30_MOUSE	0.0000272611
A0A2I3BRT4_Q8R0W0_peptide1	WAHR	FALSCH	GFFDPNTHENLTYLQLLQR	A0A2I3BRT4_Q8R0W0	Epiplakin	A0A2I3BRT4;Q8R0W0	A0A2I3BRT4_MOUSE;EPIPL_MOUSE	0.0000183592
A0A2R8VHF9_E9QPE7_peptide1	WAHR	FALSCH	LEEEEDRGQQLQAER	A0A2R8VHF9_E9QPE7	Myosin-11	A0A2R8VHF9;E9QPE7	A0A2R8VHF9_MOUSE;E9QPE7_MOUSE	0.001695198
A0A2R8VHF9_E9QPE7_peptide2	FALSCH	FALSCH	KATLQAEQLSNELATER	A0A2R8VHF9_E9QPE7	Myosin-11	A0A2R8VHF9;E9QPE7	A0A2R8VHF9_MOUSE;E9QPE7_MOUSE	0.001695198
A0A2R8VHF9_E9QPE7_peptide3	FALSCH	FALSCH	LDAFLVLEQLR	A0A2R8VHF9_E9QPE7	Myosin-11	A0A2R8VHF9;E9QPE7	A0A2R8VHF9_MOUSE;E9QPE7_MOUSE	0.001695198
A0A2R8VHF9_E9QPE7_peptide4	FALSCH	FALSCH	ELEGHISDLQEDLDSER	A0A2R8VHF9_E9QPE7	Myosin-11	A0A2R8VHF9;E9QPE7	A0A2R8VHF9_MOUSE;E9QPE7_MOUSE	0.001695198
A0A2R8VHF9_E9QPE7_peptide5	FALSCH	FALSCH	DVASLGSQLQDTQELLQEETR	A0A2R8VHF9_E9QPE7	Myosin-11	A0A2R8VHF9;E9QPE7	A0A2R8VHF9_MOUSE;E9QPE7_MOUSE	0.001695198
A0A2R8VHF9_E9QPE7_peptide6	FALSCH	FALSCH	VCHLVGINVTDFTR	A0A2R8VHF9_E9QPE7	Myosin-11	A0A2R8VHF9;E9QPE7	A0A2R8VHF9_MOUSE;E9QPE7_MOUSE	0.001695198
A0A2R8VHF9_E9QPE7_peptide7	FALSCH	FALSCH	YEILAANAIPK	A0A2R8VHF9_E9QPE7	Myosin-11	A0A2R8VHF9;E9QPE7	A0A2R8VHF9_MOUSE;E9QPE7_MOUSE	0.001695198
A0A2R8VHF9_E9QPE7_peptide8	FALSCH	FALSCH	ENADLAGELR	A0A2R8VHF9_E9QPE7	Myosin-11	A0A2R8VHF9;E9QPE7	A0A2R8VHF9_MOUSE;E9QPE7_MOUSE	0.001695198
A0A2R8VHF9_E9QPE7_peptide9	FALSCH	FALSCH	VVSSVLQLGNIVFK	A0A2R8VHF9_E9QPE7	Myosin-11	A0A2R8VHF9;E9QPE7	A0A2R8VHF9_MOUSE;E9QPE7_MOUSE	0.001695198
A0A2R8VHF9_E9QPE7_peptide10	FALSCH	FALSCH	ATLQAEQLSNELATER	A0A2R8VHF9_E9QPE7	Myosin-11	A0A2R8VHF9;E9QPE7	A0A2R8VHF9_MOUSE;E9QPE7_MOUSE	0.001695198
A0A2R8VHF9_E9QPE7_peptide11	FALSCH	FALSCH	TGVLAHLEEER	A0A2R8VHF9_E9QPE7	Myosin-11	A0A2R8VHF9;E9QPE7	A0A2R8VHF9_MOUSE;E9QPE7_MOUSE	0.001695198
A0A2R8VHF9_E9QPE7_peptide12	FALSCH	FALSCH	IAQLEEQVEQEAR	A0A2R8VHF9_E9QPE7	Myosin-11	A0A2R8VHF9;E9QPE7	A0A2R8VHF9_MOUSE;E9QPE7_MOUSE	0.001695198
A0A2R8VHF9_E9QPE7_peptide13	FALSCH	FALSCH	VIQYLAVVASSHK	A0A2R8VHF9_E9QPE7	Myosin-11	A0A2R8VHF9;E9QPE7	A0A2R8VHF9_MOUSE;E9QPE7_MOUSE	0.001695198
A0A2R8VHF9_E9QPE7_peptide14	FALSCH	FALSCH	FVADLWK	A0A2R8VHF9_E9QPE7	Myosin-11	A0A2R8VHF9;E9QPE7	A0A2R8VHF9_MOUSE;E9QPE7_MOUSE	0.001695198
A0A2R8VHG2_A0A2R8VHL8_A0A2R8VHN3_A0A2R8VHP9_A0A2R8VHY9_A0A2R8VHZ0_A0A2R8VI12_A0A2R8VI25_A0A2R8VI71_A0A2R8VI73_A0A2R8VJY1_A0A2R8VKF0_A0A2R8VKN0_A0A2R8W6L5_B2M1R7_Q61990_peptide1	FALSCH	FALSCH	IITLAGPTNAIFK	A0A2R8VHG2_A0A2R8VHL8_A0A2R8VHN3_A0A2R8VHP9_A0A2R8VHY9_A0A2R8VHZ0_A0A2R8VI12_A0A2R8VI25_A0A2R8VI71_A0A2R8VI73_A0A2R8VJY1_A0A2R8VKF0_A0A2R8VKN0_A0A2R8W6L5_B2M1R7_Q61990	Poly(rC)-binding protein 2 (Fragment);Poly(rC)-binding protein 2 (Fragment);Poly(rC)-binding protein 2 (Fragment);Poly(rC)-binding protein 2;Poly(rC)-binding protein 2 (Fragment);Poly(rC)-binding protein 2 (Fragment);Poly(rC)-binding protein 2 (Fragment);Poly(RC) binding protein 2, isoform CRA_d;Poly(rC)-binding protein 2 (Fragment);Poly(rC)-binding protein 2 (Fragment);Poly(rC)-binding protein 2…	A0A2R8VHG2;A0A2R8VHL8;A0A2R8VHN3;A0A2R8VHP9;A0A2R8VHY9;A0A2R8VHZ0;A0A2R8VI12;A0A2R8VI25;A0A2R8VI71;A0A2R8VI73;A0A2R8VJY1;A0A2R8VKF0;A0A2R8VKN0;A0A2R8W6L5;B2M1R7;Q61990	A0A2R8VHG2_MOUSE;A0A2R8VHL8_MOUSE;A0A2R8VHN3_MOUSE;A0A2R8VHP9_MOUSE;A0A2R8VHY9_MOUSE;A0A2R8VHZ0_MOUSE;A0A2R8VI12_MOUSE;A0A2R8VI25_MOUSE;A0A2R8VI71_MOUSE;A0A2R8VI73_MOUSE;A0A2R8VJY1_MOUSE;A0A2R8VKF0_MOUSE;A0A2R8VKN0_MOUSE;A0A2R8W6L5_MOUSE;B2M1R7_MOUSE;PCBP2_MOUSE	0.0028247
A0A2R8VHG2_A0A2R8VHL8_A0A2R8VHN3_A0A2R8VHP9_A0A2R8VHY9_A0A2R8VHZ0_A0A2R8VI12_A0A2R8VI25_A0A2R8VI71_A0A2R8VI73_A0A2R8VJY1_A0A2R8VKF0_A0A2R8VKN0_A0A2R8W6L5_B2M1R7_Q61990_peptide2	FALSCH	FALSCH	AITIAGIPQSIIECVK	A0A2R8VHG2_A0A2R8VHL8_A0A2R8VHN3_A0A2R8VHP9_A0A2R8VHY9_A0A2R8VHZ0_A0A2R8VI12_A0A2R8VI25_A0A2R8VI71_A0A2R8VI73_A0A2R8VJY1_A0A2R8VKF0_A0A2R8VKN0_A0A2R8W6L5_B2M1R7_Q61990	Poly(rC)-binding protein 2 (Fragment);Poly(rC)-binding protein 2 (Fragment);Poly(rC)-binding protein 2 (Fragment);Poly(rC)-binding protein 2;Poly(rC)-binding protein 2 (Fragment);Poly(rC)-binding protein 2 (Fragment);Poly(rC)-binding protein 2 (Fragment);Poly(RC) binding protein 2, isoform CRA_d;Poly(rC)-binding protein 2 (Fragment);Poly(rC)-binding protein 2 (Fragment);Poly(rC)-binding protein 2…	A0A2R8VHG2;A0A2R8VHL8;A0A2R8VHN3;A0A2R8VHP9;A0A2R8VHY9;A0A2R8VHZ0;A0A2R8VI12;A0A2R8VI25;A0A2R8VI71;A0A2R8VI73;A0A2R8VJY1;A0A2R8VKF0;A0A2R8VKN0;A0A2R8W6L5;B2M1R7;Q61990	A0A2R8VHG2_MOUSE;A0A2R8VHL8_MOUSE;A0A2R8VHN3_MOUSE;A0A2R8VHP9_MOUSE;A0A2R8VHY9_MOUSE;A0A2R8VHZ0_MOUSE;A0A2R8VI12_MOUSE;A0A2R8VI25_MOUSE;A0A2R8VI71_MOUSE;A0A2R8VI73_MOUSE;A0A2R8VJY1_MOUSE;A0A2R8VKF0_MOUSE;A0A2R8VKN0_MOUSE;A0A2R8W6L5_MOUSE;B2M1R7_MOUSE;PCBP2_MOUSE	0.0028247
A0A2R8VI07_H3BJI7_Q5I0W6_Q76I24_Q76I26_Q8C6B0_Q9D7S5_peptide1	FALSCH	FALSCH	VTCIDPNPNFEK	A0A2R8VI07_H3BJI7_Q5I0W6_Q76I24_Q76I26_Q8C6B0_Q9D7S5	Methyltransferase-like 7A1 (Fragment);Methyltransferase hypoxia-inducible domain-containing 1;Methyltransferase-like 7A2;Methyltransferase-like 7A2;Methyltransferase hypoxia-inducible domain-containing 1;MCG20149, isoform CRA_a;MCG20149, isoform CRA_d	A0A2R8VI07;H3BJI7;Q5I0W6;Q76I24;Q76I26;Q8C6B0;Q9D7S5	A0A2R8VI07_MOUSE;H3BJI7_MOUSE;Q5I0W6_MOUSE;Q76I24_MOUSE;Q76I26_MOUSE;Q8C6B0_MOUSE;Q9D7S5_MOUSE	0.001268212
A0A2R8VI07_H3BJI7_Q5I0W6_Q76I24_Q76I26_Q8C6B0_Q9D7S5_peptide2	FALSCH	FALSCH	ELFSNLQEFAGPSGK	A0A2R8VI07_H3BJI7_Q5I0W6_Q76I24_Q76I26_Q8C6B0_Q9D7S5	Methyltransferase-like 7A1 (Fragment);Methyltransferase hypoxia-inducible domain-containing 1;Methyltransferase-like 7A2;Methyltransferase-like 7A2;Methyltransferase hypoxia-inducible domain-containing 1;MCG20149, isoform CRA_a;MCG20149, isoform CRA_d	A0A2R8VI07;H3BJI7;Q5I0W6;Q76I24;Q76I26;Q8C6B0;Q9D7S5	A0A2R8VI07_MOUSE;H3BJI7_MOUSE;Q5I0W6_MOUSE;Q76I24_MOUSE;Q76I26_MOUSE;Q8C6B0_MOUSE;Q9D7S5_MOUSE	0.001268212
A0A2R8VI07_H3BJI7_Q5I0W6_Q76I24_Q76I26_Q8C6B0_Q9D7S5_peptide3	FALSCH	FALSCH	LTLLEVGCGTGANFK	A0A2R8VI07_H3BJI7_Q5I0W6_Q76I24_Q76I26_Q8C6B0_Q9D7S5	Methyltransferase-like 7A1 (Fragment);Methyltransferase hypoxia-inducible domain-containing 1;Methyltransferase-like 7A2;Methyltransferase-like 7A2;Methyltransferase hypoxia-inducible domain-containing 1;MCG20149, isoform CRA_a;MCG20149, isoform CRA_d	A0A2R8VI07;H3BJI7;Q5I0W6;Q76I24;Q76I26;Q8C6B0;Q9D7S5	A0A2R8VI07_MOUSE;H3BJI7_MOUSE;Q5I0W6_MOUSE;Q76I24_MOUSE;Q76I26_MOUSE;Q8C6B0_MOUSE;Q9D7S5_MOUSE	0.001268212
A1BN54_peptide1	FALSCH	FALSCH	EGLLLWCQR	A1BN54	Alpha actinin 1a	A1BN54	A1BN54_MOUSE	0.00000177382
A1BN54_peptide2	FALSCH	FALSCH	LEDFRDYR	A1BN54	Alpha actinin 1a	A1BN54	A1BN54_MOUSE	0.00000177382
A1BN54_peptide3	FALSCH	FALSCH	KHEAFESDLAAHQDR	A1BN54	Alpha actinin 1a	A1BN54	A1BN54_MOUSE	0.00000177382
A1BN54_peptide4	FALSCH	FALSCH	FAIQDISVEETSAK	A1BN54	Alpha actinin 1a	A1BN54	A1BN54_MOUSE	0.00000177382
A1BN54_peptide5	FALSCH	FALSCH	KAGTQIENIEEDFR	A1BN54	Alpha actinin 1a	A1BN54	A1BN54_MOUSE	0.00000177382
A1BN54_peptide6	FALSCH	FALSCH	CQLEINFNTLQTK	A1BN54	Alpha actinin 1a	A1BN54	A1BN54_MOUSE	0.00000177382
A1BN54_peptide7	FALSCH	FALSCH	DLLLDPAWEK	A1BN54	Alpha actinin 1a	A1BN54	A1BN54_MOUSE	0.00000177382
A1BN54_peptide8	FALSCH	FALSCH	GYEEWLLNEIR	A1BN54	Alpha actinin 1a	A1BN54	A1BN54_MOUSE	0.00000177382
A1BN54_peptide9	FALSCH	FALSCH	TIPWLENR	A1BN54	Alpha actinin 1a	A1BN54	A1BN54_MOUSE	0.00000177382
A1BN54_peptide10	FALSCH	FALSCH	ALDFIASK	A1BN54	Alpha actinin 1a	A1BN54	A1BN54_MOUSE	0.00000177382
A1BN54_peptide11	FALSCH	FALSCH	KTFTAWCNSHLR	A1BN54	Alpha actinin 1a	A1BN54	A1BN54_MOUSE	0.00000177382
A1BN54_peptide12	FALSCH	FALSCH	LVSIGAEEIVDGNVK	A1BN54	Alpha actinin 1a	A1BN54	A1BN54_MOUSE	0.00000177382
A1BN54_peptide13	FALSCH	FALSCH	TFTAWCNSHLR	A1BN54	Alpha actinin 1a	A1BN54	A1BN54_MOUSE	0.00000177382
A1BN54_peptide14	FALSCH	FALSCH	HEAFESDLAAHQDR	A1BN54	Alpha actinin 1a	A1BN54	A1BN54_MOUSE	0.00000177382
A1BN54_peptide15	FALSCH	FALSCH	RTIPWLENR	A1BN54	Alpha actinin 1a	A1BN54	A1BN54_MOUSE	0.00000177382
A1BN54_peptide16	FALSCH	FALSCH	AGTQIENIEEDFR	A1BN54	Alpha actinin 1a	A1BN54	A1BN54_MOUSE	0.00000177382
A1BN54_peptide17	FALSCH	FALSCH	LMLLLEVISGER	A1BN54	Alpha actinin 1a	A1BN54	A1BN54_MOUSE	0.00000177382
A1BN54_peptide18	FALSCH	FALSCH	GYEEWLLNEIRR	A1BN54	Alpha actinin 1a	A1BN54	A1BN54_MOUSE	0.00000177382
A1BN54_peptide19	FALSCH	FALSCH	VGWEQLLTTIAR	A1BN54	Alpha actinin 1a	A1BN54	A1BN54_MOUSE	0.00000177382
A1BN54_peptide20	FALSCH	FALSCH	LASDLLEWIR	A1BN54	Alpha actinin 1a	A1BN54	A1BN54_MOUSE	0.00000177382
A1BN54_peptide21	FALSCH	FALSCH	DGLGFCALIHR	A1BN54	Alpha actinin 1a	A1BN54	A1BN54_MOUSE	0.00000177382
A1BN54_peptide22	FALSCH	FALSCH	KAGTQIENIEEDFRDGLK	A1BN54	Alpha actinin 1a	A1BN54	A1BN54_MOUSE	0.00000177382
A1BN54_peptide23	FALSCH	FALSCH	ASFNHFDR	A1BN54	Alpha actinin 1a	A1BN54	A1BN54_MOUSE	0.00000177382
A1BN54_peptide24	FALSCH	FALSCH	LSNRPAFMPSEGR	A1BN54	Alpha actinin 1a	A1BN54	A1BN54_MOUSE	0.00000177382
A1BN54_peptide25	FALSCH	FALSCH	ASFNHFDRK	A1BN54	Alpha actinin 1a	A1BN54	A1BN54_MOUSE	0.00000177382
A1BN54_peptide26	FALSCH	FALSCH	KDDPLTNLNTAFDVAER	A1BN54	Alpha actinin 1a	A1BN54	A1BN54_MOUSE	0.00000177382
A2A547_P84099_peptide1	WAHR	FALSCH	VWLDPNETNEIANANSR	A2A547_P84099	Ribosomal protein L19;60S ribosomal protein L19	A2A547;P84099	A2A547_MOUSE;RL19_MOUSE	0.001492589
A2A6Q8_P09541_Q9CZ19_peptide1	WAHR	FALSCH	VFDKESNGTVMGAELR	A2A6Q8_P09541_Q9CZ19	Myosin light chain 4 (Fragment);Myosin light chain 4;Myosin light chain 4	A2A6Q8;P09541;Q9CZ19	A2A6Q8_MOUSE;MYL4_MOUSE;Q9CZ19_MOUSE	0.000154923
A2A6Q8_P09541_Q9CZ19_peptide2	WAHR	FALSCH	NKEQGTYEDFVEGLR	A2A6Q8_P09541_Q9CZ19	Myosin light chain 4 (Fragment);Myosin light chain 4;Myosin light chain 4	A2A6Q8;P09541;Q9CZ19	A2A6Q8_MOUSE;MYL4_MOUSE;Q9CZ19_MOUSE	0.000154923
A2A6Q8_P09541_Q9CZ19_peptide3	WAHR	FALSCH	EAFSLFDR	A2A6Q8_P09541_Q9CZ19	Myosin light chain 4 (Fragment);Myosin light chain 4;Myosin light chain 4	A2A6Q8;P09541;Q9CZ19	A2A6Q8_MOUSE;MYL4_MOUSE;Q9CZ19_MOUSE	0.000154923
A2A6Q8_P09541_Q9CZ19_peptide4	WAHR	FALSCH	ESNGTVMGAELR	A2A6Q8_P09541_Q9CZ19	Myosin light chain 4 (Fragment);Myosin light chain 4;Myosin light chain 4	A2A6Q8;P09541;Q9CZ19	A2A6Q8_MOUSE;MYL4_MOUSE;Q9CZ19_MOUSE	0.000154923
A2A6Q8_P09541_Q9CZ19_peptide5	WAHR	FALSCH	ALGQNPTNAEVLR	A2A6Q8_P09541_Q9CZ19	Myosin light chain 4 (Fragment);Myosin light chain 4;Myosin light chain 4	A2A6Q8;P09541;Q9CZ19	A2A6Q8_MOUSE;MYL4_MOUSE;Q9CZ19_MOUSE	0.000154923
A2A6Q8_P09541_Q9CZ19_peptide6	WAHR	FALSCH	EQGTYEDFVEGLR	A2A6Q8_P09541_Q9CZ19	Myosin light chain 4 (Fragment);Myosin light chain 4;Myosin light chain 4	A2A6Q8;P09541;Q9CZ19	A2A6Q8_MOUSE;MYL4_MOUSE;Q9CZ19_MOUSE	0.000154923
A2A6Q8_P09541_Q9CZ19_peptide7	WAHR	FALSCH	IDFSADQIEEFK	A2A6Q8_P09541_Q9CZ19	Myosin light chain 4 (Fragment);Myosin light chain 4;Myosin light chain 4	A2A6Q8;P09541;Q9CZ19	A2A6Q8_MOUSE;MYL4_MOUSE;Q9CZ19_MOUSE	0.000154923
A2A813_Q99LX0_peptide1	FALSCH	FALSCH	ALVILAK	A2A813_Q99LX0	Protein/nucleic acid deglycase DJ-1	A2A813;Q99LX0	A2A813_MOUSE;PARK7_MOUSE	0.001193983
A2A813_Q99LX0_peptide2	WAHR	FALSCH	DGLILTSR	A2A813_Q99LX0	Protein/nucleic acid deglycase DJ-1	A2A813;Q99LX0	A2A813_MOUSE;PARK7_MOUSE	0.001193983
A2A930_A2A931_A2A933_A2A934_A2A935_peptide1	WAHR	FALSCH	VADPVGVLK	A2A930_A2A931_A2A933_A2A934_A2A935	PR domain zinc finger protein 16	A2A930;A2A931;A2A933;A2A934;A2A935	A2A930_MOUSE;A2A931_MOUSE;A2A933_MOUSE;A2A934_MOUSE;PRD16_MOUSE	0.000221093
A2AAJ9_peptide1	FALSCH	FALSCH	DSGTVYFEAGDQR	A2AAJ9	Obscurin	A2AAJ9	OBSCN_MOUSE	0.00000178754
A2AAJ9_peptide2	FALSCH	FALSCH	YDLLSEGTR	A2AAJ9	Obscurin	A2AAJ9	OBSCN_MOUSE	0.00000178754
A2AAJ9_peptide3	FALSCH	FALSCH	EAPVLFK	A2AAJ9	Obscurin	A2AAJ9	OBSCN_MOUSE	0.00000178754
A2AAJ9_peptide4	FALSCH	FALSCH	LTINALER	A2AAJ9	Obscurin	A2AAJ9	OBSCN_MOUSE	0.00000178754
A2AAJ9_peptide5	FALSCH	FALSCH	TTTQFCVSAPR	A2AAJ9	Obscurin	A2AAJ9	OBSCN_MOUSE	0.00000178754
A2AAJ9_peptide6	FALSCH	FALSCH	AGGPGISPLASK	A2AAJ9	Obscurin	A2AAJ9	OBSCN_MOUSE	0.00000178754
A2AAJ9_peptide7	FALSCH	FALSCH	QDGAVCELQIR	A2AAJ9	Obscurin	A2AAJ9	OBSCN_MOUSE	0.00000178754
A2AAJ9_peptide8	FALSCH	FALSCH	GTLTLQCEVSDPEAR	A2AAJ9	Obscurin	A2AAJ9	OBSCN_MOUSE	0.00000178754
A2AAJ9_peptide9	FALSCH	FALSCH	AFVVSVGK	A2AAJ9	Obscurin	A2AAJ9	OBSCN_MOUSE	0.00000178754
A2AAJ9_peptide10	FALSCH	FALSCH	TDTFSYVFR	A2AAJ9	Obscurin	A2AAJ9	OBSCN_MOUSE	0.00000178754
A2AAJ9_peptide11	FALSCH	FALSCH	EPTLDSISELPEEDSR	A2AAJ9	Obscurin	A2AAJ9	OBSCN_MOUSE	0.00000178754
A2AAJ9_peptide12	FALSCH	FALSCH	LSSIDLNDQVEGDDR	A2AAJ9	Obscurin	A2AAJ9	OBSCN_MOUSE	0.00000178754
A2AAJ9_peptide13	FALSCH	FALSCH	ATLLNVLEGR	A2AAJ9	Obscurin	A2AAJ9	OBSCN_MOUSE	0.00000178754
A2AAJ9_peptide14	FALSCH	FALSCH	DTGEYACLVGGQK	A2AAJ9	Obscurin	A2AAJ9	OBSCN_MOUSE	0.00000178754
A2AAJ9_peptide15	FALSCH	FALSCH	LSVLALPDPPEDAEVVGR	A2AAJ9	Obscurin	A2AAJ9	OBSCN_MOUSE	0.00000178754
A2AAJ9_peptide16	FALSCH	FALSCH	TFGDTEAQVGDVLR	A2AAJ9	Obscurin	A2AAJ9	OBSCN_MOUSE	0.00000178754
A2AAJ9_peptide17	FALSCH	FALSCH	QEAEETAPDLSEGYSTADELAR	A2AAJ9	Obscurin	A2AAJ9	OBSCN_MOUSE	0.00000178754
A2AAJ9_peptide18	FALSCH	FALSCH	NVSADDDAVYICETTEGSR	A2AAJ9	Obscurin	A2AAJ9	OBSCN_MOUSE	0.00000178754
A2AAJ9_peptide19	FALSCH	FALSCH	TYTLIFR	A2AAJ9	Obscurin	A2AAJ9	OBSCN_MOUSE	0.00000178754
A2AAJ9_peptide20	FALSCH	FALSCH	QQGCVAELLLR	A2AAJ9	Obscurin	A2AAJ9	OBSCN_MOUSE	0.00000178754
A2AAJ9_peptide21	FALSCH	FALSCH	LTPADAGVYR	A2AAJ9	Obscurin	A2AAJ9	OBSCN_MOUSE	0.00000178754
A2AAJ9_peptide22	FALSCH	FALSCH	KGLLELR	A2AAJ9	Obscurin	A2AAJ9	OBSCN_MOUSE	0.00000178754
A2AAJ9_peptide23	FALSCH	FALSCH	AGTPSLVTYLK	A2AAJ9	Obscurin	A2AAJ9	OBSCN_MOUSE	0.00000178754
A2AAJ9_peptide24	FALSCH	FALSCH	SLTIADAGEYLCTCGQEK	A2AAJ9	Obscurin	A2AAJ9	OBSCN_MOUSE	0.00000178754
A2AAJ9_peptide25	FALSCH	FALSCH	DLQPQDSGQYSCSFGDQTTSATLTVK	A2AAJ9	Obscurin	A2AAJ9	OBSCN_MOUSE	0.00000178754
A2AAJ9_peptide26	FALSCH	FALSCH	CLSGEEPVELGLR	A2AAJ9	Obscurin	A2AAJ9	OBSCN_MOUSE	0.00000178754
A2AAJ9_peptide27	FALSCH	FALSCH	RPPLYPPADPVVK	A2AAJ9	Obscurin	A2AAJ9	OBSCN_MOUSE	0.00000178754
A2AAJ9_peptide28	FALSCH	FALSCH	DLTVEDTGEYSCTCGQER	A2AAJ9	Obscurin	A2AAJ9	OBSCN_MOUSE	0.00000178754
A2AAJ9_peptide29	FALSCH	FALSCH	EASTGQWQLCHDLVPGPECVVDDLVPGK	A2AAJ9	Obscurin	A2AAJ9	OBSCN_MOUSE	0.00000178754
A2AAJ9_peptide30	FALSCH	FALSCH	LIVTELPVSFTR	A2AAJ9	Obscurin	A2AAJ9	OBSCN_MOUSE	0.00000178754
A2AAJ9_peptide31	FALSCH	FALSCH	NAIGEAFAAVGLR	A2AAJ9	Obscurin	A2AAJ9	OBSCN_MOUSE	0.00000178754
A2AAJ9_peptide32	FALSCH	FALSCH	YLEFLVGR	A2AAJ9	Obscurin	A2AAJ9	OBSCN_MOUSE	0.00000178754
A2AAJ9_peptide33	FALSCH	FALSCH	VDSEGTCAEQAPHFLLRPTSIR	A2AAJ9	Obscurin	A2AAJ9	OBSCN_MOUSE	0.00000178754
A2AAJ9_peptide34	FALSCH	FALSCH	EDSGQYAAYISNAVGAAYSSAR	A2AAJ9	Obscurin	A2AAJ9	OBSCN_MOUSE	0.00000178754
A2AAJ9_peptide35	FALSCH	FALSCH	FTEELADLQVEEK	A2AAJ9	Obscurin	A2AAJ9	OBSCN_MOUSE	0.00000178754
A2AAJ9_peptide36	FALSCH	FALSCH	GSLQLFPCAK	A2AAJ9	Obscurin	A2AAJ9	OBSCN_MOUSE	0.00000178754
A2AAJ9_peptide37	FALSCH	FALSCH	LGAYAWSR	A2AAJ9	Obscurin	A2AAJ9	OBSCN_MOUSE	0.00000178754
A2AAJ9_peptide38	FALSCH	FALSCH	EATEGDTTTLQCELSK	A2AAJ9	Obscurin	A2AAJ9	OBSCN_MOUSE	0.00000178754
A2AAJ9_peptide39	FALSCH	FALSCH	EAVSVEWR	A2AAJ9	Obscurin	A2AAJ9	OBSCN_MOUSE	0.00000178754
A2AAJ9_peptide40	FALSCH	FALSCH	LTILDLALGDSGQYVCR	A2AAJ9	Obscurin	A2AAJ9	OBSCN_MOUSE	0.00000178754
A2AAJ9_peptide41	FALSCH	FALSCH	EQEGTESDEGQLPQVLEELKDLQVAPGTR	A2AAJ9	Obscurin	A2AAJ9	OBSCN_MOUSE	0.00000178754
A2AAJ9_peptide42	FALSCH	FALSCH	QHSLVLLDVGR	A2AAJ9	Obscurin	A2AAJ9	OBSCN_MOUSE	0.00000178754
A2AAJ9_peptide43	FALSCH	FALSCH	LLGSEALGPSPGDLPNTR	A2AAJ9	Obscurin	A2AAJ9	OBSCN_MOUSE	0.00000178754
A2AAJ9_peptide44	FALSCH	FALSCH	GLTVHDLSHEDAGLYTCQVGSK	A2AAJ9	Obscurin	A2AAJ9	OBSCN_MOUSE	0.00000178754
A2AAJ9_peptide45	FALSCH	FALSCH	VGGSPQPAVSWSK	A2AAJ9	Obscurin	A2AAJ9	OBSCN_MOUSE	0.00000178754
A2AAJ9_peptide46	FALSCH	FALSCH	VTLECELSRPVDVR	A2AAJ9	Obscurin	A2AAJ9	OBSCN_MOUSE	0.00000178754
A2AAJ9_peptide47	FALSCH	FALSCH	EGQYVEVLDSAHPLR	A2AAJ9	Obscurin	A2AAJ9	OBSCN_MOUSE	0.00000178754
A2AAJ9_peptide48	FALSCH	FALSCH	VQAESVVVSTPVQEFYK	A2AAJ9	Obscurin	A2AAJ9	OBSCN_MOUSE	0.00000178754
A2AAJ9_peptide49	FALSCH	FALSCH	SGVLVLVIQAASK	A2AAJ9	Obscurin	A2AAJ9	OBSCN_MOUSE	0.00000178754
A2AAJ9_peptide50	FALSCH	FALSCH	VIEDLEDTAVQEGSSAK	A2AAJ9	Obscurin	A2AAJ9	OBSCN_MOUSE	0.00000178754
A2AAJ9_peptide51	FALSCH	FALSCH	DLAVEDTEEYSCVCGQEK	A2AAJ9	Obscurin	A2AAJ9	OBSCN_MOUSE	0.00000178754
A2AAJ9_peptide52	FALSCH	FALSCH	KLVINDVQPEDEDTYTCDAGNVK	A2AAJ9	Obscurin	A2AAJ9	OBSCN_MOUSE	0.00000178754
A2AAJ9_peptide53	FALSCH	FALSCH	YEVVSDGLYR	A2AAJ9	Obscurin	A2AAJ9	OBSCN_MOUSE	0.00000178754
A2AAJ9_peptide54	FALSCH	FALSCH	LEVLEPPHDASVK	A2AAJ9	Obscurin	A2AAJ9	OBSCN_MOUSE	0.00000178754
A2AAJ9_peptide55	FALSCH	FALSCH	ESLKDVEVPEGK	A2AAJ9	Obscurin	A2AAJ9	OBSCN_MOUSE	0.00000178754
A2AAJ9_peptide56	FALSCH	FALSCH	VEVVYFENGLR	A2AAJ9	Obscurin	A2AAJ9	OBSCN_MOUSE	0.00000178754
A2AAJ9_peptide57	FALSCH	FALSCH	RLGPPDAPHVR	A2AAJ9	Obscurin	A2AAJ9	OBSCN_MOUSE	0.00000178754
A2AAJ9_peptide58	FALSCH	FALSCH	VKEPEVTIVR	A2AAJ9	Obscurin	A2AAJ9	OBSCN_MOUSE	0.00000178754
A2AAJ9_peptide59	FALSCH	FALSCH	IQPGGHFEVLSR	A2AAJ9	Obscurin	A2AAJ9	OBSCN_MOUSE	0.00000178754
A2AAJ9_peptide60	FALSCH	FALSCH	AEAGASATLSCEVAQAQTEVTWFK	A2AAJ9	Obscurin	A2AAJ9	OBSCN_MOUSE	0.00000178754
A2AAJ9_peptide61	FALSCH	FALSCH	TVLQAGGNVGLEQDGTVHR	A2AAJ9	Obscurin	A2AAJ9	OBSCN_MOUSE	0.00000178754
A2AAJ9_peptide62	FALSCH	FALSCH	TSAQFFVEEQSITIVR	A2AAJ9	Obscurin	A2AAJ9	OBSCN_MOUSE	0.00000178754
A2AAJ9_peptide63	FALSCH	FALSCH	SQEAPESSTVTLR	A2AAJ9	Obscurin	A2AAJ9	OBSCN_MOUSE	0.00000178754
A2AAJ9_peptide64	FALSCH	FALSCH	ASSIYVIR	A2AAJ9	Obscurin	A2AAJ9	OBSCN_MOUSE	0.00000178754
A2AAJ9_peptide65	FALSCH	FALSCH	LGPPDAPHVR	A2AAJ9	Obscurin	A2AAJ9	OBSCN_MOUSE	0.00000178754
A2AAJ9_peptide66	FALSCH	FALSCH	DVAQDDAGLYECVSR	A2AAJ9	Obscurin	A2AAJ9	OBSCN_MOUSE	0.00000178754
A2AAJ9_peptide67	FALSCH	FALSCH	DATLSCQIVGNPTPHVSWEK	A2AAJ9	Obscurin	A2AAJ9	OBSCN_MOUSE	0.00000178754
A2AAJ9_peptide68	FALSCH	FALSCH	DGTCSLLVTGLAPTDSGR	A2AAJ9	Obscurin	A2AAJ9	OBSCN_MOUSE	0.00000178754
A2AAJ9_peptide69	FALSCH	FALSCH	YKCEIGGASSSSIVR	A2AAJ9	Obscurin	A2AAJ9	OBSCN_MOUSE	0.00000178754
A2AAJ9_peptide70	FALSCH	FALSCH	LVINDVQPEDEDTYTCDAGNVK	A2AAJ9	Obscurin	A2AAJ9	OBSCN_MOUSE	0.00000178754
A2AAJ9_peptide71	FALSCH	FALSCH	ERPVDITKPLEDQR	A2AAJ9	Obscurin	A2AAJ9	OBSCN_MOUSE	0.00000178754
A2AAJ9_peptide72	FALSCH	FALSCH	VLQDVVATQK	A2AAJ9	Obscurin	A2AAJ9	OBSCN_MOUSE	0.00000178754
A2AAJ9_peptide73	FALSCH	FALSCH	TDSDTYTCDIGQAR	A2AAJ9	Obscurin	A2AAJ9	OBSCN_MOUSE	0.00000178754
A2AAJ9_peptide74	FALSCH	FALSCH	TEHPASVVTWR	A2AAJ9	Obscurin	A2AAJ9	OBSCN_MOUSE	0.00000178754
A2AAJ9_peptide75	FALSCH	FALSCH	GFFGCETPDDKTQAK	A2AAJ9	Obscurin	A2AAJ9	OBSCN_MOUSE	0.00000178754
A2AAJ9_peptide76	FALSCH	FALSCH	CEIGGASSSSIVR	A2AAJ9	Obscurin	A2AAJ9	OBSCN_MOUSE	0.00000178754
A2AAJ9_peptide77	FALSCH	FALSCH	TYVCQAPDTGVTR	A2AAJ9	Obscurin	A2AAJ9	OBSCN_MOUSE	0.00000178754
A2AAJ9_peptide78	FALSCH	FALSCH	FKTDLQSTEQEAGGTAR	A2AAJ9	Obscurin	A2AAJ9	OBSCN_MOUSE	0.00000178754
A2AAJ9_peptide79	FALSCH	FALSCH	ELPVTLLRPLR	A2AAJ9	Obscurin	A2AAJ9	OBSCN_MOUSE	0.00000178754
A2AAJ9_peptide80	FALSCH	FALSCH	QEGAVLELVIR	A2AAJ9	Obscurin	A2AAJ9	OBSCN_MOUSE	0.00000178754
A2AAJ9_peptide81	FALSCH	FALSCH	NAAVLTPSENVEIR	A2AAJ9	Obscurin	A2AAJ9	OBSCN_MOUSE	0.00000178754
A2AAJ9_peptide82	FALSCH	FALSCH	EGQDFPVQVEEVAAK	A2AAJ9	Obscurin	A2AAJ9	OBSCN_MOUSE	0.00000178754
A2AAJ9_peptide83	FALSCH	FALSCH	ELQSVVLSCDFRPAPK	A2AAJ9	Obscurin	A2AAJ9	OBSCN_MOUSE	0.00000178754
A2AAJ9_peptide84	FALSCH	FALSCH	NYLVICKPR	A2AAJ9	Obscurin	A2AAJ9	OBSCN_MOUSE	0.00000178754
A2AAJ9_peptide85	FALSCH	FALSCH	CQAGSAQSSAEVTVEAR	A2AAJ9	Obscurin	A2AAJ9	OBSCN_MOUSE	0.00000178754
A2AAJ9_peptide86	FALSCH	FALSCH	RHEATSLGDTHTLTVR	A2AAJ9	Obscurin	A2AAJ9	OBSCN_MOUSE	0.00000178754
A2AAJ9_peptide87	FALSCH	FALSCH	VTFLAGDVVTSAFLTVR	A2AAJ9	Obscurin	A2AAJ9	OBSCN_MOUSE	0.00000178754
A2AAJ9_peptide88	FALSCH	FALSCH	VAPTVTPAVPLAK	A2AAJ9	Obscurin	A2AAJ9	OBSCN_MOUSE	0.00000178754
A2AAJ9_peptide89	FALSCH	FALSCH	ICDFGFAQK	A2AAJ9	Obscurin	A2AAJ9	OBSCN_MOUSE	0.00000178754
A2AAJ9_peptide90	FALSCH	FALSCH	GVFGFVK	A2AAJ9	Obscurin	A2AAJ9	OBSCN_MOUSE	0.00000178754
A2AAJ9_peptide91	FALSCH	FALSCH	SIPELLQGPPDSPSLGVAR	A2AAJ9	Obscurin	A2AAJ9	OBSCN_MOUSE	0.00000178754
A2AAJ9_peptide92	FALSCH	FALSCH	AIGIVAQGTCR	A2AAJ9	Obscurin	A2AAJ9	OBSCN_MOUSE	0.00000178754
A2AAJ9_peptide93	FALSCH	FALSCH	SSAQLVVSDIPVVLTRPLEPK	A2AAJ9	Obscurin	A2AAJ9	OBSCN_MOUSE	0.00000178754
A2AAJ9_peptide94	FALSCH	FALSCH	VELTSTDYDTAADATETSSYFSAQGYLSSR	A2AAJ9	Obscurin	A2AAJ9	OBSCN_MOUSE	0.00000178754
A2AAJ9_peptide95	FALSCH	FALSCH	ELQAQDVDEGATAR	A2AAJ9	Obscurin	A2AAJ9	OBSCN_MOUSE	0.00000178754
A2AAJ9_peptide96	FALSCH	FALSCH	GAQVLDSAIYSCR	A2AAJ9	Obscurin	A2AAJ9	OBSCN_MOUSE	0.00000178754
A2AAJ9_peptide97	FALSCH	FALSCH	VIDLGNAQSLDQEK	A2AAJ9	Obscurin	A2AAJ9	OBSCN_MOUSE	0.00000178754
A2AAJ9_peptide98	FALSCH	FALSCH	TLTVSGLREDDAEEYVCESR	A2AAJ9	Obscurin	A2AAJ9	OBSCN_MOUSE	0.00000178754
A2AAJ9_peptide99	FALSCH	FALSCH	LSFHLDVTEPK	A2AAJ9	Obscurin	A2AAJ9	OBSCN_MOUSE	0.00000178754
A2AAJ9_peptide100	FALSCH	FALSCH	ALLVHFVR	A2AAJ9	Obscurin	A2AAJ9	OBSCN_MOUSE	0.00000178754
A2AAJ9_peptide101	FALSCH	FALSCH	SKEATEGDTTTLQCELSK	A2AAJ9	Obscurin	A2AAJ9	OBSCN_MOUSE	0.00000178754
A2AAJ9_peptide102	FALSCH	FALSCH	ATPFVEGEDAQITCTVEGAPYPQIR	A2AAJ9	Obscurin	A2AAJ9	OBSCN_MOUSE	0.00000178754
A2AAJ9_peptide103	FALSCH	FALSCH	EPTVPFK	A2AAJ9	Obscurin	A2AAJ9	OBSCN_MOUSE	0.00000178754
A2AAJ9_peptide104	FALSCH	FALSCH	AEGIPPSPPGAGTR	A2AAJ9	Obscurin	A2AAJ9	OBSCN_MOUSE	0.00000178754
A2AAJ9_peptide105	WAHR	WAHR	DQAPSFLR	A2AAJ9	Obscurin	A2AAJ9	OBSCN_MOUSE	0.00000178754
A2AAJ9_peptide106	FALSCH	FALSCH	EQEGTESDEGQLPQVLEELK	A2AAJ9	Obscurin	A2AAJ9	OBSCN_MOUSE	0.00000178754
A2AAJ9_peptide107	FALSCH	FALSCH	VSVHDLHVGITK	A2AAJ9	Obscurin	A2AAJ9	OBSCN_MOUSE	0.00000178754
A2AAJ9_peptide108	FALSCH	FALSCH	DGQPLTTSDHIR	A2AAJ9	Obscurin	A2AAJ9	OBSCN_MOUSE	0.00000178754
A2AAJ9_peptide109	FALSCH	FALSCH	AEAGNSATLSCEVTQAQTEVTWFK	A2AAJ9	Obscurin	A2AAJ9	OBSCN_MOUSE	0.00000178754
A2AAJ9_peptide110	FALSCH	FALSCH	VSHSACVVVSGTESEAESSSGGELDDAFR	A2AAJ9	Obscurin	A2AAJ9	OBSCN_MOUSE	0.00000178754
A2AAJ9_peptide111	FALSCH	FALSCH	QEGNLCELQIR	A2AAJ9	Obscurin	A2AAJ9	OBSCN_MOUSE	0.00000178754
A2AAJ9_peptide112	FALSCH	FALSCH	AENPLGSASAAAALVVDSDAEVAGPPGTSTATLLAHLQQR	A2AAJ9	Obscurin	A2AAJ9	OBSCN_MOUSE	0.00000178754
A2AAJ9_peptide113	FALSCH	FALSCH	QGAVCELLIHGLEAK	A2AAJ9	Obscurin	A2AAJ9	OBSCN_MOUSE	0.00000178754
A2AAJ9_peptide114	FALSCH	FALSCH	GLFQFPGR	A2AAJ9	Obscurin	A2AAJ9	OBSCN_MOUSE	0.00000178754
A2AAJ9_peptide115	FALSCH	FALSCH	DLAVEDAGEYLCVCGQEK	A2AAJ9	Obscurin	A2AAJ9	OBSCN_MOUSE	0.00000178754
A2AAJ9_peptide116	FALSCH	FALSCH	DGVELGPSDKYDFLHK	A2AAJ9	Obscurin	A2AAJ9	OBSCN_MOUSE	0.00000178754
A2AAJ9_peptide117	FALSCH	FALSCH	DPTQPPPPPLQHYLEQPVER	A2AAJ9	Obscurin	A2AAJ9	OBSCN_MOUSE	0.00000178754
A2AAJ9_peptide118	FALSCH	FALSCH	LSCFVTGEPKPETVWK	A2AAJ9	Obscurin	A2AAJ9	OBSCN_MOUSE	0.00000178754
A2AAJ9_peptide119	FALSCH	FALSCH	HVPSQEGLTLK	A2AAJ9	Obscurin	A2AAJ9	OBSCN_MOUSE	0.00000178754
A2AAJ9_peptide120	FALSCH	FALSCH	AFEVWHER	A2AAJ9	Obscurin	A2AAJ9	OBSCN_MOUSE	0.00000178754
A2AAJ9_peptide121	FALSCH	FALSCH	LAQPVWRPPEFEEELADCTAELGETVK	A2AAJ9	Obscurin	A2AAJ9	OBSCN_MOUSE	0.00000178754
A2AAJ9_peptide122	FALSCH	FALSCH	EVTVIQPLQDAEAMEEGR	A2AAJ9	Obscurin	A2AAJ9	OBSCN_MOUSE	0.00000178754
A2AAJ9_peptide123	FALSCH	FALSCH	VQAESVVVSTPVQEFYKK	A2AAJ9	Obscurin	A2AAJ9	OBSCN_MOUSE	0.00000178754
A2AAJ9_peptide124	FALSCH	FALSCH	LCCQLSEAEPGTPVQWLK	A2AAJ9	Obscurin	A2AAJ9	OBSCN_MOUSE	0.00000178754
A2AAJ9_peptide125	FALSCH	FALSCH	AVQWYKDDTPLSPSEK	A2AAJ9	Obscurin	A2AAJ9	OBSCN_MOUSE	0.00000178754
A2AAJ9_peptide126	FALSCH	FALSCH	EKESATFQCEVAQPATEAAWFK	A2AAJ9	Obscurin	A2AAJ9	OBSCN_MOUSE	0.00000178754
A2AAJ9_peptide127	FALSCH	FALSCH	EDLGHYECELVNR	A2AAJ9	Obscurin	A2AAJ9	OBSCN_MOUSE	0.00000178754
A2AAJ9_peptide128	FALSCH	FALSCH	QGWVSPAYLDKR	A2AAJ9	Obscurin	A2AAJ9	OBSCN_MOUSE	0.00000178754
A2AAJ9_peptide129	FALSCH	FALSCH	SHSLDNPPVTTGPSPEACK	A2AAJ9	Obscurin	A2AAJ9	OBSCN_MOUSE	0.00000178754
A2AAJ9_peptide130	FALSCH	FALSCH	AEAGNSATLSCEVAQAQTEVTWFK	A2AAJ9	Obscurin	A2AAJ9	OBSCN_MOUSE	0.00000178754
A2AAJ9_peptide131	FALSCH	FALSCH	GFFGCETPDDK	A2AAJ9	Obscurin	A2AAJ9	OBSCN_MOUSE	0.00000178754
A2AAJ9_peptide132	FALSCH	FALSCH	HVVYEDEQENFVLK	A2AAJ9	Obscurin	A2AAJ9	OBSCN_MOUSE	0.00000178754
A2AAJ9_peptide133	FALSCH	FALSCH	KAGGPGISPLASK	A2AAJ9	Obscurin	A2AAJ9	OBSCN_MOUSE	0.00000178754
A2AAJ9_peptide134	FALSCH	FALSCH	AEVGNSATLSCEVAQAQTEVTWFK	A2AAJ9	Obscurin	A2AAJ9	OBSCN_MOUSE	0.00000178754
A2AAJ9_peptide135	FALSCH	FALSCH	EKVTLECELSRPVDVR	A2AAJ9	Obscurin	A2AAJ9	OBSCN_MOUSE	0.00000178754
A2AAJ9_peptide136	FALSCH	FALSCH	SQEATEGTMATLR	A2AAJ9	Obscurin	A2AAJ9	OBSCN_MOUSE	0.00000178754
A2AAJ9_peptide137	FALSCH	FALSCH	LSPEWGPTEAPEFPGEAVSEDEYR	A2AAJ9	Obscurin	A2AAJ9	OBSCN_MOUSE	0.00000178754
A2AAJ9_peptide138	FALSCH	FALSCH	LTSQITEMVSAK	A2AAJ9	Obscurin	A2AAJ9	OBSCN_MOUSE	0.00000178754
A2AAJ9_peptide139	FALSCH	FALSCH	QNCALLEQAYAVVSALPQR	A2AAJ9	Obscurin	A2AAJ9	OBSCN_MOUSE	0.00000178754
A2AAJ9_peptide140	FALSCH	FALSCH	TPLHSNELNEITVQPGGYHVLTLR	A2AAJ9	Obscurin	A2AAJ9	OBSCN_MOUSE	0.00000178754
A2AAJ9_peptide141	FALSCH	FALSCH	GESLVAEEAHSHLSLAEVGTEEFLQK	A2AAJ9	Obscurin	A2AAJ9	OBSCN_MOUSE	0.00000178754
A2AAJ9_peptide142	FALSCH	FALSCH	HEATSLGDTHTLTVR	A2AAJ9	Obscurin	A2AAJ9	OBSCN_MOUSE	0.00000178754
A2AAJ9_peptide143	FALSCH	FALSCH	GLYTCTASNLVGQTYSSVLVVVR	A2AAJ9	Obscurin	A2AAJ9	OBSCN_MOUSE	0.00000178754
A2AAJ9_peptide144	FALSCH	FALSCH	TVEVLEGESCSFECVLSHESPSDPAVWTVGGK	A2AAJ9	Obscurin	A2AAJ9	OBSCN_MOUSE	0.00000178754
A2AAJ9_peptide145	FALSCH	FALSCH	SQKYDLLSEGTR	A2AAJ9	Obscurin	A2AAJ9	OBSCN_MOUSE	0.00000178754
A2AAJ9_peptide146	FALSCH	FALSCH	VTGTPKPIVSWYK	A2AAJ9	Obscurin	A2AAJ9	OBSCN_MOUSE	0.00000178754
A2AAJ9_peptide147	FALSCH	FALSCH	RLQDLEVR	A2AAJ9	Obscurin	A2AAJ9	OBSCN_MOUSE	0.00000178754
A2AAJ9_peptide148	FALSCH	FALSCH	TSPSLTPWEEVEQVSLVQIR	A2AAJ9	Obscurin	A2AAJ9	OBSCN_MOUSE	0.00000178754
A2AAJ9_peptide149	FALSCH	FALSCH	HYHIDQLK	A2AAJ9	Obscurin	A2AAJ9	OBSCN_MOUSE	0.00000178754
A2AAJ9_peptide150	FALSCH	FALSCH	CVLSSVAAPVEWR	A2AAJ9	Obscurin	A2AAJ9	OBSCN_MOUSE	0.00000178754
A2AAJ9_peptide151	FALSCH	FALSCH	CETGDQGVYVCDALDAQTSASLR	A2AAJ9	Obscurin	A2AAJ9	OBSCN_MOUSE	0.00000178754
A2AAJ9_peptide152	FALSCH	FALSCH	QGHFIVWEGAPGAR	A2AAJ9	Obscurin	A2AAJ9	OBSCN_MOUSE	0.00000178754
A2AAJ9_peptide153	FALSCH	FALSCH	ILVQVPPR	A2AAJ9	Obscurin	A2AAJ9	OBSCN_MOUSE	0.00000178754
A2AAJ9_peptide154	FALSCH	FALSCH	KLGAYAWSR	A2AAJ9	Obscurin	A2AAJ9	OBSCN_MOUSE	0.00000178754
A2AAJ9_peptide155	FALSCH	FALSCH	GLEQETTSSGSQGWTVPIR	A2AAJ9	Obscurin	A2AAJ9	OBSCN_MOUSE	0.00000178754
A2AAJ9_peptide156	FALSCH	FALSCH	EHETIILTATIAAPSVAAVTWLK	A2AAJ9	Obscurin	A2AAJ9	OBSCN_MOUSE	0.00000178754
A2AAJ9_peptide157	FALSCH	FALSCH	VEGHPAPSVHWLK	A2AAJ9	Obscurin	A2AAJ9	OBSCN_MOUSE	0.00000178754
A2AAJ9_peptide158	FALSCH	FALSCH	GGGELYMQSPALR	A2AAJ9	Obscurin	A2AAJ9	OBSCN_MOUSE	0.00000178754
A2AAJ9_peptide159	FALSCH	FALSCH	MALEGQMAELR	A2AAJ9	Obscurin	A2AAJ9	OBSCN_MOUSE	0.00000178754
A2AAJ9_peptide160	FALSCH	FALSCH	NVQDISHFHSSFLK	A2AAJ9	Obscurin	A2AAJ9	OBSCN_MOUSE	0.00000178754
A2AAJ9_peptide161	FALSCH	FALSCH	EPLMEYSLLEEEAAR	A2AAJ9	Obscurin	A2AAJ9	OBSCN_MOUSE	0.00000178754
A2AAJ9_peptide162	FALSCH	FALSCH	TLQSGDKYVLR	A2AAJ9	Obscurin	A2AAJ9	OBSCN_MOUSE	0.00000178754
A2AAJ9_peptide163	FALSCH	FALSCH	AALGLPSSK	A2AAJ9	Obscurin	A2AAJ9	OBSCN_MOUSE	0.00000178754
A2AAJ9_peptide164	FALSCH	FALSCH	IAPADYGPVHWFLDK	A2AAJ9	Obscurin	A2AAJ9	OBSCN_MOUSE	0.00000178754
A2AAJ9_peptide165	FALSCH	FALSCH	LECVLATK	A2AAJ9	Obscurin	A2AAJ9	OBSCN_MOUSE	0.00000178754
A2AAJ9_peptide166	FALSCH	FALSCH	EEDLGTYTCCVSNPLGTAVTTGVLR	A2AAJ9	Obscurin	A2AAJ9	OBSCN_MOUSE	0.00000178754
A2AAJ9_peptide167	FALSCH	FALSCH	TLHTLEIVSVTR	A2AAJ9	Obscurin	A2AAJ9	OBSCN_MOUSE	0.00000178754
A2AAJ9_peptide168	FALSCH	FALSCH	VLAEDAGEVK	A2AAJ9	Obscurin	A2AAJ9	OBSCN_MOUSE	0.00000178754
A2AAJ9_peptide169	FALSCH	FALSCH	KDGVELGPSDKYDFLHK	A2AAJ9	Obscurin	A2AAJ9	OBSCN_MOUSE	0.00000178754
A2AAJ9_peptide170	FALSCH	FALSCH	LQDLEVR	A2AAJ9	Obscurin	A2AAJ9	OBSCN_MOUSE	0.00000178754
A2AAJ9_peptide171	FALSCH	FALSCH	GGLELQGDTR	A2AAJ9	Obscurin	A2AAJ9	OBSCN_MOUSE	0.00000178754
A2AAJ9_peptide172	FALSCH	FALSCH	GPSEPEEKPASDVHER	A2AAJ9	Obscurin	A2AAJ9	OBSCN_MOUSE	0.00000178754
A2AAJ9_peptide173	FALSCH	FALSCH	YDIEEEGTER	A2AAJ9	Obscurin	A2AAJ9	OBSCN_MOUSE	0.00000178754
A2AAJ9_peptide174	FALSCH	FALSCH	DGIELTDGR	A2AAJ9	Obscurin	A2AAJ9	OBSCN_MOUSE	0.00000178754
A2AAJ9_peptide175	FALSCH	FALSCH	VHALPVR	A2AAJ9	Obscurin	A2AAJ9	OBSCN_MOUSE	0.00000178754
A2AAJ9_peptide176	FALSCH	FALSCH	YDIEEEGTERR	A2AAJ9	Obscurin	A2AAJ9	OBSCN_MOUSE	0.00000178754
A2AAJ9_peptide177	FALSCH	FALSCH	KLEPQTVEER	A2AAJ9	Obscurin	A2AAJ9	OBSCN_MOUSE	0.00000178754
A2AAJ9_peptide178	FALSCH	FALSCH	FVMVESGASR	A2AAJ9	Obscurin	A2AAJ9	OBSCN_MOUSE	0.00000178754
A2AAJ9_peptide179	FALSCH	FALSCH	EEATEGTMVTLR	A2AAJ9	Obscurin	A2AAJ9	OBSCN_MOUSE	0.00000178754
A2AAJ9_peptide180	FALSCH	FALSCH	EATEGTTVTLR	A2AAJ9	Obscurin	A2AAJ9	OBSCN_MOUSE	0.00000178754
A2AAJ9_peptide181	FALSCH	FALSCH	LVVQQVGK	A2AAJ9	Obscurin	A2AAJ9	OBSCN_MOUSE	0.00000178754
A2AAJ9_peptide182	FALSCH	FALSCH	EGVELHVGSK	A2AAJ9	Obscurin	A2AAJ9	OBSCN_MOUSE	0.00000178754
A2AAJ9_peptide183	FALSCH	FALSCH	NKEATEGTTVTLR	A2AAJ9	Obscurin	A2AAJ9	OBSCN_MOUSE	0.00000178754
A2AAJ9_peptide184	FALSCH	FALSCH	LEPQTVEER	A2AAJ9	Obscurin	A2AAJ9	OBSCN_MOUSE	0.00000178754
A2AAJ9_peptide185	FALSCH	FALSCH	CQLSHEGCQAQLLITATTPQDGGR	A2AAJ9	Obscurin	A2AAJ9	OBSCN_MOUSE	0.00000178754
A2AAJ9_peptide186	FALSCH	FALSCH	GVLWIGPDTPGYTMASSSK	A2AAJ9	Obscurin	A2AAJ9	OBSCN_MOUSE	0.00000178754
A2AAJ9_peptide187	FALSCH	FALSCH	TVGGSGHFHAVR	A2AAJ9	Obscurin	A2AAJ9	OBSCN_MOUSE	0.00000178754
A2AAJ9_peptide188	FALSCH	FALSCH	HEAQVTTSVKPQK	A2AAJ9	Obscurin	A2AAJ9	OBSCN_MOUSE	0.00000178754
A2AAJ9_peptide189	WAHR	WAHR	QSEPPAFEEAASQIPGAASGTPGELPEVSQPGTHK	A2AAJ9	Obscurin	A2AAJ9	OBSCN_MOUSE	0.00000178754
A2AAJ9_peptide190	FALSCH	FALSCH	EDDAEEYVCESR	A2AAJ9	Obscurin	A2AAJ9	OBSCN_MOUSE	0.00000178754
A2AAJ9_peptide191	FALSCH	FALSCH	RLVVQQVGK	A2AAJ9	Obscurin	A2AAJ9	OBSCN_MOUSE	0.00000178754
A2AAJ9_peptide192	FALSCH	FALSCH	AELLVHGGDKLDAENQVYR	A2AAJ9	Obscurin	A2AAJ9	OBSCN_MOUSE	0.00000178754
A2AAJ9_peptide193	FALSCH	FALSCH	TSVTLEVELTRPWPEVK	A2AAJ9	Obscurin	A2AAJ9	OBSCN_MOUSE	0.00000178754
A2AAJ9_peptide194	FALSCH	FALSCH	ELQGCGTDDDVAMCFIK	A2AAJ9	Obscurin	A2AAJ9	OBSCN_MOUSE	0.00000178754
A2AAJ9_peptide195	FALSCH	FALSCH	KKLEPQTVEER	A2AAJ9	Obscurin	A2AAJ9	OBSCN_MOUSE	0.00000178754
A2AAJ9_peptide196	FALSCH	FALSCH	EDAGEYSCTCGSQTTSATLMVTAAPVR	A2AAJ9	Obscurin	A2AAJ9	OBSCN_MOUSE	0.00000178754
A2AAJ9_peptide197	FALSCH	FALSCH	EDENFVCIR	A2AAJ9	Obscurin	A2AAJ9	OBSCN_MOUSE	0.00000178754
A2AAJ9_peptide198	FALSCH	FALSCH	TDLQSTEQEAGGTAR	A2AAJ9	Obscurin	A2AAJ9	OBSCN_MOUSE	0.00000178754
A2AAJ9_peptide199	FALSCH	FALSCH	ESATFQCEVAQPATEAAWFK	A2AAJ9	Obscurin	A2AAJ9	OBSCN_MOUSE	0.00000178754
A2AAJ9_peptide200	FALSCH	FALSCH	GRPAQLLPSTK	A2AAJ9	Obscurin	A2AAJ9	OBSCN_MOUSE	0.00000178754
A2AAJ9_peptide201	FALSCH	FALSCH	NEEATEGTTATLSCELSK	A2AAJ9	Obscurin	A2AAJ9	OBSCN_MOUSE	0.00000178754
A2AAJ9_peptide202	FALSCH	FALSCH	EQGTASMDVELSHAEVEGSWTR	A2AAJ9	Obscurin	A2AAJ9	OBSCN_MOUSE	0.00000178754
A2AAJ9_peptide203	FALSCH	FALSCH	LHVSLMENYPGTLEALGEPIR	A2AAJ9	Obscurin	A2AAJ9	OBSCN_MOUSE	0.00000178754
A2AAJ9_peptide204	FALSCH	FALSCH	ALDDVSAEER	A2AAJ9	Obscurin	A2AAJ9	OBSCN_MOUSE	0.00000178754
A2AAJ9_peptide205	FALSCH	FALSCH	YQMVQEGTTAELLVHGVEQEDAGEYTCDAGHTQSIAR	A2AAJ9	Obscurin	A2AAJ9	OBSCN_MOUSE	0.00000178754
A2AAJ9_peptide206	FALSCH	FALSCH	NEEATEGTMATLR	A2AAJ9	Obscurin	A2AAJ9	OBSCN_MOUSE	0.00000178754
A2AAJ9_peptide207	FALSCH	FALSCH	VCFSCELSHK	A2AAJ9	Obscurin	A2AAJ9	OBSCN_MOUSE	0.00000178754
A2AAJ9_peptide208	FALSCH	FALSCH	TSATLSIMAPQVVFQQPLQNLQAEEGSMASLR	A2AAJ9	Obscurin	A2AAJ9	OBSCN_MOUSE	0.00000178754
A2AAJ9_peptide209	FALSCH	FALSCH	VSQAGATDVQWHLQGLPLQSNEVTEVAVLADGCTHVLQLK	A2AAJ9	Obscurin	A2AAJ9	OBSCN_MOUSE	0.00000178754
A2AAJ9_peptide210	FALSCH	FALSCH	FVANGIETSIQMVVR	A2AAJ9	Obscurin	A2AAJ9	OBSCN_MOUSE	0.00000178754
A2AAJ9_peptide211	FALSCH	FALSCH	GLENVDALEGGEALFECQLSQPEVAAHTWLLDDEPVHTSEK	A2AAJ9	Obscurin	A2AAJ9	OBSCN_MOUSE	0.00000178754
A2AAJ9_peptide212	FALSCH	FALSCH	QHQGTYTCIATNPAGQALCSASLHISGLAK	A2AAJ9	Obscurin	A2AAJ9	OBSCN_MOUSE	0.00000178754
A2AAJ9_peptide213	FALSCH	FALSCH	HSVISSLFYQQAGEGAER	A2AAJ9	Obscurin	A2AAJ9	OBSCN_MOUSE	0.00000178754
A2AAJ9_peptide214	FALSCH	FALSCH	RVLAEDAGEVK	A2AAJ9	Obscurin	A2AAJ9	OBSCN_MOUSE	0.00000178754
A2AAJ9_peptide215	FALSCH	FALSCH	TESSVTLSWSAPPHGDRPVTIDGYVLEK	A2AAJ9	Obscurin	A2AAJ9	OBSCN_MOUSE	0.00000178754
A2ABU4_peptide1	WAHR	WAHR	FTVPGLR	A2ABU4	Myomesin-3	A2ABU4	MYOM3_MOUSE	0.00000177382
A2ABU4_peptide2	WAHR	WAHR	APLTYTLEK	A2ABU4	Myomesin-3	A2ABU4	MYOM3_MOUSE	0.00000177382
A2ABU4_peptide3	WAHR	WAHR	SVSEAGVGESSAATQPVR	A2ABU4	Myomesin-3	A2ABU4	MYOM3_MOUSE	0.00000177382
A2ABU4_peptide4	WAHR	WAHR	FALLDLEK	A2ABU4	Myomesin-3	A2ABU4	MYOM3_MOUSE	0.00000177382
A2ABU4_peptide5	WAHR	WAHR	VSSPFGPQEQSAYVFIR	A2ABU4	Myomesin-3	A2ABU4	MYOM3_MOUSE	0.00000177382
A2ABU4_peptide6	WAHR	WAHR	QALATPSAPYDFALLNCGK	A2ABU4	Myomesin-3	A2ABU4	MYOM3_MOUSE	0.00000177382
A2ABU4_peptide7	WAHR	WAHR	IGALSATPLK	A2ABU4	Myomesin-3	A2ABU4	MYOM3_MOUSE	0.00000177382
A2ABU4_peptide8	WAHR	WAHR	ASEAVVTGDYDAVHK	A2ABU4	Myomesin-3	A2ABU4	MYOM3_MOUSE	0.00000177382
A2ABU4_peptide9	WAHR	WAHR	YGSETGQVTISVFK	A2ABU4	Myomesin-3	A2ABU4	MYOM3_MOUSE	0.00000177382
A2ABU4_peptide10	WAHR	WAHR	YTLEITAGK	A2ABU4	Myomesin-3	A2ABU4	MYOM3_MOUSE	0.00000177382
A2ABU4_peptide11	WAHR	WAHR	DAAAEKPGAPGSPLNVR	A2ABU4	Myomesin-3	A2ABU4	MYOM3_MOUSE	0.00000177382
A2ABU4_peptide12	WAHR	WAHR	FQWFFQK	A2ABU4	Myomesin-3	A2ABU4	MYOM3_MOUSE	0.00000177382
A2ABU4_peptide13	WAHR	WAHR	STEIPYDLGSK	A2ABU4	Myomesin-3	A2ABU4	MYOM3_MOUSE	0.00000177382
A2ABU4_peptide14	WAHR	WAHR	LWLEVEK	A2ABU4	Myomesin-3	A2ABU4	MYOM3_MOUSE	0.00000177382
A2ABU4_peptide15	WAHR	WAHR	AVNWAGIGELSAPSSLFECK	A2ABU4	Myomesin-3	A2ABU4	MYOM3_MOUSE	0.00000177382
A2ABU4_peptide16	WAHR	WAHR	DYQGPPDPQRVEVEDEISK	A2ABU4	Myomesin-3	A2ABU4	MYOM3_MOUSE	0.00000177382
A2ABU4_peptide17	WAHR	WAHR	GKPATLPPPAQVQAFR	A2ABU4	Myomesin-3	A2ABU4	MYOM3_MOUSE	0.00000177382
A2ABU4_peptide18	WAHR	WAHR	DAGFDSEIFK	A2ABU4	Myomesin-3	A2ABU4	MYOM3_MOUSE	0.00000177382
A2ABU4_peptide19	WAHR	WAHR	NQITLALVDDEFDK	A2ABU4	Myomesin-3	A2ABU4	MYOM3_MOUSE	0.00000177382
A2ABU4_peptide20	WAHR	WAHR	SVIGSGTWEAISTETPIK	A2ABU4	Myomesin-3	A2ABU4	MYOM3_MOUSE	0.00000177382
A2ABU4_peptide21	WAHR	WAHR	CTVEDSATYTVLVK	A2ABU4	Myomesin-3	A2ABU4	MYOM3_MOUSE	0.00000177382
A2ABU4_peptide22	WAHR	WAHR	NDQPISFFDR	A2ABU4	Myomesin-3	A2ABU4	MYOM3_MOUSE	0.00000177382
A2ABU4_peptide23	WAHR	WAHR	DAGFDSEIFKR	A2ABU4	Myomesin-3	A2ABU4	MYOM3_MOUSE	0.00000177382
A2ABU4_peptide24	WAHR	WAHR	ELIELCSGR	A2ABU4	Myomesin-3	A2ABU4	MYOM3_MOUSE	0.00000177382
A2ABU4_peptide25	WAHR	WAHR	VGFGNDLER	A2ABU4	Myomesin-3	A2ABU4	MYOM3_MOUSE	0.00000177382
A2ABU4_peptide26	WAHR	WAHR	EYDFCIR	A2ABU4	Myomesin-3	A2ABU4	MYOM3_MOUSE	0.00000177382
A2ABU4_peptide27	WAHR	WAHR	GTEVTVTIDK	A2ABU4	Myomesin-3	A2ABU4	MYOM3_MOUSE	0.00000177382
A2ABU4_peptide28	WAHR	WAHR	TGKEYDFCIR	A2ABU4	Myomesin-3	A2ABU4	MYOM3_MOUSE	0.00000177382
A2ABU4_peptide29	WAHR	WAHR	ALNQYGMSDPSEPSEPVALK	A2ABU4	Myomesin-3	A2ABU4	MYOM3_MOUSE	0.00000177382
A2ABU4_peptide30	WAHR	WAHR	VTDDCQVLLSCK	A2ABU4	Myomesin-3	A2ABU4	MYOM3_MOUSE	0.00000177382
A2ABU4_peptide31	WAHR	WAHR	VSCAYKEDEGFYTIR	A2ABU4	Myomesin-3	A2ABU4	MYOM3_MOUSE	0.00000177382
A2ABU4_peptide32	WAHR	WAHR	QGPYFQEPLTWK	A2ABU4	Myomesin-3	A2ABU4	MYOM3_MOUSE	0.00000177382
A2ABU4_peptide33	WAHR	WAHR	NDFEDAVTIPSAPTNVHASEIR	A2ABU4	Myomesin-3	A2ABU4	MYOM3_MOUSE	0.00000177382
A2ABU4_peptide34	WAHR	WAHR	EAPHGQYNPPTGDGSLSIEGFSK	A2ABU4	Myomesin-3	A2ABU4	MYOM3_MOUSE	0.00000177382
A2ABU4_peptide35	WAHR	WAHR	LSPAAELHLIFNEK	A2ABU4	Myomesin-3	A2ABU4	MYOM3_MOUSE	0.00000177382
A2ABU4_peptide36	WAHR	WAHR	EAYAVLSWEEPRPR	A2ABU4	Myomesin-3	A2ABU4	MYOM3_MOUSE	0.00000177382
A2ABU4_peptide37	WAHR	WAHR	TLPHSPGSAGEPQASQTVQVHR	A2ABU4	Myomesin-3	A2ABU4	MYOM3_MOUSE	0.00000177382
A2ABU4_peptide38	WAHR	WAHR	VTNLHEGHFYEFR	A2ABU4	Myomesin-3	A2ABU4	MYOM3_MOUSE	0.00000177382
A2ABU4_peptide39	WAHR	WAHR	GSEEWKPVTPDATSDTHLR	A2ABU4	Myomesin-3	A2ABU4	MYOM3_MOUSE	0.00000177382
A2ABU4_peptide40	WAHR	WAHR	DCLTLTWVPPSDTR	A2ABU4	Myomesin-3	A2ABU4	MYOM3_MOUSE	0.00000177382
A2ABU4_peptide41	WAHR	WAHR	GPWFWIPLR	A2ABU4	Myomesin-3	A2ABU4	MYOM3_MOUSE	0.00000177382
A2ABU4_peptide42	WAHR	WAHR	MELAFLR	A2ABU4	Myomesin-3	A2ABU4	MYOM3_MOUSE	0.00000177382
A2ABU4_peptide43	WAHR	WAHR	EDEGFYTIR	A2ABU4	Myomesin-3	A2ABU4	MYOM3_MOUSE	0.00000177382
A2ABU4_peptide44	WAHR	WAHR	ITISKNDFEDAVTIPSAPTNVHASEIR	A2ABU4	Myomesin-3	A2ABU4	MYOM3_MOUSE	0.00000177382
A2ABU4_peptide45	WAHR	WAHR	CPIQGLVEGQSYQFR	A2ABU4	Myomesin-3	A2ABU4	MYOM3_MOUSE	0.00000177382
A2ABU4_peptide46	WAHR	WAHR	EAGASEWQTVNNKPIQDTK	A2ABU4	Myomesin-3	A2ABU4	MYOM3_MOUSE	0.00000177382
A2ABU4_peptide47	WAHR	WAHR	GRAPLTYTLEK	A2ABU4	Myomesin-3	A2ABU4	MYOM3_MOUSE	0.00000177382
A2ABU4_peptide48	WAHR	WAHR	RVGFGNDLER	A2ABU4	Myomesin-3	A2ABU4	MYOM3_MOUSE	0.00000177382
A2ABU4_peptide49	WAHR	WAHR	VILKEPDLQDLGIYSVVVPDADEDTSASHTLTEEELNK	A2ABU4	Myomesin-3	A2ABU4	MYOM3_MOUSE	0.00000177382
A2ABU4_peptide50	WAHR	WAHR	EPDLQDLGIYSVVVPDADEDTSASHTLTEEELNK	A2ABU4	Myomesin-3	A2ABU4	MYOM3_MOUSE	0.00000177382
A2ABU4_peptide51	WAHR	WAHR	NKYGSETGQVTISVFK	A2ABU4	Myomesin-3	A2ABU4	MYOM3_MOUSE	0.00000177382
A2ABU4_peptide52	WAHR	WAHR	GLPDVATIMEDK	A2ABU4	Myomesin-3	A2ABU4	MYOM3_MOUSE	0.00000177382
A2ABU4_peptide53	WAHR	WAHR	KQGPYFQEPLTWK	A2ABU4	Myomesin-3	A2ABU4	MYOM3_MOUSE	0.00000177382
A2ABU4_peptide54	WAHR	WAHR	GTEVTVTIDKVTSEDSGR	A2ABU4	Myomesin-3	A2ABU4	MYOM3_MOUSE	0.00000177382
A2ABU4_peptide55	WAHR	WAHR	QLSADLSGQAFDDALAEHQR	A2ABU4	Myomesin-3	A2ABU4	MYOM3_MOUSE	0.00000177382
A2ABU4_peptide56	WAHR	WAHR	LISGWNVEILEQGEVR	A2ABU4	Myomesin-3	A2ABU4	MYOM3_MOUSE	0.00000177382
A2ABU4_peptide57	WAHR	WAHR	EWTMPEPGPPYDVR	A2ABU4	Myomesin-3	A2ABU4	MYOM3_MOUSE	0.00000177382
A2ABU4_peptide58	WAHR	WAHR	TLCLTCVISGDPSPEISWLK	A2ABU4	Myomesin-3	A2ABU4	MYOM3_MOUSE	0.00000177382
A2ABU4_peptide59	WAHR	WAHR	GLVEVIIQQLSEDDKGSYTAQLQDGK	A2ABU4	Myomesin-3	A2ABU4	MYOM3_MOUSE	0.00000177382
A2ABU4_peptide60	WAHR	WAHR	NQITLALVDDEFDKLLR	A2ABU4	Myomesin-3	A2ABU4	MYOM3_MOUSE	0.00000177382
A2ABU4_peptide61	WAHR	WAHR	SMFGPSAEFTSVLKPIFAQEK	A2ABU4	Myomesin-3	A2ABU4	MYOM3_MOUSE	0.00000177382
A2ABU4_peptide62	WAHR	WAHR	AGTTLDEIWLHILDPK	A2ABU4	Myomesin-3	A2ABU4	MYOM3_MOUSE	0.00000177382
A2ABU4_peptide63	WAHR	WAHR	NAYGQASSFAK	A2ABU4	Myomesin-3	A2ABU4	MYOM3_MOUSE	0.00000177382
A2ABU4_peptide64	WAHR	WAHR	NEMVIGWKPPK	A2ABU4	Myomesin-3	A2ABU4	MYOM3_MOUSE	0.00000177382
A2ABU4_peptide65	WAHR	WAHR	ITNNYGLLTLEIMR	A2ABU4	Myomesin-3	A2ABU4	MYOM3_MOUSE	0.00000177382
A2ABU4_peptide66	WAHR	WAHR	EIFSSPNR	A2ABU4	Myomesin-3	A2ABU4	MYOM3_MOUSE	0.00000177382
A2ABU4_peptide67	WAHR	WAHR	ILGYFMDQHDSVESDWHPVNR	A2ABU4	Myomesin-3	A2ABU4	MYOM3_MOUSE	0.00000177382
A2ABU4_peptide68	WAHR	WAHR	QTTTVELEER	A2ABU4	Myomesin-3	A2ABU4	MYOM3_MOUSE	0.00000177382
A2ABU4_peptide69	WAHR	WAHR	RQTTTVELEER	A2ABU4	Myomesin-3	A2ABU4	MYOM3_MOUSE	0.00000177382
A2ABU4_peptide70	WAHR	WAHR	YYNVDYMK	A2ABU4	Myomesin-3	A2ABU4	MYOM3_MOUSE	0.00000177382
A2ACG7_Q9DBG6_peptide1	WAHR	FALSCH	YHVPVVVVPEGSTSDTQEQAILR	A2ACG7_Q9DBG6	Dolichyl-diphosphooligosaccharide--protein glycosyltransferase subunit 2	A2ACG7;Q9DBG6	A2ACG7_MOUSE;RPN2_MOUSE	0.000340154
A2ACG7_Q9DBG6_peptide2	WAHR	FALSCH	TGQEVVFVAEPDNK	A2ACG7_Q9DBG6	Dolichyl-diphosphooligosaccharide--protein glycosyltransferase subunit 2	A2ACG7;Q9DBG6	A2ACG7_MOUSE;RPN2_MOUSE	0.000340154
A2ACG7_Q9DBG6_peptide3	WAHR	FALSCH	NFESLSEAFSVASAAAALSQNR	A2ACG7_Q9DBG6	Dolichyl-diphosphooligosaccharide--protein glycosyltransferase subunit 2	A2ACG7;Q9DBG6	A2ACG7_MOUSE;RPN2_MOUSE	0.000340154
A2ACG7_Q9DBG6_peptide4	WAHR	FALSCH	NPILWNVADVVIK	A2ACG7_Q9DBG6	Dolichyl-diphosphooligosaccharide--protein glycosyltransferase subunit 2	A2ACG7;Q9DBG6	A2ACG7_MOUSE;RPN2_MOUSE	0.000340154
A2ACG7_Q9DBG6_peptide5	WAHR	FALSCH	TPFSLVGNVFELNFK	A2ACG7_Q9DBG6	Dolichyl-diphosphooligosaccharide--protein glycosyltransferase subunit 2	A2ACG7;Q9DBG6	A2ACG7_MOUSE;RPN2_MOUSE	0.000340154
A2ACH6_P82347_peptide1	WAHR	FALSCH	LEGDSEFLQPLYAK	A2ACH6_P82347	Delta-sarcoglycan	A2ACH6;P82347	A2ACH6_MOUSE;SGCD_MOUSE	0.000311254
A2ACH6_P82347_peptide2	WAHR	FALSCH	VLGAEGTVFPK	A2ACH6_P82347	Delta-sarcoglycan	A2ACH6;P82347	A2ACH6_MOUSE;SGCD_MOUSE	0.000311254
A2ACH6_P82347_peptide3	WAHR	FALSCH	VLTQLVTGPK	A2ACH6_P82347	Delta-sarcoglycan	A2ACH6;P82347	A2ACH6_MOUSE;SGCD_MOUSE	0.000311254
A2ACH6_P82347_peptide4	WAHR	FALSCH	SRPGNALYFK	A2ACH6_P82347	Delta-sarcoglycan	A2ACH6;P82347	A2ACH6_MOUSE;SGCD_MOUSE	0.000311254
A2ADH1_F6TBV1_F6WHL0_Q9CQY5_peptide1	WAHR	FALSCH	GFSAEQIAR	A2ADH1_F6TBV1_F6WHL0_Q9CQY5	Magnesium transporter protein 1;Magnesium transporter protein 1 (Fragment);Magnesium transporter protein 1 (Fragment);Magnesium transporter protein 1	A2ADH1;F6TBV1;F6WHL0;Q9CQY5	A2ADH1_MOUSE;F6TBV1_MOUSE;F6WHL0_MOUSE;MAGT1_MOUSE	0.00165395
A2ADH1_F6TBV1_F6WHL0_Q9CQY5_peptide2	WAHR	FALSCH	RADTYELQVR	A2ADH1_F6TBV1_F6WHL0_Q9CQY5	Magnesium transporter protein 1;Magnesium transporter protein 1 (Fragment);Magnesium transporter protein 1 (Fragment);Magnesium transporter protein 1	A2ADH1;F6TBV1;F6WHL0;Q9CQY5	A2ADH1_MOUSE;F6TBV1_MOUSE;F6WHL0_MOUSE;MAGT1_MOUSE	0.00165395
A2AEX6_A2AEX8_P97447_peptide1	FALSCH	FALSCH	CLHPLASETFVSK	A2AEX6_A2AEX8_P97447	Four and a half LIM domains protein 1;Four and a half LIM domains 1, isoform CRA_b;Four and a half LIM domains protein 1	A2AEX6;A2AEX8;P97447	A2AEX6_MOUSE;A2AEX8_MOUSE;FHL1_MOUSE	0.00000177382
A2AEX6_A2AEX8_P97447_peptide2	FALSCH	FALSCH	QVIGTGSFFPK	A2AEX6_A2AEX8_P97447	Four and a half LIM domains protein 1;Four and a half LIM domains 1, isoform CRA_b;Four and a half LIM domains protein 1	A2AEX6;A2AEX8;P97447	A2AEX6_MOUSE;A2AEX8_MOUSE;FHL1_MOUSE	0.00000177382
A2AEX6_A2AEX8_P97447_peptide3	FALSCH	FALSCH	AIVAGDQNVEYK	A2AEX6_A2AEX8_P97447	Four and a half LIM domains protein 1;Four and a half LIM domains 1, isoform CRA_b;Four and a half LIM domains protein 1	A2AEX6;A2AEX8;P97447	A2AEX6_MOUSE;A2AEX8_MOUSE;FHL1_MOUSE	0.00000177382
A2AEX6_A2AEX8_P97447_peptide4	FALSCH	FALSCH	GEDFYCVTCHETK	A2AEX6_A2AEX8_P97447	Four and a half LIM domains protein 1;Four and a half LIM domains 1, isoform CRA_b;Four and a half LIM domains protein 1	A2AEX6;A2AEX8;P97447	A2AEX6_MOUSE;A2AEX8_MOUSE;FHL1_MOUSE	0.00000177382
A2AEX6_A2AEX8_P97447_peptide5	FALSCH	FALSCH	FTAVEDQYYCVDCYK	A2AEX6_A2AEX8_P97447	Four and a half LIM domains protein 1;Four and a half LIM domains 1, isoform CRA_b;Four and a half LIM domains protein 1	A2AEX6;A2AEX8;P97447	A2AEX6_MOUSE;A2AEX8_MOUSE;FHL1_MOUSE	0.00000177382
A2AEX6_A2AEX8_P97447_peptide6	FALSCH	FALSCH	YWHDNCFR	A2AEX6_A2AEX8_P97447	Four and a half LIM domains protein 1;Four and a half LIM domains 1, isoform CRA_b;Four and a half LIM domains protein 1	A2AEX6;A2AEX8;P97447	A2AEX6_MOUSE;A2AEX8_MOUSE;FHL1_MOUSE	0.00000177382
A2AEX6_A2AEX8_P97447_peptide7	WAHR	FALSCH	FVFHNEQVYCPDCAK	A2AEX6_A2AEX8_P97447	Four and a half LIM domains protein 1;Four and a half LIM domains 1, isoform CRA_b;Four and a half LIM domains protein 1	A2AEX6;A2AEX8;P97447	A2AEX6_MOUSE;A2AEX8_MOUSE;FHL1_MOUSE	0.00000177382
A2AEX6_A2AEX8_P97447_peptide8	FALSCH	FALSCH	AITSGGITYQDQPWHAECFVCVTCSK	A2AEX6_A2AEX8_P97447	Four and a half LIM domains protein 1;Four and a half LIM domains 1, isoform CRA_b;Four and a half LIM domains protein 1	A2AEX6;A2AEX8;P97447	A2AEX6_MOUSE;A2AEX8_MOUSE;FHL1_MOUSE	0.00000177382
A2AEX6_A2AEX8_P97447_peptide9	FALSCH	FALSCH	FDCHYCRDPLQGK	A2AEX6_A2AEX8_P97447	Four and a half LIM domains protein 1;Four and a half LIM domains 1, isoform CRA_b;Four and a half LIM domains protein 1	A2AEX6;A2AEX8;P97447	A2AEX6_MOUSE;A2AEX8_MOUSE;FHL1_MOUSE	0.00000177382
A2AEX6_A2AEX8_P97447_peptide10	WAHR	FALSCH	GSSVVAYEGQSWHDYCFHCK	A2AEX6_A2AEX8_P97447	Four and a half LIM domains protein 1;Four and a half LIM domains 1, isoform CRA_b;Four and a half LIM domains protein 1	A2AEX6;A2AEX8;P97447	A2AEX6_MOUSE;A2AEX8_MOUSE;FHL1_MOUSE	0.00000177382
A2AEX6_A2AEX8_P97447_peptide11	FALSCH	FALSCH	NPITGFGK	A2AEX6_A2AEX8_P97447	Four and a half LIM domains protein 1;Four and a half LIM domains 1, isoform CRA_b;Four and a half LIM domains protein 1	A2AEX6;A2AEX8;P97447	A2AEX6_MOUSE;A2AEX8_MOUSE;FHL1_MOUSE	0.00000177382
A2AEX6_A2AEX8_P97447_peptide12	FALSCH	FALSCH	FCANTCVDCR	A2AEX6_A2AEX8_P97447	Four and a half LIM domains protein 1;Four and a half LIM domains 1, isoform CRA_b;Four and a half LIM domains protein 1	A2AEX6;A2AEX8;P97447	A2AEX6_MOUSE;A2AEX8_MOUSE;FHL1_MOUSE	0.00000177382
A2AEX6_A2AEX8_P97447_peptide13	FALSCH	FALSCH	CFDKFCANTCVDCR	A2AEX6_A2AEX8_P97447	Four and a half LIM domains protein 1;Four and a half LIM domains 1, isoform CRA_b;Four and a half LIM domains protein 1	A2AEX6;A2AEX8;P97447	A2AEX6_MOUSE;A2AEX8_MOUSE;FHL1_MOUSE	0.00000177382
A2AG06_peptide1	WAHR	WAHR	LIVDELR	A2AG06	Meiosis-specific coiled-coil domain-containing protein MEIOC	A2AG06	MEIOC_MOUSE	0.000109369
A2AG30_O89114_peptide1	WAHR	FALSCH	DGTNVLYSALISLK	A2AG30_O89114	DnaJ (Hsp40) homolog, subfamily B, member 5, isoform CRA_a;DnaJ homolog subfamily B member 5	A2AG30;O89114	A2AG30_MOUSE;DNJB5_MOUSE	0.007072866
A2AG30_O89114_peptide2	WAHR	FALSCH	VSLEEIYHGSTK	A2AG30_O89114	DnaJ (Hsp40) homolog, subfamily B, member 5, isoform CRA_a;DnaJ homolog subfamily B member 5	A2AG30;O89114	A2AG30_MOUSE;DNJB5_MOUSE	0.007072866
A2AG30_O89114_peptide3	WAHR	FALSCH	RAPEPLYPR	A2AG30_O89114	DnaJ (Hsp40) homolog, subfamily B, member 5, isoform CRA_a;DnaJ homolog subfamily B member 5	A2AG30;O89114	A2AG30_MOUSE;DNJB5_MOUSE	0.007072866
A2AG30_O89114_peptide4	WAHR	FALSCH	FGFNGLSR	A2AG30_O89114	DnaJ (Hsp40) homolog, subfamily B, member 5, isoform CRA_a;DnaJ homolog subfamily B member 5	A2AG30;O89114	A2AG30_MOUSE;DNJB5_MOUSE	0.007072866
A2AGN7_B7ZCF1_O88685_peptide1	FALSCH	FALSCH	TLLARACAAQTK	A2AGN7_B7ZCF1_O88685	26S proteasome regulatory subunit 6A	A2AGN7;B7ZCF1;O88685	A2AGN7_MOUSE;B7ZCF1_MOUSE;PRS6A_MOUSE	0.0000204452
A2AGN7_B7ZCF1_O88685_peptide2	WAHR	FALSCH	VDILDPALLR	A2AGN7_B7ZCF1_O88685	26S proteasome regulatory subunit 6A	A2AGN7;B7ZCF1;O88685	A2AGN7_MOUSE;B7ZCF1_MOUSE;PRS6A_MOUSE	0.0000204452
A2AGN7_B7ZCF1_O88685_peptide3	FALSCH	FALSCH	DSYLILETLPTEYDSR	A2AGN7_B7ZCF1_O88685	26S proteasome regulatory subunit 6A	A2AGN7;B7ZCF1;O88685	A2AGN7_MOUSE;B7ZCF1_MOUSE;PRS6A_MOUSE	0.0000204452
A2AGN7_B7ZCF1_O88685_peptide4	FALSCH	FALSCH	QTYFLPVIGLVDAEK	A2AGN7_B7ZCF1_O88685	26S proteasome regulatory subunit 6A	A2AGN7;B7ZCF1;O88685	A2AGN7_MOUSE;B7ZCF1_MOUSE;PRS6A_MOUSE	0.0000204452
A2AGN7_B7ZCF1_O88685_peptide5	FALSCH	FALSCH	EKAPSIIFIDELDAIGTK	A2AGN7_B7ZCF1_O88685	26S proteasome regulatory subunit 6A	A2AGN7;B7ZCF1;O88685	A2AGN7_MOUSE;B7ZCF1_MOUSE;PRS6A_MOUSE	0.0000204452
A2AGN7_B7ZCF1_O88685_peptide6	FALSCH	FALSCH	LKPGDLVGVNK	A2AGN7_B7ZCF1_O88685	26S proteasome regulatory subunit 6A	A2AGN7;B7ZCF1;O88685	A2AGN7_MOUSE;B7ZCF1_MOUSE;PRS6A_MOUSE	0.0000204452
A2AGN7_B7ZCF1_O88685_peptide7	FALSCH	FALSCH	LLDSEIK	A2AGN7_B7ZCF1_O88685	26S proteasome regulatory subunit 6A	A2AGN7;B7ZCF1;O88685	A2AGN7_MOUSE;B7ZCF1_MOUSE;PRS6A_MOUSE	0.0000204452
A2AGN7_B7ZCF1_O88685_peptide8	FALSCH	FALSCH	AMEVDERPTEQYSDIGGLDK	A2AGN7_B7ZCF1_O88685	26S proteasome regulatory subunit 6A	A2AGN7;B7ZCF1;O88685	A2AGN7_MOUSE;B7ZCF1_MOUSE;PRS6A_MOUSE	0.0000204452
A2AGN7_B7ZCF1_O88685_peptide9	WAHR	FALSCH	TMLELLNQLDGFQPNTQVK	A2AGN7_B7ZCF1_O88685	26S proteasome regulatory subunit 6A	A2AGN7;B7ZCF1;O88685	A2AGN7_MOUSE;B7ZCF1_MOUSE;PRS6A_MOUSE	0.0000204452
A2AGS1_Q8CH72_peptide1	WAHR	FALSCH	DFGEKLTR	A2AGS1_Q8CH72	E3 ubiquitin-protein ligase TRIM32 (Fragment);E3 ubiquitin-protein ligase TRIM32	A2AGS1;Q8CH72	A2AGS1_MOUSE;TRI32_MOUSE	0.005065229
A2AH59_A2AH60_P59280_peptide1	WAHR	FALSCH	HVGVISVEGK	A2AH59_A2AH60_P59280	Kelch-like protein 8	A2AH59;A2AH60;P59280	A2AH59_MOUSE;A2AH60_MOUSE;KLHL8_MOUSE	0.000262078
A2AI87_A2AI88_A2AI89_A2AI91_P18826_peptide1	WAHR	FALSCH	VPIGFYQK	A2AI87_A2AI88_A2AI89_A2AI91_P18826	Phosphorylase b kinase regulatory subunit;Phosphorylase b kinase regulatory subunit;Phosphorylase b kinase regulatory subunit;Phosphorylase b kinase regulatory subunit;Phosphorylase b kinase regulatory subunit alpha, skeletal muscle isoform	A2AI87;A2AI88;A2AI89;A2AI91;P18826	A2AI87_MOUSE;A2AI88_MOUSE;A2AI89_MOUSE;A2AI91_MOUSE;KPB1_MOUSE	0.00000687798
A2AI87_A2AI88_A2AI89_A2AI91_P18826_peptide2	WAHR	FALSCH	TISAPLPYEALTK	A2AI87_A2AI88_A2AI89_A2AI91_P18826	Phosphorylase b kinase regulatory subunit;Phosphorylase b kinase regulatory subunit;Phosphorylase b kinase regulatory subunit;Phosphorylase b kinase regulatory subunit;Phosphorylase b kinase regulatory subunit alpha, skeletal muscle isoform	A2AI87;A2AI88;A2AI89;A2AI91;P18826	A2AI87_MOUSE;A2AI88_MOUSE;A2AI89_MOUSE;A2AI91_MOUSE;KPB1_MOUSE	0.00000687798
A2AI87_A2AI88_A2AI89_A2AI91_P18826_peptide3	WAHR	FALSCH	AALEALDELDLFGVK	A2AI87_A2AI88_A2AI89_A2AI91_P18826	Phosphorylase b kinase regulatory subunit;Phosphorylase b kinase regulatory subunit;Phosphorylase b kinase regulatory subunit;Phosphorylase b kinase regulatory subunit;Phosphorylase b kinase regulatory subunit alpha, skeletal muscle isoform	A2AI87;A2AI88;A2AI89;A2AI91;P18826	A2AI87_MOUSE;A2AI88_MOUSE;A2AI89_MOUSE;A2AI91_MOUSE;KPB1_MOUSE	0.00000687798
A2AI87_A2AI88_A2AI89_A2AI91_P18826_peptide4	WAHR	FALSCH	DQSGEVDFQSLVSQLK	A2AI87_A2AI88_A2AI89_A2AI91_P18826	Phosphorylase b kinase regulatory subunit;Phosphorylase b kinase regulatory subunit;Phosphorylase b kinase regulatory subunit;Phosphorylase b kinase regulatory subunit;Phosphorylase b kinase regulatory subunit alpha, skeletal muscle isoform	A2AI87;A2AI88;A2AI89;A2AI91;P18826	A2AI87_MOUSE;A2AI88_MOUSE;A2AI89_MOUSE;A2AI91_MOUSE;KPB1_MOUSE	0.00000687798
A2AI87_A2AI88_A2AI89_A2AI91_P18826_peptide5	WAHR	FALSCH	ELLSELYVK	A2AI87_A2AI88_A2AI89_A2AI91_P18826	Phosphorylase b kinase regulatory subunit;Phosphorylase b kinase regulatory subunit;Phosphorylase b kinase regulatory subunit;Phosphorylase b kinase regulatory subunit;Phosphorylase b kinase regulatory subunit alpha, skeletal muscle isoform	A2AI87;A2AI88;A2AI89;A2AI91;P18826	A2AI87_MOUSE;A2AI88_MOUSE;A2AI89_MOUSE;A2AI91_MOUSE;KPB1_MOUSE	0.00000687798
A2AI87_A2AI88_A2AI89_A2AI91_P18826_peptide6	WAHR	FALSCH	EALDAVLIK	A2AI87_A2AI88_A2AI89_A2AI91_P18826	Phosphorylase b kinase regulatory subunit;Phosphorylase b kinase regulatory subunit;Phosphorylase b kinase regulatory subunit;Phosphorylase b kinase regulatory subunit;Phosphorylase b kinase regulatory subunit alpha, skeletal muscle isoform	A2AI87;A2AI88;A2AI89;A2AI91;P18826	A2AI87_MOUSE;A2AI88_MOUSE;A2AI89_MOUSE;A2AI91_MOUSE;KPB1_MOUSE	0.00000687798
A2AI87_A2AI88_A2AI89_A2AI91_P18826_peptide7	WAHR	FALSCH	DPASGICTLLYDSAPSGR	A2AI87_A2AI88_A2AI89_A2AI91_P18826	Phosphorylase b kinase regulatory subunit;Phosphorylase b kinase regulatory subunit;Phosphorylase b kinase regulatory subunit;Phosphorylase b kinase regulatory subunit;Phosphorylase b kinase regulatory subunit alpha, skeletal muscle isoform	A2AI87;A2AI88;A2AI89;A2AI91;P18826	A2AI87_MOUSE;A2AI88_MOUSE;A2AI89_MOUSE;A2AI91_MOUSE;KPB1_MOUSE	0.00000687798
A2AI87_A2AI88_A2AI89_A2AI91_P18826_peptide8	WAHR	FALSCH	AYELEQSVVK	A2AI87_A2AI88_A2AI89_A2AI91_P18826	Phosphorylase b kinase regulatory subunit;Phosphorylase b kinase regulatory subunit;Phosphorylase b kinase regulatory subunit;Phosphorylase b kinase regulatory subunit;Phosphorylase b kinase regulatory subunit alpha, skeletal muscle isoform	A2AI87;A2AI88;A2AI89;A2AI91;P18826	A2AI87_MOUSE;A2AI88_MOUSE;A2AI89_MOUSE;A2AI91_MOUSE;KPB1_MOUSE	0.00000687798
A2AI87_A2AI88_A2AI89_A2AI91_P18826_peptide9	WAHR	FALSCH	DKGIDVETIAEVYPIR	A2AI87_A2AI88_A2AI89_A2AI91_P18826	Phosphorylase b kinase regulatory subunit;Phosphorylase b kinase regulatory subunit;Phosphorylase b kinase regulatory subunit;Phosphorylase b kinase regulatory subunit;Phosphorylase b kinase regulatory subunit alpha, skeletal muscle isoform	A2AI87;A2AI88;A2AI89;A2AI91;P18826	A2AI87_MOUSE;A2AI88_MOUSE;A2AI89_MOUSE;A2AI91_MOUSE;KPB1_MOUSE	0.00000687798
A2AI87_A2AI88_A2AI89_A2AI91_P18826_peptide10	WAHR	FALSCH	TDLSYLCSR	A2AI87_A2AI88_A2AI89_A2AI91_P18826	Phosphorylase b kinase regulatory subunit;Phosphorylase b kinase regulatory subunit;Phosphorylase b kinase regulatory subunit;Phosphorylase b kinase regulatory subunit;Phosphorylase b kinase regulatory subunit alpha, skeletal muscle isoform	A2AI87;A2AI88;A2AI89;A2AI91;P18826	A2AI87_MOUSE;A2AI88_MOUSE;A2AI89_MOUSE;A2AI91_MOUSE;KPB1_MOUSE	0.00000687798
A2AI87_A2AI88_A2AI89_A2AI91_P18826_peptide11	WAHR	FALSCH	CHGLSVEGFVLPSSTTR	A2AI87_A2AI88_A2AI89_A2AI91_P18826	Phosphorylase b kinase regulatory subunit;Phosphorylase b kinase regulatory subunit;Phosphorylase b kinase regulatory subunit;Phosphorylase b kinase regulatory subunit;Phosphorylase b kinase regulatory subunit alpha, skeletal muscle isoform	A2AI87;A2AI88;A2AI89;A2AI91;P18826	A2AI87_MOUSE;A2AI88_MOUSE;A2AI89_MOUSE;A2AI91_MOUSE;KPB1_MOUSE	0.00000687798
A2AI87_A2AI88_A2AI89_A2AI91_P18826_peptide12	WAHR	FALSCH	TADFGIWER	A2AI87_A2AI88_A2AI89_A2AI91_P18826	Phosphorylase b kinase regulatory subunit;Phosphorylase b kinase regulatory subunit;Phosphorylase b kinase regulatory subunit;Phosphorylase b kinase regulatory subunit;Phosphorylase b kinase regulatory subunit alpha, skeletal muscle isoform	A2AI87;A2AI88;A2AI89;A2AI91;P18826	A2AI87_MOUSE;A2AI88_MOUSE;A2AI89_MOUSE;A2AI91_MOUSE;KPB1_MOUSE	0.00000687798
A2AI87_A2AI88_A2AI89_A2AI91_P18826_peptide13	WAHR	FALSCH	GIDVETIAEVYPIR	A2AI87_A2AI88_A2AI89_A2AI91_P18826	Phosphorylase b kinase regulatory subunit;Phosphorylase b kinase regulatory subunit;Phosphorylase b kinase regulatory subunit;Phosphorylase b kinase regulatory subunit;Phosphorylase b kinase regulatory subunit alpha, skeletal muscle isoform	A2AI87;A2AI88;A2AI89;A2AI91;P18826	A2AI87_MOUSE;A2AI88_MOUSE;A2AI89_MOUSE;A2AI91_MOUSE;KPB1_MOUSE	0.00000687798
A2AI87_A2AI88_A2AI89_A2AI91_P18826_peptide14	WAHR	FALSCH	LYYEPAELK	A2AI87_A2AI88_A2AI89_A2AI91_P18826	Phosphorylase b kinase regulatory subunit;Phosphorylase b kinase regulatory subunit;Phosphorylase b kinase regulatory subunit;Phosphorylase b kinase regulatory subunit;Phosphorylase b kinase regulatory subunit alpha, skeletal muscle isoform	A2AI87;A2AI88;A2AI89;A2AI91;P18826	A2AI87_MOUSE;A2AI88_MOUSE;A2AI89_MOUSE;A2AI91_MOUSE;KPB1_MOUSE	0.00000687798
A2AI87_A2AI88_A2AI89_A2AI91_P18826_peptide15	WAHR	FALSCH	KVEALDEACTDLLSYQK	A2AI87_A2AI88_A2AI89_A2AI91_P18826	Phosphorylase b kinase regulatory subunit;Phosphorylase b kinase regulatory subunit;Phosphorylase b kinase regulatory subunit;Phosphorylase b kinase regulatory subunit;Phosphorylase b kinase regulatory subunit alpha, skeletal muscle isoform	A2AI87;A2AI88;A2AI89;A2AI91;P18826	A2AI87_MOUSE;A2AI88_MOUSE;A2AI89_MOUSE;A2AI91_MOUSE;KPB1_MOUSE	0.00000687798
A2AI87_A2AI88_A2AI89_A2AI91_P18826_peptide16	WAHR	FALSCH	LVHQTILCHQNPVTGLLPASYDQK	A2AI87_A2AI88_A2AI89_A2AI91_P18826	Phosphorylase b kinase regulatory subunit;Phosphorylase b kinase regulatory subunit;Phosphorylase b kinase regulatory subunit;Phosphorylase b kinase regulatory subunit;Phosphorylase b kinase regulatory subunit alpha, skeletal muscle isoform	A2AI87;A2AI88;A2AI89;A2AI91;P18826	A2AI87_MOUSE;A2AI88_MOUSE;A2AI89_MOUSE;A2AI91_MOUSE;KPB1_MOUSE	0.00000687798
A2AI87_A2AI88_A2AI89_A2AI91_P18826_peptide17	WAHR	FALSCH	IVHIANDLFLQEQK	A2AI87_A2AI88_A2AI89_A2AI91_P18826	Phosphorylase b kinase regulatory subunit;Phosphorylase b kinase regulatory subunit;Phosphorylase b kinase regulatory subunit;Phosphorylase b kinase regulatory subunit;Phosphorylase b kinase regulatory subunit alpha, skeletal muscle isoform	A2AI87;A2AI88;A2AI89;A2AI91;P18826	A2AI87_MOUSE;A2AI88_MOUSE;A2AI89_MOUSE;A2AI91_MOUSE;KPB1_MOUSE	0.00000687798
A2AI87_A2AI88_A2AI89_A2AI91_P18826_peptide18	WAHR	FALSCH	HLTVGLPPEPR	A2AI87_A2AI88_A2AI89_A2AI91_P18826	Phosphorylase b kinase regulatory subunit;Phosphorylase b kinase regulatory subunit;Phosphorylase b kinase regulatory subunit;Phosphorylase b kinase regulatory subunit;Phosphorylase b kinase regulatory subunit alpha, skeletal muscle isoform	A2AI87;A2AI88;A2AI89;A2AI91;P18826	A2AI87_MOUSE;A2AI88_MOUSE;A2AI89_MOUSE;A2AI91_MOUSE;KPB1_MOUSE	0.00000687798
A2AI87_A2AI88_A2AI89_A2AI91_P18826_peptide19	WAHR	FALSCH	NGVPLLPELYSVPPDR	A2AI87_A2AI88_A2AI89_A2AI91_P18826	Phosphorylase b kinase regulatory subunit;Phosphorylase b kinase regulatory subunit;Phosphorylase b kinase regulatory subunit;Phosphorylase b kinase regulatory subunit;Phosphorylase b kinase regulatory subunit alpha, skeletal muscle isoform	A2AI87;A2AI88;A2AI89;A2AI91;P18826	A2AI87_MOUSE;A2AI88_MOUSE;A2AI89_MOUSE;A2AI91_MOUSE;KPB1_MOUSE	0.00000687798
A2AI87_A2AI88_A2AI89_A2AI91_P18826_peptide20	WAHR	FALSCH	VEALDEACTDLLSYQK	A2AI87_A2AI88_A2AI89_A2AI91_P18826	Phosphorylase b kinase regulatory subunit;Phosphorylase b kinase regulatory subunit;Phosphorylase b kinase regulatory subunit;Phosphorylase b kinase regulatory subunit;Phosphorylase b kinase regulatory subunit alpha, skeletal muscle isoform	A2AI87;A2AI88;A2AI89;A2AI91;P18826	A2AI87_MOUSE;A2AI88_MOUSE;A2AI89_MOUSE;A2AI91_MOUSE;KPB1_MOUSE	0.00000687798
A2AI87_A2AI88_A2AI89_A2AI91_P18826_peptide21	WAHR	FALSCH	FSVHVESVLNR	A2AI87_A2AI88_A2AI89_A2AI91_P18826	Phosphorylase b kinase regulatory subunit;Phosphorylase b kinase regulatory subunit;Phosphorylase b kinase regulatory subunit;Phosphorylase b kinase regulatory subunit;Phosphorylase b kinase regulatory subunit alpha, skeletal muscle isoform	A2AI87;A2AI88;A2AI89;A2AI91;P18826	A2AI87_MOUSE;A2AI88_MOUSE;A2AI89_MOUSE;A2AI91_MOUSE;KPB1_MOUSE	0.00000687798
A2AI87_A2AI88_A2AI89_A2AI91_P18826_peptide22	WAHR	FALSCH	GPDWNTELYEEGGATVR	A2AI87_A2AI88_A2AI89_A2AI91_P18826	Phosphorylase b kinase regulatory subunit;Phosphorylase b kinase regulatory subunit;Phosphorylase b kinase regulatory subunit;Phosphorylase b kinase regulatory subunit;Phosphorylase b kinase regulatory subunit alpha, skeletal muscle isoform	A2AI87;A2AI88;A2AI89;A2AI91;P18826	A2AI87_MOUSE;A2AI88_MOUSE;A2AI89_MOUSE;A2AI91_MOUSE;KPB1_MOUSE	0.00000687798
A2AI87_A2AI88_A2AI89_A2AI91_P18826_peptide23	WAHR	FALSCH	TNQGISELNASSVGMAK	A2AI87_A2AI88_A2AI89_A2AI91_P18826	Phosphorylase b kinase regulatory subunit;Phosphorylase b kinase regulatory subunit;Phosphorylase b kinase regulatory subunit;Phosphorylase b kinase regulatory subunit;Phosphorylase b kinase regulatory subunit alpha, skeletal muscle isoform	A2AI87;A2AI88;A2AI89;A2AI91;P18826	A2AI87_MOUSE;A2AI88_MOUSE;A2AI89_MOUSE;A2AI91_MOUSE;KPB1_MOUSE	0.00000687798
A2AJY2_O35206_peptide1	FALSCH	FALSCH	AAGLLSTFR	A2AJY2_O35206	Collagen alpha-1(XV) chain	A2AJY2;O35206	A2AJY2_MOUSE;COFA1_MOUSE	0.00000627869
A2AJY2_O35206_peptide2	FALSCH	FALSCH	DSGEFFIR	A2AJY2_O35206	Collagen alpha-1(XV) chain	A2AJY2;O35206	A2AJY2_MOUSE;COFA1_MOUSE	0.00000627869
A2AJY2_O35206_peptide3	FALSCH	FALSCH	FGLPIVNLK	A2AJY2_O35206	Collagen alpha-1(XV) chain	A2AJY2;O35206	A2AJY2_MOUSE;COFA1_MOUSE	0.00000627869
A2AJY2_O35206_peptide4	WAHR	FALSCH	VIYLGLR	A2AJY2_O35206	Collagen alpha-1(XV) chain	A2AJY2;O35206	A2AJY2_MOUSE;COFA1_MOUSE	0.00000627869
A2AJY2_O35206_peptide5	FALSCH	FALSCH	ADFQCFQQAR	A2AJY2_O35206	Collagen alpha-1(XV) chain	A2AJY2;O35206	A2AJY2_MOUSE;COFA1_MOUSE	0.00000627869
A2AJY2_O35206_peptide6	FALSCH	FALSCH	AFLSSHLQDLSTVVR	A2AJY2_O35206	Collagen alpha-1(XV) chain	A2AJY2;O35206	A2AJY2_MOUSE;COFA1_MOUSE	0.00000627869
A2AJY2_O35206_peptide7	FALSCH	FALSCH	AHLVIEGTFIYLR	A2AJY2_O35206	Collagen alpha-1(XV) chain	A2AJY2;O35206	A2AJY2_MOUSE;COFA1_MOUSE	0.00000627869
A2AJY2_O35206_peptide8	FALSCH	FALSCH	TTDMAVTGFASPLSTGK	A2AJY2_O35206	Collagen alpha-1(XV) chain	A2AJY2;O35206	A2AJY2_MOUSE;COFA1_MOUSE	0.00000627869
A2AJY2_O35206_peptide9	WAHR	FALSCH	VILYYTEPGSHVSR	A2AJY2_O35206	Collagen alpha-1(XV) chain	A2AJY2;O35206	A2AJY2_MOUSE;COFA1_MOUSE	0.00000627869
A2AJY2_O35206_peptide10	WAHR	FALSCH	FTGSIQQLTIYSDPR	A2AJY2_O35206	Collagen alpha-1(XV) chain	A2AJY2;O35206	A2AJY2_MOUSE;COFA1_MOUSE	0.00000627869
A2AKD7_Q61234_peptide1	WAHR	FALSCH	TGLLELR	A2AKD7_Q61234	Alpha-1-syntrophin	A2AKD7;Q61234	A2AKD7_MOUSE;SNTA1_MOUSE	0.000205519
A2AKD7_Q61234_peptide2	WAHR	FALSCH	GSVPYDAELSFALR	A2AKD7_Q61234	Alpha-1-syntrophin	A2AKD7;Q61234	A2AKD7_MOUSE;SNTA1_MOUSE	0.000205519
A2AKD7_Q61234_peptide3	WAHR	FALSCH	ELLFYCSLPQSR	A2AKD7_Q61234	Alpha-1-syntrophin	A2AKD7;Q61234	A2AKD7_MOUSE;SNTA1_MOUSE	0.000205519
A2AKD7_Q61234_peptide4	WAHR	FALSCH	GFTLWAAEPGAAR	A2AKD7_Q61234	Alpha-1-syntrophin	A2AKD7;Q61234	A2AKD7_MOUSE;SNTA1_MOUSE	0.000205519
A2AKD7_Q61234_peptide5	WAHR	FALSCH	KADAGGLGISIK	A2AKD7_Q61234	Alpha-1-syntrophin	A2AKD7;Q61234	A2AKD7_MOUSE;SNTA1_MOUSE	0.000205519
A2AKD7_Q61234_peptide6	WAHR	FALSCH	DELQALLTATGTAGSQDIK	A2AKD7_Q61234	Alpha-1-syntrophin	A2AKD7;Q61234	A2AKD7_MOUSE;SNTA1_MOUSE	0.000205519
A2AKD7_Q61234_peptide7	WAHR	FALSCH	QIGWLTEQLPSGGTAPTLALLTEK	A2AKD7_Q61234	Alpha-1-syntrophin	A2AKD7;Q61234	A2AKD7_MOUSE;SNTA1_MOUSE	0.000205519
A2AKD7_Q61234_peptide8	WAHR	FALSCH	EVVLEVK	A2AKD7_Q61234	Alpha-1-syntrophin	A2AKD7;Q61234	A2AKD7_MOUSE;SNTA1_MOUSE	0.000205519
A2AKD7_Q61234_peptide9	WAHR	FALSCH	NSAGGTSVGWDSPPASPLQR	A2AKD7_Q61234	Alpha-1-syntrophin	A2AKD7;Q61234	A2AKD7_MOUSE;SNTA1_MOUSE	0.000205519
A2AKH7_Q8JZX5_Q9D1G5_peptide1	WAHR	FALSCH	TGVFQLK	A2AKH7_Q8JZX5_Q9D1G5	Leucine-rich repeat-containing protein 57 (Fragment);Leucine rich repeat containing 57, isoform CRA_a;Leucine-rich repeat-containing protein 57	A2AKH7;Q8JZX5;Q9D1G5	A2AKH7_MOUSE;Q8JZX5_MOUSE;LRC57_MOUSE	0.00000558249
A2AKU9_peptide1	FALSCH	FALSCH	VYGTGSLALYEK	A2AKU9	ATP synthase subunit gamma	A2AKU9	A2AKU9_MOUSE	0.00000258441
A2AKU9_peptide2	FALSCH	FALSCH	THSDQFLVSFK	A2AKU9	ATP synthase subunit gamma	A2AKU9	A2AKU9_MOUSE	0.00000258441
A2AKU9_peptide3	FALSCH	FALSCH	LTLTFNR	A2AKU9	ATP synthase subunit gamma	A2AKU9	A2AKU9_MOUSE	0.00000258441
A2AKU9_peptide4	FALSCH	FALSCH	GLCGAIHSSVAK	A2AKU9	ATP synthase subunit gamma	A2AKU9	A2AKU9_MOUSE	0.00000258441
A2AKU9_peptide5	WAHR	WAHR	ELIEIISGAAAL	A2AKU9	ATP synthase subunit gamma	A2AKU9	A2AKU9_MOUSE	0.00000258441
A2AKU9_peptide6	FALSCH	FALSCH	HLIIGVSSDR	A2AKU9	ATP synthase subunit gamma	A2AKU9	A2AKU9_MOUSE	0.00000258441
A2AKU9_peptide7	FALSCH	FALSCH	NEVAALTAAGK	A2AKU9	ATP synthase subunit gamma	A2AKU9	A2AKU9_MOUSE	0.00000258441
A2AKU9_peptide8	FALSCH	FALSCH	EVMIVGVGEK	A2AKU9	ATP synthase subunit gamma	A2AKU9	A2AKU9_MOUSE	0.00000258441
A2AKU9_peptide9	FALSCH	FALSCH	KHLIIGVSSDR	A2AKU9	ATP synthase subunit gamma	A2AKU9	A2AKU9_MOUSE	0.00000258441
A2AKU9_peptide10	FALSCH	FALSCH	QMKNEVAALTAAGK	A2AKU9	ATP synthase subunit gamma	A2AKU9	A2AKU9_MOUSE	0.00000258441
A2AKU9_peptide11	FALSCH	FALSCH	NASDMIDKLTLTFNR	A2AKU9	ATP synthase subunit gamma	A2AKU9	A2AKU9_MOUSE	0.00000258441
A2AL76_A2AL77_A2AL78_Q9CR06_peptide1	WAHR	FALSCH	VLLEGPGGLAK	A2AL76_A2AL77_A2AL78_Q9CR06	Aspartyl/asparaginyl beta-hydroxylase;Aspartyl/asparaginyl beta-hydroxylase (Fragment);Aspartyl/asparaginyl beta-hydroxylase;Aspartate-beta-hydroxylase, isoform CRA_a	A2AL76;A2AL77;A2AL78;Q9CR06	A2AL76_MOUSE;A2AL77_MOUSE;A2AL78_MOUSE;Q9CR06_MOUSE	0.00000651191
A2AL76_A2AL77_A2AL78_Q9CR06_peptide2	FALSCH	FALSCH	LGVYDADGDGDFDVDDAK	A2AL76_A2AL77_A2AL78_Q9CR06	Aspartyl/asparaginyl beta-hydroxylase;Aspartyl/asparaginyl beta-hydroxylase (Fragment);Aspartyl/asparaginyl beta-hydroxylase;Aspartate-beta-hydroxylase, isoform CRA_a	A2AL76;A2AL77;A2AL78;Q9CR06	A2AL76_MOUSE;A2AL77_MOUSE;A2AL78_MOUSE;Q9CR06_MOUSE	0.00000651191
A2AM65_Q3TEA8_Z4YKA3_Z4YKB8_peptide1	WAHR	FALSCH	LEDVLPLAFTR	A2AM65_Q3TEA8_Z4YKA3_Z4YKB8	Heterochromatin protein 1-binding protein 3 (Fragment);Heterochromatin protein 1-binding protein 3;Heterochromatin protein 1-binding protein 3;Heterochromatin protein 1-binding protein 3	A2AM65;Q3TEA8;Z4YKA3;Z4YKB8	A2AM65_MOUSE;HP1B3_MOUSE;Z4YKA3_MOUSE;Z4YKB8_MOUSE	0.000129866
A2AM65_Q3TEA8_Z4YKA3_Z4YKB8_peptide2	FALSCH	FALSCH	YPSLGLER	A2AM65_Q3TEA8_Z4YKA3_Z4YKB8	Heterochromatin protein 1-binding protein 3 (Fragment);Heterochromatin protein 1-binding protein 3;Heterochromatin protein 1-binding protein 3;Heterochromatin protein 1-binding protein 3	A2AM65;Q3TEA8;Z4YKA3;Z4YKB8	A2AM65_MOUSE;HP1B3_MOUSE;Z4YKA3_MOUSE;Z4YKB8_MOUSE	0.000129866
A2AMM0_peptide1	WAHR	WAHR	VASVVDSVQASQK	A2AMM0	Caveolae-associated protein 4	A2AMM0	CAVN4_MOUSE	0.0000198033
A2AMM0_peptide2	WAHR	WAHR	SVQIDLLK	A2AMM0	Caveolae-associated protein 4	A2AMM0	CAVN4_MOUSE	0.0000198033
A2AMM0_peptide3	WAHR	WAHR	GGYSPQEGGDPPTPEPLK	A2AMM0	Caveolae-associated protein 4	A2AMM0	CAVN4_MOUSE	0.0000198033
A2AMM0_peptide4	WAHR	WAHR	VVIFQEDIPCPASLSVVK	A2AMM0	Caveolae-associated protein 4	A2AMM0	CAVN4_MOUSE	0.0000198033
A2AMM0_peptide5	WAHR	WAHR	VEDDESLLLELK	A2AMM0	Caveolae-associated protein 4	A2AMM0	CAVN4_MOUSE	0.0000198033
A2AMM0_peptide6	WAHR	WAHR	VTFKPQVR	A2AMM0	Caveolae-associated protein 4	A2AMM0	CAVN4_MOUSE	0.0000198033
A2AN08_peptide1	FALSCH	FALSCH	VNEAAPEKPQEDSGTAGGISSTSASVNR	A2AN08	E3 ubiquitin-protein ligase UBR4	A2AN08	UBR4_MOUSE	0.003145805
A2AN08_peptide2	FALSCH	FALSCH	TSVQPTFTASQYR	A2AN08	E3 ubiquitin-protein ligase UBR4	A2AN08	UBR4_MOUSE	0.003145805
A2AN08_peptide3	FALSCH	FALSCH	SLLASLHSSR	A2AN08	E3 ubiquitin-protein ligase UBR4	A2AN08	UBR4_MOUSE	0.003145805
A2AN08_peptide4	FALSCH	FALSCH	AQQALSELHTVDK	A2AN08	E3 ubiquitin-protein ligase UBR4	A2AN08	UBR4_MOUSE	0.003145805
A2AP32_Q3UIU2_peptide1	WAHR	FALSCH	FWDNFLR	A2AP32_Q3UIU2	NADH dehydrogenase [ubiquinone] 1 beta subcomplex subunit 6	A2AP32;Q3UIU2	A2AP32_MOUSE;NDUB6_MOUSE	0.0000514281
A2AP32_Q3UIU2_peptide2	WAHR	FALSCH	WLKDQELSPR	A2AP32_Q3UIU2	NADH dehydrogenase [ubiquinone] 1 beta subcomplex subunit 6	A2AP32;Q3UIU2	A2AP32_MOUSE;NDUB6_MOUSE	0.0000514281
A2AP32_Q3UIU2_peptide3	WAHR	FALSCH	IFPGDTILETGEVIPPMR	A2AP32_Q3UIU2	NADH dehydrogenase [ubiquinone] 1 beta subcomplex subunit 6	A2AP32;Q3UIU2	A2AP32_MOUSE;NDUB6_MOUSE	0.0000514281
A2AP32_Q3UIU2_peptide4	WAHR	FALSCH	EPVLPPR	A2AP32_Q3UIU2	NADH dehydrogenase [ubiquinone] 1 beta subcomplex subunit 6	A2AP32;Q3UIU2	A2AP32_MOUSE;NDUB6_MOUSE	0.0000514281
A2AQB2_peptide1	WAHR	WAHR	EGQALASNVDYR	A2AQB2	Nebulin	A2AQB2	A2AQB2_MOUSE	0.00000178754
A2AQB2_peptide2	WAHR	WAHR	AYDLQSDAIYK	A2AQB2	Nebulin	A2AQB2	A2AQB2_MOUSE	0.00000178754
A2AQB2_peptide3	WAHR	WAHR	FTSIVDTPEVILAK	A2AQB2	Nebulin	A2AQB2	A2AQB2_MOUSE	0.00000178754
A2AQB2_peptide4	WAHR	WAHR	DIASDYLYK	A2AQB2	Nebulin	A2AQB2	A2AQB2_MOUSE	0.00000178754
A2AQB2_peptide5	WAHR	WAHR	TNALQISEPLYR	A2AQB2	Nebulin	A2AQB2	A2AQB2_MOUSE	0.00000178754
A2AQB2_peptide6	WAHR	WAHR	KAYDLQSDAIYK	A2AQB2	Nebulin	A2AQB2	A2AQB2_MOUSE	0.00000178754
A2AQB2_peptide7	WAHR	WAHR	LNAIQISNK	A2AQB2	Nebulin	A2AQB2	A2AQB2_MOUSE	0.00000178754
A2AQB2_peptide8	WAHR	WAHR	ANVNVPADIPVMLQSK	A2AQB2	Nebulin	A2AQB2	A2AQB2_MOUSE	0.00000178754
A2AQB2_peptide9	WAHR	WAHR	LVWAANVLK	A2AQB2	Nebulin	A2AQB2	A2AQB2_MOUSE	0.00000178754
A2AQB2_peptide10	WAHR	WAHR	VKNAQNLLNER	A2AQB2	Nebulin	A2AQB2	A2AQB2_MOUSE	0.00000178754
A2AQB2_peptide11	WAHR	WAHR	ISIPVDMVSINAAK	A2AQB2	Nebulin	A2AQB2	A2AQB2_MOUSE	0.00000178754
A2AQB2_peptide12	WAHR	WAHR	QYLHQWSCFPDQNDVIQAR	A2AQB2	Nebulin	A2AQB2	A2AQB2_MOUSE	0.00000178754
A2AQB2_peptide13	FALSCH	FALSCH	NQENFSSILYK	A2AQB2	Nebulin	A2AQB2	A2AQB2_MOUSE	0.00000178754
A2AQB2_peptide14	FALSCH	FALSCH	SDLEWMK	A2AQB2	Nebulin	A2AQB2	A2AQB2_MOUSE	0.00000178754
A2AQB2_peptide15	WAHR	WAHR	GIGWLTEGSVEVMR	A2AQB2	Nebulin	A2AQB2	A2AQB2_MOUSE	0.00000178754
A2AQB2_peptide16	WAHR	WAHR	NQENFSSVLYSDSFR	A2AQB2	Nebulin	A2AQB2	A2AQB2_MOUSE	0.00000178754
A2AQB2_peptide17	WAHR	WAHR	NAQNLLNER	A2AQB2	Nebulin	A2AQB2	A2AQB2_MOUSE	0.00000178754
A2AQB2_peptide18	WAHR	WAHR	QKGHYIGCPSAK	A2AQB2	Nebulin	A2AQB2	A2AQB2_MOUSE	0.00000178754
A2AQP0_peptide1	WAHR	WAHR	VKELVYQTEEDRK	A2AQP0	Myosin-7B	A2AQP0	MYH7B_MOUSE	0.005566996
A2AQP0_peptide2	WAHR	WAHR	AEELEEELEAER	A2AQP0	Myosin-7B	A2AQP0	MYH7B_MOUSE	0.005566996
A2AQP0_peptide3	WAHR	WAHR	ELEEAVLR	A2AQP0	Myosin-7B	A2AQP0	MYH7B_MOUSE	0.005566996
A2AQP0_peptide4	WAHR	WAHR	VIFQLPGER	A2AQP0	Myosin-7B	A2AQP0	MYH7B_MOUSE	0.005566996
A2AQP0_peptide5	WAHR	WAHR	AALLAAELEELR	A2AQP0	Myosin-7B	A2AQP0	MYH7B_MOUSE	0.005566996
A2AQP0_peptide6	WAHR	WAHR	LASADIDSYLLEK	A2AQP0	Myosin-7B	A2AQP0	MYH7B_MOUSE	0.005566996
A2AQP0_peptide7	WAHR	WAHR	ELVYQTEEDRK	A2AQP0	Myosin-7B	A2AQP0	MYH7B_MOUSE	0.005566996
A2AQP0_peptide8	WAHR	WAHR	AGLLGILEELR	A2AQP0	Myosin-7B	A2AQP0	MYH7B_MOUSE	0.005566996
A2AQP0_peptide9	WAHR	WAHR	LQEAEEGVEAANAK	A2AQP0	Myosin-7B	A2AQP0	MYH7B_MOUSE	0.005566996
A2AQR0_Q64521_peptide1	WAHR	FALSCH	DWSPTLYIR	A2AQR0_Q64521	Glycerol-3-phosphate dehydrogenase;Glycerol-3-phosphate dehydrogenase, mitochondrial	A2AQR0;Q64521	A2AQR0_MOUSE;GPDM_MOUSE	0.00000594114
A2AQR0_Q64521_peptide2	WAHR	FALSCH	LAFLNVQAAEEALPR	A2AQR0_Q64521	Glycerol-3-phosphate dehydrogenase;Glycerol-3-phosphate dehydrogenase, mitochondrial	A2AQR0;Q64521	A2AQR0_MOUSE;GPDM_MOUSE	0.00000594114
A2AQR0_Q64521_peptide3	WAHR	FALSCH	LVQDYGLESEVAQHLAK	A2AQR0_Q64521	Glycerol-3-phosphate dehydrogenase;Glycerol-3-phosphate dehydrogenase, mitochondrial	A2AQR0;Q64521	A2AQR0_MOUSE;GPDM_MOUSE	0.00000594114
A2AQR0_Q64521_peptide4	WAHR	FALSCH	VPIPVDR	A2AQR0_Q64521	Glycerol-3-phosphate dehydrogenase;Glycerol-3-phosphate dehydrogenase, mitochondrial	A2AQR0;Q64521	A2AQR0_MOUSE;GPDM_MOUSE	0.00000594114
A2AQR0_Q64521_peptide5	WAHR	FALSCH	RVPIPVDR	A2AQR0_Q64521	Glycerol-3-phosphate dehydrogenase;Glycerol-3-phosphate dehydrogenase, mitochondrial	A2AQR0;Q64521	A2AQR0_MOUSE;GPDM_MOUSE	0.00000594114
A2AQR0_Q64521_peptide6	WAHR	FALSCH	LVSEFPYIEAEVK	A2AQR0_Q64521	Glycerol-3-phosphate dehydrogenase;Glycerol-3-phosphate dehydrogenase, mitochondrial	A2AQR0;Q64521	A2AQR0_MOUSE;GPDM_MOUSE	0.00000594114
A2AQR0_Q64521_peptide7	WAHR	FALSCH	NHVVDISDSGLITIAGGK	A2AQR0_Q64521	Glycerol-3-phosphate dehydrogenase;Glycerol-3-phosphate dehydrogenase, mitochondrial	A2AQR0;Q64521	A2AQR0_MOUSE;GPDM_MOUSE	0.00000594114
A2AQR0_Q64521_peptide8	WAHR	FALSCH	NYLSSDVEVR	A2AQR0_Q64521	Glycerol-3-phosphate dehydrogenase;Glycerol-3-phosphate dehydrogenase, mitochondrial	A2AQR0;Q64521	A2AQR0_MOUSE;GPDM_MOUSE	0.00000594114
A2AQR0_Q64521_peptide9	WAHR	FALSCH	TALVERDDFSSGTSSR	A2AQR0_Q64521	Glycerol-3-phosphate dehydrogenase;Glycerol-3-phosphate dehydrogenase, mitochondrial	A2AQR0;Q64521	A2AQR0_MOUSE;GPDM_MOUSE	0.00000594114
A2AQR0_Q64521_peptide10	WAHR	FALSCH	VIFFLPWEK	A2AQR0_Q64521	Glycerol-3-phosphate dehydrogenase;Glycerol-3-phosphate dehydrogenase, mitochondrial	A2AQR0;Q64521	A2AQR0_MOUSE;GPDM_MOUSE	0.00000594114
A2AQR0_Q64521_peptide11	WAHR	FALSCH	GFITIVDVQR	A2AQR0_Q64521	Glycerol-3-phosphate dehydrogenase;Glycerol-3-phosphate dehydrogenase, mitochondrial	A2AQR0;Q64521	A2AQR0_MOUSE;GPDM_MOUSE	0.00000594114
A2AQR0_Q64521_peptide12	WAHR	FALSCH	TEQLTDSTEISLLPSDIDR	A2AQR0_Q64521	Glycerol-3-phosphate dehydrogenase;Glycerol-3-phosphate dehydrogenase, mitochondrial	A2AQR0;Q64521	A2AQR0_MOUSE;GPDM_MOUSE	0.00000594114
A2AQR0_Q64521_peptide13	WAHR	FALSCH	CVINASGPFTDSVR	A2AQR0_Q64521	Glycerol-3-phosphate dehydrogenase;Glycerol-3-phosphate dehydrogenase, mitochondrial	A2AQR0;Q64521	A2AQR0_MOUSE;GPDM_MOUSE	0.00000594114
A2AQR0_Q64521_peptide14	WAHR	FALSCH	TVGLFLQGGK	A2AQR0_Q64521	Glycerol-3-phosphate dehydrogenase;Glycerol-3-phosphate dehydrogenase, mitochondrial	A2AQR0;Q64521	A2AQR0_MOUSE;GPDM_MOUSE	0.00000594114
A2AQR0_Q64521_peptide15	WAHR	FALSCH	NTPEFDILVIGGGATGCGCALDAVTR	A2AQR0_Q64521	Glycerol-3-phosphate dehydrogenase;Glycerol-3-phosphate dehydrogenase, mitochondrial	A2AQR0;Q64521	A2AQR0_MOUSE;GPDM_MOUSE	0.00000594114
A2AQR0_Q64521_peptide16	WAHR	FALSCH	ELNWSELR	A2AQR0_Q64521	Glycerol-3-phosphate dehydrogenase;Glycerol-3-phosphate dehydrogenase, mitochondrial	A2AQR0;Q64521	A2AQR0_MOUSE;GPDM_MOUSE	0.00000594114
A2AQR0_Q64521_peptide17	WAHR	FALSCH	AIMNLDVEQYR	A2AQR0_Q64521	Glycerol-3-phosphate dehydrogenase;Glycerol-3-phosphate dehydrogenase, mitochondrial	A2AQR0;Q64521	A2AQR0_MOUSE;GPDM_MOUSE	0.00000594114
A2AQR0_Q64521_peptide18	WAHR	FALSCH	CKDVLTGQEFDVR	A2AQR0_Q64521	Glycerol-3-phosphate dehydrogenase;Glycerol-3-phosphate dehydrogenase, mitochondrial	A2AQR0;Q64521	A2AQR0_MOUSE;GPDM_MOUSE	0.00000594114
A2AQR0_Q64521_peptide19	WAHR	FALSCH	LVGAIVYYDGQHNDAR	A2AQR0_Q64521	Glycerol-3-phosphate dehydrogenase;Glycerol-3-phosphate dehydrogenase, mitochondrial	A2AQR0;Q64521	A2AQR0_MOUSE;GPDM_MOUSE	0.00000594114
A2AQR0_Q64521_peptide20	WAHR	FALSCH	DVLTGQEFDVR	A2AQR0_Q64521	Glycerol-3-phosphate dehydrogenase;Glycerol-3-phosphate dehydrogenase, mitochondrial	A2AQR0;Q64521	A2AQR0_MOUSE;GPDM_MOUSE	0.00000594114
A2AQR0_Q64521_peptide21	WAHR	FALSCH	EYACTAVDMISR	A2AQR0_Q64521	Glycerol-3-phosphate dehydrogenase;Glycerol-3-phosphate dehydrogenase, mitochondrial	A2AQR0;Q64521	A2AQR0_MOUSE;GPDM_MOUSE	0.00000594114
A2AQR0_Q64521_peptide22	WAHR	FALSCH	SMAEDTVDAAVK	A2AQR0_Q64521	Glycerol-3-phosphate dehydrogenase;Glycerol-3-phosphate dehydrogenase, mitochondrial	A2AQR0;Q64521	A2AQR0_MOUSE;GPDM_MOUSE	0.00000594114
A2AQR0_Q64521_peptide23	WAHR	FALSCH	MYDLVAGSQCLK	A2AQR0_Q64521	Glycerol-3-phosphate dehydrogenase;Glycerol-3-phosphate dehydrogenase, mitochondrial	A2AQR0;Q64521	A2AQR0_MOUSE;GPDM_MOUSE	0.00000594114
A2AQR0_Q64521_peptide24	WAHR	FALSCH	FDEDEKGFITIVDVQR	A2AQR0_Q64521	Glycerol-3-phosphate dehydrogenase;Glycerol-3-phosphate dehydrogenase, mitochondrial	A2AQR0;Q64521	A2AQR0_MOUSE;GPDM_MOUSE	0.00000594114
A2AQR0_Q64521_peptide25	WAHR	FALSCH	MNLAIALTAAR	A2AQR0_Q64521	Glycerol-3-phosphate dehydrogenase;Glycerol-3-phosphate dehydrogenase, mitochondrial	A2AQR0;Q64521	A2AQR0_MOUSE;GPDM_MOUSE	0.00000594114
A2AQR0_Q64521_peptide26	WAHR	FALSCH	EAQLMTLK	A2AQR0_Q64521	Glycerol-3-phosphate dehydrogenase;Glycerol-3-phosphate dehydrogenase, mitochondrial	A2AQR0;Q64521	A2AQR0_MOUSE;GPDM_MOUSE	0.00000594114
A2AQR0_Q64521_peptide27	WAHR	FALSCH	MTIAGTTDTPTDVTHHPIPSEEDINFILNEVR	A2AQR0_Q64521	Glycerol-3-phosphate dehydrogenase;Glycerol-3-phosphate dehydrogenase, mitochondrial	A2AQR0;Q64521	A2AQR0_MOUSE;GPDM_MOUSE	0.00000594114
A2ARZ3_peptide1	WAHR	WAHR	KVSNGILK	A2ARZ3	Fibrous sheath-interacting protein 2	A2ARZ3	FSIP2_MOUSE	0.001914279
A2ARZ3_peptide2	WAHR	WAHR	IAGSIIK	A2ARZ3	Fibrous sheath-interacting protein 2	A2ARZ3	FSIP2_MOUSE	0.001914279
A2ASS6_peptide1	FALSCH	FALSCH	VGTGEPVETDSPVEAR	A2ASS6	Titin	A2ASS6	TITIN_MOUSE	0.00000177382
A2ASS6_peptide2	FALSCH	FALSCH	NSFTIPSQPGIPEEVGAGK	A2ASS6	Titin	A2ASS6	TITIN_MOUSE	0.00000177382
A2ASS6_peptide3	FALSCH	FALSCH	VLDSPSAPVNLTIR	A2ASS6	Titin	A2ASS6	TITIN_MOUSE	0.00000177382
A2ASS6_peptide4	FALSCH	FALSCH	VIGSPNTPEGPLEYDDIQAR	A2ASS6	Titin	A2ASS6	TITIN_MOUSE	0.00000177382
A2ASS6_peptide5	FALSCH	FALSCH	AAEVPAPIR	A2ASS6	Titin	A2ASS6	TITIN_MOUSE	0.00000177382
A2ASS6_peptide6	FALSCH	FALSCH	DPCDPPGRPEAIVITR	A2ASS6	Titin	A2ASS6	TITIN_MOUSE	0.00000177382
A2ASS6_peptide7	FALSCH	FALSCH	FGIGPPAETIQR	A2ASS6	Titin	A2ASS6	TITIN_MOUSE	0.00000177382
A2ASS6_peptide8	FALSCH	FALSCH	NAFVTPGPPSIPEVTK	A2ASS6	Titin	A2ASS6	TITIN_MOUSE	0.00000177382
A2ASS6_peptide9	FALSCH	FALSCH	EIVTPVTVQDLR	A2ASS6	Titin	A2ASS6	TITIN_MOUSE	0.00000177382
A2ASS6_peptide10	FALSCH	FALSCH	VSAENAAGLSEPSPPSAYQK	A2ASS6	Titin	A2ASS6	TITIN_MOUSE	0.00000177382
A2ASS6_peptide11	FALSCH	FALSCH	VSGIPAPTLK	A2ASS6	Titin	A2ASS6	TITIN_MOUSE	0.00000177382
A2ASS6_peptide12	FALSCH	FALSCH	VVGYIIER	A2ASS6	Titin	A2ASS6	TITIN_MOUSE	0.00000177382
A2ASS6_peptide13	FALSCH	FALSCH	FGISEPLTSPK	A2ASS6	Titin	A2ASS6	TITIN_MOUSE	0.00000177382
A2ASS6_peptide14	FALSCH	FALSCH	DPVAPPGPPFPK	A2ASS6	Titin	A2ASS6	TITIN_MOUSE	0.00000177382
A2ASS6_peptide15	FALSCH	FALSCH	EQSVLEFR	A2ASS6	Titin	A2ASS6	TITIN_MOUSE	0.00000177382
A2ASS6_peptide16	FALSCH	FALSCH	ICAFNTEGVGEPATIPGSVVAQER	A2ASS6	Titin	A2ASS6	TITIN_MOUSE	0.00000177382
A2ASS6_peptide17	FALSCH	FALSCH	VLDRPGPPEGPVQVTGVTAEK	A2ASS6	Titin	A2ASS6	TITIN_MOUSE	0.00000177382
A2ASS6_peptide18	FALSCH	FALSCH	ITLTDVTR	A2ASS6	Titin	A2ASS6	TITIN_MOUSE	0.00000177382
A2ASS6_peptide19	FALSCH	FALSCH	VTLVDVTR	A2ASS6	Titin	A2ASS6	TITIN_MOUSE	0.00000177382
A2ASS6_peptide20	FALSCH	FALSCH	VSELTEGVPYYFR	A2ASS6	Titin	A2ASS6	TITIN_MOUSE	0.00000177382
A2ASS6_peptide21	FALSCH	FALSCH	IDGGQYILR	A2ASS6	Titin	A2ASS6	TITIN_MOUSE	0.00000177382
A2ASS6_peptide22	FALSCH	FALSCH	LVVTGLK	A2ASS6	Titin	A2ASS6	TITIN_MOUSE	0.00000177382
A2ASS6_peptide23	FALSCH	FALSCH	VGGDPIPNVK	A2ASS6	Titin	A2ASS6	TITIN_MOUSE	0.00000177382
A2ASS6_peptide24	FALSCH	FALSCH	VSVLDVPGPPGPIEISNVSAEK	A2ASS6	Titin	A2ASS6	TITIN_MOUSE	0.00000177382
A2ASS6_peptide25	FALSCH	FALSCH	APAIFVK	A2ASS6	Titin	A2ASS6	TITIN_MOUSE	0.00000177382
A2ASS6_peptide26	FALSCH	FALSCH	NPFVLPGPPK	A2ASS6	Titin	A2ASS6	TITIN_MOUSE	0.00000177382
A2ASS6_peptide27	FALSCH	FALSCH	VPAPAEVPVTPPTLVSGLK	A2ASS6	Titin	A2ASS6	TITIN_MOUSE	0.00000177382
A2ASS6_peptide28	FALSCH	FALSCH	IIGYVVER	A2ASS6	Titin	A2ASS6	TITIN_MOUSE	0.00000177382
A2ASS6_peptide29	FALSCH	FALSCH	IPAEVTGRPVPTK	A2ASS6	Titin	A2ASS6	TITIN_MOUSE	0.00000177382
A2ASS6_peptide30	FALSCH	FALSCH	ATGLIEGLDYQFR	A2ASS6	Titin	A2ASS6	TITIN_MOUSE	0.00000177382
A2ASS6_peptide31	FALSCH	FALSCH	VYAENIAGIGK	A2ASS6	Titin	A2ASS6	TITIN_MOUSE	0.00000177382
A2ASS6_peptide32	FALSCH	FALSCH	NPFVVPDAPK	A2ASS6	Titin	A2ASS6	TITIN_MOUSE	0.00000177382
A2ASS6_peptide33	FALSCH	FALSCH	YILTVENSSGSK	A2ASS6	Titin	A2ASS6	TITIN_MOUSE	0.00000177382
A2ASS6_peptide34	FALSCH	FALSCH	VGESFALTGR	A2ASS6	Titin	A2ASS6	TITIN_MOUSE	0.00000177382
A2ASS6_peptide35	FALSCH	FALSCH	VSVPDVTSVK	A2ASS6	Titin	A2ASS6	TITIN_MOUSE	0.00000177382
A2ASS6_peptide36	FALSCH	FALSCH	TTPTTLALEK	A2ASS6	Titin	A2ASS6	TITIN_MOUSE	0.00000177382
A2ASS6_peptide37	FALSCH	FALSCH	VTGIPTPVVK	A2ASS6	Titin	A2ASS6	TITIN_MOUSE	0.00000177382
A2ASS6_peptide38	FALSCH	FALSCH	VLAENEIGIGEPCETTEPVK	A2ASS6	Titin	A2ASS6	TITIN_MOUSE	0.00000177382
A2ASS6_peptide39	FALSCH	FALSCH	ACDTVFKPGPPGNPR	A2ASS6	Titin	A2ASS6	TITIN_MOUSE	0.00000177382
A2ASS6_peptide40	FALSCH	FALSCH	DILIPPEGELDAELRK	A2ASS6	Titin	A2ASS6	TITIN_MOUSE	0.00000177382
A2ASS6_peptide41	FALSCH	FALSCH	VYAENIVGVGK	A2ASS6	Titin	A2ASS6	TITIN_MOUSE	0.00000177382
A2ASS6_peptide42	FALSCH	FALSCH	VLDTPGPVADLK	A2ASS6	Titin	A2ASS6	TITIN_MOUSE	0.00000177382
A2ASS6_peptide43	FALSCH	FALSCH	AWTPVTYTVTR	A2ASS6	Titin	A2ASS6	TITIN_MOUSE	0.00000177382
A2ASS6_peptide44	FALSCH	FALSCH	ATSYTITSLIENQEYK	A2ASS6	Titin	A2ASS6	TITIN_MOUSE	0.00000177382
A2ASS6_peptide45	FALSCH	FALSCH	LTQTEPVTLIK	A2ASS6	Titin	A2ASS6	TITIN_MOUSE	0.00000177382
A2ASS6_peptide46	FALSCH	FALSCH	EIIADGLK	A2ASS6	Titin	A2ASS6	TITIN_MOUSE	0.00000177382
A2ASS6_peptide47	FALSCH	FALSCH	TIPITVK	A2ASS6	Titin	A2ASS6	TITIN_MOUSE	0.00000177382
A2ASS6_peptide48	FALSCH	FALSCH	LNIPVPFR	A2ASS6	Titin	A2ASS6	TITIN_MOUSE	0.00000177382
A2ASS6_peptide49	FALSCH	FALSCH	EAAILYKPAVSTK	A2ASS6	Titin	A2ASS6	TITIN_MOUSE	0.00000177382
A2ASS6_peptide50	FALSCH	FALSCH	LTVIEPAWER	A2ASS6	Titin	A2ASS6	TITIN_MOUSE	0.00000177382
A2ASS6_peptide51	FALSCH	FALSCH	GGVEYLFR	A2ASS6	Titin	A2ASS6	TITIN_MOUSE	0.00000177382
A2ASS6_peptide52	FALSCH	FALSCH	DLTIQPSFK	A2ASS6	Titin	A2ASS6	TITIN_MOUSE	0.00000177382
A2ASS6_peptide53	FALSCH	FALSCH	IDQLQEGCSYYFR	A2ASS6	Titin	A2ASS6	TITIN_MOUSE	0.00000177382
A2ASS6_peptide54	FALSCH	FALSCH	VLEADPYFTVK	A2ASS6	Titin	A2ASS6	TITIN_MOUSE	0.00000177382
A2ASS6_peptide55	FALSCH	FALSCH	DGLEVIVPNPIK	A2ASS6	Titin	A2ASS6	TITIN_MOUSE	0.00000177382
A2ASS6_peptide56	FALSCH	FALSCH	FQCQVSGTDLK	A2ASS6	Titin	A2ASS6	TITIN_MOUSE	0.00000177382
A2ASS6_peptide57	FALSCH	FALSCH	TVTTLSIK	A2ASS6	Titin	A2ASS6	TITIN_MOUSE	0.00000177382
A2ASS6_peptide58	FALSCH	FALSCH	LIEGLVVK	A2ASS6	Titin	A2ASS6	TITIN_MOUSE	0.00000177382
A2ASS6_peptide59	FALSCH	FALSCH	VLDSPGPPANITVR	A2ASS6	Titin	A2ASS6	TITIN_MOUSE	0.00000177382
A2ASS6_peptide60	FALSCH	FALSCH	EISILNIAR	A2ASS6	Titin	A2ASS6	TITIN_MOUSE	0.00000177382
A2ASS6_peptide61	FALSCH	FALSCH	TLEPADIVR	A2ASS6	Titin	A2ASS6	TITIN_MOUSE	0.00000177382
A2ASS6_peptide62	FALSCH	FALSCH	ESHEYFFR	A2ASS6	Titin	A2ASS6	TITIN_MOUSE	0.00000177382
A2ASS6_peptide63	FALSCH	FALSCH	VTGLVEGLEYQFR	A2ASS6	Titin	A2ASS6	TITIN_MOUSE	0.00000177382
A2ASS6_peptide64	FALSCH	FALSCH	NNVASLVINK	A2ASS6	Titin	A2ASS6	TITIN_MOUSE	0.00000177382
A2ASS6_peptide65	FALSCH	FALSCH	GIYTLTLENPVK	A2ASS6	Titin	A2ASS6	TITIN_MOUSE	0.00000177382
A2ASS6_peptide66	FALSCH	FALSCH	EYTLTHLPQGAEYR	A2ASS6	Titin	A2ASS6	TITIN_MOUSE	0.00000177382
A2ASS6_peptide67	FALSCH	FALSCH	QLGVPVIAK	A2ASS6	Titin	A2ASS6	TITIN_MOUSE	0.00000177382
A2ASS6_peptide68	FALSCH	FALSCH	ITLLWRPPADDGGAK	A2ASS6	Titin	A2ASS6	TITIN_MOUSE	0.00000177382
A2ASS6_peptide69	FALSCH	FALSCH	SHQGVYSLLAK	A2ASS6	Titin	A2ASS6	TITIN_MOUSE	0.00000177382
A2ASS6_peptide70	FALSCH	FALSCH	GQHLPVSAPPK	A2ASS6	Titin	A2ASS6	TITIN_MOUSE	0.00000177382
A2ASS6_peptide71	FALSCH	FALSCH	ELAESVIAK	A2ASS6	Titin	A2ASS6	TITIN_MOUSE	0.00000177382
A2ASS6_peptide72	FALSCH	FALSCH	VTAVNEYGPGVPTDIPKPVLASDPLSEPDPPR	A2ASS6	Titin	A2ASS6	TITIN_MOUSE	0.00000177382
A2ASS6_peptide73	FALSCH	FALSCH	SIHEQVSSISETTK	A2ASS6	Titin	A2ASS6	TITIN_MOUSE	0.00000177382
A2ASS6_peptide74	FALSCH	FALSCH	EIAAPELEPLHLR	A2ASS6	Titin	A2ASS6	TITIN_MOUSE	0.00000177382
A2ASS6_peptide75	FALSCH	FALSCH	STAELYLTTK	A2ASS6	Titin	A2ASS6	TITIN_MOUSE	0.00000177382
A2ASS6_peptide76	FALSCH	FALSCH	TLEEEVTVVK	A2ASS6	Titin	A2ASS6	TITIN_MOUSE	0.00000177382
A2ASS6_peptide77	FALSCH	FALSCH	LEIPDLELADDLKK	A2ASS6	Titin	A2ASS6	TITIN_MOUSE	0.00000177382
A2ASS6_peptide78	FALSCH	FALSCH	DLIPNGEYFFR	A2ASS6	Titin	A2ASS6	TITIN_MOUSE	0.00000177382
A2ASS6_peptide79	FALSCH	FALSCH	STDFATSLSVK	A2ASS6	Titin	A2ASS6	TITIN_MOUSE	0.00000177382
A2ASS6_peptide80	FALSCH	FALSCH	DIEIKPSVELPFNTFNVK	A2ASS6	Titin	A2ASS6	TITIN_MOUSE	0.00000177382
A2ASS6_peptide81	FALSCH	FALSCH	QLPPSFAR	A2ASS6	Titin	A2ASS6	TITIN_MOUSE	0.00000177382
A2ASS6_peptide82	FALSCH	FALSCH	YGVSGSDQTLTIK	A2ASS6	Titin	A2ASS6	TITIN_MOUSE	0.00000177382
A2ASS6_peptide83	FALSCH	FALSCH	YRDTVVVQAGESFK	A2ASS6	Titin	A2ASS6	TITIN_MOUSE	0.00000177382
A2ASS6_peptide84	FALSCH	FALSCH	VQNLLPGHEYQFR	A2ASS6	Titin	A2ASS6	TITIN_MOUSE	0.00000177382
A2ASS6_peptide85	FALSCH	FALSCH	TSAQLFVTGIR	A2ASS6	Titin	A2ASS6	TITIN_MOUSE	0.00000177382
A2ASS6_peptide86	FALSCH	FALSCH	GSESTGPVTCRDEYAPPK	A2ASS6	Titin	A2ASS6	TITIN_MOUSE	0.00000177382
A2ASS6_peptide87	FALSCH	FALSCH	CDPPVISNITK	A2ASS6	Titin	A2ASS6	TITIN_MOUSE	0.00000177382
A2ASS6_peptide88	FALSCH	FALSCH	LHEGIEYTFR	A2ASS6	Titin	A2ASS6	TITIN_MOUSE	0.00000177382
A2ASS6_peptide89	FALSCH	FALSCH	IDGYIISYR	A2ASS6	Titin	A2ASS6	TITIN_MOUSE	0.00000177382
A2ASS6_peptide90	FALSCH	FALSCH	IIGYFVEACK	A2ASS6	Titin	A2ASS6	TITIN_MOUSE	0.00000177382
A2ASS6_peptide91	FALSCH	FALSCH	YDGGSEIINYVLESR	A2ASS6	Titin	A2ASS6	TITIN_MOUSE	0.00000177382
A2ASS6_peptide92	FALSCH	FALSCH	GKPAPSVSWK	A2ASS6	Titin	A2ASS6	TITIN_MOUSE	0.00000177382
A2ASS6_peptide93	FALSCH	FALSCH	SITGYYLEK	A2ASS6	Titin	A2ASS6	TITIN_MOUSE	0.00000177382
A2ASS6_peptide94	FALSCH	FALSCH	GPIRFDEIK	A2ASS6	Titin	A2ASS6	TITIN_MOUSE	0.00000177382
A2ASS6_peptide95	FALSCH	FALSCH	FSCDTDGEPVPTVTWLR	A2ASS6	Titin	A2ASS6	TITIN_MOUSE	0.00000177382
A2ASS6_peptide96	FALSCH	FALSCH	EPVVYDTHVNK	A2ASS6	Titin	A2ASS6	TITIN_MOUSE	0.00000177382
A2ASS6_peptide97	FALSCH	FALSCH	DVHETLGFPVAFECR	A2ASS6	Titin	A2ASS6	TITIN_MOUSE	0.00000177382
A2ASS6_peptide98	FALSCH	FALSCH	ENKVPCLECNYK	A2ASS6	Titin	A2ASS6	TITIN_MOUSE	0.00000177382
A2ASS6_peptide99	FALSCH	FALSCH	VSVESTAVNTTLVVYDCQK	A2ASS6	Titin	A2ASS6	TITIN_MOUSE	0.00000177382
A2ASS6_peptide100	FALSCH	FALSCH	SVHADAGVYTITLENK	A2ASS6	Titin	A2ASS6	TITIN_MOUSE	0.00000177382
A2ASS6_peptide101	FALSCH	FALSCH	SDTGTYIIEAVNVCGR	A2ASS6	Titin	A2ASS6	TITIN_MOUSE	0.00000177382
A2ASS6_peptide102	FALSCH	FALSCH	TETSDGGLYACTVTNSAGSVSSSCK	A2ASS6	Titin	A2ASS6	TITIN_MOUSE	0.00000177382
A2ASS6_peptide103	FALSCH	FALSCH	VTEATITGLIQGEEYSFR	A2ASS6	Titin	A2ASS6	TITIN_MOUSE	0.00000177382
A2ASS6_peptide104	FALSCH	FALSCH	DENVPPTVEFGPEYFDGLVIK	A2ASS6	Titin	A2ASS6	TITIN_MOUSE	0.00000177382
A2ASS6_peptide105	FALSCH	FALSCH	ETSTAVWSEVSATVAR	A2ASS6	Titin	A2ASS6	TITIN_MOUSE	0.00000177382
A2ASS6_peptide106	FALSCH	FALSCH	ETTSTTWQVVSQAVAR	A2ASS6	Titin	A2ASS6	TITIN_MOUSE	0.00000177382
A2ASS6_peptide107	FALSCH	FALSCH	FTLAVSPVDPPGTPDYIDVTR	A2ASS6	Titin	A2ASS6	TITIN_MOUSE	0.00000177382
A2ASS6_peptide108	FALSCH	FALSCH	SISGEINVNVIAPPSAPK	A2ASS6	Titin	A2ASS6	TITIN_MOUSE	0.00000177382
A2ASS6_peptide109	FALSCH	FALSCH	TWVLVTDR	A2ASS6	Titin	A2ASS6	TITIN_MOUSE	0.00000177382
A2ASS6_peptide110	FALSCH	FALSCH	KLPPSFAR	A2ASS6	Titin	A2ASS6	TITIN_MOUSE	0.00000177382
A2ASS6_peptide111	FALSCH	FALSCH	ELQDIEVPESYSGELECIISPENIEGK	A2ASS6	Titin	A2ASS6	TITIN_MOUSE	0.00000177382
A2ASS6_peptide112	FALSCH	FALSCH	KTSAQLFVTGIR	A2ASS6	Titin	A2ASS6	TITIN_MOUSE	0.00000177382
A2ASS6_peptide113	FALSCH	FALSCH	EAVYEREEAVYEK	A2ASS6	Titin	A2ASS6	TITIN_MOUSE	0.00000177382
A2ASS6_peptide114	FALSCH	FALSCH	VTDVIEGTEVQFQVR	A2ASS6	Titin	A2ASS6	TITIN_MOUSE	0.00000177382
A2ASS6_peptide115	FALSCH	FALSCH	ASIESTSSYTLLVVGNVNR	A2ASS6	Titin	A2ASS6	TITIN_MOUSE	0.00000177382
A2ASS6_peptide116	FALSCH	FALSCH	VSAVNAAGEGPPGETEPVTVAEPQEPPTVELDVSVK	A2ASS6	Titin	A2ASS6	TITIN_MOUSE	0.00000177382
A2ASS6_peptide117	FALSCH	FALSCH	ELLLPVLIK	A2ASS6	Titin	A2ASS6	TITIN_MOUSE	0.00000177382
A2ASS6_peptide118	FALSCH	FALSCH	QLTFTVER	A2ASS6	Titin	A2ASS6	TITIN_MOUSE	0.00000177382
A2ASS6_peptide119	FALSCH	FALSCH	STVSLIWSAPVYDGGSK	A2ASS6	Titin	A2ASS6	TITIN_MOUSE	0.00000177382
A2ASS6_peptide120	FALSCH	FALSCH	TFVEDQEFHISSFEER	A2ASS6	Titin	A2ASS6	TITIN_MOUSE	0.00000177382
A2ASS6_peptide121	FALSCH	FALSCH	EEHFEVLR	A2ASS6	Titin	A2ASS6	TITIN_MOUSE	0.00000177382
A2ASS6_peptide122	FALSCH	FALSCH	TGVEKDEIILK	A2ASS6	Titin	A2ASS6	TITIN_MOUSE	0.00000177382
A2ASS6_peptide123	FALSCH	FALSCH	GSDFWVEAGHTK	A2ASS6	Titin	A2ASS6	TITIN_MOUSE	0.00000177382
A2ASS6_peptide124	FALSCH	FALSCH	EPPVFSSFPPIVETLK	A2ASS6	Titin	A2ASS6	TITIN_MOUSE	0.00000177382
A2ASS6_peptide125	FALSCH	FALSCH	EVELLKPIEDVTIYEK	A2ASS6	Titin	A2ASS6	TITIN_MOUSE	0.00000177382
A2ASS6_peptide126	FALSCH	FALSCH	EAFSSVIIK	A2ASS6	Titin	A2ASS6	TITIN_MOUSE	0.00000177382
A2ASS6_peptide127	FALSCH	FALSCH	IHLECQVDEDR	A2ASS6	Titin	A2ASS6	TITIN_MOUSE	0.00000177382
A2ASS6_peptide128	FALSCH	FALSCH	WIAVTTEEIR	A2ASS6	Titin	A2ASS6	TITIN_MOUSE	0.00000177382
A2ASS6_peptide129	FALSCH	FALSCH	ELVITPEVDLSEIPGAQISVR	A2ASS6	Titin	A2ASS6	TITIN_MOUSE	0.00000177382
A2ASS6_peptide130	FALSCH	FALSCH	YGVGEPLESEPVLAVDPYGPPDPPKNPEVTTITK	A2ASS6	Titin	A2ASS6	TITIN_MOUSE	0.00000177382
A2ASS6_peptide131	FALSCH	FALSCH	EEGILSCIGK	A2ASS6	Titin	A2ASS6	TITIN_MOUSE	0.00000177382
A2ASS6_peptide132	FALSCH	FALSCH	SSISLAWKPPAK	A2ASS6	Titin	A2ASS6	TITIN_MOUSE	0.00000177382
A2ASS6_peptide133	FALSCH	FALSCH	DTTTTVWDVVSATVAR	A2ASS6	Titin	A2ASS6	TITIN_MOUSE	0.00000177382
A2ASS6_peptide134	FALSCH	FALSCH	NTAGAISAPSESTGTIICKDEYEAPTIVLDPTIK	A2ASS6	Titin	A2ASS6	TITIN_MOUSE	0.00000177382
A2ASS6_peptide135	FALSCH	FALSCH	AEDLSATVTDVVEGQEYSFR	A2ASS6	Titin	A2ASS6	TITIN_MOUSE	0.00000177382
A2ASS6_peptide136	FALSCH	FALSCH	TLETTISGLTAGEEYVFR	A2ASS6	Titin	A2ASS6	TITIN_MOUSE	0.00000177382
A2ASS6_peptide137	FALSCH	FALSCH	FGLSKPSEPSEPTVTK	A2ASS6	Titin	A2ASS6	TITIN_MOUSE	0.00000177382
A2ASS6_peptide138	FALSCH	FALSCH	GLLQAFELLK	A2ASS6	Titin	A2ASS6	TITIN_MOUSE	0.00000177382
A2ASS6_peptide139	FALSCH	FALSCH	EEQLLSTGFK	A2ASS6	Titin	A2ASS6	TITIN_MOUSE	0.00000177382
A2ASS6_peptide140	FALSCH	FALSCH	ISFVDNIATLQLGSPEASQSGK	A2ASS6	Titin	A2ASS6	TITIN_MOUSE	0.00000177382
A2ASS6_peptide141	FALSCH	FALSCH	EVGVSISGSTVR	A2ASS6	Titin	A2ASS6	TITIN_MOUSE	0.00000177382
A2ASS6_peptide142	FALSCH	FALSCH	NKHGETSASASLLEEADYEALVK	A2ASS6	Titin	A2ASS6	TITIN_MOUSE	0.00000177382
A2ASS6_peptide143	FALSCH	FALSCH	DSCSAQILILEPPYFVK	A2ASS6	Titin	A2ASS6	TITIN_MOUSE	0.00000177382
A2ASS6_peptide144	FALSCH	FALSCH	EDLQKPVLDLK	A2ASS6	Titin	A2ASS6	TITIN_MOUSE	0.00000177382
A2ASS6_peptide145	FALSCH	FALSCH	STEYPCAGLVEGLEYSFR	A2ASS6	Titin	A2ASS6	TITIN_MOUSE	0.00000177382
A2ASS6_peptide146	FALSCH	FALSCH	TEIVSTDYTTTLTVK	A2ASS6	Titin	A2ASS6	TITIN_MOUSE	0.00000177382
A2ASS6_peptide147	FALSCH	FALSCH	DSVSITWEPPLLDGGSK	A2ASS6	Titin	A2ASS6	TITIN_MOUSE	0.00000177382
A2ASS6_peptide148	FALSCH	FALSCH	AIIDNTESYSLLIVDK	A2ASS6	Titin	A2ASS6	TITIN_MOUSE	0.00000177382
A2ASS6_peptide149	FALSCH	FALSCH	TYFTNNVATLVFNK	A2ASS6	Titin	A2ASS6	TITIN_MOUSE	0.00000177382
A2ASS6_peptide150	FALSCH	FALSCH	AKTEIVSTDYTTTLTVK	A2ASS6	Titin	A2ASS6	TITIN_MOUSE	0.00000177382
A2ASS6_peptide151	FALSCH	FALSCH	LTHSLNIR	A2ASS6	Titin	A2ASS6	TITIN_MOUSE	0.00000177382
A2ASS6_peptide152	FALSCH	FALSCH	DGQVISTSTLPGVQISFSDGR	A2ASS6	Titin	A2ASS6	TITIN_MOUSE	0.00000177382
A2ASS6_peptide153	FALSCH	FALSCH	ATSTAELVVQGEEVVPAK	A2ASS6	Titin	A2ASS6	TITIN_MOUSE	0.00000177382
A2ASS6_peptide154	FALSCH	FALSCH	TSVTLTWEPPLLDGGSK	A2ASS6	Titin	A2ASS6	TITIN_MOUSE	0.00000177382
A2ASS6_peptide155	FALSCH	FALSCH	TDDHYTVETDSFSSVLTIK	A2ASS6	Titin	A2ASS6	TITIN_MOUSE	0.00000177382
A2ASS6_peptide156	FALSCH	FALSCH	EQQEVVFNCEVNTEGAK	A2ASS6	Titin	A2ASS6	TITIN_MOUSE	0.00000177382
A2ASS6_peptide157	FALSCH	FALSCH	KDSVLLVWEPPIIDGGAK	A2ASS6	Titin	A2ASS6	TITIN_MOUSE	0.00000177382
A2ASS6_peptide158	FALSCH	FALSCH	STPLDSKPVVVQYPFK	A2ASS6	Titin	A2ASS6	TITIN_MOUSE	0.00000177382
A2ASS6_peptide159	FALSCH	FALSCH	RVDLIHDLPR	A2ASS6	Titin	A2ASS6	TITIN_MOUSE	0.00000177382
A2ASS6_peptide160	FALSCH	FALSCH	KLTHSLNIR	A2ASS6	Titin	A2ASS6	TITIN_MOUSE	0.00000177382
A2ASS6_peptide161	FALSCH	FALSCH	TDKGIYTLTLENPVK	A2ASS6	Titin	A2ASS6	TITIN_MOUSE	0.00000177382
A2ASS6_peptide162	FALSCH	FALSCH	GSLPITVTWLK	A2ASS6	Titin	A2ASS6	TITIN_MOUSE	0.00000177382
A2ASS6_peptide163	FALSCH	FALSCH	EPVNPPSAPSVVK	A2ASS6	Titin	A2ASS6	TITIN_MOUSE	0.00000177382
A2ASS6_peptide164	FALSCH	FALSCH	AVCTNYKGEASDYATLDVTGGAYTTYASQR	A2ASS6	Titin	A2ASS6	TITIN_MOUSE	0.00000177382
A2ASS6_peptide165	FALSCH	FALSCH	VNKTPIADLK	A2ASS6	Titin	A2ASS6	TITIN_MOUSE	0.00000177382
A2ASS6_peptide166	FALSCH	FALSCH	VIVKEPPVFSSFPPIVETLK	A2ASS6	Titin	A2ASS6	TITIN_MOUSE	0.00000177382
A2ASS6_peptide167	FALSCH	FALSCH	DSVTLSWEPPLIDGGAK	A2ASS6	Titin	A2ASS6	TITIN_MOUSE	0.00000177382
A2ASS6_peptide168	FALSCH	FALSCH	GVPFPTLTWFK	A2ASS6	Titin	A2ASS6	TITIN_MOUSE	0.00000177382
A2ASS6_peptide169	FALSCH	FALSCH	KDAGFYVVCAK	A2ASS6	Titin	A2ASS6	TITIN_MOUSE	0.00000177382
A2ASS6_peptide170	FALSCH	FALSCH	TSLVLNWTKPEHDGGAK	A2ASS6	Titin	A2ASS6	TITIN_MOUSE	0.00000177382
A2ASS6_peptide171	FALSCH	FALSCH	VEVQWLR	A2ASS6	Titin	A2ASS6	TITIN_MOUSE	0.00000177382
A2ASS6_peptide172	FALSCH	FALSCH	LTWFSPEDDGGSPITNYVIQK	A2ASS6	Titin	A2ASS6	TITIN_MOUSE	0.00000177382
A2ASS6_peptide173	FALSCH	FALSCH	SVTFWCK	A2ASS6	Titin	A2ASS6	TITIN_MOUSE	0.00000177382
A2ASS6_peptide174	FALSCH	FALSCH	IVAYSIEKR	A2ASS6	Titin	A2ASS6	TITIN_MOUSE	0.00000177382
A2ASS6_peptide175	FALSCH	FALSCH	DVLEEPEIDLDVALR	A2ASS6	Titin	A2ASS6	TITIN_MOUSE	0.00000177382
A2ASS6_peptide176	FALSCH	FALSCH	EPQIEPTADLTGITNQLITCK	A2ASS6	Titin	A2ASS6	TITIN_MOUSE	0.00000177382
A2ASS6_peptide177	FALSCH	FALSCH	IDSIISQDSAWYTATAINK	A2ASS6	Titin	A2ASS6	TITIN_MOUSE	0.00000177382
A2ASS6_peptide178	FALSCH	FALSCH	GKPKPSISWLK	A2ASS6	Titin	A2ASS6	TITIN_MOUSE	0.00000177382
A2ASS6_peptide179	FALSCH	FALSCH	EPPVEFTKPLEDQTVEEEATAVLECEVSR	A2ASS6	Titin	A2ASS6	TITIN_MOUSE	0.00000177382
A2ASS6_peptide180	FALSCH	FALSCH	SSVSLSWSRPK	A2ASS6	Titin	A2ASS6	TITIN_MOUSE	0.00000177382
A2ASS6_peptide181	FALSCH	FALSCH	ISVTDTVSILK	A2ASS6	Titin	A2ASS6	TITIN_MOUSE	0.00000177382
A2ASS6_peptide182	FALSCH	FALSCH	DGGSPILGYIIER	A2ASS6	Titin	A2ASS6	TITIN_MOUSE	0.00000177382
A2ASS6_peptide183	FALSCH	FALSCH	DTIVVNAGETFR	A2ASS6	Titin	A2ASS6	TITIN_MOUSE	0.00000177382
A2ASS6_peptide184	FALSCH	FALSCH	VNVEVEFAEPEPERK	A2ASS6	Titin	A2ASS6	TITIN_MOUSE	0.00000177382
A2ASS6_peptide185	FALSCH	FALSCH	VTITWSK	A2ASS6	Titin	A2ASS6	TITIN_MOUSE	0.00000177382
A2ASS6_peptide186	FALSCH	FALSCH	TEEGYYEAITAVELK	A2ASS6	Titin	A2ASS6	TITIN_MOUSE	0.00000177382
A2ASS6_peptide187	FALSCH	FALSCH	SDIGQYTCDCGTDQTSGKLDIEDR	A2ASS6	Titin	A2ASS6	TITIN_MOUSE	0.00000177382
A2ASS6_peptide188	FALSCH	FALSCH	GWQTVDTTVK	A2ASS6	Titin	A2ASS6	TITIN_MOUSE	0.00000177382
A2ASS6_peptide189	FALSCH	FALSCH	YGQSFALESEPVVAQYPYKEPGPPGTPFVTAISK	A2ASS6	Titin	A2ASS6	TITIN_MOUSE	0.00000177382
A2ASS6_peptide190	FALSCH	FALSCH	DDVVAPDLDLKDLPDLCYLAK	A2ASS6	Titin	A2ASS6	TITIN_MOUSE	0.00000177382
A2ASS6_peptide191	FALSCH	FALSCH	HDSVSLTWTDPK	A2ASS6	Titin	A2ASS6	TITIN_MOUSE	0.00000177382
A2ASS6_peptide192	FALSCH	FALSCH	QVTEITEIEEEYEISR	A2ASS6	Titin	A2ASS6	TITIN_MOUSE	0.00000177382
A2ASS6_peptide193	FALSCH	FALSCH	IVVHAGGVIR	A2ASS6	Titin	A2ASS6	TITIN_MOUSE	0.00000177382
A2ASS6_peptide194	FALSCH	FALSCH	AEAVATVVAAVDQAR	A2ASS6	Titin	A2ASS6	TITIN_MOUSE	0.00000177382
A2ASS6_peptide195	FALSCH	FALSCH	QTDSTTWVELATTVIR	A2ASS6	Titin	A2ASS6	TITIN_MOUSE	0.00000177382
A2ASS6_peptide196	FALSCH	FALSCH	DNDAIFEIDIK	A2ASS6	Titin	A2ASS6	TITIN_MOUSE	0.00000177382
A2ASS6_peptide197	FALSCH	FALSCH	LNGSAPIQVCWYR	A2ASS6	Titin	A2ASS6	TITIN_MOUSE	0.00000177382
A2ASS6_peptide198	FALSCH	FALSCH	QLKDIEQTVGLPVTLTCR	A2ASS6	Titin	A2ASS6	TITIN_MOUSE	0.00000177382
A2ASS6_peptide199	FALSCH	FALSCH	YGQSFALESEPVVAQYPYK	A2ASS6	Titin	A2ASS6	TITIN_MOUSE	0.00000177382
A2ASS6_peptide200	FALSCH	FALSCH	FETEISEDDIHANWK	A2ASS6	Titin	A2ASS6	TITIN_MOUSE	0.00000177382
A2ASS6_peptide201	FALSCH	FALSCH	KGWQTVDTTVK	A2ASS6	Titin	A2ASS6	TITIN_MOUSE	0.00000177382
A2ASS6_peptide202	FALSCH	FALSCH	EILGYWVEYR	A2ASS6	Titin	A2ASS6	TITIN_MOUSE	0.00000177382
A2ASS6_peptide203	FALSCH	FALSCH	DTVVVQAGESFK	A2ASS6	Titin	A2ASS6	TITIN_MOUSE	0.00000177382
A2ASS6_peptide204	FALSCH	FALSCH	TANSIFLTWDPPK	A2ASS6	Titin	A2ASS6	TITIN_MOUSE	0.00000177382
A2ASS6_peptide205	FALSCH	FALSCH	GEASDYATLDVTGGAYTTYASQR	A2ASS6	Titin	A2ASS6	TITIN_MOUSE	0.00000177382
A2ASS6_peptide206	FALSCH	FALSCH	KEVGVSISGSTVR	A2ASS6	Titin	A2ASS6	TITIN_MOUSE	0.00000177382
A2ASS6_peptide207	FALSCH	FALSCH	YDGIHYLDIVDCK	A2ASS6	Titin	A2ASS6	TITIN_MOUSE	0.00000177382
A2ASS6_peptide208	FALSCH	FALSCH	DSCYLTWKEPLDDGGSVVTNYVVER	A2ASS6	Titin	A2ASS6	TITIN_MOUSE	0.00000177382
A2ASS6_peptide209	FALSCH	FALSCH	QVTEITEIEEEYEISRR	A2ASS6	Titin	A2ASS6	TITIN_MOUSE	0.00000177382
A2ASS6_peptide210	FALSCH	FALSCH	YGTDHTSATLIVK	A2ASS6	Titin	A2ASS6	TITIN_MOUSE	0.00000177382
A2ASS6_peptide211	FALSCH	FALSCH	DDQTLESGDKYDIIADGK	A2ASS6	Titin	A2ASS6	TITIN_MOUSE	0.00000177382
A2ASS6_peptide212	FALSCH	FALSCH	GWSIVASDVTKR	A2ASS6	Titin	A2ASS6	TITIN_MOUSE	0.00000177382
A2ASS6_peptide213	FALSCH	FALSCH	EIELDFAVPLK	A2ASS6	Titin	A2ASS6	TITIN_MOUSE	0.00000177382
A2ASS6_peptide214	FALSCH	FALSCH	ALTINDADDTDAGTYTVTVENANNLECSSCVK	A2ASS6	Titin	A2ASS6	TITIN_MOUSE	0.00000177382
A2ASS6_peptide215	FALSCH	FALSCH	GYVIELKK	A2ASS6	Titin	A2ASS6	TITIN_MOUSE	0.00000177382
A2ASS6_peptide216	FALSCH	FALSCH	CTLAWKPPLQDGGSDITNYIVER	A2ASS6	Titin	A2ASS6	TITIN_MOUSE	0.00000177382
A2ASS6_peptide217	FALSCH	FALSCH	EDQGEYSFVVDGK	A2ASS6	Titin	A2ASS6	TITIN_MOUSE	0.00000177382
A2ASS6_peptide218	FALSCH	FALSCH	EVAPDFELDAELR	A2ASS6	Titin	A2ASS6	TITIN_MOUSE	0.00000177382
A2ASS6_peptide219	FALSCH	FALSCH	RYYHTLIK	A2ASS6	Titin	A2ASS6	TITIN_MOUSE	0.00000177382
A2ASS6_peptide220	FALSCH	FALSCH	QEAQFTLTVQK	A2ASS6	Titin	A2ASS6	TITIN_MOUSE	0.00000177382
A2ASS6_peptide221	FALSCH	FALSCH	ITGYIVER	A2ASS6	Titin	A2ASS6	TITIN_MOUSE	0.00000177382
A2ASS6_peptide222	FALSCH	FALSCH	AVEVEAPPEPTPK	A2ASS6	Titin	A2ASS6	TITIN_MOUSE	0.00000177382
A2ASS6_peptide223	FALSCH	FALSCH	VLDTPGPVLNLRPTDITK	A2ASS6	Titin	A2ASS6	TITIN_MOUSE	0.00000177382
A2ASS6_peptide224	FALSCH	FALSCH	VGVGPTIETK	A2ASS6	Titin	A2ASS6	TITIN_MOUSE	0.00000177382
A2ASS6_peptide225	FALSCH	FALSCH	RSDTGLYSITAVNNLGTASK	A2ASS6	Titin	A2ASS6	TITIN_MOUSE	0.00000177382
A2ASS6_peptide226	FALSCH	FALSCH	NLFSVPGAPDKPTVSSVTR	A2ASS6	Titin	A2ASS6	TITIN_MOUSE	0.00000177382
A2ASS6_peptide227	FALSCH	FALSCH	YGIGEPLESEPVVAK	A2ASS6	Titin	A2ASS6	TITIN_MOUSE	0.00000177382
A2ASS6_peptide228	FALSCH	FALSCH	YSIQNTDSSSLLVIPQVTR	A2ASS6	Titin	A2ASS6	TITIN_MOUSE	0.00000177382
A2ASS6_peptide229	FALSCH	FALSCH	VLDRPGPPEGPLAVSDVTSEK	A2ASS6	Titin	A2ASS6	TITIN_MOUSE	0.00000177382
A2ASS6_peptide230	FALSCH	FALSCH	STGLTDGIAYEFR	A2ASS6	Titin	A2ASS6	TITIN_MOUSE	0.00000177382
A2ASS6_peptide231	FALSCH	FALSCH	TDSGAYILTATNPGGFAK	A2ASS6	Titin	A2ASS6	TITIN_MOUSE	0.00000177382
A2ASS6_peptide232	FALSCH	FALSCH	SLAVPIIAK	A2ASS6	Titin	A2ASS6	TITIN_MOUSE	0.00000177382
A2ASS6_peptide233	FALSCH	FALSCH	VCAVNAAGVGPFSEPSDFYK	A2ASS6	Titin	A2ASS6	TITIN_MOUSE	0.00000177382
A2ASS6_peptide234	FALSCH	FALSCH	VLGIPVIAK	A2ASS6	Titin	A2ASS6	TITIN_MOUSE	0.00000177382
A2ASS6_peptide235	FALSCH	FALSCH	VFAENAAGLSLPSETSPLVR	A2ASS6	Titin	A2ASS6	TITIN_MOUSE	0.00000177382
A2ASS6_peptide236	FALSCH	FALSCH	IEAEPIQFTK	A2ASS6	Titin	A2ASS6	TITIN_MOUSE	0.00000177382
A2ASS6_peptide237	FALSCH	FALSCH	YYGAVGSTLR	A2ASS6	Titin	A2ASS6	TITIN_MOUSE	0.00000177382
A2ASS6_peptide238	FALSCH	FALSCH	VSAENAAGVGEPSPATVYYK	A2ASS6	Titin	A2ASS6	TITIN_MOUSE	0.00000177382
A2ASS6_peptide239	FALSCH	FALSCH	YTLTLENSSGTK	A2ASS6	Titin	A2ASS6	TITIN_MOUSE	0.00000177382
A2ASS6_peptide240	FALSCH	FALSCH	VLDRPGPPEGPVAISGVTAEK	A2ASS6	Titin	A2ASS6	TITIN_MOUSE	0.00000177382
A2ASS6_peptide241	FALSCH	FALSCH	FISPLEDQTVK	A2ASS6	Titin	A2ASS6	TITIN_MOUSE	0.00000177382
A2ASS6_peptide242	FALSCH	FALSCH	VIGLPGPCK	A2ASS6	Titin	A2ASS6	TITIN_MOUSE	0.00000177382
A2ASS6_peptide243	FALSCH	FALSCH	VLVLDKPGPPR	A2ASS6	Titin	A2ASS6	TITIN_MOUSE	0.00000177382
A2ASS6_peptide244	FALSCH	FALSCH	FGPPGPPGKPEISNVTK	A2ASS6	Titin	A2ASS6	TITIN_MOUSE	0.00000177382
A2ASS6_peptide245	FALSCH	FALSCH	IASLEIPLAK	A2ASS6	Titin	A2ASS6	TITIN_MOUSE	0.00000177382
A2ASS6_peptide246	FALSCH	FALSCH	GTAVFTCDIAK	A2ASS6	Titin	A2ASS6	TITIN_MOUSE	0.00000177382
A2ASS6_peptide247	FALSCH	FALSCH	APPIEPAPTPIAAPVTAPVVGK	A2ASS6	Titin	A2ASS6	TITIN_MOUSE	0.00000177382
A2ASS6_peptide248	FALSCH	FALSCH	IINVVPGDSGVYSFEVQNPVGK	A2ASS6	Titin	A2ASS6	TITIN_MOUSE	0.00000177382
A2ASS6_peptide249	FALSCH	FALSCH	SSISIPGPPETLQIFDVSR	A2ASS6	Titin	A2ASS6	TITIN_MOUSE	0.00000177382
A2ASS6_peptide250	FALSCH	FALSCH	LTTGSEYQFR	A2ASS6	Titin	A2ASS6	TITIN_MOUSE	0.00000177382
A2ASS6_peptide251	FALSCH	FALSCH	ALDPFTTPSPPTSLEITSVTK	A2ASS6	Titin	A2ASS6	TITIN_MOUSE	0.00000177382
A2ASS6_peptide252	FALSCH	FALSCH	IENLQEGCSYYFR	A2ASS6	Titin	A2ASS6	TITIN_MOUSE	0.00000177382
A2ASS6_peptide253	FALSCH	FALSCH	IQSQTVGQGSDAHFR	A2ASS6	Titin	A2ASS6	TITIN_MOUSE	0.00000177382
A2ASS6_peptide254	FALSCH	FALSCH	GQPLYLSCELNK	A2ASS6	Titin	A2ASS6	TITIN_MOUSE	0.00000177382
A2ASS6_peptide255	FALSCH	FALSCH	IGGGEYIELK	A2ASS6	Titin	A2ASS6	TITIN_MOUSE	0.00000177382
A2ASS6_peptide256	FALSCH	FALSCH	VGIDNVVR	A2ASS6	Titin	A2ASS6	TITIN_MOUSE	0.00000177382
A2ASS6_peptide257	FALSCH	FALSCH	YILTIENGVGQPK	A2ASS6	Titin	A2ASS6	TITIN_MOUSE	0.00000177382
A2ASS6_peptide258	FALSCH	FALSCH	ADGSSVLIIK	A2ASS6	Titin	A2ASS6	TITIN_MOUSE	0.00000177382
A2ASS6_peptide259	FALSCH	FALSCH	EIVSYVR	A2ASS6	Titin	A2ASS6	TITIN_MOUSE	0.00000177382
A2ASS6_peptide260	FALSCH	FALSCH	GQDLIDNNGHYQVIVTR	A2ASS6	Titin	A2ASS6	TITIN_MOUSE	0.00000177382
A2ASS6_peptide261	FALSCH	FALSCH	VTTGDTCTLECTVSGTPELSTK	A2ASS6	Titin	A2ASS6	TITIN_MOUSE	0.00000177382
A2ASS6_peptide262	FALSCH	FALSCH	ISAINDAGVGEPAVIPNVEIVEK	A2ASS6	Titin	A2ASS6	TITIN_MOUSE	0.00000177382
A2ASS6_peptide263	FALSCH	FALSCH	EYTIVVK	A2ASS6	Titin	A2ASS6	TITIN_MOUSE	0.00000177382
A2ASS6_peptide264	FALSCH	FALSCH	NSATLAWLPPLR	A2ASS6	Titin	A2ASS6	TITIN_MOUSE	0.00000177382
A2ASS6_peptide265	FALSCH	FALSCH	DVTKEDQGEYSFVVDGKK	A2ASS6	Titin	A2ASS6	TITIN_MOUSE	0.00000177382
A2ASS6_peptide266	FALSCH	FALSCH	ISFVNNVATLQFAK	A2ASS6	Titin	A2ASS6	TITIN_MOUSE	0.00000177382
A2ASS6_peptide267	FALSCH	FALSCH	LLERPPEFTLPLYNK	A2ASS6	Titin	A2ASS6	TITIN_MOUSE	0.00000177382
A2ASS6_peptide268	FALSCH	FALSCH	VNVEETATSTILHIK	A2ASS6	Titin	A2ASS6	TITIN_MOUSE	0.00000177382
A2ASS6_peptide269	FALSCH	FALSCH	AENIIGLGLPDTTIPIECQEK	A2ASS6	Titin	A2ASS6	TITIN_MOUSE	0.00000177382
A2ASS6_peptide270	FALSCH	FALSCH	DAGEYTITATNPFGTK	A2ASS6	Titin	A2ASS6	TITIN_MOUSE	0.00000177382
A2ASS6_peptide271	FALSCH	FALSCH	EQTMLPELDLR	A2ASS6	Titin	A2ASS6	TITIN_MOUSE	0.00000177382
A2ASS6_peptide272	FALSCH	FALSCH	AKLELAAAPK	A2ASS6	Titin	A2ASS6	TITIN_MOUSE	0.00000177382
A2ASS6_peptide273	FALSCH	FALSCH	RTEEGYYEAITAVELK	A2ASS6	Titin	A2ASS6	TITIN_MOUSE	0.00000177382
A2ASS6_peptide274	FALSCH	FALSCH	FLTPLKDVTAK	A2ASS6	Titin	A2ASS6	TITIN_MOUSE	0.00000177382
A2ASS6_peptide275	FALSCH	FALSCH	AEGFINLQVIDVPGPVR	A2ASS6	Titin	A2ASS6	TITIN_MOUSE	0.00000177382
A2ASS6_peptide276	FALSCH	FALSCH	NTVSLAWPKPR	A2ASS6	Titin	A2ASS6	TITIN_MOUSE	0.00000177382
A2ASS6_peptide277	FALSCH	FALSCH	EGQTATFVCELSHEK	A2ASS6	Titin	A2ASS6	TITIN_MOUSE	0.00000177382
A2ASS6_peptide278	FALSCH	FALSCH	DLSLIVTGLK	A2ASS6	Titin	A2ASS6	TITIN_MOUSE	0.00000177382
A2ASS6_peptide279	FALSCH	FALSCH	TSCHVSWAPPENDGGSQVTHYIVEK	A2ASS6	Titin	A2ASS6	TITIN_MOUSE	0.00000177382
A2ASS6_peptide280	FALSCH	FALSCH	AVNAVGVSEPSEISENVVAK	A2ASS6	Titin	A2ASS6	TITIN_MOUSE	0.00000177382
A2ASS6_peptide281	FALSCH	FALSCH	LTDISTIIGK	A2ASS6	Titin	A2ASS6	TITIN_MOUSE	0.00000177382
A2ASS6_peptide282	FALSCH	FALSCH	VAGTPELSVEWYK	A2ASS6	Titin	A2ASS6	TITIN_MOUSE	0.00000177382
A2ASS6_peptide283	FALSCH	FALSCH	LLPEPKPQPK	A2ASS6	Titin	A2ASS6	TITIN_MOUSE	0.00000177382
A2ASS6_peptide284	FALSCH	FALSCH	KLTDISTIIGK	A2ASS6	Titin	A2ASS6	TITIN_MOUSE	0.00000177382
A2ASS6_peptide285	FALSCH	FALSCH	ETSESSLELYAVK	A2ASS6	Titin	A2ASS6	TITIN_MOUSE	0.00000177382
A2ASS6_peptide286	FALSCH	FALSCH	GSDKWVACGEPVPDTK	A2ASS6	Titin	A2ASS6	TITIN_MOUSE	0.00000177382
A2ASS6_peptide287	FALSCH	FALSCH	DNGSPILGYWLEK	A2ASS6	Titin	A2ASS6	TITIN_MOUSE	0.00000177382
A2ASS6_peptide288	FALSCH	FALSCH	VTDADNKHSLELSNLTVQDR	A2ASS6	Titin	A2ASS6	TITIN_MOUSE	0.00000177382
A2ASS6_peptide289	FALSCH	FALSCH	WVTCASAVQK	A2ASS6	Titin	A2ASS6	TITIN_MOUSE	0.00000177382
A2ASS6_peptide290	FALSCH	FALSCH	FNTEITAENLTINLK	A2ASS6	Titin	A2ASS6	TITIN_MOUSE	0.00000177382
A2ASS6_peptide291	FALSCH	FALSCH	SSVDLEWSPPLKDGGSK	A2ASS6	Titin	A2ASS6	TITIN_MOUSE	0.00000177382
A2ASS6_peptide292	FALSCH	FALSCH	VKELPLIFITPLSDVK	A2ASS6	Titin	A2ASS6	TITIN_MOUSE	0.00000177382
A2ASS6_peptide293	FALSCH	FALSCH	ITGYVVDFLTEENK	A2ASS6	Titin	A2ASS6	TITIN_MOUSE	0.00000177382
A2ASS6_peptide294	FALSCH	FALSCH	VIGLLRPLK	A2ASS6	Titin	A2ASS6	TITIN_MOUSE	0.00000177382
A2ASS6_peptide295	FALSCH	FALSCH	WLEVINITK	A2ASS6	Titin	A2ASS6	TITIN_MOUSE	0.00000177382
A2ASS6_peptide296	FALSCH	FALSCH	GDDEVVTSSHLAIHK	A2ASS6	Titin	A2ASS6	TITIN_MOUSE	0.00000177382
A2ASS6_peptide297	FALSCH	FALSCH	EWLVKPIR	A2ASS6	Titin	A2ASS6	TITIN_MOUSE	0.00000177382
A2ASS6_peptide298	FALSCH	FALSCH	LLTACECVVPNLK	A2ASS6	Titin	A2ASS6	TITIN_MOUSE	0.00000177382
A2ASS6_peptide299	FALSCH	FALSCH	SHETLAIKEEASK	A2ASS6	Titin	A2ASS6	TITIN_MOUSE	0.00000177382
A2ASS6_peptide300	FALSCH	FALSCH	ASFTNVVETEFTVTGLVEDQR	A2ASS6	Titin	A2ASS6	TITIN_MOUSE	0.00000177382
A2ASS6_peptide301	FALSCH	FALSCH	STITLDWK	A2ASS6	Titin	A2ASS6	TITIN_MOUSE	0.00000177382
A2ASS6_peptide302	FALSCH	FALSCH	EEERDEEEAEITEYEVLEEPEEYVVEEK	A2ASS6	Titin	A2ASS6	TITIN_MOUSE	0.00000177382
A2ASS6_peptide303	FALSCH	FALSCH	DSCYLTWK	A2ASS6	Titin	A2ASS6	TITIN_MOUSE	0.00000177382
A2ASS6_peptide304	FALSCH	FALSCH	DGIEINFQVQER	A2ASS6	Titin	A2ASS6	TITIN_MOUSE	0.00000177382
A2ASS6_peptide305	FALSCH	FALSCH	DSVLLVWEPPIIDGGAK	A2ASS6	Titin	A2ASS6	TITIN_MOUSE	0.00000177382
A2ASS6_peptide306	FALSCH	FALSCH	EIELDFAVPLKDVTVPEKR	A2ASS6	Titin	A2ASS6	TITIN_MOUSE	0.00000177382
A2ASS6_peptide307	FALSCH	FALSCH	DVKLEDAGEVQLTAK	A2ASS6	Titin	A2ASS6	TITIN_MOUSE	0.00000177382
A2ASS6_peptide308	FALSCH	FALSCH	NAADNFSEPSESSGAITARDEIDAPNASLDPK	A2ASS6	Titin	A2ASS6	TITIN_MOUSE	0.00000177382
A2ASS6_peptide309	FALSCH	FALSCH	CSALLSVK	A2ASS6	Titin	A2ASS6	TITIN_MOUSE	0.00000177382
A2ASS6_peptide310	FALSCH	FALSCH	LEAPDIDLDLELRK	A2ASS6	Titin	A2ASS6	TITIN_MOUSE	0.00000177382
A2ASS6_peptide311	FALSCH	FALSCH	VSAENENGEGTPSEIVVVAKDDVVAPDLDLK	A2ASS6	Titin	A2ASS6	TITIN_MOUSE	0.00000177382
A2ASS6_peptide312	FALSCH	FALSCH	YGIGEPLDSEPETAR	A2ASS6	Titin	A2ASS6	TITIN_MOUSE	0.00000177382
A2ASS6_peptide313	FALSCH	FALSCH	VDQLQEGCSYYFR	A2ASS6	Titin	A2ASS6	TITIN_MOUSE	0.00000177382
A2ASS6_peptide314	FALSCH	FALSCH	TPLNPPEPPSNPPEVLDVTK	A2ASS6	Titin	A2ASS6	TITIN_MOUSE	0.00000177382
A2ASS6_peptide315	FALSCH	FALSCH	DTLPEDTGYYR	A2ASS6	Titin	A2ASS6	TITIN_MOUSE	0.00000177382
A2ASS6_peptide316	FALSCH	FALSCH	NAAGAISPPSEPSDAITCRDDLEAPR	A2ASS6	Titin	A2ASS6	TITIN_MOUSE	0.00000177382
A2ASS6_peptide317	FALSCH	FALSCH	IIEFGQAR	A2ASS6	Titin	A2ASS6	TITIN_MOUSE	0.00000177382
A2ASS6_peptide318	FALSCH	FALSCH	AQIDVTPVGSK	A2ASS6	Titin	A2ASS6	TITIN_MOUSE	0.00000177382
A2ASS6_peptide319	FALSCH	FALSCH	VLDTPGPPQNLAVK	A2ASS6	Titin	A2ASS6	TITIN_MOUSE	0.00000177382
A2ASS6_peptide320	FALSCH	FALSCH	ILVPSTGYPRPK	A2ASS6	Titin	A2ASS6	TITIN_MOUSE	0.00000177382
A2ASS6_peptide321	FALSCH	FALSCH	DCGFPDEGEYVVTAGQDK	A2ASS6	Titin	A2ASS6	TITIN_MOUSE	0.00000177382
A2ASS6_peptide322	FALSCH	FALSCH	VTNLQEGAIYYFR	A2ASS6	Titin	A2ASS6	TITIN_MOUSE	0.00000177382
A2ASS6_peptide323	FALSCH	FALSCH	VAAENAIGQSDYTEIGDSVLAK	A2ASS6	Titin	A2ASS6	TITIN_MOUSE	0.00000177382
A2ASS6_peptide324	FALSCH	FALSCH	FPFDVPSEPK	A2ASS6	Titin	A2ASS6	TITIN_MOUSE	0.00000177382
A2ASS6_peptide325	FALSCH	FALSCH	ITIENVPK	A2ASS6	Titin	A2ASS6	TITIN_MOUSE	0.00000177382
A2ASS6_peptide326	FALSCH	FALSCH	VTGLIEGSDYQFR	A2ASS6	Titin	A2ASS6	TITIN_MOUSE	0.00000177382
A2ASS6_peptide327	FALSCH	FALSCH	VYAENSAGLSSPSDPSK	A2ASS6	Titin	A2ASS6	TITIN_MOUSE	0.00000177382
A2ASS6_peptide328	FALSCH	FALSCH	VLDKPGPPASVK	A2ASS6	Titin	A2ASS6	TITIN_MOUSE	0.00000177382
A2ASS6_peptide329	FALSCH	FALSCH	LTGYVLEACK	A2ASS6	Titin	A2ASS6	TITIN_MOUSE	0.00000177382
A2ASS6_peptide330	FALSCH	FALSCH	GPFVETPKPIK	A2ASS6	Titin	A2ASS6	TITIN_MOUSE	0.00000177382
A2ASS6_peptide331	FALSCH	FALSCH	DPCDPPGTPEAIIVK	A2ASS6	Titin	A2ASS6	TITIN_MOUSE	0.00000177382
A2ASS6_peptide332	FALSCH	FALSCH	VPGPPGTPFVTLASK	A2ASS6	Titin	A2ASS6	TITIN_MOUSE	0.00000177382
A2ASS6_peptide333	FALSCH	FALSCH	VTGLTEGHSYEFR	A2ASS6	Titin	A2ASS6	TITIN_MOUSE	0.00000177382
A2ASS6_peptide334	FALSCH	FALSCH	FECVLTR	A2ASS6	Titin	A2ASS6	TITIN_MOUSE	0.00000177382
A2ASS6_peptide335	FALSCH	FALSCH	LTIADVR	A2ASS6	Titin	A2ASS6	TITIN_MOUSE	0.00000177382
A2ASS6_peptide336	FALSCH	FALSCH	YSLTLVNPAGEK	A2ASS6	Titin	A2ASS6	TITIN_MOUSE	0.00000177382
A2ASS6_peptide337	FALSCH	FALSCH	VDLIHDLPR	A2ASS6	Titin	A2ASS6	TITIN_MOUSE	0.00000177382
A2ASS6_peptide338	FALSCH	FALSCH	ATLTWTPPLEDGGSPIK	A2ASS6	Titin	A2ASS6	TITIN_MOUSE	0.00000177382
A2ASS6_peptide339	FALSCH	FALSCH	AVFVNVK	A2ASS6	Titin	A2ASS6	TITIN_MOUSE	0.00000177382
A2ASS6_peptide340	FALSCH	FALSCH	AGSDLVLDAAVGGKPEPK	A2ASS6	Titin	A2ASS6	TITIN_MOUSE	0.00000177382
A2ASS6_peptide341	FALSCH	FALSCH	VLAENLAGPGKPSR	A2ASS6	Titin	A2ASS6	TITIN_MOUSE	0.00000177382
A2ASS6_peptide342	FALSCH	FALSCH	RPTDDGGSEITGYHVER	A2ASS6	Titin	A2ASS6	TITIN_MOUSE	0.00000177382
A2ASS6_peptide343	FALSCH	FALSCH	VTGLTEGLEYEFR	A2ASS6	Titin	A2ASS6	TITIN_MOUSE	0.00000177382
A2ASS6_peptide344	FALSCH	FALSCH	NNALLLQVK	A2ASS6	Titin	A2ASS6	TITIN_MOUSE	0.00000177382
A2ASS6_peptide345	FALSCH	FALSCH	GGYHQLIIASVTDDDATVYQVR	A2ASS6	Titin	A2ASS6	TITIN_MOUSE	0.00000177382
A2ASS6_peptide346	FALSCH	FALSCH	ADIHTTDSFSTLTVENCNR	A2ASS6	Titin	A2ASS6	TITIN_MOUSE	0.00000177382
A2ASS6_peptide347	FALSCH	FALSCH	SFTSLVFSNGVER	A2ASS6	Titin	A2ASS6	TITIN_MOUSE	0.00000177382
A2ASS6_peptide348	FALSCH	FALSCH	VFAENLAGLSNPSPSSDPIK	A2ASS6	Titin	A2ASS6	TITIN_MOUSE	0.00000177382
A2ASS6_peptide349	FALSCH	FALSCH	VVIQDPYR	A2ASS6	Titin	A2ASS6	TITIN_MOUSE	0.00000177382
A2ASS6_peptide350	FALSCH	FALSCH	YTVINLFGK	A2ASS6	Titin	A2ASS6	TITIN_MOUSE	0.00000177382
A2ASS6_peptide351	FALSCH	FALSCH	ASDKFDIIADGKK	A2ASS6	Titin	A2ASS6	TITIN_MOUSE	0.00000177382
A2ASS6_peptide352	FALSCH	FALSCH	TLLSSLK	A2ASS6	Titin	A2ASS6	TITIN_MOUSE	0.00000177382
A2ASS6_peptide353	FALSCH	FALSCH	GYVIELK	A2ASS6	Titin	A2ASS6	TITIN_MOUSE	0.00000177382
A2ASS6_peptide354	FALSCH	FALSCH	ATNGSGQATSTAELLVTAETAPPNFSQR	A2ASS6	Titin	A2ASS6	TITIN_MOUSE	0.00000177382
A2ASS6_peptide355	FALSCH	FALSCH	VVNDYGEDSSYAELFVK	A2ASS6	Titin	A2ASS6	TITIN_MOUSE	0.00000177382
A2ASS6_peptide356	FALSCH	FALSCH	YGVGPGITSASVVANYPFK	A2ASS6	Titin	A2ASS6	TITIN_MOUSE	0.00000177382
A2ASS6_peptide357	FALSCH	FALSCH	IELPATVTGKPEPK	A2ASS6	Titin	A2ASS6	TITIN_MOUSE	0.00000177382
A2ASS6_peptide358	FALSCH	FALSCH	LLEGHEYVFR	A2ASS6	Titin	A2ASS6	TITIN_MOUSE	0.00000177382
A2ASS6_peptide359	FALSCH	FALSCH	ALTTFVGK	A2ASS6	Titin	A2ASS6	TITIN_MOUSE	0.00000177382
A2ASS6_peptide360	FALSCH	FALSCH	QVVDDTCTLVIPQSR	A2ASS6	Titin	A2ASS6	TITIN_MOUSE	0.00000177382
A2ASS6_peptide361	FALSCH	FALSCH	VNVENTATSTILNINECVR	A2ASS6	Titin	A2ASS6	TITIN_MOUSE	0.00000177382
A2ASS6_peptide362	FALSCH	FALSCH	IGYSDPSDVPDKHCPK	A2ASS6	Titin	A2ASS6	TITIN_MOUSE	0.00000177382
A2ASS6_peptide363	FALSCH	FALSCH	FCAVISGRPQPK	A2ASS6	Titin	A2ASS6	TITIN_MOUSE	0.00000177382
A2ASS6_peptide364	FALSCH	FALSCH	NSFPITIITLGPPSKPK	A2ASS6	Titin	A2ASS6	TITIN_MOUSE	0.00000177382
A2ASS6_peptide365	FALSCH	FALSCH	KQEPIAPESISSKPVIVTGLR	A2ASS6	Titin	A2ASS6	TITIN_MOUSE	0.00000177382
A2ASS6_peptide366	FALSCH	FALSCH	DTFTTPGPPYALTVVDVTKR	A2ASS6	Titin	A2ASS6	TITIN_MOUSE	0.00000177382
A2ASS6_peptide367	FALSCH	FALSCH	ITWSKPNVNLR	A2ASS6	Titin	A2ASS6	TITIN_MOUSE	0.00000177382
A2ASS6_peptide368	FALSCH	FALSCH	TTARDPIYPPDPPIK	A2ASS6	Titin	A2ASS6	TITIN_MOUSE	0.00000177382
A2ASS6_peptide369	FALSCH	FALSCH	LKDSGTYTCTASNEAGSSSSSAAVAVR	A2ASS6	Titin	A2ASS6	TITIN_MOUSE	0.00000177382
A2ASS6_peptide370	FALSCH	FALSCH	SITFTVK	A2ASS6	Titin	A2ASS6	TITIN_MOUSE	0.00000177382
A2ASS6_peptide371	FALSCH	FALSCH	FILNVQSKPTAEVK	A2ASS6	Titin	A2ASS6	TITIN_MOUSE	0.00000177382
A2ASS6_peptide372	FALSCH	FALSCH	AGSTFTIDVPISGRPAPK	A2ASS6	Titin	A2ASS6	TITIN_MOUSE	0.00000177382
A2ASS6_peptide373	FALSCH	FALSCH	IDADIYGKPIPTTQWVK	A2ASS6	Titin	A2ASS6	TITIN_MOUSE	0.00000177382
A2ASS6_peptide374	FALSCH	FALSCH	VTGEPQPTITWTK	A2ASS6	Titin	A2ASS6	TITIN_MOUSE	0.00000177382
A2ASS6_peptide375	FALSCH	FALSCH	HLTEGNQYLFR	A2ASS6	Titin	A2ASS6	TITIN_MOUSE	0.00000177382
A2ASS6_peptide376	FALSCH	FALSCH	VEKPLYGVEVFVGETAR	A2ASS6	Titin	A2ASS6	TITIN_MOUSE	0.00000177382
A2ASS6_peptide377	FALSCH	FALSCH	IGHNVHLELPYK	A2ASS6	Titin	A2ASS6	TITIN_MOUSE	0.00000177382
A2ASS6_peptide378	FALSCH	FALSCH	EVAPDFELDAELRR	A2ASS6	Titin	A2ASS6	TITIN_MOUSE	0.00000177382
A2ASS6_peptide379	FALSCH	FALSCH	KVGIDNVVR	A2ASS6	Titin	A2ASS6	TITIN_MOUSE	0.00000177382
A2ASS6_peptide380	FALSCH	FALSCH	DTSTTAWQIVSATVAR	A2ASS6	Titin	A2ASS6	TITIN_MOUSE	0.00000177382
A2ASS6_peptide381	FALSCH	FALSCH	ADEEEWQIVTPQTGLR	A2ASS6	Titin	A2ASS6	TITIN_MOUSE	0.00000177382
A2ASS6_peptide382	FALSCH	FALSCH	ATWTFGDQVLEEGDRVK	A2ASS6	Titin	A2ASS6	TITIN_MOUSE	0.00000177382
A2ASS6_peptide383	FALSCH	FALSCH	DTGGVLGTSCILECK	A2ASS6	Titin	A2ASS6	TITIN_MOUSE	0.00000177382
A2ASS6_peptide384	FALSCH	FALSCH	HGEIESNVNLQVDER	A2ASS6	Titin	A2ASS6	TITIN_MOUSE	0.00000177382
A2ASS6_peptide385	FALSCH	FALSCH	TSCNLNVVPPHVEFLRPLTDLQVK	A2ASS6	Titin	A2ASS6	TITIN_MOUSE	0.00000177382
A2ASS6_peptide386	FALSCH	FALSCH	VKAENEVGIGEPSLPSRPVVAK	A2ASS6	Titin	A2ASS6	TITIN_MOUSE	0.00000177382
A2ASS6_peptide387	FALSCH	FALSCH	KLLPEPKPQPK	A2ASS6	Titin	A2ASS6	TITIN_MOUSE	0.00000177382
A2ASS6_peptide388	FALSCH	FALSCH	DPFEPPDAPDKPIVEDVTSNSMLVK	A2ASS6	Titin	A2ASS6	TITIN_MOUSE	0.00000177382
A2ASS6_peptide389	FALSCH	FALSCH	YDRPGRPDPPEVTK	A2ASS6	Titin	A2ASS6	TITIN_MOUSE	0.00000177382
A2ASS6_peptide390	FALSCH	FALSCH	AGSSFTMTVPFR	A2ASS6	Titin	A2ASS6	TITIN_MOUSE	0.00000177382
A2ASS6_peptide391	FALSCH	FALSCH	ALNLEEGIEYEFR	A2ASS6	Titin	A2ASS6	TITIN_MOUSE	0.00000177382
A2ASS6_peptide392	FALSCH	FALSCH	FGIGSYLQSEVIECR	A2ASS6	Titin	A2ASS6	TITIN_MOUSE	0.00000177382
A2ASS6_peptide393	FALSCH	FALSCH	ESFEVQWK	A2ASS6	Titin	A2ASS6	TITIN_MOUSE	0.00000177382
A2ASS6_peptide394	FALSCH	FALSCH	QGASKPSKPTEEIQAVDTQEAPEIFLDVK	A2ASS6	Titin	A2ASS6	TITIN_MOUSE	0.00000177382
A2ASS6_peptide395	FALSCH	FALSCH	QLITFTQELQDVVAK	A2ASS6	Titin	A2ASS6	TITIN_MOUSE	0.00000177382
A2ASS6_peptide396	FALSCH	FALSCH	VTTISAGLIYEFR	A2ASS6	Titin	A2ASS6	TITIN_MOUSE	0.00000177382
A2ASS6_peptide397	FALSCH	FALSCH	VVIQDPYRLPGPPGKPK	A2ASS6	Titin	A2ASS6	TITIN_MOUSE	0.00000177382
A2ASS6_peptide398	FALSCH	FALSCH	DSVTLQWEKPECDGGK	A2ASS6	Titin	A2ASS6	TITIN_MOUSE	0.00000177382
A2ASS6_peptide399	FALSCH	FALSCH	VEAHVYGKPNPICK	A2ASS6	Titin	A2ASS6	TITIN_MOUSE	0.00000177382
A2ASS6_peptide400	FALSCH	FALSCH	LFVKEPATFVK	A2ASS6	Titin	A2ASS6	TITIN_MOUSE	0.00000177382
A2ASS6_peptide401	FALSCH	FALSCH	LELAAAPK	A2ASS6	Titin	A2ASS6	TITIN_MOUSE	0.00000177382
A2ASS6_peptide402	FALSCH	FALSCH	FGCGPPVEIGPILAVDPLGPPTSPER	A2ASS6	Titin	A2ASS6	TITIN_MOUSE	0.00000177382
A2ASS6_peptide403	FALSCH	FALSCH	DSALVTWNKPNDGGKPITNYILEK	A2ASS6	Titin	A2ASS6	TITIN_MOUSE	0.00000177382
A2ASS6_peptide404	FALSCH	FALSCH	TEAYAVSSFKR	A2ASS6	Titin	A2ASS6	TITIN_MOUSE	0.00000177382
A2ASS6_peptide405	FALSCH	FALSCH	VSAVNIVGQGKPSFCTKPITCK	A2ASS6	Titin	A2ASS6	TITIN_MOUSE	0.00000177382
A2ASS6_peptide406	FALSCH	FALSCH	TEEVVVKEDLQKPVLDLK	A2ASS6	Titin	A2ASS6	TITIN_MOUSE	0.00000177382
A2ASS6_peptide407	FALSCH	FALSCH	EGAEWQLVSSAISVTTCR	A2ASS6	Titin	A2ASS6	TITIN_MOUSE	0.00000177382
A2ASS6_peptide408	FALSCH	FALSCH	NLCTLELFSVNRK	A2ASS6	Titin	A2ASS6	TITIN_MOUSE	0.00000177382
A2ASS6_peptide409	FALSCH	FALSCH	HHITFVR	A2ASS6	Titin	A2ASS6	TITIN_MOUSE	0.00000177382
A2ASS6_peptide410	FALSCH	FALSCH	KVTITWSK	A2ASS6	Titin	A2ASS6	TITIN_MOUSE	0.00000177382
A2ASS6_peptide411	FALSCH	FALSCH	LVWTLVDANVQTLSCK	A2ASS6	Titin	A2ASS6	TITIN_MOUSE	0.00000177382
A2ASS6_peptide412	FALSCH	FALSCH	ASFTNVIETQFTVSGLTEDQR	A2ASS6	Titin	A2ASS6	TITIN_MOUSE	0.00000177382
A2ASS6_peptide413	FALSCH	FALSCH	YSVTATNSAGTATENLSVIVLEKPGPPVGPVK	A2ASS6	Titin	A2ASS6	TITIN_MOUSE	0.00000177382
A2ASS6_peptide414	FALSCH	FALSCH	VLIAEEVK	A2ASS6	Titin	A2ASS6	TITIN_MOUSE	0.00000177382
A2ASS6_peptide415	FALSCH	FALSCH	LLFNTFTVLAGEDLK	A2ASS6	Titin	A2ASS6	TITIN_MOUSE	0.00000177382
A2ASS6_peptide416	FALSCH	FALSCH	DIENQTVLKDNDAIFEIDIK	A2ASS6	Titin	A2ASS6	TITIN_MOUSE	0.00000177382
A2ASS6_peptide417	FALSCH	FALSCH	YYHTLIK	A2ASS6	Titin	A2ASS6	TITIN_MOUSE	0.00000177382
A2ASS6_peptide418	FALSCH	FALSCH	IIPPSFTR	A2ASS6	Titin	A2ASS6	TITIN_MOUSE	0.00000177382
A2ASS6_peptide419	FALSCH	FALSCH	LLIPSTR	A2ASS6	Titin	A2ASS6	TITIN_MOUSE	0.00000177382
A2ASS6_peptide420	FALSCH	FALSCH	VLDTPGPPVNVTVK	A2ASS6	Titin	A2ASS6	TITIN_MOUSE	0.00000177382
A2ASS6_peptide421	FALSCH	FALSCH	STDFDTFLR	A2ASS6	Titin	A2ASS6	TITIN_MOUSE	0.00000177382
A2ASS6_peptide422	FALSCH	FALSCH	VLDSPGPPGPITFK	A2ASS6	Titin	A2ASS6	TITIN_MOUSE	0.00000177382
A2ASS6_peptide423	FALSCH	FALSCH	SVFPELTK	A2ASS6	Titin	A2ASS6	TITIN_MOUSE	0.00000177382
A2ASS6_peptide424	FALSCH	FALSCH	DLVYTLR	A2ASS6	Titin	A2ASS6	TITIN_MOUSE	0.00000177382
A2ASS6_peptide425	FALSCH	FALSCH	LTTGVEYQFR	A2ASS6	Titin	A2ASS6	TITIN_MOUSE	0.00000177382
A2ASS6_peptide426	FALSCH	FALSCH	VSAENIVGIGKPSK	A2ASS6	Titin	A2ASS6	TITIN_MOUSE	0.00000177382
A2ASS6_peptide427	FALSCH	FALSCH	SGVPLTTGYR	A2ASS6	Titin	A2ASS6	TITIN_MOUSE	0.00000177382
A2ASS6_peptide428	FALSCH	FALSCH	DTGEYTLELK	A2ASS6	Titin	A2ASS6	TITIN_MOUSE	0.00000177382
A2ASS6_peptide429	FALSCH	FALSCH	IVAYSIEK	A2ASS6	Titin	A2ASS6	TITIN_MOUSE	0.00000177382
A2ASS6_peptide430	FALSCH	FALSCH	LDQTGGVDFQAANVK	A2ASS6	Titin	A2ASS6	TITIN_MOUSE	0.00000177382
A2ASS6_peptide431	FALSCH	FALSCH	LNKIPIQDTK	A2ASS6	Titin	A2ASS6	TITIN_MOUSE	0.00000177382
A2ASS6_peptide432	FALSCH	FALSCH	NLANLEVSEGDTIK	A2ASS6	Titin	A2ASS6	TITIN_MOUSE	0.00000177382
A2ASS6_peptide433	FALSCH	FALSCH	DLPDLCYLAK	A2ASS6	Titin	A2ASS6	TITIN_MOUSE	0.00000177382
A2ASS6_peptide434	FALSCH	FALSCH	SKYDVPGPPLNVTITDVNR	A2ASS6	Titin	A2ASS6	TITIN_MOUSE	0.00000177382
A2ASS6_peptide435	FALSCH	FALSCH	YGIGEALESEPVIACNPYK	A2ASS6	Titin	A2ASS6	TITIN_MOUSE	0.00000177382
A2ASS6_peptide436	FALSCH	FALSCH	CREPVNPPSAPSVVK	A2ASS6	Titin	A2ASS6	TITIN_MOUSE	0.00000177382
A2ASS6_peptide437	FALSCH	FALSCH	IVSPDLQLDASVR	A2ASS6	Titin	A2ASS6	TITIN_MOUSE	0.00000177382
A2ASS6_peptide438	FALSCH	FALSCH	YFLTLENTAGVK	A2ASS6	Titin	A2ASS6	TITIN_MOUSE	0.00000177382
A2ASS6_peptide439	FALSCH	FALSCH	LAWTNVATEVQVTK	A2ASS6	Titin	A2ASS6	TITIN_MOUSE	0.00000177382
A2ASS6_peptide440	FALSCH	FALSCH	NSDIIVPHKYPR	A2ASS6	Titin	A2ASS6	TITIN_MOUSE	0.00000177382
A2ASS6_peptide441	FALSCH	FALSCH	LQDYTGVEKDEVILQCEISK	A2ASS6	Titin	A2ASS6	TITIN_MOUSE	0.00000177382
A2ASS6_peptide442	FALSCH	FALSCH	LIVEGAVVEFVK	A2ASS6	Titin	A2ASS6	TITIN_MOUSE	0.00000177382
A2ASS6_peptide443	FALSCH	FALSCH	CTVTPLTEGSLYVFR	A2ASS6	Titin	A2ASS6	TITIN_MOUSE	0.00000177382
A2ASS6_peptide444	FALSCH	FALSCH	VAGSSPISIAWFHEK	A2ASS6	Titin	A2ASS6	TITIN_MOUSE	0.00000177382
A2ASS6_peptide445	FALSCH	FALSCH	ASDKFDIIADGK	A2ASS6	Titin	A2ASS6	TITIN_MOUSE	0.00000177382
A2ASS6_peptide446	FALSCH	FALSCH	LPFNTYSVQAGEDLK	A2ASS6	Titin	A2ASS6	TITIN_MOUSE	0.00000177382
A2ASS6_peptide447	FALSCH	FALSCH	LEAPELDLDSELRK	A2ASS6	Titin	A2ASS6	TITIN_MOUSE	0.00000177382
A2ASS6_peptide448	FALSCH	FALSCH	SDKVVIQDPYR	A2ASS6	Titin	A2ASS6	TITIN_MOUSE	0.00000177382
A2ASS6_peptide449	FALSCH	FALSCH	VSNVAGSVECSADLFVKEPATFIEK	A2ASS6	Titin	A2ASS6	TITIN_MOUSE	0.00000177382
A2ASS6_peptide450	FALSCH	FALSCH	VHIVIDK	A2ASS6	Titin	A2ASS6	TITIN_MOUSE	0.00000177382
A2ASS6_peptide451	FALSCH	FALSCH	EIELDFAVPLKDVTVPEK	A2ASS6	Titin	A2ASS6	TITIN_MOUSE	0.00000177382
A2ASS6_peptide452	FALSCH	FALSCH	QEPIAPESISSKPVIVTGLR	A2ASS6	Titin	A2ASS6	TITIN_MOUSE	0.00000177382
A2ASS6_peptide453	FALSCH	FALSCH	VSAQNTFGISEPLEVASIVIIK	A2ASS6	Titin	A2ASS6	TITIN_MOUSE	0.00000177382
A2ASS6_peptide454	FALSCH	FALSCH	RDTSTTAWQIVSATVAR	A2ASS6	Titin	A2ASS6	TITIN_MOUSE	0.00000177382
A2ASS6_peptide455	FALSCH	FALSCH	STEPILIK	A2ASS6	Titin	A2ASS6	TITIN_MOUSE	0.00000177382
A2ASS6_peptide456	FALSCH	FALSCH	YGVGDPILTEPAIAK	A2ASS6	Titin	A2ASS6	TITIN_MOUSE	0.00000177382
A2ASS6_peptide457	FALSCH	FALSCH	ASETPGPVVDLK	A2ASS6	Titin	A2ASS6	TITIN_MOUSE	0.00000177382
A2ASS6_peptide458	FALSCH	FALSCH	GYDEIPLEPNDKTEILK	A2ASS6	Titin	A2ASS6	TITIN_MOUSE	0.00000177382
A2ASS6_peptide459	FALSCH	FALSCH	APADDGGSPITGYLVEK	A2ASS6	Titin	A2ASS6	TITIN_MOUSE	0.00000177382
A2ASS6_peptide460	FALSCH	FALSCH	NAADSVSEPSESTGPITVKDDVEAPR	A2ASS6	Titin	A2ASS6	TITIN_MOUSE	0.00000177382
A2ASS6_peptide461	FALSCH	FALSCH	VEVFDVPGPVLDLKPVVTNR	A2ASS6	Titin	A2ASS6	TITIN_MOUSE	0.00000177382
A2ASS6_peptide462	FALSCH	FALSCH	AEDPVFLPSPPSKPK	A2ASS6	Titin	A2ASS6	TITIN_MOUSE	0.00000177382
A2ASS6_peptide463	FALSCH	FALSCH	FRVPDAPEQPVVTEVTK	A2ASS6	Titin	A2ASS6	TITIN_MOUSE	0.00000177382
A2ASS6_peptide464	FALSCH	FALSCH	YQFDPPGPPTR	A2ASS6	Titin	A2ASS6	TITIN_MOUSE	0.00000177382
A2ASS6_peptide465	FALSCH	FALSCH	VCNAVVSGLSSGQEYQFR	A2ASS6	Titin	A2ASS6	TITIN_MOUSE	0.00000177382
A2ASS6_peptide466	FALSCH	FALSCH	TCEIEIGQLK	A2ASS6	Titin	A2ASS6	TITIN_MOUSE	0.00000177382
A2ASS6_peptide467	FALSCH	FALSCH	HSDAGEYTFVAGR	A2ASS6	Titin	A2ASS6	TITIN_MOUSE	0.00000177382
A2ASS6_peptide468	FALSCH	FALSCH	LSGVLTVK	A2ASS6	Titin	A2ASS6	TITIN_MOUSE	0.00000177382
A2ASS6_peptide469	FALSCH	FALSCH	HPFDVPDAPPPPNIVDVR	A2ASS6	Titin	A2ASS6	TITIN_MOUSE	0.00000177382
A2ASS6_peptide470	FALSCH	FALSCH	VIILDKPGPPTGPIK	A2ASS6	Titin	A2ASS6	TITIN_MOUSE	0.00000177382
A2ASS6_peptide471	FALSCH	FALSCH	DVAYPPGPPSNAHVTDTTKK	A2ASS6	Titin	A2ASS6	TITIN_MOUSE	0.00000177382
A2ASS6_peptide472	FALSCH	FALSCH	VLIAEEVKR	A2ASS6	Titin	A2ASS6	TITIN_MOUSE	0.00000177382
A2ASS6_peptide473	FALSCH	FALSCH	LEVVDVTK	A2ASS6	Titin	A2ASS6	TITIN_MOUSE	0.00000177382
A2ASS6_peptide474	FALSCH	FALSCH	DIEQTVGLPVTLTCR	A2ASS6	Titin	A2ASS6	TITIN_MOUSE	0.00000177382
A2ASS6_peptide475	FALSCH	FALSCH	NITFTSVIR	A2ASS6	Titin	A2ASS6	TITIN_MOUSE	0.00000177382
A2ASS6_peptide476	FALSCH	FALSCH	LKTGTEYQFR	A2ASS6	Titin	A2ASS6	TITIN_MOUSE	0.00000177382
A2ASS6_peptide477	FALSCH	FALSCH	AWVSVTNNCNR	A2ASS6	Titin	A2ASS6	TITIN_MOUSE	0.00000177382
A2ASS6_peptide478	FALSCH	FALSCH	IPVVLPEDEGIYTAFASNIK	A2ASS6	Titin	A2ASS6	TITIN_MOUSE	0.00000177382
A2ASS6_peptide479	FALSCH	FALSCH	FELSSLR	A2ASS6	Titin	A2ASS6	TITIN_MOUSE	0.00000177382
A2ASS6_peptide480	FALSCH	FALSCH	GDWVTALASVTK	A2ASS6	Titin	A2ASS6	TITIN_MOUSE	0.00000177382
A2ASS6_peptide481	FALSCH	FALSCH	VAGSQPITVAWYK	A2ASS6	Titin	A2ASS6	TITIN_MOUSE	0.00000177382
A2ASS6_peptide482	FALSCH	FALSCH	ESGTTAWQLINSSVK	A2ASS6	Titin	A2ASS6	TITIN_MOUSE	0.00000177382
A2ASS6_peptide483	FALSCH	FALSCH	TELSIPK	A2ASS6	Titin	A2ASS6	TITIN_MOUSE	0.00000177382
A2ASS6_peptide484	FALSCH	FALSCH	FEILTDGR	A2ASS6	Titin	A2ASS6	TITIN_MOUSE	0.00000177382
A2ASS6_peptide485	FALSCH	FALSCH	SDVPIQAPHFKEELR	A2ASS6	Titin	A2ASS6	TITIN_MOUSE	0.00000177382
A2ASS6_peptide486	FALSCH	FALSCH	GLEEGKEYQFR	A2ASS6	Titin	A2ASS6	TITIN_MOUSE	0.00000177382
A2ASS6_peptide487	FALSCH	FALSCH	GWSIVASDVTK	A2ASS6	Titin	A2ASS6	TITIN_MOUSE	0.00000177382
A2ASS6_peptide488	FALSCH	FALSCH	LTCAVESSALCAK	A2ASS6	Titin	A2ASS6	TITIN_MOUSE	0.00000177382
A2ASS6_peptide489	FALSCH	FALSCH	FGVTITVHPEPR	A2ASS6	Titin	A2ASS6	TITIN_MOUSE	0.00000177382
A2ASS6_peptide490	FALSCH	FALSCH	VNKKPVYDLR	A2ASS6	Titin	A2ASS6	TITIN_MOUSE	0.00000177382
A2ASS6_peptide491	FALSCH	FALSCH	IIHYVVEALEK	A2ASS6	Titin	A2ASS6	TITIN_MOUSE	0.00000177382
A2ASS6_peptide492	FALSCH	FALSCH	ENMATLTVLEPAVIIEK	A2ASS6	Titin	A2ASS6	TITIN_MOUSE	0.00000177382
A2ASS6_peptide493	FALSCH	FALSCH	WEPPLDDGGSEIINYTLEK	A2ASS6	Titin	A2ASS6	TITIN_MOUSE	0.00000177382
A2ASS6_peptide494	FALSCH	FALSCH	KKEPAAPPQVPEAPK	A2ASS6	Titin	A2ASS6	TITIN_MOUSE	0.00000177382
A2ASS6_peptide495	FALSCH	FALSCH	EKLYPPSPPR	A2ASS6	Titin	A2ASS6	TITIN_MOUSE	0.00000177382
A2ASS6_peptide496	FALSCH	FALSCH	WDPPEDDGGCEIQNYILEK	A2ASS6	Titin	A2ASS6	TITIN_MOUSE	0.00000177382
A2ASS6_peptide497	FALSCH	FALSCH	INVTDSLDLTTLSIK	A2ASS6	Titin	A2ASS6	TITIN_MOUSE	0.00000177382
A2ASS6_peptide498	FALSCH	FALSCH	DILIPPEGELDAELR	A2ASS6	Titin	A2ASS6	TITIN_MOUSE	0.00000177382
A2ASS6_peptide499	FALSCH	FALSCH	IVPGVIGLMR	A2ASS6	Titin	A2ASS6	TITIN_MOUSE	0.00000177382
A2ASS6_peptide500	FALSCH	FALSCH	NNLPISISSNISVSR	A2ASS6	Titin	A2ASS6	TITIN_MOUSE	0.00000177382
A2ASS6_peptide501	FALSCH	FALSCH	LAWTVVASEVVTNSLK	A2ASS6	Titin	A2ASS6	TITIN_MOUSE	0.00000177382
A2ASS6_peptide502	FALSCH	FALSCH	LGEAAQLSCQIVGRPLPDIK	A2ASS6	Titin	A2ASS6	TITIN_MOUSE	0.00000177382
A2ASS6_peptide503	FALSCH	FALSCH	TKPDSDWIVITSTLR	A2ASS6	Titin	A2ASS6	TITIN_MOUSE	0.00000177382
A2ASS6_peptide504	FALSCH	FALSCH	DKVEVQWLR	A2ASS6	Titin	A2ASS6	TITIN_MOUSE	0.00000177382
A2ASS6_peptide505	FALSCH	FALSCH	KSGVPLTTGYR	A2ASS6	Titin	A2ASS6	TITIN_MOUSE	0.00000177382
A2ASS6_peptide506	FALSCH	FALSCH	YDGGSHVTNYIVLK	A2ASS6	Titin	A2ASS6	TITIN_MOUSE	0.00000177382
A2ASS6_peptide507	FALSCH	FALSCH	SGGNYQISYLENSAHLTIVK	A2ASS6	Titin	A2ASS6	TITIN_MOUSE	0.00000177382
A2ASS6_peptide508	FALSCH	FALSCH	VNPNCGSTTFVVPDLISEQQYFFR	A2ASS6	Titin	A2ASS6	TITIN_MOUSE	0.00000177382
A2ASS6_peptide509	FALSCH	FALSCH	AGTKIELPATVTGKPEPK	A2ASS6	Titin	A2ASS6	TITIN_MOUSE	0.00000177382
A2ASS6_peptide510	FALSCH	FALSCH	VGLGEAASVPGTVKPEDKLEAPELDLDSELR	A2ASS6	Titin	A2ASS6	TITIN_MOUSE	0.00000177382
A2ASS6_peptide511	FALSCH	FALSCH	GLYQLTINSVTTDDDAEYTVVAR	A2ASS6	Titin	A2ASS6	TITIN_MOUSE	0.00000177382
A2ASS6_peptide512	FALSCH	FALSCH	VPEVPKKPVPEK	A2ASS6	Titin	A2ASS6	TITIN_MOUSE	0.00000177382
A2ASS6_peptide513	FALSCH	FALSCH	KPDSKEPVVYDTHVNK	A2ASS6	Titin	A2ASS6	TITIN_MOUSE	0.00000177382
A2ASS6_peptide514	FALSCH	FALSCH	LAWALIEDNCEALSYTAIK	A2ASS6	Titin	A2ASS6	TITIN_MOUSE	0.00000177382
A2ASS6_peptide515	FALSCH	FALSCH	RDTTTTVWDVVSATVAR	A2ASS6	Titin	A2ASS6	TITIN_MOUSE	0.00000177382
A2ASS6_peptide516	FALSCH	FALSCH	LKGEPLTASPDCEIIEDGK	A2ASS6	Titin	A2ASS6	TITIN_MOUSE	0.00000177382
A2ASS6_peptide517	FALSCH	FALSCH	AGSSPPSKPTEYVTAR	A2ASS6	Titin	A2ASS6	TITIN_MOUSE	0.00000177382
A2ASS6_peptide518	FALSCH	FALSCH	VTAVNAAGNSEPSEASNFISCR	A2ASS6	Titin	A2ASS6	TITIN_MOUSE	0.00000177382
A2ASS6_peptide519	FALSCH	FALSCH	LIVEELPVR	A2ASS6	Titin	A2ASS6	TITIN_MOUSE	0.00000177382
A2ASS6_peptide520	FALSCH	FALSCH	LIPPSFTK	A2ASS6	Titin	A2ASS6	TITIN_MOUSE	0.00000177382
A2ASS6_peptide521	FALSCH	FALSCH	LFFVSEPQSIR	A2ASS6	Titin	A2ASS6	TITIN_MOUSE	0.00000177382
A2ASS6_peptide522	FALSCH	FALSCH	SSNYVSSLEILR	A2ASS6	Titin	A2ASS6	TITIN_MOUSE	0.00000177382
A2ASS6_peptide523	FALSCH	FALSCH	SLEVTNIAK	A2ASS6	Titin	A2ASS6	TITIN_MOUSE	0.00000177382
A2ASS6_peptide524	FALSCH	FALSCH	VAAENMYGVGEPVQAAPIIAK	A2ASS6	Titin	A2ASS6	TITIN_MOUSE	0.00000177382
A2ASS6_peptide525	FALSCH	FALSCH	DLEVSEIRK	A2ASS6	Titin	A2ASS6	TITIN_MOUSE	0.00000177382
A2ASS6_peptide526	FALSCH	FALSCH	ITIPTFKPER	A2ASS6	Titin	A2ASS6	TITIN_MOUSE	0.00000177382
A2ASS6_peptide527	FALSCH	FALSCH	TTTTAVHIQPAQEQAR	A2ASS6	Titin	A2ASS6	TITIN_MOUSE	0.00000177382
A2ASS6_peptide528	FALSCH	FALSCH	GTQEITGDDRFELIK	A2ASS6	Titin	A2ASS6	TITIN_MOUSE	0.00000177382
A2ASS6_peptide529	FALSCH	FALSCH	VPVPIPK	A2ASS6	Titin	A2ASS6	TITIN_MOUSE	0.00000177382
A2ASS6_peptide530	FALSCH	FALSCH	ATSTATLYVEAR	A2ASS6	Titin	A2ASS6	TITIN_MOUSE	0.00000177382
A2ASS6_peptide531	FALSCH	FALSCH	STGLIEGLEYEHR	A2ASS6	Titin	A2ASS6	TITIN_MOUSE	0.00000177382
A2ASS6_peptide532	FALSCH	FALSCH	VWTIEEGELDKER	A2ASS6	Titin	A2ASS6	TITIN_MOUSE	0.00000177382
A2ASS6_peptide533	FALSCH	FALSCH	NLDCVVTGLQQGK	A2ASS6	Titin	A2ASS6	TITIN_MOUSE	0.00000177382
A2ASS6_peptide534	FALSCH	FALSCH	KKPFPVETLK	A2ASS6	Titin	A2ASS6	TITIN_MOUSE	0.00000177382
A2ASS6_peptide535	FALSCH	FALSCH	VCEGDIVQLEVK	A2ASS6	Titin	A2ASS6	TITIN_MOUSE	0.00000177382
A2ASS6_peptide536	FALSCH	FALSCH	GEFGIVHR	A2ASS6	Titin	A2ASS6	TITIN_MOUSE	0.00000177382
A2ASS6_peptide537	FALSCH	FALSCH	YRVPDLLEGCQYEFR	A2ASS6	Titin	A2ASS6	TITIN_MOUSE	0.00000177382
A2ASS6_peptide538	FALSCH	FALSCH	NSVNLSWQQPAFDGGSK	A2ASS6	Titin	A2ASS6	TITIN_MOUSE	0.00000177382
A2ASS6_peptide539	FALSCH	FALSCH	GRPAPEVTWTK	A2ASS6	Titin	A2ASS6	TITIN_MOUSE	0.00000177382
A2ASS6_peptide540	FALSCH	FALSCH	LNVLGRPGPPVGPIK	A2ASS6	Titin	A2ASS6	TITIN_MOUSE	0.00000177382
A2ASS6_peptide541	FALSCH	FALSCH	KVPEKPEVVEK	A2ASS6	Titin	A2ASS6	TITIN_MOUSE	0.00000177382
A2ASS6_peptide542	FALSCH	FALSCH	AVPPEEIPPAVAPSIPLLLPLPEEK	A2ASS6	Titin	A2ASS6	TITIN_MOUSE	0.00000177382
A2ASS6_peptide543	FALSCH	FALSCH	AENEAGVGHPSEPTEILSIEDPTSPPSPPLDLHVTDAGR	A2ASS6	Titin	A2ASS6	TITIN_MOUSE	0.00000177382
A2ASS6_peptide544	FALSCH	FALSCH	CDITGLIEGQEYK	A2ASS6	Titin	A2ASS6	TITIN_MOUSE	0.00000177382
A2ASS6_peptide545	FALSCH	FALSCH	IHLECQVDEDRK	A2ASS6	Titin	A2ASS6	TITIN_MOUSE	0.00000177382
A2ASS6_peptide546	FALSCH	FALSCH	NPYDPPGRCDPPVISNITK	A2ASS6	Titin	A2ASS6	TITIN_MOUSE	0.00000177382
A2ASS6_peptide547	FALSCH	FALSCH	EVEHYEEHEEYVTEPK	A2ASS6	Titin	A2ASS6	TITIN_MOUSE	0.00000177382
A2ASS6_peptide548	FALSCH	FALSCH	NSECYVARDPCDPPGTPEAIIVK	A2ASS6	Titin	A2ASS6	TITIN_MOUSE	0.00000177382
A2ASS6_peptide549	FALSCH	FALSCH	IENYDQSTQVTWYFGVR	A2ASS6	Titin	A2ASS6	TITIN_MOUSE	0.00000177382
A2ASS6_peptide550	FALSCH	FALSCH	STFEISSVQASDEGNYSVVVENSDGK	A2ASS6	Titin	A2ASS6	TITIN_MOUSE	0.00000177382
A2ASS6_peptide551	FALSCH	FALSCH	NSVVISWKPPADDGGSWITNYVVEK	A2ASS6	Titin	A2ASS6	TITIN_MOUSE	0.00000177382
A2ASS6_peptide552	FALSCH	FALSCH	AKNTAGAISAPSESTGTIICKDEYEAPTIVLDPTIK	A2ASS6	Titin	A2ASS6	TITIN_MOUSE	0.00000177382
A2ASS6_peptide553	FALSCH	FALSCH	ANLLANNEYYFR	A2ASS6	Titin	A2ASS6	TITIN_MOUSE	0.00000177382
A2ASS6_peptide554	FALSCH	FALSCH	VLAENEYGIGLPAETAESVK	A2ASS6	Titin	A2ASS6	TITIN_MOUSE	0.00000177382
A2ASS6_peptide555	FALSCH	FALSCH	YGVSEPLASNIIVAK	A2ASS6	Titin	A2ASS6	TITIN_MOUSE	0.00000177382
A2ASS6_peptide556	FALSCH	FALSCH	ATGLQEGTEYEFR	A2ASS6	Titin	A2ASS6	TITIN_MOUSE	0.00000177382
A2ASS6_peptide557	FALSCH	FALSCH	AVYAQDPLYPPGPPAFPK	A2ASS6	Titin	A2ASS6	TITIN_MOUSE	0.00000177382
A2ASS6_peptide558	FALSCH	FALSCH	AGEDVQLLIPFK	A2ASS6	Titin	A2ASS6	TITIN_MOUSE	0.00000177382
A2ASS6_peptide559	FALSCH	FALSCH	LEAPESILHER	A2ASS6	Titin	A2ASS6	TITIN_MOUSE	0.00000177382
A2ASS6_peptide560	FALSCH	FALSCH	ALDPLHPPGPPK	A2ASS6	Titin	A2ASS6	TITIN_MOUSE	0.00000177382
A2ASS6_peptide561	FALSCH	FALSCH	AVNEAGVSKPSATVGPVIVK	A2ASS6	Titin	A2ASS6	TITIN_MOUSE	0.00000177382
A2ASS6_peptide562	FALSCH	FALSCH	ADSCEFTVTGLQK	A2ASS6	Titin	A2ASS6	TITIN_MOUSE	0.00000177382
A2ASS6_peptide563	FALSCH	FALSCH	KKGEAEEEEPFSLPLTER	A2ASS6	Titin	A2ASS6	TITIN_MOUSE	0.00000177382
A2ASS6_peptide564	FALSCH	FALSCH	VAEVPQPPGK	A2ASS6	Titin	A2ASS6	TITIN_MOUSE	0.00000177382
A2ASS6_peptide565	FALSCH	FALSCH	VSAENENGEGTPSEIVVVAK	A2ASS6	Titin	A2ASS6	TITIN_MOUSE	0.00000177382
A2ASS6_peptide566	FALSCH	FALSCH	TIIHDTQFK	A2ASS6	Titin	A2ASS6	TITIN_MOUSE	0.00000177382
A2ASS6_peptide567	FALSCH	FALSCH	VSGLTEGHEYEFR	A2ASS6	Titin	A2ASS6	TITIN_MOUSE	0.00000177382
A2ASS6_peptide568	FALSCH	FALSCH	AGESEPSEPSDPVLCR	A2ASS6	Titin	A2ASS6	TITIN_MOUSE	0.00000177382
A2ASS6_peptide569	FALSCH	FALSCH	IMAENAAGISAPSATSPFYK	A2ASS6	Titin	A2ASS6	TITIN_MOUSE	0.00000177382
A2ASS6_peptide570	FALSCH	FALSCH	VLDKPGPPAGPLEINGLTAEK	A2ASS6	Titin	A2ASS6	TITIN_MOUSE	0.00000177382
A2ASS6_peptide571	FALSCH	FALSCH	VKAENIIGLGLPDTTIPIECQEK	A2ASS6	Titin	A2ASS6	TITIN_MOUSE	0.00000177382
A2ASS6_peptide572	FALSCH	FALSCH	VSIEVPK	A2ASS6	Titin	A2ASS6	TITIN_MOUSE	0.00000177382
A2ASS6_peptide573	FALSCH	FALSCH	QPPDPPVDVEVHNPTAK	A2ASS6	Titin	A2ASS6	TITIN_MOUSE	0.00000177382
A2ASS6_peptide574	FALSCH	FALSCH	DAGFYVVCAK	A2ASS6	Titin	A2ASS6	TITIN_MOUSE	0.00000177382
A2ASS6_peptide575	FALSCH	FALSCH	QLVGTNEWSR	A2ASS6	Titin	A2ASS6	TITIN_MOUSE	0.00000177382
A2ASS6_peptide576	FALSCH	FALSCH	SSVSLAWNKPIYDGGAPVR	A2ASS6	Titin	A2ASS6	TITIN_MOUSE	0.00000177382
A2ASS6_peptide577	FALSCH	FALSCH	TWSTVTPEVK	A2ASS6	Titin	A2ASS6	TITIN_MOUSE	0.00000177382
A2ASS6_peptide578	FALSCH	FALSCH	LAWTICEAELR	A2ASS6	Titin	A2ASS6	TITIN_MOUSE	0.00000177382
A2ASS6_peptide579	FALSCH	FALSCH	IIVPLKDTK	A2ASS6	Titin	A2ASS6	TITIN_MOUSE	0.00000177382
A2ASS6_peptide580	FALSCH	FALSCH	YTCLAENEAGSQTSVGELIVK	A2ASS6	Titin	A2ASS6	TITIN_MOUSE	0.00000177382
A2ASS6_peptide581	FALSCH	FALSCH	ELPLIFITPLSDVK	A2ASS6	Titin	A2ASS6	TITIN_MOUSE	0.00000177382
A2ASS6_peptide582	FALSCH	FALSCH	VIGYHLER	A2ASS6	Titin	A2ASS6	TITIN_MOUSE	0.00000177382
A2ASS6_peptide583	FALSCH	FALSCH	GEAEEEEPFSLPLTER	A2ASS6	Titin	A2ASS6	TITIN_MOUSE	0.00000177382
A2ASS6_peptide584	FALSCH	FALSCH	VVGKPGIPTGPIK	A2ASS6	Titin	A2ASS6	TITIN_MOUSE	0.00000177382
A2ASS6_peptide585	FALSCH	FALSCH	NNVATLVFTQVDSSDSGEYICR	A2ASS6	Titin	A2ASS6	TITIN_MOUSE	0.00000177382
A2ASS6_peptide586	FALSCH	FALSCH	LTPNKEYIFR	A2ASS6	Titin	A2ASS6	TITIN_MOUSE	0.00000177382
A2ASS6_peptide587	FALSCH	FALSCH	ESASFDAEISEEDIPGEWK	A2ASS6	Titin	A2ASS6	TITIN_MOUSE	0.00000177382
A2ASS6_peptide588	FALSCH	FALSCH	KPVPEEVVPVPIPK	A2ASS6	Titin	A2ASS6	TITIN_MOUSE	0.00000177382
A2ASS6_peptide589	FALSCH	FALSCH	FGISDHIDSVCVVVK	A2ASS6	Titin	A2ASS6	TITIN_MOUSE	0.00000177382
A2ASS6_peptide590	FALSCH	FALSCH	YDVPGPPLNVTITDVNR	A2ASS6	Titin	A2ASS6	TITIN_MOUSE	0.00000177382
A2ASS6_peptide591	FALSCH	FALSCH	TFLQDQLVSLQVLK	A2ASS6	Titin	A2ASS6	TITIN_MOUSE	0.00000177382
A2ASS6_peptide592	FALSCH	FALSCH	VKCENLGGESEWSEISEPVTPK	A2ASS6	Titin	A2ASS6	TITIN_MOUSE	0.00000177382
A2ASS6_peptide593	FALSCH	FALSCH	FEIELSEPDVHGQWK	A2ASS6	Titin	A2ASS6	TITIN_MOUSE	0.00000177382
A2ASS6_peptide594	FALSCH	FALSCH	KPVPEEKPPVPVPK	A2ASS6	Titin	A2ASS6	TITIN_MOUSE	0.00000177382
A2ASS6_peptide595	FALSCH	FALSCH	KVEVEPAKVPEK	A2ASS6	Titin	A2ASS6	TITIN_MOUSE	0.00000177382
A2ASS6_peptide596	FALSCH	FALSCH	WVACGEPVPDTK	A2ASS6	Titin	A2ASS6	TITIN_MOUSE	0.00000177382
A2ASS6_peptide597	FALSCH	FALSCH	VVIKEDGTQSLIIVPASPSDSGEWTVVAQNR	A2ASS6	Titin	A2ASS6	TITIN_MOUSE	0.00000177382
A2ASS6_peptide598	FALSCH	FALSCH	LKVQNLLPGHEYQFR	A2ASS6	Titin	A2ASS6	TITIN_MOUSE	0.00000177382
A2ASS6_peptide599	FALSCH	FALSCH	KAWVSVTNNCNR	A2ASS6	Titin	A2ASS6	TITIN_MOUSE	0.00000177382
A2ASS6_peptide600	FALSCH	FALSCH	HILVINDSQFDDEGVYTAEVEGKK	A2ASS6	Titin	A2ASS6	TITIN_MOUSE	0.00000177382
A2ASS6_peptide601	FALSCH	FALSCH	LEIPDLELADDLK	A2ASS6	Titin	A2ASS6	TITIN_MOUSE	0.00000177382
A2ASS6_peptide602	FALSCH	FALSCH	VTAENEYGIGLPAR	A2ASS6	Titin	A2ASS6	TITIN_MOUSE	0.00000177382
A2ASS6_peptide603	FALSCH	FALSCH	YGLGVPVESEPIVAR	A2ASS6	Titin	A2ASS6	TITIN_MOUSE	0.00000177382
A2ASS6_peptide604	FALSCH	FALSCH	ITQFVVPDLQTK	A2ASS6	Titin	A2ASS6	TITIN_MOUSE	0.00000177382
A2ASS6_peptide605	FALSCH	FALSCH	AADPIDPPGPPAK	A2ASS6	Titin	A2ASS6	TITIN_MOUSE	0.00000177382
A2ASS6_peptide606	FALSCH	FALSCH	DTGEYQLTVSNAAGTK	A2ASS6	Titin	A2ASS6	TITIN_MOUSE	0.00000177382
A2ASS6_peptide607	FALSCH	FALSCH	SFPVNVK	A2ASS6	Titin	A2ASS6	TITIN_MOUSE	0.00000177382
A2ASS6_peptide608	FALSCH	FALSCH	RPDYDGGSPNLSYHVER	A2ASS6	Titin	A2ASS6	TITIN_MOUSE	0.00000177382
A2ASS6_peptide609	FALSCH	FALSCH	VTATNTAGSTSCQAHLQVER	A2ASS6	Titin	A2ASS6	TITIN_MOUSE	0.00000177382
A2ASS6_peptide610	FALSCH	FALSCH	INYPEIK	A2ASS6	Titin	A2ASS6	TITIN_MOUSE	0.00000177382
A2ASS6_peptide611	FALSCH	FALSCH	DSVNLTWTEPASDGGSK	A2ASS6	Titin	A2ASS6	TITIN_MOUSE	0.00000177382
A2ASS6_peptide612	FALSCH	FALSCH	TTGLDEGLEYEFR	A2ASS6	Titin	A2ASS6	TITIN_MOUSE	0.00000177382
A2ASS6_peptide613	FALSCH	FALSCH	LQICDIKPR	A2ASS6	Titin	A2ASS6	TITIN_MOUSE	0.00000177382
A2ASS6_peptide614	FALSCH	FALSCH	AAAHLTVIEK	A2ASS6	Titin	A2ASS6	TITIN_MOUSE	0.00000177382
A2ASS6_peptide615	FALSCH	FALSCH	NGQSTTFECQVTGTPEIR	A2ASS6	Titin	A2ASS6	TITIN_MOUSE	0.00000177382
A2ASS6_peptide616	FALSCH	FALSCH	LSWTQVSNEVQALNYK	A2ASS6	Titin	A2ASS6	TITIN_MOUSE	0.00000177382
A2ASS6_peptide617	FALSCH	FALSCH	IPFSGKPDPVITWQK	A2ASS6	Titin	A2ASS6	TITIN_MOUSE	0.00000177382
A2ASS6_peptide618	FALSCH	FALSCH	IEPLEVALGHLAK	A2ASS6	Titin	A2ASS6	TITIN_MOUSE	0.00000177382
A2ASS6_peptide619	FALSCH	FALSCH	DELAPPTLDLDFR	A2ASS6	Titin	A2ASS6	TITIN_MOUSE	0.00000177382
A2ASS6_peptide620	FALSCH	FALSCH	VPDLLEGCQYEFR	A2ASS6	Titin	A2ASS6	TITIN_MOUSE	0.00000177382
A2ASS6_peptide621	FALSCH	FALSCH	GSPVIQVTWFK	A2ASS6	Titin	A2ASS6	TITIN_MOUSE	0.00000177382
A2ASS6_peptide622	FALSCH	FALSCH	CENLGGESEWSEISEPVTPK	A2ASS6	Titin	A2ASS6	TITIN_MOUSE	0.00000177382
A2ASS6_peptide623	FALSCH	FALSCH	VPEAPKKPVPEEK	A2ASS6	Titin	A2ASS6	TITIN_MOUSE	0.00000177382
A2ASS6_peptide624	FALSCH	FALSCH	TTITIGWVKPLFDGGAPITGYTVEYK	A2ASS6	Titin	A2ASS6	TITIN_MOUSE	0.00000177382
A2ASS6_peptide625	FALSCH	FALSCH	LEAPDIDLDLELR	A2ASS6	Titin	A2ASS6	TITIN_MOUSE	0.00000177382
A2ASS6_peptide626	FALSCH	FALSCH	CNFTNVQETYFEVTELTEDQR	A2ASS6	Titin	A2ASS6	TITIN_MOUSE	0.00000177382
A2ASS6_peptide627	FALSCH	FALSCH	VAIQSFR	A2ASS6	Titin	A2ASS6	TITIN_MOUSE	0.00000177382
A2ASS6_peptide628	FALSCH	FALSCH	DLVIPPAFK	A2ASS6	Titin	A2ASS6	TITIN_MOUSE	0.00000177382
A2ASS6_peptide629	FALSCH	FALSCH	DPISPPGPPVPR	A2ASS6	Titin	A2ASS6	TITIN_MOUSE	0.00000177382
A2ASS6_peptide630	FALSCH	FALSCH	DPIEPPGPPTNFK	A2ASS6	Titin	A2ASS6	TITIN_MOUSE	0.00000177382
A2ASS6_peptide631	FALSCH	FALSCH	NSILWQR	A2ASS6	Titin	A2ASS6	TITIN_MOUSE	0.00000177382
A2ASS6_peptide632	FALSCH	FALSCH	LPYTTPGPPSTPWVSNVTR	A2ASS6	Titin	A2ASS6	TITIN_MOUSE	0.00000177382
A2ASS6_peptide633	FALSCH	FALSCH	LIEGHEYQFR	A2ASS6	Titin	A2ASS6	TITIN_MOUSE	0.00000177382
A2ASS6_peptide634	FALSCH	FALSCH	NAADSVSEPSESTGPITVK	A2ASS6	Titin	A2ASS6	TITIN_MOUSE	0.00000177382
A2ASS6_peptide635	FALSCH	FALSCH	HLALSNNFR	A2ASS6	Titin	A2ASS6	TITIN_MOUSE	0.00000177382
A2ASS6_peptide636	FALSCH	FALSCH	DPITVPERPEDLEVK	A2ASS6	Titin	A2ASS6	TITIN_MOUSE	0.00000177382
A2ASS6_peptide637	FALSCH	FALSCH	VEPAPLKVPTAEK	A2ASS6	Titin	A2ASS6	TITIN_MOUSE	0.00000177382
A2ASS6_peptide638	FALSCH	FALSCH	CVENQIYEFR	A2ASS6	Titin	A2ASS6	TITIN_MOUSE	0.00000177382
A2ASS6_peptide639	FALSCH	FALSCH	NSVTLIWTEPK	A2ASS6	Titin	A2ASS6	TITIN_MOUSE	0.00000177382
A2ASS6_peptide640	FALSCH	FALSCH	AENSVGEVSSSTFLTVQEQK	A2ASS6	Titin	A2ASS6	TITIN_MOUSE	0.00000177382
A2ASS6_peptide641	FALSCH	FALSCH	LKGEPLTASPDCEIIEDGKK	A2ASS6	Titin	A2ASS6	TITIN_MOUSE	0.00000177382
A2ASS6_peptide642	FALSCH	FALSCH	DTFTTPGPPYALTVVDVTK	A2ASS6	Titin	A2ASS6	TITIN_MOUSE	0.00000177382
A2ASS6_peptide643	FALSCH	FALSCH	INADIAGRPLPVISWAK	A2ASS6	Titin	A2ASS6	TITIN_MOUSE	0.00000177382
A2ASS6_peptide644	FALSCH	FALSCH	ATNDAGSALCTSSIVIK	A2ASS6	Titin	A2ASS6	TITIN_MOUSE	0.00000177382
A2ASS6_peptide645	FALSCH	FALSCH	VVGKPDPECEWYK	A2ASS6	Titin	A2ASS6	TITIN_MOUSE	0.00000177382
A2ASS6_peptide646	FALSCH	FALSCH	KDVATAQWSPLSTTSK	A2ASS6	Titin	A2ASS6	TITIN_MOUSE	0.00000177382
A2ASS6_peptide647	FALSCH	FALSCH	SDIGQYTCDCGTDQTSGK	A2ASS6	Titin	A2ASS6	TITIN_MOUSE	0.00000177382
A2ASS6_peptide648	FALSCH	FALSCH	DGGSPITGYLVEYQEEGDKDWIK	A2ASS6	Titin	A2ASS6	TITIN_MOUSE	0.00000177382
A2ASS6_peptide649	FALSCH	FALSCH	NLCTLELFSVNR	A2ASS6	Titin	A2ASS6	TITIN_MOUSE	0.00000177382
A2ASS6_peptide650	FALSCH	FALSCH	YTVVAGGNMSTANLFVEGR	A2ASS6	Titin	A2ASS6	TITIN_MOUSE	0.00000177382
A2ASS6_peptide651	FALSCH	FALSCH	WAKPEYTGGFK	A2ASS6	Titin	A2ASS6	TITIN_MOUSE	0.00000177382
A2ASS6_peptide652	FALSCH	FALSCH	DEYEAPTIVLDPTIK	A2ASS6	Titin	A2ASS6	TITIN_MOUSE	0.00000177382
A2ASS6_peptide653	FALSCH	FALSCH	SAILEILSSTVEDSGQYNCYIENASGK	A2ASS6	Titin	A2ASS6	TITIN_MOUSE	0.00000177382
A2ASS6_peptide654	FALSCH	FALSCH	TISAYAELVISPSER	A2ASS6	Titin	A2ASS6	TITIN_MOUSE	0.00000177382
A2ASS6_peptide655	FALSCH	FALSCH	TAAIEIITLDKPDPPKGPVK	A2ASS6	Titin	A2ASS6	TITIN_MOUSE	0.00000177382
A2ASS6_peptide656	FALSCH	FALSCH	DTSATLGASVVLECR	A2ASS6	Titin	A2ASS6	TITIN_MOUSE	0.00000177382
A2ASS6_peptide657	FALSCH	FALSCH	GEALLQTPECEIKEEGK	A2ASS6	Titin	A2ASS6	TITIN_MOUSE	0.00000177382
A2ASS6_peptide658	FALSCH	FALSCH	VGEIAPGFAYSEYEKEYEKEQALIR	A2ASS6	Titin	A2ASS6	TITIN_MOUSE	0.00000177382
A2ASS6_peptide659	FALSCH	FALSCH	VGKGDSGQYTCQATNDVGK	A2ASS6	Titin	A2ASS6	TITIN_MOUSE	0.00000177382
A2ASS6_peptide660	FALSCH	FALSCH	KDAGEYTITATNPFGTK	A2ASS6	Titin	A2ASS6	TITIN_MOUSE	0.00000177382
A2ASS6_peptide661	FALSCH	FALSCH	VNVEVEFAEPEPER	A2ASS6	Titin	A2ASS6	TITIN_MOUSE	0.00000177382
A2ASS6_peptide662	FALSCH	FALSCH	KEISILNIAR	A2ASS6	Titin	A2ASS6	TITIN_MOUSE	0.00000177382
A2ASS6_peptide663	FALSCH	FALSCH	CTLAWSLPQEDGGAEITHYIVER	A2ASS6	Titin	A2ASS6	TITIN_MOUSE	0.00000177382
A2ASS6_peptide664	FALSCH	FALSCH	EISLEAMDFVDR	A2ASS6	Titin	A2ASS6	TITIN_MOUSE	0.00000177382
A2ASS6_peptide665	FALSCH	FALSCH	VTVGDSASLQCQLAGTPEIGVSWYK	A2ASS6	Titin	A2ASS6	TITIN_MOUSE	0.00000177382
A2ASS6_peptide666	FALSCH	FALSCH	TKVDGLLEGLTYVFR	A2ASS6	Titin	A2ASS6	TITIN_MOUSE	0.00000177382
A2ASS6_peptide667	FALSCH	FALSCH	VLWYKDEVEIQESSK	A2ASS6	Titin	A2ASS6	TITIN_MOUSE	0.00000177382
A2ASS6_peptide668	FALSCH	FALSCH	SLDAVITNLTQGEEYLFR	A2ASS6	Titin	A2ASS6	TITIN_MOUSE	0.00000177382
A2ASS6_peptide669	FALSCH	FALSCH	RAWTPVTYTVTR	A2ASS6	Titin	A2ASS6	TITIN_MOUSE	0.00000177382
A2ASS6_peptide670	FALSCH	FALSCH	YKHSLIIK	A2ASS6	Titin	A2ASS6	TITIN_MOUSE	0.00000177382
A2ASS6_peptide671	FALSCH	FALSCH	VAAENAAGVGEPSEPSVFYR	A2ASS6	Titin	A2ASS6	TITIN_MOUSE	0.00000177382
A2ASS6_peptide672	FALSCH	FALSCH	VSGENEFGVGVPAETK	A2ASS6	Titin	A2ASS6	TITIN_MOUSE	0.00000177382
A2ASS6_peptide673	FALSCH	FALSCH	NAAGVFSEPSESTGAITAR	A2ASS6	Titin	A2ASS6	TITIN_MOUSE	0.00000177382
A2ASS6_peptide674	FALSCH	FALSCH	DTGQYVLTLK	A2ASS6	Titin	A2ASS6	TITIN_MOUSE	0.00000177382
A2ASS6_peptide675	FALSCH	FALSCH	KAEAVATVVAAVDQAR	A2ASS6	Titin	A2ASS6	TITIN_MOUSE	0.00000177382
A2ASS6_peptide676	FALSCH	FALSCH	TCILEILSSTK	A2ASS6	Titin	A2ASS6	TITIN_MOUSE	0.00000177382
A2ASS6_peptide677	FALSCH	FALSCH	IVNLTENAGYYFR	A2ASS6	Titin	A2ASS6	TITIN_MOUSE	0.00000177382
A2ASS6_peptide678	FALSCH	FALSCH	IVGYWVEK	A2ASS6	Titin	A2ASS6	TITIN_MOUSE	0.00000177382
A2ASS6_peptide679	FALSCH	FALSCH	IQISITK	A2ASS6	Titin	A2ASS6	TITIN_MOUSE	0.00000177382
A2ASS6_peptide680	FALSCH	FALSCH	ALPQEAAIETTAISSSMVIK	A2ASS6	Titin	A2ASS6	TITIN_MOUSE	0.00000177382
A2ASS6_peptide681	FALSCH	FALSCH	YGQEQWEEGDLYDKEK	A2ASS6	Titin	A2ASS6	TITIN_MOUSE	0.00000177382
A2ASS6_peptide682	FALSCH	FALSCH	CYLAWNPPLQDGGASISHYIIEK	A2ASS6	Titin	A2ASS6	TITIN_MOUSE	0.00000177382
A2ASS6_peptide683	FALSCH	FALSCH	SSVTLYVNAPEPPQVLQELQPVTVQSGKPAR	A2ASS6	Titin	A2ASS6	TITIN_MOUSE	0.00000177382
A2ASS6_peptide684	FALSCH	FALSCH	SQNINEGQNVLFSCEVSGEPSPEIEWFK	A2ASS6	Titin	A2ASS6	TITIN_MOUSE	0.00000177382
A2ASS6_peptide685	FALSCH	FALSCH	EVQLQTTIEGAEPISVAWFK	A2ASS6	Titin	A2ASS6	TITIN_MOUSE	0.00000177382
A2ASS6_peptide686	FALSCH	FALSCH	VKAPPVFTQKPPPVGALK	A2ASS6	Titin	A2ASS6	TITIN_MOUSE	0.00000177382
A2ASS6_peptide687	FALSCH	FALSCH	WFKNGTEILK	A2ASS6	Titin	A2ASS6	TITIN_MOUSE	0.00000177382
A2ASS6_peptide688	FALSCH	FALSCH	ERNSILWTK	A2ASS6	Titin	A2ASS6	TITIN_MOUSE	0.00000177382
A2ASS6_peptide689	FALSCH	FALSCH	ITNYIVEK	A2ASS6	Titin	A2ASS6	TITIN_MOUSE	0.00000177382
A2ASS6_peptide690	FALSCH	FALSCH	GQSDPVTIGPLTVK	A2ASS6	Titin	A2ASS6	TITIN_MOUSE	0.00000177382
A2ASS6_peptide691	FALSCH	FALSCH	VVPPSFVR	A2ASS6	Titin	A2ASS6	TITIN_MOUSE	0.00000177382
A2ASS6_peptide692	FALSCH	FALSCH	VLACNAGGPGEPAEVPGTVK	A2ASS6	Titin	A2ASS6	TITIN_MOUSE	0.00000177382
A2ASS6_peptide693	FALSCH	FALSCH	VDIPISGKPLPK	A2ASS6	Titin	A2ASS6	TITIN_MOUSE	0.00000177382
A2ASS6_peptide694	FALSCH	FALSCH	IPVPVTK	A2ASS6	Titin	A2ASS6	TITIN_MOUSE	0.00000177382
A2ASS6_peptide695	FALSCH	FALSCH	ACEPVPARDPCDPPGQPEVTNITR	A2ASS6	Titin	A2ASS6	TITIN_MOUSE	0.00000177382
A2ASS6_peptide696	FALSCH	FALSCH	LTVLEGDPYFTGK	A2ASS6	Titin	A2ASS6	TITIN_MOUSE	0.00000177382
A2ASS6_peptide697	FALSCH	FALSCH	DSSGALIVQEPPSFVTKPGSR	A2ASS6	Titin	A2ASS6	TITIN_MOUSE	0.00000177382
A2ASS6_peptide698	FALSCH	FALSCH	GLYTFEVENR	A2ASS6	Titin	A2ASS6	TITIN_MOUSE	0.00000177382
A2ASS6_peptide699	FALSCH	FALSCH	QQAIPDSTVEFK	A2ASS6	Titin	A2ASS6	TITIN_MOUSE	0.00000177382
A2ASS6_peptide700	FALSCH	FALSCH	TIVSTAQISETR	A2ASS6	Titin	A2ASS6	TITIN_MOUSE	0.00000177382
A2ASS6_peptide701	FALSCH	FALSCH	VKEQQEVVFNCEVNTEGAK	A2ASS6	Titin	A2ASS6	TITIN_MOUSE	0.00000177382
A2ASS6_peptide702	FALSCH	FALSCH	FGPAHFECR	A2ASS6	Titin	A2ASS6	TITIN_MOUSE	0.00000177382
A2ASS6_peptide703	FALSCH	FALSCH	AENSVGAVASSAVLVIK	A2ASS6	Titin	A2ASS6	TITIN_MOUSE	0.00000177382
A2ASS6_peptide704	FALSCH	FALSCH	APAEEVGIEEPPPTK	A2ASS6	Titin	A2ASS6	TITIN_MOUSE	0.00000177382
A2ASS6_peptide705	FALSCH	FALSCH	YMIAEDLGR	A2ASS6	Titin	A2ASS6	TITIN_MOUSE	0.00000177382
A2ASS6_peptide706	FALSCH	FALSCH	IDGYIISYREEDQPADR	A2ASS6	Titin	A2ASS6	TITIN_MOUSE	0.00000177382
A2ASS6_peptide707	FALSCH	FALSCH	CNTTPHQIPQEEYTATGLEENAQYQFR	A2ASS6	Titin	A2ASS6	TITIN_MOUSE	0.00000177382
A2ASS6_peptide708	FALSCH	FALSCH	VLAVNEAGESDPAHVPEPVLVK	A2ASS6	Titin	A2ASS6	TITIN_MOUSE	0.00000177382
A2ASS6_peptide709	FALSCH	FALSCH	LSVAVPQR	A2ASS6	Titin	A2ASS6	TITIN_MOUSE	0.00000177382
A2ASS6_peptide710	FALSCH	FALSCH	VSAVNGAGKGDSCEVTGTIK	A2ASS6	Titin	A2ASS6	TITIN_MOUSE	0.00000177382
A2ASS6_peptide711	FALSCH	FALSCH	VKEPPVFR	A2ASS6	Titin	A2ASS6	TITIN_MOUSE	0.00000177382
A2ASS6_peptide712	FALSCH	FALSCH	TGGSPITGYHIEFK	A2ASS6	Titin	A2ASS6	TITIN_MOUSE	0.00000177382
A2ASS6_peptide713	FALSCH	FALSCH	TSVSLAWSVPEDEGGSK	A2ASS6	Titin	A2ASS6	TITIN_MOUSE	0.00000177382
A2ASS6_peptide714	FALSCH	FALSCH	KPSPVLVLR	A2ASS6	Titin	A2ASS6	TITIN_MOUSE	0.00000177382
A2ASS6_peptide715	FALSCH	FALSCH	ATSTAELVVQGEEVVPAKK	A2ASS6	Titin	A2ASS6	TITIN_MOUSE	0.00000177382
A2ASS6_peptide716	FALSCH	FALSCH	GELLRPSPTCEIK	A2ASS6	Titin	A2ASS6	TITIN_MOUSE	0.00000177382
A2ASS6_peptide717	FALSCH	FALSCH	AGEPVNIPADVTGLPMPK	A2ASS6	Titin	A2ASS6	TITIN_MOUSE	0.00000177382
A2ASS6_peptide718	FALSCH	FALSCH	VLPENIYGIGEPCETSDAVLVSEVPLVPTK	A2ASS6	Titin	A2ASS6	TITIN_MOUSE	0.00000177382
A2ASS6_peptide719	FALSCH	FALSCH	DAGEYTITATNPFGTKEEHVK	A2ASS6	Titin	A2ASS6	TITIN_MOUSE	0.00000177382
A2ASS6_peptide720	FALSCH	FALSCH	KIENVTTVLK	A2ASS6	Titin	A2ASS6	TITIN_MOUSE	0.00000177382
A2ASS6_peptide721	FALSCH	FALSCH	KDTGEYQLTVSNAAGTK	A2ASS6	Titin	A2ASS6	TITIN_MOUSE	0.00000177382
A2ASS6_peptide722	FALSCH	FALSCH	WEPPKNDGGRPIQR	A2ASS6	Titin	A2ASS6	TITIN_MOUSE	0.00000177382
A2ASS6_peptide723	FALSCH	FALSCH	NEKGQSDPVTIGPLTVK	A2ASS6	Titin	A2ASS6	TITIN_MOUSE	0.00000177382
A2ASS6_peptide724	FALSCH	FALSCH	DTTTTNWQMVSATVAR	A2ASS6	Titin	A2ASS6	TITIN_MOUSE	0.00000177382
A2ASS6_peptide725	FALSCH	FALSCH	CDPSDVGEYQCIIANEGGSCACSAR	A2ASS6	Titin	A2ASS6	TITIN_MOUSE	0.00000177382
A2ASS6_peptide726	FALSCH	FALSCH	STPLDSKPVVVQYPFKEPGPPGTPFVTSISK	A2ASS6	Titin	A2ASS6	TITIN_MOUSE	0.00000177382
A2ASS6_peptide727	FALSCH	FALSCH	DVTAEDSASIMVK	A2ASS6	Titin	A2ASS6	TITIN_MOUSE	0.00000177382
A2ASS6_peptide728	FALSCH	FALSCH	VGLGEAASVPGTVKPEDKLEAPELDLDSELRK	A2ASS6	Titin	A2ASS6	TITIN_MOUSE	0.00000177382
A2ASS6_peptide729	FALSCH	FALSCH	DSVTLHWDLPLIDGGSR	A2ASS6	Titin	A2ASS6	TITIN_MOUSE	0.00000177382
A2ASS6_peptide730	FALSCH	FALSCH	LLWTVVSEDIQACR	A2ASS6	Titin	A2ASS6	TITIN_MOUSE	0.00000177382
A2ASS6_peptide731	FALSCH	FALSCH	FSPPSPPGKPVVTDITENAATVSWTLPK	A2ASS6	Titin	A2ASS6	TITIN_MOUSE	0.00000177382
A2ASS6_peptide732	FALSCH	FALSCH	ITHYIVEKR	A2ASS6	Titin	A2ASS6	TITIN_MOUSE	0.00000177382
A2ASS6_peptide733	FALSCH	FALSCH	ASNEYGSVSCTATLTVTEAYPPTFLSRPK	A2ASS6	Titin	A2ASS6	TITIN_MOUSE	0.00000177382
A2ASS6_peptide734	FALSCH	FALSCH	YGVGEPLESESLIAK	A2ASS6	Titin	A2ASS6	TITIN_MOUSE	0.00000177382
A2ASS6_peptide735	FALSCH	FALSCH	SLSGQYSCTATNPIGSASSGAK	A2ASS6	Titin	A2ASS6	TITIN_MOUSE	0.00000177382
A2ASS6_peptide736	FALSCH	FALSCH	VTGLTEGCEYFFR	A2ASS6	Titin	A2ASS6	TITIN_MOUSE	0.00000177382
A2ASS6_peptide737	FALSCH	FALSCH	IYAMNSEGLGEPALVPGTPK	A2ASS6	Titin	A2ASS6	TITIN_MOUSE	0.00000177382
A2ASS6_peptide738	FALSCH	FALSCH	TTGLEEGIEYEFR	A2ASS6	Titin	A2ASS6	TITIN_MOUSE	0.00000177382
A2ASS6_peptide739	FALSCH	FALSCH	NSSGHAQGSAIVNVLDRPGPCQNLK	A2ASS6	Titin	A2ASS6	TITIN_MOUSE	0.00000177382
A2ASS6_peptide740	FALSCH	FALSCH	DIAPLFTKPLR	A2ASS6	Titin	A2ASS6	TITIN_MOUSE	0.00000177382
A2ASS6_peptide741	FALSCH	FALSCH	AVPEAVVPAPIPK	A2ASS6	Titin	A2ASS6	TITIN_MOUSE	0.00000177382
A2ASS6_peptide742	FALSCH	FALSCH	AAADEWTTCTPPSGLQGK	A2ASS6	Titin	A2ASS6	TITIN_MOUSE	0.00000177382
A2ASS6_peptide743	FALSCH	FALSCH	EPGPPGTPFVTAISK	A2ASS6	Titin	A2ASS6	TITIN_MOUSE	0.00000177382
A2ASS6_peptide744	FALSCH	FALSCH	AKEIAAPELEPLHLR	A2ASS6	Titin	A2ASS6	TITIN_MOUSE	0.00000177382
A2ASS6_peptide745	FALSCH	FALSCH	AEFVCTISK	A2ASS6	Titin	A2ASS6	TITIN_MOUSE	0.00000177382
A2ASS6_peptide746	FALSCH	FALSCH	AENEVGIGEPSLPSRPVVAK	A2ASS6	Titin	A2ASS6	TITIN_MOUSE	0.00000177382
A2ASS6_peptide747	FALSCH	FALSCH	TSGMLTVLEEEAVFTK	A2ASS6	Titin	A2ASS6	TITIN_MOUSE	0.00000177382
A2ASS6_peptide748	FALSCH	FALSCH	VEPAPLKVPTAEKK	A2ASS6	Titin	A2ASS6	TITIN_MOUSE	0.00000177382
A2ASS6_peptide749	FALSCH	FALSCH	TLEGMGAVHALR	A2ASS6	Titin	A2ASS6	TITIN_MOUSE	0.00000177382
A2ASS6_peptide750	FALSCH	FALSCH	GRPQATVAWK	A2ASS6	Titin	A2ASS6	TITIN_MOUSE	0.00000177382
A2ASS6_peptide751	FALSCH	FALSCH	AVNVAGVGEPGEVTDVIEMK	A2ASS6	Titin	A2ASS6	TITIN_MOUSE	0.00000177382
A2ASS6_peptide752	FALSCH	FALSCH	VTKEPIHPYTK	A2ASS6	Titin	A2ASS6	TITIN_MOUSE	0.00000177382
A2ASS6_peptide753	FALSCH	FALSCH	EDQGEYSFVVDGKK	A2ASS6	Titin	A2ASS6	TITIN_MOUSE	0.00000177382
A2ASS6_peptide754	FALSCH	FALSCH	WTEYSVVK	A2ASS6	Titin	A2ASS6	TITIN_MOUSE	0.00000177382
A2ASS6_peptide755	FALSCH	FALSCH	EAFSSVIIKEPQIEPTADLTGITNQLITCK	A2ASS6	Titin	A2ASS6	TITIN_MOUSE	0.00000177382
A2ASS6_peptide756	FALSCH	FALSCH	SERDEKEFEELVAFIQQR	A2ASS6	Titin	A2ASS6	TITIN_MOUSE	0.00000177382
A2ASS6_peptide757	FALSCH	FALSCH	IDWFKDEADVLEDDRTHIK	A2ASS6	Titin	A2ASS6	TITIN_MOUSE	0.00000177382
A2ASS6_peptide758	FALSCH	FALSCH	VLDTPSPPVNLK	A2ASS6	Titin	A2ASS6	TITIN_MOUSE	0.00000177382
A2ASS6_peptide759	FALSCH	FALSCH	NAAHEDGGIYSLTVENPAGTK	A2ASS6	Titin	A2ASS6	TITIN_MOUSE	0.00000177382
A2ASS6_peptide760	FALSCH	FALSCH	VLDRPGPPEGPLK	A2ASS6	Titin	A2ASS6	TITIN_MOUSE	0.00000177382
A2ASS6_peptide761	FALSCH	FALSCH	VYAINAAGVGPASLPSDPVTAR	A2ASS6	Titin	A2ASS6	TITIN_MOUSE	0.00000177382
A2ASS6_peptide762	FALSCH	FALSCH	LTEGNEYVFR	A2ASS6	Titin	A2ASS6	TITIN_MOUSE	0.00000177382
A2ASS6_peptide763	FALSCH	FALSCH	VTGLYEGNTYEFR	A2ASS6	Titin	A2ASS6	TITIN_MOUSE	0.00000177382
A2ASS6_peptide764	FALSCH	FALSCH	VTGLTENSDYQYR	A2ASS6	Titin	A2ASS6	TITIN_MOUSE	0.00000177382
A2ASS6_peptide765	FALSCH	FALSCH	VQILDKPGPPGGPIEFK	A2ASS6	Titin	A2ASS6	TITIN_MOUSE	0.00000177382
A2ASS6_peptide766	FALSCH	FALSCH	VTEMLEYPDYELDER	A2ASS6	Titin	A2ASS6	TITIN_MOUSE	0.00000177382
A2ASS6_peptide767	FALSCH	FALSCH	APPVFTQKPPPVGALK	A2ASS6	Titin	A2ASS6	TITIN_MOUSE	0.00000177382
A2ASS6_peptide768	FALSCH	FALSCH	DEIDAPNASLDPK	A2ASS6	Titin	A2ASS6	TITIN_MOUSE	0.00000177382
A2ASS6_peptide769	FALSCH	FALSCH	VTGLLENHNYEFR	A2ASS6	Titin	A2ASS6	TITIN_MOUSE	0.00000177382
A2ASS6_peptide770	FALSCH	FALSCH	LLAGITVK	A2ASS6	Titin	A2ASS6	TITIN_MOUSE	0.00000177382
A2ASS6_peptide771	FALSCH	FALSCH	LQFEVQK	A2ASS6	Titin	A2ASS6	TITIN_MOUSE	0.00000177382
A2ASS6_peptide772	FALSCH	FALSCH	DSCVVAWKPPASDGGAK	A2ASS6	Titin	A2ASS6	TITIN_MOUSE	0.00000177382
A2ASS6_peptide773	FALSCH	FALSCH	QNATVQGLIQGK	A2ASS6	Titin	A2ASS6	TITIN_MOUSE	0.00000177382
A2ASS6_peptide774	FALSCH	FALSCH	AAWYTIDSR	A2ASS6	Titin	A2ASS6	TITIN_MOUSE	0.00000177382
A2ASS6_peptide775	FALSCH	FALSCH	EPPSFLVKPER	A2ASS6	Titin	A2ASS6	TITIN_MOUSE	0.00000177382
A2ASS6_peptide776	FALSCH	FALSCH	EPPYFVEKPQSQDVNPGTR	A2ASS6	Titin	A2ASS6	TITIN_MOUSE	0.00000177382
A2ASS6_peptide777	FALSCH	FALSCH	YILTLENSCGK	A2ASS6	Titin	A2ASS6	TITIN_MOUSE	0.00000177382
A2ASS6_peptide778	FALSCH	FALSCH	DVLPGSAVCLK	A2ASS6	Titin	A2ASS6	TITIN_MOUSE	0.00000177382
A2ASS6_peptide779	FALSCH	FALSCH	IADFSTHLINK	A2ASS6	Titin	A2ASS6	TITIN_MOUSE	0.00000177382
A2ASS6_peptide780	FALSCH	FALSCH	RDDQTLESGDKYDIIADGK	A2ASS6	Titin	A2ASS6	TITIN_MOUSE	0.00000177382
A2ASS6_peptide781	FALSCH	FALSCH	KKSEWEEVTNTAVER	A2ASS6	Titin	A2ASS6	TITIN_MOUSE	0.00000177382
A2ASS6_peptide782	FALSCH	FALSCH	NSILWTK	A2ASS6	Titin	A2ASS6	TITIN_MOUSE	0.00000177382
A2ASS6_peptide783	FALSCH	FALSCH	KPVIEEKPAIPVVEK	A2ASS6	Titin	A2ASS6	TITIN_MOUSE	0.00000177382
A2ASS6_peptide784	FALSCH	FALSCH	VGLGEAASVPGTVKPEDK	A2ASS6	Titin	A2ASS6	TITIN_MOUSE	0.00000177382
A2ASS6_peptide785	FALSCH	FALSCH	ILSVEKEDAGTYTFQVQNNVGK	A2ASS6	Titin	A2ASS6	TITIN_MOUSE	0.00000177382
A2ASS6_peptide786	FALSCH	FALSCH	NSVTLQWK	A2ASS6	Titin	A2ASS6	TITIN_MOUSE	0.00000177382
A2ASS6_peptide787	FALSCH	FALSCH	CNFTDVSECQYTVTGLSPGDRYEFR	A2ASS6	Titin	A2ASS6	TITIN_MOUSE	0.00000177382
A2ASS6_peptide788	FALSCH	FALSCH	VNKVPVTMTR	A2ASS6	Titin	A2ASS6	TITIN_MOUSE	0.00000177382
A2ASS6_peptide789	FALSCH	FALSCH	ACRPIKPPGPPINPK	A2ASS6	Titin	A2ASS6	TITIN_MOUSE	0.00000177382
A2ASS6_peptide790	FALSCH	FALSCH	DDTSTILELFSAK	A2ASS6	Titin	A2ASS6	TITIN_MOUSE	0.00000177382
A2ASS6_peptide791	FALSCH	FALSCH	AELIQVTAGDPATLEYTVSGTPELKPK	A2ASS6	Titin	A2ASS6	TITIN_MOUSE	0.00000177382
A2ASS6_peptide792	FALSCH	FALSCH	DPFDKPSQPGELEILSISK	A2ASS6	Titin	A2ASS6	TITIN_MOUSE	0.00000177382
A2ASS6_peptide793	FALSCH	FALSCH	LEDECEYACGVEDRK	A2ASS6	Titin	A2ASS6	TITIN_MOUSE	0.00000177382
A2ASS6_peptide794	FALSCH	FALSCH	EPAAPPQVPEAPK	A2ASS6	Titin	A2ASS6	TITIN_MOUSE	0.00000177382
A2ASS6_peptide795	FALSCH	FALSCH	HGETSASASLLEEADYEALVK	A2ASS6	Titin	A2ASS6	TITIN_MOUSE	0.00000177382
A2ASS6_peptide796	FALSCH	FALSCH	VKLEIQQR	A2ASS6	Titin	A2ASS6	TITIN_MOUSE	0.00000177382
A2ASS6_peptide797	FALSCH	FALSCH	GKGEQAWSHAGISK	A2ASS6	Titin	A2ASS6	TITIN_MOUSE	0.00000177382
A2ASS6_peptide798	FALSCH	FALSCH	ITIENVPKK	A2ASS6	Titin	A2ASS6	TITIN_MOUSE	0.00000177382
A2ASS6_peptide799	FALSCH	FALSCH	VDDFTALAGQTVTLQAAVR	A2ASS6	Titin	A2ASS6	TITIN_MOUSE	0.00000177382
A2ASS6_peptide800	FALSCH	FALSCH	ERNTILWVK	A2ASS6	Titin	A2ASS6	TITIN_MOUSE	0.00000177382
A2ASS6_peptide801	FALSCH	FALSCH	DDQILEENDNVHISFEDSVATLQVR	A2ASS6	Titin	A2ASS6	TITIN_MOUSE	0.00000177382
A2ASS6_peptide802	FALSCH	FALSCH	TSVVLSWTKPDFDGGSIITDYLVER	A2ASS6	Titin	A2ASS6	TITIN_MOUSE	0.00000177382
A2ASS6_peptide803	FALSCH	FALSCH	VSIEVPKR	A2ASS6	Titin	A2ASS6	TITIN_MOUSE	0.00000177382
A2ASS6_peptide804	FALSCH	FALSCH	VFAENETGLSRPR	A2ASS6	Titin	A2ASS6	TITIN_MOUSE	0.00000177382
A2ASS6_peptide805	FALSCH	FALSCH	VSEPPLPPGR	A2ASS6	Titin	A2ASS6	TITIN_MOUSE	0.00000177382
A2ASS6_peptide806	FALSCH	FALSCH	VYDTPGPCPSVSVK	A2ASS6	Titin	A2ASS6	TITIN_MOUSE	0.00000177382
A2ASS6_peptide807	FALSCH	FALSCH	VENLTEGAIYYFR	A2ASS6	Titin	A2ASS6	TITIN_MOUSE	0.00000177382
A2ASS6_peptide808	FALSCH	FALSCH	QKPDIVLFPEPVR	A2ASS6	Titin	A2ASS6	TITIN_MOUSE	0.00000177382
A2ASS6_peptide809	FALSCH	FALSCH	ILIIQNAQLEDAGSYNCR	A2ASS6	Titin	A2ASS6	TITIN_MOUSE	0.00000177382
A2ASS6_peptide810	FALSCH	FALSCH	LGSATASINVK	A2ASS6	Titin	A2ASS6	TITIN_MOUSE	0.00000177382
A2ASS6_peptide811	FALSCH	FALSCH	LVCGPHIASAK	A2ASS6	Titin	A2ASS6	TITIN_MOUSE	0.00000177382
A2ASS6_peptide812	FALSCH	FALSCH	GRPEPDITWSK	A2ASS6	Titin	A2ASS6	TITIN_MOUSE	0.00000177382
A2ASS6_peptide813	FALSCH	FALSCH	SPFEKPGVPGKPTITAVTK	A2ASS6	Titin	A2ASS6	TITIN_MOUSE	0.00000177382
A2ASS6_peptide814	FALSCH	FALSCH	VSAENQFGISKPLK	A2ASS6	Titin	A2ASS6	TITIN_MOUSE	0.00000177382
A2ASS6_peptide815	FALSCH	FALSCH	NAAGAISKPSDSTGPITAKDEVELPR	A2ASS6	Titin	A2ASS6	TITIN_MOUSE	0.00000177382
A2ASS6_peptide816	FALSCH	FALSCH	STVTLAWEKPLYDGGSR	A2ASS6	Titin	A2ASS6	TITIN_MOUSE	0.00000177382
A2ASS6_peptide817	FALSCH	FALSCH	YQMDFLQDGR	A2ASS6	Titin	A2ASS6	TITIN_MOUSE	0.00000177382
A2ASS6_peptide818	FALSCH	FALSCH	LDPDTDKWVR	A2ASS6	Titin	A2ASS6	TITIN_MOUSE	0.00000177382
A2ASS6_peptide819	FALSCH	FALSCH	NPFVVPDAPKAPEVTAVTK	A2ASS6	Titin	A2ASS6	TITIN_MOUSE	0.00000177382
A2ASS6_peptide820	FALSCH	FALSCH	VRYDGIHYLDIVDCK	A2ASS6	Titin	A2ASS6	TITIN_MOUSE	0.00000177382
A2ASS6_peptide821	FALSCH	FALSCH	DSGTYTCTASNEAGSSSSSAAVAVR	A2ASS6	Titin	A2ASS6	TITIN_MOUSE	0.00000177382
A2ASS6_peptide822	FALSCH	FALSCH	YGTDHTSATLIVKDEK	A2ASS6	Titin	A2ASS6	TITIN_MOUSE	0.00000177382
A2ASS6_peptide823	FALSCH	FALSCH	CNEHLVPVLTYTAK	A2ASS6	Titin	A2ASS6	TITIN_MOUSE	0.00000177382
A2ASS6_peptide824	FALSCH	FALSCH	EAPPAKVPEVQKK	A2ASS6	Titin	A2ASS6	TITIN_MOUSE	0.00000177382
A2ASS6_peptide825	FALSCH	FALSCH	EKYYGAVGSTLR	A2ASS6	Titin	A2ASS6	TITIN_MOUSE	0.00000177382
A2ASS6_peptide826	FALSCH	FALSCH	VSWYLDGNEITDLR	A2ASS6	Titin	A2ASS6	TITIN_MOUSE	0.00000177382
A2ASS6_peptide827	FALSCH	FALSCH	AVVEFEVNEDDVDAHWYK	A2ASS6	Titin	A2ASS6	TITIN_MOUSE	0.00000177382
A2ASS6_peptide828	FALSCH	FALSCH	LQGDLVTIR	A2ASS6	Titin	A2ASS6	TITIN_MOUSE	0.00000177382
A2ASS6_peptide829	FALSCH	FALSCH	SAANLIVEEEDLR	A2ASS6	Titin	A2ASS6	TITIN_MOUSE	0.00000177382
A2ASS6_peptide830	FALSCH	FALSCH	YCVVVENSTGSR	A2ASS6	Titin	A2ASS6	TITIN_MOUSE	0.00000177382
A2ASS6_peptide831	FALSCH	FALSCH	VMAENEYGVGEPTETTEPVR	A2ASS6	Titin	A2ASS6	TITIN_MOUSE	0.00000177382
A2ASS6_peptide832	FALSCH	FALSCH	NGINVIASQR	A2ASS6	Titin	A2ASS6	TITIN_MOUSE	0.00000177382
A2ASS6_peptide833	FALSCH	FALSCH	FTCEIQGAPNVR	A2ASS6	Titin	A2ASS6	TITIN_MOUSE	0.00000177382
A2ASS6_peptide834	FALSCH	FALSCH	LIPNGQYEFR	A2ASS6	Titin	A2ASS6	TITIN_MOUSE	0.00000177382
A2ASS6_peptide835	FALSCH	FALSCH	NEYPLSQSPNCGITTTEK	A2ASS6	Titin	A2ASS6	TITIN_MOUSE	0.00000177382
A2ASS6_peptide836	FALSCH	FALSCH	ANHVNVPDCAFTVTDLVEGGK	A2ASS6	Titin	A2ASS6	TITIN_MOUSE	0.00000177382
A2ASS6_peptide837	FALSCH	FALSCH	STYLNSEPVVAQYPFK	A2ASS6	Titin	A2ASS6	TITIN_MOUSE	0.00000177382
A2ASS6_peptide838	FALSCH	FALSCH	ILQTDLSHSGQYSCSASNPLGTASSTAR	A2ASS6	Titin	A2ASS6	TITIN_MOUSE	0.00000177382
A2ASS6_peptide839	FALSCH	FALSCH	MAEILSGTETVPLTPVAQEALR	A2ASS6	Titin	A2ASS6	TITIN_MOUSE	0.00000177382
A2ASS6_peptide840	FALSCH	FALSCH	VNAESTENNSLLTIK	A2ASS6	Titin	A2ASS6	TITIN_MOUSE	0.00000177382
A2ASS6_peptide841	FALSCH	FALSCH	ALVQGRPVPR	A2ASS6	Titin	A2ASS6	TITIN_MOUSE	0.00000177382
A2ASS6_peptide842	FALSCH	FALSCH	ATNQGGSVSGTASLEVEVPAK	A2ASS6	Titin	A2ASS6	TITIN_MOUSE	0.00000177382
A2ASS6_peptide843	FALSCH	FALSCH	FGPGPPCVSKPLLAK	A2ASS6	Titin	A2ASS6	TITIN_MOUSE	0.00000177382
A2ASS6_peptide844	FALSCH	FALSCH	LRPGSGGEKPPDEAPFTYQLK	A2ASS6	Titin	A2ASS6	TITIN_MOUSE	0.00000177382
A2ASS6_peptide845	FALSCH	FALSCH	VIDKPTDTLNITK	A2ASS6	Titin	A2ASS6	TITIN_MOUSE	0.00000177382
A2ASS6_peptide846	FALSCH	FALSCH	SLVEESQLPDGK	A2ASS6	Titin	A2ASS6	TITIN_MOUSE	0.00000177382
A2ASS6_peptide847	FALSCH	FALSCH	VSAENEYGVGEPYEMPEPIVATEQPAPPR	A2ASS6	Titin	A2ASS6	TITIN_MOUSE	0.00000177382
A2ASS6_peptide848	FALSCH	FALSCH	LKGEALLQTPECEIKEEGK	A2ASS6	Titin	A2ASS6	TITIN_MOUSE	0.00000177382
A2ASS6_peptide849	FALSCH	FALSCH	VKEPPIFIR	A2ASS6	Titin	A2ASS6	TITIN_MOUSE	0.00000177382
A2ASS6_peptide850	FALSCH	FALSCH	LLLQAAPQFHPGYPLK	A2ASS6	Titin	A2ASS6	TITIN_MOUSE	0.00000177382
A2ASS6_peptide851	FALSCH	FALSCH	KGDDEVVTSSHLAIHK	A2ASS6	Titin	A2ASS6	TITIN_MOUSE	0.00000177382
A2ASS6_peptide852	FALSCH	FALSCH	VALKEPPSFIK	A2ASS6	Titin	A2ASS6	TITIN_MOUSE	0.00000177382
A2ASS6_peptide853	FALSCH	FALSCH	LFVETLHITK	A2ASS6	Titin	A2ASS6	TITIN_MOUSE	0.00000177382
A2ASS6_peptide854	FALSCH	FALSCH	VTLREPPSFIK	A2ASS6	Titin	A2ASS6	TITIN_MOUSE	0.00000177382
A2ASS6_peptide855	FALSCH	FALSCH	AGDSIVLSAISILGKPLPK	A2ASS6	Titin	A2ASS6	TITIN_MOUSE	0.00000177382
A2ASS6_peptide856	FALSCH	FALSCH	IGYSDPSDVPDK	A2ASS6	Titin	A2ASS6	TITIN_MOUSE	0.00000177382
A2ASS6_peptide857	FALSCH	FALSCH	TKYDRPGRPDPPEVTK	A2ASS6	Titin	A2ASS6	TITIN_MOUSE	0.00000177382
A2ASS6_peptide858	FALSCH	FALSCH	DEYAPPKAELDAR	A2ASS6	Titin	A2ASS6	TITIN_MOUSE	0.00000177382
A2ASS6_peptide859	FALSCH	FALSCH	DGEEIVPSPK	A2ASS6	Titin	A2ASS6	TITIN_MOUSE	0.00000177382
A2ASS6_peptide860	FALSCH	FALSCH	VSGSAPISVGWFLDGNEIISSPK	A2ASS6	Titin	A2ASS6	TITIN_MOUSE	0.00000177382
A2ASS6_peptide861	FALSCH	FALSCH	GRPTPEITWSKEEGEFTDK	A2ASS6	Titin	A2ASS6	TITIN_MOUSE	0.00000177382
A2ASS6_peptide862	FALSCH	FALSCH	VDGLLEGLTYVFR	A2ASS6	Titin	A2ASS6	TITIN_MOUSE	0.00000177382
A2ASS6_peptide863	FALSCH	FALSCH	LHDKTGVEKDEIILK	A2ASS6	Titin	A2ASS6	TITIN_MOUSE	0.00000177382
A2ASS6_peptide864	FALSCH	FALSCH	CYAFLLVQEPAQIIEK	A2ASS6	Titin	A2ASS6	TITIN_MOUSE	0.00000177382
A2ASS6_peptide865	FALSCH	FALSCH	YVITATNPAGSFVAYATVNVLDKPGPVR	A2ASS6	Titin	A2ASS6	TITIN_MOUSE	0.00000177382
A2ASS6_peptide866	FALSCH	FALSCH	CNFTDVSECQYTVTGLSPGDR	A2ASS6	Titin	A2ASS6	TITIN_MOUSE	0.00000177382
A2ASS6_peptide867	FALSCH	FALSCH	VAEGVPTTEHLLTGLMEGQEYSFR	A2ASS6	Titin	A2ASS6	TITIN_MOUSE	0.00000177382
A2ASS6_peptide868	FALSCH	FALSCH	YGVGEPLESEPVLAVDPYGPPDPPK	A2ASS6	Titin	A2ASS6	TITIN_MOUSE	0.00000177382
A2ASS6_peptide869	FALSCH	FALSCH	YYHTLIKK	A2ASS6	Titin	A2ASS6	TITIN_MOUSE	0.00000177382
A2ASS6_peptide870	FALSCH	FALSCH	ACDALYPPGPPSNPK	A2ASS6	Titin	A2ASS6	TITIN_MOUSE	0.00000177382
A2ASS6_peptide871	FALSCH	FALSCH	ITNYVIEK	A2ASS6	Titin	A2ASS6	TITIN_MOUSE	0.00000177382
A2ASS6_peptide872	FALSCH	FALSCH	ITGYVIEAQR	A2ASS6	Titin	A2ASS6	TITIN_MOUSE	0.00000177382
A2ASS6_peptide873	FALSCH	FALSCH	SDGGSPITGYYVER	A2ASS6	Titin	A2ASS6	TITIN_MOUSE	0.00000177382
A2ASS6_peptide874	FALSCH	FALSCH	DLSIDDTSQIR	A2ASS6	Titin	A2ASS6	TITIN_MOUSE	0.00000177382
A2ASS6_peptide875	FALSCH	FALSCH	LTTGEEYQFR	A2ASS6	Titin	A2ASS6	TITIN_MOUSE	0.00000177382
A2ASS6_peptide876	FALSCH	FALSCH	VMAENEFGVGVPTETSDAVK	A2ASS6	Titin	A2ASS6	TITIN_MOUSE	0.00000177382
A2ASS6_peptide877	FALSCH	FALSCH	NLAVTDIK	A2ASS6	Titin	A2ASS6	TITIN_MOUSE	0.00000177382
A2ASS6_peptide878	FALSCH	FALSCH	VNKDYVVYDTR	A2ASS6	Titin	A2ASS6	TITIN_MOUSE	0.00000177382
A2ASS6_peptide879	FALSCH	FALSCH	GTEYTMSGLTTGDEYVFR	A2ASS6	Titin	A2ASS6	TITIN_MOUSE	0.00000177382
A2ASS6_peptide880	FALSCH	FALSCH	DSGYYSLTAENSSGSDTQK	A2ASS6	Titin	A2ASS6	TITIN_MOUSE	0.00000177382
A2ASS6_peptide881	FALSCH	FALSCH	DPCDPPGQPEVTNITR	A2ASS6	Titin	A2ASS6	TITIN_MOUSE	0.00000177382
A2ASS6_peptide882	FALSCH	FALSCH	LEDECEYACGVEDR	A2ASS6	Titin	A2ASS6	TITIN_MOUSE	0.00000177382
A2ASS6_peptide883	FALSCH	FALSCH	TTLEELLEEDGEEK	A2ASS6	Titin	A2ASS6	TITIN_MOUSE	0.00000177382
A2ASS6_peptide884	FALSCH	FALSCH	SDTGLYSITAVNNLGTASK	A2ASS6	Titin	A2ASS6	TITIN_MOUSE	0.00000177382
A2ASS6_peptide885	FALSCH	FALSCH	IMAEKEEEELLRPVTTTQR	A2ASS6	Titin	A2ASS6	TITIN_MOUSE	0.00000177382
A2ASS6_peptide886	FALSCH	FALSCH	KGEAEEEEPFSLPLTER	A2ASS6	Titin	A2ASS6	TITIN_MOUSE	0.00000177382
A2ASS6_peptide887	FALSCH	FALSCH	SVDVTEKDPVTLECVVAGTPELK	A2ASS6	Titin	A2ASS6	TITIN_MOUSE	0.00000177382
A2ASS6_peptide888	FALSCH	FALSCH	NGILWQTVSK	A2ASS6	Titin	A2ASS6	TITIN_MOUSE	0.00000177382
A2ASS6_peptide889	FALSCH	FALSCH	ILMPEQITIK	A2ASS6	Titin	A2ASS6	TITIN_MOUSE	0.00000177382
A2ASS6_peptide890	FALSCH	FALSCH	LTNSAGEATETLNVIVLDKPGPPTGPVK	A2ASS6	Titin	A2ASS6	TITIN_MOUSE	0.00000177382
A2ASS6_peptide891	FALSCH	FALSCH	VSNVAGSVECSADLFVK	A2ASS6	Titin	A2ASS6	TITIN_MOUSE	0.00000177382
A2ASS6_peptide892	FALSCH	FALSCH	KDSVTLSWEPPLIDGGAK	A2ASS6	Titin	A2ASS6	TITIN_MOUSE	0.00000177382
A2ASS6_peptide893	FALSCH	FALSCH	GIPPKIEALPSDISIDEGK	A2ASS6	Titin	A2ASS6	TITIN_MOUSE	0.00000177382
A2ASS6_peptide894	FALSCH	FALSCH	EDAGTYTFQVQNNVGK	A2ASS6	Titin	A2ASS6	TITIN_MOUSE	0.00000177382
A2ASS6_peptide895	FALSCH	FALSCH	GEPLTASPDCEIIEDGKK	A2ASS6	Titin	A2ASS6	TITIN_MOUSE	0.00000177382
A2ASS6_peptide896	FALSCH	FALSCH	EPAISAVEQTAQR	A2ASS6	Titin	A2ASS6	TITIN_MOUSE	0.00000177382
A2ASS6_peptide897	FALSCH	FALSCH	KLEPNDKVVTR	A2ASS6	Titin	A2ASS6	TITIN_MOUSE	0.00000177382
A2ASS6_peptide898	FALSCH	FALSCH	IRNYYLER	A2ASS6	Titin	A2ASS6	TITIN_MOUSE	0.00000177382
A2ASS6_peptide899	FALSCH	FALSCH	EILEPPEIDLDASMRK	A2ASS6	Titin	A2ASS6	TITIN_MOUSE	0.00000177382
A2ASS6_peptide900	FALSCH	FALSCH	YNLTLENNSGSK	A2ASS6	Titin	A2ASS6	TITIN_MOUSE	0.00000177382
A2ASS6_peptide901	FALSCH	FALSCH	LYPPSPPR	A2ASS6	Titin	A2ASS6	TITIN_MOUSE	0.00000177382
A2ASS6_peptide902	FALSCH	FALSCH	LIPGQEYIFR	A2ASS6	Titin	A2ASS6	TITIN_MOUSE	0.00000177382
A2ASS6_peptide903	FALSCH	FALSCH	LLPGNEYIFR	A2ASS6	Titin	A2ASS6	TITIN_MOUSE	0.00000177382
A2ASS6_peptide904	FALSCH	FALSCH	ALVPGNIFK	A2ASS6	Titin	A2ASS6	TITIN_MOUSE	0.00000177382
A2ASS6_peptide905	FALSCH	FALSCH	VLASNEYGIGLPAETAEPVK	A2ASS6	Titin	A2ASS6	TITIN_MOUSE	0.00000177382
A2ASS6_peptide906	FALSCH	FALSCH	LITGNEYQFR	A2ASS6	Titin	A2ASS6	TITIN_MOUSE	0.00000177382
A2ASS6_peptide907	FALSCH	FALSCH	EADRNDSGTYDLVLENK	A2ASS6	Titin	A2ASS6	TITIN_MOUSE	0.00000177382
A2ASS6_peptide908	FALSCH	FALSCH	AQNEVGSDACVCAVK	A2ASS6	Titin	A2ASS6	TITIN_MOUSE	0.00000177382
A2ASS6_peptide909	FALSCH	FALSCH	QLSVPVIAK	A2ASS6	Titin	A2ASS6	TITIN_MOUSE	0.00000177382
A2ASS6_peptide910	FALSCH	FALSCH	TSFNVTNLVPGNEYFFR	A2ASS6	Titin	A2ASS6	TITIN_MOUSE	0.00000177382
A2ASS6_peptide911	FALSCH	FALSCH	GKPFPEVAWTK	A2ASS6	Titin	A2ASS6	TITIN_MOUSE	0.00000177382
A2ASS6_peptide912	FALSCH	FALSCH	IGVGKPSAATPFVK	A2ASS6	Titin	A2ASS6	TITIN_MOUSE	0.00000177382
A2ASS6_peptide913	FALSCH	FALSCH	LEPSQLLK	A2ASS6	Titin	A2ASS6	TITIN_MOUSE	0.00000177382
A2ASS6_peptide914	FALSCH	FALSCH	VCAQNQVGIGRPAELK	A2ASS6	Titin	A2ASS6	TITIN_MOUSE	0.00000177382
A2ASS6_peptide915	FALSCH	FALSCH	DSVSLSWLKPEHDGGSR	A2ASS6	Titin	A2ASS6	TITIN_MOUSE	0.00000177382
A2ASS6_peptide916	FALSCH	FALSCH	VPIPTMPIR	A2ASS6	Titin	A2ASS6	TITIN_MOUSE	0.00000177382
A2ASS6_peptide917	FALSCH	FALSCH	IADASPDEGWKR	A2ASS6	Titin	A2ASS6	TITIN_MOUSE	0.00000177382
A2ASS6_peptide918	FALSCH	FALSCH	AEAEWFKENEPLSTK	A2ASS6	Titin	A2ASS6	TITIN_MOUSE	0.00000177382
A2ASS6_peptide919	FALSCH	FALSCH	VRAENAAGIGEPSR	A2ASS6	Titin	A2ASS6	TITIN_MOUSE	0.00000177382
A2ASS6_peptide920	FALSCH	FALSCH	ATNDAGSALCTSSIVIKEPK	A2ASS6	Titin	A2ASS6	TITIN_MOUSE	0.00000177382
A2ASS6_peptide921	FALSCH	FALSCH	IHAENLYGISDPLVSDSMK	A2ASS6	Titin	A2ASS6	TITIN_MOUSE	0.00000177382
A2ASS6_peptide922	FALSCH	FALSCH	IEEPPPTKVPEPPKK	A2ASS6	Titin	A2ASS6	TITIN_MOUSE	0.00000177382
A2ASS6_peptide923	FALSCH	FALSCH	LIIHGCTPEDIK	A2ASS6	Titin	A2ASS6	TITIN_MOUSE	0.00000177382
A2ASS6_peptide924	FALSCH	FALSCH	ELVSGGSCYITK	A2ASS6	Titin	A2ASS6	TITIN_MOUSE	0.00000177382
A2ASS6_peptide925	FALSCH	FALSCH	STITLDWKEPR	A2ASS6	Titin	A2ASS6	TITIN_MOUSE	0.00000177382
A2ASS6_peptide926	FALSCH	FALSCH	ASINVLDLIIPPSFTK	A2ASS6	Titin	A2ASS6	TITIN_MOUSE	0.00000177382
A2ASS6_peptide927	FALSCH	FALSCH	LSETVEETEGNSFK	A2ASS6	Titin	A2ASS6	TITIN_MOUSE	0.00000177382
A2ASS6_peptide928	FALSCH	FALSCH	FRDVIIVK	A2ASS6	Titin	A2ASS6	TITIN_MOUSE	0.00000177382
A2ASS6_peptide929	FALSCH	FALSCH	EEGEFTDKVQIEK	A2ASS6	Titin	A2ASS6	TITIN_MOUSE	0.00000177382
A2ASS6_peptide930	FALSCH	FALSCH	DVTKEDQGEYSFVVDGK	A2ASS6	Titin	A2ASS6	TITIN_MOUSE	0.00000177382
A2ASS6_peptide931	FALSCH	FALSCH	TKDELLHWTK	A2ASS6	Titin	A2ASS6	TITIN_MOUSE	0.00000177382
A2ASS6_peptide932	FALSCH	FALSCH	IEVPISGRPKPSISWTK	A2ASS6	Titin	A2ASS6	TITIN_MOUSE	0.00000177382
A2ASS6_peptide933	FALSCH	FALSCH	ISWYKEEQLLSTGFK	A2ASS6	Titin	A2ASS6	TITIN_MOUSE	0.00000177382
A2ASS6_peptide934	FALSCH	FALSCH	NRVGTGEPVETDSPVEAR	A2ASS6	Titin	A2ASS6	TITIN_MOUSE	0.00000177382
A2ASS6_peptide935	FALSCH	FALSCH	LVCHENTVSLEVSNLELEDTANYTCK	A2ASS6	Titin	A2ASS6	TITIN_MOUSE	0.00000177382
A2ASS6_peptide936	FALSCH	FALSCH	ESDNIWISYSENIATLQFSR	A2ASS6	Titin	A2ASS6	TITIN_MOUSE	0.00000177382
A2ASS6_peptide937	FALSCH	FALSCH	DGKPLKDSPNIQTSFLDNIATLNIFK	A2ASS6	Titin	A2ASS6	TITIN_MOUSE	0.00000177382
A2ASS6_peptide938	FALSCH	FALSCH	YTFESDKGLYQLTINSVTTDDDAEYTVVAR	A2ASS6	Titin	A2ASS6	TITIN_MOUSE	0.00000177382
A2ASS6_peptide939	FALSCH	FALSCH	GSDVILQCEISGTPPFEVVWVK	A2ASS6	Titin	A2ASS6	TITIN_MOUSE	0.00000177382
A2ASS6_peptide940	FALSCH	FALSCH	TFINIIVLDRPGPPTGPVAISDITEESVTLK	A2ASS6	Titin	A2ASS6	TITIN_MOUSE	0.00000177382
A2ASS6_peptide941	FALSCH	FALSCH	SSVSLSWGKPAYDGGSPIIGYLVEVK	A2ASS6	Titin	A2ASS6	TITIN_MOUSE	0.00000177382
A2ASS6_peptide942	FALSCH	FALSCH	EPSYTPGPPSAPR	A2ASS6	Titin	A2ASS6	TITIN_MOUSE	0.00000177382
A2ASS6_peptide943	FALSCH	FALSCH	VPGLIEGNEYR	A2ASS6	Titin	A2ASS6	TITIN_MOUSE	0.00000177382
A2ASS6_peptide944	FALSCH	FALSCH	YQEGVFVR	A2ASS6	Titin	A2ASS6	TITIN_MOUSE	0.00000177382
A2ASS6_peptide945	FALSCH	FALSCH	VIIENVGTK	A2ASS6	Titin	A2ASS6	TITIN_MOUSE	0.00000177382
A2ASS6_peptide946	FALSCH	FALSCH	VTGLTEDHEYEFR	A2ASS6	Titin	A2ASS6	TITIN_MOUSE	0.00000177382
A2ASS6_peptide947	FALSCH	FALSCH	DSCSAQLGVQEPPR	A2ASS6	Titin	A2ASS6	TITIN_MOUSE	0.00000177382
A2ASS6_peptide948	FALSCH	FALSCH	NNEFTVPDLK	A2ASS6	Titin	A2ASS6	TITIN_MOUSE	0.00000177382
A2ASS6_peptide949	FALSCH	FALSCH	RPGPPSTPEASAITK	A2ASS6	Titin	A2ASS6	TITIN_MOUSE	0.00000177382
A2ASS6_peptide950	FALSCH	FALSCH	NSVSLSWEKPEHDGGSR	A2ASS6	Titin	A2ASS6	TITIN_MOUSE	0.00000177382
A2ASS6_peptide951	FALSCH	FALSCH	NAMPEDIDEYAVEIEGK	A2ASS6	Titin	A2ASS6	TITIN_MOUSE	0.00000177382
A2ASS6_peptide952	FALSCH	FALSCH	VSNVAGDNACSGILTVK	A2ASS6	Titin	A2ASS6	TITIN_MOUSE	0.00000177382
A2ASS6_peptide953	FALSCH	FALSCH	HEDLETSAELR	A2ASS6	Titin	A2ASS6	TITIN_MOUSE	0.00000177382
A2ASS6_peptide954	FALSCH	FALSCH	ILGYIVEYQK	A2ASS6	Titin	A2ASS6	TITIN_MOUSE	0.00000177382
[truncated: 10,354 more rows]
