# Supplementary material for: Advanced Fiber Type-Specific Protein Profiles Derived from Adult Murine Skeletal Muscle
Source: Proteomes. 2021 Jun 8;9(2):28. doi: 10.3390/proteomes9020028 (PMC8293376; doi:10.3390/proteomes9020028)
Supplement: Supplementary file 1 [file proteomes-09-00028-s001.zip › FiPSPi/FiPSPi_results/diff_analysis_output.txt]

Feature	P-value (Anova)	Adj. p-value	Max. mean ratio
A0A0A0MQA5_P68368_peptide1	0.00000000349093421222615	0.0000000122470290233739	1.52221913848531
A0A0A0MQA5_P68368_peptide2	0.121278216821404	0.140635988337514	1.34573097655633
A0A0A0MQA5_P68368_peptide4	0.0000849991777547146	0.000162325568024083	1.46365771211299
A0A0A0MQA5_P68368_peptide5	0.000290024724102128	0.000513949062941543	1.37240098414296
A0A0A0MQA5_P68368_peptide6	0.328849532198958	0.353085921305941	1.13291001418645
A0A0A0MQA5_P68368_peptide8	0.0000352133231004024	0.000071042622698188	1.60365021294074
A0A0A0MQA5_P68368_peptide9	0.240972168619806	0.26468688997604	1.14666021504071
A0A0A0MQA5_P68368_peptide10	0.00000000440248783214636	0.0000000152135909105882	1.54166571365887
A0A0A6YW67_contaminant_RS27A_HUMAN_E9Q4P0_E9Q5F6_E9Q9J0_E9QNP0_P0CG49_P0CG50_P62983_P62984_Q5SX22_peptide1	0.514589103280944	0.538112065690085	1.07403900377549
A0A0A6YW67_contaminant_RS27A_HUMAN_E9Q4P0_E9Q5F6_E9Q9J0_E9QNP0_P0CG49_P0CG50_P62983_P62984_Q5SX22_peptide2	0.162074429884394	0.183335521830814	1.18437832139784
A0A0G2JDL9_P62835_Q99JI6_peptide1	0.00081905683720654	0.0013470881315435	1.23993221082044
A0A0N4SUN3_A0A0N4SVX9_A0A0N4SWG7_A0A0N4SWH3_E9PXU9_E9QL12_Q9ESD7_peptide1	0.00000000000000536433484266039	0.0000000000000394906352246914	1.96351357005747
A0A0N4SVQ1_Q62425_peptide1	0.20281940489714	0.225192183215116	1.29364052801031
A0A0N4SVQ1_Q62425_peptide2	0.00000000000000041797303876293	0.00000000000000347432243632369	2.14189344373094
A0A0R3P9C8_Q9DC69_peptide1	0.00547033415365651	0.00793599839482245	1.4659299429855
A0A0R3P9C8_Q9DC69_peptide2	0.000117421577708551	0.000220953723383595	1.32613630584052
A0A0R3P9C8_Q9DC69_peptide6	0.00000000158015682119881	0.00000000576267994871976	2.04386498752306
A0A0R3P9C8_Q9DC69_peptide7	0.00000629810501647244	0.0000140315170144607	1.51803721607598
A0A0R3P9C8_Q9DC69_peptide8	0.000697291711731635	0.00115783050874215	2.06035024627023
A0A0R4J166_Q9D783_peptide1	0.0000000000000342509629673419	0.000000000000230113265761171	1.78475638015985
A0A0R4J166_Q9D783_peptide2	0.0000000000000276373316049029	0.000000000000189356767035572	1.96559234733209
A0A0R4J166_Q9D783_peptide6	0.000000000000000308628432595833	0.00000000000000259660638731084	1.82070344457726
A0A0R4J1B1_A2A6H6_A2A6I8_A2A6J0_A2A6J1_J3QP61_Q9QZ47_Z4YJU0_Z4YKE7_Z4YKF8_Z4YKG3_Z4YKG8_Z4YKH8_Z4YNB2_peptide1	0.0000000000000018798457881004	0.0000000000000146575018069349	2.49617566874818
A0A0R4J1B1_A2A6H6_A2A6I8_A2A6J0_A2A6J1_J3QP61_Q9QZ47_Z4YJU0_Z4YKE7_Z4YKF8_Z4YKG3_Z4YKG8_Z4YKH8_Z4YNB2_peptide2	0.0000000000000000000000000227729969879104	0.000000000000000000000000818644878734234	2.62735163487201
A0A0R4J1B1_A2A6H6_A2A6I8_A2A6J0_A2A6J1_J3QP61_Q9QZ47_Z4YJU0_Z4YKE7_Z4YKF8_Z4YKG3_Z4YKG8_Z4YKH8_Z4YNB2_peptide3	0.0000000000000000000000000537839365758239	0.00000000000000000000000175145807578683	2.85050427177475
A0A0R4J1B1_A2A6H6_A2A6I8_A2A6J0_A2A6J1_J3QP61_Q9QZ47_Z4YJU0_Z4YKE7_Z4YKF8_Z4YKG3_Z4YKG8_Z4YKH8_Z4YNB2_peptide4	0.000000000000000000115626423300485	0.00000000000000000151684331609356	1.94105122239125
A0A0R4J1B1_A2A6H6_A2A6I8_A2A6J0_A2A6J1_J3QP61_Q9QZ47_Z4YJU0_Z4YKE7_Z4YKF8_Z4YKG3_Z4YKG8_Z4YKH8_Z4YNB2_peptide5	0.0000000000000465154712860103	0.000000000000308764567193469	2.65617761366169
A0A0R4J1B1_A2A6H6_A2A6I8_A2A6J0_A2A6J1_J3QP61_Q9QZ47_Z4YJU0_Z4YKE7_Z4YKF8_Z4YKG3_Z4YKG8_Z4YKH8_Z4YNB2_peptide7	0.000000205291064441693	0.000000565981739416937	2.19211042681003
A0A0R4J1B1_A2A6H6_A2A6I8_A2A6J0_A2A6J1_J3QP61_Q9QZ47_Z4YJU0_Z4YKE7_Z4YKF8_Z4YKG3_Z4YKG8_Z4YKH8_Z4YNB2_peptide10	0.00000911912718184404	0.0000197819310653168	2.50235056081858
A0A0R4J1B1_A2A6H6_A2A6I8_A2A6J0_A2A6J1_J3QP61_Q9QZ47_Z4YJU0_Z4YKE7_Z4YKF8_Z4YKG3_Z4YKG8_Z4YKH8_Z4YNB2_peptide15	0.0000017770180409261	0.00000433341326307083	1.65239231271972
A0A0R4J1N7_B7ZW98_D3YTV8_E9QNT8_G5E8J2_Q02357_peptide1	0.0000000160847546537045	0.000000051942945780547	1.29934746080495
A0A0R4J1N8_D3YVJ8_Q8CEE7_peptide1	0.0000000000000000000000534982248415743	0.00000000000000000000113040523940059	2.37087785655844
A0A0R4J1V0_Q9JIL4_peptide1	0.0143312379496236	0.0194933005624364	1.31310031731583
A0A0R4J275_Q7TMF3_peptide1	0.000202916326840218	0.000368793429214527	1.50014075794357
A0A0R4J275_Q7TMF3_peptide2	0.0000013258269221124	0.00000329729462749967	1.96159622249346
A0A0R4J275_Q7TMF3_peptide3	0.0000000155820421810767	0.0000000504457225230648	1.44523436888384
A0A0R4J275_Q7TMF3_peptide4	0.216467260465261	0.239768458170405	1.17841609394293
A0A140LIU4_P56392_peptide1	0.00000000000000000021288912830997	0.00000000000000000275363134187849	2.01143343100942
A0A1B0GQU8_P35980_peptide1	0.0803173317120297	0.0963668722058509	1.11016715674568
A0A1B0GQU8_P35980_peptide2	0.000000000828757264473685	0.00000000314246590145638	1.36180010018387
A0A1B0GQU8_P35980_peptide3	0.00000496080526612361	0.0000112830805066805	1.43132493052466
A0A1B0GQU8_P35980_peptide4	0.000929158998813651	0.00151111169724805	1.36078222737115
A0A1B0GQU8_P35980_peptide5	0.0000000000000902761669390828	0.000000000000569212824800413	1.41556626997555
A0A1B0GSX0_P06151_Q564E2_peptide1	0.00000000000391128914535363	0.000000000020086175054432	2.17523823141098
A0A1B0GSX0_P06151_Q564E2_peptide4	0.000000000298223751110796	0.00000000121932546982966	2.55435860687825
A0A1B0GSX0_P06151_Q564E2_peptide6	0.00000000112740535309908	0.00000000420007808530046	3.20858537761731
A0A1B0GSX6_peptide2	0.0000000449462863939845	0.000000136117418751148	1.4826362056048
A0A1B0GT92_Q9Z1E4_peptide1	0.00000302508099372948	0.00000711420916792116	1.56342723539159
A0A1B0GT92_Q9Z1E4_peptide4	0.00462180072795431	0.00679041635614519	1.4571464675558
A0A1B0GT92_Q9Z1E4_peptide5	0.000499809749146791	0.000855051536241234	1.77136952838628
A0A1B0GT92_Q9Z1E4_peptide8	0.135229019326502	0.155252561383558	1.19955314460512
A0A1B0GT92_Q9Z1E4_peptide17	0.000241222847341763	0.000434803909870145	1.41803734310623
A0A1C7ZMY0_A0A1D5RLB6_O55040_peptide1	0.000000179532876283088	0.0000004984423285372	2.96833392411121
A0A1D5RLW5_A0A1D5RM85_P62717_peptide1	0.00628967834053683	0.00904876800759145	1.1602300836555
A0A1D5RLW5_A0A1D5RM85_P62717_peptide2	0.675670596813769	0.692944131893483	1.05264620185518
A0A1L1STE6_Q9D6R2_peptide1	0.0000000820520409763892	0.00000023757327345465	1.46604147567398
A0A1L1STE6_Q9D6R2_peptide4	0.000000388686500465381	0.0000010335103105554	1.5402424936371
A0A1L1STE6_Q9D6R2_peptide5	0.00000176015889227043	0.00000430399276837857	1.68520349151372
A0A1W2P6F6_A0A1W2P7Q9_Q60605_peptide2	0.000000000000000000000000000000000706144668233078	0.000000000000000000000000000000302142823688123	8.49572886592618
A0A1W2P756_P62075_peptide1	0.82272654992842	0.831133974526229	1.52269804879572
A0A1W2P768_E0CZ27_F8WI35_P02301_P68433_P84228_P84244_peptide1	0.000000000000000000774334417157652	0.00000000000000000923861063229475	2.26531737609701
A0A1W2P768_E0CZ27_F8WI35_P02301_P68433_P84228_P84244_peptide2	0.0000000000295628753676454	0.000000000135480197049077	1.59010740637051
A0A1Y7VKY1_F6YVP7_P62270_peptide1	0.0464861064961882	0.0580133195588137	1.15540353573502
A0A1Y7VLP0_P56379_peptide1	0.000000000123819075142345	0.000000000523253740448872	2.75046870278822
A0A2I3BQF4_P62889_peptide1	0.402101392018923	0.428083328118607	1.10702931256916
A0A2I3BQF4_P62889_peptide2	0.0479797181956558	0.0597695139359025	1.43362508415556
A1BN54_peptide1	0.00000154751516159901	0.00000381096260436483	1.8038708228275
A1BN54_peptide2	0.00246331110929161	0.00374534685112584	1.70678700792089
A1BN54_peptide3	0.000000000000000000236348888215418	0.00000000000000000304285452362919	6.03217782899755
A1BN54_peptide4	0.00000000007867611220616	0.000000000339214141100702	1.38523141129892
A1BN54_peptide5	0.00010966800393245	0.000207350433664632	1.25124388986745
A1BN54_peptide6	0.0987368442827837	0.116249929806357	1.18074178584715
A1BN54_peptide7	0.00000547810091913352	0.0000123782721176829	2.40435458640104
A1BN54_peptide8	0.000433347848813727	0.000747822222890521	2.55462882545445
A1BN54_peptide9	0.000000000000000000163685855117007	0.00000000000000000213718135360318	4.34404363108874
A1BN54_peptide10	0.0000000000000000000000000000000163046603744759	0.00000000000000000000000000000282070624478434	7.55727369036469
A1BN54_peptide11	0.173952976695653	0.196131095516728	1.25252395316323
A1BN54_peptide12	0.0000000000000000000400708292523878	0.000000000000000000546384509214825	4.62470102601729
A1BN54_peptide13	0.131845429691067	0.151493627806091	1.20929622532302
A1BN54_peptide16	0.000159668593275289	0.000295232241941215	1.46279135063403
A2AAJ9_peptide1	0.0000000000000000000000106188774037346	0.000000000000000000000253388384944288	2.32821423169536
A2AAJ9_peptide2	0.0000000000000000000000080863927284391	0.000000000000000000000198747174157778	1.8272881575471
A2AAJ9_peptide3	0.00000000000000000000000123993536845468	0.0000000000000000000000333217582512871	1.84661424632988
A2AAJ9_peptide4	0.0000000000000000000000424528764850607	0.000000000000000000000925272142603528	1.85840404313498
A2AAJ9_peptide5	0.00000000000894982530782913	0.0000000000436915634075327	1.58400628208188
A2AAJ9_peptide6	0.00000000000000000000270755001622278	0.0000000000000000000451475809934016	2.15173195701051
A2AAJ9_peptide7	0.000000000000000000246681614388927	0.00000000000000000316117920661366	2.00734434610271
A2AAJ9_peptide8	0.000000000000110684457521064	0.00000000000068083239648512	1.61488071284209
A2AAJ9_peptide9	0.000000000000000211052321874087	0.00000000000000183125572860826	1.37453638721206
A2AAJ9_peptide10	0.000000000000079911559984329	0.000000000000508494708130167	1.82149370405488
A2AAJ9_peptide11	0.000000000000236825565423763	0.00000000000142198083534268	1.84513167716347
A2AAJ9_peptide12	0.00000000000000000444410412736222	0.000000000000000048051875877104	2.86623061795122
A2AAJ9_peptide13	0.000000000000000286809511113085	0.00000000000000242779427144043	1.9741169544969
A2AAJ9_peptide15	0.00567962102727262	0.00822668289036662	1.26016293626173
A2AAJ9_peptide18	0.000000000888487928917696	0.0000000033597467038855	1.44207909695924
A2AAJ9_peptide27	0.00000000000000664043036979144	0.0000000000000483702927989018	1.38406498171822
A2AAJ9_peptide28	0.000000000000340297805095365	0.00000000000199564475530502	1.85204297063518
A2AAJ9_peptide30	0.144471458009829	0.165042094829223	1.26172657237899
A2AAJ9_peptide31	0.282054857341394	0.306115141504936	1.16013803581642
A2AAJ9_peptide42	0.0113089786126286	0.0156672936935716	1.34794047753062
A2AAJ9_peptide45	0.000308871684362366	0.000544211853796964	1.48392906808888
A2AAJ9_peptide50	0.0194410308604814	0.0258218682446318	1.22741762247447
A2AAJ9_peptide51	0.00000000000706011478526771	0.0000000000351481973482393	1.7093771334537
A2AAJ9_peptide52	0.000000177521413033875	0.000000493848513847	1.38467109949011
A2AAJ9_peptide53	0.00370164885724934	0.00550869034240117	1.22998106054309
A2AAJ9_peptide55	0.00887556335159253	0.0124708423133036	1.1692367495996
A2AAJ9_peptide56	0.553341708556781	0.57537560078331	1.12682493198312
A2AAJ9_peptide59	0.000000000000921253247588126	0.00000000000516200200268003	1.41595611994373
A2AAJ9_peptide63	0.00000145929938727626	0.00000360655419998277	1.59780562266183
A2AAJ9_peptide64	0.000287642588360054	0.000511364601528986	1.33836977043402
A2AAJ9_peptide65	0.0000000000021700746635179	0.0000000000115293026269051	1.48387503556758
A2AAJ9_peptide66	0.0000689594727675487	0.000133017296599704	1.38883650060443
A2AAJ9_peptide72	0.00000000218240559808845	0.00000000787600872947697	1.5843122888286
A2AAJ9_peptide73	0.00000196240321854227	0.00000474819240290648	1.46312286766587
A2AAJ9_peptide79	0.00183928462346582	0.00285058221598735	1.39006193296233
A2AAJ9_peptide81	0.0000000000000000334328296037446	0.000000000000000325852367405511	1.72088975096829
A2AAJ9_peptide82	0.00000138447196482989	0.00000343388745398669	1.37892754367526
A2AAJ9_peptide85	0.0000000030822427118407	0.0000000109380100338142	1.89691567689429
A2AAJ9_peptide88	0.0380442266937351	0.0482614204804119	1.38750946058394
A2AAJ9_peptide95	0.0000000000865428657329977	0.00000000037197306265363	1.65697720978449
A2AAJ9_peptide96	0.317210708951435	0.341118586782273	1.14323900286994
A2AAJ9_peptide98	0.000000000000000221322050314433	0.00000000000000190254483003215	1.79419829048774
A2ABU4_peptide1	0.000000000000000000000000000027889569178488	0.00000000000000000000000000208644128340689	6.53674349365296
A2ABU4_peptide3	0.00000000000000000000000000224409753138281	0.0000000000000000000000001001880962398	7.35006473472528
A2ABU4_peptide4	0.00000000000000000000000120346695048989	0.0000000000000000000000326587894015296	7.14096030357137
A2ABU4_peptide22	0.00000000000000000000738843804185634	0.000000000000000000112369211537683	5.05985603529846
A2ACG7_Q9DBG6_peptide1	0.00034721751900594	0.000607137139992698	1.49015083998814
A2AEX6_A2AEX8_P97447_peptide3	0.0000000316420020509426	0.0000000982480808352367	3.50348832271474
A2AG06_peptide1	0.000000628732192906337	0.00000162647729903247	1.54994039863585
A2AGN7_B7ZCF1_O88685_peptide1	0.19931634849159	0.221866921546133	1.10312050530843
A2AGN7_B7ZCF1_O88685_peptide2	0.0625278163721606	0.0762453725630575	1.20938669421585
A2AI87_A2AI88_A2AI89_A2AI91_P18826_peptide1	0.0000000000000000000000000903945010544923	0.00000000000000000000000287599975768775	3.02229191036408
A2AJY2_O35206_peptide1	0.00000563565180635544	0.0000127031630293093	1.31099986508555
A2AJY2_O35206_peptide5	0.000486703457206306	0.000835210892465627	1.39795594548784
A2AKD7_Q61234_peptide1	0.00000128920962381862	0.00000320911172547658	1.3894390337881
A2AKH7_Q8JZX5_Q9D1G5_peptide1	0.00000000016624352107845	0.000000000697215252038106	3.99513757036153
A2AKU9_peptide1	0.0000000000000000000580615472021721	0.00000000000000000077639788722518	2.22751807634728
A2AKU9_peptide2	0.0000000000000000219028605190465	0.000000000000000217301497909393	2.00576014900666
A2AKU9_peptide3	0.00000161370320180656	0.00000396338106708125	1.92728359820106
A2AKU9_peptide4	0.0000000000000148886060602182	0.000000000000104333320442238	2.18066478245501
A2AKU9_peptide6	0.0000000000723385356846635	0.000000000314337624450783	1.65500303602272
A2AKU9_peptide7	0.768722328483652	0.779708100125595	1.05655704393511
A2AKU9_peptide8	0.0000279933084912511	0.0000574818085339637	3.00453018559446
A2AL76_A2AL77_A2AL78_Q9CR06_peptide1	0.0226463196922988	0.0296944637178034	1.11607726527705
A2AL76_A2AL77_A2AL78_Q9CR06_peptide2	0.000000271225160920669	0.000000733872185169514	1.61424490950401
A2AP32_Q3UIU2_peptide1	0.09652211900831	0.113739133850576	1.30159922892602
A2AQB2_peptide1	0.214424187953148	0.237600541334793	1.05519604150581
A2AQB2_peptide2	0.0000287021414224447	0.000058762964095656	1.18505023012657
A2AQB2_peptide3	0.000535270194723392	0.000910090847048127	1.50430134713418
A2AQB2_peptide4	0.00000490001418808186	0.0000111631598951527	1.20979559827011
A2AQB2_peptide5	0.00000193082437658056	0.00000468406825098597	1.27936823392097
A2AQB2_peptide6	0.00000000000293931465541244	0.000000000015322077149118	1.38439898840603
A2AQB2_peptide8	0.0887327507922799	0.105548884483468	1.20530504395583
A2AQB2_peptide9	0.000621745118547271	0.00103987340673042	1.5031883727533
A2ASS6_peptide1	0.000000000929678619630631	0.00000000350115703284025	1.24514284931144
A2ASS6_peptide2	0.000299134414711714	0.000528738224726708	1.35354037946019
A2ASS6_peptide3	0.000000132453688427453	0.000000374496230405709	1.287322052711
A2ASS6_peptide4	0.000000000611837547897262	0.00000000237860439969048	1.34069395091811
A2ASS6_peptide5	0.00154646466105927	0.00242527715683403	1.14923457353521
A2ASS6_peptide6	0.0219094032193245	0.0287554424424326	1.16325305212631
A2ASS6_peptide7	0.0000816322997820893	0.000156156327433879	1.16489597193155
A2ASS6_peptide8	0.000727436081975306	0.00120534479268354	1.22279741725003
A2ASS6_peptide9	0.000000123063012808625	0.00000034865754294194	1.23988947700153
A2ASS6_peptide10	0.00246628190722919	0.00374679929704194	1.14277512366137
A2ASS6_peptide11	0.000033527699800277	0.0000677901190994644	1.20185521832569
A2ASS6_peptide12	0.000000207437388710029	0.000000571330041740656	1.2689847413287
A2ASS6_peptide13	0.00000365100632284391	0.00000847817575640264	1.20419235882207
A2ASS6_peptide14	0.00137178735377125	0.00216359395740103	1.20506895599671
A2ASS6_peptide15	0.00000000342945336679266	0.0000000120466077655864	1.27512736270014
A2ASS6_peptide16	0.000258083079514063	0.000462977293645449	1.33875913466858
A2ASS6_peptide17	0.00414405120967715	0.00610795194269774	1.15749843654197
A2ASS6_peptide18	0.000000450541575111427	0.0000011877134094366	1.28514302968507
A2ASS6_peptide19	0.00000277335142107199	0.0000065556248791864	1.31619713565325
A2ASS6_peptide20	0.000000000209328648932077	0.000000000862234672982125	1.37476040991844
A2ASS6_peptide21	0.0000000262034218693214	0.000000082234775208936	1.21755599895268
A2ASS6_peptide22	0.00196127220669932	0.00302440193211349	1.12274137345813
A2ASS6_peptide23	0.000000416095652706526	0.00000110110207140694	1.27062380215892
A2ASS6_peptide24	0.00291668289964907	0.0043758147784437	1.4845221078604
A2ASS6_peptide25	0.0191239710935558	0.0254495923014243	1.13446427375592
A2ASS6_peptide26	0.000260757316829878	0.000467471666441128	1.18174196387932
A2ASS6_peptide27	0.0414517591797499	0.0521229240481609	1.26212482200932
A2ASS6_peptide28	0.000000000453216443074736	0.00000000180244700349263	1.33501330914576
A2ASS6_peptide29	0.0162391975413966	0.0217992719663364	1.12363839697853
A2ASS6_peptide30	0.000000308810040603175	0.000000829889507174357	1.21515250472289
A2ASS6_peptide31	0.0000440190849903048	0.000086969898110752	1.12574935625893
A2ASS6_peptide32	0.000158136203775653	0.000292789974616058	1.20222467775299
A2ASS6_peptide33	0.000000242867040016716	0.000000662321149523418	1.20706288982402
A2ASS6_peptide34	0.0000000000650539565303414	0.000000000284021059425844	1.31556727335824
A2ASS6_peptide35	0.00000500116511719234	0.0000113655378032746	1.28996680772473
A2ASS6_peptide36	0.000662193854819961	0.00110352353410093	1.11589941088762
A2ASS6_peptide37	0.000000000000469579836709791	0.00000000000271924056069603	1.63666870246775
A2ASS6_peptide38	0.000000217091026084072	0.000000596138849405467	1.32757979746801
A2ASS6_peptide39	0.57245485744044	0.59368866444179	1.06568656807325
A2ASS6_peptide40	0.404511002234247	0.430483065814839	1.08596585399812
A2ASS6_peptide41	0.00000000103055830706561	0.00000000385484512696972	1.27850409715844
A2ASS6_peptide42	0.00000000142003885092245	0.00000000519929568697531	1.25576829452679
A2ASS6_peptide43	0.000926472926836523	0.00150762907788565	1.35871719519364
A2ASS6_peptide44	0.000000000000087554848640974	0.000000000000553763616944721	1.39045700103641
A2ASS6_peptide45	0.0000000463005392240167	0.000000139607726113375	1.29088584764591
A2ASS6_peptide46	0.00000642591991662437	0.0000142637901597564	1.2908946845516
A2ASS6_peptide47	0.00263802053100285	0.00398583014727941	1.12054889786821
A2ASS6_peptide48	0.00000557051972302864	0.0000125665840206547	1.50790040457832
A2ASS6_peptide49	0.0000157748352829372	0.0000333318656970765	1.24025500377847
A2ASS6_peptide50	0.0196107421518673	0.026009839135778	1.31589749914494
A2ASS6_peptide51	0.000000000784053804527953	0.00000000298934012525258	1.27316748664483
A2ASS6_peptide52	0.000101466965303115	0.00019250209729885	1.2199815864118
A2ASS6_peptide53	0.00409309857837647	0.00603928404314822	1.20681655390452
A2ASS6_peptide54	0.00000153757585749922	0.00000378985750094198	1.27013357294524
A2ASS6_peptide55	0.00195320017305398	0.00301363326589377	1.49774592367426
A2ASS6_peptide56	0.0000253394135895763	0.0000522649007570397	1.25218668078972
A2ASS6_peptide57	0.249142409836542	0.273335786931252	1.16734796476037
A2ASS6_peptide58	0.0000000462833775433313	0.000000139607726113375	1.28808078157858
A2ASS6_peptide59	0.00000000341250555910458	0.0000000120023067186804	1.26299973524233
A2ASS6_peptide60	0.000000021480677243357	0.0000000680380970483016	1.26734402293953
A2ASS6_peptide61	0.0000000000000000000000000000000226622006187122	0.0000000000000000000000000000036899394889762	6.30887211275272
A2ASS6_peptide62	0.000141503486554665	0.000263403934622267	1.21273442981698
A2ASS6_peptide63	0.0000015950702116297	0.00000392109622183926	1.27434792608269
A2ASS6_peptide64	0.508927650067756	0.533079267003817	1.07451115815253
A2ASS6_peptide65	0.00035427059385373	0.000618298236940179	1.27079350286212
A2ASS6_peptide66	0.00000507775368923335	0.0000115206739440967	1.18981531038529
A2ASS6_peptide67	0.000000588929887903116	0.00000153354461873549	1.19296955524064
A2ASS6_peptide68	0.00129642625683583	0.00205645150654532	1.31985778298314
A2ASS6_peptide69	0.00000421346633262252	0.0000096867730969262	1.20503912038852
A2ASS6_peptide70	0.000000000000000000757483735252974	0.00000000000000000907668822155944	1.73011100382004
A2ASS6_peptide71	0.0052556226228248	0.00763250966420726	1.0991747218663
A2ASS6_peptide72	0.0487431321989445	0.060584189459667	1.39359262187667
A2ASS6_peptide73	0.0000000000000000581793072171773	0.000000000000000547756198561724	1.64725197284676
A2ASS6_peptide74	0.0532415464033225	0.0657913394841056	1.11673955473504
A2ASS6_peptide75	0.193456960597298	0.216097202152268	1.07266392228915
A2ASS6_peptide76	0.0128763562416642	0.0176706762899982	1.12080250585535
A2ASS6_peptide77	0.000000142426061919677	0.000000399427902121241	1.40440376184956
A2ASS6_peptide78	0.000757182004834126	0.00125052493399813	1.74094845018367
A2ASS6_peptide79	0.346592673274316	0.370985506428193	1.08124092110603
A2ASS6_peptide80	0.0000598596415409892	0.00011635638187181	1.56303368646864
A2ASS6_peptide81	0.00000225955736972882	0.0000054245054634947	1.60736455565163
A2ASS6_peptide82	0.000000000758219183025285	0.00000000289882693178728	1.40257809312068
A2ASS6_peptide83	0.552122163423506	0.574323242523962	1.16585403880707
A2ASS6_peptide84	0.13004982683518	0.149803545850927	1.11323822772229
A2ASS6_peptide85	0.00000307218737311907	0.00000721885793615754	1.26873672675624
A2ASS6_peptide86	0.0113841057147335	0.0157629714895147	1.11222976891008
A2ASS6_peptide87	0.375897177781621	0.400956989633729	1.15960187771985
A2ASS6_peptide88	0.0000179088003164831	0.0000376683581124811	1.29513659564993
A2ASS6_peptide89	0.023066261807903	0.0301879019783809	1.2145150110997
A2ASS6_peptide90	0.000587206885483138	0.000990486690443222	1.27073642870174
A2ASS6_peptide91	0.000000379024625668152	0.00000101170700467642	1.66118720447711
A2ASS6_peptide92	0.0685318193711477	0.082981660550891	1.41624311093379
A2ASS6_peptide93	0.00000000000525624027434473	0.0000000000266470202919161	1.36961472977044
A2ASS6_peptide94	0.000000217420763361639	0.000000596452599588719	1.37494322093785
A2ASS6_peptide95	0.0263804745376748	0.0341699361349012	1.35966193039244
A2ASS6_peptide96	0.536416672060662	0.559036652207799	1.09084323262306
A2ASS6_peptide97	0.0197715407032102	0.0261854663476009	1.18583584595982
A2ASS6_peptide98	0.0000000105398221781903	0.0000000346899260276227	1.3274036470887
A2ASS6_peptide99	0.113639404237203	0.132443735127822	1.22804585176847
A2ASS6_peptide100	0.0244490375562056	0.0318470286849774	1.14856371900676
A2ASS6_peptide101	0.000794958624988709	0.00131056907323928	1.2988880212423
A2ASS6_peptide102	0.0229391519421194	0.0300357486167391	1.18587204157084
A2ASS6_peptide103	0.000000000648652928903008	0.00000000251114868140353	1.49359971228253
A2ASS6_peptide104	0.0561734826621615	0.0688610274618525	1.32063099360269
A2ASS6_peptide105	0.125533741162161	0.145214157272052	1.20731598276929
A2ASS6_peptide106	0.0159692514225667	0.021489007261869	1.3138467615624
A2ASS6_peptide107	0.000000137893024300614	0.000000387894198439126	1.72144833124217
A2ASS6_peptide108	0.453531926482988	0.478238618097109	1.18601691779984
A2ASS6_peptide109	0.0027571908961608	0.00415454785006701	1.28476839845765
A2ASS6_peptide110	0.00054158421752432	0.000920260966302835	1.40503101420348
A2ASS6_peptide111	0.0892838256357274	0.106067652085705	1.34626477626686
A2ASS6_peptide112	0.000000250680624662242	0.000000680278401044201	1.37934087380899
A2ASS6_peptide113	0.0393095631854491	0.0497298313059063	1.10937253396711
A2ASS6_peptide114	0.0137146491717427	0.0187097826059063	1.30828048131983
A2ASS6_peptide115	0.0000851715379107328	0.000162477475490633	1.48716195807198
A2ASS6_peptide116	0.0289902515202613	0.0373928314110361	1.46692658393837
A2ASS6_peptide117	0.00452500410266145	0.0066552663954128	1.63998072233844
A2ASS6_peptide118	0.000360729084435108	0.000628381438462165	1.17468470547197
A2ASS6_peptide119	0.0106753218998367	0.0148191028178275	1.38646723477546
A2ASS6_peptide120	0.329957000234101	0.35413764119736	1.23198002279266
A2ASS6_peptide121	0.256359542983049	0.280697474278908	1.11343430831371
A2ASS6_peptide122	0.014175069566831	0.0192903601578113	1.17377590605324
A2ASS6_peptide123	0.00164532195093832	0.00256722162356104	1.39829884978168
A2ASS6_peptide124	0.107947044817233	0.126448336882819	1.26681639877617
A2ASS6_peptide125	0.00000000981844173313863	0.0000000324313206650689	1.37266082763374
A2ASS6_peptide126	0.00613103012747829	0.00883890176711454	1.20247397899928
A2ASS6_peptide127	0.0000308915896199324	0.0000628734706382154	1.27870173448825
A2ASS6_peptide128	0.744138707811289	0.7572705673609	1.12576668320311
A2ASS6_peptide129	0.311824605346924	0.335587289113641	1.28025845704294
A2ASS6_peptide130	0.000128348191774236	0.000240370632497351	1.55676946664964
A2ASS6_peptide131	0.000354263100288405	0.000618298236940179	2.0523737464288
A2ASS6_peptide132	0.00310780904597138	0.00464995429148582	1.24760425638079
A2ASS6_peptide133	0.000552174256281625	0.000937105052965995	1.96023138506085
A2ASS6_peptide134	0.00000273250255290407	0.00000647011725101664	1.61477832109522
A2ASS6_peptide135	0.000000000105520387685185	0.000000000447976124405816	1.65307021790596
A2ASS6_peptide136	0.000000000962933965651731	0.00000000361165476547966	1.66226143402069
A2ASS6_peptide137	0.000000465793174855383	0.0000012244211851849	1.3001108464177
A2ASS6_peptide138	0.000810917711011172	0.00133449478244883	1.52174605182247
A2ASS6_peptide139	0.041707567037959	0.0524042421974901	1.22096306271252
A2ASS6_peptide140	0.25662088948107	0.280761510704981	1.1495085623652
A2ASS6_peptide141	0.0895080586119723	0.106288419664496	1.21638306638746
A2ASS6_peptide142	0.584860741627974	0.604968061594257	1.16362393155081
A2ASS6_peptide143	0.154043713066308	0.174966351156152	1.22171048120522
A2ASS6_peptide144	0.000416200507510282	0.000719577142278864	1.28443998678987
A2ASS6_peptide145	0.0000000181400871715397	0.0000000581154644569697	1.59579805178583
A2ASS6_peptide146	0.305796660641253	0.329679501713771	1.17062900938807
A2ASS6_peptide147	0.000000301911388701917	0.000000812138701581057	1.63991459839359
A2ASS6_peptide148	0.0000000214831274639507	0.0000000680380970483016	1.55830259317513
A2ASS6_peptide149	0.561551519027588	0.583126462550867	1.07399126838995
A2ASS6_peptide150	0.0353453178433346	0.0451064268281928	1.18702688765915
A2ASS6_peptide151	0.000575958670968865	0.000973292796850927	1.23803313837829
A2ASS6_peptide152	0.289461605870305	0.313347565525618	1.17375676462178
A2ASS6_peptide153	0.0000000209240977825742	0.0000000665723019105348	1.58048303491542
A2ASS6_peptide154	0.00000325138730312484	0.00000761407788075258	1.60097730953971
A2ASS6_peptide155	0.0000542769621782625	0.000106100728325869	1.40417116993743
A2ASS6_peptide156	0.108802163298706	0.127311683400822	1.15070550796298
A2ASS6_peptide157	0.000000183101218933566	0.000000506824174008111	1.70566843912263
A2ASS6_peptide158	0.0000956135804349875	0.000182146173877526	1.41142881970012
A2ASS6_peptide159	0.0000465785651414204	0.000091764746129147	1.6026420085094
A2ASS6_peptide160	0.0178562949062161	0.0238428481912235	1.33240362386959
A2ASS6_peptide161	0.305858728468557	0.329679501713771	1.1840016465148
A2ASS6_peptide162	0.0000000000000000306949199456086	0.000000000000000300224517347861	5.59481454079411
A2ASS6_peptide163	0.00000217957061915749	0.00000525069754032023	1.4100465693829
A2ASS6_peptide164	0.150681158023609	0.17149894959266	1.35424849583106
A2ASS6_peptide165	0.276377889545826	0.300713049631622	1.11915863915668
A2ASS6_peptide166	0.336435432060056	0.360671291999317	1.16195529531463
A2ASS6_peptide167	0.00000394028465483917	0.00000909206396122873	1.63902166072539
A2ASS6_peptide168	0.0000136129730858336	0.0000289406370979934	2.11398076473033
A2ASS6_peptide169	0.0469430403851219	0.0585307818855934	1.17094932933142
A2ASS6_peptide170	0.000000443001653165061	0.00000117006543507719	1.69046689616446
A2ASS6_peptide171	0.0169702101035331	0.022725467618084	1.3915182634726
A2ASS6_peptide172	0.000192527338671106	0.000350833228072166	1.86252663138027
A2ASS6_peptide173	0.000667362583239485	0.00111146788833146	1.50878588704099
A2ASS6_peptide174	0.91893520112266	0.924613826502189	1.07692187841233
A2ASS6_peptide175	0.00381614574051053	0.00566689453311864	1.85875887245613
A2ASS6_peptide176	0.00211694856586248	0.00325358891188636	1.57015018512846
A2ASS6_peptide177	0.135934952025269	0.155998319737125	1.26063092847564
A2ASS6_peptide178	0.0882777669656914	0.105052819845672	1.24230209797436
A2ASS6_peptide179	0.00000000837329652720639	0.000000027890836085809	1.99709376078423
A2ASS6_peptide180	0.31914214023829	0.342929132057293	1.16215369146643
A2ASS6_peptide181	0.0000000000000000000000000322070047696541	0.00000000000000000000000110060480496793	6.22565682860632
A2ASS6_peptide182	0.00480814844583645	0.00704177507834672	1.83759680064592
A2ASS6_peptide183	0.000579243783103366	0.000978246974759072	1.30512455179544
A2ASS6_peptide184	0.536989030907588	0.559422520719685	1.09107678351339
A2ASS6_peptide185	0.28271060494359	0.306639088747593	1.13554074923431
A2ASS6_peptide186	0.0603955255299139	0.0737427501838561	1.20607740358746
A2ASS6_peptide187	0.231768234680929	0.255387927387265	1.24612403654227
A2ASS6_peptide188	0.121584940852956	0.140932628258367	1.24158528057549
A2ASS6_peptide189	0.0000380848538206176	0.0000762247833517495	1.69536459972342
A2ASS6_peptide190	0.00179892309429364	0.00279125333966187	1.64857208047491
A2ASS6_peptide191	0.000188400536381818	0.000343992536085008	1.44446249463374
A2ASS6_peptide192	0.00238151502557252	0.00362797665976044	1.31622940587
A2ASS6_peptide193	0.0255049497404119	0.033113368143274	1.21438155085661
A2ASS6_peptide194	0.144377958791262	0.165003381475728	1.18019714879901
A2ASS6_peptide195	0.000000393364971323134	0.00000104494648812134	2.04466569352627
A2ASS6_peptide196	0.524871197555944	0.547829364568195	1.10717535911052
A2ASS6_peptide197	0.590683666415083	0.610306975974972	1.09081374538645
A2ASS6_peptide198	0.784886663131782	0.795229239951966	1.07766643769662
A2ASS6_peptide199	0.000976133161190869	0.00157823398958897	1.35496267175436
A2ASS6_peptide200	0.00158910119645165	0.00248369966785892	1.45661910876402
A2ASS6_peptide201	0.277268986508411	0.30156406862683	1.18047789536614
A2ASS6_peptide202	0.00056509897791547	0.00095669356016515	1.55523060527533
A2ASS6_peptide203	0.125222736743266	0.144967183314664	1.12718010134232
A2ASS6_peptide204	0.000338679251778831	0.000593707516734519	1.68337409685841
A2ASS6_peptide205	0.162150768622253	0.183346947527123	1.29894934527732
A2ASS6_peptide206	0.216578749169474	0.239795991080442	1.19389870011484
A2ASS6_peptide207	0.0000429992346732312	0.0000853815506280517	1.28749351488096
A2ASS6_peptide208	0.00000126088690569571	0.00000314426572519435	1.88149478605395
A2ASS6_peptide209	0.00193774948251413	0.00299313089709771	1.5040338543143
A2ASS6_peptide210	0.667210073865612	0.685282925588131	1.16228271668584
A2ASS6_peptide211	0.000000922431615019402	0.00000233603907627969	1.35584924253322
A2ASS6_peptide212	0.00808960381108087	0.0114303335115221	1.43806784744203
A2ASS6_peptide213	0.0000547246776348335	0.000106825040686332	1.43070696736904
A2ASS6_peptide214	0.00466387075668793	0.00684495983802343	1.38959292736164
A2ASS6_peptide215	0.00886908078697198	0.0124680627822948	1.39342214048516
A2ASS6_peptide216	0.000677029310265117	0.00112621221803717	1.94268427613137
A2ASS6_peptide217	0.0226815282826356	0.02972654843103	1.3881133481247
A2ASS6_peptide218	0.0520362908904791	0.0644775283690936	1.26781901116571
A2ASS6_peptide219	0.433083813007358	0.458072600078092	1.13055085181846
A2ASS6_peptide220	0.108519370287625	0.12706498179194	1.22999846081689
A2ASS6_peptide221	0.000478589699045046	0.0008223068199607	1.16465692642193
A2ASS6_peptide222	0.000819752528439311	0.00134743170945369	1.16593442543021
A2ASS6_peptide223	0.000241278470216959	0.000434803909870145	1.21013835926319
A2ASS6_peptide224	0.00727886713926162	0.0103322585853724	1.19748104562877
A2ASS6_peptide225	0.0000000268871597507495	0.0000000841896585860572	1.27780214678106
A2ASS6_peptide226	0.00000000251640788446816	0.00000000903426332582082	1.28119129102553
A2ASS6_peptide227	0.0000764270431848367	0.00014690976078863	1.21012418160753
A2ASS6_peptide228	0.0132190346601357	0.0180871418384853	1.20876707649085
A2ASS6_peptide229	0.00103260708801728	0.00166468050065918	1.21774060775441
A2ASS6_peptide230	0.000000282919576759139	0.000000763276207085084	1.24156174257468
A2ASS6_peptide231	0.00255445742300697	0.00387225528306862	1.15980279188628
A2ASS6_peptide232	0.0000000403270416366485	0.00000012347926023257	1.34369521891414
A2ASS6_peptide233	0.00936709975771277	0.0131148872682595	1.25516649211598
A2ASS6_peptide234	0.0000000881142512665446	0.000000254327682487795	1.46611900733488
A2ASS6_peptide235	0.00121127976441103	0.00193023741386858	1.26100715536419
A2ASS6_peptide236	0.00000898190579927871	0.0000195301769461143	1.2057789624569
A2ASS6_peptide237	0.000243973296371055	0.000439374160283071	1.20216041502912
A2ASS6_peptide238	0.0000000316608699801413	0.0000000982480808352367	1.22113948349546
A2ASS6_peptide239	0.000246595292528927	0.000443807392535807	1.24137635734708
A2ASS6_peptide240	0.000000331129436130663	0.000000889007060339162	1.26780457781683
A2ASS6_peptide241	0.0010764216323443	0.00173228783623781	1.19633611592393
A2ASS6_peptide242	0.00055876177019705	0.000947703786706761	1.22379044900866
A2ASS6_peptide243	0.0000352859550408582	0.0000711373077589916	1.26748302282157
A2ASS6_peptide244	0.0348885785575195	0.0445852195047156	1.22890217977478
A2ASS6_peptide245	0.0324710607967597	0.0417269713488537	1.13181549079048
A2ASS6_peptide246	0.0123453802296231	0.0169672355886776	1.18042384740105
A2ASS6_peptide247	0.0189322947205086	0.0252066338558768	1.23982042265026
A2ASS6_peptide248	0.0444546369578112	0.055603450112617	1.27578889023461
A2ASS6_peptide249	0.00376267792575295	0.00559049516826847	1.74662863745041
A2ASS6_peptide250	0.000437895250940653	0.000755198787915096	1.17042808734033
A2ASS6_peptide251	0.00133127023626106	0.00210448658707631	1.3968666190045
A2ASS6_peptide252	0.000223856749799206	0.000405520604348299	1.25552433818356
A2ASS6_peptide253	0.00000318863099402308	0.00000747977168767447	1.23611591206839
A2ASS6_peptide254	0.0000964485346273009	0.000183484222576198	1.22707713907826
A2ASS6_peptide255	0.0233404324745193	0.0305322859591065	1.15588527936188
A2ASS6_peptide256	0.00000238344684085701	0.0000056923044482245	1.26581373921652
A2ASS6_peptide257	0.0000245367745630971	0.0000507606816073638	1.42329205053284
A2ASS6_peptide258	0.000828459750424575	0.00135932222239195	1.14548496515421
A2ASS6_peptide260	0.00000000912196180119763	0.0000000302390302583414	1.26680501203424
A2ASS6_peptide261	0.680985047556796	0.697619027252854	1.08298915028789
A2ASS6_peptide262	0.00434653618833023	0.00640298678515065	1.43156662577287
A2ASS6_peptide263	0.00211071023370071	0.00324580329271309	1.35738439410273
A2ASS6_peptide264	0.00132536431077334	0.00209634766412606	1.56583799105703
A2ASS6_peptide265	0.00698351906131418	0.00995898029969997	1.13991111731686
A2ASS6_peptide266	0.00210893034466822	0.00324486892386973	1.16418053225025
A2ASS6_peptide267	0.000283479473942932	0.00050461169380967	1.2851878602367
A2ASS6_peptide268	0.0000000100470183164194	0.0000000331467779497602	1.32221940278924
A2ASS6_peptide269	0.002852318609814	0.00428854856706418	1.64438547711263
A2ASS6_peptide270	0.00681613812844572	0.00974035639625077	1.31204411709292
A2ASS6_peptide271	0.744714878731001	0.757578384537821	1.22221089944759
A2ASS6_peptide272	0.750129860743076	0.762201120617062	1.09166864144272
A2ASS6_peptide273	0.281037361109737	0.30530275335626	1.16416514007219
A2ASS6_peptide274	0.000098604958632124	0.000187329118389649	1.33280191909661
A2ASS6_peptide275	0.00000215782799642373	0.00000520284659764884	1.8145591076924
A2ASS6_peptide276	0.0380041158140327	0.0482326421702167	1.29098900154274
A2ASS6_peptide278	0.000000133989718343635	0.000000378452592219573	1.68737421133413
A2ASS6_peptide279	0.025580134975117	0.0331954119133258	1.39453247646992
A2ASS6_peptide280	0.054237010749951	0.0668424068369833	1.27606815624445
A2ASS6_peptide281	0.748702682277779	0.761290759496166	1.05039408309184
A2ASS6_peptide282	0.166077570467968	0.187557207284918	1.18743645141365
A2ASS6_peptide283	0.0015006514712216	0.00235743659043212	1.28065406302956
A2ASS6_peptide284	0.894519503228532	0.901029834401957	1.04876722711773
A2ASS6_peptide286	0.932183692203967	0.936582381132698	1.04718807482705
A2ASS6_peptide287	0.000043163123984101	0.00008558418853008	2.06446346970168
A2ASS6_peptide290	0.0949423510398255	0.112259900759606	1.21521818909256
A2ASS6_peptide291	0.104468018574969	0.122580532181227	1.20424931964994
A2ASS6_peptide292	0.0000000547744277275104	0.000000163378896497574	2.03735972210539
A2ASS6_peptide293	0.0000302398790535395	0.0000616376916201747	1.69719151137002
A2ASS6_peptide296	0.00000249067566912116	0.00000592793658824366	1.36977426823285
A2ASS6_peptide300	0.000196054981122307	0.000356791707920149	2.30103341120923
A2ASS6_peptide312	0.0134015432754094	0.0183278022659749	1.13750052804373
A2ASS6_peptide313	0.00493359792622937	0.00720263663491713	1.19830189626416
A2ASS6_peptide314	0.00189095714865043	0.00292411697623709	1.19765452121036
A2ASS6_peptide315	0.000934236337172232	0.00151847691209204	1.19913242562187
A2ASS6_peptide316	0.000415706486650154	0.000719172221904766	1.34146206675197
A2ASS6_peptide317	0.0154803863597003	0.0208819246801415	1.13231095384197
A2ASS6_peptide318	0.181221674659606	0.20382836060861	1.08072623990095
A2ASS6_peptide319	0.00000000180825261879201	0.00000000656856069398463	1.32773554809922
A2ASS6_peptide320	0.000000144799423908396	0.000000405672879937694	1.33066973467716
A2ASS6_peptide321	0.00000000283292125085869	0.0000000101050593071867	1.42586545786188
A2ASS6_peptide322	0.0000000000000570442827035172	0.000000000000374167238206956	1.29494660009091
A2ASS6_peptide323	0.00000083122827721842	0.00000211474252880569	1.28781719437294
A2ASS6_peptide324	0.00101369667647888	0.00163705507613392	1.44296846040842
A2ASS6_peptide325	0.791456489421174	0.80133919099655	1.02951114216677
A2ASS6_peptide326	0.000590974193878693	0.000996234207464203	1.19160776304328
A2ASS6_peptide327	0.0000582472123936937	0.000113301675267564	1.23036255018833
A2ASS6_peptide328	0.0750165798473557	0.0904381067149306	1.08544813403326
A2ASS6_peptide329	0.00129845990161219	0.00205849771343788	1.24759302411651
A2ASS6_peptide330	0.0000456336264258799	0.000090031274374081	1.21770694263707
A2ASS6_peptide331	0.00212402063629292	0.00326083700568986	1.27668949999123
A2ASS6_peptide332	0.000000453754721557269	0.00000119504573669888	1.3126753821002
A2ASS6_peptide333	0.000000000100023222233153	0.000000000425945044832872	1.34838795374364
A2ASS6_peptide334	0.174825494453597	0.196954403193959	1.12129402593707
A2ASS6_peptide335	0.00369427000876636	0.00550066669406417	1.21238337481518
A2ASS6_peptide336	0.00157686938037582	0.00246876382628975	1.26219537713246
A2ASS6_peptide337	0.000000000953254657508634	0.00000000358020202440149	1.32135418790018
A2ASS6_peptide338	0.00219414979469902	0.00336104406847089	1.38747311871948
A2ASS6_peptide339	0.0129889287960377	0.0178075061453355	1.43967342729227
A2ASS6_peptide340	0.182194312423992	0.204768978897345	1.11480768508811
A2ASS6_peptide341	0.0140710677231797	0.019158246659007	1.16437456413473
A2ASS6_peptide342	0.0210897585989712	0.0277586551602246	1.15029701170677
A2ASS6_peptide343	0.000162800179011073	0.000300220450035076	1.17131059887705
A2ASS6_peptide344	0.000000477147628779872	0.00000125070514816542	1.20341986126538
A2ASS6_peptide345	0.13190745064895	0.15150200140925	1.1942315598474
A2ASS6_peptide346	0.0061957535022686	0.00892291659431816	1.19412548026021
A2ASS6_peptide347	0.0000000578315508312575	0.000000171757223928027	1.31629196348256
A2ASS6_peptide348	0.0000000000144718112721495	0.0000000000689465982810838	1.48161156377741
A2ASS6_peptide349	0.00746968235984436	0.0105814128823179	1.40886614765449
A2ASS6_peptide350	0.00605381410747718	0.00873668271610888	1.20428998620242
A2ASS6_peptide351	0.256929364720971	0.28087696743588	1.0879081336341
A2ASS6_peptide352	0.0000249442935038732	0.0000514882956142588	1.32653055915342
A2ASS6_peptide353	0.00000000000439770506777038	0.0000000000224591284641853	1.44378432820954
A2ASS6_peptide354	0.0171535839716377	0.0229377393398517	1.28436643336881
A2ASS6_peptide355	0.00000000207536164885563	0.00000000750928241049983	1.31925920871373
A2ASS6_peptide356	0.000325842690732761	0.000572141649864155	1.44146321694731
A2ASS6_peptide357	0.00000534596172406995	0.0000120994456682139	1.40584850223087
A2ASS6_peptide358	0.0000000662286825099448	0.00000019502233317822	1.38471065224586
A2ASS6_peptide359	0.000271939503253281	0.000486887804013637	1.16426911085505
A2ASS6_peptide360	0.00168456909365418	0.00262254626053698	1.20762425615072
A2ASS6_peptide361	0.039466055756988	0.0498530194574324	1.27724727151761
A2ASS6_peptide362	0.360891618156173	0.385694208129841	1.05341001786162
A2ASS6_peptide363	0.575551107346826	0.596229590245514	1.05950846542436
A2ASS6_peptide364	0.0000000710524870457314	0.000000207680342283616	1.38032854919151
A2ASS6_peptide365	0.00000447210519444494	0.0000102219547301599	1.43761192559048
A2ASS6_peptide366	0.00109305659649218	0.00175701548146943	1.41479006240855
A2ASS6_peptide367	0.0202605822066813	0.0267818966323276	1.2989529908582
A2ASS6_peptide368	0.448849491286461	0.473481475564376	1.13219371098108
A2ASS6_peptide369	0.126127495492365	0.145831623860847	1.17112591298602
A2ASS6_peptide370	0.000116119053130849	0.000218651387119858	1.2616001703747
A2ASS6_peptide371	0.0000560263282028659	0.000109211884834882	1.24205915336075
A2ASS6_peptide372	0.00032027763664207	0.000563232845124048	1.23387391671191
A2ASS6_peptide373	0.000448539654022696	0.000772593504875435	1.34329473540529
A2ASS6_peptide374	0.00000149918012004787	0.00000370181139365967	1.55826523685573
A2ASS6_peptide375	0.00000000000110275398941248	0.00000000000609266076385975	1.44431205609594
A2ASS6_peptide376	0.00255612399149313	0.00387266075996332	1.34359865066508
A2ASS6_peptide377	0.000000230804440679206	0.000000631915619980259	1.48910189769673
A2ASS6_peptide378	0.0129213614387112	0.0177236513688567	1.31753221817791
A2ASS6_peptide379	0.130763345243662	0.15050018280019	1.13864358419396
A2ASS6_peptide380	0.0113894302669904	0.0157629714895147	1.56945583091218
A2ASS6_peptide381	0.0662370062592783	0.08044933450008	1.4336356845654
A2ASS6_peptide382	0.0005968215456655	0.0010047448184079	1.45128701849811
A2ASS6_peptide383	0.502455563212895	0.527016672593139	1.10933163189214
A2ASS6_peptide386	0.152685515296429	0.173566121700417	1.25091984623227
A2ASS6_peptide387	0.0156748977672193	0.0211134389390088	1.36523263663235
A2ASS6_peptide388	0.294332767452026	0.318247304807503	1.20583832134835
A2ASS6_peptide391	0.0047767469570762	0.00699948945324876	1.49780471504115
A2ASS6_peptide392	0.000509133937397572	0.000869390955408069	1.48666577221151
A2ASS6_peptide394	0.486093701327406	0.510822841789772	1.37236399972869
A2ASS6_peptide395	0.0542040730005143	0.0668315697396096	1.24576219029456
A2ASS6_peptide398	0.0408050557457384	0.0513868945878999	1.30100662364276
A2ASS6_peptide400	0.58903603253803	0.608831866342519	1.19020850625075
A2ASS6_peptide403	0.020506434763005	0.027042311302524	1.42741328805945
A2ASS6_peptide404	0.671745734760205	0.689174274950425	1.30167358658907
A2ASS6_peptide407	0.00000196215150011881	0.00000474819240290648	1.91717252690673
A2ASS6_peptide408	0.00000579707779907544	0.0000130351838731444	1.57999188350542
A2ASS6_peptide412	0.0000520151468212278	0.000101967369972492	2.03349601145273
A2ASS6_peptide418	0.000115100208536276	0.000217028186122897	1.30620616567001
A2ASS6_peptide419	0.581498027996044	0.601714594950673	1.05185619957905
A2ASS6_peptide420	0.440444481540364	0.465147014461552	1.06895603328589
A2ASS6_peptide421	0.158004966897679	0.179098177056829	1.09810355845247
A2ASS6_peptide422	0.00297671393641499	0.00446345838353017	1.24182798862128
A2ASS6_peptide423	0.0545598825321514	0.0671824994334152	1.18338483368168
A2ASS6_peptide424	0.00000764007525822214	0.0000167839113609197	1.37006400717736
A2ASS6_peptide425	0.113209541735087	0.132053945015896	1.18616929179986
A2ASS6_peptide426	0.000000000000166864118562077	0.00000000000101512061577984	1.30637750297041
A2ASS6_peptide427	0.00284177614230679	0.0042773444056037	1.22850423248091
A2ASS6_peptide428	0.231089522157274	0.254741456523829	1.09589156628621
A2ASS6_peptide430	0.0161487691514935	0.0216989286462787	1.15268376582718
A2ASS6_peptide431	0.111176057425149	0.129955796855073	1.1223388690076
A2ASS6_peptide432	0.0164465897690187	0.0220455982957112	1.23322836119982
A2ASS6_peptide433	0.116826005160361	0.135985863029386	1.18034097223176
A2ASS6_peptide434	0.0000106272071978699	0.0000228919140262287	1.27364526159436
A2ASS6_peptide435	0.000280880856670136	0.000500952455710655	1.36004470281177
A2ASS6_peptide436	0.00212059071345248	0.00325737796605797	1.18561037773762
A2ASS6_peptide437	0.000342932481613914	0.0006004029785625	1.30874330728695
A2ASS6_peptide438	0.000129859403940005	0.000243036396285284	1.3563212932625
A2ASS6_peptide439	0.0291821012462207	0.0376227555889794	1.33433413528791
A2ASS6_peptide440	0.00645511096636068	0.00926750371104064	1.29099346244059
A2ASS6_peptide441	0.00692228328010554	0.00987674232955265	1.29703684296213
A2ASS6_peptide442	0.229614422850465	0.253317147249935	1.15194463757053
A2ASS6_peptide443	0.00000228486877942751	0.00000547531602651166	1.63158639090193
A2ASS6_peptide444	0.0896799953345183	0.106446924136341	1.17508307342115
A2ASS6_peptide445	0.0000000513455109560647	0.000000153980903928913	1.44160189049164
A2ASS6_peptide446	0.0000279386573235544	0.0000574121777814391	1.49879251867879
A2ASS6_peptide447	0.0000043554213553527	0.00000997171737933521	1.4948691614685
A2ASS6_peptide448	0.00257951134336903	0.00390595590724588	1.48548556005941
A2ASS6_peptide451	0.00000000067509454823025	0.00000000260132650571746	1.68087530024827
A2ASS6_peptide456	0.0263172145262337	0.0341199296527471	1.19224626802234
A2ASS6_peptide457	0.303290088593054	0.327548562319771	1.12720444511396
A2ASS6_peptide458	0.000000000880575137733384	0.00000000333438027530234	1.28401626634109
A2ASS6_peptide459	0.0000000000617008033453834	0.000000000270233898196236	1.38744594189722
A2ASS6_peptide460	0.000354618064901327	0.000618514684087506	1.22792387683918
A2ASS6_peptide461	0.0000000458631043827374	0.000000138590690973163	1.6468164688851
A2ASS6_peptide462	0.00095109186565792	0.00154315491450242	1.13532428048783
A2ASS6_peptide463	0.0588753319109246	0.0720773634362845	1.16565907176374
A2ASS6_peptide464	0.222251400285032	0.245923916478384	1.21900708488697
A2ASS6_peptide465	0.0057847360251878	0.00837017737465752	1.30255022349984
A2ASS6_peptide466	0.485459869562828	0.510350519920208	1.11658677668151
A2ASS6_peptide467	0.0016761275852447	0.00261234299321922	1.23673014749893
A2ASS6_peptide468	0.0325465109740489	0.0418045208242075	1.13707254802351
A2ASS6_peptide469	0.27525529506832	0.299609381340586	1.17158477977916
A2ASS6_peptide470	0.00136043044112897	0.00214935585676084	1.26220649149637
A2ASS6_peptide471	0.183153400102417	0.205666779506487	1.16154908591434
A2ASS6_peptide472	0.00000000000371695722197342	0.0000000000191592878778816	1.60713881138374
A2ASS6_peptide473	0.00362564967607023	0.00540430711004975	1.30080000844771
A2ASS6_peptide474	0.424667831234729	0.449858613416659	1.07984623873494
A2ASS6_peptide475	0.0000486734059591806	0.0000956874912606619	1.44208498072777
A2ASS6_peptide476	0.958930551385024	0.962058632197805	1.06189259149823
A2ASS6_peptide477	0.464775522847262	0.489535253896964	1.13725763073273
A2ASS6_peptide478	0.137457661326144	0.157615081421196	1.27288795900776
A2ASS6_peptide479	0.00125620871064362	0.00199723475649715	1.36040942620797
A2ASS6_peptide480	0.0994814053954164	0.117076756009572	1.27280517575588
A2ASS6_peptide481	0.968617524588019	0.971073273473247	1.07032520660867
A2ASS6_peptide482	0.0529472469232496	0.0654568912387472	1.19337290547724
A2ASS6_peptide483	0.0123613224219181	0.0169807148704067	1.18413449881964
A2ASS6_peptide484	0.120103258380865	0.139448749663689	1.19961597062552
A2ASS6_peptide485	0.00338010772471412	0.00504374025984296	1.3697282833334
A2ASS6_peptide486	0.0000378334740863818	0.0000757764517157054	1.33256691129874
A2ASS6_peptide487	0.0147294444111154	0.0199662596131085	1.23802499484783
A2ASS6_peptide488	0.282116953027129	0.306115141504936	1.11765385289696
A2ASS6_peptide489	0.0789325528011292	0.0947464467274613	1.25441583787238
A2ASS6_peptide490	0.734139478782343	0.747644620040296	1.11136747136896
A2ASS6_peptide492	0.624109045313385	0.643369411644742	1.17624627697629
A2ASS6_peptide494	0.000496954810005048	0.000851219625058152	1.49765565042904
A2ASS6_peptide496	0.0156972188725993	0.0211332207389858	1.7060725357195
A2ASS6_peptide497	0.000131677751765049	0.000246106696074041	1.82692693665783
A2ASS6_peptide498	0.00396779875872757	0.00587319088992401	1.57168535308525
A2ASS6_peptide499	0.972632963897342	0.974393066980761	1.31955991185843
A2ASS6_peptide501	0.00000000713925407394547	0.0000000239532791232498	2.07022294033215
A2ASS6_peptide502	0.000517900206458207	0.000882726460268668	1.36901436939841
A2ASS6_peptide505	0.000602633081466602	0.001013017572227	1.28000115990568
A2ASS6_peptide506	0.00275257682164003	0.00414985438033748	1.41986688986665
A2ASS6_peptide507	0.00963129074672972	0.0134575531483836	1.27003434082361
A2ASS6_peptide511	0.00000167987732776495	0.00000411495614447203	1.91135345449654
A2ASS6_peptide512	0.0645317192342451	0.0784814581899782	1.32695532321006
A2ASS6_peptide513	0.764832574044623	0.776047127916245	1.1136902154795
A2ASS6_peptide517	0.000159115573373529	0.000294406355011984	1.25811841917247
A2ASS6_peptide518	0.00782229322041501	0.0110695846800147	1.24380670109089
A2ASS6_peptide519	0.0160929858340413	0.0216390196150011	1.23091860497552
A2ASS6_peptide520	0.00000106584631821733	0.00000267476211135592	1.5785076875778
A2ASS6_peptide521	0.0413729710210673	0.0520679493617533	1.19890955063708
A2ASS6_peptide522	0.0956244785848202	0.112921739216204	1.09738679862757
A2ASS6_peptide523	0.70484274530886	0.720193694726808	1.07135478134425
A2ASS6_peptide524	0.577126909806178	0.597638341318182	1.24368757773748
A2ASS6_peptide525	0.000030494506050932	0.0000621109586085209	1.26461042180243
A2ASS6_peptide526	0.0181871493424511	0.0242729167694815	1.11938283778618
A2ASS6_peptide527	0.00000000037170865922101	0.00000000150644325739173	1.5143312985776
A2ASS6_peptide528	0.0211722568255953	0.0278539956716958	1.13516474735521
A2ASS6_peptide529	0.000000000000000000000000751491919245877	0.000000000000000000000021011410429016	4.39585987831206
A2ASS6_peptide530	0.068292781226269	0.0827284106933534	1.31104962083962
A2ASS6_peptide531	0.903014273207566	0.909255550468731	1.03792124764808
A2ASS6_peptide532	0.0144492573672582	0.0196248991131357	1.18930688664573
A2ASS6_peptide533	0.0687644180523358	0.0832268951328664	1.1640132399244
A2ASS6_peptide534	0.0000266925148172267	0.0000549738698021454	1.204018435218
A2ASS6_peptide535	0.0521897667813558	0.064607010040605	1.17510783695806
A2ASS6_peptide537	0.00000391106035933429	0.0000090441228693712	1.43719476187341
A2ASS6_peptide538	0.0000642319022691915	0.000124157755224247	1.38365869185819
A2ASS6_peptide539	0.016096366108124	0.0216390196150011	1.20359101094581
A2ASS6_peptide540	0.00000117165480600833	0.00000292966621773358	1.38981260841389
A2ASS6_peptide545	0.144136462402509	0.164795426654335	1.31224019490542
A2ASS6_peptide547	0.0869270410020301	0.103623621659612	1.26980972994736
A2ASS6_peptide549	0.00711729220240781	0.0101221216505513	1.74797461736189
A2ASS6_peptide553	0.0000000000158496172133058	0.0000000000749944281135563	1.26972713309715
A2ASS6_peptide554	0.00000000899814514329528	0.0000000298643474300256	1.33639733788245
A2ASS6_peptide555	0.000000162452842012914	0.000000452839342086351	1.33112422371858
A2ASS6_peptide556	0.404812865391701	0.430638743814077	1.10150819420311
A2ASS6_peptide557	0.000727648536334606	0.00120534479268354	1.29719306419284
A2ASS6_peptide558	0.00859154431689081	0.0121148215329362	1.4881671012103
A2ASS6_peptide559	0.075873166903243	0.0913911775405468	1.08083599213422
A2ASS6_peptide560	0.00128298191181952	0.00203746066088149	1.31373617642307
A2ASS6_peptide561	0.000878702380066056	0.00143495468319932	1.15329833810834
A2ASS6_peptide562	0.0265605762098176	0.0343710495319192	1.2274628199757
A2ASS6_peptide563	0.000000544835304622408	0.0000014213987966021	1.25720122470339
A2ASS6_peptide565	0.00055195286666093	0.000937105052965995	1.29796441536135
A2ASS6_peptide566	0.0000000200606317011511	0.0000000639721527059749	1.43745213750835
A2ASS6_peptide567	0.0000000573502225113557	0.000000170510650817865	1.37191825925916
A2ASS6_peptide568	0.00000660026873232976	0.0000146390575729878	1.33534219407891
A2ASS6_peptide569	0.00365767594683728	0.00544911034491152	1.29901007130071
A2ASS6_peptide570	0.000000000192449308452575	0.000000000799821994657827	2.47305119234281
A2ASS6_peptide571	0.000237850507001384	0.000429465233776799	1.42317344104985
A2ASS6_peptide572	0.161542274181593	0.182883032693108	1.14775043768237
A2ASS6_peptide573	0.106300327517706	0.124624865128764	1.18892722146278
A2ASS6_peptide574	0.0118622280561239	0.0163437766348187	1.28268359142763
A2ASS6_peptide576	0.0000370779353462099	0.0000743708152451514	1.34300418191551
A2ASS6_peptide578	0.103594412778977	0.12165860609767	1.22821677369919
A2ASS6_peptide579	0.000602760094457321	0.001013017572227	1.20881242173441
A2ASS6_peptide580	0.0000000000000000000000234315300985008	0.000000000000000000000531626846825003	6.40912937659048
A2ASS6_peptide581	0.303886014562426	0.328064153006551	1.33361081469281
A2ASS6_peptide582	0.0726181873166155	0.0876612047502798	1.23112965796343
A2ASS6_peptide583	0.00221402536469195	0.00338961405390891	1.46551628597685
A2ASS6_peptide584	0.0000781290000064845	0.000149973004173335	1.44956626257904
A2ASS6_peptide585	0.0374529793633877	0.0475986441128821	1.16940757199727
A2ASS6_peptide586	0.0197388861888143	0.0261550980085149	1.32885948532029
A2ASS6_peptide587	0.0630839646865842	0.0768558161322469	1.31508541369029
A2ASS6_peptide588	0.266795639695616	0.290973337540372	1.20597771833957
A2ASS6_peptide589	0.00000424821249829811	0.00000975854953965905	1.54203869902064
A2ASS6_peptide590	0.00000000432478019247923	0.0000000149637394659781	1.86357462530802
A2ASS6_peptide592	0.0819410883892032	0.0980600660014329	1.32503662468933
A2ASS6_peptide602	0.000000015297987175201	0.0000000495841083149373	1.17160549383553
A2ASS6_peptide603	0.0000207930419715126	0.0000433071032183198	1.29784560162931
A2ASS6_peptide604	0.00131175763686445	0.0020783887457589	1.2319870368024
A2ASS6_peptide605	0.161970426490826	0.183292780264353	1.16857174592015
A2ASS6_peptide606	0.00000243254491908363	0.00000579955584498147	1.20902468110111
A2ASS6_peptide607	0.185862792529825	0.208299074696034	1.17549046379911
A2ASS6_peptide608	0.0497285084502256	0.0617811990081798	1.13589716036781
A2ASS6_peptide609	0.148784336821081	0.169549215446995	1.0986446715527
A2ASS6_peptide610	0.0208720136920844	0.0274982074724843	1.18690663991576
A2ASS6_peptide611	0.273145116702114	0.297546510441342	1.14134593188374
A2ASS6_peptide612	0.223688749956256	0.247075203463255	1.22183224956251
A2ASS6_peptide613	0.000000214154714232423	0.000000588659631574326	1.32745764984701
A2ASS6_peptide614	0.204281876803182	0.226725034078271	1.08190679092348
A2ASS6_peptide615	0.0000000000000000000000781223211328608	0.00000000000000000000161375063355044	4.56362527019375
A2ASS6_peptide616	0.0000000289398286970883	0.0000000900061189140902	1.75499065766154
A2ASS6_peptide617	0.0000281552648321842	0.0000577715144962831	1.47027371650813
A2ASS6_peptide618	0.648285620583496	0.666340363080251	1.1011668830328
A2ASS6_peptide619	0.0347574081942852	0.0444381089523239	1.73404691694888
A2ASS6_peptide620	0.00000366897108274247	0.0000085056214045487	1.58750232498016
A2ASS6_peptide623	0.551808218026649	0.574212461465325	1.36590122137345
A2ASS6_peptide628	0.0229094218678958	0.0300110173830267	1.27516585522497
A2ASS6_peptide629	0.413573333482909	0.4389459306291	1.1204004261748
A2ASS6_peptide630	0.319080292721699	0.342929132057293	1.23913723906708
A2ASS6_peptide631	0.202211866269839	0.224607723047718	1.11992259365774
A2ASS6_peptide632	0.0484260888767868	0.0602171671208202	1.23365852967232
A2ASS6_peptide633	0.00000346610407937639	0.00000808270942857107	1.20750913227197
A2ASS6_peptide634	0.0025354829803043	0.00384559829560675	1.28027760437111
A2ASS6_peptide635	0.000289753561406326	0.000513869593627405	1.20801536429478
A2ASS6_peptide636	0.00798392435593027	0.0112867735532252	1.31257943333665
A2ASS6_peptide637	0.118977039741093	0.138315181017785	1.21261625043965
A2ASS6_peptide638	0.000000000000294927688119418	0.00000000000175561256067645	1.31661240447542
A2ASS6_peptide639	0.000398464994592323	0.000691505395004107	1.44371090281864
A2ASS6_peptide640	0.644521473734965	0.663210200482671	1.06446867551837
A2ASS6_peptide641	0.00000282602535500486	0.00000666874525375401	1.34898502628374
A2ASS6_peptide642	0.107498901022098	0.12597669687941	1.46171081847604
A2ASS6_peptide643	0.0205046942219912	0.027042311302524	1.24173090926928
A2ASS6_peptide644	0.66239625207267	0.680591249345639	1.09332107320567
A2ASS6_peptide645	0.703019933744232	0.718861904914679	1.08374795783551
A2ASS6_peptide647	0.0000436603066367121	0.0000863843665263896	1.32648141864222
A2ASS6_peptide648	0.000652582224938425	0.00108816120399371	1.42875873765933
A2ASS6_peptide649	0.0010198680720363	0.00164606112151398	1.35198656998099
A2ASS6_peptide652	0.177337593694387	0.19970319745568	1.57617864695768
A2ASS6_peptide657	0.147503963855672	0.168228665823032	1.12333134823124
A2ASS6_peptide659	0.137348864276668	0.157555597313642	1.27861532308343
A2ASS6_peptide661	0.000297881960598281	0.00052686087344156	1.31384606480546
A2ASS6_peptide662	0.00162638765995987	0.00253910944318607	1.30146841449708
A2ASS6_peptide671	0.00000607437393514403	0.0000135814758097566	1.1723342445616
A2ASS6_peptide672	0.0102429125972368	0.0142689391389791	1.15365074336378
A2ASS6_peptide673	0.0000000252985237023885	0.0000000794850324724308	1.22607838383997
A2ASS6_peptide674	0.000974644822369743	0.00157674860801838	1.2303123456713
A2ASS6_peptide675	0.000000400897907602375	0.00000106291705770438	1.42712903869929
A2ASS6_peptide676	0.155572090286226	0.176485059800112	1.33952011043219
A2ASS6_peptide677	0.00524836868504496	0.00762597612609157	1.29599092420676
A2ASS6_peptide678	0.619904941487589	0.639305841295695	1.11893199768176
A2ASS6_peptide681	0.103582096559644	0.12165860609767	1.15072925317776
A2ASS6_peptide689	0.0000119110506722431	0.0000254789708352155	1.20488553810083
A2ASS6_peptide690	0.00722501937725341	0.0102610844721588	1.22271120789053
A2ASS6_peptide691	0.0505918857042389	0.062825634647525	1.17704677987829
A2ASS6_peptide692	0.00231696708259521	0.00353353437169342	1.16061326863043
A2ASS6_peptide693	0.000000723498673375337	0.00000185087276146297	1.43224145441457
A2ASS6_peptide694	0.0445638635191383	0.0557148935054087	1.26827630199091
A2ASS6_peptide695	0.514149405139663	0.537855462368324	1.09967279274564
A2ASS6_peptide696	0.034079578280852	0.0436319485112851	1.20625510503452
A2ASS6_peptide697	0.0000000000000000000000000000003554561929841	0.0000000000000000000000000000364408423029626	3.69115528755211
A2ASS6_peptide698	0.000276325008931719	0.000493781552435764	1.375597218627
A2ASS6_peptide699	0.000000000000000000000000379754898977818	0.0000000000000000000000109495995871938	3.55034957525969
A2ASS6_peptide700	0.00646498968513506	0.00927687477887707	1.42375797463384
A2ASS6_peptide701	0.00000238059037093914	0.00000569039218200306	1.39111350727383
A2ASS6_peptide702	0.101024996215712	0.118842834477301	1.15271344481599
A2ASS6_peptide703	0.0000000472791276702902	0.000000142403292047185	1.34426479618718
A2ASS6_peptide704	0.000000000000000000000297642881164411	0.00000000000000000000572135760460479	2.79687752524893
A2ASS6_peptide705	0.851450328039188	0.859523890595358	1.30885142700209
A2ASS6_peptide706	0.0429854172019602	0.0539119324037272	1.21361672545039
A2ASS6_peptide707	0.0045217321156324	0.00665398963108479	1.28761019276105
A2ASS6_peptide708	0.0000745615318893979	0.00014342343312707	1.4278571836251
A2ASS6_peptide709	0.00000000000000000000000000858063763789267	0.000000000000000000000000334524013826576	5.39132984254514
A2ASS6_peptide710	0.00000466356374553358	0.0000106419987202283	1.43515335078824
A2ASS6_peptide711	0.0000000000000000959868045559314	0.000000000000000868272794153	1.89927758560106
A2ASS6_peptide712	0.00000000000231765342105282	0.0000000000122897790602954	1.60666664113973
A2ASS6_peptide713	0.594705864792812	0.613775478652686	1.13347460763298
A2ASS6_peptide714	0.0000000000000000000000250613518526528	0.000000000000000000000554958575425144	3.84391178669586
A2ASS6_peptide715	0.0099614052939999	0.0138837713261791	1.21019591782086
A2ASS6_peptide716	0.000224424504889733	0.000406283210944918	1.48449773434
A2ASS6_peptide717	0.357951394525951	0.38269967556888	1.3388819851377
A2ASS6_peptide719	0.0238360085856271	0.0311511198135107	1.27616124332109
A2ASS6_peptide720	0.00000000000000000000390116844384508	0.0000000000000000000617053385860754	2.93956393454609
A2ASS6_peptide721	0.0000430964812915793	0.0000855133048136856	1.23676536162578
A2ASS6_peptide725	0.00000000140172398208064	0.0000000051390357382771	2.6621715586727
A2ASS6_peptide734	0.00207143683962983	0.00318895282096516	1.20358501018994
A2ASS6_peptide735	0.152390757209782	0.173302225125997	1.0939362392014
A2ASS6_peptide736	0.000439755682110908	0.000757935073526147	1.29325657257261
A2ASS6_peptide738	0.813440514452686	0.822353303142817	1.24876956614395
A2ASS6_peptide739	0.010993206871819	0.0152527301359373	1.41258395551038
A2ASS6_peptide740	0.000000000000000000000288916594015488	0.00000000000000000000559245547017393	3.49868638022316
A2ASS6_peptide741	0.000000000000000000300699743446454	0.00000000000000000378334949936265	3.75354708691208
A2ASS6_peptide742	0.129875526543795	0.149665053069619	1.16901593507804
A2ASS6_peptide743	0.0418204052309548	0.0525221786203643	1.23257464578914
A2ASS6_peptide744	0.252443607231967	0.276628624235188	1.20012919662068
A2ASS6_peptide745	0.803380076553912	0.812776334759221	1.09468578621483
A2ASS6_peptide746	0.0436195235380179	0.0546329597978432	1.2102150688819
A2ASS6_peptide748	0.238556942056729	0.26224210310287	1.12025787349957
A2ASS6_peptide750	0.0646199641584111	0.0785542647301194	1.28884420329985
A2ASS6_peptide755	0.0000296927236456517	0.0000606116954654601	2.19404872936261
A2ASS6_peptide758	0.000000608361648168482	0.00000157968578061009	1.21018037846545
A2ASS6_peptide759	0.00000000779971766340028	0.0000000260429656119324	1.26903126302315
A2ASS6_peptide760	0.000518450645744831	0.000883120853797964	1.22793866998521
A2ASS6_peptide761	0.00413356613025128	0.0060957437658687	1.2330110117804
A2ASS6_peptide762	0.313689047343089	0.337462605147948	1.12556346547497
A2ASS6_peptide763	0.00000000702503289388318	0.0000000235986541872192	1.3494182631786
A2ASS6_peptide764	0.00000000595314421111671	0.0000000201200282983774	1.33962497631192
A2ASS6_peptide765	0.00074570129147499	0.00123229920883748	1.24349315618524
A2ASS6_peptide766	0.00215403318641751	0.0033032486759023	1.20943451884622
A2ASS6_peptide767	0.000184390163613319	0.000337337721666666	1.37630347829726
A2ASS6_peptide768	0.496777171738957	0.521653722068829	1.0942090947336
A2ASS6_peptide769	0.00000000115832111055536	0.00000000429214569480218	1.31549589134706
A2ASS6_peptide770	0.000203852322522467	0.000370251462429257	1.36253341454214
A2ASS6_peptide771	0.0116780996896848	0.0161302295115008	1.27665889413327
A2ASS6_peptide772	0.0755416604619518	0.0910314828727395	1.19572566159374
A2ASS6_peptide773	0.0134222781236428	0.0183470942450584	1.2524120541844
A2ASS6_peptide774	0.929227905218717	0.933951649108718	1.04330534450644
A2ASS6_peptide776	0.000000000000000000000000554046369203159	0.0000000000000000000000158103128861273	3.02246617774154
A2ASS6_peptide779	0.000119969724470971	0.000225442089162014	1.22257239485945
A2ASS6_peptide780	0.0000000000000000000154017112662794	0.000000000000000000224378614658218	1.6513466021737
A2ASS6_peptide781	0.000605450758873711	0.00101630545819432	1.2597854704356
A2ASS6_peptide782	0.0050147112236903	0.00730948955617416	1.30368257841653
A2ASS6_peptide783	0.0555177913641605	0.0682082762964919	1.28694129426509
A2ASS6_peptide784	0.00000637811596281168	0.0000141804216747492	1.49011917360676
A2ASS6_peptide785	0.36665737090683	0.391553859054825	1.08258721982118
A2ASS6_peptide786	0.195519741994869	0.217995167152293	1.23979789240067
A2ASS6_peptide787	0.00136893847300785	0.00216033163813326	1.67462008055882
A2ASS6_peptide790	0.00000106527364821007	0.00000267476211135592	2.65419371513888
A2ASS6_peptide791	0.0000000000000000000105985963651017	0.000000000000000000157725348056998	3.32401771972551
A2ASS6_peptide792	0.000237350557484719	0.000429122366504052	1.46101038051044
A2ASS6_peptide793	0.000972390715055224	0.00157402192939933	1.38258002680398
A2ASS6_peptide795	0.0459639433070435	0.0573875485222807	1.26806283180119
A2ASS6_peptide797	0.727792681357418	0.742547048285048	1.10432879116852
A2ASS6_peptide804	0.000000614988725790857	0.000001593903364222	1.28452638910729
A2ASS6_peptide805	0.438993458216346	0.463791561962919	1.0963676613811
A2ASS6_peptide806	0.00616394346961769	0.00888172593644027	1.38328770897543
A2ASS6_peptide807	0.0000000000000130443274143555	0.0000000000000923444968873046	1.43936730324919
A2ASS6_peptide808	0.320930182847459	0.344716626356914	1.08403231826407
A2ASS6_peptide809	0.00663324235974754	0.00950844891340299	1.29981315551534
A2ASS6_peptide810	0.000561030424626382	0.000950968901020102	1.50818700420809
A2ASS6_peptide811	0.00000712346027007076	0.0000156863468795194	1.34326317409905
A2ASS6_peptide812	0.249389396837722	0.273498355961495	1.17756473537447
A2ASS6_peptide813	0.0086792185862164	0.0122197746931063	1.36997365507535
A2ASS6_peptide814	0.000000340286376951081	0.000000911822547338423	1.42111433079693
A2ASS6_peptide815	0.00463559993190995	0.0068070772474943	1.23197696873513
A2ASS6_peptide816	0.625201573321296	0.644048364329493	1.059605263018
A2ASS6_peptide817	0.690891382398356	0.706721118432613	1.21879253289375
A2ASS6_peptide818	0.0425443559347818	0.0534071552052045	1.24470994293848
A2ASS6_peptide820	0.395235520638521	0.420935714169845	1.1087773756128
A2ASS6_peptide821	0.0558893526545594	0.0686038705755302	1.2236605379294
A2ASS6_peptide822	0.470322963662523	0.495001507002991	1.08096838253526
A2ASS6_peptide823	0.00000000000624611478198783	0.0000000000313779414093327	1.45746114732405
A2ASS6_peptide828	0.000000000472578308214579	0.00000000187675287968143	1.35217557482208
A2ASS6_peptide829	0.0277143379219637	0.0358138596489242	1.09044627626262
A2ASS6_peptide830	0.00000000000000726594437711347	0.0000000000000527877533749346	1.42438228733283
A2ASS6_peptide831	0.00158716012733585	0.00248206736297494	1.33385631844896
A2ASS6_peptide832	0.0000100776150510535	0.0000217249520726761	1.15023547674789
A2ASS6_peptide833	0.624310057687058	0.643369411644742	1.06798382008543
A2ASS6_peptide834	0.127004814591723	0.146784687594944	1.19441820090118
A2ASS6_peptide835	0.000611466620681903	0.00102391990686479	1.28487232281681
A2ASS6_peptide836	0.000640935000653635	0.00107002899988496	1.52637572783755
A2ASS6_peptide837	0.0000000282494750693667	0.0000000880569222882961	1.44474842717761
A2ASS6_peptide838	0.0338253857597748	0.0433466054551188	1.19489296045686
A2ASS6_peptide839	0.00116669436678948	0.00186240484848516	1.42584579574526
A2ASS6_peptide840	0.0000000016644062226991	0.00000000605397690464008	1.23763349798894
A2ASS6_peptide841	0.955149059785695	0.95895995556286	1.04911711312509
A2ASS6_peptide842	0.96352648082256	0.966319311201756	1.06725619943019
A2ASS6_peptide843	0.00232758195756832	0.00354776809391471	1.27813802148759
A2ASS6_peptide844	0.0000000000000762651993624938	0.000000000000489795990337315	2.15085988179073
A2ASS6_peptide845	0.00000634300067440141	0.0000141136863880572	1.36903991246895
A2ASS6_peptide846	0.0783422515592706	0.0941195105538459	1.23137142449669
A2ASS6_peptide848	0.00000389503977923581	0.00000901460711448555	1.31381046581093
A2ASS6_peptide849	0.0000000000000000000000000211192416913393	0.000000000000000000000000769185013179306	3.64447972888575
A2ASS6_peptide850	0.000000646290905158067	0.0000016672257460182	1.3171902592546
A2ASS6_peptide851	0.72875116419902	0.743251003132973	1.0675530494355
A2ASS6_peptide852	0.0000000000000000000000000247502167120939	0.000000000000000000000000878315382808667	3.90014516721748
A2ASS6_peptide853	0.0112161263467194	0.0155464385216421	1.1698423668589
A2ASS6_peptide855	0.0000000231089665380684	0.0000000729368521976889	1.89860753543871
A2ASS6_peptide856	0.00180616419288148	0.00280081931982965	1.38618494074887
A2ASS6_peptide865	0.0001771646064976	0.000324977886537679	2.28844686519618
A2ASS6_peptide870	0.0122682606923466	0.0168696202664756	1.17893842588008
A2ASS6_peptide871	0.0344436852770172	0.0440573571380701	1.15038240872335
A2ASS6_peptide872	0.574533292513377	0.595398035820676	1.13756798684728
A2ASS6_peptide873	0.8678303546779	0.875101792986677	1.07996635988585
A2ASS6_peptide874	0.306429012967311	0.330165631721883	1.13172162374263
A2ASS6_peptide875	0.268556482548384	0.292778394523011	1.10704743463394
A2ASS6_peptide877	0.0000905508419074256	0.000172620337740877	1.20238479993703
A2ASS6_peptide878	0.447317995611348	0.472045829909344	1.09140367654995
A2ASS6_peptide879	0.000109770056258057	0.000207401717216589	1.47658133727458
A2ASS6_peptide880	0.000000000000801975431350328	0.00000000000452111607734767	1.37592436483453
A2ASS6_peptide881	0.0340611408026248	0.043628522786518	1.26438349185866
A2ASS6_peptide882	0.00110924066321268	0.00177786806935303	1.35982894168325
A2ASS6_peptide883	0.22229105456247	0.245923916478384	1.20558848076228
A2ASS6_peptide884	0.00000000446452508671898	0.0000000154087349626411	1.49860146256647
A2ASS6_peptide886	0.00000196078867377003	0.00000474819240290648	1.37633826696459
A2ASS6_peptide887	0.00000000000000353013668614721	0.0000000000000264808085291476	2.34196740548009
A2ASS6_peptide888	0.0203412682837663	0.0268628962831418	1.37989690729615
A2ASS6_peptide890	0.00096664294641069	0.00156655016139625	1.34139098917643
A2ASS6_peptide894	0.0932049987885445	0.110347064434	1.2111595913798
A2ASS6_peptide895	0.000412740250528758	0.000714487187907193	1.22924103885996
A2ASS6_peptide900	0.000501541482842853	0.000857484141142074	1.15565349374188
A2ASS6_peptide901	0.000486699638401055	0.000835210892465627	1.31994023349377
A2ASS6_peptide902	0.0117441607894106	0.0162053026246703	1.19157944111537
A2ASS6_peptide903	0.0000441885593446916	0.0000872424623866665	1.36368232834562
A2ASS6_peptide904	0.0236679967514128	0.0309461573018	1.17730959033213
A2ASS6_peptide905	0.0000130885912682088	0.0000278900851658214	1.38904807369309
A2ASS6_peptide906	0.0283877486342381	0.0366327684007324	1.14644115946177
A2ASS6_peptide907	0.0244113785763165	0.0318129453386271	1.1519501784088
A2ASS6_peptide908	0.0688293260924501	0.0832432389561107	1.20630023842855
A2ASS6_peptide909	0.00113406928789718	0.00181451086063548	1.24270381336733
A2ASS6_peptide910	0.0000000221545633394722	0.000000070004373657145	1.96742627093424
A2ASS6_peptide911	0.0909608152692284	0.107920932989809	1.18691668334762
A2ASS6_peptide912	0.0000435986342644499	0.0000863240483862642	1.32098650816342
A2ASS6_peptide913	0.00000000000000000000140251391215192	0.0000000000000000000242634906802283	3.97821366857449
A2ASS6_peptide914	0.000726755489675943	0.0012053080859335	1.242096927991
A2ASS6_peptide915	0.0120276136474605	0.0165551638867085	1.32044906501524
A2ASS6_peptide917	0.791496151800783	0.80133919099655	1.07707591676672
A2ASS6_peptide918	0.0512632550307704	0.0636308026570281	1.15472352429175
A2ASS6_peptide919	0.0272246886244591	0.0351975423225142	1.27939881591718
A2ASS6_peptide920	0.231002868939329	0.254741456523829	1.23815116519524
A2ASS6_peptide923	0.00000201451640527839	0.00000487002743214898	1.44853856803513
A2ASS6_peptide925	0.0156552713929032	0.0210972693357138	1.30797462206032
A2ASS6_peptide927	0.0000000620192481435683	0.000000183800084434044	1.76497603404597
A2ASS6_peptide928	0.00000355786619669214	0.00000827577616171752	1.635018706232
A2ASS6_peptide929	0.0840365255504447	0.100394088357199	1.29444730186612
A2ASS6_peptide930	0.131564137554158	0.151233194663584	1.12599664408482
A2ASS6_peptide931	0.0212208457337035	0.0279046560526799	1.29727344611774
A2ASS6_peptide942	0.340619535914467	0.36487417779073	1.09806384034531
A2ASS6_peptide943	0.00000737344150375322	0.0000162110294538435	1.37638533769685
A2ASS6_peptide944	0.078711836942819	0.0945225009361054	1.25015732940064
A2ASS6_peptide946	0.0000000000152368648864041	0.0000000000723424391176099	1.55191383300407
A2ASS6_peptide947	0.043283228327211	0.0542608587000543	1.15402186573036
A2ASS6_peptide948	0.000000000000829211515442436	0.00000000000466515746899322	1.30406076488694
A2ASS6_peptide949	0.0117427650050795	0.0162053026246703	1.13321929467496
A2ASS6_peptide950	0.09640196864956	0.113645932377335	1.26137596997377
A2ASS6_peptide951	0.0118382035675142	0.0163269294842448	1.27267772948165
A2ASS6_peptide952	0.00000000000000000000234819561441593	0.0000000000000000000393927603678987	3.31319595128732
A2ASS6_peptide953	0.128016818655731	0.147769205187266	1.16738557842495
A2ASS6_peptide954	0.000143033955894021	0.000266073917953394	1.40144850805682
A2ASS6_peptide955	0.000000000000000000738936268716328	0.00000000000000000889293735568172	2.46785384090617
A2ASS6_peptide957	0.138563744767205	0.158751840031301	1.42739544924061
A2ASS6_peptide960	0.141011119876561	0.161422158733797	1.17706898677202
A2ASS6_peptide961	0.0000673549860176868	0.00013001297161573	1.42668538789338
A2ASS6_peptide962	0.0000606602314197004	0.000117829838996302	2.20771732942203
A2ASS6_peptide963	0.254673414953184	0.278961619545079	1.11787880826233
A2ASS6_peptide964	0.000000249944931065274	0.000000678947565445219	1.28342328431639
A2ASS6_peptide969	0.18587381304162	0.208299074696034	1.21194654512493
A2ASS6_peptide973	0.0735300192675606	0.0887232316183992	1.13063985581045
A2ASS6_peptide974	0.000715044972314838	0.00118659741209081	1.18838714428178
A2ASS6_peptide975	0.00590928346268036	0.00854146037843302	1.14459461762499
A2ASS6_peptide976	0.00231562102199484	0.00353342832904173	1.30015131504499
A2ASS6_peptide977	0.278136263091307	0.302388521695498	1.15469544143219
A2ASS6_peptide978	0.0242867284755325	0.0316654095243871	1.35954937111688
A2ASS6_peptide979	0.516877827440257	0.54030129394057	1.14773205827511
A2ASS6_peptide980	0.000964081791520558	0.00156331482069649	1.44854506311546
A2ASS6_peptide981	0.36938033539687	0.394157582258496	1.13202734651931
A2ASS6_peptide982	0.729089652799027	0.743322342153852	1.15483937879951
A2ASS6_peptide983	0.0000000420852701640008	0.00000012815404599995	1.35387891758957
A2ASS6_peptide984	0.000300856659020599	0.000531104102148608	1.38404713922547
A2ASS6_peptide986	0.0611523253593015	0.074633878569024	1.14961198629717
A2ASS6_peptide987	0.000000000000000000000337317666648603	0.00000000000000000000630875203569819	5.2191997253381
A2ASS6_peptide988	0.000199562713880795	0.000362936657044705	1.6197937651368
A2ASS6_peptide989	0.256820586815504	0.280868978390089	1.15675162486364
A2ASS6_peptide990	0.0197391617557036	0.0261550980085149	1.35129614910156
A2ASS6_peptide991	0.000000139013836632729	0.000000390650050557761	1.44713457823336
A2ASS6_peptide992	0.00954802528879213	0.0133546912578962	1.30022840033111
A2ASS6_peptide994	0.00138392612719675	0.0021814963098409	1.41701836452997
A2ASS6_peptide995	0.0156268541781801	0.0210692315466159	1.17292076068967
A2ASS6_peptide996	0.00921014045144566	0.0129016542356283	1.25112640443522
A2ASS6_peptide997	0.000969107690871047	0.00156962556368113	1.21140249302893
A2ASS6_peptide1000	0.0264941274414896	0.0343010967062878	1.44521860205025
A2ASS6_peptide1002	0.00000000000542712907784945	0.0000000000274129439552687	1.50772416754071
A2ASS6_peptide1003	0.0154535251416932	0.0208558545061954	1.40521314153512
A2ASS6_peptide1009	0.0382869192751132	0.0485470419393098	1.13365059241239
A2ASS6_peptide1020	0.00733192041469555	0.0104022325514491	1.14305379920767
A2ASS6_peptide1021	0.139532412824915	0.159795498013804	1.1892553089347
A2ASS6_peptide1022	0.00699006743916545	0.0099631857217353	1.22509958953278
A2ASS6_peptide1023	0.304572074095412	0.328676608614464	1.13439132955745
A2ASS6_peptide1024	0.067322612350207	0.0816961819313341	1.16783763752452
A2ASS6_peptide1025	0.00000000338045159209416	0.0000000119350637843324	1.25216221109673
A2ASS6_peptide1026	0.129097394150247	0.148892327919952	1.16139156964262
A2ASS6_peptide1027	0.00000000000260850952231227	0.000000000013700862158938	1.38960480998301
A2ASS6_peptide1028	0.0000000000518069687809888	0.000000000231666703692693	1.33089080025806
A2ASS6_peptide1029	0.151365134774462	0.172206614490633	1.11629018017399
A2ASS6_peptide1030	0.0000204735714986929	0.0000427381945010423	1.24290727325061
A2ASS6_peptide1031	0.000308724457147042	0.000544211853796964	1.29078420660053
A2ASS6_peptide1032	0.0000000000000000000000000178063770694659	0.000000000000000000000000657174023043755	4.32320355974053
A2ASS6_peptide1033	0.00310431658222846	0.00464724083267083	1.21342647925608
A2ASS6_peptide1034	0.992878935952625	0.993237764624816	1.01896535378899
A2ASS6_peptide1035	0.0957565027038873	0.113003487576335	1.44355824848408
A2ASS6_peptide1036	0.0400537979259322	0.0504867543984428	1.3106518486924
A2ASS6_peptide1037	0.0000000000381214225428736	0.000000000172700650734328	2.42597552886348
A2ASS6_peptide1038	0.122789967558382	0.142210305523683	1.37882592045644
A2ASS6_peptide1039	0.0182661930092676	0.0243666613251338	1.26216280341588
A2ASS6_peptide1040	0.0414648405903361	0.0521229240481609	1.24223782437427
A2ASS6_peptide1041	0.0000000628505176336892	0.000000186064420117702	1.4129760369788
A2ASS6_peptide1042	0.00067089020345809	0.00111667112638123	1.3960694981021
A2ASS6_peptide1043	0.000185396876620618	0.000338955452104274	1.16934568893542
A2ASS6_peptide1044	0.0589474270239476	0.0721337214864222	1.18438940245749
A2ASS6_peptide1046	0.0481169628645945	0.0598865796803946	1.36912049354564
A2ASS6_peptide1047	0.0000363980709720685	0.0000731131062777109	1.24615825024243
A2ASS6_peptide1048	0.149910784987985	0.17076257318796	1.41729513488923
A2ASS6_peptide1050	0.00979489929672486	0.0136585799764909	1.19833810330604
A2ASS6_peptide1052	0.00140237625058265	0.00220806454016654	1.3158177237634
A2ASS6_peptide1053	0.0188746381110681	0.0251419626041562	1.23901861080975
A2ASS6_peptide1054	0.0714801208878968	0.0863250325557148	1.47482207042197
A2ASS6_peptide1055	0.0394764875333357	0.0498530194574324	1.27745026200489
A2ASS6_peptide1056	0.00971473194528744	0.0135536179559252	1.46717276363667
A2ASS6_peptide1057	0.051930421524384	0.0644011679119601	1.33178416954229
A2ASS6_peptide1058	0.000000758397699538568	0.00000193300629127326	1.25012146876212
A2ASS6_peptide1059	0.0550181326099784	0.0676845293619645	1.19965414609498
A2ASS6_peptide1060	0.198287761385998	0.220869425962351	1.2039027755387
A2ASS6_peptide1062	0.978317117515103	0.979024505163342	1.05697348117901
A2ASS6_peptide1063	0.108822053080327	0.127311683400822	1.35071236416927
A2ASS6_peptide1068	0.190643891260962	0.213213046872866	1.15670557503717
A2ASS6_peptide1069	0.000131325928716464	0.000245614980194035	1.58595367412069
A2ASS6_peptide1077	0.159192255961259	0.18029630298722	1.19547075978799
A2ASS6_peptide1084	0.869365818067745	0.876330875605068	1.06937800642649
A2ASS6_peptide1085	0.52646763154043	0.549288505127746	1.12837713064627
A2ASS6_peptide1086	0.971964520700872	0.974075957023901	1.01093308202065
A2ASS6_peptide1087	0.411712023550699	0.437305787102201	1.07963620752496
A2ASS6_peptide1088	0.0295677057396758	0.0380844157689263	1.18080260834865
A2ASS6_peptide1089	0.593721250820405	0.612987848665006	1.12360332224517
A2ASS6_peptide1090	0.000000000000000000000972639682009961	0.0000000000000000000172581194859203	3.31241801124858
A2ASS6_peptide1093	0.0537757256707051	0.0663625540153864	1.20321989106197
A2ASS6_peptide1095	0.115977484773933	0.135054975958875	1.36822840070413
A2ASS6_peptide1097	0.41055428064956	0.43624347364222	1.21702346038412
A2ASS6_peptide1099	0.0194533948109338	0.0258258977633884	1.39170862566371
A2ASS6_peptide1103	0.852622786242027	0.860393682944925	1.08297154829671
A2ASS6_peptide1111	0.00000000000629181759076965	0.000000000031493220779838	1.30695326191291
A2ASS6_peptide1112	0.00229066701802333	0.0034992087780842	1.42633103201376
A2ASS6_peptide1113	0.000730197984605225	0.00120812194942454	1.30790713568191
A2ASS6_peptide1114	0.0397784390550407	0.0501853779873986	1.29996563487185
A2ASS6_peptide1116	0.0557373317241549	0.0684476194376489	1.26501310558511
A2ASS6_peptide1117	0.0280472152969818	0.0362271077657703	1.199309994496
A2ASS6_peptide1118	0.194415009309511	0.216992236197067	1.15576384850652
A2ASS6_peptide1125	0.000334261714214378	0.000586334870054118	1.97484579257904
A2ASS6_peptide1129	0.000000000000000000000321006421634379	0.00000000000000000000604452908220382	2.64192045464416
A2ASS6_peptide1136	0.0162038999253344	0.021762442985602	1.64816410755188
A2ASS6_peptide1137	0.689012302231479	0.705059538845373	1.14631708626427
A2ASS6_peptide1138	0.0000116065425165035	0.000024885290229033	1.30478938427346
A2ASS6_peptide1139	0.270975786761517	0.295299597541684	1.23368054948244
A2ASS6_peptide1140	0.0000213522645128387	0.0000444050098959711	1.36169818161605
A2ASS6_peptide1141	0.0000000323332890803894	0.000000100222333902036	1.39674332287237
A2ASS6_peptide1145	0.28916023506396	0.313143791336871	1.13481402360222
A2ASS6_peptide1149	0.000458291081843856	0.000787919077356393	1.23446182570325
A2ASS6_peptide1150	0.00393916599782616	0.00584330733225231	1.59128620231839
A2ASS6_peptide1154	0.505051365497887	0.529538704431118	1.13698705242202
A2ASS6_peptide1158	0.533950807908523	0.556886147811149	1.22749103237394
A2ASS6_peptide1159	0.11252625589477	0.131367640791532	1.14567437177455
A2ASS6_peptide1160	0.000496898995909885	0.000851219625058152	1.27681608311426
A2ASS6_peptide1161	0.000561957612224884	0.000951957570770184	1.45961946077741
A2ASS6_peptide1162	0.000299642938634896	0.000529299077307844	1.45740210825216
A2ASS6_peptide1163	0.0000963169714211798	0.000183359956598229	1.64267575172461
A2ASS6_peptide1165	0.00000000000000000176996625034422	0.0000000000000000200789613973476	3.84271341888617
A2ASS6_peptide1167	0.0890191382510384	0.105844061288176	1.1469916152166
A2ASS6_peptide1169	0.101189086811127	0.118985298340356	1.22828830263588
A2ASS6_peptide1170	0.00287295459480251	0.00431488785589439	1.37407461975015
A2ASS6_peptide1171	0.00636480415795255	0.00914734055514676	1.50580296833323
A2ASS6_peptide1176	0.00000000000792044694819238	0.0000000000389410251378268	1.92246200452476
A2ASS6_peptide1180	0.509479798014664	0.533373706847425	1.24397936313168
A2ASS6_peptide1181	0.0680433745886509	0.0824623734069114	1.32734906397021
A2ASS6_peptide1183	0.0250074669929219	0.0325086790008952	1.47026325753866
A2ASS6_peptide1191	0.285634963268584	0.309447193083147	1.11906949555657
A2ASS6_peptide1192	0.00000694306356501727	0.0000153012738439234	1.38251639089571
A2ASS6_peptide1193	0.0000000000000000297956246550775	0.000000000000000292462017890973	4.37477938997603
A2ASS6_peptide1194	0.0871135834482313	0.10375662606915	1.2078696612026
A2ASS6_peptide1196	0.454367552052107	0.478937313054163	1.19019665354389
A2ASS6_peptide1211	0.0000000000000771396587523295	0.000000000000494265220894556	1.68932887669647
A2ASS6_peptide1212	0.0000169712980627158	0.0000358052995713394	1.36749138449915
A2ASS6_peptide1213	0.704765199135002	0.720193694726808	1.15122058418172
A2ASS6_peptide1214	0.292922412772287	0.316846126828328	1.27363792638306
A2ASS6_peptide1220	0.0136476836365425	0.0186367973882337	1.34620231204531
A2ASS6_peptide1221	0.00000532264083987333	0.0000120565219678964	1.87977554403832
A2ASS6_peptide1225	0.0455653226304879	0.0569155293507177	1.24876483259556
A2ASS6_peptide1230	0.0350165454435995	0.0447281023478927	1.44143351098666
A2ASS6_peptide1236	0.00395746486949525	0.00586102876338301	1.50754966913433
A2ASS6_peptide1237	0.00020852023974722	0.000378481326964135	1.3862220710257
A2ASS6_peptide1239	0.0119206537275132	0.0164161042376898	1.31697333266721
A2ASS6_peptide1241	0.678906180739263	0.69574687459692	1.15695239822453
A2ASS6_peptide1242	0.347007168168168	0.371285597792613	1.25083515167242
A2ASS6_peptide1244	0.000646424454571553	0.0010785430321001	1.38747955179852
A2ASS6_peptide1245	0.166939141720206	0.188453321485127	1.23103790273962
A2ASS6_peptide1248	0.000841882910766964	0.00137889461361122	1.39992165682875
A2ASS6_peptide1252	0.0739478794919405	0.0891885535658786	1.48962842813833
A2ASS6_peptide1257	0.209518289191662	0.232257358623357	1.25354557378749
A2ASS6_peptide1265	0.222900635078859	0.24649978341921	1.21146238230095
A2ASS6_peptide1266	0.000000361998861948486	0.000000968128357365614	1.28694366772064
A2ASS6_peptide1269	0.0068693385882126	0.00981131538295793	1.23997023399267
A2ASS6_peptide1270	0.0000257882015476709	0.0000531509619389076	1.23705010254396
A2ASS6_peptide1271	0.0356602898300315	0.0454874111748973	1.22374715208021
A2ASS6_peptide1273	0.0213388646195792	0.0280465229188011	1.34009934432408
A2ASS6_peptide1275	0.782386462038991	0.793276823049058	1.09913916120395
A2ASS6_peptide1276	0.081554255660788	0.0977657010469861	1.39875033324953
A2ASS6_peptide1277	0.00000853229521818788	0.0000186404050228445	1.46405408700757
A2ASS6_peptide1279	0.00475084631239343	0.00696522383088189	1.41000306172424
A2ASS6_peptide1288	0.458883274120972	0.483513095838161	1.13106413516958
A2ASS6_peptide1290	0.000289019062689563	0.000513152511561713	1.40384355250538
A2ASS6_peptide1297	0.000000870697195972575	0.00000220906492983693	1.79147278916594
A2ASS6_peptide1302	0.00000589385724049478	0.0000132205809089867	1.50414620845574
A2ASS6_peptide1307	0.174309333200389	0.196452864128126	1.13401815302724
A2ASS6_peptide1308	0.752756776500067	0.764074351797648	1.05589170956276
A2ASS6_peptide1344	0.223549697531544	0.247020184737451	1.19251537530186
A2ASS6_peptide1347	0.0000140118534191496	0.0000297429526565999	1.46073398720161
A2ASS6_peptide1348	0.105900787034055	0.12420905869079	1.22873057970947
A2ASS6_peptide1358	0.478465493452672	0.503379888208664	1.88576853080307
A2ASS6_peptide1380	0.334753781390373	0.359007542382237	1.32298152419196
A2ASS6_peptide1402	0.0000413775609793977	0.0000822795178096069	2.09209524648706
A2ASS6_peptide1437	0.00000000000000000095267084440897	0.0000000000000000111736987174747	1.78061090985223
A2ASS6_peptide1439	0.0002914982390153	0.000516229766854991	1.50139154023497
A2AUC9_peptide1	0.0000000000197770243731213	0.0000000000916964882157449	1.62416281244953
A2AUC9_peptide2	0.00000000000302261561436271	0.0000000000157266917679624	1.74075645155035
A2AUC9_peptide3	0.00000346363422017065	0.00000808270942857107	1.67392102254409
A2AUC9_peptide4	0.0000000000100667890462964	0.0000000000487148113289307	2.50646921019647
A2AUC9_peptide5	0.00000000000000000535790349039717	0.0000000000000000574832436489123	2.10775570939296
A2AUC9_peptide11	0.00000178156951427701	0.00000433718945955915	1.52783688095279
A2AUC9_peptide15	0.0095941883361569	0.0134124814719608	1.33738381555368
A2AUC9_peptide16	0.00000127225707733546	0.00000316976380743885	1.53745485508411
A8DUK4_peptide1	0.0203013703741715	0.0268230039120319	1.35956645291145
A8DUK4_peptide3	0.309815037776788	0.33368405625142	1.1898158820166
A8DUK4_peptide7	0.0071198594124362	0.0101221216505513	1.43086606757639
B2RQK7_Q8BWB1_peptide6	0.000000608357681397975	0.00000157968578061009	1.55868593198251
B2RQK7_Q8BWB1_peptide10	0.000000000796287406249647	0.00000000303180679573456	1.6967405609608
B7FAU9_B7FAV1_Q8BTM8_peptide3	0.0173078734898292	0.0231328796812396	1.41568237049499
B9EHK9_Q9QY80_peptide1	0.000000000000000000000000000969684844991156	0.0000000000000000000000000479301366238486	2.12193784169616
D3YU50_peptide1	0.0000000000000292832678300649	0.000000000000199645530427634	1.8330832571565
D3YU50_peptide2	0.00000000000000000035288395121778	0.00000000000000000438019182498123	2.00175644813949
D3YU50_peptide3	0.00000000000126871165039347	0.00000000000695404722433492	1.62695647289341
D3YU50_peptide4	0.0148563107020136	0.0201185264301241	1.45196441267106
D3YU50_peptide5	0.0000000158467665350709	0.00000005124281515079	1.45763100688505
D3YU50_peptide6	0.000399051510660575	0.000692089336784756	1.64171874047174
D3YU50_peptide7	0.00000000000000860627290033217	0.0000000000000618757490600505	1.73244615069423
D3YU50_peptide8	0.0000000000946869498712742	0.000000000404465242660011	2.3144983720064
D3YU50_peptide9	0.000000000404079714118609	0.00000000163045575609375	1.53513965165174
D3YU50_peptide10	0.00000000000000585156893103526	0.000000000000042849584129909	1.93848434973694
D3YU50_peptide11	0.148007387174916	0.168733298064319	1.37026031902515
D3YU50_peptide12	0.422403938964796	0.447974752128182	2.37376024943096
D3YU50_peptide13	0.0215824212863214	0.0283531761369424	1.23612548506742
D3YU50_peptide14	0.000000027861945639827	0.0000000869468608016248	1.54676906507819
D3YU50_peptide15	0.000000000000790763496257985	0.00000000000446700685233082	1.62678380892424
D3YU50_peptide17	0.000166818582926706	0.000306813181090446	1.39388846237388
D3YU50_peptide18	0.0000334200002660767	0.0000676217549243424	1.38858912982577
D3YU50_peptide19	0.0352209038906946	0.0449683865172705	1.26380877136848
D3YU50_peptide20	0.0000000186844334660941	0.000000059790187091501	2.00598811194053
D3YU50_peptide21	0.0000204446220154223	0.0000427099726329728	1.63457113743132
D3YU50_peptide22	0.0000000000000910429460139436	0.000000000000570151299924425	1.8293249779475
D3YU50_peptide23	0.0040739615578771	0.00601425364917536	1.27363079075162
D3YU50_peptide24	0.263136728615158	0.287549334704602	1.80539832871469
D3YU50_peptide25	0.585344621087963	0.605242402380083	1.12003528383033
D3YU50_peptide26	0.0000000000573781865270514	0.000000000253594107389928	1.65977551160375
D3YU50_peptide27	0.00000000000000260379458809554	0.0000000000000199648294178627	1.8346135554154
D3YU50_peptide28	0.104036507351596	0.122125976399159	1.21739418711326
D3YU50_peptide31	0.0000581168028278241	0.000113127503676102	1.99243480293161
D3YU50_peptide32	0.0015789861486093	0.0024706804179483	1.77735959484502
D3YU50_peptide33	0.195188809867191	0.217768087751868	1.41530422181103
D3YU50_peptide35	0.000000383669782223999	0.00000102213470374979	1.73602006816194
D3YU50_peptide36	0.00484571014406906	0.00709303314583985	1.5575344267656
D3YU50_peptide39	0.579749773139011	0.600129907273292	1.15966954342297
D3YU50_peptide40	0.000634472129814244	0.00105987860912844	1.42226809985716
D3YU50_peptide42	0.000841577738206935	0.00137889461361122	1.4302390158002
D3YU50_peptide43	0.0000545537375025341	0.000106566510520123	1.52890207918841
D3YU50_peptide46	0.154996617674696	0.175904320509864	1.20416451705915
D3YUG3_D3YUT3_D3Z5R8_D3Z722_Q9CZX8_peptide1	0.138349359300403	0.158571853641207	1.12214186433567
D3YUM1_Q91YT0_peptide1	0.000000000000000000334713678899944	0.00000000000000000417336695132904	1.91491594098605
D3YUM1_Q91YT0_peptide2	0.00000000000000173318523637022	0.0000000000000135521376674372	1.90256397160497
D3YUM1_Q91YT0_peptide4	0.000000000000000000000204670938891079	0.00000000000000000000407574934424825	2.6911470422501
D3YUM1_Q91YT0_peptide5	0.00000000000000000159179036982839	0.0000000000000000183586489320207	2.04563613921079
D3YUM1_Q91YT0_peptide7	0.00000050759941351273	0.00000132782275638928	1.72106220367858
D3YUM1_Q91YT0_peptide10	0.014028340867128	0.0191094722048279	1.3123546424442
D3YUM1_Q91YT0_peptide12	0.00000606228835084158	0.0000135654116047934	1.9985430177367
D3YUM1_Q91YT0_peptide13	0.00485969829596669	0.00710974888120286	1.43723093434157
D3YUM1_Q91YT0_peptide14	0.00082608341573265	0.00135622710246025	1.37638085396447
D3YUM1_Q91YT0_peptide15	0.00156805646777331	0.00245635557600256	1.45829682711402
D3YX08_D3Z0I8_D3Z3Z2_D3Z7P2_Q3UBX0_peptide1	0.000000000035299274715529	0.000000000160177692479646	1.96022006275474
D3YX97_D3YYM7_F8WGT1_F8WI65_H3BL31_Q68FL4_peptide1	0.000000000000000000000000000787186124991692	0.0000000000000000000000000403505776662408	3.13380068945764
D3YYM6_D3Z1S8_Q91V55_peptide1	0.0662952569858013	0.0804847681301307	1.1539689349995
D3YYZ9_D3Z233_E9PYV4_Q3UW53_peptide1	0.000000717672436881271	0.00000183766633236573	3.15049668411981
D3Z041_P41216_peptide1	0.0000000000000000925563620454634	0.000000000000000842750033361324	2.12759277494494
D3Z041_P41216_peptide2	0.000000000000000000000000990578314152713	0.0000000000000000000000271477304314328	2.44328161882787
D3Z041_P41216_peptide3	0.000000000000114801481130206	0.000000000000704590908577408	2.19645326093983
D3Z041_P41216_peptide4	0.000000751053125267771	0.00000191958915119223	1.73782021685391
D3Z041_P41216_peptide5	0.00000000000000000000478182870009574	0.0000000000000000000747802363947175	2.07198510964406
D3Z041_P41216_peptide8	0.000004286298479412	0.00000982972178211467	1.60002988482247
D3Z041_P41216_peptide9	0.000054222608324058	0.000106069385046638	1.55814508687626
D3Z041_P41216_peptide10	0.00000000477316326796733	0.0000000163718908621234	1.90604618596088
D3Z041_P41216_peptide11	0.0000374560882505565	0.0000750749111350762	1.5339244608932
D3Z041_P41216_peptide12	0.0000634772239998537	0.000122956582247442	1.58124334036333
D3Z041_P41216_peptide14	0.0000770336084171808	0.000147972954960969	1.59173540422854
D3Z041_P41216_peptide16	0.0405797975644033	0.0511264814102268	1.25604711286033
D3Z041_P41216_peptide17	0.0000357272008879532	0.0000719221033148033	1.53567538007835
D3Z041_P41216_peptide20	0.000104507494280075	0.000197999140429327	1.97106070557578
D3Z3L7_D3Z4D7_F8WJ99_Q9QZJ6_peptide1	0.000000000206598346103876	0.000000000854804517213047	2.81371703932449
D9J2Z9_D9J300_D9J301_D9J302_Q8CI51_peptide1	0.000038468283131779	0.0000768255466874201	1.40654651258843
D9J2Z9_D9J300_D9J301_D9J302_Q8CI51_peptide2	0.0956131151140465	0.112921739216204	1.24990731677247
D9J2Z9_D9J300_D9J301_D9J302_Q8CI51_peptide3	0.000136776967136918	0.000254948582515144	1.34007820078369
D9J2Z9_D9J300_D9J301_D9J302_Q8CI51_peptide4	0.0816971556770951	0.0978104355165222	1.58982040679438
D9J2Z9_D9J300_D9J301_D9J302_Q8CI51_peptide5	0.000247052869569339	0.000444342003228025	1.38945248238194
D9J2Z9_D9J300_D9J301_D9J302_Q8CI51_peptide6	0.379564745123244	0.404713102658374	1.61762250076651
D9J303_E9Q8P5_F8WJI6_Q9CRA2_peptide1	0.00372070805530035	0.00553407839713669	1.30114200940361
D9J303_E9Q8P5_F8WJI6_Q9CRA2_peptide2	0.0955702363449606	0.112921739216204	1.34762956082374
E9PWQ3_peptide1	0.000000000127748101522634	0.000000000538214223766591	1.47739312080286
E9PWQ3_peptide2	0.000000000000000162279567992115	0.00000000000000142599950540373	1.56256130454213
E9PWQ3_peptide3	0.0000000000463817937124457	0.000000000208416891227353	1.48592830165282
E9PWQ3_peptide4	0.0000000715012065415788	0.000000208771455387226	1.46176862301498
E9PWQ3_peptide5	0.000000000150625768607018	0.000000000632673941584561	1.52679495474034
E9PWQ3_peptide6	0.000000120783699987279	0.000000342901827245937	2.02535722131864
E9PWQ3_peptide7	0.000000000178366234752462	0.000000000745797187001231	1.36315982456905
E9PWQ3_peptide8	0.0000000676762478384092	0.000000199073171112345	1.47618316346051
E9PWQ3_peptide9	0.0000155389585632186	0.0000328585464499535	1.33239580504419
E9PWQ3_peptide10	0.000080169756081525	0.000153570854556167	1.43823130194023
E9PWQ3_peptide11	0.00122755316362331	0.00195279721661455	1.35747228058867
E9PWQ3_peptide17	0.0241175373496731	0.0314744664704834	1.31903874548711
E9PWQ3_peptide18	0.0136401985965056	0.01863576984952	1.25942495171135
E9PWQ3_peptide22	0.00000000113434463549994	0.00000000421458516921321	1.83772434377438
E9PWQ3_peptide25	0.0442579330256551	0.0553824406035323	1.23495229535146
E9PWQ3_peptide27	0.199696391175686	0.222170261565232	1.26657924236518
E9PWQ3_peptide30	0.191638422329251	0.214238753233993	1.40336240721957
E9PWQ3_peptide31	0.00488996648868861	0.00714270566791032	1.30053502934257
E9PWQ3_peptide32	0.00265108087035519	0.00400337798643926	1.41728760172923
E9PWQ3_peptide33	0.165630998964305	0.187129226584978	1.27190073963633
E9PWQ3_peptide35	0.182205923057862	0.204768978897345	1.17673445364936
E9PWQ3_peptide41	0.521987224479873	0.545024759472006	1.08336973556704
E9PWQ3_peptide42	0.00000165530777690599	0.00000405836308810963	1.30090224332228
E9PWQ3_peptide43	0.000731255555852599	0.00120914897168458	1.32511700643017
E9PWQ3_peptide44	0.000165435718042963	0.000304472119376942	1.34950538712691
E9PWQ3_peptide45	0.119368144723902	0.138711597227439	1.27293786476521
E9PWQ3_peptide47	0.0000000850858338624009	0.000000245842993873826	1.36472290442105
E9PWQ3_peptide48	0.000000679741454630763	0.00000174538436587936	1.53975307573335
E9PWQ3_peptide49	0.0000000422941278843244	0.000000128507295262141	1.44349691870131
E9PYJ9_peptide1	0.00000222663270062719	0.00000535475179438406	1.49547010856169
E9PYJ9_peptide2	0.00000000683880410946731	0.0000000230009839307479	1.85046492614147
E9PZ16_peptide1	0.00000000000000457890962492947	0.0000000000000337984582448127	1.48824079170665
E9PZ16_peptide2	0.000000000206986744363181	0.00000000085513329611535	1.29301023977664
E9PZ16_peptide4	0.00000140416162284878	0.0000034764931771426	1.32302530357056
E9PZ16_peptide5	0.0000000000001947141436275	0.0000000000011793626905053	1.46541602162646
E9PZ16_peptide12	0.000000000000329542989484302	0.00000000000193667727153407	1.82554419897941
E9PZ16_peptide13	0.00000112453302898695	0.00000281692979568857	1.62825578399221
E9PZ16_peptide30	0.0362822626577753	0.0462168904908983	1.33427227877187
E9PZ16_peptide32	0.000029635328024014	0.0000605391793140006	1.30713150694853
E9PZ16_peptide33	0.0000000342915738374539	0.000000105818368318921	1.61098829038671
E9PZ16_peptide37	0.0151363172598938	0.0204876900613135	1.34492742140883
E9PZ16_peptide44	0.03940311093657	0.0498254047841141	1.25805898670411
E9PZQ0_K3W4M2_peptide1	0.0000000000000000000048260022576253	0.0000000000000000000748757764392657	1.77906216083172
E9PZQ0_K3W4M2_peptide2	0.0000000000000000822634262875104	0.000000000000000756495561341624	1.86693607423555
E9PZQ0_K3W4M2_peptide3	0.000000000172335320785793	0.000000000721670450733851	1.34498561992123
E9PZQ0_K3W4M2_peptide4	0.00395241162006583	0.00585667846056864	1.22152997922651
E9PZQ0_K3W4M2_peptide5	0.000000000000231092821436747	0.00000000000139057593421069	1.72164593146693
E9PZQ0_K3W4M2_peptide6	0.00000000000000000000932430304308831	0.000000000000000000141036452586166	1.53413232643476
E9PZQ0_K3W4M2_peptide7	0.000000000000000213002876635516	0.00000000000000183673508575423	1.56525739058897
E9PZQ0_K3W4M2_peptide8	0.000000000000000204961532652059	0.00000000000000178406768044308	1.70624501777625
E9PZQ0_K3W4M2_peptide9	0.00000000000000000342942029043268	0.0000000000000000375202978810974	1.88834598453814
E9PZQ0_K3W4M2_peptide10	0.000009192168673116	0.000019909172838173	2.13921461435649
E9PZQ0_K3W4M2_peptide11	0.000000000000378996655632976	0.00000000000220855314272016	1.97215803739925
E9PZQ0_K3W4M2_peptide12	0.0000000000000775093140246593	0.000000000000495486792656482	1.60607251702484
E9PZQ0_K3W4M2_peptide13	0.000000000000000000000496815321749353	0.000000000000000000009047268490804	1.91207515813516
E9PZQ0_K3W4M2_peptide14	0.00000000000000301109946593081	0.0000000000000228975915431222	1.90836980694164
E9PZQ0_K3W4M2_peptide15	0.00000000000211238186826181	0.0000000000112443711756706	2.35270093540959
E9PZQ0_K3W4M2_peptide28	0.00000000000255866704004196	0.0000000000134646204692702	1.55103284603328
E9PZQ0_K3W4M2_peptide35	0.000000700677694999086	0.00000179581098125692	1.57862242968488
E9PZQ0_K3W4M2_peptide37	0.49656221667366	0.521625888331192	1.09037404084994
E9PZQ0_K3W4M2_peptide38	0.00000667824921169181	0.0000147883150543704	1.53987882301631
E9PZQ0_K3W4M2_peptide39	0.0000331239760010526	0.0000671209118381505	2.07415898872651
E9PZQ0_K3W4M2_peptide42	0.000000240401716323948	0.000000656892350231676	1.34431679847137
E9PZQ0_K3W4M2_peptide49	0.00000793447855721355	0.0000174030401318281	1.61440357343092
E9PZQ0_K3W4M2_peptide56	0.000000000479151786474035	0.0000000018974136551647	1.45059295071687
E9PZQ0_K3W4M2_peptide59	0.0000219895542208336	0.0000456617299949494	1.31484064669987
E9PZQ0_K3W4M2_peptide61	0.0000220103288247145	0.0000456706073364392	1.59869623622739
E9PZQ0_K3W4M2_peptide65	0.0000458472155267329	0.0000903882425769207	1.97287448871423
E9Q1W3_peptide1	0.00000162145328113963	0.00000397888535655541	1.53566639341991
E9Q1W3_peptide2	0.0000000272235119676038	0.0000000850504301651549	1.60612658168049
E9Q1W3_peptide3	0.00000353161485495428	0.00000822854370245241	1.30093651761311
E9Q1W3_peptide4	0.0000000000543907891645724	0.000000000241659236609208	1.37799350479892
E9Q1W3_peptide5	0.0010273038597314	0.00165709620264366	1.28502355013934
E9Q1W3_peptide6	0.00582655963381431	0.00842628895841067	1.39099798004782
E9Q1W3_peptide7	0.000000191835064034633	0.00000052993957809168	1.27143028283038
E9Q1W3_peptide8	0.00000000403462422420984	0.0000000140652894869179	1.23521170496304
E9Q1W3_peptide9	0.00003186880923022	0.0000646721876460769	1.22542714633672
E9Q1W3_peptide10	0.000000000016711676931422	0.0000000000785363696879051	1.41570641605443
E9Q1W3_peptide11	0.00000000069428186184513	0.00000000266912804664905	1.27956526229093
E9Q1W3_peptide12	0.00000000000000000362851838592799	0.0000000000000000395029577283658	1.47457871666036
E9Q1W3_peptide13	0.0426437769227229	0.0535076947062996	1.15293203390259
E9Q1W3_peptide14	0.000000000192731672845654	0.000000000799821994657827	1.2849869947585
E9Q1W3_peptide15	0.0000000214667710594062	0.0000000680380970483016	1.53889873240318
E9Q1W3_peptide16	0.00115370601482947	0.00184486322879721	1.27926064478163
E9Q1W3_peptide17	0.000282171250305081	0.000502606191019604	1.39831806559274
E9Q1W3_peptide18	0.0000107196555895073	0.0000230731000557979	1.2819833212111
E9Q1W3_peptide19	0.0636909327895269	0.0775270457174188	1.23054461596765
E9Q1W3_peptide20	0.000000244224252169425	0.000000665366860241111	1.60031087826488
E9Q1W3_peptide21	0.000000000000108910665404048	0.000000000000671413634383972	1.56516248367166
E9Q1W3_peptide22	0.000000918127937169806	0.00000232726934989563	1.29455688126356
E9Q1W3_peptide23	0.00000000152387846511942	0.00000000557212099266916	1.51371732376386
E9Q1W3_peptide24	0.00937555097814175	0.0131200834719395	1.2029155415923
E9Q1W3_peptide25	0.0106583145813784	0.0148066532204286	1.44702971776309
E9Q1W3_peptide26	0.00012558422449808	0.000235353509418203	1.44611605315616
E9Q1W3_peptide27	0.0130248374213853	0.0178390648106851	1.30685036307144
E9Q1W3_peptide28	0.00000135895612724567	0.00000337665220845244	1.32680902583465
E9Q1W3_peptide29	0.00406020720616249	0.00599714703663702	1.39868983125553
E9Q1W3_peptide30	0.00000000000000845519522397465	0.0000000000000609478655728173	1.61024455619185
E9Q1W3_peptide31	0.0000000262731426716228	0.000000082360202621803	1.4458117879836
E9Q1W3_peptide32	0.00139675876023811	0.00220047139916852	1.2072476568069
E9Q1W3_peptide33	0.000000286078252914503	0.000000771046352548535	1.31332441954083
E9Q1W3_peptide34	0.00179284603734003	0.00278610221255859	1.94416119304938
E9Q1W3_peptide35	0.00392837383086456	0.00583042292966922	1.60061698523707
E9Q1W3_peptide36	0.00000000000000000196115606650612	0.0000000000000000220669918377599	1.69549354976924
E9Q1W3_peptide37	0.0000000951510416736744	0.000000273497490501278	1.64688302436307
E9Q1W3_peptide38	0.000000209072528547725	0.000000575261191868889	1.71244926419809
E9Q1W3_peptide39	0.000036374052829528	0.0000731131062777109	1.56143644739509
E9Q1W3_peptide40	0.0000359976539779941	0.0000724138853278254	1.58661317772386
E9Q1W3_peptide41	0.0000405943005087998	0.0000808963454343829	1.53721480818581
E9Q1W3_peptide42	0.000000170331552625177	0.00000047432367974496	1.55915712018719
E9Q1W3_peptide43	0.000516715513907962	0.000881249872148637	1.54147426703452
E9Q1W3_peptide45	0.117607790562674	0.136826672680163	1.10964944021599
E9Q1W3_peptide46	0.0533984592068386	0.0659557943259837	1.22801559568271
E9Q1W3_peptide47	0.000594227934426746	0.00100110950851688	1.54062841909724
E9Q1W3_peptide48	0.00000000000000129760704321907	0.0000000000000103509403332288	1.39751191243367
E9Q1W3_peptide49	0.000013755299828448	0.0000292207750768566	1.37237576230028
E9Q1W3_peptide50	0.000000472585766372568	0.00000123992170741163	1.44786513979782
E9Q1W3_peptide51	0.000362195990814434	0.000630539938726008	1.20270852163267
E9Q1W3_peptide52	0.0015337290379009	0.00240666778736377	1.33633983641234
E9Q1W3_peptide53	0.00000491170805256768	0.0000111805985933448	1.2464930827514
E9Q1W3_peptide54	0.0283593592173906	0.0366132025717058	1.29731061293568
E9Q1W3_peptide55	0.0000000000072895721611407	0.0000000000361604583190635	1.40838540357011
E9Q1W3_peptide56	0.000777860447202346	0.00128314524306084	1.35380832986571
E9Q1W3_peptide57	0.000325640517934741	0.000572141649864155	1.68451086291062
E9Q1W3_peptide59	0.000000954811657774695	0.00000241583059298022	1.65290236490667
E9Q1W3_peptide60	0.00000000220303848882877	0.00000000794011788682037	1.55076998427905
E9Q1W3_peptide63	0.00592757661157503	0.00856343009438397	1.24791682300021
E9Q1W3_peptide65	0.150386069515446	0.171233500789286	1.20587948307437
E9Q1W3_peptide66	0.00000000056613204731216	0.0000000022196225311049	1.47655597230569
E9Q1W3_peptide67	0.0270266305923214	0.0349578100371709	1.27000458529426
E9Q1W3_peptide68	0.0000000242043573341881	0.0000000762483586443134	1.33569058691523
E9Q1W3_peptide69	0.0173787846196394	0.0232164458625298	1.4247526769339
E9Q1W3_peptide70	0.00000581662966751209	0.0000130631753861846	1.37809430961441
E9Q1W3_peptide71	0.00000365974562497173	0.00000849134609381538	1.94511369127115
E9Q1W3_peptide72	0.000276865590133215	0.000494428357089509	1.34928764687332
E9Q1W3_peptide73	0.00204788833298034	0.00315445459415114	1.37966716482698
E9Q1W3_peptide74	0.00242741763215825	0.00369587019021674	2.0484159541916
E9Q1W3_peptide76	0.00000310916612262583	0.00000729955201647862	1.41809294049909
E9Q1W3_peptide79	0.000000661826393083313	0.00000170254224540391	2.04783955467975
E9Q1W3_peptide80	0.000301447847085842	0.000531808566433149	1.49837993739326
E9Q1W3_peptide81	0.00212874365296922	0.00326627629236075	1.36057965348225
E9Q1W3_peptide82	0.000115669880200784	0.000217953865483845	1.77083840847974
E9Q1W3_peptide83	0.11943814927346	0.138734702974795	1.21448900781609
E9Q1W3_peptide85	0.202145839541931	0.224607723047718	1.1841655911044
E9Q1W3_peptide86	0.0114702352567566	0.0158589466487025	1.37949987882028
E9Q1W3_peptide87	0.0154443209899691	0.0208536002440169	1.23812852129286
E9Q1W3_peptide88	0.0118504273955911	0.0163356489198188	1.30327898329463
E9Q1W3_peptide89	0.000821137774433602	0.00134890763182921	1.315177213848
E9Q1W3_peptide91	0.000418677005684604	0.000723406961132948	1.58378631237781
E9Q1W3_peptide93	0.412091106367445	0.437540537945948	1.10833950340917
E9Q1W3_peptide94	0.00000229208973592728	0.00000548358201300495	1.27383029759008
E9Q1W3_peptide95	0.000275341772061709	0.000492342393454012	1.36378634505006
E9Q1W3_peptide96	0.0000000000104431635309577	0.0000000000503600638566045	1.54866789710578
E9Q1W3_peptide97	0.0000315911869701518	0.0000641558367816436	1.41100645319046
E9Q1W3_peptide98	0.686220348341886	0.702462250077788	1.05304145997328
E9Q1W3_peptide99	0.000181257881633671	0.000332046205401721	1.24564931924682
E9Q1W3_peptide100	0.000846477813204714	0.00138478167077462	1.37546234520818
E9Q1W3_peptide102	0.00000102878652514271	0.00000259206124027012	1.27717948578325
E9Q1W3_peptide103	0.0000000000000000716158896863785	0.000000000000000662985895156842	1.57317265158432
E9Q1W3_peptide104	0.000061675103683195	0.000119717171805809	1.36047035282549
E9Q1W3_peptide105	0.0104221764213769	0.0144967760474227	1.16091423229049
E9Q1W3_peptide106	0.000935160968813983	0.00151908777093727	1.50810078097313
E9Q1W3_peptide107	0.820634126264674	0.829322841000591	1.22581989388678
E9Q1W3_peptide109	0.014737790714019	0.0199677947608441	1.22634634550799
E9Q1W3_peptide110	0.000584229073718819	0.000986064680520543	1.37758667300076
E9Q1W3_peptide111	0.00000215136053586987	0.00000519177503338083	1.4239926474975
E9Q1W3_peptide112	0.0379874268748928	0.0482326421702167	1.29155337907634
E9Q1W3_peptide113	0.00000907583947466951	0.0000197034695418707	1.39924102349465
E9Q1W3_peptide114	0.00290015750061736	0.0043533817579766	1.1803904401786
E9Q1W3_peptide115	0.428674705433133	0.453755864106659	1.16859448129883
E9Q1W3_peptide117	0.000000231358472678459	0.000000632806573492069	1.27680933556929
E9Q1W3_peptide118	0.0199193189492631	0.0263559631221607	1.36774454558847
E9Q1W3_peptide119	0.000396873676677915	0.000689175870165915	1.60490516414611
E9Q1W3_peptide122	0.000597111714696889	0.0010047448184079	1.89504302420387
E9Q1W3_peptide123	0.00000507723225613858	0.0000115206739440967	1.37422313924012
E9Q1W3_peptide124	0.00109541314084276	0.00175876077369649	1.48612416124442
E9Q1W3_peptide125	0.00000000000000000363918143812618	0.0000000000000000395029577283658	1.52317850939103
E9Q1W3_peptide126	0.0594941377183039	0.0727063016354372	1.17154323072881
E9Q1W3_peptide133	0.184582770929726	0.207103814322449	1.17693045153991
E9Q1W3_peptide134	0.0167340381037077	0.0224200471786365	1.2110657159793
E9Q1W3_peptide135	0.00000000417307928890968	0.0000000144750419444887	1.34753102674778
E9Q1W3_peptide136	0.0000000603715111631059	0.000000179108620471036	1.38446759346357
E9Q1W3_peptide137	0.00222753832032529	0.00340653374069636	1.25185094694941
E9Q1W3_peptide138	0.000023850124824679	0.0000493770721875179	1.40422545382932
E9Q1W3_peptide140	0.00260553639643791	0.00394320653107716	1.373037542194
E9Q1W3_peptide141	0.00969192134029595	0.0135286123398584	1.25660665187142
E9Q1W3_peptide142	0.00119167155806648	0.00190117975373373	1.61287602067364
E9Q1W3_peptide143	0.000000149733636418379	0.00000041907250314062	1.40762384557412
E9Q1W3_peptide144	0.00000177730950879258	0.00000433341326307083	1.73764547535271
E9Q1W3_peptide145	0.0959578641279221	0.113170587092496	1.23682431415554
E9Q1W3_peptide150	0.409481277423171	0.435339212661104	1.13506950416126
E9Q1W3_peptide151	0.187491065156884	0.209856558169938	1.19150642320797
E9Q1W3_peptide152	0.00000888989434424576	0.0000193757697203719	1.9731632442981
E9Q1W3_peptide153	0.000000000000199922673402887	0.00000000000120826628816417	1.83471899960225
E9Q1W3_peptide154	0.00312562520943041	0.00467408459195212	1.81850266547262
E9Q1W3_peptide155	0.0000383844237983648	0.0000767134188259016	1.37162651399021
E9Q1W3_peptide157	0.000570154167359094	0.000964072532223563	1.76510316404542
E9Q1W3_peptide158	0.0067999293235519	0.00972221299978907	1.68592640097177
E9Q1W3_peptide159	0.0000000269526966813254	0.0000000842995078123261	1.89392186673325
E9Q1W3_peptide160	0.0016798717255316	0.00261670508512744	1.35841311327234
E9Q1W3_peptide161	0.000000000000982655429041352	0.00000000000549492975269992	1.91894259051452
E9Q1W3_peptide162	0.00128157016134072	0.00203638703019007	1.43693764268563
E9Q1W3_peptide163	0.000000000623239097625219	0.0000000024195313074707	1.44666938068689
E9Q1W3_peptide165	0.0000195250467151721	0.0000409124370231615	1.56286841244433
E9Q1W3_peptide166	0.0000704609387295832	0.000135724341268954	1.4009345954684
E9Q1W3_peptide167	0.569566237667735	0.590914297550334	1.15620469744508
E9Q1W3_peptide168	0.109021721954963	0.127491392636813	1.1787815597443
E9Q1W3_peptide171	0.0399094524902635	0.0503277286984279	1.23254957888324
E9Q1W3_peptide172	0.0000000367191836530292	0.000000112806548669905	1.38530463158059
E9Q1W3_peptide173	0.00272618082511784	0.00411229892312053	1.23291204898957
E9Q1W3_peptide175	0.0000796844596001523	0.000152746941948214	1.62472060318398
E9Q1W3_peptide177	0.0000140814395799691	0.0000298448887881734	1.50464173199237
E9Q1W3_peptide178	0.039478980726406	0.0498530194574324	1.16003177051739
E9Q1W3_peptide183	0.0144110890630558	0.0195826679069899	1.33892077012378
E9Q1W3_peptide189	0.00000608606999658682	0.0000135966438664668	1.38522810810005
E9Q1W3_peptide190	0.00687807955148693	0.00981873347009584	1.32008014449076
E9Q1W3_peptide195	0.0000000971634362997764	0.000000278992107549565	1.45400382213563
E9Q1W3_peptide197	0.368619802587442	0.393497729873521	1.11259000965249
E9Q1W3_peptide198	0.00866818421031433	0.0122104498189059	1.36189768727061
E9Q1W3_peptide201	0.0120340080713269	0.016555732774072	1.33918085639834
E9Q1W3_peptide208	0.0870423275735834	0.103716385158708	1.15196445270735
E9Q1W3_peptide209	0.0677789934864363	0.0821779474246411	1.24188717813362
E9Q1W3_peptide211	0.00000430322843122858	0.00000986037772983503	1.45982254637558
E9Q1W3_peptide213	0.0000207704229651816	0.0000432925683491135	1.33809932125349
E9Q1W3_peptide218	0.0000000550754777255077	0.000000164100024051889	1.5449360914401
E9Q1W3_peptide220	0.00518019483937419	0.0075387903866392	1.21963322928926
E9Q1W3_peptide225	0.00829265117332099	0.0117052822273088	1.56252520023428
E9Q1W3_peptide226	0.00000000340889960093846	0.0000000120023067186804	1.32222412997902
E9Q1W3_peptide229	0.000000049868168761775	0.000000149875234671654	1.77757028713813
E9Q1W3_peptide231	0.0000000785067274758415	0.000000228023737306536	1.99661419792031
E9Q1W3_peptide238	0.0140107650498959	0.0190949274535263	1.62124964764863
E9Q1W3_peptide239	0.00000000112972320278003	0.00000000420305621679452	1.94095490272586
E9Q1W3_peptide241	0.00865809889332937	0.0122024530227779	1.34911393122084
E9Q1W3_peptide255	0.00679992051680512	0.00972221299978907	1.3396760113997
E9Q1W3_peptide256	0.520972413386413	0.544375855135369	1.48420501964128
E9Q1W3_peptide275	0.000222865150030716	0.000403988693703355	1.22468462711635
E9Q1W3_peptide276	0.00178684241367796	0.00277864033767449	1.89432277036368
E9Q1W3_peptide277	0.193206881067985	0.215904984576577	1.2182557961502
E9Q1W3_peptide284	0.000000384455020279533	0.00000102324182320553	1.38370635315585
E9Q1W3_peptide288	0.237546347818007	0.261338748314882	1.18210988071862
E9Q1W3_peptide304	0.00746271568166108	0.0105769569927485	1.40692485505541
E9Q456_peptide1	0.0000000123311392675353	0.0000000402982213607292	2.2418709838163
E9Q456_peptide2	0.120892860561817	0.140247878472384	1.11062934910755
E9Q688_J3QPC8_O88346_peptide1	0.409545993413842	0.435339212661104	1.08013732038936
E9Q688_J3QPC8_O88346_peptide2	0.0239659179595125	0.0313061165228553	1.26810221357366
E9Q688_J3QPC8_O88346_peptide3	0.0000058189650473864	0.0000130631753861846	2.6533250714971
E9Q7B5_E9QPX8_F8VQE0_Q02789_peptide1	0.0000000000000640274323171642	0.000000000000416028010924672	2.64096260880713
E9Q7B5_E9QPX8_F8VQE0_Q02789_peptide8	0.000000000272759895539905	0.00000000111851761608068	1.70033008243953
E9Q800_peptide1	0.000000000000000163324948818474	0.00000000000000143064385547321	1.69746384723609
E9Q800_peptide2	0.0000000000329464441247477	0.000000000150488048411389	1.53090521003401
E9Q800_peptide3	0.00000000527115576502244	0.0000000179465672294983	1.34093362921431
E9Q800_peptide4	0.131534207369479	0.151233194663584	1.34834898800206
E9Q800_peptide7	0.117647211336267	0.136826672680163	1.20133159618275
E9Q800_peptide8	0.00704967550083645	0.0100378095608618	1.28646200131799
E9Q800_peptide9	0.00000000000172773848816569	0.00000000000932237843127218	1.60349622154378
E9Q800_peptide10	0.000000776266496674399	0.00000197673014056554	1.72253000816711
E9Q800_peptide11	0.000163658220225325	0.000301475961779812	1.4204217248461
E9Q800_peptide13	0.0000507207393368043	0.0000995003589541278	1.38797730371601
E9Q800_peptide15	0.000000344362010572283	0.000000921851107605493	1.43654622454061
E9Q800_peptide16	0.731410098924063	0.745413532334981	1.13327763658196
E9Q8N1_peptide1	0.0260847676603698	0.0338344127853345	1.35782902365902
E9QJU4_Q8R4E4_peptide1	0.0000000131093709681684	0.000000042740564004582	2.17389205078454
E9QJU4_Q8R4E4_peptide2	0.000000000000000103238269765584	0.000000000000000927803671140057	2.54565790977454
E9QN70_P02469_peptide1	0.0000248719379788228	0.0000514156268300085	1.49556299562448
E9QN70_P02469_peptide7	0.14512562657626	0.165652673964159	1.18539009021118
E9QPX3_Q9CXZ1_peptide1	0.0000000699446000113106	0.000000205309281899584	1.66975400846517
E9QPX3_Q9CXZ1_peptide3	0.000728354388937504	0.00120579243336065	1.39096337654384
F6RDH3_peptide1	0.00506452788046877	0.00737821745954608	1.30649466981652
F6RDH3_peptide2	0.00486558404188897	0.0071145993808498	1.17806155428435
F6ULR7_peptide1	0.000000016100811950762	0.000000051942945780547	2.75869269170666
F6ZDS4_Q7M739_peptide1	0.000835654825969396	0.00137031549661332	1.74249401899238
F6ZFT1_F8WJ64_Q9CR21_peptide1	0.0926854886881951	0.109825955774368	2.08030996522765
F8VPN4_peptide1	0.00000000960944962772643	0.0000000318169336956301	1.5045331206561
F8VQJ3_peptide1	0.0000000705583854382391	0.000000206672604119625	1.33589896882128
F8VQJ3_peptide2	0.0000000000171023512459419	0.0000000000802361156758765	1.34805635844657
F8VQJ3_peptide3	0.00000000864917401168065	0.0000000287751366157837	1.32870265964856
F8VQJ3_peptide4	0.00000000291527897458537	0.0000000103720979455685	1.42634159702462
F8VQJ3_peptide9	0.41428318234026	0.439530796748885	1.11776942717867
F8VQJ3_peptide11	0.301026888876485	0.325231236694032	1.10306603509719
F8VQJ3_peptide16	0.00000186539334228033	0.00000452930593985258	1.34785227798752
G3UW82_peptide1	0.00000000000000000106521753264437	0.0000000000000000123887484468892	3.18011925951714
G3UW82_peptide2	0.00000000000000000000000000000402994468357977	0.000000000000000000000000000359835060778994	4.62610325676102
G3UW82_peptide3	0.000000000000520593451993902	0.00000000000300835631548877	3.8130222087032
G3UW82_peptide4	0.0000000000000000000000127294889641584	0.000000000000000000000301155773100773	13.3236281185381
G3UW82_peptide5	0.000000000000000000000000315696998701208	0.00000000000000000000000919841360426255	14.7820847964853
G3UW82_peptide6	0.0000000000000033005184953398	0.0000000000000249612983472693	3.16585789985788
G3UW82_peptide7	0.000000000000000000000000929870873258554	0.0000000000000000000000257388257717968	2.22433606239217
G3UW82_peptide8	0.00000000000000000000000000639917362530705	0.000000000000000000000000260484008747793	15.8432716864716
G3UW82_peptide9	0.00000000000000000000000000155737785540027	0.0000000000000000000000000706692115368516	12.049467908143
G3UW82_peptide10	0.0000000000000000000000506509873702669	0.00000000000000000000108683669023952	20.7427879957451
G3UW82_peptide11	0.000000000000000000000000000645939495430442	0.0000000000000000000000000350580494774797	15.2479561818331
G3UW82_peptide12	0.00000000000000000035971095134622	0.00000000000000000444499961306401	11.2420071160402
G3UW82_peptide13	0.0000000000000583618098191553	0.000000000000381904230684212	2.44753482201695
G3UW82_peptide14	0.000000000000000000000000000000213605611739273	0.000000000000000000000000000025706971012796	14.3546591499156
G3UW82_peptide15	0.00000000000000000000000000291251703648953	0.000000000000000000000000125966361828172	14.9707215744732
G3UW82_peptide16	0.0000000000000000000000000000150862227462813	0.00000000000000000000000000126541407762748	20.1151970290675
G3UW82_peptide17	0.0000000000000000000000000168469662924975	0.000000000000000000000000630167604022068	17.6161990136709
G3UW82_peptide18	0.00000000000000000000000396888007887173	0.0000000000000000000000998714550756086	7.54714094790122
G3UW82_peptide20	0.0000000000000000000038635972134123	0.0000000000000000000617053385860754	7.76974438169431
G3UW82_peptide21	0.00000000000000000000333989663829485	0.0000000000000000000540633561099424	14.5064228405346
G3UW82_peptide22	0.0000000000000000860160404343654	0.000000000000000785783498093477	6.33813051846253
G3UW82_peptide30	0.0000000000000000000000000332394128799855	0.00000000000000000000000112203286404634	4.78779924361665
G3UX26_Q60930_peptide1	0.00000000000660283218055256	0.0000000000329903239634828	1.48593754838393
G3UX26_Q60930_peptide2	0.0000000410068886658243	0.000000125283739323401	1.31614651846747
G3UX26_Q60930_peptide3	0.0828897427903126	0.0991524667431224	1.63643028172466
G3UX26_Q60930_peptide4	0.00000833981983983226	0.0000182487125032851	1.47662464986137
G3UX26_Q60930_peptide6	0.00000000200441253833147	0.00000000727157785858651	1.49852504004642
G3UX26_Q60930_peptide7	0.11451860916814	0.133412251758169	1.16801201491676
G3UX26_Q60930_peptide9	0.0000322561338925048	0.0000654102407431892	1.42682526819967
G5E814_Q9D8B4_peptide2	0.305465489823828	0.329512266497411	1.34906737953145
G5E814_Q9D8B4_peptide3	0.0163487788137468	0.0219251064711488	1.32724781536944
G5E902_Q8VEM8_peptide1	0.0000000000740691010001062	0.000000000320850190247721	1.75393606851147
G5E902_Q8VEM8_peptide2	0.0000625768299018829	0.000121297384571717	1.51743143740821
G5E902_Q8VEM8_peptide3	0.671369753126644	0.689043929052484	1.34694662599074
G5E902_Q8VEM8_peptide4	0.0000000000876950023970801	0.000000000376340723465299	3.8680865547601
G5E902_Q8VEM8_peptide5	0.0000000000000000000000000605405890204226	0.00000000000000000000000194856221405267	2.8300566328747
I7HLV2_Q6ZWV3_peptide1	0.0031279119635294	0.00467497857184091	1.37874743332936
J3QMG3_Q60931_peptide1	0.00000000274167163590356	0.00000000979218979120134	1.68665864119272
J3QMG3_Q60931_peptide2	0.000000000191179592424282	0.000000000795767085459269	1.40229309535146
J3QMG3_Q60931_peptide3	0.0000000422771683701719	0.000000128507295262141	1.40997098263088
J3QMG3_Q60931_peptide4	0.00894677732770596	0.0125645254404313	1.43810833048267
J3QMG3_Q60931_peptide7	0.0000110722538304715	0.0000237765699012763	1.36959458395848
K3W4Q8_P18572_peptide1	0.000000000283192245268756	0.00000000115958008121881	1.29113568493344
K3W4Q8_P18572_peptide2	0.205867572902158	0.228393363444158	1.09989469031196
K3W4Q8_P18572_peptide3	0.000370046065811694	0.000643801074900546	1.40400217379001
M0QW57_Q3MI48_peptide2	0.946751742693281	0.950874028945936	1.04674856579193
O08532_peptide1	0.0000000000000000000555860717920544	0.000000000000000000746904110293236	2.34791704087584
O08532_peptide2	0.00000000000000000000321002105441627	0.0000000000000000000525759661457055	2.31410911937262
O08532_peptide3	0.0000000000000000000459393307473456	0.000000000000000000623333664258101	1.98519921821004
O08532_peptide5	0.0000000000000000000000000916512896685253	0.00000000000000000000000288284965684634	2.47908073806193
O08532_peptide8	0.0000000000000000000310844612919121	0.000000000000000000428068601273695	2.35622862512814
O08532_peptide15	0.000000000000000000000000223840845068758	0.00000000000000000000000666227375430455	2.27927981287335
O08749_peptide3	0.00025298784289381	0.000454721005928614	1.5461598286199
O08749_peptide4	0.0367146598909432	0.0467246798060371	1.50958313540483
O09165_peptide1	0.0000810086969250194	0.000155070589964353	2.0269790225682
O09165_peptide2	0.000910747382288026	0.00148291103186662	1.61043065426247
O09165_peptide3	0.00339350385462013	0.00506100143835589	1.63921255961554
O09165_peptide8	0.194112278098123	0.216741744967973	1.29400186797405
O09165_peptide9	0.000000116032378640378	0.00000033042965439976	2.71521944607873
O35129_peptide1	0.0000000000000000000354962471596534	0.000000000000000000486404020484756	1.87795495488413
O35129_peptide3	0.0000620840799181563	0.000120426582490159	1.38051388811882
O35129_peptide4	0.000153060102994486	0.000283771175545035	1.29786180402941
O35129_peptide5	0.00110693209971202	0.00177519585863433	1.29970014495254
O35129_peptide6	0.000506330759984618	0.000865137989899643	1.47455125316614
O35129_peptide8	0.0928192665494643	0.10993741112919	1.28962401510373
O35459_peptide1	0.00000000055326412198616	0.00000000217842829254294	1.33706753898641
O35593_peptide1	0.000894752455947641	0.0014594430159476	1.30082143182504
O54724_peptide1	0.0597287057893309	0.0729607491724925	1.23067460083714
O54724_peptide3	0.000000612245572230558	0.00000158828092215013	1.5728398297742
O54734_peptide1	0.0000000000000167547454749058	0.000000000000117113978471059	1.51556353454475
O54734_peptide2	0.00049032953986835	0.000840912122896897	1.31292642336213
O70209_peptide3	0.0000000096590587208571	0.0000000319429803337305	1.80544594439406
O70250_peptide1	0.0000115537915362375	0.0000247913914513995	1.4822328593236
O70548_peptide1	0.000000000189810448179301	0.000000000791258012892025	2.30521744026314
O70548_peptide2	0.00148605330182982	0.00233582938072966	1.55089520003792
O70548_peptide6	0.00000342912945174007	0.00000800998339444431	1.43227964065942
O70548_peptide7	0.0000695669643781986	0.000134095652784717	1.36215558761612
O70622_peptide1	0.00000000000000109007021009876	0.00000000000000874583867116919	1.7152429575994
O70622_peptide2	0.000000012041641088025	0.0000000394920172175987	1.49195596332668
O70622_peptide3	0.0000000116412203656932	0.0000000382694750264119	1.43251422158753
O88492_peptide1	0.000000117017250926284	0.000000332891829973231	1.90691588595223
O88990_peptide1	0.000000000000000000000000000000141745461417714	0.0000000000000000000000000000188208125931102	11.4500542449549
O88990_peptide2	0.000000000000000000000000000678487627356101	0.0000000000000000000000000354349764626733	17.4668439113861
O88990_peptide3	0.0000000000000000000000998463265157171	0.00000000000000000000201733307879931	14.5808004337296
O88990_peptide5	0.00000000000000000000000000132884498847591	0.0000000000000000000000000623431004762934	11.6757330660208
O88990_peptide7	0.0000000000000000000000169926881813143	0.00000000000000000000039525849483931	8.89882950608348
O88990_peptide8	0.0000000000000000000000364811525085055	0.000000000000000000000801427223361454	8.05472968930218
O88990_peptide10	0.00000000000000000000187018061037909	0.000000000000000000031758649874413	6.31322796038614
O88990_peptide11	0.000000000000000000000000000000255291190473999	0.0000000000000000000000000000282658406092812	9.29325154378001
O88990_peptide15	0.000000000000000000000000000139385423889481	0.0000000000000000000000000089725314726996	9.8372407831349
O88990_peptide18	0.00000000000000000000050248494228227	0.00000000000000000000909070797540735	3.45603621636
O88990_peptide19	0.00000000000000000000000000115062964940526	0.0000000000000000000000000558761906939258	10.7348498103984
O88990_peptide24	0.00000000000000000000457038071649665	0.000000000000000000071879623995811	5.66343560277154
O88990_peptide33	0.000000000000000000000000000000793691324305976	0.0000000000000000000000000000757564684716876	10.4349947781572
O88990_peptide38	0.000000000000000000257217675116385	0.00000000000000000328100702636937	4.63466554766306
O89104_peptide1	0.0000000000542704016776318	0.000000000241512012610426	1.62036394734042
O89104_peptide2	0.000000134432954767693	0.000000379317450353694	1.46777398727036
O89104_peptide3	0.0000000000585897262131478	0.00000000025742279707618	1.63224157169013
P00158_peptide1	0.0857289426110415	0.102327603772041	1.28825050781179
P02463_peptide1	0.00000262097033937639	0.00000621666315286532	1.82548829455463
P02463_peptide2	0.0250157103583479	0.0325086790008952	1.49823996461434
P03888_peptide1	0.000104431350126688	0.000197990395308679	1.30392047724381
P03921_peptide2	0.0000639585496471022	0.000123802283512712	1.49882219271685
P03930_peptide2	0.00000000000103416937339318	0.00000000000573663492094654	1.64523134297609
P04247_peptide1	0.00000138918395810773	0.00000344248988007358	3.03996107035412
P04247_peptide2	0.00000000000309575652484368	0.0000000000160770245042539	3.15423697258653
P04247_peptide3	0.00000000000101662261629136	0.00000000000565062530500903	3.55524245071311
P05064_peptide1	0.0000000000539632858268967	0.000000000240532005102818	2.02213564023744
P05064_peptide2	0.0000000000000000160811317668975	0.000000000000000163649164451369	2.65383418798533
P05064_peptide3	0.000000000111299998079283	0.000000000471789272103301	2.275865074802
P05064_peptide5	0.0000000000000000282713210719993	0.000000000000000278487604011722	3.12992249934823
P05202_peptide1	0.00000260645557307342	0.00000618753775837669	1.62330543271211
P05202_peptide2	0.0000285901270305163	0.0000585769590084894	1.60258448741992
P05202_peptide3	0.000761681662146279	0.00125720622589201	1.30107902084229
P05202_peptide4	0.424506637880368	0.449858613416659	1.15794387832109
P05202_peptide9	0.0309021995059241	0.0397478105169136	1.36911612952309
P05202_peptide11	0.127081626860555	0.146812163251259	1.15894895872361
P05977_peptide1	0.0000117702510450864	0.0000252167607529404	1.31871635278121
P05977_peptide2	0.0000000000000000000220614892036396	0.000000000000000000311562255692216	4.85138597688693
P05977_peptide3	0.00000228498107529977	0.00000547531602651166	2.66535518027768
P05977_peptide4	0.00000000000000000000000000000000337012805357703	0.000000000000000000000000000000920216014964019	3.41087537842698
P05977_peptide5	0.00000000000000000286125194612351	0.0000000000000000314283547098011	3.44373300936987
P05977_peptide6	0.000143516956807128	0.000266793107080007	2.45432925648281
P05977_peptide9	0.0000000000000253321364420886	0.000000000000174861231101499	6.88107736771811
P05977_peptide11	0.0000000000115870489972457	0.0000000000556822076812087	2.64229711648482
P07310_peptide2	0.0000000000000036079254955227	0.000000000000026991183166505	2.49102625195811
P07310_peptide3	0.000000000000361578173287358	0.00000000000211595852782116	3.59423207351828
P07310_peptide4	0.0000000000000000377922633802564	0.000000000000000365765681945978	2.60726511654769
P07310_peptide5	0.0000000000000000750946212634402	0.000000000000000692873038857341	2.71195631587963
P07310_peptide6	0.000000000000000135628976852684	0.00000000000000120327246130843	2.71945695747908
P07310_peptide7	0.0000000000000993101098941144	0.000000000000617731200420019	2.20038537302035
P07310_peptide8	0.000000000374594742907302	0.00000000151369087352907	2.09392694375237
P07310_peptide9	0.00000000000000000181065192452645	0.0000000000000000204566715391397	2.52988692795505
P07310_peptide11	0.0000000000000000000509965867002209	0.000000000000000000688578302371763	2.19076654445879
P07310_peptide13	0.00000000000534176876790112	0.0000000000270311077688305	2.03877102988538
P07310_peptide16	0.000317040088877023	0.000557893811831913	2.50061281770912
P08122_peptide1	0.000000244599293259821	0.000000665733376345314	1.56624620269924
P08122_peptide2	0.00000486834772038407	0.000011100153616164	1.46378980252872
P08122_peptide3	0.0000208699226825965	0.0000434345458537047	1.47159105081774
P08249_peptide1	0.0391845184381523	0.0495943059153204	1.29168320435895
P08249_peptide2	0.000033323113542548	0.0000674750389800825	1.49156956941806
P08249_peptide4	0.239067533737231	0.262699060494108	1.28133125709073
P08249_peptide5	0.0361348637760863	0.0460503236336128	1.2371460034973
P08249_peptide6	0.103118053619379	0.121202026504646	1.15687116054282
P08249_peptide7	0.00309389162711395	0.0046341407055473	1.36646120854204
P08249_peptide12	0.00621068505879888	0.00893976923700223	1.28141470357784
P09542_peptide3	0.000000000000000000000000000000184888596872768	0.0000000000000000000000000000232623470974464	44.0109548000898
P09542_peptide7	0.000000000000000000000000000019864460594011	0.00000000000000000000000000152735630345062	75.3603195992137
P0C0S6_Q3THW5_peptide1	0.0000000804074984231651	0.000000233055450927038	1.5062652005705
P0DN34_peptide1	0.0000107316426878146	0.000023080953348773	1.51523049414802
P0DN34_peptide2	0.00222601035378636	0.00340607886085165	1.64108675240737
P0DP26_P0DP27_P0DP28_Q3UKW2_peptide1	0.0657234623414668	0.0798606425641704	1.16938259520399
P10126_peptide1	0.0545615096554614	0.0671824994334152	1.34964693379275
P10126_peptide2	0.0644211400867134	0.0783814135208891	1.40787925284859
P10126_peptide3	0.46750187107213	0.492219543220866	1.22172686805827
P10126_peptide5	0.647906816057035	0.666198390358793	1.19347023107792
P10493_peptide1	0.0333270032510438	0.0427277188508056	1.28759698099065
P10493_peptide2	0.0224000111640952	0.0293854174892017	1.18925340228638
P10493_peptide3	0.0000550849357043105	0.000107452503192059	1.46690692837922
P10493_peptide5	0.000000182703049781272	0.000000506228270064624	1.27237020434771
P10493_peptide8	0.00650270620997602	0.00932616103068064	1.27257436226328
P10493_peptide9	0.112986590778613	0.131849444888365	1.16824531408735
P10493_peptide10	0.158735482084786	0.17985256422869	1.15418738851286
P10493_peptide13	0.00217939994888291	0.0033402984820088	1.32102430954022
P10493_peptide17	0.299384153238414	0.323582716190523	1.13017757858397
P10853_P10854_Q64475_Q64478_Q64525_Q6ZWY9_Q8CBB6_Q8CGP1_Q8CGP2_peptide1	0.00000000000000000000000261514218539757	0.0000000000000000000000670251256405599	2.37576574920438
P10853_P10854_Q64475_Q64478_Q64525_Q6ZWY9_Q8CBB6_Q8CGP1_Q8CGP2_peptide2	0.000000000000000338883588016827	0.0000000000000028425144594866	1.62383614155715
P10853_P10854_Q64475_Q64478_Q64525_Q6ZWY9_Q8CBB6_Q8CGP1_Q8CGP2_peptide3	0.000000000745104692967332	0.00000000285262764887078	1.52134413114406
P10922_peptide1	0.0000000000714377004153884	0.000000000310911249606596	2.12068047958854
P11087_peptide1	0.000000000591225034363557	0.00000000230494492270187	1.87035586541463
P11087_peptide2	0.0249069005255787	0.0323976976761287	1.50990697193224
P11499_peptide2	0.0000197608726470074	0.000041375261336548	1.45837243077962
P11499_peptide6	0.000101052093373933	0.000191846498257233	1.35344266895952
P11531_peptide1	0.0000000000000000000211103643305669	0.000000000000000000301203548799016	1.90320172215098
P11531_peptide2	0.0000000000174970912401021	0.0000000000819491515272463	1.47980967452126
P12787_peptide1	0.0000721323164013449	0.000138847184839307	1.84317767525135
P12787_peptide3	0.00000213004122375196	0.00000514481161199426	1.35221159103441
P12787_peptide4	0.0000178607372229904	0.0000375958331811691	1.57454197735005
P13020_peptide3	0.244981719975404	0.268984292301435	1.24817807936205
P13412_peptide1	0.0000640356590901686	0.000123864922684547	2.38607806909899
P13541_peptide1	0.000000000186094933038025	0.000000000776939328279416	2.69841521490158
P13541_peptide3	0.00000000000000000000000000870684939285723	0.000000000000000000000000334729987769845	5.95075572553909
P14094_peptide2	0.000000000000000299038655502132	0.00000000000000252359450740824	2.2499237568378
P14094_peptide4	0.000000277636803345973	0.000000750486984044583	2.14170984124136
P14115_peptide1	0.0012122313215936	0.00193064228893619	1.13619938055389
P14131_peptide1	0.0448072030327502	0.0559938320517619	1.12117763117355
P14131_peptide2	0.180848440727771	0.203491253631899	1.16298217688116
P14148_peptide1	0.0151690112787027	0.0205118823739371	1.18040131337334
P14148_peptide6	0.0704771722010955	0.0851509439775784	1.25696251890182
P14602_peptide4	0.000000119743215535378	0.000000340296941069738	1.56988313406871
P14685_peptide1	0.00000000034241016706358	0.0000000013938107976941	1.39183183028204
P14733_peptide1	0.00000000000000000176673668310692	0.0000000000000000200789613973476	1.75565836216443
P14733_peptide2	0.422803211322684	0.448226460720486	1.09066364893324
P14824_peptide1	0.000512012023965972	0.0008737665119222	1.37484467109213
P14824_peptide2	0.000452994804978177	0.000779297464375135	1.46614019261898
P14869_peptide1	0.000499748245897669	0.000855051536241234	1.27449506563321
P14869_peptide2	0.0171273992855987	0.0229137946943147	1.19475502586992
P14869_peptide5	0.0000227408434475596	0.0000471157594781773	1.32126242476824
P14869_peptide7	0.731986567338783	0.745726469780549	1.2022414365184
P15864_P43277_peptide1	0.0000436969891845278	0.0000863951900448378	1.62540536129764
P15864_P43277_peptide2	0.0947992081267882	0.112138550467927	1.273678921268
P15864_P43277_peptide5	0.00000098670987324994	0.00000249198259959474	2.04662875420887
P15864_P43277_peptide6	0.0000201343983751775	0.0000420936666937246	1.95935931016269
P16858_peptide2	0.00507392840496253	0.00738802410570031	1.48274392473724
P16858_peptide3	0.00000630100276335791	0.0000140315170144607	1.68615880508974
P16858_peptide5	0.0329436647515358	0.0422754121614516	1.2868009224874
P16858_peptide6	0.000565917662924474	0.000957493943138719	1.52004651939469
P16858_peptide10	0.00000281208003470948	0.00000664149960416027	1.64242484310769
P17182_peptide1	0.00000959972435170314	0.0000207431982868964	1.55094729278999
P17182_peptide2	0.000000193644991647926	0.000000534406118525881	1.77739860201865
P17182_peptide3	0.00165673865483836	0.00258357892765779	1.53691618685677
P17182_peptide4	0.0000435873731650481	0.0000863240483862642	1.64539440515042
P17182_peptide6	0.000000106876544872698	0.000000304983789904771	1.70323244557609
P17182_peptide7	0.0000000000260368480210716	0.0000000001197176002032	1.87022233399934
P17182_peptide8	0.0000000000000000953934283962588	0.000000000000000865734458363424	3.80653549227762
P17182_peptide9	0.0000381145328294518	0.0000762290656589037	1.5830865282137
P17665_peptide1	0.0000133776818096335	0.0000284622776703039	1.48529668556611
P17751_peptide1	0.000041278793261611	0.000082142127784428	1.85429208739888
P19253_peptide1	0.343776590342125	0.368113579136171	1.09263285413755
P19536_Q9D881_peptide1	0.00000610688273006872	0.0000136321382232502	1.43560700460486
P19536_Q9D881_peptide2	0.0000578639218792063	0.000112714521999749	1.84643950186698
P19536_Q9D881_peptide3	0.0000000000000014249102198118	0.0000000000000113012936631492	1.91341568276831
P19536_Q9D881_peptide4	0.0000000167549672065484	0.0000000538649816814473	2.39784043823214
P19783_peptide1	0.00000000000000000000000932916775054367	0.000000000000000000000224549011595694	2.40207421473807
P19783_peptide3	0.0434262438273591	0.0544155015455546	1.57415009903532
P19783_peptide4	0.0000000926081406921756	0.000000266465003571665	2.81855083668584
P19783_peptide5	0.0000216368237725993	0.0000449630091610771	1.52714513299565
P19783_peptide6	0.00131772758551724	0.00208546023825713	1.9174552589422
P20152_peptide1	0.0000000000000000000000000000000000107891937151422	0.00000000000000000000000000000000995482940117121	4.82430516548256
P20152_peptide4	0.0000275030161235226	0.0000566010026988183	1.67738369423321
P20152_peptide6	0.000000000000000000000000107558245061162	0.00000000000000000000000330801358143662	4.61693972099898
P20801_peptide1	0.000000000000120771556523279	0.000000000000739592186850521	6.12201991991676
P20801_peptide2	0.00000000000559330035337478	0.0000000000282008294683814	4.6633766022778
P20801_peptide3	0.0000000087540479936255	0.0000000290890814482057	4.84261697135801
P20801_peptide4	0.0000000190939229372113	0.0000000610299984875298	2.44418068115271
P20801_peptide5	0.0000000000408199931907737	0.000000000184322579367148	3.72104054040885
P20801_peptide6	0.000000104465540841641	0.00000029871964571246	2.66118528214174
P20801_peptide7	0.00000000000000253081890947048	0.0000000000000195133892518504	5.44603650751667
P20801_peptide8	0.00000000521907244135873	0.0000000177911237902475	2.89598441535084
P21550_peptide1	0.00000246849606138119	0.00000588020404294589	1.77387537650095
P21550_peptide2	0.000000140255113471764	0.000000393738492991727	1.73090696876684
P21550_peptide3	0.0000000000074713361900077	0.0000000000368639190266334	1.89330204603105
P21550_peptide4	0.00000000000032886712767878	0.00000000000193667727153407	2.11727505917166
P21981_peptide1	0.00000000000000344064620454715	0.0000000000000258796431907242	1.89187798120132
P21981_peptide2	0.000000000000106956125033799	0.000000000000662314438688041	1.99305338286387
P21981_peptide3	0.0000000000574811056069734	0.000000000253594107389928	2.16571047754348
P23927_peptide2	0.000000000000000000000260642955065217	0.00000000000000000000508070211000366	4.03877313053901
P25444_peptide1	0.0040218189851468	0.00594679217461877	1.25933293025963
P25444_peptide5	0.201220648910177	0.223686247463201	1.15024304999132
P28481_peptide1	0.182693956392394	0.205234119843404	1.524532248909
P28654_peptide1	0.00472651691154751	0.00693322671497802	1.22993626675106
P28654_peptide2	0.00194316607548724	0.00299982359004389	1.26296975347373
P28654_peptide4	0.0327259936766165	0.0420155614549511	1.19089559890983
P28654_peptide6	0.750360568526552	0.762201120617062	1.07762081942401
P31001_peptide1	0.000000000000000000000000000000142787956811891	0.0000000000000000000000000000188208125931102	4.29203206097622
P31001_peptide2	0.0000000000000000000000142211297623198	0.00000000000000000000033359395917035	3.96097582768256
P31001_peptide3	0.0000000000000000427388739508864	0.000000000000000412199313923531	2.75195210837285
P31001_peptide4	0.0000000000000692365887920012	0.000000000000447773078916493	2.60868509733755
P31001_peptide6	0.0000000000000000000000000517713385769992	0.00000000000000000000000170598887120397	2.22960909380251
P31001_peptide7	0.000000000643270771846171	0.00000000249380041522437	2.38076453649243
P31001_peptide8	0.00000000000000000000000811359489878214	0.000000000000000000000198747174157778	4.38627520618802
P31001_peptide11	0.00000000000000000205862969070895	0.0000000000000000230699877889974	3.10287558285798
P31001_peptide12	0.0000000000000000523061189672727	0.00000000000000049583334692264	1.99687570553183
P31001_peptide13	0.0000000000085121082876156	0.0000000000417757371278723	2.36883797141242
P31001_peptide14	0.000000000000000000000000000677800102697341	0.0000000000000000000000000354349764626733	3.68554003823549
P31001_peptide16	0.0000000000000000000000245724100883861	0.000000000000000000000552979114834574	2.97933819451998
P31001_peptide17	0.000000000000000000182837791659814	0.0000000000000000023760328981895	3.02505632274718
P35486_peptide1	0.01042845216553	0.0144982197861311	1.59246448918165
P35486_peptide3	0.00284942378921706	0.00428652448290915	1.49295939239786
P35486_peptide6	0.00325849691978872	0.00486752265190241	1.47929653915089
P35979_peptide2	0.0553144247566325	0.0679886002337295	1.24088996055809
P35979_peptide3	0.196939184506727	0.219455580802988	1.14860791234468
P38647_peptide1	0.0000000000198268420481568	0.0000000000917737437948128	1.87217494017779
P38647_peptide12	0.0000000655099451403599	0.000000193111318582019	1.7350099251785
P43274_peptide1	0.0000205564396638023	0.0000428788432474791	1.57876523099269
P47754_peptide1	0.00000000000000000000116782550118584	0.0000000000000000000205894330400153	1.85587835969199
P47754_peptide2	0.0000392522840011206	0.000078278330054108	1.60775867497794
P47754_peptide3	0.00720420604704368	0.0102367773810148	1.3256024941816
P47754_peptide4	0.00000298836943129923	0.00000703384913761588	1.41470775384967
P47754_peptide8	0.0000000000218850998671121	0.000000000100963260720277	1.64050000479011
P47757_peptide1	0.000000000000188210020160997	0.00000000000114246784167903	1.45781740275795
P47757_peptide2	0.000000000448053528839675	0.00000000178704923318187	1.32778032237106
P47757_peptide3	0.000000000269431930003774	0.00000000110650976595022	1.48694526434746
P47757_peptide4	0.0000000034059312565597	0.0000000120023067186804	1.46828847652299
P47857_peptide1	0.00519323864917284	0.00755380167152413	1.47881471670847
P47857_peptide2	0.00000000000774656022074063	0.0000000000381538766743951	1.99769923078996
P47857_peptide3	0.000000000768868620950838	0.00000000293548736936816	1.62430092149862
P47857_peptide5	0.0000000000764736665954203	0.000000000330748608025193	1.87484400137177
P47857_peptide6	0.0000000000074009385770962	0.0000000000365817821096469	1.80063013582367
P47857_peptide7	0.00000228665654864432	0.00000547531602651166	1.6687409394862
P47857_peptide8	0.00000337890344943667	0.00000790600570417642	1.79499656831477
P47857_peptide9	0.000192681793088104	0.000350883686360441	1.50650552775365
P47857_peptide11	0.00116475430765801	0.00186038079838278	1.80429829461048
P47911_peptide1	0.0106610042876858	0.0148066532204286	1.14904290302896
P47963_peptide1	0.0702142852046679	0.0848703674438955	1.18742131962628
P47964_Q6ZWZ4_peptide1	0.0688380686309745	0.0832432389561107	1.14171310887913
P48678_peptide1	0.000000000798798199485935	0.00000000303718875848499	1.39619627405683
P48678_peptide2	0.0000000000535854561136836	0.000000000239233133101091	1.54535625146923
P48678_peptide9	0.00116040867982823	0.00185450994559154	1.36124850521678
P48678_peptide10	0.00000000153464749161348	0.00000000560409532557534	1.86089541697783
P48678_peptide11	0.00000000000254256208156867	0.0000000000134053558891087	1.77575185329029
P48678_peptide12	0.00000000000000000000226574898839103	0.0000000000000000000382414219504047	1.76608220892877
P48771_peptide1	0.0000000684281457312221	0.000000201071239261171	1.62042678708258
P48962_peptide1	0.0000000000000000010491416830984	0.0000000000000000122532665772843	1.90557074310263
P48962_peptide2	0.00000000000143781546056789	0.00000000000784220982053233	1.75628476370682
P48962_peptide3	0.482409948484282	0.507336906308698	1.42174574949275
P48962_peptide4	0.00000000542118899192835	0.0000000184120872756536	1.66892244188936
P48962_peptide5	0.00000000000000000210141759412554	0.0000000000000000234545318570141	1.89532879467202
P48962_peptide6	0.000000000415583124037586	0.00000000166957051862995	1.67773191855115
P48962_peptide11	0.497823242403766	0.522553938177332	1.31267454278254
P49813_peptide1	0.000000000000000000294996325562126	0.00000000000000000372853803267563	2.7034155617298
P49813_peptide2	0.00000000000000000214180646847131	0.0000000000000000238093184928859	2.78628763170249
P50544_peptide1	0.00000000000124764358873048	0.00000000000685213780477374	2.52758162888084
P50544_peptide4	0.0000472759682111243	0.0000930724608879033	1.38556774898089
P50544_peptide10	0.0000000000000740840186477556	0.000000000000476894333992994	2.41871765709509
P50544_peptide11	0.0000000000000974635492364373	0.000000000000607610595239771	2.2310821226405
P50544_peptide17	0.00000252016317612936	0.00000599296535354474	1.53834591231645
P51150_peptide1	0.0957753547160702	0.113003487576335	1.33273399567442
P51881_peptide1	0.13154515776478	0.151233194663584	16.446967162915
P51881_peptide3	0.0000123837384053025	0.0000264084652587652	1.37892881394054
P51881_peptide5	0.000237596600853003	0.000429286808851901	1.42511947572932
P51881_peptide6	0.0000000000000000129768292732518	0.000000000000000133531090811751	1.95271176109657
P51881_peptide7	0.0000000000175273766079345	0.000000000081952328464126	1.7986625178358
P51881_peptide9	0.000000126216106056145	0.000000357225134522914	1.55886397420121
P52480_peptide1	0.00000000082340451453644	0.00000000312645225821244	1.79074867265577
P52480_peptide2	0.000000000000240158429181048	0.00000000000143576356797655	2.30618939484134
P52480_peptide3	0.000000103537050734044	0.000000296677594649932	1.63137166246161
P52480_peptide5	0.00000341728611987051	0.00000798906079375132	1.6506751347027
P52480_peptide10	0.00263088187904577	0.00397938854710311	1.38751983712207
P52480_peptide13	0.00000000000513143111886566	0.0000000000260620208018718	2.23823379941464
P52503_peptide3	0.00190239804919503	0.00294016627591951	1.25913032102601
P52503_peptide4	0.000000459624960865401	0.00000120935541033786	2.12079448914186
P53395_peptide1	0.0152695391683792	0.0206276644304899	1.26103579859209
P56135_peptide1	0.0000000000000000132261457149323	0.000000000000000135592486440491	2.28866594225217
P56382_peptide1	0.000000113844144505134	0.000000324532020587241	1.96338858978408
P56391_peptide1	0.0000000210965033788383	0.0000000670437673394081	1.66337607821178
P56391_peptide2	0.000843978551062233	0.00138150953834433	1.55930519146489
P56480_peptide1	0.0000000215137175151087	0.0000000680571086649381	2.44339772113463
P56480_peptide2	0.000000960465244318774	0.00000242791579568435	2.09555234579072
P56480_peptide3	0.000288080435960135	0.000511814279035722	1.79985431155888
P56480_peptide4	0.0000100132760888337	0.0000216030773296115	2.02572853593989
P56480_peptide5	0.0115576848380366	0.0159718779988443	1.75241895669765
P56480_peptide6	0.0000131575343582109	0.0000280154270027136	2.28479762181772
P56480_peptide7	0.0000493166376786661	0.0000968832172424043	2.37594583411391
P56480_peptide8	0.0000176364417145218	0.0000371519563666639	2.34208330138522
P56480_peptide10	0.0379714636890171	0.0482326421702167	1.59700293472257
P56480_peptide11	0.000519047472825732	0.000883593729877999	1.66534794286182
P56480_peptide12	0.0540459261396348	0.0666662760938097	1.32818762183194
P56480_peptide14	0.000173037249048773	0.000317828205286666	1.66727767537631
P56480_peptide15	0.000905478582740931	0.00147606873794281	2.06944505237088
P56480_peptide16	0.000000228645179846918	0.000000626623621600266	2.32211847200961
P56480_peptide18	0.0437703125200167	0.0547970262575333	1.71491934849375
P58252_peptide1	0.0561068526752772	0.0688098219783639	1.14785335007725
P58252_peptide4	0.00000258060709939412	0.00000613143386362484	1.43946273486607
P58771_peptide1	0.00665375213157996	0.00953291195663215	1.35817018465016
P58771_peptide2	0.60819510143802	0.627463302564458	1.19736664360026
P58771_peptide3	0.0000000000014392494901844	0.00000000000784220982053233	1.90989289782375
P58771_peptide4	0.0110911358799694	0.0153808938455688	1.283011626532
P58771_peptide5	0.0770348620017968	0.0926292345877383	1.17546345634707
P58771_peptide6	0.00000000000118721715322505	0.0000000000065462491635995	2.18597789833441
P58771_peptide7	0.000000000000108561663295212	0.000000000000670755991073988	1.83273576372021
P58771_peptide8	0.0534710042743882	0.0660159410488432	1.29129752513689
P58771_peptide9	0.0301125989577161	0.0387501970780838	1.25857409647729
P58771_peptide11	0.00000000000000159618107117033	0.0000000000000125875475925911	2.17663737750919
P58771_peptide12	0.183574584976141	0.20605614404459	1.10761803912707
P58771_peptide13	0.141977682864635	0.162394308334425	1.27913294316103
P58771_peptide14	0.00000893434759052068	0.0000194420394108186	2.71996407454945
P58771_peptide15	0.000000580892821830102	0.00000151404080115416	1.21431848501852
P58771_peptide16	0.00000000271435870060742	0.00000000970716393188802	2.76575790216708
P58771_peptide17	0.000000751861672794802	0.0000019198829430775	2.4206413908713
P58771_peptide18	0.0000000284004495072309	0.0000000884279462722329	2.84033777240084
P58771_peptide19	0.00535186098069826	0.00776819674597419	1.35681788396684
P58771_peptide20	0.263544445092843	0.28788122494751	1.19734230179745
P58771_peptide21	0.0967690181156421	0.113981549848552	1.33098575112083
P58771_peptide22	0.00000000000725357758609106	0.0000000000360465040543987	2.05631711382106
P58771_peptide24	0.00000000000032622322387554	0.00000000000192534303558101	2.1643480877174
P58771_peptide25	0.112448039267789	0.131331718435966	1.27238559523557
P58774_peptide1	0.639350202203475	0.65813364064679	1.15763333491938
P58774_peptide2	0.795308806907506	0.804904854669096	1.07226202627431
P58774_peptide3	0.705120996167575	0.720212146639058	1.07184214297481
P58774_peptide4	0.059113300129969	0.0723047347590606	1.33247683822737
P58774_peptide6	0.000000000675705837287159	0.00000000260132650571746	1.35057327175621
P58774_peptide7	0.500393613144417	0.525052889000662	1.07288650093315
P58774_peptide8	0.179269670864439	0.201796847886444	1.2311270981117
P58774_peptide9	0.00144899589236118	0.00227887535798622	1.31642509517963
P58774_peptide11	0.0114060718944771	0.0157781144447339	1.29382620296264
P58774_peptide12	0.000608757057845059	0.0010206175264174	1.38417804119993
P58774_peptide14	0.521763780582154	0.544997035717511	1.10756608660149
P58774_peptide15	0.0549148295793981	0.0675874825592592	1.52789856518657
P60710_P63260_peptide2	0.000192269650448541	0.000350594461423954	1.59431363515485
P60710_P63260_peptide3	0.256534501201314	0.280761510704981	8.00373377274472
P60710_P63260_peptide4	0.645896713043169	0.664378335824412	1.19325621816115
P61358_peptide1	0.0296498902351349	0.0381725098469086	1.18352175593851
P61358_peptide2	0.556228180468236	0.578159821080014	1.16961315318396
P62242_peptide1	0.394059295357411	0.420006210839165	1.06283911928214
P62259_peptide2	0.0055651752575694	0.00806935836194453	1.44069482153064
P62264_peptide1	0.0143909893857116	0.0195649600292974	1.12506383895642
P62274_peptide1	0.446543727378347	0.47140848107676	1.17621220116067
P62301_Q921R2_peptide3	0.22344352062778	0.247001463697163	1.18313840025674
P62631_peptide1	0.0583931415843091	0.071518679604145	1.32024563538687
P62702_peptide1	0.0480085466956795	0.0597785232809901	1.15318032249311
P62702_peptide2	0.184885104717498	0.207358982924649	1.09996631334179
P62754_peptide1	0.97698365121277	0.978043669640849	1.0592510246047
P62806_peptide1	0.00000000000000000000000000085746888599152	0.000000000000000000000000043154070480446	2.41034611505254
P62806_peptide2	0.000000000000000000000000047070812916888	0.00000000000000000000000156978325486682	2.28058362189265
P62806_peptide3	0.0000000402281169064901	0.000000123312765888333	1.43514229963207
P62806_peptide6	0.000000000736942205144017	0.00000000282528535157706	1.73658996113607
P62806_peptide7	0.000000000000365334845719535	0.00000000000213343217922294	2.16181282971102
P62830_peptide2	0.0476784295540431	0.0594209333658674	1.2035507594297
P62855_peptide1	0.0000283783780200538	0.000058186185451488	1.19173385269289
P62897_peptide1	0.000281503488778036	0.000501739637435676	1.82269728166977
P62900_peptide1	0.122113624841297	0.141486192365304	1.32095814570717
P62908_peptide1	0.0000653392753666332	0.000126210128551878	1.25885105932946
P62911_peptide1	0.00495195850939053	0.00722563055033895	1.50341275250732
P63017_peptide2	0.00000395006142086922	0.0000090983749286637	1.40614978606275
P63017_peptide7	0.156235815224894	0.177165398010039	1.13918298920573
P63017_peptide8	0.000118483778087479	0.000222801017490586	1.27269688987426
P63017_peptide9	0.289683652606516	0.313465344180937	1.12046571539696
P63017_peptide10	0.0000000000487537109873215	0.000000000218366135943213	1.80083846269688
P63017_peptide13	0.0209291798336381	0.0275604042718888	1.28432667461519
P63017_peptide14	0.000107294419343742	0.00020300133475289	1.30070202454959
P63268_peptide1	0.264485064128336	0.288680858638499	1.32997176605311
P67778_peptide1	0.0000000000000100885302981624	0.0000000000000721577567579162	1.6925383396694
P67778_peptide3	0.0000000781387701599091	0.000000227193398952341	1.62673957455592
P67778_peptide5	0.0577556748724838	0.0707692377366247	1.19639806032617
P67778_peptide7	0.000001196513152586	0.00000298912311043144	1.59074643816535
P67778_peptide8	0.00000105667394475021	0.00000265656083475803	1.51542061676059
P68134_peptide1	0.0000000000000000000000000991294386899393	0.0000000000000000000000030830369246489	1.78617038427696
P68134_peptide2	0.0000000000000000185404402877106	0.000000000000000185941806943416	1.59600580859121
P68134_peptide3	0.569141798595889	0.59069535002378	1.24809182267698
P68134_peptide4	0.0000000000000466392805569606	0.000000000000308845762157098	1.7745733217912
P68134_peptide5	0.00000000000454943126595372	0.0000000000231912076319703	1.86363349365262
P68134_peptide6	0.340511140442854	0.36487417779073	1.94503860075726
P68134_peptide7	0.0000000000000396868966508869	0.000000000000265346207559553	1.48231747495031
P68134_peptide8	0.66950086120682	0.687380706164866	1.18886724450185
P68134_peptide9	0.727753675469158	0.742547048285048	1.51471116796224
P68134_peptide10	0.9208176698385	0.925834838399189	1.17662543141309
P68134_peptide11	0.00012081041116765	0.000226714046177665	1.40713634183109
P68134_peptide12	0.824300076670196	0.832419778264539	1.66656345430665
P68134_peptide15	0.627099883511086	0.645763570520344	1.16525093549768
P68134_peptide16	0.208097853194929	0.230775183350786	2.06936817633011
P68134_peptide17	0.284315600602824	0.308259139235651	1.31342697635011
P68134_peptide19	0.424944976428308	0.449979990341835	1.72012573666689
P68134_peptide21	0.782713919135054	0.793318245392101	1.12414431533043
P68134_peptide22	0.235843185941163	0.259671415546993	19.9987109309053
P68134_peptide23	0.550604540523389	0.573175392316187	1.16538976484017
P68369_peptide1	0.0627794011091814	0.0765184422149776	1.57952046920328
P68369_peptide2	0.920217973545848	0.925568078043208	1.92653109692633
P68372_peptide1	0.236243845572059	0.260009131031196	1.19285106785965
P68372_peptide2	0.00161017901300331	0.00251522319864173	1.32486362725635
P68372_peptide8	0.0413834857643993	0.0520679493617533	1.28309743428834
P70670_peptide1	0.000355632917649793	0.000619894153686792	2.18547821688281
P82348_peptide1	0.0000000000185492644945048	0.0000000000862930489425029	1.33136832430916
P82350_peptide1	0.0390317625148736	0.0494461870211305	1.21248772491662
P82350_peptide2	0.534154229647372	0.556888477462873	1.11992115266115
P82350_peptide3	0.353044187127139	0.377599037854683	1.13341983090254
P82350_peptide5	0.0816233785771643	0.0977657010469861	1.15338430457947
P97443_peptide1	0.95671280136276	0.96018166576219	1.0928924635254
P97443_peptide3	0.0152668889604958	0.0206276644304899	1.44866034854284
P97450_peptide1	0.00000000485404082376238	0.0000000165876358026843	2.19852438327358
P97450_peptide2	0.0000068316945825044	0.0000151039381824059	1.98240748064259
P97450_peptide3	0.00000000000000240656712627828	0.0000000000000186072005741293	2.18169181327906
P97450_peptide6	0.0000407719240254912	0.0000811918602176689	1.43361989856283
P97457_peptide1	0.00000000000000000000000000758959936090331	0.000000000000000000000000304463927985223	2.50085768869026
P97457_peptide2	0.000000000000000000000376924864535088	0.00000000000000000000700220151028942	2.15567558449491
P97457_peptide3	0.0000000000000059073450386452	0.0000000000000431438814431924	3.50793664660381
P97457_peptide5	0.00000000000000407455943432	0.0000000000000302369450782782	2.11032779760698
P97457_peptide6	0.0000000000000301494739568784	0.000000000000205046053839409	2.37502172621061
P97457_peptide7	0.0000000000000000000000000104200293969101	0.000000000000000000000000395104676310236	4.04939372986853
P97457_peptide8	0.0000000897160226764296	0.000000258412019530028	3.56606923718544
P97457_peptide9	0.00000000000000000000000361072940630123	0.0000000000000000000000916926513453376	2.16201539792092
P97457_peptide10	0.00000000000000000593359875772433	0.0000000000000000634139048701967	3.47340332104468
P97457_peptide16	0.00000000119518563579563	0.00000000442282598914745	2.75203877233975
P97457_peptide17	0.000000000308909856116986	0.00000000126115410284929	3.13490912484884
P99027_peptide1	0.0481628975551181	0.0599168091831761	1.19370442545459
P99027_peptide3	0.0102674137219475	0.0142958758462528	1.31705991827231
P99028_peptide1	0.00000577779668264564	0.0000130023912337912	1.7648517393891
Q01853_peptide5	0.000345712151518434	0.000604887000886868	1.87591495004481
Q02013_peptide1	0.00023991511872956	0.000432910722714095	1.38558158416997
Q02788_peptide1	0.00000000121807121863312	0.00000000450149684002201	1.4232123599215
Q02788_peptide2	0.00000013553993112322	0.000000382051455548955	1.4654444063908
Q02788_peptide3	0.00000000294008935171766	0.0000000104469413678491	1.56408269881055
Q02788_peptide4	0.0000000000698616637147184	0.000000000304530842775339	1.60012755226856
Q02788_peptide5	0.0263662932107414	0.034167555995942	1.34700315268209
Q02788_peptide6	0.000000000000696402828217326	0.00000000000397452170825888	1.52399883434948
Q02788_peptide8	0.0858889771199931	0.10247443477075	1.23400060114689
Q03265_peptide1	0.0000000458621533925674	0.000000138590690973163	2.04245066980166
Q03265_peptide2	0.000000000000000490858781736052	0.00000000000000405581226222505	2.58052858278752
Q03265_peptide3	0.0000000000000000699954427130408	0.00000000000000065015901150905	2.77258515961113
Q03265_peptide4	0.0000000000161829350885982	0.0000000000763106717636113	2.17615956937162
Q03265_peptide5	0.00487938223691111	0.00713100846450368	1.81060022612041
Q03265_peptide6	0.00965606215169244	0.0134853582421214	1.56068233937819
Q03265_peptide7	0.000000000000579449262508182	0.00000000000333454378092027	1.99636248578688
Q03265_peptide8	0.0360469128469356	0.0459593987841168	2.54943145577176
Q03265_peptide10	0.0000000000629026485758484	0.000000000275062450644468	2.11098615172372
Q03265_peptide11	0.00253043761802088	0.00384005006945273	1.99832157549666
Q03265_peptide12	0.00000000000431880742043824	0.0000000000220969666169557	1.91037612577584
Q03265_peptide13	0.00000170758202477031	0.00000417912205531761	1.73592185997375
Q03265_peptide15	0.000000000408885487619961	0.00000000164744545812526	1.85303822022137
Q03265_peptide17	0.153014709596239	0.173868931101145	3.41995195818233
Q03265_peptide18	0.0000000733711227766239	0.000000213780281942837	1.62551921935393
Q03265_peptide19	0.00034265939067357	0.000600304552774964	1.98577086863749
Q03265_peptide21	0.00405504082902557	0.0059927138359545	1.49170162572227
Q03265_peptide23	0.0000119514725949153	0.0000255456958631086	2.88058468453708
Q04857_peptide1	0.0000000000920594098059133	0.000000000394458895267443	1.63527699209032
Q04857_peptide2	0.00000000472106994586696	0.0000000162133022458558	1.44567821034927
Q04857_peptide3	0.0000170169902781032	0.0000358743557424141	1.56205868992363
Q04857_peptide4	0.00151513571171276	0.00237884041407879	1.48964959250882
Q04857_peptide5	0.0623097179169306	0.0760129128224169	1.39632694865194
Q04857_peptide6	0.000000655114685368672	0.00000168684413869812	1.45176758568855
Q04857_peptide7	0.00000004194327977832	0.000000127862333068711	1.54434741421216
Q04857_peptide8	0.0138471588502673	0.0188812491120887	1.27655659756055
Q04857_peptide10	0.146074181170275	0.166666666726843	1.14462678341141
Q06185_peptide1	0.00000000000000000000388722177234076	0.0000000000000000000617053385860754	2.14052265679442
Q06185_peptide2	0.000000000000000000000000127719705379961	0.00000000000000000000000388492466474431	2.42832105323154
Q06185_peptide3	0.0869256362347467	0.103623621659612	1.75104043679641
Q08857_peptide4	0.000000000430345234289468	0.00000000172387208178473	2.22489544444025
Q14BI5_peptide1	0.0000000000000000000000000000192177016085603	0.00000000000000000000000000151984565864271	7.25177354220055
Q14BI5_peptide3	0.00000000000000000000000000000000278922338458366	0.000000000000000000000000000000857841147614175	6.37501924459745
Q14BI5_peptide4	0.000000000000000000000000000470450101595341	0.0000000000000000000000000260441176243181	5.76719621252204
Q14BI5_peptide5	0.00000000000000000000000000248662372028517	0.000000000000000000000000109253562821418	4.78260253323033
Q14BI5_peptide6	0.0000000000000000000000000000689532456398014	0.00000000000000000000000000477322034844159	4.84058230402137
Q14BI5_peptide8	0.000000000000000000000000000212419374028539	0.0000000000000000000000000127821049415434	7.91681785373514
Q14BI5_peptide13	0.0000000000000000000000968827679859947	0.0000000000000000000019718492778326	5.53767145118772
Q14BI5_peptide16	0.0000000000000000000000568399542279693	0.00000000000000000000119191661593196	3.87080566333949
Q14BI5_peptide18	0.0000000000000000000000000014475832756102	0.0000000000000000000000000667818417814841	5.7891057393511
Q14BI5_peptide19	0.0000000000000000000245275264077147	0.000000000000000000342889864124011	3.83812096647349
Q14BI5_peptide24	0.0000000000000000000000000000000323212427901591	0.00000000000000000000000000000497028889128668	4.74580432111375
Q14BI5_peptide32	0.000000000000000000000409228817567825	0.00000000000000000000750162494720357	3.97272662223091
Q14BI5_peptide45	0.000000000000000000000000000000000050423541240078	0.000000000000000000000000000000034893090538134	6.33458572476938
Q14BI5_peptide49	0.0000000000000000000000000000583567058339056	0.00000000000000000000000000425082530916449	6.35840124567543
Q14BI5_peptide50	0.00000000000000000745369271034597	0.0000000000000000790491242231327	3.46026278332669
Q3TMP8_peptide1	0.0000000000095280745839653	0.0000000000464325888176337	1.76035405220873
Q3TMP8_peptide2	0.0000000000104342477595207	0.0000000000503600638566045	2.49622658527893
Q3UH59_Q61879_peptide4	0.000000652945078869919	0.00000168282307105394	1.94150864517477
Q3ULD5_peptide1	0.00106929780468483	0.00172182450457686	1.42285215457418
Q3V1D3_peptide1	0.000000000000590173347224589	0.00000000000338921125543083	4.22336882719917
Q3V1D3_peptide2	0.0000000000000626284557433578	0.00000000000040885746579626	2.74020911159393
Q3V1D3_peptide3	0.000000000000000867892271042413	0.00000000000000702434446270585	4.37989405679306
Q3V1D3_peptide8	0.0000000000146222938473673	0.0000000000695438305318086	2.7141443021387
Q3V1D3_peptide9	0.0000000000000341456543428285	0.000000000000229963920245619	3.95353893462659
Q3V1D3_peptide12	0.0000000000000145199288799339	0.000000000000102008028273241	3.10288591107964
Q3V1D3_peptide17	0.00000000000000340308807252117	0.0000000000000256668876968354	2.62140517324038
Q4LDD4_peptide1	0.0000000000455522818485039	0.000000000205356215238858	2.66660008499352
[truncated: 769 more rows]
