# Supplementary material for: Advanced Fiber Type-Specific Protein Profiles Derived from Adult Murine Skeletal Muscle
Source: Proteomes. 2021 Jun 8;9(2):28. doi: 10.3390/proteomes9020028 (PMC8293376; doi:10.3390/proteomes9020028)
Supplement: Supplementary file 1 [file proteomes-09-00028-s001.zip › FiPSPi/FiPSPi_results/original_data.txt]

	Type IIa_1	Type I_1	Type IIb_1	Type IIx_1	Type I_2	Type IIa_2	Type I_3	Type I_4	Type IIa_3	Type I_5	Type I_6	Type IIa_4	Type I_7	Type IIb_2	Type IIa_5	Type IIb_3	Type IIb_4	Type IIb_5	Type IIa_6	Type IIb_6	Type I_8	Type IIx_2	Type IIb_7	Type IIa_7	Type I_9	Type IIx_3	Type IIb_8	Type I_10	Type IIx_4	Type IIa_8	Type IIx_5	Type I_11	Type IIb_9	Type IIb_10	Type I_12	Type IIx_6	Type IIa_9	Type I_13	Type IIx_7	Type IIb_11	Type IIb_12	Type IIa_10	Type IIb_13	Type IIb_14	Type IIx_8	Type IIx_9	Type IIa_11	Type IIb_15	Type IIx_10
A0A0A0MQA5_P68368_peptide1	17.56874228	17.84296577	17.38194525	17.35886486	17.87254138	17.87972781	18.16981035	17.86961548	17.25143904	17.53192378	17.92423129	17.41903086	18.03768958	17.07637211	17.27992847	17.35654411	17.17264391	16.92725789	17.25605062	17.18581994	17.90923065	17.13767387	16.71644357	17.50503793	17.98155628	16.73346232	16.7298787	17.45261554	16.35845716	17.48132876	16.77215069	17.64270389	17.02012269	16.99116792	16.87064504	17.16253765	17.09150403	17.91709151	17.04541335	17.82950693	16.72092299	17.47338312	16.84377909	17.45728162	16.76269994	16.78040111	17.42248767	17.16133236	17.15459868
A0A0A0MQA5_P68368_peptide2	14.88330328	15.00093613	15.07229861	14.86861577	16.41078499	16.52576777	15.20667214	15.52872432	14.93049492	15.6349032	15.45097971	15.69355898	16.2259403	15.14379725	16.01396057	15.75604595	15.52594029	14.60897283	14.59699002	15.26996541	15.57647252	15.20755538	15.16417506	14.72329215	15.50434271	14.92982898	14.44925277	14.3083529	14.42525879	14.86552833	14.66725207	14.65306795	13.82231868	15.31627286	14.63987087	15.14601524	14.39402716	15.30571316	14.91221667	15.55375609	14.53278754	14.97399539	14.58723797	16.6126186	14.24296246	14.64578771	14.96515129	15.12052121	16.2027979
A0A0A0MQA5_P68368_peptide4	15.63731415	15.9576818	15.24776678	15.9550777	15.40583995	16.26464114	16.25522234	15.83684281	15.40487381	15.6894135	16.11121265	15.29131859	16.42450525	15.2236137	15.45485484	15.83559669	15.58932729	14.96416657	15.73732901	15.62207251	16.31960927	15.68199415	14.77113559	15.7464926	16.25885888	15.06910835	14.977229	15.70032065	14.6646954	15.68697543	14.82600364	15.99466631	15.30881282	15.34308582	14.72993608	15.75577101	14.95308656	15.90617036	14.9577752	15.79948066	14.63293213	15.57045344	15.25130104	14.82745914	14.53086373	15.15186281	15.32171964	15.65484857	15.03437635
A0A0A0MQA5_P68368_peptide5	17.04159726	17.12836486	16.20108087	16.37097608	17.45779742	17.39537295	17.3648784	17.00303764	16.60113251	17.00265305	17.06034129	16.70973424	17.52632475	16.30900501	16.59180527	16.79836997	16.41404547	16.15634602	16.72214454	16.77527238	16.93341771	16.56499909	16.08189374	16.81837836	17.33804226	16.7184616	16.20013256	16.62775619	16.34184069	16.57509132	15.97505781	17.01280186	16.47351708	16.65994449	15.96068725	16.87060317	16.21957685	16.79572799	16.19171569	17.17584012	16.17900809	16.73899276	16.58798053	17.05404024	15.98219629	16.00188115	16.77460803	16.63410968	17.58619882
A0A0A0MQA5_P68368_peptide6	13.76373443	13.99231214	13.87198214	13.13614036	14.24866922	13.96232381	13.71300972	13.78045862	13.54466388	13.87051633	14.19280434	13.80763228	14.5150047	13.184694	13.65460028	13.86453303	13.94422141	13.13648856	13.67843767	14.03485154	13.80554338	13.40934799	13.89457029	13.41857634	13.50187842	13.48020643	13.710411	13.09145212	13.62412958	13.13933503	13.43630503	13.60585652	14.06217844	13.89856867	12.9708485	14.39832443	13.77758553	13.44883502	14.06527228	14.53127931	13.70177633	13.72327994	14.1011019	13.82943755	13.32794763	13.60157122	12.7413269	14.41571438	13.93632326
A0A0A0MQA5_P68368_peptide8	14.10689922	13.77201324	13.47774689	13.9711581	14.20959453	14.21942944	14.7728556	14.69162283	14.01567423	14.76764177	15.23490035	14.16597961	14.55157893	13.34070484	13.99392929	13.9646771	13.74536274	13.54007928	14.40946396	13.77741605	14.40668154	13.79337282	12.47166953	14.16801073	14.58440171	12.52580993	13.22848034	14.27624004	14.05228583	14.57370603	13.21486985	14.23977097	13.75443556	13.98536751	13.18641096	13.88464296	13.79220337	14.86841647	13.95596666	14.18518415	13.09035497	14.43082097	13.77627467	13.44599633	12.8666173	12.64713219	13.62588837	14.27639182	13.9423363
A0A0A0MQA5_P68368_peptide9	17.82437324	16.76113307	16.39085778	16.88138832	17.02954568	17.32272659	16.98451454	16.71872456	16.61063525	16.40364246	16.85420345	16.64987074	16.98736645	17.40996903	16.00285821	17.53323116	17.34465664	16.99331446	16.80111264	17.41764724	17.32123762	16.64338353	16.99682286	16.85039734	17.06727698	15.8843626	16.94801526	17.00625743	17.00737696	17.93582078	17.23635649	16.94049168	16.94058731	17.2878075	16.89885725	17.54082622	17.35671604	16.81766224	17.26232852	16.88009268	16.9397302	17.01891431	17.31063642	17.16947762	15.66280954	16.99012798	17.46535008	17.55953909	16.8704579
A0A0A0MQA5_P68368_peptide10	16.66714716	17.17756051	16.51576214	16.6676324	17.19080218	17.23450184	17.35959023	16.84941292	16.62698313	16.85367737	17.24484025	16.68763147	17.25324771	16.23582634	16.29335746	16.49150077	16.50716303	16.26932744	16.56047653	16.44666446	17.16675967	16.21016983	16.02391852	16.69394266	16.9682263	15.96028295	15.86268244	16.54088362	15.73389739	16.62945102	16.1075999	16.96023851	15.93595438	15.99665348	16.07047	16.37240258	16.17803842	16.92707323	16.09756277	16.95592964	15.81095649	16.42351652	16.03188832	16.57517098	15.73409349	15.95420541	16.63052258	16.34340777	15.90149514
A0A0A6YW67_contaminant_RS27A_HUMAN_E9Q4P0_E9Q5F6_E9Q9J0_E9QNP0_P0CG49_P0CG50_P62983_P62984_Q5SX22_peptide1	16.3665174	16.18327885	16.99388543	16.78669232	16.06751535	16.39765717	16.22272978	17.05576112	16.77177106	16.15052221	16.20072802	16.97515508	16.42964625	16.7317174	16.14786679	16.72460923	16.87785673	16.65713327	16.67648149	16.83841198	17.0805015	16.5783491	16.49415418	16.46799665	16.90282992	16.53265233	16.94655095	16.52845314	15.88142095	16.67033449	16.82144502	15.85524997	16.2236093	16.64502881	17.39813932	16.70085686	16.63908889	17.17561574	16.75615489	16.59327041	16.71665124	17.08453825	16.44239228	16.92214363	16.5005672	16.30211481	16.7915663	16.59174647	16.42044987
A0A0A6YW67_contaminant_RS27A_HUMAN_E9Q4P0_E9Q5F6_E9Q9J0_E9QNP0_P0CG49_P0CG50_P62983_P62984_Q5SX22_peptide2	18.42046952	17.38999266	18.29897881	18.22530349	18.25757004	17.70015823	18.07169131	18.02903217	17.52294846	17.07573966	16.87552929	17.74191037	17.05481056	18.30613881	18.49995601	18.18871022	18.14405363	17.99235375	18.37715472	18.09704828	17.82833716	18.4027379	18.38834882	18.63486598	18.67738143	18.54634123	18.19403171	17.2621356	17.50539833	18.53266051	18.25200803	17.82422082	17.4733598	18.26353255	18.34015276	17.90446166	17.51955417	17.80855743	18.11381593	17.57380068	18.15167807	17.84783111	18.20956096	18.85534009	18.44049325	18.19897231	19.02462575	18.02933368	18.26684914
A0A0G2JDL9_P62835_Q99JI6_peptide1	15.58932328	15.07621401	14.56974417	15.82814436	15.07608309	15.04678352	15.01068715	15.38156827	15.42728108	14.83026148	15.33906466	15.41554095	15.35159971	15.35109078	14.98895239	15.0234217	14.81329203	14.96117875	15.62834043	15.22105666	15.50841989	15.16309252	14.67468686	15.89659361	15.21384272	15.45654015	14.86729551	15.32615033	15.34460832	15.13889026	15.38150176	14.99894594	15.09289023	14.76954553	15.22506228	15.32793615	15.47466437	14.96092742	15.54565483	15.43423593	14.95235318	15.04075447	14.73503642	14.92551549	15.13677956	15.4406669	15.20223429	14.81203112	14.77039033
A0A0N4SUN3_A0A0N4SVX9_A0A0N4SWG7_A0A0N4SWH3_E9PXU9_E9QL12_Q9ESD7_peptide1	11.35149028	11.79492125	13.42245086	13.03435492	11.19430604	11.47099425	12.24912803	12.1326423	12.51804692	11.63018764	12.12702107	12.30662868	11.70725141	13.42250512	11.37957197	13.41163127	13.49289187	13.44281599	13.39955022	13.24683097	11.9656782	12.85651976	13.36180212	11.77969273	11.79617308	13.14032717	13.45937386	12.34258379	13.27502241	12.09634994	12.79889083	11.55407907	13.37265666	13.02481291	12.05109954	12.23481241	12.20360336	12.4620583	13.10073131	13.46047502	13.04235715	11.67437723	13.22887641	13.09648004	12.64930433	12.41865681	11.95156272	13.06464816	12.63699086
A0A0N4SVQ1_Q62425_peptide1	18.47117191	18.45774954	17.30017409	18.27812407	17.27908781	17.94613769	17.97003273	17.96122587	17.91117471	18.43137623	17.91060308	18.72132517	18.48974019	16.74585235	18.22570536	18.47080232	18.06873409	18.09448661	19.06931298	17.73986615	16.37452825	17.61065711	17.57173203	16.91003499	18.12009502	16.90733915	18.14619156	19.04762734	17.85551461	18.82660871	17.55864748	19.00812237	18.35245407	17.35630677	17.47617017	18.11691007	18.26810041	18.00830251	17.92058478	17.49409456	16.74074251	18.46078755	18.16140052	17.69528729	17.71399551	17.4479677	18.50951201	17.73503553	18.66155604
A0A0N4SVQ1_Q62425_peptide2	19.2447565	19.34969291	18.17245036	19.33879535	18.85577228	19.02243814	18.76093431	19.09606716	19.18864486	18.61862853	18.69689598	19.13264704	18.70328696	17.80683093	19.04153656	17.99606232	17.96047227	18.12983771	18.62494858	17.70386693	18.6280572	18.81311077	18.27904006	19.77048183	19.04963738	19.53929239	18.14707417	18.07118729	19.72619247	19.07858196	19.20787148	18.8995036	17.95411693	17.92347126	18.69677647	18.98806725	19.48256969	19.36279721	18.8826186	18.01740948	18.02832891	19.49548909	18.14120405	18.16011905	19.2517834	18.49711662	19.71277287	18.08952405	19.25630073
A0A0R3P9C8_Q9DC69_peptide1	14.76846073	15.6256373	14.43978266	15.45193093	13.16768621	15.36709041	14.577861	14.00312943	15.14407047	14.69412216	14.40229126	15.37126269	14.86869445	13.70205357	15.43628132	15.73880697	14.99081254	14.11929437	15.34695452	15.32633308	14.50564616	14.59347803	14.81478197	15.33307992	14.52557708	16.0086175	14.74434544	15.55867404	15.76424727	15.1939488	15.57733521	15.69859334	15.76551579	14.55002506	14.85198819	14.94119005	14.63799727	14.5176887	14.97721415	14.16579811	14.30942378	14.61277349	15.3252637	15.42224005	15.32615366	15.28687439	15.04625255	14.8051475	16.55025828
A0A0R3P9C8_Q9DC69_peptide2	15.97774144	16.25371899	16.78959675	16.89077508	15.22545025	16.3895422	16.03704453	16.37214028	16.84194268	16.16647806	16.38024834	16.66618788	16.28550531	15.9099829	16.26169706	15.87890221	16.12914646	16.58032086	16.75871972	15.88441084	16.27693001	16.59949586	15.64734228	16.43387612	16.30270485	16.71579987	15.93731798	16.61277996	16.46864626	16.31368523	16.86951998	15.68038931	16.35392918	15.49467874	16.17051613	16.93276778	16.52414029	16.94043926	17.09451125	16.10520763	15.86067472	16.97393682	15.6835014	16.37024626	16.60086564	16.68312868	16.50866107	15.9977352	15.45007573
A0A0R3P9C8_Q9DC69_peptide6	14.76849947	15.10368785	14.15026986	15.0310322	13.81224515	14.42851163	14.96242905	14.68575432	15.14675739	14.32651736	14.23872106	14.99273117	14.69332473	14.08879747	14.53821168	14.14516528	14.08743417	13.91782082	15.17860851	13.94633385	14.82139819	14.80711891	14.11011517	15.6612955	14.4466632	16.34513858	14.05246848	14.72796991	15.66550471	14.18917193	15.4930158	14.1195469	13.87790226	13.98628851	14.76647765	14.7023384	14.78019774	14.88289123	14.91681473	13.88025889	14.13546129	15.20660315	14.19083118	14.03833457	15.20822718	15.21685825	16.33694014	13.90019538	14.87846842
A0A0R3P9C8_Q9DC69_peptide7	16.82574405	16.64152326	16.85626917	16.91242908	16.28261412	17.38129531	16.54575764	16.80623096	17.03251596	16.55728313	16.57170001	17.03464152	16.67409833	16.65767562	16.71747387	16.89228571	17.14170671	16.97043538	17.26490748	16.63643343	17.45498043	17.50821944	16.95440464	17.60397117	16.44430426	17.94405677	16.93498456	16.89657297	17.63797723	16.55758775	17.79813379	16.22329032	16.91082494	16.84374385	17.3026298	16.58585172	17.15336381	16.93479722	17.7334275	15.85745561	16.69021845	17.30770916	17.14638645	17.26381499	18.01518805	17.94711107	18.05038243	16.9636338	17.11815997
A0A0R3P9C8_Q9DC69_peptide8	15.73081511	15.64877973	14.64224375	15.71380178	15.68857902	15.11605201	15.26738694	15.4367066	15.85647102	15.30646715	15.4027049	15.19689332	15.2416068	14.61450307	15.19242859	14.79116124	14.85271417	15.32124146	16.07918205	14.61468644	15.51954527	15.53047874	14.93483609	17.25290571	15.40340232	16.63131577	14.6905339	14.83838134	17.61367339	15.20902299	18.18200743	14.992117	14.94719368	16.83102414	17.72717921	15.44067256	16.10376376	15.94423115	15.91248949	14.64424811	14.75614008	15.83795985	14.84895863	15.56012653	17.02027368	15.70736156	18.04618693	15.77847075	16.90629034
A0A0R4J166_Q9D783_peptide1	15.98351841	15.91376888	14.85091054	14.67069708	16.53164112	15.77577297	16.20597895	15.53086492	15.70296095	15.59742073	16.10838327	15.22106795	15.63568548	14.65529654	15.61171378	13.96192526	14.5122793	14.36048569	15.67896254	14.24349512	15.64956844	15.23249998	14.26614028	15.4236247	15.26086555	14.00002726	14.17285129	15.38440932	14.4062872	15.75511625	14.0572152	15.96015637	14.75827644	14.58948676	15.24882265	14.18847844	15.11847631	15.3580667	14.20316662	15.39756109	14.86649135	15.39924541	14.39178145	14.47590564	14.34027467	14.4927057	15.25523279	14.07209	15.44969163
A0A0R4J166_Q9D783_peptide2	15.47276786	15.54763167	14.22690998	14.35054024	15.86427381	15.37203675	15.76457184	14.96015781	15.14080059	15.27545637	15.47395087	14.92406456	15.39672199	14.06300144	15.21915558	13.57095684	13.98979904	13.45782107	15.01359184	14.01580786	14.96743933	14.74252319	13.55164902	15.00468363	14.89858716	13.31894752	13.72816755	15.27367787	13.56866165	15.39750926	13.30470107	15.44031683	14.17735526	14.18133565	14.88915364	13.81447981	14.72836597	14.78197864	13.6628729	14.76781256	14.02643976	14.72065457	14.00362048	13.18119247	13.73840613	14.16366326	14.34935912	13.46222004	14.94657484
A0A0R4J166_Q9D783_peptide6	13.90851927	13.88337218	12.95527708	12.74584972	14.01832146	13.73395199	13.98798567	13.53736175	13.74683746	13.67549165	14.1385726	13.71122156	13.82356273	13.27685597	13.84524817	12.0592745	12.98261605	12.50732791	14.03991985	12.46625221	13.79096276	13.73718347	12.38324745	13.84864546	13.58939729	12.14108264	12.18988825	14.08156784	12.85710234	14.05843892	12.9047648	14.1332249	13.0015894	13.21264741	13.81985129	12.1183256	13.59586744	13.95067274	12.75597752	13.03022252	13.03561553	13.92534126	12.60679086	12.48742207	12.18724869	12.58201285	13.90035604	11.8600973	13.26268066
A0A0R4J1B1_A2A6H6_A2A6I8_A2A6J0_A2A6J1_J3QP61_Q9QZ47_Z4YJU0_Z4YKE7_Z4YKF8_Z4YKG3_Z4YKG8_Z4YKH8_Z4YNB2_peptide1	21.07693582	19.72475815	21.33281196	21.01408473	19.30429109	20.2169791	19.04775366	19.97353855	20.91772201	19.51368888	19.50263504	21.01251479	19.78875219	21.25009235	20.26703089	21.35072951	21.4432042	21.41807098	20.82810197	21.23738996	19.54467474	21.20010741	21.10579383	19.58807372	20.08618764	21.09745567	21.30035806	20.65105802	22.15468477	20.4501074	21.19104813	19.2519459	21.5315467	21.64653039	19.44526585	21.23049543	21.41914908	20.36782701	21.26785736	21.63185017	21.23048947	20.85730686	21.54674873	20.9020648	21.00665829	20.2228456	20.55186561	21.45744075	21.12956963
A0A0R4J1B1_A2A6H6_A2A6I8_A2A6J0_A2A6J1_J3QP61_Q9QZ47_Z4YJU0_Z4YKE7_Z4YKF8_Z4YKG3_Z4YKG8_Z4YKH8_Z4YNB2_peptide2	19.82045581	19.12735228	20.83247224	20.48720632	18.96272882	20.21345652	18.85838419	18.85234983	20.32495983	19.52741316	19.20559764	20.19190013	19.14842064	20.85217639	20.37662208	20.7470925	20.81935005	20.8024419	19.82563922	20.51853346	18.86548854	20.58440324	20.94977689	19.51564691	18.95561457	20.68838327	20.80408684	19.50389884	20.44312381	20.31278469	20.86282092	19.22888155	20.73609965	20.87760437	18.7006565	20.18149678	20.23951997	19.48784069	20.49493047	20.60519258	20.74853784	20.24334106	20.69945466	20.63819623	20.67849219	20.25130539	20.33207741	20.74058712	20.350148
A0A0R4J1B1_A2A6H6_A2A6I8_A2A6J0_A2A6J1_J3QP61_Q9QZ47_Z4YJU0_Z4YKE7_Z4YKF8_Z4YKG3_Z4YKG8_Z4YKH8_Z4YNB2_peptide3	18.39707347	17.53985994	19.43126557	18.93016443	17.20974629	18.92235306	17.15344423	17.25953963	18.63445408	17.81285288	17.50567084	18.42201163	17.47404271	19.28447568	18.61477307	19.17817585	19.11683887	19.27129781	17.4424945	19.04459121	17.36802317	19.03896788	19.57147069	18.16455656	17.25387014	19.02685587	19.23035975	17.39830547	18.55724858	18.67497128	19.13553483	17.35320271	19.00601086	19.15134111	17.10244798	18.91999224	18.33818959	17.73868693	18.82798812	19.17103758	19.21858588	18.46523696	18.8010568	19.07870014	19.12294404	18.66019499	18.64051966	19.20509045	18.56870973
A0A0R4J1B1_A2A6H6_A2A6I8_A2A6J0_A2A6J1_J3QP61_Q9QZ47_Z4YJU0_Z4YKE7_Z4YKF8_Z4YKG3_Z4YKG8_Z4YKH8_Z4YNB2_peptide4	21.06814584	20.32486513	21.47277011	21.09971516	20.20381474	21.14614179	19.88767947	20.27158705	21.27201808	20.53164781	20.26755077	20.96801754	20.35995477	21.55371989	21.13875052	21.40567505	21.49721265	21.40041994	20.0541073	21.1620504	20.02073664	21.29769244	21.50219244	20.6700642	20.2282232	21.34528093	21.42258492	20.01099364	21.11754045	21.1020144	21.25975682	20.26514277	21.30888892	21.58569874	19.92342733	21.14526627	20.94920239	20.58982573	21.21096696	21.53369027	21.37581412	20.79751014	21.13054162	21.33724751	21.19975901	20.61224753	21.14189292	21.36045346	20.99595753
A0A0R4J1B1_A2A6H6_A2A6I8_A2A6J0_A2A6J1_J3QP61_Q9QZ47_Z4YJU0_Z4YKE7_Z4YKF8_Z4YKG3_Z4YKG8_Z4YKH8_Z4YNB2_peptide5	15.95182747	14.9855203	18.04962803	17.15594076	14.36844726	17.19600865	15.34566612	15.11343622	16.71516799	15.99845956	15.8718182	16.65899952	15.45776853	17.28408184	16.39997126	17.44699232	17.45369966	17.7287391	16.18954073	17.56779919	15.63921754	16.85729603	17.60786725	15.84859308	15.41668	16.19164391	17.63906271	16.84463943	17.05403858	17.12402302	16.84950224	15.88288922	16.83516987	17.11030685	14.66852632	17.04744805	16.18672719	16.13811958	17.18894951	16.78989478	17.48117915	16.59125105	17.44616014	16.3301029	16.88781798	16.67781127	16.36311237	17.64316117	16.57229988
A0A0R4J1B1_A2A6H6_A2A6I8_A2A6J0_A2A6J1_J3QP61_Q9QZ47_Z4YJU0_Z4YKE7_Z4YKF8_Z4YKG3_Z4YKG8_Z4YKH8_Z4YNB2_peptide7	14.8329262	13.34154343	15.36068879	14.88238589	13.62854239	13.86139719	12.50563412	14.49688308	15.1435845	13.0226528	13.63285624	15.29063334	13.92398803	15.19077592	13.89418847	15.57337854	15.66247971	15.965382	15.27425182	15.83083178	13.56051361	15.37531746	15.30303949	13.82763589	14.27647296	14.63090057	15.61774096	15.59420688	16.03014195	14.61062559	14.72161158	13.092343	15.70700788	16.30716784	15.07211517	14.41334303	15.71959197	15.02522762	15.88031073	14.85148258	15.76343827	15.69052362	16.19644077	15.09040162	15.54617365	14.63546542	15.17419247	16.28176933	16.04255458
A0A0R4J1B1_A2A6H6_A2A6I8_A2A6J0_A2A6J1_J3QP61_Q9QZ47_Z4YJU0_Z4YKE7_Z4YKF8_Z4YKG3_Z4YKG8_Z4YKH8_Z4YNB2_peptide10	18.94925534	17.73109738	19.64847061	19.32560895	18.0299146	19.15057773	17.39375196	18.12113103	18.9338404	18.29657896	18.18865528	19.25184615	17.84916828	19.38954881	19.07503407	19.58464547	19.50960418	19.42907686	16.65129114	18.96024887	17.16225059	19.05874404	19.33445345	17.34351957	18.05594919	19.13571926	19.7203566	14.79993626	18.62546262	18.9006061	20.47103312	18.0664211	19.07104521	20.57237575	18.93989796	18.97008427	18.80583456	18.26713138	18.76720252	19.14286468	19.28671102	18.9456018	19.22796358	18.93740655	20.45102777	17.3900156	20.85690797	20.08064447	18.3839276
A0A0R4J1B1_A2A6H6_A2A6I8_A2A6J0_A2A6J1_J3QP61_Q9QZ47_Z4YJU0_Z4YKE7_Z4YKF8_Z4YKG3_Z4YKG8_Z4YKH8_Z4YNB2_peptide15	18.93398572	18.0101396	18.77541227	18.42512818	18.12847523	17.29985948	17.09728633	18.71678877	18.36713984	17.35457494	17.71614228	18.06574353	17.95776272	18.50539867	17.16396761	19.07869467	18.96986894	19.21248854	17.9517597	18.71855151	17.5285462	18.43852987	18.59275437	17.64138077	18.24943168	18.18619237	18.96103665	18.09099388	19.04314144	17.95957454	18.29757595	17.00892373	18.35389527	19.34428217	17.71277764	17.99359208	18.44297364	18.36226263	18.64048056	18.645859	18.64517353	17.635186	18.70106675	18.49946592	18.34473255	17.27152357	17.77572822	18.29864885	18.69444895
A0A0R4J1N7_B7ZW98_D3YTV8_E9QNT8_G5E8J2_Q02357_peptide1	16.42762466	16.37906925	16.73790593	16.36184212	17.05144326	16.48505148	16.83927137	16.71587881	16.6949566	16.63466638	16.64732268	16.64088178	16.64889891	17.12781015	16.68222814	17.06680479	16.95434261	17.24698981	16.72573488	17.16356075	16.92346399	16.98281297	16.8583122	16.45579087	16.54497422	16.82352123	16.76334472	16.75662026	16.62941141	16.53140621	16.68342987	16.60639418	17.18905402	17.02923659	16.41848841	17.12415569	16.81978774	16.75134425	16.74467886	17.47572116	17.16304001	16.55729236	17.28362177	17.18769654	17.22296373	17.10729357	16.38468185	17.41956838	17.31527852
A0A0R4J1N8_D3YVJ8_Q8CEE7_peptide1	23.18320357	22.37279946	23.6544447	23.62237426	21.76061461	23.02118098	22.15534865	22.36489206	23.37971206	21.95361932	22.03450345	23.22794044	22.28322296	23.53505825	22.72349545	23.44887851	23.55820299	23.53300093	23.27639579	23.36391064	22.40597995	23.55478453	23.74339312	23.44628933	22.3526738	23.95911182	23.71295358	22.65542901	23.65364341	23.05452596	23.96021897	21.81441886	23.60277673	23.50476088	21.60932125	23.60136621	23.3383311	22.51447574	23.91670279	23.4787132	23.29271938	23.05574845	23.5111864	23.43293003	23.62139271	23.34571883	23.28813876	23.56297859	23.16244412
A0A0R4J1V0_Q9JIL4_peptide1	15.59648822	15.28405638	15.72210357	16.65269654	15.67733918	16.19062583	15.18623002	16.61498766	16.29814964	15.41214182	16.50509242	16.59521056	16.27760621	15.71964454	16.17249264	16.1066609	15.80375965	15.26313966	16.03358274	15.54495061	15.94158088	16.19484142	15.42666432	14.97026259	16.02292558	15.17322503	15.16200308	15.43953351	15.01404052	16.40375984	15.28246817	15.53574734	14.49302119	15.64098828	16.03461837	16.15831106	15.65465724	16.4644304	15.35266931	15.91640501	15.55120765	16.57317649	14.93782234	15.02966976	15.74867238	15.38348863	15.64158441	15.71211882	14.66676887
A0A0R4J275_Q7TMF3_peptide1	15.83283488	16.49025918	15.04410182	16.18971528	15.33531859	16.27075913	15.85754836	15.88627617	16.18882682	16.21352212	15.95035688	16.59261424	15.93265729	15.07341244	16.26916684	15.7238034	15.66493618	15.43780481	16.27933055	15.53049566	15.35381296	15.76473078	15.63073915	14.97855273	15.92654414	15.246311	15.83455595	16.20692342	16.07449127	16.24083581	15.47459341	16.33895067	15.1218901	15.05528899	15.27071245	16.43343054	16.01899465	15.8481694	16.38065918	15.63963613	15.13678668	16.33827345	15.6651036	14.58448963	16.00975024	15.66566195	16.08050583	15.52360057	15.41275106
A0A0R4J275_Q7TMF3_peptide2	12.62321019	13.2137648	12.08877588	12.99230404	12.23937394	13.49914175	13.02628298	13.37468886	13.7307961	13.47855862	13.49682903	13.35836082	13.17148883	11.39434795	13.37286933	11.87467615	12.29974747	12.5344233	13.47388583	11.90297633	12.33369832	12.84270733	12.41713286	12.50687743	12.83838111	12.60656406	12.66172899	13.47318407	13.32296757	13.33004933	12.88835965	13.36198483	12.3391119	12.37494645	12.33264983	12.5265705	13.19626399	13.31894541	13.578281	11.19234643	12.15527698	13.65243772	12.84148191	11.81597049	13.72429169	13.38730442	14.37529962	13.04513575	12.47327405
A0A0R4J275_Q7TMF3_peptide3	17.11644009	17.07083282	16.53475061	17.08624842	16.56025346	16.72899665	16.51144845	16.77360634	17.39342195	16.89564245	16.48809575	16.74558432	16.85497054	16.08109532	17.07370903	16.64968386	16.45478353	16.53693677	16.93913578	16.71499382	16.65695006	17.51263895	16.6054097	17.11996088	16.97370655	17.57181152	17.17444842	16.974866	17.51841486	16.89072298	17.31165861	16.78968697	16.6503665	17.00389574	17.06731579	17.52549523	17.13639243	16.95971101	17.17960696	16.37302576	16.42067064	17.24194105	16.71451335	17.20083605	17.43873011	17.29650175	17.40248701	17.15395459	18.23010406
A0A0R4J275_Q7TMF3_peptide4	14.05318913	14.68361227	14.00447705	15.01479899	15.00936285	14.72330506	15.1029921	14.70649091	15.23829309	14.94146934	15.31817412	14.36343053	14.64948658	14.0669992	14.81115369	14.97061318	15.14090877	14.5130486	14.53275207	14.98884942	14.42803616	14.32612966	14.39863428	15.38098004	13.96713165	15.77691246	14.45621997	14.25126023	14.98361092	14.80698	15.54418947	14.57444584	14.51361632	14.85210017	14.81248522	14.00409791	14.66775959	14.16416941	14.99407554	13.0835252	14.63542046	14.30115681	13.94473733	15.70573972	15.33970135	15.38213544	15.56469442	14.85019828	14.39949098
A0A140LIU4_P56392_peptide1	18.3843162	18.32894509	17.1665751	18.64921713	17.68432836	17.83436453	17.63040647	18.15833619	18.61591663	17.79532832	17.86064119	18.15802872	18.23259522	16.78870294	18.04425713	17.48562969	17.20134067	17.07108795	18.49677255	17.16200964	17.76707785	17.97806541	17.20640101	18.31716422	17.94745815	18.21385993	17.34455021	18.24797169	18.01896222	18.07529133	18.29604096	17.58069011	17.06582939	17.13460052	18.03152693	18.2738174	18.43703482	18.38572015	18.28627061	17.17352219	17.04793097	18.55956115	17.11312566	17.27283535	18.20835462	18.18232717	18.50032475	17.0628891	17.73221526
A0A1B0GQU8_P35980_peptide1	16.44167923	16.3972641	16.38262439	16.02515279	16.83636603	16.7943158	16.59721495	16.49875429	16.42340315	16.6932079	16.57921882	16.12792915	16.54326918	16.22544779	16.48379147	16.39189678	16.47430703	15.90647325	16.17760005	16.17544053	16.47017923	16.30043706	16.14894648	16.30152319	16.36318379	16.30955662	16.26778096	16.03736535	15.98156554	16.58765344	17.12787748	16.5841325	16.22349325	16.97178355	17.2068753	16.07275594	16.31200441	16.39888426	16.05902937	16.26526511	16.29402069	16.43824844	16.26450224	16.54902244	17.04289961	16.6460593	17.16106645	16.39334519	16.30137012
A0A1B0GQU8_P35980_peptide2	16.18027944	15.92541759	15.60338799	15.65811716	16.31108667	16.15083906	16.2505732	16.25043845	15.98654133	16.13563616	16.49080554	16.00309926	15.98568134	15.35939564	16.18205589	15.59619225	15.69138269	15.86190839	15.53191456	15.30746295	16.18097303	15.72361753	15.52440607	15.86730146	15.85505511	16.04854761	15.49912125	15.4819043	15.61824721	16.30022972	15.81615177	16.3479601	15.71366832	15.77475636	15.95134741	15.59002937	15.90101843	15.88627802	15.77141199	15.56326051	15.28963788	15.97022749	15.420256	15.32526144	15.53104953	15.92582767	16.00532775	15.4663839	15.72649642
A0A1B0GQU8_P35980_peptide3	15.59619771	15.01226562	14.18873439	13.95103589	15.87188452	15.10727875	15.17063486	15.15571068	14.96083554	15.57374699	15.27130541	14.78983186	15.46054592	14.01666964	15.47152571	14.8678169	14.58976675	14.42431418	14.61431796	14.46891736	14.70993101	14.20850148	14.347118	14.45741834	14.87676819	14.47874078	14.34907324	14.50576801	14.19455847	14.84797841	14.28386669	15.38189377	14.83096121	14.7620394	14.96408815	14.43209485	14.65508595	14.53043031	14.33308807	14.09522794	14.02125007	14.36817363	14.37032894	15.15509858	14.11942639	14.09942987	14.55358875	14.58516319	15.66045344
A0A1B0GQU8_P35980_peptide4	14.29128763	13.79166061	13.47710459	13.48479048	15.02573006	14.13213188	14.37174362	14.44825499	13.97729195	14.00651372	14.55838357	13.91091181	14.24766132	13.33650908	14.0037355	13.88434303	13.97333032	13.96211173	14.32520277	13.53911718	13.89130516	13.5835066	13.65408786	13.79233547	14.23428483	13.91014505	13.60066525	13.7768207	13.86121045	14.53924756	14.55724534	14.32285484	14.16570058	13.66064696	14.00277203	13.82494726	14.39608739	14.12017622	14.11982569	13.82483796	13.51848907	13.83069239	13.90058225	12.94350475	14.70978759	13.66636925	15.04196327	14.13110283	14.33023031
A0A1B0GQU8_P35980_peptide5	15.44836666	15.21536882	14.7597515	15.19305656	15.67506379	15.21512917	15.66453854	15.79604466	15.61984828	15.41397772	15.67692431	15.45006264	15.52438153	14.6765512	15.60511696	14.87242292	14.95107695	15.09958163	15.52305794	14.9724587	15.62576486	14.87548706	14.75523912	15.38950263	15.69713226	15.08791032	14.74653778	15.39761323	15.36653005	15.68133445	15.51549299	15.66774258	15.08358076	15.30671952	15.74278509	14.67054396	15.60642908	15.65840502	15.18837897	14.54876166	14.93199764	15.49221128	15.0708034	14.81834191	14.85458418	14.93961895	15.39711222	15.14251901	14.93717157
A0A1B0GSX0_P06151_Q564E2_peptide1	15.00275105	14.63280967	16.80904958	16.45582224	14.98631318	16.04186649	15.44651575	14.98857608	14.3658731	15.17665565	14.63136624	15.65507549	14.16613126	17.09145501	15.6591487	16.08849237	16.34219137	16.22107306	14.68516249	15.90363855	14.34311566	16.47323146	15.89420011	15.16179721	15.52797736	15.37543296	15.72439161	14.80458634	15.61071126	15.31270684	15.93680605	14.64922884	16.5817605	16.47318818	14.09571467	15.3305151	15.18980987	15.18254346	15.54464439	16.77703874	16.8579689	14.90322359	16.12744524	16.80294701	15.36864896	15.86646131	14.62280507	15.2989814	15.86171821
A0A1B0GSX0_P06151_Q564E2_peptide4	15.3656054	13.92050297	16.43632473	15.72252237	15.2530837	15.85036954	15.68622169	14.5513153	13.57018832	15.43441866	14.36398948	15.32838668	13.86337265	16.77129108	15.86482007	16.51050688	16.61891505	15.9382929	14.36666378	15.63686799	13.47888668	16.19764946	16.01333082	14.99515821	13.01617174	15.31283391	15.61250041	14.02857322	15.3623657	15.1920549	15.9301791	14.39562564	16.91982821	16.35112667	12.7843667	14.74459863	14.61799747	14.43398699	15.16719151	16.18144151	16.64240534	14.24728213	16.11392611	17.06979626	15.50907384	15.36728937	14.23455335	14.85667695	16.49038041
A0A1B0GSX0_P06151_Q564E2_peptide6	14.71443652	12.12331969	15.1745205	14.45370841	14.65646559	14.47538178	13.51837471	13.71143852	12.01559334	13.39130385	12.87682536	14.56074606	12.31323251	14.90102159	14.598826	15.53876062	15.52427059	15.09946326	13.73125139	14.62615315	11.30737462	15.05548271	14.66128062	13.59880451	12.44093015	13.7030857	14.68312974	13.22399896	14.81654374	14.25330593	14.08175235	12.57212504	16.54996961	15.94288564	11.53306876	13.78668796	14.57328435	13.62510437	14.34713065	15.68246867	15.32207477	13.79077783	15.61249164	16.12923809	14.27993216	13.56072592	12.87656944	14.65605098	16.78005953
A0A1B0GSX6_peptide2	14.18676857	14.29786542	13.15719814	13.72437721	13.94490174	14.03175816	13.63570228	13.9511821	14.14552257	14.01734819	13.85741998	14.62531502	13.88007032	13.75117783	14.3977552	13.19289972	13.4768829	13.28098047	14.65059052	12.92596787	13.82413374	14.04299703	13.4910088	14.23079223	14.53238928	14.03912496	13.54200459	14.19139425	13.59420319	14.06958743	13.7288976	13.40451452	14.16931742	13.21395716	13.22715924	13.52175978	14.94040021	13.95199128	13.96733116	13.5509622	13.86746358	14.30362029	13.51374773	13.82087218	13.99892891	14.02493763	14.04975868	13.36238875	13.38107125
A0A1B0GT92_Q9Z1E4_peptide1	14.84056136	14.12416561	15.00147764	15.16895125	14.57558758	14.77428606	15.1828278	14.51614443	14.53791503	15.15709935	14.59179634	15.21510721	14.49519688	15.37164857	15.41574678	14.82722877	14.23141881	14.59343684	14.43523294	14.71076879	13.90648218	15.96512989	14.62720228	14.8835978	13.88727571	14.94970245	14.90260603	14.1573844	15.04880168	14.45978813	14.92005614	14.6424941	14.82271871	14.74331561	14.44611356	15.52971068	15.16050519	14.66353022	14.83002212	14.92404135	15.14920162	14.25995234	14.78903864	15.16224057	15.21084788	15.55303184	14.54825806	14.30588991	16.17547638
A0A1B0GT92_Q9Z1E4_peptide4	15.82654891	15.47385858	15.71748696	16.30668574	15.987783	16.00403835	16.56913183	15.5924098	15.68780328	16.46949474	15.71622922	15.78708578	15.82272483	15.8455896	16.2018332	15.37162144	15.97404407	15.45762262	15.61068805	15.3247479	16.12148872	16.56826771	15.63616554	16.95750565	15.94520932	16.02736645	16.78121578	15.21009319	16.9993444	15.66411568	15.92886283	16.00167193	15.89685328	15.62299729	15.64872284	16.51929387	16.10744178	15.44640583	16.88732249	15.91342235	16.14183677	15.41312941	15.82262569	16.98870486	16.25180829	16.55461432	16.13078908	15.52028306	17.5193918
A0A1B0GT92_Q9Z1E4_peptide5	15.46435	15.02396923	15.48528477	15.05610578	15.86335184	14.9456568	15.54298235	14.83514101	14.63813654	15.30898565	14.72738093	14.86079724	14.44765027	14.74053271	15.23524311	14.90559836	14.91327424	15.01092229	14.86130738	14.27847987	13.85252305	15.63798442	15.27103268	15.03621477	15.11749949	15.7520354	14.82345105	14.38336312	15.49933869	14.77670233	15.78375815	15.1544711	15.37514173	15.01060106	15.21865574	15.59329348	15.48476386	15.57416748	15.84643482	15.96347947	15.22051789	14.35746698	15.08817722	15.98747053	15.17444893	16.11825012	15.45603572	15.76885882	17.66083315
A0A1B0GT92_Q9Z1E4_peptide8	16.55853513	16.45109207	16.57650213	16.26945347	15.75188185	16.80205527	16.56137051	15.59531248	16.57067344	17.22402423	15.74637919	16.01790532	16.33524172	16.81210294	16.18885035	15.88317386	15.49243075	16.20091702	15.29484005	15.93318757	16.35429641	16.36538004	16.14511079	15.90766377	15.97556485	16.63863514	16.33514131	16.21078064	16.7587071	15.66574429	15.96342189	16.93581699	15.59748502	16.10648836	16.27583705	16.97144369	15.99973978	16.44319777	16.43604767	15.56317366	15.86543359	15.96230733	15.57270618	16.4460681	16.68273006	16.25357692	16.66201786	15.65327639	15.98517048
A0A1B0GT92_Q9Z1E4_peptide17	15.68267515	14.83157971	15.69201414	16.27494242	15.75221841	15.84851895	16.49418054	15.28718121	15.51394607	15.10190518	15.53208564	15.63363223	14.74634187	16.00257535	15.12958358	15.46234233	14.91220227	15.62055285	15.2504948	15.18411419	14.85602739	16.47081904	15.3425644	15.96224182	14.57632563	15.82783421	15.63437461	14.64243142	16.12412039	15.43676767	16.07790695	15.93326719	15.82748847	15.6504781	15.23210324	16.17602682	15.98948886	14.82182325	15.59588539	15.4794558	15.99216017	14.8207103	15.68743356	15.52201489	16.00159236	16.4236696	15.90015159	14.73655386	15.46662546
A0A1C7ZMY0_A0A1D5RLB6_O55040_peptide1	18.41339586	17.18756632	19.225097	19.08397865	17.09568146	18.871571	17.66868355	16.98610155	18.09268247	17.58519443	16.84697205	18.9487394	17.42985969	19.35909137	18.81762943	19.05350516	18.93892322	19.21672416	18.21828627	19.36163407	16.83189344	18.82351482	18.95161174	16.56367015	17.41073562	18.11736386	18.50255955	18.00158905	14.23850493	18.39353274	18.48512858	16.95296845	19.28535271	18.874069	16.29605052	19.1708846	18.16489404	17.53944424	17.70413956	19.21149819	19.29319331	19.02185141	19.38763946	18.99688575	18.65373434	19.23398411	17.97838769	19.06244885	17.23051318
A0A1D5RLW5_A0A1D5RM85_P62717_peptide1	15.60654097	15.3147228	15.27062436	15.15029926	15.88125034	15.58253768	15.49019375	15.44782404	15.30603248	15.518888	15.59665748	15.11882233	15.62561029	15.37556572	15.25642095	15.27307519	15.26164635	15.41754754	15.00788926	15.06462643	15.28580826	15.382853	15.53577729	15.18638948	15.73232662	15.17798538	15.18202492	14.96544437	15.09513015	15.40462669	15.03291845	15.78119447	15.40713701	15.42040342	15.26919928	15.26072312	15.3321028	15.33792017	15.09605919	15.41195948	15.29437814	15.22651288	15.49900474	15.11911636	15.1698933	15.21432151	14.75557305	15.14941764	15.39057814
A0A1D5RLW5_A0A1D5RM85_P62717_peptide2	14.54103613	14.90874052	14.73023112	14.81885363	15.18235675	14.73367543	14.71763265	14.58052042	14.9204048	14.69818582	14.95015461	14.67355334	14.65138595	14.62982691	14.7811517	14.71224747	14.51136559	14.99122069	14.91087047	14.61432529	14.93524158	14.91545169	15.25414349	15.07394945	15.18219935	15.0337933	14.82716319	14.58020478	14.59130477	14.7538561	15.03934304	15.13104161	14.56387442	15.05194927	15.26443451	15.02075138	14.9060008	14.72459152	14.73766863	14.84575107	14.78351261	15.06874596	14.86751743	14.93877833	15.42563954	14.96427874	14.88585887	14.89387292	14.85941565
A0A1L1STE6_Q9D6R2_peptide1	15.96881147	15.75848706	14.65333931	16.12069803	15.11882437	15.71749159	15.33333514	15.58925235	15.85691891	15.53541529	15.29270398	15.85778917	15.68297339	15.28643826	15.81149234	15.85376861	15.92286207	15.11459024	16.53123959	15.46065332	15.10590244	16.25330141	15.42177923	16.22020004	15.6698181	16.4025853	15.26794431	16.03771201	16.30482452	15.60198488	15.85030422	14.60242332	15.46700104	15.04607969	13.96021099	16.01659468	16.35540268	15.87096587	16.72145457	15.64106682	15.25562583	16.00024169	15.36846935	14.927579	16.35749931	16.09265895	15.79305388	15.51562137	15.9150834
A0A1L1STE6_Q9D6R2_peptide4	15.03325803	14.74144532	14.75345144	15.04661592	13.78127735	14.48195396	14.07893276	14.27991648	14.31196826	14.02983918	13.76877452	14.55200946	14.06646947	14.53498948	14.44390225	14.54494283	14.86506857	14.11048761	14.82001336	14.81505738	13.84957095	14.72945208	14.60069501	15.64369859	14.11207881	14.87096247	14.73351597	14.39373414	15.35877665	14.11873026	14.95558181	13.50101154	13.93390145	14.18021471	13.72953608	14.91722202	14.62374429	14.45131098	15.09122786	14.88192622	14.53821441	14.62708477	14.65086318	15.08208132	15.15436121	14.8765225	14.76092882	14.72793668	15.46717832
A0A1L1STE6_Q9D6R2_peptide5	14.11564332	14.12502198	13.69343764	14.07774349	13.13998692	14.09064897	13.61355772	14.2442366	13.93912167	13.76507355	13.50649446	13.92788078	13.77327796	13.64604801	14.61962656	14.28745515	14.28014194	13.61446664	14.57297312	13.61069345	13.27964959	14.56533183	13.91441346	14.53076212	13.52426503	14.88442956	13.80555532	13.80611633	14.15890193	13.42207379	14.65076858	13.91101417	13.68193136	14.7309636	13.25191951	14.30304592	14.46702905	14.04246155	14.90101273	14.14472997	13.43316143	14.4816765	13.80628932	14.73744933	15.03741482	14.48145949	14.42296252	14.8561916	15.63126303
A0A1W2P6F6_A0A1W2P7Q9_Q60605_peptide2	18.20647725	18.34237358	14.80906197	15.59203652	19.82962133	17.96745	19.37473766	19.19565704	17.83436624	18.88570389	18.97421564	18.5846537	19.21112458	15.39603758	17.71261622	15.50141081	15.60678778	15.08415916	17.58326904	14.47204167	19.80491638	15.58553808	15.47652346	17.9286254	18.96017659	15.45886994	15.82933567	19.09026425	15.35682974	18.81108401	15.55294052	19.43759585	15.02364152	15.5810395	19.96592758	14.40813423	17.38775588	19.15511195	15.32680014	15.40689438	15.41087588	18.13429796	14.43199781	14.93294643	16.28322371	15.43815253	17.93508854	15.34667109	15.20554305
A0A1W2P756_P62075_peptide1	18.32746976	19.8526656	19.18516721	18.43772328	18.8844363	17.26593228	17.39759023	18.28674946	17.50433215	17.38480421	18.09943684	17.57468721	17.5620873	18.45607541	17.13990175	17.78498831	17.49702466	19.41219506	18.93559341	17.97410186	19.25716988	18.30969581	19.9260387	18.15420513	17.80563379	19.10058061	17.19514055	19.03431272	15.55808571	17.96701921	20.1569588	17.74470187	19.54738672	19.75007432	22.39241188	17.26604747	19.08561492	18.63410908	17.59238431	17.4791809	18.53700836	18.71785607	18.93400834	20.2425785	19.94458599	19.32410048	20.66063101	18.44300575	17.77332275
A0A1W2P768_E0CZ27_F8WI35_P02301_P68433_P84228_P84244_peptide1	20.9771456	20.69680116	19.45096388	20.47278563	20.43167895	20.94851691	21.22297669	21.03449125	20.73890883	20.89506352	21.16281193	20.42963998	21.107405	19.49087981	20.86500079	19.41191792	19.44058685	19.35118005	20.9035106	19.1503388	20.85636777	19.98999538	19.22439402	20.60276646	21.26140733	20.14692931	19.5499617	20.83298713	20.24494899	20.90390032	20.08256784	20.73237346	19.36151946	19.42242985	20.39863957	19.98877006	20.74895893	21.02859205	19.83530442	19.61897827	19.57323668	20.75601299	19.45793822	18.96762948	19.4913276	19.55352295	20.38706521	19.00550582	19.36705037
A0A1W2P768_E0CZ27_F8WI35_P02301_P68433_P84228_P84244_peptide2	17.45209128	16.80161391	16.14915388	16.95998709	17.20226136	17.24761123	17.15213507	17.56443022	17.03652795	17.16336096	17.68262488	17.2446108	17.46739705	16.5014789	17.19628101	16.48578288	16.42942366	16.64473853	16.83411491	16.48496474	16.87054025	16.82395587	16.35043751	16.79965245	17.58675366	16.73496366	16.52917957	16.43603337	16.46918551	17.40191498	16.9167091	17.1667089	16.52156204	16.64666355	16.98430773	16.38932208	17.25406059	17.70072823	16.6169538	16.12132159	16.44086365	17.44871687	16.79581618	16.20512648	17.07874594	16.34122914	17.78048086	16.50033558	16.40113107
A0A1Y7VKY1_F6YVP7_P62270_peptide1	12.3713266	12.5736174	13.15150015	13.01629821	12.06897476	12.4305658	12.91169788	12.33431993	12.71103298	12.58694241	12.48216599	12.64020975	12.13944479	12.70310543	12.80464615	12.28269082	12.75808686	12.70716957	12.47182328	12.58478146	12.59903721	12.67055593	12.65846256	12.57942225	12.56813637	12.51967272	12.76130464	11.9606076	12.37088033	12.47578728	12.187444	12.48339447	12.30302954	12.71291731	12.73089821	12.51994345	12.68082821	12.05290432	12.76923876	12.91771498	12.88577923	12.12634497	12.16734576	12.91419862	12.66752366	12.73273002	12.56336502	12.33463702	12.64581981
A0A1Y7VLP0_P56379_peptide1	15.54965032	15.09708686	13.83000887	15.37022379	15.71428578	15.64201881	14.98819253	15.54386616	14.96156971	15.01269099	15.37188935	15.33379475	14.74869148	13.67116558	15.17814961	13.96674969	14.69476739	14.21332978	15.51086394	13.52853665	14.383013	15.21678396	14.19848937	15.85859476	14.76312392	15.93065559	13.24562424	14.34702618	15.73785127	15.79673595	17.02496597	14.91366125	13.87020601	15.27850189	16.190413	14.56218156	15.78526431	15.51344033	15.54755467	14.07375754	14.28704355	15.84545424	13.41768286	12.94908056	16.19689314	15.66097161	16.81739606	14.18890179	15.01787938
A0A2I3BQF4_P62889_peptide1	13.69882403	13.78841323	13.98157333	13.95696215	14.68249896	13.97562584	14.0005976	14.04413851	14.64348816	14.29099763	14.61591852	13.65941979	14.20882668	13.41071319	14.10863444	14.18454713	14.14591739	14.12982935	13.62206031	14.11195175	13.94637832	13.1323341	13.87982265	13.39548179	13.72507365	13.87079802	14.06834646	13.27291321	13.95112738	14.18736386	14.11562608	14.07183654	14.06856455	13.88837015	13.82185714	14.04699017	13.5927454	13.09988127	13.8689377	13.62118257	13.32195008	13.11826304	13.66790051	13.49170163	14.15395409	13.70749267	12.39621908	13.05891249	13.95738568
A0A2I3BQF4_P62889_peptide2	14.66561864	13.65817063	15.27218047	14.49543921	14.87172737	14.04951704	13.68573432	14.00270083	14.30303535	14.46551473	14.08782121	13.82611307	14.2536063	14.3056505	14.66107791	15.10644191	14.34152924	14.19684328	13.53284548	14.69348639	13.41989575	14.54617821	14.80640079	13.85790092	13.7583343	14.06449541	14.21916597	14.03950008	13.50365229	14.04602204	13.75043566	14.43075664	14.95662536	14.25342626	13.82962852	13.94022262	13.58621891	13.68093363	13.58613261	13.90647095	13.76748606	13.95460436	15.02488195	16.09355833	13.83598975	13.45961487	13.32646688	15.07782587	15.95571553
A1BN54_peptide1	21.79562404	22.57269801	20.89173006	21.01234353	21.60828346	22.31702329	22.3547899	21.48897223	21.52681011	22.40677996	22.04341569	21.58759626	21.78215804	20.41684904	21.65081734	20.86285695	20.72777346	20.44453862	21.86106345	20.327218	20.99188379	20.64300178	21.37431479	21.08349308	21.63491714	19.66804397	21.06704274	21.96522119	20.16683412	22.44314847	19.8041661	22.74782836	20.95435079	20.56118097	20.32642933	20.79535642	21.1042176	21.3816907	21.07168938	21.04494114	20.57998242	21.58543144	20.44387304	20.13445835	20.67191083	20.25007231	20.60194198	18.10590397	21.27909147
A1BN54_peptide2	16.38488669	17.22220719	16.05578256	16.50356214	14.68621119	16.78086378	16.87033596	15.59267143	16.58876296	16.94407988	15.9122899	16.21371229	16.2927731	15.71603388	16.9431454	15.428342	15.53865489	15.30661501	15.86774517	15.44056713	17.19002518	16.30249122	16.46925537	17.45532342	15.49232926	16.92367572	15.66572548	15.58126829	15.25544273	16.19346142	16.73843327	17.07008812	15.15451582	15.8986012	16.85621649	15.57622935	15.5971617	15.6913839	15.91775661	14.96898429	15.88444616	16.27307091	14.96158718	16.15958181	16.30150589	16.8725158	17.30072516	15.4389506	16.10986486
A1BN54_peptide3	18.03835185	17.53418556	15.12045982	17.20724274	18.22793063	17.3934251	17.14300695	18.87778621	18.30081746	17.21797094	17.99170004	18.4169465	18.31375012	15.12430842	16.67872893	15.28872035	15.92019649	15.19666475	18.7003856	15.1334871	17.87454919	16.84727586	14.93911378	17.50302897	18.51305096	15.87269441	15.30527949	18.36524001	15.87005215	17.67927211	16.15140068	17.46982027	14.74480868	15.76101162	18.05662939	14.99301439	18.22456977	18.6767873	17.17710783	14.4836867	15.55079916	18.75678909	15.5133597	14.77806468	17.32861157	16.77654585	18.88785978	15.81127372	16.62753584
A1BN54_peptide4	20.23835204	20.3629483	19.56477031	19.85040199	20.31707311	20.42742148	20.41483431	20.40380254	20.29927337	20.30854367	20.47482036	20.32297145	20.2420446	19.7842656	20.40353856	19.61608804	19.804519	19.56442371	20.11433617	19.47711924	20.08702127	20.12309211	19.79849598	20.45192761	20.20135152	19.5583339	19.63335352	20.10538538	18.71483515	20.24989001	19.7667894	20.33940545	19.36845553	20.05969531	20.49882361	19.74495048	20.14100434	20.32834891	19.81506751	19.93484419	20.01528496	20.37208781	19.11222864	19.58538328	20.07641472	19.94006069	20.65449781	19.73658919	19.90941519
A1BN54_peptide5	18.17908183	17.87417103	17.69932552	17.94716937	17.72075652	17.93343336	17.72993023	18.18417502	18.31943177	17.61087136	18.19190239	17.89186343	18.47043339	17.53480009	17.274284	17.76137771	17.83187868	17.45154307	18.33157454	17.54425517	18.02329024	17.85769189	17.4121035	18.60403025	18.30678496	17.26861409	17.72164832	18.30050359	18.12944679	18.15762536	17.61141482	18.08821059	17.75486393	18.11563903	17.88308678	17.67491984	18.22615448	18.38615824	18.07970439	17.78605216	17.74872038	18.25342368	17.64663157	17.14844217	17.7172954	17.53505472	18.25727607	17.83743186	17.71473035
A1BN54_peptide6	17.57943511	17.60458508	17.28501107	17.41162022	17.04917909	17.95712749	17.33610468	17.35550146	17.51400471	17.30787094	17.53649775	17.40768755	17.07385064	18.07177876	17.46832434	16.83058299	17.41445654	17.25355274	17.7142586	17.07722031	17.90999292	17.91458572	17.50007991	17.71632651	17.41048469	17.97317835	17.60051176	17.09639186	16.75092648	17.47814236	17.24416505	17.39766688	17.13314539	16.90133448	17.48486872	17.90956274	17.18684432	17.76525502	17.71888835	17.99780662	17.51884567	18.20867709	17.48147089	16.69055271	17.53143087	17.91114713	16.98912767	17.10983336	18.03747722
A1BN54_peptide7	18.00297191	17.33210964	16.17185928	16.31721866	19.18706717	18.89298985	17.131913	18.60207785	15.69183605	18.07398407	17.14410097	18.02863697	17.37404809	15.45288942	18.08063171	16.29695887	16.46554597	16.2847538	18.3709019	15.83170048	15.18134943	16.16809987	15.97326473	16.78511763	17.79534021	15.37458473	16.98637925	19.20766213	16.67699796	18.59922649	16.35824182	18.58497638	16.29510156	16.63684892	16.30833725	15.8175462	17.42365115	17.5473114	17.72541009	15.97658712	16.56352204	18.10018329	16.49164483	17.39483651	15.9984748	15.84976847	16.9422459	16.30801916	18.37561126
A1BN54_peptide8	18.17276632	18.01507449	15.98722587	17.50735695	15.75571223	13.67725559	18.28418939	16.93123502	18.28600993	17.3427748	18.27466581	16.07351343	18.0681369	15.54819233	16.02448127	16.29357216	16.57222816	15.66329663	17.63872835	16.32921941	16.65196927	16.76866507	16.29047001	17.78254288	18.19909987	16.73950789	16.40272104	18.71089277	16.9472739	18.74685785	16.50232394	19.29014423	16.30955134	16.82348918	18.07916119	17.02030397	18.01241013	17.67024753	16.14919557	16.19342142	16.06987877	17.91343358	16.27805926	14.32908101	17.27975144	16.29273774	16.31322859	16.37746079	17.82471526
A1BN54_peptide9	20.04968383	20.82399439	18.11779417	19.25983234	19.64793493	20.36612515	20.21853174	20.1284451	19.50813951	20.41815135	20.1989361	20.27807255	19.95006201	17.10027311	20.19047678	17.20333365	17.98946544	17.39651488	20.43456486	17.42867046	19.13122525	18.83180418	18.2465532	20.41441785	20.04607076	18.26538306	18.56694738	20.27289027	18.58236641	20.65426466	18.03159177	20.93605243	17.63681141	18.08842864	19.7647333	17.99981418	19.45722158	19.76645957	19.02462669	17.55485853	17.88053538	20.30353966	16.62765098	17.76337863	19.12456046	19.66607509	20.13063403	17.51842532	19.48267014
A1BN54_peptide10	17.18752267	15.71149636	20.12212842	18.88491811	16.29652578	17.23298487	16.46525233	16.84128684	16.94766383	16.22415359	15.61774069	16.42619282	15.82983171	20.01116388	16.30048613	19.90911252	19.96822763	19.79304911	16.5128848	19.90172166	16.10138209	18.8500877	20.06120407	17.51694974	16.05802214	18.94876737	19.68149456	16.72239378	20.21060382	17.01079165	19.16397062	16.1309222	19.86378392	20.0187962	16.31332293	19.1298362	15.87957876	16.80584201	18.88390746	20.06574558	19.94778907	16.86476218	19.91788557	19.91379498	18.60043039	19.07940884	16.81640336	19.91687951	19.11736191
A1BN54_peptide11	16.09741262	16.8764233	16.36335812	16.64374486	15.30030207	17.25903493	17.15301677	15.97774921	16.61625573	17.16764012	17.25383691	16.49709819	16.43772121	16.23694117	16.5148128	16.10354657	16.23631431	16.00035527	16.44896807	15.82277232	16.28766229	16.32896199	16.6189086	16.23566281	16.46227482	16.17290578	16.40187126	16.44113939	15.41438411	17.2870624	16.31339579	17.51502892	15.71407421	16.05232817	15.88044006	15.6134863	16.21673342	16.21242861	16.38937198	15.81015183	16.80511416	16.51876756	16.32090745	15.8449203	15.98695377	16.28352325	15.63193109	13.99570484	15.66326637
A1BN54_peptide12	18.61385123	19.07657983	17.1702273	18.69738868	19.27266918	19.81894131	19.46230358	20.00162137	19.76167561	19.67639318	19.79237622	19.65060952	19.50705834	17.1657644	19.47139303	16.54465621	17.73395333	16.2591878	19.15247614	16.83983798	19.46851156	19.09172952	17.4682671	19.40692326	19.56857135	18.40224196	16.60943188	18.941385	17.4161431	19.31139056	18.25722978	18.98466616	15.8618525	17.27117186	19.54786274	18.5516155	19.17861147	19.80680601	18.76234931	17.78605731	17.35716437	19.97797897	16.6309584	15.68313147	19.01059339	18.60424437	20.20735299	17.46754602	17.4384996
A1BN54_peptide13	17.53510672	17.86106445	17.68694847	17.76742321	17.08499774	18.05936908	17.92395224	17.6386103	17.82332071	18.02345931	18.30160817	17.90461237	18.02385341	17.99242077	17.40721533	17.56358006	17.675202	17.43448441	17.95967478	17.79972268	18.57296545	17.55960957	17.89933794	17.31109138	17.75963861	17.23009407	17.77269216	18.03381349	17.62279338	18.27024433	17.21033609	18.27521487	17.25739213	17.26186794	17.31549189	18.12451505	17.56873437	17.86345077	17.74033193	17.69375638	17.97581381	18.03021932	17.32204383	16.55316778	17.7234824	17.74832419	16.60059967	15.39681909	17.49805195
A1BN54_peptide16	20.39587327	19.62274688	18.92782833	19.6599438	20.42538918	19.26199903	19.22014662	20.51109863	20.02471346	19.18340608	19.97974031	19.85580079	20.34587631	19.0521139	19.06340319	19.428832	19.59717323	19.4904427	20.49397111	19.23215096	19.6035318	20.14366098	19.73103096	20.60877405	20.34904577	19.52936685	19.30630761	20.0825526	19.13255723	19.82703061	19.12081703	19.69413116	19.49435632	19.77047598	19.97486682	19.79002099	20.42527569	20.19915155	19.81289677	19.7330343	19.18452977	20.38411698	19.51310287	19.1969442	19.47045881	19.56387204	20.1460043	19.68487026	20.42267665
A2AAJ9_peptide1	16.95962108	17.3653613	15.80076721	15.88756546	17.77796784	17.01689692	17.12136638	17.14869639	16.82523048	17.09664094	17.18459166	16.88590175	16.95019054	16.075993	16.93554023	15.47796542	15.62320446	15.25836698	17.01764185	15.43297697	17.66397991	16.38905426	15.54932538	17.07884802	17.20553719	15.83382358	15.6672011	16.9998406	15.55527851	17.09112231	15.87596719	17.54489763	15.61532302	15.93613692	17.49983963	16.14973369	16.79199732	17.54609034	16.13856436	16.23230182	16.06445094	16.92985164	15.83355067	15.66819878	15.90807106	16.32111908	17.28924278	15.6800824	15.98360114
A2AAJ9_peptide2	17.21165252	17.24062367	15.83241924	16.2666128	17.34279369	16.52177909	16.91614722	17.22715665	16.89947778	16.75198632	17.02632741	16.87244024	17.19253273	16.1251786	16.52576502	15.80493198	15.83192591	15.57509047	17.12935167	15.74409222	17.26609084	16.25544387	15.61202681	16.986718	17.06052613	15.8264318	15.67058696	17.05182735	16.07184772	16.83981724	15.94580844	16.93439531	16.09416646	16.11322964	17.18947297	16.26677416	17.14012753	17.02011852	16.34271714	16.29742966	16.13837848	16.74159277	15.92743319	15.94272348	15.88260908	16.21479763	17.01387362	15.8082256	16.29772693
A2AAJ9_peptide3	16.87789387	16.55044496	15.56268376	16.20555642	16.87626589	16.46434324	17.0012901	16.86706542	16.3280422	16.67921356	17.0175659	16.55309646	16.83978801	15.61898761	16.63713256	15.47990665	15.51364053	15.69636737	16.58515546	15.65575038	16.83782999	16.20758067	15.15627863	16.35150255	16.68110011	15.81018244	15.33583022	16.58399465	15.75501256	16.80137415	16.01168752	16.79613178	15.71204506	15.88142232	16.90983973	16.05648017	16.70190782	16.71950594	16.02902311	15.90402206	15.75326953	16.41358276	15.57900684	15.39458261	15.79735865	15.93553426	16.349987	15.52111166	15.7889259
A2AAJ9_peptide4	16.45122368	16.73974152	15.87299397	15.93494384	17.13978747	16.59311298	16.99542341	16.44983898	16.51730602	16.79887404	16.9471625	16.45689542	16.73953355	15.80494071	16.53484034	15.30724248	15.65361887	15.37293092	16.25630448	15.71216165	17.02015789	15.93968348	15.12293621	16.58297772	16.84279354	15.48970834	15.45064779	16.86735257	15.46468793	16.57568441	15.72976564	17.1572219	15.72245184	15.8876328	17.00597254	16.04149929	16.25922692	16.62564763	15.64449136	15.89752778	15.94239545	16.2976193	15.58341919	15.78706596	15.38330968	15.84683606	16.28643424	15.37682071	15.73952935
A2AAJ9_peptide5	16.74311831	16.46536147	15.63456372	15.85557325	16.52873624	16.57962188	16.69637838	16.02226841	16.42968171	17.2543905	17.72566312	16.70546182	16.54961337	15.88365705	16.74570109	15.48634649	15.62721392	15.53569109	16.29210552	15.70639167	16.73069131	16.21846899	15.94897534	16.50312695	16.43370131	15.52910339	15.4573324	16.51432384	15.32626967	16.41218457	15.50413729	16.70223152	15.97920423	15.7942898	16.29270842	16.01356323	16.45775706	16.14293759	15.71455633	16.11070376	15.98757655	16.31761103	15.62598106	15.58491879	15.61245475	16.30869835	16.17219903	15.87520646	15.79110968
A2AAJ9_peptide6	16.68673411	16.66568961	15.29065143	15.94461778	16.79779744	16.31741877	16.71592612	16.86664328	16.44839877	16.89176988	16.96257522	16.48687299	16.67349986	15.36129077	16.58492014	14.78826614	15.4050394	15.06791599	16.24704951	14.94841006	16.63294236	16.22911226	14.61623107	16.25380007	16.46369026	15.56944548	14.86096074	16.33406235	15.58435145	16.22874629	15.7321173	16.45464017	15.45215774	15.62217839	16.52901135	15.65449849	16.50004416	16.43123371	15.55356876	15.68887279	15.5991053	15.96031378	15.41957751	15.15492261	15.56041306	15.42184625	16.83269824	15.0607144	15.82043666
A2AAJ9_peptide7	16.11263474	16.14672067	14.87203664	15.02095661	16.31069425	15.52227642	16.07320005	16.31738485	15.95210509	15.96089304	16.1778011	15.85880824	16.27589908	15.03326086	15.69184479	14.54565347	14.62966332	14.45086559	16.04621704	14.62064619	16.17301078	15.20570096	14.39799381	15.81400075	16.10841628	14.13192591	14.41131735	16.05375948	14.73170905	15.84752167	14.34242056	15.72203567	14.94364669	14.84505765	16.08470319	15.09702747	15.8814055	16.11805838	14.89525211	15.30639091	15.18168596	15.67322726	14.88069538	14.28818811	15.18882224	14.99006427	15.50285314	14.35630927	15.64550628
A2AAJ9_peptide8	15.77159372	15.99016971	15.17465476	15.20888877	16.13868575	16.1014865	15.70113543	15.79044771	15.87082545	16.07963466	15.95518529	15.7064604	15.82796347	15.58524434	15.99457224	14.83438453	15.05110522	14.82071361	15.58336768	14.95150522	16.14846015	15.67486426	14.92823062	15.92062449	16.00336671	15.13401491	14.86389458	15.74715485	14.95902052	15.71259924	14.97759757	15.83385114	14.87692437	15.21455272	15.8666707	15.52186707	15.47987824	15.93827906	15.23136425	15.34336882	15.473026	15.92755975	14.66839252	15.01619124	15.24520564	15.59526909	15.2921047	14.33000465	15.49358753
A2AAJ9_peptide9	15.79555044	15.58300382	15.01395281	15.17146359	15.48445192	15.39389087	15.82383862	15.50591719	15.65967944	15.22859025	15.52730008	15.58711481	15.60859081	15.10038713	15.21528677	14.42089484	15.09478903	14.82645937	15.45192527	15.06140277	15.73955233	15.02894977	14.80852753	15.65065368	15.31230069	14.66013145	14.78280562	15.52378348	14.93038031	15.58296274	14.93802923	15.28242167	14.87336418	14.8228078	15.70732006	14.82552179	15.45062481	15.43580037	15.04665441	14.71639584	14.88876321	15.30630399	14.95204872	14.85749881	14.45534399	15.03646624	15.48292418	14.80360426	14.52475739
A2AAJ9_peptide10	15.94201872	15.69412125	14.55580125	15.0144184	15.79563938	15.35100979	15.9643717	15.1550435	15.46003227	15.89503042	15.6577379	15.24683866	15.60573169	14.59777647	15.68185518	13.84593231	14.45707422	13.9230896	15.39482065	14.12759166	15.48556926	14.96001342	13.54511855	15.34162799	15.33098382	14.64531505	13.8230112	15.34805077	14.41666098	15.11004835	14.77635362	15.68372714	14.7146654	14.43930107	15.6572699	14.60614645	15.34606578	15.11296859	14.38719872	15.13554101	14.4534349	14.81344185	14.62472465	15.1455135	14.41954223	14.50134623	15.55331037	14.28235355	15.2592865
A2AAJ9_peptide11	15.46802961	15.07935064	14.08855703	14.12666554	15.8495479	14.77371652	14.63914419	15.25770539	15.2415433	14.93587923	15.47965509	14.65452782	15.55041931	14.00717697	14.54893867	13.80229027	13.90123159	14.02602694	15.02283847	14.15414099	14.90947825	14.44711594	13.6491968	14.59819957	16.15142703	13.4911642	14.09437289	15.08893507	13.65650476	15.11471435	13.97708787	15.23014171	14.15209246	14.81879996	15.75558988	14.76125793	14.62322796	15.14420427	14.42686491	14.36417371	14.14501426	15.3427459	13.88815583	13.60145223	14.36708182	14.11800146	15.23829984	14.03305888	14.99031087
A2AAJ9_peptide12	14.65620355	14.43197641	12.97062474	13.61029916	15.39916299	14.54627623	14.70979243	14.4418349	14.14462161	15.04191743	15.11089213	14.35233021	14.69877594	13.11796369	14.95039281	12.2406567	12.89749284	12.50002841	14.86295452	12.38298359	14.58569312	14.15267414	11.30146636	14.29063287	14.63864335	12.93793484	12.30822633	14.49860785	13.17644244	14.45626801	13.07303095	14.90080834	13.33841229	13.25999179	15.03906785	13.60992401	14.51199591	14.45391281	13.60190971	13.87382882	13.16200614	14.51013141	13.36272396	12.71340238	13.56464723	12.81758218	14.94181963	12.52747773	14.22604782
A2AAJ9_peptide13	14.716648	14.37170206	13.18337729	13.47113708	14.51594889	14.45063793	14.61357618	14.08014455	14.58126556	14.34396079	13.978922	14.46785987	14.29948969	12.98164179	14.41481365	12.89775304	12.88370804	12.45875903	14.14526396	13.04295169	14.33504464	13.69024594	12.22516664	14.81954627	14.03332836	13.44263779	13.15415286	14.30583906	13.47305098	14.45555233	13.53433259	14.21816072	13.61838572	13.57403088	14.7239027	13.3949872	14.14590914	14.00910873	13.28103732	13.58806217	13.19313939	13.69109105	13.3327383	13.55957545	13.25524475	13.20594287	14.23889643	12.52513228	14.1150136
A2AAJ9_peptide15	17.01062851	16.182695	14.99890998	15.01440504	17.33480028	16.17356047	16.03051159	15.97057941	15.63962332	16.54740999	16.00436669	15.81955558	16.38708673	15.2304821	16.86325551	15.91580593	15.38187292	15.14797137	16.05576429	15.44760308	15.79191088	15.49301571	15.04200146	15.95751018	15.79154798	15.25659796	14.88429183	15.82743476	15.07761844	15.81245308	14.96430615	16.28603533	16.31432996	15.8668627	16.0587467	15.14208699	15.92189946	15.0894749	14.85342678	15.19973012	15.18930701	14.97678069	15.64309521	17.35093294	14.98202033	15.21158646	15.65252539	15.96872647	18.19382597
A2AAJ9_peptide18	14.69023987	14.77237717	14.39682012	14.13811381	15.26884945	15.11543023	14.81220729	14.72194696	14.99873977	15.04659906	15.05934715	15.17512493	14.96742492	14.66242259	15.09925626	13.93921673	14.1819888	13.8563566	14.82695732	14.13625746	14.98435838	14.82786811	14.56129539	15.24050665	14.90187907	14.14553484	14.37724534	14.79704886	14.28489371	14.90636515	14.07766542	14.59827573	14.18939931	14.08206212	14.67610988	14.78586055	14.83350134	14.76749448	14.5286294	14.67232274	14.67231864	15.00171305	14.30080577	13.73823139	14.42905864	14.75102531	14.2703242	13.94774535	14.435269
A2AAJ9_peptide27	16.17318844	15.98962878	15.58557716	15.46631528	15.86702626	15.89908488	16.11219136	16.0439023	16.05893255	15.99056305	15.86400579	15.96899091	16.07003394	15.85343329	15.76270054	15.56186261	15.24814003	15.58091967	15.79256591	15.40519746	16.12499337	15.56351949	14.88959485	15.9331051	15.83886725	15.246681	15.04432955	16.0203755	15.12410999	15.87795541	15.27665114	16.00902824	15.17434585	15.24919179	15.86724876	15.3660771	15.6647811	15.86122977	15.31909774	15.51703918	15.53695779	16.02792527	15.33058968	15.21227025	14.82339918	15.52358608	15.77407193	15.27048979	15.15376003
A2AAJ9_peptide28	13.64604753	13.96162051	12.94631528	12.91968887	14.03816485	13.48211773	13.43026786	13.73848091	13.88248258	13.85580015	13.94007236	13.67024583	13.87573944	13.26060592	13.57914867	12.0142726	12.35667172	12.07445751	13.71248944	12.242044	13.87275543	13.3970954	12.73777304	13.65231031	13.72780644	12.75628329	12.84642061	13.87136022	12.49158497	13.68279559	12.35859449	13.57189671	12.25639903	12.66887169	13.86953032	12.74842594	13.4789749	13.60273156	12.63739007	13.30135251	13.18735757	13.74301127	12.1930936	11.34836909	13.02261976	12.47985123	13.456241	12.72892768	13.78597504
A2AAJ9_peptide30	16.24999101	15.5708172	14.69103607	14.72207579	16.16267784	15.70036242	15.68445632	15.45182035	15.27606982	15.98899409	15.36949269	15.50451088	16.02143408	15.26885529	16.33008062	15.24100379	14.615574	15.22278981	15.76720172	14.90974217	15.3398623	15.50937012	15.01443512	15.23001584	15.38258453	15.22329431	15.12009301	15.57983436	15.12310929	15.50295671	15.01730545	15.87942827	16.02236556	15.6280428	15.62550908	14.9905968	15.22229471	14.87729317	14.9971382	14.83951978	14.93255118	14.66953272	15.45949483	16.3169567	15.06290459	15.0806386	15.11255456	15.31622025	17.72265048
A2AAJ9_peptide31	14.6937827	14.55368259	14.4325224	14.00083025	14.07956895	14.60500515	14.49236039	14.57288587	14.60459894	14.34214694	14.37530609	14.57289918	14.81197768	13.50562402	14.43405232	14.29698871	14.3658729	14.60286104	14.65945446	14.61421438	14.40063353	13.90965984	14.10522927	14.48912061	14.484283	15.52658884	13.70588958	14.4730899	13.80242463	14.25308484	13.73791767	14.35096525	14.11075413	14.10742937	14.57530248	14.04827456	14.40528517	14.28801879	13.9587527	14.43762678	14.29056817	14.12552538	14.55369442	14.52285052	15.23726561	14.05051964	14.3746518	14.17879798	15.62342837
A2AAJ9_peptide42	14.7600188	15.1883828	14.38429953	14.6859987	13.6530682	13.71932106	14.32078622	13.78336332	14.0616286	14.48078745	14.44632766	14.07725976	14.20429248	14.2966799	14.22272345	13.2268621	14.00061444	13.17309315	13.99438988	13.7100557	14.31798651	13.79814885	11.67450418	13.30624975	14.06609871	13.78868195	13.37812557	14.04304567	13.93053976	13.72089776	14.28019162	14.24770135	13.86950331	13.87158277	14.59983069	13.60993333	13.90403331	14.2508159	14.34756521	14.17680629	13.53500635	13.50369362	13.75051913	13.80958179	13.57588503	12.7671797	14.0925234	13.503216	13.43867904
A2AAJ9_peptide45	15.58796329	16.18618327	15.29310098	15.48763565	15.73984774	16.07331667	15.85629808	16.61074875	15.15234569	16.24214103	16.72128174	16.05874905	15.79004657	15.38052557	16.25899988	14.63131776	15.80470383	15.70013872	15.68164394	15.45377775	14.76778244	15.43750804	15.87501761	15.37172106	15.68575037	13.57913057	15.80223066	15.80402411	15.33200978	16.12489282	14.88180939	16.04578266	15.37624815	15.21513585	16.06349859	14.66656982	15.93592159	15.60001557	15.74993923	14.8029191	15.0813869	15.69672598	14.88353996	15.15106936	15.62243291	15.66289181	16.23133283	15.40383789	15.64609449
A2AAJ9_peptide50	14.90445351	14.65675078	13.63762177	13.93976966	15.04390437	14.54081728	14.7219445	15.06846154	14.84028048	14.75807912	14.75624927	14.55090013	14.81232139	14.86900958	14.73303059	14.63989411	14.83309198	14.56623159	14.65953432	14.77949769	14.81879831	14.51568421	13.73510691	15.25986419	14.89849988	14.98969865	14.77819659	14.55893416	14.82598667	14.76306136	14.60131552	14.59337664	14.0360928	14.22748977	14.87695598	15.07675103	14.46415691	14.63123038	15.16638601	14.35576803	14.10583077	14.64596186	14.04847726	14.61351864	14.74417589	14.07128463	14.54066903	14.89927701	15.48114038
A2AAJ9_peptide51	14.44446304	14.70982908	13.62435768	13.35847834	14.81853247	14.15101288	14.26086942	14.34839586	14.25924971	14.43266435	14.6474765	14.25805488	14.62449687	14.00989595	14.20338241	12.63754732	13.25813538	13.11009344	14.53438092	12.78585773	14.52936162	14.48691975	12.98709873	14.44760237	14.41945545	12.99412032	13.44964088	14.45525319	13.40141205	14.4282228	12.7931461	14.27370983	13.75644667	13.93763233	14.45355428	13.3182846	14.47235505	14.31746645	13.71080011	14.12274139	13.88130648	14.35281883	13.13766236	12.36455769	13.45639885	13.11503106	14.02937705	13.20893843	14.30210526
A2AAJ9_peptide52	12.89981148	12.97768993	12.90570158	12.880243	13.2156815	13.25372157	13.10344358	12.55431291	13.07024594	13.37110266	13.78349653	13.28805359	13.06258967	12.78120183	13.15057564	11.8405697	12.52474433	12.36256756	13.42449326	12.62058831	13.09198174	13.11927721	12.57221107	13.3447097	12.6815532	12.60899243	12.59955079	12.96354496	12.64282317	13.23318834	12.53197655	13.20579659	12.37879315	12.87546314	12.95100316	12.82741019	12.92567707	13.06848243	12.94481396	13.20709801	13.06477635	13.36464291	12.34192408	11.78937664	12.28220676	12.69454389	13.16416701	12.05050229	12.57660319
A2AAJ9_peptide53	15.6654478	15.69714992	15.60196761	15.60165561	15.91845649	15.47639056	15.78877392	15.67789896	15.47646372	15.65366759	15.76075102	15.4954156	15.69896177	14.77214372	15.56732273	15.3366127	15.40014662	15.37986762	16.49577224	15.33906756	16.51014731	14.97439433	15.28927865	16.6135431	15.71236777	15.80945704	15.35414276	15.58497751	15.66406022	15.5854854	15.97744688	15.67546824	15.47565372	16.43848749	16.51014816	14.98989669	15.42486323	16.18464929	15.33823758	15.84370195	15.53024578	15.30291454	15.33413385	15.39700492	15.61437296	15.56430233	16.39717777	15.1828501	15.65058826
A2AAJ9_peptide55	15.3025423	15.07980035	15.66460677	15.48278067	15.6612079	15.34269667	15.39326282	15.30226815	15.43635967	15.48729449	15.62231676	16.08368753	15.26175849	15.22653703	15.40458061	15.42338041	15.29485202	15.15012426	15.19331136	15.00236487	16.02051142	15.11666988	15.20328783	15.47180839	15.11163324	15.15993853	14.94689639	15.30146484	15.87042479	15.92930515	15.29026062	15.32120788	15.20266776	15.2933465	16.14055839	15.44755224	15.27507748	15.42673866	15.33202516	15.47040381	15.28702261	15.68476065	15.27346466	15.08876266	14.97022796	15.53005802	15.68219686	15.05392075	15.23038065
A2AAJ9_peptide56	15.1983557	14.65746557	14.39481175	14.47892575	14.74334787	13.5174691	13.64060516	14.86026558	14.78188291	13.55641103	14.1048727	15.02044424	14.77795517	14.06724586	13.59840264	14.12898452	14.65935839	14.21200107	15.00706111	14.55465827	14.62829306	14.55477614	13.85015397	14.51390693	14.81195016	13.84787435	14.26352563	14.82379188	14.75924258	14.23346593	13.99889326	13.49964801	14.47455546	14.76114634	15.02561795	14.64188756	14.97003561	14.73894212	14.79920863	14.87052159	14.35650241	14.80805656	14.76088391	13.91593842	14.05425049	13.94166378	14.73703101	14.2536863	14.7302194
A2AAJ9_peptide59	16.12244427	15.57238468	15.16596453	15.36846992	15.54769998	15.47423324	15.71722541	15.79606616	15.91096467	15.88691806	16.05959569	15.6016918	15.89088576	15.29052086	15.74792529	14.75868316	15.04589407	14.92528253	15.75164463	14.91897816	15.69077318	15.53207617	14.91607178	15.81317198	15.49772596	14.97145226	14.9771766	15.65016765	15.32657274	15.71877064	15.45878266	16.0036478	15.13060749	15.44652678	16.08053864	14.94654981	15.45504138	15.54313786	14.89914221	15.15069734	15.30073102	15.42537542	14.96986816	15.01904327	14.67456129	15.01045298	15.81498409	14.74474013	15.13609023
A2AAJ9_peptide63	16.57200822	16.83747389	16.5957078	16.50131259	16.8418518	16.52286313	16.4840949	16.73538785	17.45207642	16.79496426	16.69583735	16.63956835	16.71192301	16.79875604	16.65883286	15.93248089	16.12602179	16.22427974	17.6235459	16.4084914	17.60368232	16.99800848	16.03523056	17.41794181	16.49109913	16.28482232	15.85214153	16.55907011	16.03535621	17.40194227	16.37944869	16.55970936	16.3806683	16.87597289	17.6859616	16.16285102	17.29402061	16.61745049	16.41437586	16.88510258	16.57289704	16.67541721	16.39198959	15.99045707	16.65029525	16.84343416	18.03342778	16.04987047	16.75701364
A2AAJ9_peptide64	16.55596925	16.32525412	16.3085917	16.46996063	16.20628384	16.12627822	16.41415373	16.4200852	17.23187496	17.15151762	17.12421159	16.46846056	16.37247475	15.55066073	16.24976912	16.11084194	16.18028922	16.12787265	16.15210645	16.19310969	17.37876947	16.87991814	16.24000975	17.15527549	16.40860194	16.3066009	16.17164275	16.38233071	16.36429717	16.22165507	16.34475747	17.14291393	16.57684118	16.63081873	17.51568446	15.79668808	17.26073516	17.01625083	16.33950009	16.72059964	16.72021704	17.06081431	15.78477901	16.25547332	16.09384921	16.67927846	16.99344007	15.99170975	16.20502386
A2AAJ9_peptide65	16.96703992	16.73771896	15.81453717	16.00651926	16.14170407	16.26168323	16.20214078	17.14351843	16.8424907	16.02753129	15.95277243	16.25202213	16.93782424	15.77591351	16.57554338	15.8861589	15.85249742	15.82695811	16.30655113	15.82244499	16.3540452	15.96837295	15.65981267	16.35450667	16.22875165	15.75374824	15.58288089	16.2928412	16.02930881	16.46730413	15.91615223	16.22778279	15.84651363	15.95964033	16.45146895	15.54295357	16.27425303	16.82174849	16.11382197	15.51744713	15.78828488	16.43395953	15.68268871	15.8576253	15.86526766	15.92926742	16.40625067	15.5580073	15.81348119
A2AAJ9_peptide66	15.47953594	16.30312087	15.2647569	15.34762587	15.51511925	15.44421303	16.16234424	15.35262401	15.37885636	15.64645834	15.53243584	15.94752565	16.32935777	15.62983185	15.56807969	14.84153806	15.39479231	14.9958117	15.35767542	15.16992527	16.38789433	15.95784536	15.22823273	16.34178191	16.12676789	15.33621329	15.30403233	16.04577175	15.35004933	15.23850365	15.01484027	16.20797088	15.46579863	15.56193772	15.21607895	15.6522761	15.30891287	15.25229329	15.49512658	15.67147171	14.93678064	16.21583029	15.42450684	15.26901413	14.50789898	15.51519249	15.46234636	14.98217292	15.75594515
A2AAJ9_peptide72	15.91820785	16.59450194	15.82883746	15.99197445	16.89613257	15.93006247	16.17316131	16.1064162	16.06050087	16.05248098	16.25234234	15.95046748	15.91384006	15.74485665	15.992405	15.40430154	15.48182558	15.46052175	16.70850134	15.50984367	16.91239521	16.33447191	15.5687128	16.61538293	16.64428875	16.01435805	15.39674401	16.62486391	15.90934979	16.56550457	15.97560209	15.90782634	15.8416588	15.97968653	16.73976732	15.47306357	16.60968738	16.60806298	15.94141026	15.7073192	15.93273755	16.5163189	15.82942858	15.6644743	15.8827012	16.27235297	16.17898299	15.43566783	15.91788282
A2AAJ9_peptide73	15.68678532	15.7998031	15.3094462	15.55794341	16.7616978	15.71136476	15.78564468	15.6567705	15.59394998	16.00182125	15.78041988	16.19877629	15.81636627	15.53302586	15.78604515	15.06997209	15.27437914	15.35873414	15.57893614	15.40153997	16.5576497	16.03661759	15.1007362	16.43299893	16.44202477	15.50056981	15.10567506	15.50123074	15.14084662	16.52118623	15.33570882	16.52302746	15.3370452	15.6214382	16.33315793	15.94922614	16.27017772	16.28570709	15.34772577	15.84059417	15.43010642	16.31006105	15.36018239	15.3433304	15.43599707	15.50014095	15.66899016	14.8545425	15.88776768
A2AAJ9_peptide79	15.20061971	15.45953123	14.87509345	15.13933828	14.64677685	15.53503737	15.18375526	15.80800135	16.00210358	15.87013248	15.04032825	16.08655694	15.95319606	15.16162979	15.9123571	15.14137155	14.91839978	15.09473646	15.01065987	14.8978203	15.40976014	15.17906673	14.08278185	15.5338128	15.42685895	14.08785537	14.49604484	14.8369628	14.81391333	14.99434874	14.26764263	14.41303145	15.23991236	15.10093063	15.72942489	15.03802533	14.50232797	14.55882798	14.89127614	15.17975847	14.83361032	15.17643332	14.51567064	14.67267256	14.20463314	14.31022901	15.30279998	14.54170727	15.02614875
A2AAJ9_peptide81	17.68925574	17.60814278	16.52891067	16.7344302	17.93491774	17.44950444	17.58187038	17.42565632	17.43330933	17.59572098	17.60293524	17.28716193	17.50717782	16.50964691	16.74962075	16.19129802	16.28270078	16.26103265	17.41519395	16.40599235	17.67520926	16.88787119	16.28375784	17.53235731	17.54368896	16.4729403	16.25041047	17.37912455	16.2199331	17.44563294	15.97807836	17.46117174	16.4262557	16.65743246	17.60239855	17.22680053	17.37434041	17.32727697	16.11143649	16.88764661	16.8666433	17.41304132	16.47522999	15.98498084	16.46779435	16.86390604	16.85805715	16.30036032	16.72290752
A2AAJ9_peptide82	17.26961798	16.56791898	15.58925397	15.84565068	16.51849208	16.47539852	16.18797849	16.1279441	15.89816019	16.00084411	16.0325786	16.02140543	16.1229796	15.78962996	16.03721439	15.80677288	16.02925405	16.10461412	16.98860409	15.88114726	16.54013409	16.30618216	15.54913816	16.74524662	16.88095376	15.42819619	15.81507096	16.95550587	15.89725198	16.72895838	15.58081629	16.64867717	16.28683153	16.31227134	16.96342239	16.19556508	16.98629802	16.68454698	15.97015571	16.53919043	16.29069193	16.68820737	16.00321108	16.29671335	15.82873947	15.90909193	16.69646207	15.86275759	16.65663081
A2AAJ9_peptide85	13.2979167	13.53918083	12.67683239	12.92320667	14.16256696	13.30662297	13.36845293	13.62278311	13.40685038	13.59181194	13.61896062	12.63225986	13.23289402	12.84791955	13.27230725	11.90245852	12.39108775	12.34432863	13.4498225	12.28683589	13.67348958	13.4723924	12.32405497	13.71393382	13.41235243	12.31127058	12.48321457	13.53449075	12.6836712	13.89017174	12.05432105	13.21140374	12.2995088	12.78210133	13.28818353	12.68140256	13.22940231	13.74398416	13.25638271	12.44236851	13.04086633	13.45913421	12.77683992	10.73055375	13.47606743	13.75526395	13.22169653	12.16759079	13.01083602
A2AAJ9_peptide88	16.25816687	16.18496253	15.62758411	15.37104944	16.07450529	15.20109823	15.86871441	15.48843927	15.73083904	15.98639523	15.5418892	15.68347601	15.53307391	15.61817308	15.52786834	14.95998428	15.64971358	15.06491846	15.29938285	15.0281394	15.91599994	16.29076359	14.38225396	16.67154948	15.47278941	15.75579962	14.9022933	15.35954425	14.59881767	15.5406491	15.76117705	16.14534035	15.80124654	15.63082697	16.06208317	15.96536781	15.75432619	15.53755909	15.62843104	16.27353749	15.67897268	15.39756978	15.41233023	15.66611567	16.17924992	15.60294992	17.13787124	15.39082615	16.51367572
A2AAJ9_peptide95	16.92503096	16.84232996	15.9361545	16.382268	17.33019587	16.906495	16.86107961	16.85604131	16.74662519	17.14424767	17.0725158	16.91690488	17.1270456	16.2864926	17.04293538	15.98582673	15.94861659	15.92767659	16.8707131	16.17651334	17.00845651	16.89828926	15.73996541	16.7420806	16.87761995	16.38397706	15.83319017	16.70400408	16.28601004	16.90710558	16.53376789	17.11042734	16.23549834	16.44441407	17.10860681	15.75044564	16.92931419	16.93039511	16.49038787	15.89358446	16.25744897	16.94496908	16.16932931	16.10931994	16.79687518	16.70199881	17.2402695	16.00278925	16.7377247
A2AAJ9_peptide96	15.33039686	15.72103939	15.59687515	15.74707941	16.48045313	14.94122464	15.73141653	15.70021735	15.38061958	15.41546202	15.57374704	15.59402929	15.41329766	16.08039978	15.12693671	15.52304085	15.66997265	15.70276097	15.45238912	15.70235482	15.85971414	15.37301487	15.40491301	15.64824273	15.98309168	15.68109999	15.65101224	15.61645843	15.7882996	16.26592161	15.54538777	16.44782527	15.88557075	15.69396102	15.60857018	16.25874735	15.44377075	15.68767629	15.88650845	16.11581498	15.89118045	15.27832183	15.55631361	15.7877692	15.71746998	16.04147524	15.78614339	15.20871048	16.04367403
A2AAJ9_peptide98	15.97241912	15.86516236	15.07573332	15.2267301	16.19005846	15.94785185	15.87681515	16.2192813	15.99732766	16.12058106	16.13986284	15.85937984	16.17328538	15.33292665	16.02317895	14.77864096	15.05970377	14.52330923	15.84268401	14.77327174	16.10233673	15.65846819	14.47547922	15.88355659	16.09216656	14.81329739	14.80054445	16.14761207	15.00826291	15.86093601	14.91703543	15.9140189	14.90418651	15.4205961	16.2724344	15.5092944	15.79635623	15.97777717	15.35076567	15.51008955	15.40784492	15.99466741	14.97682556	13.95056952	15.20457853	15.28806869	15.52861555	14.21634621	14.95424393
A2ABU4_peptide1	17.42780391	17.45721958	13.49407959	15.81823528	17.64021366	17.28482879	17.88651026	17.50169859	17.50546265	17.64366352	17.64958429	17.60249921	17.5185773	14.10179844	17.67806818	14.31629219	15.29348528	14.14085398	17.32593744	14.67839036	17.51354639	14.93140125	13.83935041	17.29427183	17.34908571	15.50687459	15.03196941	17.03901464	15.54319875	17.60719197	14.93994038	17.69702903	14.31656053	14.41470399	17.60381546	15.57490284	17.5171813	17.29038516	15.3195745	15.21281334	14.05566572	17.27375937	13.43692361	14.4917438	15.92081704	15.98176691	17.23133735	13.11688065	15.16567112
A2ABU4_peptide3	17.39085842	17.30845409	12.88310979	14.58500737	17.71463188	17.38790316	17.2913884	17.32916645	17.52000525	17.75193914	17.6100496	17.58208432	17.59468955	13.77431291	17.61379196	14.34727955	15.04557907	13.7430534	17.3778731	14.91719675	17.59010864	15.42911375	13.97721885	17.63613668	17.43931961	15.49249152	14.71737631	17.27137799	16.04531065	17.57218803	15.00705798	17.48478756	14.27008999	14.86596906	17.90909189	15.61451264	17.55721353	17.47245508	15.43713452	15.16362233	13.90602667	17.86268323	14.34922701	14.2804823	15.43073543	16.48503579	17.89566461	13.07806997	15.74235027
A2ABU4_peptide4	17.25141424	16.89988382	12.4958295	14.64414166	16.98337926	16.49658909	17.09556681	16.47893971	16.74104592	16.95220506	16.70132919	16.85689423	16.96012612	13.22337065	16.94400871	13.55187529	14.63209618	12.70032023	16.67445309	14.20620808	16.67430541	15.02541568	12.67150592	16.83731636	16.45362126	15.05703945	14.14532312	16.38188503	14.96436103	16.63675176	14.2230252	16.955482	13.91010199	13.76987656	17.04775479	14.8819764	16.6492075	16.40642052	14.41289565	13.94140109	13.04489703	16.55476473	13.35961004	13.66154256	15.2768475	14.91716505	16.47133657	11.67488314	15.27416609
A2ABU4_peptide22	17.18259602	17.5092763	13.53927248	15.48795259	17.14009903	16.42853055	16.99527826	16.57078233	17.38358155	17.38208394	16.87929618	16.86914826	16.92887999	13.80136326	16.68224293	14.33261927	14.99624799	13.80313104	16.54431128	14.80842113	17.34220536	15.8623324	13.62602372	17.25456292	16.66340858	16.06606578	15.02774835	16.47072422	15.31127662	17.15368587	14.55671443	17.3504186	14.46407802	14.82548057	17.10738411	16.45790938	17.33201312	16.49299399	15.05211982	15.51450658	14.1013501	16.91588134	14.40538397	14.60339369	16.21698104	16.07982016	17.31756724	13.89447974	16.00322724
A2ACG7_Q9DBG6_peptide1	12.59286277	13.41637209	13.54369401	13.46081982	13.7100143	13.61214925	13.11156812	13.32975945	13.30523405	13.53828596	13.40984033	13.2819356	13.53898938	13.9670802	13.29265023	13.65917648	13.82968465	13.66396364	12.81298583	13.91504375	13.37296677	13.48684412	13.70445367	12.69381445	13.3876937	13.467309	14.02977743	13.30830111	13.30674086	13.45378526	13.29539097	13.46416068	13.80210174	14.07628705	13.47580672	13.82564843	12.78877614	13.53358374	13.91460113	14.28085132	14.34728815	13.18589725	14.42762299	11.51017487	13.18922731	13.33155449	12.46922867	14.11598885	12.99099526
A2AEX6_A2AEX8_P97447_peptide3	18.38211967	15.99411007	15.73151114	16.91807255	18.56130104	19.41017301	18.83928714	17.97877071	17.34310888	18.50654284	18.00917352	18.63127852	17.07197135	16.97701226	18.98976503	15.94508146	15.33761884	16.05584895	16.68888782	16.49565116	17.97211548	18.61522045	14.84757639	17.92950955	17.29646217	15.85400269	15.76893782	17.34941845	17.91294729	18.56295059	17.95677057	17.81227455	16.65226702	17.65880518	18.54241591	17.3378347	18.03491483	18.15889121	15.87376971	16.09024876	16.20785264	18.27676245	16.05002259	17.34442555	18.58862237	17.61080747	17.90053221	14.28201247	18.53440442
A2AG06_peptide1	16.6771866	15.78382901	17.1583114	16.88536937	16.21249319	16.82866136	17.12538471	16.96137243	15.51894468	16.29849448	16.15290776	16.86552558	15.70886489	17.19322617	16.83003681	17.2617077	17.1699008	16.97753647	16.40676328	16.77851233	16.07334128	16.80300893	16.79449127	16.34884847	15.20723237	16.23649159	16.47300565	16.34975593	16.54573576	16.59042223	16.72416208	16.24654692	17.42570139	16.77249739	15.62786439	16.65512847	16.50274695	16.954746	16.55527033	16.99986115	17.40055805	16.53575808	17.51181612	17.14056908	16.54906799	16.1628342	16.10819954	16.91094756	16.58336818
A2AGN7_B7ZCF1_O88685_peptide1	19.00341414	18.77798524	18.83251326	18.76850387	19.04825979	18.67474701	18.89575375	18.94399005	18.85360183	19.16836061	19.01101529	18.78609057	19.05583226	19.24641063	18.97285879	19.01104057	18.85837526	18.92004359	18.55455862	18.81853105	18.97003699	19.04441221	18.94885834	18.34791221	18.97434936	18.93672771	18.84379575	18.16669351	18.6072648	18.63439232	18.94400311	18.93885562	19.02923555	19.03185488	19.20025169	18.86237647	18.828074	18.85015562	18.7867417	18.9941038	18.96639377	18.5239617	18.59781987	18.87134285	19.33276957	18.77464967	19.54403747	19.17658413	18.99035721
A2AGN7_B7ZCF1_O88685_peptide2	14.29855588	13.18407245	12.96552032	12.71144492	13.55656928	12.4935361	12.95823099	13.29514054	13.30807458	13.04833432	12.62708555	13.48767763	13.35806992	12.94398845	12.9323088	13.93654611	13.50879189	13.22091328	13.25331018	13.35851909	12.70038787	13.23684367	12.87953271	13.00012143	13.33621713	12.50685944	13.34603552	13.03837717	13.09558091	12.50143141	12.29437594	12.50776472	13.86225742	13.73882988	13.12581293	12.96970287	13.46684216	12.74684775	12.82349024	13.25459677	13.13674814	12.82652962	13.47438058	14.1704063	12.71453673	12.60743373	13.29293777	13.11863671	14.77832512
A2AI87_A2AI88_A2AI89_A2AI91_P18826_peptide1	13.95232625	13.650126	15.93572728	15.4989665	14.11985381	14.3086266	14.24588113	14.07561654	13.96654495	14.21285765	14.34844716	13.77642101	13.35914685	16.43642486	14.64014109	15.98681689	15.9774634	15.96416642	13.79262104	16.16793951	13.33855909	15.77528027	15.50453376	13.84387985	13.60310915	15.25959543	15.75746953	13.83969681	15.67732751	13.64340983	15.49700529	13.5797028	16.28065535	16.00173326	13.23099744	15.55009027	13.99455158	13.68090759	15.64197194	16.67126257	16.20225563	13.23147921	15.73048878	15.84558893	15.06027463	15.17460004	13.33442984	15.36077418	15.66576147
A2AJY2_O35206_peptide1	15.23907572	15.26753947	15.19179416	15.66303576	15.40230267	15.65672044	16.18831335	15.30242598	15.62108601	15.79483027	16.03891004	14.86836431	15.21981189	15.18808072	15.7004108	14.81304357	15.26599153	15.2210534	15.526994	14.77186095	15.42303408	15.41460886	14.71996	15.29819965	15.57582157	15.24828359	14.80291019	15.53479473	15.06822153	15.62805333	15.06925659	15.98501077	14.83803767	15.50325209	15.70845956	14.95084069	15.18379992	15.6435321	15.39249131	15.32783385	15.20449528	15.26928672	15.08890334	14.9159397	15.05512002	14.97583043	15.31909517	14.71977098	15.36108349
A2AJY2_O35206_peptide5	14.44518002	14.29193387	14.65516218	14.90519076	14.71061877	14.81722615	15.11521628	14.22574282	14.84499519	15.01312522	15.14376737	14.01496024	14.30712796	14.44035483	14.90855284	13.70248647	14.48670583	14.28533636	14.73483123	13.85341433	14.48100687	14.85758578	14.05672664	14.34793683	14.73029231	14.69630424	14.02732111	14.74779012	14.28290748	14.83232918	14.81626455	14.76758582	13.61258458	14.74946224	14.58309996	14.167982	14.48689078	14.73186992	14.86520064	14.69163508	14.51698036	14.56517897	14.31898411	13.46714082	15.10340139	14.73569681	14.99923895	14.6479378	15.01900182
A2AKD7_Q61234_peptide1	15.72105117	15.75612096	15.55062564	15.63294917	15.37096095	15.48910872	16.02244199	16.22774202	15.51023309	15.64249239	16.11028242	15.86711349	15.78132604	15.39329348	15.4924014	15.30766355	15.3320595	15.34486175	16.02297799	15.27377923	16.0562373	15.67435151	15.3406502	15.82763214	16.25623392	15.81621926	15.33659683	16.19027886	15.724372	15.91128603	15.82451908	16.17273082	15.86411819	15.35955092	16.33604315	15.68563301	16.11388392	16.39886788	15.74345948	15.62418103	15.68700129	16.10034227	15.75819653	15.848975	15.55527093	15.85666128	16.1586757	15.50277424	15.6829811
A2AKH7_Q8JZX5_Q9D1G5_peptide1	18.35412732	17.01901664	19.65193792	19.04677246	16.43290108	18.30177352	17.32866666	16.66278546	18.01967145	17.13485423	16.48476311	19.08895992	17.27093416	19.43453993	18.47180646	19.6573112	19.23511059	19.54214372	18.30228849	19.73492767	16.48598392	18.78475738	19.14715428	16.44035191	17.27031234	18.13329051	18.91263336	17.87594267	14.38401962	18.25409068	18.58134717	16.67693699	19.43719004	18.99390846	16.26606667	19.40858407	18.37329712	17.14218208	17.68869366	19.80607778	19.26113391	18.71507162	20.52614631	19.16734125	18.17858508	18.45501231	17.58379962	19.10328127	16.85492347
A2AKU9_peptide1	18.27304023	18.52193032	17.40116358	18.68679738	18.1432795	18.45505498	18.29056291	18.48373064	18.54739718	18.4806593	18.32126843	18.61593332	18.32676404	17.46915437	18.76565631	17.47622428	17.66401595	17.26392348	18.68397418	17.48847529	18.25320771	18.41980432	17.27700325	18.19213138	18.6252551	18.83284378	17.6584583	18.21008446	17.89158307	18.28465335	18.628257	18.45659385	17.04819041	17.37502302	18.55222765	18.75508911	18.86459091	18.49798368	18.52927166	17.43052627	17.51216062	18.72322565	17.45610152	17.44336778	18.97172865	18.8827097	19.20979739	17.70864378	18.90565849
A2AKU9_peptide2	18.4391873	18.44532222	17.45138714	18.62092864	17.48310884	18.26510923	18.35025164	18.20633346	18.65443386	18.32735955	18.25149762	18.46960708	18.41902604	17.29194501	18.67011284	17.50157882	17.55670573	17.3662925	18.71588231	17.4623989	18.12068467	18.06890055	17.28962926	18.28999613	18.41478467	18.71064889	17.59779459	18.31195508	18.08482694	18.24659655	18.84000941	18.36029169	17.23073644	17.35046915	18.32306104	18.46421537	18.77946663	18.3321587	18.27769164	17.13947129	17.29090588	18.56204415	17.63030043	17.24002605	18.379755	18.51241567	18.80992006	17.63110472	17.78631612
A2AKU9_peptide3	19.50357416	19.21598939	17.98137505	19.46652448	18.1378587	18.19409512	18.48495563	19.54747551	19.71208718	17.83832823	18.4546084	19.7611761	19.09543405	18.07120191	18.48178656	18.35541437	18.65968463	18.45653764	20.10010918	18.4285461	18.72119608	18.99482924	17.94037322	19.11120888	19.90505939	19.30014895	18.50730526	19.76774607	19.23021018	18.73767409	19.37065524	18.24118409	18.44707394	18.51438272	19.22426857	19.54949796	20.24451916	19.83532806	19.48173873	18.19785735	18.29327211	19.78083527	18.57850432	18.37916462	19.17221419	18.98964869	19.42720068	18.87658947	19.25551999
A2AKU9_peptide4	16.81171672	16.91512766	15.67188481	17.21496034	16.5626865	16.03876108	16.54826389	17.0156567	17.4022239	16.60249336	16.85493416	16.84320153	16.81917454	15.68732238	16.86326658	16.00541601	16.21137483	15.93427348	17.59646313	15.93249109	17.0031534	16.73138392	15.94324844	16.83931754	17.23621369	17.48392186	16.2152346	17.24051664	17.11344788	16.60863434	17.21558437	16.66485126	15.91582163	16.13198451	16.85636571	16.72787522	17.38809281	17.10001025	17.1857599	15.58650869	16.09264989	17.23423303	16.08677103	15.80802458	17.37077336	17.28989716	17.33265584	16.04158196	16.65470081
A2AKU9_peptide6	17.59876392	17.87025068	17.25676625	18.31425748	16.35559761	17.17484454	16.96016063	17.14037327	17.59421599	16.79358929	16.96024025	17.52394215	16.67515868	16.86231934	17.20983732	16.98562126	17.16909804	17.05828736	17.90735194	17.10131497	17.0092377	17.83675787	16.94946033	17.699107	17.40464168	18.07086018	17.12535832	17.44381796	17.92117011	17.51652355	18.55957846	16.77056271	16.71149022	17.05902702	17.64305248	17.50481942	17.79892837	17.35679607	18.11742457	16.47382802	17.07630075	17.87933285	17.08961724	16.78136813	18.18621127	18.400319	18.44277861	17.10770412	17.475074
A2AKU9_peptide7	18.98839134	18.70916073	18.86200597	18.96622231	18.50092937	18.4048512	18.06989222	18.94308205	19.24221199	19.40532796	18.6790525	18.70140875	18.26187704	18.66393846	18.7776019	18.95326361	18.22605559	18.30719602	18.92953403	19.02781698	18.29519351	18.70520334	19.06853159	19.73139865	19.06806774	19.29127686	18.98942556	18.48478668	19.07187005	18.62888019	19.22558323	19.39954043	19.19896243	19.15157107	19.43108791	18.3268713	19.13233209	18.95240536	18.70868217	18.80436802	18.58341555	18.6489355	18.94763321	18.62377428	18.43268874	19.39192127	19.13756251	18.80366946	18.38694876
A2AKU9_peptide8	17.59330938	16.25952085	15.9317414	17.55068219	16.12475286	17.04167434	16.44222661	17.57088352	16.89723789	16.75929435	17.111674	16.86896765	16.71182898	15.32591263	16.67222455	15.28133487	15.33763627	15.85768308	17.09375216	15.69891286	16.41172698	16.77220475	15.5306698	16.89753436	17.05496661	17.99654961	16.5261918	16.66560686	17.52771777	16.58445099	18.35842369	17.19720993	15.68281806	17.44467024	19.81386155	16.98307828	17.83678815	19.08678223	17.6703666	15.57254943	15.7049271	16.59451393	16.96051024	15.43193517	18.33204757	17.74464608	20.48137916	16.99341778	17.1496391
A2AL76_A2AL77_A2AL78_Q9CR06_peptide1	17.97361274	17.66251975	17.77191158	17.5846436	17.82602799	17.59630159	17.71965103	17.63935465	17.86947491	17.54545989	17.60784461	17.90510191	17.42985165	17.78237867	17.55661015	17.94937664	17.87605239	18.01794964	17.21121349	17.62107272	17.41897479	17.55079616	17.88138357	17.53947746	17.62254773	17.8176485	17.57591641	17.2992871	18.12733461	17.57372037	17.50980914	17.39537262	17.86888854	17.65557066	17.66799625	17.56150801	17.62216187	17.62557746	17.45249489	17.93385123	17.37681107	17.57520369	17.54568994	17.53663645	17.39362611	17.42798009	17.61170448	17.61114981	17.03008719
A2AL76_A2AL77_A2AL78_Q9CR06_peptide2	14.79955003	14.56511725	15.84009955	15.89227238	14.97692502	15.09709741	14.95495084	14.58448128	14.8504535	14.54530089	14.47168276	14.8214054	15.96968679	15.57586138	15.01763006	15.99278852	15.86007664	16.1404713	15.76264341	16.04649975	15.60444963	15.37597938	16.13392737	16.05774222	15.00624245	15.43967412	15.80348401	14.86316088	16.0548167	15.04329919	15.06022403	15.14749214	16.06220649	16.3050116	15.19418865	15.60237211	14.29360663	14.67878752	16.15548644	16.17111382	16.12178748	15.1246835	16.15993685	16.51450025	16.12380127	15.26113229	15.0901057	16.03709859	16.78908027
A2AP32_Q3UIU2_peptide1	17.10348026	17.24224819	16.20353258	17.00887164	15.29226024	16.30111485	17.05956898	16.21661681	16.87762578	16.93193388	16.77572642	16.8205195	16.72364195	15.52756882	16.32047097	16.67828858	16.36838889	16.6211371	17.23761479	16.25865263	15.41548936	16.20096075	16.17578493	16.02542081	16.4423414	16.16781511	16.53941214	17.01464351	16.95350717	16.97932716	16.39310282	17.10215458	16.89091927	16.17277322	16.05565118	16.83058339	16.89398156	16.65962418	16.66750638	16.20468775	15.59489033	17.14168454	16.51488922	15.7266937	16.8172945	16.35080381	16.77900045	15.99594594	16.62315678
A2AQB2_peptide1	19.18624999	19.48672257	19.54876033	19.36335175	19.69328894	19.75320662	19.55704645	19.50803653	19.65926001	19.93701336	19.7761262	19.55682471	19.46860862	19.69427409	19.65896289	19.54552504	19.65075907	19.73725206	19.39897682	19.49522918	19.46480197	19.70344006	19.66501622	19.51823197	19.51173586	19.49671099	19.40607933	19.12523397	19.27510328	19.73994801	19.47383719	19.66396428	19.51588457	19.73268662	19.45374553	19.35037382	19.55199834	19.47665102	19.45605094	19.75836863	19.55870982	19.63063878	19.69060183	19.58665209	19.68999308	19.78841422	19.76820577	19.61984514	19.42232874
A2AQB2_peptide2	17.12336125	16.90514849	17.56450464	17.18126221	17.27104392	17.12657377	17.14128933	17.20395817	17.01510656	16.91192999	17.00881043	17.17846884	16.95100626	17.11980605	17.04169739	17.28201019	17.29980463	17.5370653	17.00848401	17.43869798	17.03975354	17.05551441	17.41890857	16.90715327	17.21226093	17.18681854	17.24327533	16.93566719	17.14002292	17.19455865	17.39658207	17.19089679	17.4739657	17.58405468	17.35606074	17.21837398	17.39191997	17.22569039	17.36439513	17.46311883	17.41491833	17.15395237	17.6243505	17.41578992	17.64845242	17.6261318	17.81429767	18.03951911	17.51703011
A2AQB2_peptide3	17.79225222	17.1709784	17.62090567	16.87630503	17.92020764	17.34736345	17.2221491	17.05336665	16.97131583	17.70820297	17.00178713	17.18609029	17.41791265	17.48960698	17.7574805	18.26018162	17.76461177	17.85833096	16.67749475	17.92579272	16.75566455	17.26224108	17.70283059	17.12339291	17.74331191	17.42602008	17.61273849	16.34613804	17.41776997	16.9940069	17.17978069	17.41612264	18.39545337	17.98614224	17.86249683	17.40750783	17.0654476	16.73394005	16.94913304	17.57359626	17.5419894	16.80898594	18.21340184	18.72153309	16.95081825	16.98460429	16.73317701	17.95563416	19.06188471
A2AQB2_peptide4	17.97843816	18.10080463	18.10092916	17.73506672	18.05805992	17.68125589	18.16203462	17.91540721	17.43179906	18.08736031	18.02869634	17.62806383	18.0873905	18.06361227	17.73470962	17.76220124	17.82736266	17.9512626	17.19423227	17.75052579	17.90677427	17.46785699	17.77029597	18.10877734	17.99102215	17.473623	17.83494362	17.44597125	18.01091455	17.82239757	17.55634655	18.18220783	17.97768891	17.81052506	18.09852015	17.49579956	17.6958809	17.94378196	17.55820048	18.13859349	17.77306681	17.38129377	17.95828561	18.07320039	17.39839285	17.52653963	17.35902683	17.6081555	18.11920505
A2AQB2_peptide5	18.05048211	18.09012321	18.00304875	17.69760574	18.3573722	18.01292301	18.02521794	17.8577839	17.77720245	18.1941358	18.04581982	17.74744341	17.70422961	18.39385192	18.04258858	18.26724971	18.2422778	18.5048478	17.62537723	18.15940966	17.80862025	18.07371107	18.28804946	17.73502413	17.80186031	18.00604342	18.22271133	17.43820644	17.63195722	17.86663929	17.88311148	17.96377357	18.34698847	18.28398122	17.91759474	17.92480251	17.85167741	17.77182403	17.86696397	18.28822166	18.25064045	17.55191811	18.26851594	18.58617209	18.11811503	17.98842234	17.85149219	18.34977493	18.17194079
A2AQB2_peptide6	15.91634359	15.7350953	16.34646616	15.9961293	15.84339297	15.8685786	15.73538233	15.40718782	16.13555033	15.75730433	15.76537756	15.5841698	15.59819088	16.28391613	15.75524884	16.18506643	16.31348036	16.40264029	15.77910407	16.19864056	15.66762994	15.9040872	16.30934754	15.96413364	15.48939468	15.91431048	16.274798	15.85941796	16.2038279	15.6788391	15.94747548	15.81386002	16.12111648	16.11996425	15.76328405	16.16463639	15.36564045	15.47584443	15.75756263	16.26407768	16.31272645	15.42687757	16.17476058	16.34955411	15.7437094	16.10693948	16.11479777	16.2791331	16.07881456
A2AQB2_peptide8	15.34525389	15.79666257	16.26250432	15.46612717	16.24829266	14.2016858	14.45495555	15.18786532	15.32866583	14.21976416	15.41174473	13.95168841	14.73647333	15.79964926	14.07556184	15.59916663	15.26114546	16.47631406	15.24715802	15.89221682	15.89557619	15.88461929	16.63518959	16.30325104	15.347068	16.79950652	15.44000367	15.20506517	16.7617188	15.01595635	17.13199117	15.46048006	16.67529455	17.27829074	18.61597565	14.90023817	15.86413088	15.50928913	15.81222492	15.14468749	15.83337997	15.08242848	15.92247403	17.24142838	17.06104999	16.02127583	18.37762166	15.97041969	17.50937955
A2AQB2_peptide9	16.42534468	16.96904186	17.1045877	16.6164237	16.47898242	16.91849306	17.06661884	16.15122255	16.07102346	17.05400014	16.86219592	16.80255456	16.26282738	17.14423502	16.34042622	17.0095524	17.2178443	17.38435381	16.28374015	16.95457405	15.35360951	16.21781082	17.23510565	16.26335619	16.11165287	15.8834435	17.29934481	16.39805259	17.30751967	16.92643427	15.13644909	16.81375813	17.31725267	16.44416473	16.25991772	16.37600286	15.88931358	16.03352892	16.45802433	17.04807917	16.71447912	16.28921868	16.92247415	17.0996954	15.93747203	16.11350087	16.51314851	16.09404216	17.17471341
A2ASS6_peptide1	19.14190168	19.18828108	19.50709715	18.91703636	19.52373434	19.27275452	19.15836512	19.39504353	19.21914287	19.31125283	19.20419101	19.46203466	19.26852049	19.64349474	19.26862261	19.60910439	19.57712204	19.68197203	19.14381345	19.4842728	19.43008523	19.34038477	19.57646958	19.21766243	19.17361602	18.92732717	19.29451437	19.34933183	19.32362064	19.20001574	18.96516758	19.10797859	19.40435915	19.37360354	19.37356454	19.21210117	19.15694359	19.21695296	19.05582737	19.76142955	19.54352405	19.46503709	19.61412699	19.63110324	19.23747713	19.49580249	19.34500536	19.61810365	19.10893555
A2ASS6_peptide2	19.44580585	18.77908892	18.73442778	18.25102375	20.11951135	19.42453373	19.24405927	19.1158998	18.66285809	19.24072819	19.27721366	18.6579205	19.05131032	18.60501426	19.12633835	19.07439572	18.83821097	19.2738214	19.03771212	19.29389952	18.74614086	18.75731374	18.90474082	18.93738865	19.14652199	18.45217852	19.05068162	18.96923156	18.7436452	19.18140489	18.42339247	19.20907464	19.553627	19.41063537	18.97096274	18.65279468	19.10941603	19.07381181	18.9877032	19.31001161	18.968056	18.96675921	19.23873578	19.40600696	18.62870765	18.07708496	18.90205545	19.17118888	19.63070415
A2ASS6_peptide3	19.20138383	19.23545756	19.20780407	18.65127511	19.46222572	19.21767923	19.26667772	19.10703015	19.13385353	18.72261765	19.0304881	19.0845746	19.2678912	19.3048818	19.38179252	19.35213674	19.36198018	19.49917174	18.82748868	19.39249055	18.86489849	18.99304842	19.40034866	19.05519881	18.96575539	18.87595723	19.27030837	19.23220361	18.34634465	18.87820121	18.82362833	18.93968168	19.44876225	19.33226687	19.0592898	19.03079569	18.98332341	18.94950408	18.94176525	19.36559881	19.24221562	18.80418347	19.48618213	19.73822196	18.88291576	19.09961449	18.85951319	19.41801931	19.35109133
A2ASS6_peptide4	19.02687486	18.90891487	19.00143839	18.39984399	18.99368705	18.86158671	18.98463526	18.9994597	18.95203933	19.10744742	19.01922884	18.78916435	18.86088832	19.46613265	18.93377772	19.31631644	19.13850707	19.19104626	18.83257044	18.95455593	18.71982079	18.91194031	19.21570747	18.78630203	18.55064653	18.57866158	18.96895453	18.96928946	18.4281586	18.75208055	18.45690313	18.92249851	19.39947396	19.17365299	18.67089838	18.89742428	18.7452132	18.6372459	18.85952776	19.3683215	19.22187649	18.75138806	18.86773146	19.59285371	18.64147357	18.70728956	18.65337481	18.99202182	18.79461614
A2ASS6_peptide5	19.62359438	19.53101695	19.54079398	19.36945663	19.84281867	19.66050786	19.91002339	20.0052967	19.77404955	19.71752702	19.9218428	19.87341044	19.79530566	19.67000975	19.48814295	19.64611392	19.73491316	19.75522656	19.91035338	19.53798258	19.70626673	19.64622255	19.50590622	19.55303664	19.78395688	19.15027094	19.33255554	19.88130143	20.34206507	19.84084968	19.38910692	19.588935	19.68246683	19.69593562	19.68642164	19.41448936	19.71744886	19.8599409	19.35739056	19.78044071	19.66605582	19.91678865	19.95468125	19.44350273	19.45707443	19.57667576	19.68572803	19.64766863	19.37846953
A2ASS6_peptide6	19.02793831	19.09798872	19.10015974	18.96692948	19.03289688	19.2758858	19.37599605	19.02683478	19.22803331	19.23161445	19.28124946	19.05520479	19.04671996	19.52135486	19.16405125	19.28573	19.26881197	19.19948993	19.0573981	19.22848124	19.08988059	19.12658945	19.20398958	19.0595661	19.01404912	18.72586502	19.11479467	19.20076424	18.81461949	19.29580051	18.64710358	18.90698032	19.25558869	18.97076532	18.45739318	19.15491325	18.96730317	19.25561812	18.96434776	19.47389277	19.39137492	19.08514318	19.31161255	18.77887373	18.67617374	18.82940391	18.27161727	18.44753988	18.38838722
A2ASS6_peptide7	19.76451266	19.84565361	19.6981302	19.37998805	19.84986781	19.72530263	19.93261966	19.69813187	19.68096471	19.90587205	19.73410415	19.63275248	19.7299272	19.71913483	19.87788576	19.67514588	19.86516307	19.90785006	19.68293591	19.74058439	19.59503078	19.49610758	19.85776259	19.42717645	19.65899036	19.25037239	19.57006774	19.58981105	20.01871383	19.46476256	19.1335212	19.4209088	19.87695609	19.53335817	19.71265839	19.6702753	19.59622277	19.60436541	19.4522229	20.12588476	19.79317287	19.54312386	19.67780607	19.73728892	19.3289256	19.55461765	19.58367925	19.78813606	19.58681197
A2ASS6_peptide8	19.27845764	19.20852901	18.89163504	18.34121876	19.45633816	19.10019401	19.27456846	18.88998115	18.73655359	19.37433354	18.87891041	18.82585664	19.02332131	19.14554206	19.21935651	19.17750835	19.14860143	19.3090181	18.96437268	19.01122914	18.91756479	18.94586483	19.20173256	19.31901176	18.79402403	18.93716451	19.01813515	18.96254728	18.71530922	18.86391664	18.59827701	19.25122587	19.50123655	19.07396137	18.69645174	18.81407223	18.93477715	18.77311377	18.68859623	19.10435878	19.08855024	18.90794749	19.14554398	19.81547143	18.82716894	18.75549485	18.74796278	18.94867029	19.51100657
A2ASS6_peptide9	19.46673338	19.52366198	19.43883063	19.01443156	19.87170065	19.41875728	19.76792342	19.40922059	19.41862755	19.77167659	19.53805288	19.128739	19.52492772	19.56613825	19.3698908	19.6171089	19.87848907	19.595228	19.28365953	19.66313739	19.43543192	19.28796837	19.78419024	19.68835922	19.29222387	19.13736462	19.63148473	19.37192109	18.97511968	19.28267467	19.20741829	19.3869233	19.69676462	19.75058129	19.4331038	19.34453196	19.19223	19.25504888	19.29921069	19.70094217	19.66093808	19.00795996	19.50738823	20.13497339	19.31298952	19.26076114	19.3451129	19.66123156	19.64883998
A2ASS6_peptide10	18.50213859	18.49482422	18.50444156	17.97518851	18.8783487	18.89336794	18.75357648	18.64163471	18.51744647	18.90825975	18.86518255	18.24671519	18.84590988	18.87505774	18.81216392	18.66070886	18.91899003	18.63403196	18.6790799	18.88093772	18.9997938	18.79439092	19.01154225	19.0737151	18.94528681	18.65557525	18.90044081	18.98383351	18.46990835	18.9141503	18.55745311	19.01803489	18.74784356	19.02553094	18.98166487	18.66185139	18.64259718	18.78117172	18.62811995	19.04824703	19.04931624	18.82534077	18.79981076	18.76301167	18.70188806	18.73822624	18.86207636	18.91777024	18.68279551
A2ASS6_peptide11	19.29568834	19.38683287	19.56695593	19.04995304	19.59876006	19.44754362	19.76772697	19.45739884	19.14684334	19.46889974	19.46462469	19.29791875	19.23557082	19.56282033	19.47007669	19.38897597	19.46246381	19.32540878	19.16360935	19.39919931	19.48414418	19.13878344	19.46397136	19.13308135	19.24104886	18.92418383	19.22790049	19.23133602	19.72421491	19.23669009	18.99372219	19.30540478	19.5189572	19.3341636	19.02590968	19.26277319	19.14000107	19.20887154	19.09376901	19.76708917	19.39709551	19.04863416	19.44315614	19.32967757	18.72209607	19.07769333	18.79939453	19.23585556	18.74548849
A2ASS6_peptide12	18.97911134	19.29027317	19.5563121	19.15001217	19.10508744	19.20221829	19.7237703	19.18708106	19.09032254	19.3898847	19.27925574	19.18808393	19.31054508	19.76656153	19.35767994	19.5871872	19.49954621	19.52927067	19.08412986	19.66671126	19.40961762	19.15192278	19.5046085	19.20826088	19.16069743	19.30547405	19.41332217	19.28504181	19.84107382	19.27931431	19.23579154	19.3069468	19.48943898	19.36645055	19.07467767	19.23171733	18.98580784	19.22663667	19.24746969	19.72011552	19.51561795	19.12747273	19.46175409	19.52678059	19.04972914	19.29961421	18.98363464	19.43689419	18.77750857
A2ASS6_peptide13	19.19887355	19.41127264	19.45561795	19.12462536	19.52598973	19.3691607	19.73268298	19.35102702	19.19081473	19.63202292	19.31926274	19.22793335	19.42017143	19.53603794	19.54014937	19.53215257	19.46315725	19.46067405	19.25024184	19.36550182	19.19861819	19.04723335	19.52186516	19.31198958	19.1921528	18.94150165	19.24801443	19.26992385	19.63449937	19.18441571	18.98018829	19.20191788	19.37136615	19.16879083	19.23087141	19.25683608	19.17486186	19.04668782	19.02447391	19.52915183	19.4081348	19.1329104	19.4064595	19.53416376	18.93847819	19.09641639	19.00239724	19.33630772	18.89810114
A2ASS6_peptide14	19.62794291	19.25747019	19.42602036	18.93452922	19.86679984	18.89082793	19.09621585	19.60311929	19.07833252	19.01842666	19.07397589	19.15959011	19.43295172	19.10957711	18.87318905	19.29286283	19.4181465	19.44416839	19.39714573	19.33351707	19.19459137	18.79355736	19.17336542	18.97745246	19.33338875	18.52886364	19.2737988	19.29069869	19.73571173	19.26087227	19.05921513	19.09678911	19.24295043	19.40457575	19.6688802	19.06609294	19.3096059	19.35659029	19.0349542	19.44660674	18.92705365	19.1809711	19.21740654	19.46035602	19.02729688	18.71670421	19.14227185	19.42180916	19.3295972
A2ASS6_peptide15	20.09319869	20.43118554	20.28097317	19.86190997	20.45710759	20.55160916	20.462585	20.39768563	20.14081924	20.32896538	20.35692185	20.22436418	20.26287536	20.19236454	20.51062479	20.12042986	20.25494066	20.24062838	20.10906483	20.08160902	20.48246121	19.99458763	20.25820913	20.31522958	20.20189789	19.98803115	20.11322027	20.31719876	19.71251715	20.32496364	19.96251296	20.50364782	20.27365529	20.09493817	20.37100287	20.02231244	20.26128719	20.26325566	19.87349213	20.43767318	20.06388799	20.14441293	20.22449328	20.06728444	19.65831504	19.77024413	19.93233869	20.320835	19.86202841
A2ASS6_peptide16	18.80303792	18.35209791	18.68887769	18.24230486	19.05725958	18.91853705	18.51090934	18.60132023	18.55248313	18.73021154	18.6393852	18.29910715	18.59400959	18.85515309	18.7986856	19.16506556	18.70100079	18.94382605	18.57156263	18.95969585	18.52518418	18.61753301	18.82235707	18.25176433	18.2493816	18.41071297	18.64773525	18.47133036	18.5088962	18.37042232	18.01904472	18.6452938	19.14701797	18.87061183	17.88486019	18.56618388	18.19786738	18.23340364	18.34072027	18.86451634	18.87316267	17.99127886	18.96935369	19.16114497	18.33062422	18.29332737	17.10516853	18.46975247	18.9356588
A2ASS6_peptide17	18.20011002	18.25799824	18.63470214	18.30264833	18.27731917	18.8112781	18.6066564	18.53279489	18.57549398	18.67515398	18.61846811	18.52633249	18.66568528	18.87163789	18.63276865	18.73828387	18.69872439	18.79434706	18.55784818	18.68289919	18.79656053	18.63382176	18.56710005	18.3083005	18.46202817	18.08651588	18.54592822	18.74178279	18.01411827	18.54257744	18.30671582	18.46762156	18.37287737	18.50308817	17.88471646	18.53776533	18.09380049	18.53652986	18.32262547	18.78819132	18.88159903	18.78648035	18.58307179	18.5634243	18.29606441	18.79923431	18.10638463	18.73673772	17.85202022
A2ASS6_peptide18	19.02032852	19.19238659	19.41372733	19.01620412	19.15323093	19.20051179	19.45769439	19.3437449	19.02949774	19.12714678	19.22343984	19.04214434	19.10981797	19.56937534	19.30286388	19.45108148	19.21305101	19.50954134	19.0436895	19.53638048	19.19183498	18.96412304	19.36994197	18.87203563	19.04280943	18.99726398	19.23121409	19.30016961	19.73485612	19.17342095	19.10030988	19.21127301	19.36592134	19.40267668	19.00867464	19.10366979	19.02356428	18.96201129	18.93452907	19.70126279	19.35182514	18.6979981	19.53273557	19.30329153	18.82889355	18.95913564	18.61678644	19.24421969	18.75730265
A2ASS6_peptide19	19.06741523	19.08147068	19.38258097	18.96915283	19.04857239	19.09618724	19.64007696	19.23604338	19.02228511	19.25140922	19.26650765	19.12013273	19.11750083	19.67855669	19.23645925	19.47390789	19.42342745	19.47285978	18.96632402	19.63987973	19.22870154	18.98912702	19.30283868	18.96129368	19.08410424	19.12596778	19.16496126	19.13218929	19.7430366	19.02493471	19.09928705	19.06529362	19.42843711	19.26578215	18.93547986	19.13952934	18.93341352	18.9950849	19.02516662	19.7493453	19.40603944	18.79385584	19.39378511	19.26808041	18.68771645	18.91788127	18.76206073	19.16664647	18.54927109
A2ASS6_peptide20	18.82274201	18.67189735	18.67208759	18.06891878	18.4835094	18.39085533	18.48218051	18.33453174	18.48524315	18.50138554	17.92861847	18.3876614	18.55996758	18.7813685	18.41442314	19.03469832	18.63351801	18.88089803	18.49492735	18.69295584	18.30940658	18.44681122	18.84515758	18.53857588	18.52957446	18.44347656	18.91381914	18.43084908	18.52831994	18.17733199	18.46428899	18.50211144	18.95781527	18.87847358	18.43000817	18.34301619	18.35774313	18.22730358	18.32512794	18.94146437	18.87034157	18.37272673	18.81919845	19.38416851	18.26730062	18.42982722	18.26063458	18.63950021	18.73314387
A2ASS6_peptide21	19.04684309	19.07584315	19.35565278	18.92741447	19.14818866	19.05271003	19.29430926	19.09763755	18.99000994	19.33189889	19.05270889	18.98266451	19.18509781	19.34521302	19.11363848	19.2078968	19.29769307	19.382362	19.00416617	19.24048173	19.13900868	18.97277041	19.26089831	18.99800496	19.13989382	18.90454571	19.1294753	19.04305706	19.61323518	19.09541985	18.8454349	19.28045977	19.35225734	19.28909766	19.27569618	18.83298557	18.89744262	19.11655714	18.83529859	19.52666768	19.2869071	18.87698334	19.42835832	19.21842162	18.76808643	19.02570491	18.96228358	19.25346244	18.68544041
A2ASS6_peptide22	18.21777615	18.29593627	18.41131164	18.17196921	18.23833317	18.42444261	18.70763125	18.4864953	18.38585575	18.48773712	18.62116763	18.37891512	18.49252952	18.65066376	18.33238985	18.66136695	18.53517743	18.5763173	18.42895655	18.57770419	18.57952264	18.3611331	18.47513417	18.29633607	18.30016992	18.21092785	18.34963473	18.49734708	18.5961495	18.50503008	18.56092647	18.43383173	18.37837051	18.42566212	18.37251377	18.1045779	18.22303071	18.45442708	18.32276092	18.4319608	18.46700674	18.39890298	18.78768298	18.32674124	18.04143354	18.28859367	18.33136527	18.30736695	17.76308879
A2ASS6_peptide23	19.03982233	19.19506543	18.84419697	18.89433836	19.26362958	19.25143098	19.52053153	19.02003961	19.22034815	19.64139826	19.55839559	19.10168111	19.2248907	19.14741399	19.33501943	18.4413271	18.78661573	18.48745027	19.12894637	18.47622408	19.38750723	18.98670454	18.66994168	19.07411817	18.96282304	18.37758393	18.36360903	19.03366692	19.28525783	19.14711824	18.42233546	19.19306913	18.75884186	18.61030766	18.74952175	18.78802699	18.90398195	19.01385904	18.59306858	18.92232317	19.07153451	18.84993734	18.78663086	18.34783705	18.63168235	18.82187244	18.86534809	18.45639544	18.38097973
A2ASS6_peptide24	18.74951492	18.35534481	18.1830744	17.49506216	19.41501347	18.57422828	17.90465174	18.03063353	17.77642728	18.30366518	18.00368515	18.20657823	18.39545697	18.12009103	18.70360157	19.42009721	18.45864883	18.21197482	17.9174021	18.61044367	17.84319184	17.88187134	18.35622211	17.8527812	17.76485466	18.25269495	18.25888136	18.04151779	17.61209337	17.86898122	17.84852829	18.30583852	19.23002616	18.66981193	17.73878697	17.97367406	17.91312225	17.61975059	17.73288335	18.25226864	18.30229252	17.32576482	18.92774216	19.85763806	17.78310593	17.71657364	17.76625185	18.7309381	19.5422568
A2ASS6_peptide25	18.17226976	18.37153969	18.22479494	18.31430649	18.28897632	18.26114742	18.80712585	18.50982786	18.50892223	18.49821043	18.72650284	18.33194995	18.56036861	18.70254266	18.60003711	18.00483698	18.43047355	18.26596261	18.58898525	18.13613771	18.70784371	18.51469045	18.13801749	18.3255429	18.18545521	18.09754832	18.03302865	18.54164547	18.55530475	18.40302696	18.30399362	18.47017536	18.36783284	18.25893524	18.4021667	18.19766919	18.29007117	18.46021897	18.19302437	18.48280417	18.54536856	18.15473293	18.2557951	18.05520713	18.03917131	18.3449159	18.27796381	17.88527015	17.9072811
A2ASS6_peptide26	19.14694275	19.05573496	18.92757607	18.7258854	19.19982198	19.05810654	19.34058731	18.88718526	18.73113928	19.00825068	19.02074303	18.93151252	18.91033342	19.14971113	18.91616269	18.87728568	19.11602806	19.07390043	18.93624906	19.02366902	18.8527944	18.72412005	18.92463404	18.88575026	18.7533989	18.53468327	18.83151108	18.82590193	19.33243291	18.89264094	18.47606876	18.93899865	18.97142025	18.79071291	18.62001549	18.67688871	18.93057649	18.80397146	18.69211389	19.0662779	19.00255832	18.84350914	18.92459798	19.23497026	18.46360707	18.62898229	18.43029149	18.86837894	18.82579828
A2ASS6_peptide27	18.72390954	18.31079663	17.60549062	17.53563362	19.10590418	18.08687559	18.35964525	18.23255685	18.08335573	19.04022886	18.43754594	17.91865128	18.63501227	18.1300467	19.01677153	18.04526818	17.97239754	17.88823145	18.17867409	17.66799524	17.86793276	18.2985775	17.87300483	17.25561049	18.19207317	17.9527626	17.61456452	17.98483445	17.37184297	17.84803654	17.66278219	18.77336687	18.8313462	18.31733105	18.1459348	17.98408948	17.82509705	17.5362609	17.32131716	18.22032237	18.32504052	17.10753329	18.39521283	18.71835848	17.9898798	16.37069183	17.96347433	17.87603024	19.5620769
A2ASS6_peptide28	18.78623495	18.73972466	19.3677573	18.91405361	18.80666796	18.78617971	19.12548105	18.82408562	18.63073583	18.78377886	18.91815414	18.90231089	18.84568606	19.27575227	18.65559318	19.13003858	19.21091387	19.35514733	18.80139524	19.26172924	18.86863779	18.79238354	19.14724961	18.58639599	18.79011321	18.61668814	19.06266503	18.89847675	19.43478492	19.04350329	18.94106477	19.00907216	19.25223774	19.09998411	18.91539671	18.87047733	18.88216435	18.76964158	18.78981512	19.23650107	19.16706134	18.79409178	19.31497163	19.1827034	18.59306949	18.58476559	18.55574204	19.0797549	18.52712707
A2ASS6_peptide29	18.05556692	18.17821513	18.50562894	18.15795318	18.0682511	18.36440511	18.77365225	18.34091644	18.44353488	18.45962949	18.41466361	18.25318418	18.26212906	18.63688055	18.39319259	18.49870308	18.53187827	18.48282876	18.02089547	18.34871243	18.46939418	18.12026146	18.57906071	18.28710326	17.90216168	18.08590712	18.28329364	18.21391291	18.58230546	18.31658832	18.14743091	18.19041056	18.25452809	18.24953929	18.11793689	17.69673165	17.92414495	18.20156261	18.19104732	18.06942162	18.45709913	18.12543522	18.06986152	18.28571865	18.19217696	18.2534367	18.02054303	18.22256543	17.58156488
A2ASS6_peptide30	18.02326974	18.07551998	18.45307923	18.21301025	17.89025009	18.44961888	18.05900837	17.94574429	18.15075304	18.08316549	17.90307123	18.05710862	17.89793803	18.42924876	18.11109429	18.28854034	18.15776593	18.31644752	18.08868155	18.55794315	18.12936423	18.13870874	18.44420076	18.11782431	17.92862839	18.25299233	18.24801372	18.20713527	18.22647462	18.04677011	18.06066464	17.89829706	18.19498515	18.38166503	17.87405256	18.15220835	18.02409701	18.15868838	18.09034549	18.48711427	18.31643375	18.13228448	18.39825903	18.3351366	17.95194062	18.18646473	17.64215452	18.55397373	17.95631313
A2ASS6_peptide31	18.8720069	18.87014215	18.8881228	18.56757213	18.99701439	18.84169575	19.03800766	18.89320722	18.84151439	18.92087149	19.09022496	18.64810153	18.8133358	19.0555947	18.81369694	19.03428176	18.98351429	18.87200873	18.76386048	18.86904245	18.95268765	18.63315893	19.01130062	18.8806619	18.76078517	18.59120642	18.83848225	18.86962132	19.3790128	18.8345134	18.66450224	18.85844816	18.94966202	18.84586485	18.89859588	18.61003296	18.73998899	18.80108711	18.83592226	19.02043476	18.97458564	18.69883286	18.99058965	18.96693794	18.51487523	18.72934984	18.83894018	18.91613579	18.44685447
A2ASS6_peptide32	18.83205187	18.56499832	18.95846711	18.5066003	19.15247921	18.76338369	19.24398111	18.99730857	18.62440142	18.88478081	19.03668756	18.78583499	18.86320725	19.02877932	18.91332332	18.74861756	18.98545427	19.2133131	18.96232701	19.02514952	18.61594573	18.51625641	18.74269948	18.64511794	18.84201946	18.18931947	18.71649381	18.9194492	19.51301695	18.95008549	18.37006106	18.72574384	19.02778248	18.84997139	18.80315343	18.76381883	18.86408693	18.90953187	18.78183294	19.36966973	18.95899929	18.70568097	19.05729631	18.90968009	18.49061911	18.3049864	18.36958407	18.96680085	18.50992338
A2ASS6_peptide33	18.13227232	18.20000076	18.53835871	18.07845261	18.2045885	18.2961732	18.175796	18.11618019	18.16269858	18.15681366	18.08042654	18.28262493	17.88590663	18.5410847	18.16943396	18.42599848	18.37127707	18.46831321	17.98727899	18.40539496	18.24858084	18.23480092	18.50437168	18.11789709	17.91504895	18.07000684	18.22313991	18.26422117	18.36815255	18.08404662	18.05983433	18.03472891	18.34144679	18.29774132	18.11942776	18.14128792	18.05122041	18.01270266	18.03816604	18.49342742	18.36484207	18.21562386	18.52554464	18.36544962	18.24151319	18.79403686	18.43967699	18.6696605	18.17067412
A2ASS6_peptide34	18.40997104	18.67425637	19.10158258	18.61338316	18.70741447	18.74149021	18.86875195	18.72060522	18.64269544	18.66632654	18.73352563	18.68884528	18.55567047	19.40395319	18.69671924	19.11804286	19.08022423	19.03656144	18.55571805	19.26173614	18.80739144	18.6050762	18.98965906	18.67759047	18.63147039	18.79658551	18.9826297	18.69701736	19.25694807	18.64814214	18.70893451	18.61357953	18.7962325	18.8789009	18.70498221	18.84321006	18.49390455	18.7142363	18.80116244	19.28747475	19.12798862	18.64349486	18.93921976	19.04421181	18.63486601	18.89592743	18.75138268	19.13436287	18.50253209
A2ASS6_peptide35	18.83570523	18.91381085	18.53763093	18.75281161	19.08580173	18.78621393	19.19345309	19.00424064	18.86446733	19.05678154	19.13311778	18.7919545	19.00062968	18.9469692	18.93375146	18.46208016	18.67864217	18.51224998	18.69412105	18.36725317	19.15059408	18.7894695	18.43930029	18.85963703	18.84494714	18.34924664	18.43263356	18.99370521	19.00100651	18.81395079	18.29432118	18.93953347	18.70221139	18.48729896	18.75617088	18.70912537	18.60117627	18.86641036	18.35939941	18.91634249	18.88070452	18.61775636	18.66138502	18.31816664	18.24470367	18.34170907	18.15090402	17.9781789	18.0696095
A2ASS6_peptide36	19.60050226	19.77685343	19.88309606	19.53675638	19.86473956	19.79501163	19.83982033	19.74830056	19.57133432	19.6543075	19.70053464	19.58342933	19.51180562	19.75173029	19.71303003	19.70752602	19.80569485	19.78250205	19.67876584	19.66310965	19.8846145	19.70121956	19.75577644	19.50528558	19.60873164	19.54317994	19.63401033	19.79307566	19.16579714	19.76347321	19.59369783	19.6976889	19.69129472	19.57163674	19.54252607	19.46544487	19.54478342	19.6212419	19.60373374	19.72094845	19.66472236	19.60245093	19.85510704	19.69665218	19.43721593	19.75690205	19.62984534	19.7225341	19.31786479
A2ASS6_peptide37	18.91867162	19.11183643	18.36524033	18.55812932	19.23005536	18.84791005	19.66252405	19.04493476	18.93890456	19.42850984	19.38580167	18.81866908	19.32026985	18.70174853	19.2380906	17.73257488	18.21752808	18.09219385	18.83389704	17.58711833	19.17410808	18.68404805	17.81521561	18.61020383	19.05996175	18.21232202	17.89637839	18.85906181	18.83095281	18.72486022	18.29953361	19.29524638	18.45405221	18.26709689	19.26686001	18.32725561	18.80516068	18.69717815	18.0597815	18.70659152	18.38554628	18.3471559	18.34021664	18.20666195	18.14614748	18.01548065	18.83125796	17.72824669	18.41756817
A2ASS6_peptide38	17.8668732	17.98783474	18.16884735	17.83164011	18.12064864	17.97909504	17.77171122	17.90822351	17.92044815	17.90000409	18.08850405	18.07634722	18.09616261	18.51773527	17.96856925	18.38687445	18.41230893	18.23085238	17.88857783	18.46425573	18.08170184	18.12064014	18.43086436	17.9088336	17.6296644	17.83089171	18.30668971	17.90815879	18.22967994	17.87239005	17.70436604	17.65202078	18.27931078	17.99523389	17.65698039	18.14255061	17.71825642	17.82352248	18.06374332	18.52687392	18.49418416	17.99761501	18.27581999	18.56756503	17.90779807	18.12130125	17.04707785	17.94507384	18.06795205
A2ASS6_peptide39	18.42761019	18.55624028	18.61846232	18.60052142	18.26009995	18.74060194	18.70644579	18.43713538	18.80800807	18.83282791	18.78744783	18.68583041	18.57950421	19.03942212	18.61847784	18.65005521	18.7776177	18.64806663	18.56858747	18.67347693	18.84176087	18.67075717	18.84548044	18.65263017	18.36960308	18.38742225	18.67957308	18.64312918	18.18921686	18.68313839	18.41153986	18.4407508	18.52240582	18.38961244	17.82862303	18.45424887	18.48903295	18.74594468	18.60898769	18.55679458	19.02624417	18.86455511	18.72638684	18.45582743	18.5376839	18.75344815	17.77443035	18.20470776	18.06978242
A2ASS6_peptide40	18.29268751	18.65908104	18.98713255	18.9146228	18.00120057	18.73744813	18.6969862	18.60879822	18.61393615	18.83605693	18.43204277	18.53463092	18.58181274	18.87747914	18.75992515	18.85725472	18.74199866	18.44706677	18.51638536	18.63626446	18.77476257	18.77144619	18.66661281	18.56936048	18.43414893	18.60015867	18.47997602	18.376083	18.02059651	18.2906816	18.47921129	18.20186209	18.15241672	18.46562142	18.40796018	18.59654259	18.15331951	18.56987301	18.65252348	18.69776484	18.76173746	18.54564636	18.40050015	18.3827209	18.40604952	18.46061966	18.19153534	18.47995523	17.91884003
A2ASS6_peptide41	18.49514364	18.57462425	18.90467277	18.53057221	18.65298142	18.62204885	18.64371144	18.58611266	18.63520191	18.68882926	18.5725513	18.48410247	18.52347831	18.94939708	18.64084188	18.92782006	18.93528073	18.94689238	18.33770664	18.87933705	18.64110161	18.67579309	18.79852662	18.57368114	18.35481077	18.52322179	18.77058579	18.6178891	19.08115794	18.57529217	18.51198682	18.5021046	18.75311022	18.77244362	18.53366412	18.67592046	18.28610835	18.45669498	18.45916232	19.03239497	18.91522937	18.55259294	18.87611289	19.01309318	18.47593228	18.66103089	18.48933529	18.85137891	18.14867489
A2ASS6_peptide42	18.701938	18.81002596	18.91819565	18.51573603	18.7533341	18.58134586	18.74356411	18.70205188	18.55478779	18.54901999	18.42636449	18.39256682	18.6626621	18.86631883	18.70625729	18.78769004	19.02651891	18.87050838	18.7707589	18.89130111	18.78917535	18.53104661	18.95072958	18.56121549	18.52841461	18.39269855	18.60304108	18.53813585	18.04900563	18.48210353	18.41109853	18.56279333	18.93838217	18.73334402	18.68309423	18.64140783	18.44110879	18.45144751	18.48353538	18.80822119	18.57951084	18.56433854	18.87546211	19.18393191	18.40749274	18.54096068	18.30324833	18.85549185	18.38531122
A2ASS6_peptide43	18.67842362	18.90500954	18.81623976	18.31973703	18.54033206	18.6663098	19.01972693	18.47625437	18.21300867	18.82611232	18.67711809	18.60982412	18.72143249	19.01179677	18.81158308	18.78325225	18.99349329	19.19959089	18.45079545	18.76330773	17.75364487	18.31622543	18.9876259	17.59778424	18.34887752	17.21211741	18.91689959	18.76928637	18.8852999	18.84290531	17.45446176	18.73669931	19.07135135	18.68753093	18.0672938	18.53585995	18.35831235	18.50212076	18.4853664	19.30762021	18.68349405	18.53407177	19.12865168	18.49322737	18.59762234	18.22208895	18.40130211	18.99846696	18.5657753
A2ASS6_peptide44	17.8302916	17.74204824	18.16982077	17.71806997	18.22693935	17.95962447	17.90299759	17.68924175	17.77700978	18.00173773	17.71123109	17.55535758	18.16267067	18.12164731	17.81379586	18.47260501	18.13248814	18.19235036	17.64615766	18.31306055	17.85801043	17.86847549	18.39768369	17.76774695	17.74548489	18.00876667	18.33623548	17.84980422	18.0517653	17.79696779	17.80571688	18.18711856	18.47210487	18.47223566	17.79003858	18.09584135	17.69029083	17.71442979	17.99277656	18.32495712	18.38575399	17.65880164	18.4470875	18.37917428	17.80709253	17.95796271	17.58690199	18.26821052	17.73833315
A2ASS6_peptide45	18.78410127	18.81174582	18.69311209	18.46904233	19.08976254	18.66130182	19.00783374	18.90287015	18.77457224	19.06612331	18.88042287	18.49139731	18.85976671	18.40987047	18.91199392	18.04086001	18.54338244	18.45823416	18.61839221	18.24225178	18.83505609	18.4265876	18.33082595	18.4225737	18.72942051	18.0997653	18.25255256	18.64498723	18.84146648	18.40692012	17.95670663	18.89291756	18.61079114	18.46365411	18.74967264	18.33633692	18.64323445	18.69449319	18.23121207	18.78780201	18.45823663	18.29786117	18.29696177	18.21245815	18.57054862	18.27353977	18.75872058	18.50937243	18.63930869
A2ASS6_peptide46	18.55370454	18.56340594	18.92461556	18.40352545	18.40456849	18.64685136	18.82198901	18.62472132	18.64335185	18.55212833	18.80004291	18.5839266	18.52052486	18.8079849	18.56413072	18.79250808	18.78871938	18.89332922	18.41662577	18.79541897	18.68714275	18.62915095	19.00106561	18.43742762	18.40604303	18.35448675	18.76147422	18.58922179	18.4466111	18.61063404	18.49552698	18.55552642	18.92372366	18.69684874	18.51797894	18.47049293	18.54585644	18.48491422	18.54455121	18.98391163	18.85220953	18.32542684	18.78351866	18.55673411	18.19894309	18.33348742	18.25915232	18.73631684	18.00710867
A2ASS6_peptide47	18.4477589	18.53270639	18.66986655	18.42956844	18.14610771	18.42431086	19.05476938	18.46385321	18.36989933	18.5918985	18.61165466	18.49129733	18.43471876	18.64341132	18.6069767	18.65404502	18.61132065	18.79667323	18.46962368	18.60888527	18.71494661	18.48637737	18.71226378	18.48072094	18.30793237	18.47781855	18.45786141	18.63224291	18.17531175	18.65463412	18.55057147	18.56846884	18.63984075	18.57356612	18.29772587	18.39235938	18.37568406	18.48519896	18.38831338	18.5923991	18.64915623	18.35081015	18.59200217	18.58200613	18.3144728	18.65911543	18.40205287	18.42349215	17.86652396
A2ASS6_peptide48	18.98524743	18.35686345	19.00512978	18.26252403	18.48428472	17.47034034	18.00013317	18.66539738	18.49601931	17.69590561	17.97905206	18.56001028	18.67402835	18.71191858	17.66334605	19.20561961	18.88208281	19.15505568	18.53406563	18.90190668	18.11681066	18.08978874	18.61400259	18.30750204	18.49792502	18.15994152	18.76681835	18.64216685	19.11267496	17.74080397	18.33936867	17.66020666	19.17641015	19.10485813	18.57397972	18.32023519	18.55422105	18.26231077	18.28921901	18.9223874	18.76829788	18.71048636	19.03326226	19.44398428	18.40578734	18.07184729	18.27551319	18.69148449	19.12420783
A2ASS6_peptide49	18.21139697	18.3541915	18.75162267	18.42926366	18.46101086	18.63509047	18.81929728	18.2172577	18.38645392	18.8198413	18.71402959	18.40688589	18.38013147	18.80137787	18.64434057	18.61226694	18.78558884	18.7791173	18.09936675	18.54448296	18.41532083	18.28018494	18.73375775	18.09574505	18.19883359	18.14364888	18.64640569	18.03506641	18.14619153	18.7389257	18.52492102	18.69883813	18.53224815	18.60000058	18.21439632	18.34987817	18.35706352	18.29767826	18.57441471	18.6213382	18.77222494	18.29396265	18.61881498	18.74581941	18.28871987	18.00547578	18.35161222	18.66105262	18.09012694
A2ASS6_peptide50	18.5943211	19.17139289	18.42358268	18.51775929	18.60595606	18.92312127	19.24314217	18.66545865	18.18608244	19.26913709	18.85337942	18.95202249	18.61870162	18.4536043	19.32783491	18.33547109	18.56014326	18.49196237	18.73538632	18.0806061	17.6954806	18.29944892	18.27399872	17.57223778	18.39770923	17.12779166	18.47484601	18.76030575	18.69747156	18.79136463	17.6008425	19.21971664	18.26078613	17.81449151	17.71785528	18.27686189	17.98471282	18.02547676	18.16591214	18.39683355	18.13268228	18.31812136	18.04525341	18.34498467	17.54893764	17.85447704	18.0831868	17.46285029	18.04594855
A2ASS6_peptide51	18.27044989	18.36651256	18.8667633	18.56529822	18.40647647	18.38420589	18.72351317	18.31579541	18.29263519	18.59038713	18.31447748	18.34181268	18.39992733	18.76755866	18.53366046	18.59326742	18.65334746	18.75978041	18.37936798	18.82069747	18.42089414	18.2069835	18.77703764	18.40604433	18.36696992	18.22309061	18.64101541	18.47788565	18.79968593	18.4344527	18.39807786	18.4371569	18.71207115	18.49345486	18.42276563	18.57663748	18.29114136	18.31781332	18.33627511	18.81319922	18.61991214	18.36582312	18.86844876	18.69651603	18.21003197	18.35744511	18.10955168	18.67478934	18.11083334
A2ASS6_peptide52	18.5951292	18.3883106	18.7331551	18.43223067	18.45524906	18.05110888	18.41004251	18.26947713	18.44511223	18.18844787	18.34993233	18.2499511	18.49832427	18.48372382	18.09026206	18.57103444	18.63856463	18.7782569	18.38205764	18.60109924	18.46217636	18.09337681	18.58416206	18.14230925	18.14589329	18.23295961	18.44659854	18.19033476	19.05622815	18.30712492	18.09369427	18.12920892	18.54027272	18.3999055	18.49105378	18.42736464	18.32711353	18.28682173	18.29643304	18.65848074	18.30822796	18.10864966	18.4733327	18.93913249	18.03465647	18.2065303	18.21849908	18.37321526	18.40735056
A2ASS6_peptide53	17.90127652	17.85862207	17.69150807	17.53248195	17.83737346	17.75499665	17.83651923	17.51840896	17.68585742	17.91897769	17.74159552	17.80193465	17.74011288	18.10958077	17.6884716	17.98717399	17.85915004	18.03354996	17.74862245	18.06665049	17.76146896	17.91969846	17.94677492	17.75493649	17.5544066	17.61406965	18.0240935	17.76791762	17.905424	17.83914044	17.24745757	17.64529162	18.13248481	17.65692025	17.21057665	18.05834197	17.74348502	17.64419145	17.7317904	18.08443742	18.17873649	17.85690579	18.0253027	18.05803265	17.60165405	17.72626107	16.58560981	17.48571185	17.70183859
A2ASS6_peptide54	18.49585538	18.31207225	18.60430637	18.27946316	18.45870829	18.2502763	18.70105506	18.24332932	18.16188749	18.41594095	18.17026124	18.07129668	18.26612224	18.78334409	18.35955061	18.54849289	18.63923827	18.74474946	18.23683838	18.64673158	18.06909465	18.06406546	18.59803375	18.09550163	18.1767719	18.11387271	18.3725021	18.21645608	18.76221899	18.17241411	17.9039271	18.21979895	18.66810731	18.22243116	18.12886622	18.29810114	18.13525546	17.88091638	18.06100402	18.65099149	18.57621397	18.21814878	18.65245054	18.9354895	18.44987605	18.58673367	18.3860656	18.80148916	18.67940299
A2ASS6_peptide55	19.15737403	18.11159005	18.50587481	17.73696735	19.05395604	17.83216736	17.73726571	18.29153946	17.84053453	17.6521778	17.6176823	18.31903905	18.18721424	18.00403886	18.04924361	19.02684274	18.56405644	18.54918994	18.44172362	18.93697893	17.4071227	17.78139174	18.17386905	17.43775341	17.82969396	17.71331453	18.16459171	17.9838885	18.4869162	17.66327749	17.28948798	17.5805045	19.19533038	18.81673867	17.99738847	18.13139698	17.98479224	17.88044477	17.66006971	18.26115418	18.3930357	17.80475874	19.076858	19.61995884	18.02820014	17.94435553	17.97391408	19.0861509	20.00740718
A2ASS6_peptide56	18.21657754	18.419361	18.20609246	18.22661449	18.50221987	18.4338648	18.59225218	18.49877227	18.4503423	18.70672052	18.59303486	18.36930262	18.52301921	18.3449327	18.5558976	17.65739957	18.1572612	17.91301663	18.36264564	17.84017827	18.55188189	18.39601743	18.13356463	18.08601115	18.28512496	18.09470424	17.92221401	18.28228087	18.61641869	18.20395163	17.77165165	18.44170334	18.19898563	18.08483498	18.36079465	18.04276429	18.27374842	18.35052427	17.89899275	18.25438563	18.38722797	18.18375061	18.2930618	17.62545567	18.48325025	18.58246473	18.11466611	17.61479492	18.21655923
A2ASS6_peptide57	19.40181827	19.49139033	19.12694381	19.05189484	19.18205723	19.39069512	19.76060412	19.34170349	19.47745109	19.44425241	19.6100975	19.44612485	19.32960549	19.54117476	19.33565043	19.18707042	19.30292376	19.44669216	19.34713328	19.15161996	19.36903746	19.23423068	19.36798269	19.31712269	19.13473603	19.21166274	19.01449754	19.33604627	19.0213754	19.31147125	19.18440165	19.22492303	19.29987651	19.32457369	19.12946815	19.0475805	19.24368583	19.29731465	19.0374633	19.17084622	19.28631473	19.20787844	19.10477953	19.18685793	18.86130973	19.17394923	19.06964724	18.96739425	18.69019835
A2ASS6_peptide58	18.07633208	18.29616882	18.79944561	18.40995465	18.03890926	18.16004646	18.61217645	18.21916754	18.20933008	18.17561324	18.43496807	18.10309208	18.2186011	18.73164199	18.20606125	18.33617086	18.55394641	18.4899578	18.19477415	18.56092126	18.35210061	18.02007988	18.35692349	18.02503253	18.01542683	18.0137722	18.29112815	18.22925382	17.79440806	18.25750209	18.17325896	17.99710424	18.52491859	18.19974147	18.08674455	18.17048407	17.98730334	18.27126536	18.24974879	18.5761322	18.3646473	17.94618313	18.46047916	18.61682757	17.82177917	18.06880535	17.85713871	18.36453293	17.75405146
A2ASS6_peptide59	17.68461569	17.58991944	17.76339941	17.45461714	17.82276627	17.74954652	17.95968588	17.71753483	17.56093861	17.705591	17.72218955	17.69658114	17.63911142	17.9306221	17.75812283	18.01502888	17.89581772	18.11797056	17.50595836	17.88579645	17.58735933	17.65375346	18.08909492	17.64943978	17.49313359	17.45754777	17.49095825	17.63963776	17.72747386	17.40011329	17.38643108	17.42364541	17.99935176	17.83590605	17.70571391	17.63842867	17.54196089	17.51284852	17.48976427	18.0288441	17.93840301	17.67191613	17.93035212	17.96816737	17.52542522	17.67189528	17.50550124	17.8570975	17.21583447
A2ASS6_peptide60	19.48281336	19.52325585	19.57813747	19.08518241	19.14776447	19.15288459	19.41540926	18.99446471	19.15929718	19.18788315	19.0790699	18.9758478	19.23446322	19.72932945	19.35266632	19.47161679	19.31055911	19.54551717	19.14699917	19.28490219	19.21066876	18.99072168	19.50751721	19.30965098	19.16906031	18.86088437	19.31409499	19.3253849	18.79959696	18.97759775	18.60075849	19.10069937	19.69823086	19.25774926	19.34217874	18.97738426	18.98636052	19.15672136	18.80572979	19.17401097	19.26428168	19.01059822	19.13926752	19.80408824	18.96684588	18.99708395	18.81750259	19.38242921	19.26539883
A2ASS6_peptide61	20.03753219	19.96834057	15.76064449	17.76694352	20.09940077	19.86968205	20.27665933	19.97083158	19.74093299	20.10414706	20.00380786	19.74834581	19.9244242	16.23401569	20.06873305	17.12500196	17.16199865	17.14311634	19.80681784	16.19788689	20.06768953	17.9694182	16.46845419	19.87208138	19.72985294	18.59264846	17.09803908	19.93621779	17.46885515	19.8555389	17.85693749	20.03028463	17.81958723	16.83672581	20.09155269	17.60816033	19.78861095	19.81225079	17.26814042	17.05591434	16.2377519	19.66253644	17.09539174	16.70668158	18.25754035	17.17165804	19.85932288	16.97241392	17.44361886
A2ASS6_peptide62	17.76344943	17.9284926	18.28946457	18.22603914	17.37569533	18.00840652	18.06682537	17.78786551	17.97541505	17.97499296	18.15048432	18.01172888	18.02742676	18.12477207	18.06880193	18.23061712	18.18914522	18.50230323	17.98664973	18.31293192	18.08040571	17.92257658	18.33871914	17.96707841	18.12821365	17.91081248	18.24449861	18.2506957	17.69745619	18.19159646	18.29771923	18.17639328	18.25787014	18.31209551	17.96122215	17.97436035	18.14037914	18.3504561	18.11572297	18.22128159	18.48780179	18.36092522	18.49193032	18.03796724	17.79141135	18.21003129	17.90899437	18.39805982	17.6898629
A2ASS6_peptide63	17.01789482	17.18437497	17.98353631	17.62225968	16.56362781	17.59555112	17.41153474	17.15996984	17.45479288	17.29565284	17.08895084	17.22459933	16.86549182	17.72964431	17.40645465	17.59883172	17.55701341	17.58896732	17.43400372	18.07267026	17.44926037	17.51605215	17.84964798	17.46039592	17.23037958	17.57110481	17.5876733	17.45820771	17.77642132	17.3606492	17.39277696	17.26274938	17.38355348	17.67661109	17.37615248	17.57056982	17.1174203	17.45258843	17.57108055	17.84594187	17.56346805	17.23308543	18.05756042	17.33394157	17.3704253	17.69298208	17.0074485	17.9346009	17.01349395
A2ASS6_peptide64	17.63366641	17.36848155	17.34085067	17.6091085	17.84606256	17.06795968	17.37213272	17.87501043	17.70124917	16.96387719	17.56944797	17.67325687	17.67675671	17.40561531	17.1085498	17.29273596	17.62947742	17.67873946	17.84107335	17.52804267	17.56884989	17.57818875	17.23993664	17.53855262	17.57964171	17.11705383	17.56817079	17.83777392	17.43937494	17.43107319	17.31326355	17.26828713	17.83487974	17.65995948	17.88470238	17.58873906	17.82832974	17.74492602	17.53675689	17.59411223	17.39483738	17.67501853	17.84366273	17.45436401	17.55765006	17.26671587	17.59155473	17.64289734	17.62057101
A2ASS6_peptide65	18.42069449	18.07295347	18.28875196	17.76575973	18.4963712	17.74749406	17.67131054	18.14643042	17.96061743	17.50955491	17.72796882	18.03035609	18.1090646	18.31784494	17.74457409	18.41822932	18.26399115	18.49440879	18.28194793	18.26495854	17.8087656	17.79697695	18.19711676	18.09296641	18.0815792	17.77399351	18.14035855	18.28566834	18.82448981	17.74270807	17.59914768	17.64509241	18.70384225	18.41454898	18.19011317	18.03507977	18.18933166	18.06812978	18.05308159	18.34468283	18.04065384	17.93668009	18.4493475	18.58903486	17.85725931	17.86789073	17.72221767	18.52056912	18.46453914
A2ASS6_peptide66	18.11850707	17.8717866	18.22315253	17.87200402	18.19287484	18.32660516	18.34118466	18.20870078	18.09343245	18.23133011	18.24621531	17.93941584	18.23766136	18.09653896	17.88871617	18.12104736	18.10845625	18.19400891	18.07905386	18.1083835	17.99215942	17.78789867	18.08924049	17.82366148	18.12804099	17.41967504	18.23923151	18.33848462	17.97188739	18.24853993	17.70919034	18.28670067	18.22801626	18.01574774	17.99290605	17.9056563	18.15852767	18.25136617	18.03615433	18.19410546	18.11234935	18.07173057	18.24619246	17.85567652	17.70500471	17.87109304	17.90014268	18.35312506	17.95547946
A2ASS6_peptide67	18.07440416	18.0589723	18.21494949	18.09960363	18.19467268	17.90050711	18.37449764	18.13671603	18.00643425	18.18265316	18.03120921	17.94293495	17.97355657	18.35971309	18.20186577	18.20202123	18.22316092	18.33861013	18.16568124	18.28093295	18.09682919	17.94912741	18.11268047	17.89352261	17.90877309	17.97287062	17.86422344	18.0779773	17.64591667	17.96651257	17.76321604	17.93960123	18.41639687	18.15752134	17.97020842	18.0371615	18.02244644	18.06751998	17.99528637	18.36440753	18.07733993	17.76361814	18.1977771	18.16074898	17.56402482	17.95619432	17.77859033	18.22793639	17.53918489
A2ASS6_peptide68	17.31974093	17.63700944	17.92419174	17.64186884	16.40442922	17.37090714	17.80300236	16.93775276	17.03239558	17.58526958	17.55165458	17.39556376	17.27202758	17.68942391	17.10478454	17.94513735	17.72934402	17.91843122	17.47045647	17.65528952	17.28290577	17.16514524	17.69054184	17.1234868	17.14314828	16.77638105	17.74309045	17.6769236	17.70084362	17.79838634	17.25812274	17.66524016	17.83095947	17.30219243	16.76109081	17.41788359	17.22128461	17.2054949	17.38207157	17.56309805	17.20441131	17.32935926	17.78515335	17.45985268	16.7802323	17.30835634	16.65279225	17.39731583	16.9465496
A2ASS6_peptide69	17.7699891	17.85112969	18.3286793	18.11146168	17.70798702	17.94619518	18.02058265	17.92355399	17.93244599	17.99920188	17.87015362	17.80368591	18.08151574	18.06596207	17.95563093	18.07166163	18.19001721	18.28045708	17.81954819	18.21366235	18.04891058	17.87990511	18.2645111	17.82586747	17.81274749	17.9711432	18.0864528	18.09432417	17.48288404	18.0705431	17.78924061	17.99248271	18.09730656	18.09917241	17.95197212	18.13517073	17.7963774	17.94695101	17.88457027	18.14026791	18.2665861	17.91883157	18.28261576	18.0228833	17.90550347	18.21257767	17.95714408	18.23255244	17.43130103
A2ASS6_peptide70	18.21842681	18.28669792	17.24337774	17.71801928	18.48449947	17.82481499	18.28863541	18.33452845	18.02813696	18.35398561	18.45514268	18.09892936	18.22876574	17.46408651	18.29823798	16.92220717	17.41990714	17.20261743	18.28877209	17.14971	18.53807944	17.84600982	16.89313887	17.76903591	18.28340663	17.36498456	16.92825143	18.28715192	17.20614956	18.06764554	17.54999519	18.19517894	17.43842843	17.59924561	18.7137526	17.13534945	18.21706984	18.31438364	17.5479122	17.45621389	17.64284109	18.00586747	17.66217199	17.19562006	17.63443962	17.48756871	18.61629321	17.35749223	17.77883114
A2ASS6_peptide71	18.89499497	18.90327222	19.0831157	18.70358476	18.9777589	18.9242309	19.23852469	19.00262112	18.90281378	19.07861423	18.99464308	18.82482111	18.81431026	18.95136938	18.969212	18.84636831	18.98555201	19.15442569	18.99618409	18.90189368	19.24225852	18.87890596	19.0425556	19.05433322	18.95067063	19.03178392	18.87347955	19.02322522	18.6234068	19.11969033	18.9198894	19.01270513	19.00817589	18.96906997	18.93176847	18.78907415	18.8984784	19.09080371	18.89335807	18.88221274	19.00588623	18.76626774	18.99827173	18.91523864	18.65501898	19.13321114	18.89417781	18.95649112	18.5048579
A2ASS6_peptide72	16.10407206	16.30743021	17.48592798	17.16243892	16.2629023	17.38461653	16.48482056	17.32082109	17.08437276	16.68204127	15.8674861	16.84712541	17.75896374	16.96002498	16.0600326	17.79917848	17.53835129	17.14485249	16.36301937	17.5763458	17.28141611	16.97069871	16.92235755	15.09698133	17.63581717	15.88716711	17.72559845	17.68787688	17.31421043	17.78373309	17.4861804	17.85018956	16.39202509	16.84408652	15.31173055	17.10387268	16.25399512	16.88457172	15.91020392	17.24528861	17.76553457	17.24775371	18.01770665	17.56990461	16.97417701	17.25912417	16.84719914	18.37691834	16.97160498
A2ASS6_peptide73	17.96080351	18.14829826	17.32766058	17.65776324	18.35000097	17.8206273	17.95274936	18.44137744	18.22720841	18.03040989	18.26519613	18.04432105	18.0332256	17.53641991	18.02036194	17.07919771	17.43804849	17.05644551	18.1309184	17.08971754	18.07857163	17.84854357	16.9150616	17.73858479	18.23694766	17.34643901	16.88490192	18.09056563	17.41964734	17.82358346	17.58095395	17.97634245	17.34297645	17.67919005	18.61684221	17.40703658	18.18828455	18.31923855	17.45841532	17.38504811	17.70474024	18.13177393	17.31141058	17.18022312	17.70652953	17.30373013	18.50925348	17.24075085	17.70870383
A2ASS6_peptide74	18.08944028	17.83402453	17.93863464	17.83065088	18.08190677	17.51172274	17.7573227	18.15363639	17.95613403	17.87220576	17.922599	17.99482451	18.14266775	17.99101124	17.63935601	17.77192562	18.03558275	18.13420283	18.11231816	17.81622741	17.81645234	17.99375422	17.53128176	17.63759824	17.98734699	17.57856306	17.88657255	17.84883264	17.73929635	17.77240818	17.64931309	17.66107215	18.15621942	18.16762648	17.99171665	17.90559668	18.23044895	17.95513183	17.91497761	18.18048025	18.11883043	17.83791159	17.83556083	17.68924853	17.80594183	16.97708272	17.63931168	17.78583483	18.14215787
A2ASS6_peptide75	18.75949803	19.25368154	18.95284547	18.95876354	19.25642379	19.05964432	19.16740164	18.87618899	18.9895673	18.87689143	18.86102681	18.92758723	18.61700036	19.07490184	19.17968446	18.48031951	19.04197743	18.35992539	18.81527542	18.47740607	19.01063088	19.0519599	18.59890288	18.92896442	19.02847014	18.70810575	18.81925063	18.67342633	18.31601206	18.84657981	18.88062476	18.8547401	18.60732468	18.86931275	19.258938	18.96560124	18.84650225	18.86852393	18.7272162	19.23703153	18.92704966	18.91224389	18.88328633	18.8646758	18.91327285	18.77500592	19.36923184	18.79299108	18.74906982
A2ASS6_peptide76	18.33161365	18.95955421	19.02399181	18.79697601	18.72847474	19.19555712	18.87914008	18.69864519	19.10472104	18.7853635	18.85328427	18.78006147	18.77483953	19.33388977	18.95359779	18.75099489	19.12328284	18.88894694	18.70946977	18.98277247	18.96579211	19.06171978	18.96641161	18.75970487	18.7421444	18.81557244	18.96557867	18.76997632	18.43262439	18.98878462	18.93216797	18.66453544	18.65576522	18.88388004	18.91022965	18.88038964	18.6506576	18.80447355	19.12385544	19.19798633	19.18653938	18.82075373	18.87759774	19.17923858	18.93060975	19.16263967	19.01723514	18.89972091	18.74652177
A2ASS6_peptide77	17.20102513	17.12353311	17.71457565	17.23012785	16.36380387	17.18433323	16.72400111	16.92488076	16.97598238	17.03559981	16.92397451	17.26155863	17.35620665	17.42204763	16.98102349	17.90804842	17.55993455	17.28583951	17.20400801	17.68420608	17.16326672	17.39524994	17.63252202	16.92229862	17.04125026	16.84347167	17.35034304	17.48308908	17.15383131	16.96413876	16.9232714	16.91827341	17.19120527	17.593592	16.91900278	17.30774554	16.82873419	17.15386763	17.16816045	17.56039605	17.6495021	16.91906289	17.57907965	16.99550629	16.74717543	16.87489518	16.43383661	17.7042655	17.50530583
A2ASS6_peptide78	17.93460918	17.08679499	17.44357232	16.5999051	17.53842263	16.94504585	16.59959562	16.49709489	16.50288755	17.26112897	16.56863403	16.85488475	17.38767902	16.95232991	17.52753969	18.57317659	17.15843369	17.43887522	16.88897456	17.80319528	16.61017475	16.59189472	17.3250681	16.81796849	16.47636776	17.09996732	17.48117369	17.03209494	17.49427089	16.73039922	16.93290421	17.49946902	18.72902109	18.06162614	16.94539352	16.95509614	17.04165557	16.23355083	16.63321001	16.94914692	16.98135399	16.08016256	18.23438288	19.03351515	16.72498706	16.67384771	16.74049516	17.7670301	19.17047498
A2ASS6_peptide79	18.54927572	19.02812611	19.2411945	18.76791779	19.16985877	19.32750957	19.02116621	18.86545765	18.82938778	18.65998891	18.8757947	18.79673301	18.45922958	19.25510129	19.06193189	18.80621263	18.97689948	18.52829593	18.77758529	18.86025588	19.0234097	18.89549017	18.92696274	18.92206326	18.77239558	18.90785139	18.76550758	18.63709693	18.27206475	18.89528891	18.65427645	18.76304574	18.44322308	18.8330333	19.00646397	18.65037629	18.62370638	18.91851437	18.74022125	18.93476216	19.25363785	18.76362602	18.84490044	18.97612664	18.81544513	19.24856043	18.97767964	18.94027757	18.44632341
A2ASS6_peptide80	16.70737428	17.28575666	17.2657245	16.55954089	17.41738182	17.4773418	16.51668226	16.48106332	16.20536169	16.67261647	16.42651792	16.65406362	16.66521974	17.04056035	17.16795505	17.91554333	17.32680285	16.54212127	16.31087438	17.96561475	16.60883471	16.58044287	17.20091019	16.6943495	16.45347647	17.4137114	17.20463048	16.54202758	16.48555424	16.57671766	16.3342558	16.86564192	17.61141049	17.13079091	16.70012548	16.86379617	16.3004568	15.99136317	17.06130252	17.02064965	17.09305938	16.40663259	17.83106913	18.1115655	16.59493441	16.72657414	16.43832478	17.32203878	17.53511021
A2ASS6_peptide81	19.16930515	19.22506022	18.37276957	18.91269637	19.26360899	18.23053066	19.42151572	18.31294954	18.3872177	19.49921774	19.43908429	19.23744751	19.04234286	18.87120395	18.17048406	17.22216094	18.35402751	17.44633518	18.14070687	18.75456686	19.62632584	19.03033056	18.07039214	19.22549981	19.28860127	18.1369745	18.71417027	19.23019216	17.68381972	18.35599401	17.4345203	19.27906114	18.54183728	18.60138481	19.18359522	17.92124075	18.92506841	19.34739034	18.60762	18.09554008	18.70747071	18.99745324	18.76314392	18.508011	18.4970322	18.86356944	18.79043438	18.3454211	18.20934496
A2ASS6_peptide82	17.80370064	17.93920193	17.30523224	17.40864046	18.37931621	17.81107825	18.365669	17.99519241	17.80110272	18.33414574	18.32829968	17.7492188	18.23771408	17.78575604	18.09954515	17.29918838	17.50426974	17.37518989	17.6762435	17.32858929	18.20488034	17.97947291	16.91296979	17.77748961	17.91471687	17.46267582	17.2505561	17.89512765	17.9708062	17.8179977	17.42839774	18.12185189	17.53054829	17.63222532	18.20908706	17.84304556	17.74933942	17.87639446	17.31478673	18.05718724	17.77482014	17.82659586	17.67179085	17.65454852	17.42946328	17.23510949	17.84437135	17.40993973	17.44562164
A2ASS6_peptide83	17.31593633	17.38518894	18.01183061	17.58318414	17.151616	17.78959634	16.9883218	18.91740704	18.04393351	16.98062784	17.0733395	18.01114894	17.66265849	18.22684296	17.10982551	17.62135599	18.03184853	17.45278461	17.51942002	17.69309847	17.62381344	17.85695254	17.88856297	17.26438162	18.51485222	17.43817427	17.90386893	17.6538377	17.00218151	17.31335935	17.64893789	16.78135626	16.93211647	17.53846128	17.37371809	17.62630927	17.28010271	18.42953211	17.91371562	17.87136807	18.2162961	18.02872186	17.88959357	17.45751079	17.82754629	18.11154207	17.92560053	19.20325227	16.88020796
A2ASS6_peptide84	17.68915332	17.44601922	18.10546793	17.55741869	17.55051191	17.29338536	17.3491979	18.10707763	17.78012521	17.25321234	17.41140978	17.49129162	17.67818487	17.48778565	16.97073653	17.74931422	17.76238064	17.99499978	17.84840665	17.93160732	17.90611643	17.51346081	17.83532047	17.68471244	18.06188174	17.45235974	17.87429229	17.91301641	17.58760085	17.81003938	17.58421007	17.66347193	17.7209014	18.16653142	18.08878843	17.77426116	17.85771284	18.14192436	17.85676397	17.86862009	17.86525524	18.10033022	17.86343725	17.50608139	17.8311372	17.65055465	18.00564658	18.03597799	17.64325333
A2ASS6_peptide85	18.60253644	18.84081508	19.10798882	18.76076967	18.25912386	18.36132933	18.19951922	18.65802668	18.83867322	18.0298536	18.12912754	18.72888314	18.32104094	19.15949932	18.26179937	18.86993907	19.00138962	18.85523719	18.69253948	19.02969912	18.75524823	18.81716788	18.92646393	18.67767301	18.59878107	18.65488602	18.97820352	18.66104183	18.20798706	18.41288145	18.70793859	18.083117	18.58305334	18.86410694	18.91850942	18.77234097	18.62142255	18.80251082	18.88676719	18.9678965	18.89679264	18.79788049	18.67705623	19.2864456	18.61139136	18.93782822	18.75742689	18.93326488	18.67895133
A2ASS6_peptide86	17.08459977	17.14908261	17.29420702	17.17983271	16.90411462	16.8848212	16.7341665	16.95507081	17.14397121	17.00323005	17.03166131	17.0732353	16.95262239	17.28248498	16.77502702	17.33788521	17.15315209	17.22949513	17.03671832	17.26358678	17.26617387	17.23050564	17.54296116	17.29961035	17.05893646	16.90634318	17.10241259	17.22199239	17.46789375	16.85915997	16.7959692	16.67369827	17.31148702	17.20886043	16.85744069	16.82359971	16.84739239	17.22224235	17.19581781	16.96708084	17.57535943	17.24103958	17.14363619	17.16372727	17.57126573	17.67536302	16.5961654	17.28932128	17.02246589
A2ASS6_peptide87	18.7145462	18.92586079	18.87109166	18.43772853	18.92740686	18.72510862	19.04732437	18.84598352	19.05947657	18.91605754	19.02816665	18.68435312	18.82556489	19.00338188	18.90816464	18.8475381	18.96813628	19.10121228	18.85860674	18.69614085	18.84945244	18.53015585	18.88779668	18.81938353	18.55901822	18.29669397	18.89116761	18.65018502	18.26875206	18.66493753	18.12316263	18.58697389	18.86188568	18.52118062	18.38801032	18.74225838	18.49723635	18.72965793	18.54278808	19.03275626	18.98088662	18.61724051	18.85502042	18.69320425	18.77943316	18.80577238	18.42135758	16.61230892	18.57385586
A2ASS6_peptide88	17.32826704	17.47992611	18.17237158	17.8540714	16.9022271	17.77598616	17.39197062	17.42511098	17.39645776	17.20416055	17.43001532	17.41671546	17.19931345	18.08484084	17.29407838	17.47940658	17.81244729	17.68380145	17.27911648	17.93808577	17.61198372	17.65101826	17.88172405	17.36783963	17.48723188	17.40889485	18.04378294	17.67555945	17.01416655	17.80596083	17.78968175	17.42604565	17.62628339	17.79647287	17.67340288	17.58861322	17.4678514	17.86826241	17.68870684	18.0239109	18.21418387	17.85740981	18.32800977	18.09893604	17.90519912	18.40253058	17.88096131	18.44632749	17.52414354
A2ASS6_peptide89	17.69889624	17.01873121	18.05098702	17.45982582	18.38994313	17.19993705	17.35442716	17.97935015	17.5128843	17.23096146	17.48291703	17.58954792	17.62170538	17.56855214	17.01178355	17.91541196	17.91222147	18.30861224	17.95006651	17.99072142	17.21273787	17.32814176	17.7667826	17.32754905	17.78865279	17.31196868	17.8755503	17.8938672	18.58623838	17.87926085	17.53716514	17.51947367	17.9440728	18.15757656	18.12314684	17.68480386	18.03571001	17.82468188	17.82891006	17.94292187	17.75823177	17.92857764	18.11177668	17.64726096	17.67501565	17.34174058	17.63026562	17.88011539	17.7154811
A2ASS6_peptide90	17.86713279	17.96298338	18.24422001	17.70346967	17.71452073	17.39294062	17.49016756	17.72652663	17.4971453	17.24694662	17.5401763	17.56263751	17.54201549	18.01851564	17.2145041	17.89817001	17.90976128	17.9436887	17.63860171	18.0026423	17.73860248	17.49879347	17.77597041	17.40740863	17.60219117	17.38893878	17.89461141	17.83547814	18.12645439	17.48076445	17.27940614	17.26356841	18.12803617	17.80000724	17.27994114	17.57422069	17.38673318	17.80880404	17.71411277	17.93773085	18.01319206	17.52046161	17.93788992	18.10311801	17.51513844	17.58725905	16.90477984	16.72258163	17.66914096
A2ASS6_peptide91	17.70724164	17.28240198	17.89710564	17.27829374	16.4469711	16.83998719	16.57195586	16.65821992	17.10269328	16.41144944	16.51875339	17.16242685	17.35451361	17.19156015	16.71088902	18.4048283	17.64677752	17.27100068	17.3072439	18.52049357	17.04310745	17.05157771	17.70976738	17.4425264	17.243927	17.56503964	17.90252735	17.66210462	17.43377087	17.07618406	17.24514467	17.38445575	18.35952123	18.28874516	17.4724891	17.4078524	17.35523039	16.99206222	17.23528785	17.6367325	17.5781819	17.02600909	18.41706157	18.18358786	17.26855791	17.37154543	17.20045148	18.33890549	18.32354273
A2ASS6_peptide92	16.39604811	17.38140067	16.70588276	16.25185671	17.50507411	17.47774666	17.23795086	17.16029646	16.337429	17.52829251	17.28428233	17.16890461	16.82887687	16.75072961	17.45607014	16.60386733	16.85782871	17.16279542	17.39217764	16.77522208	16.08437867	16.35600526	17.23440559	15.88283527	16.67541153	14.84333418	16.85382138	17.44304774	16.58355909	17.37193912	15.32914525	17.33246184	16.86069936	16.59133963	16.28479019	15.34094868	16.55915409	17.02765559	16.90251804	16.43463186	16.40021275	17.30592443	16.93698638	16.2613078	16.50289998	16.36706901	17.1186898	16.68993082	16.45074467
A2ASS6_peptide93	18.32952769	18.21377753	18.90272553	18.59704263	18.5970632	18.14551763	18.19491825	18.59842	18.4001747	18.06283537	18.36908429	18.22709157	18.25091799	19.04708926	18.2213404	18.85808443	18.71779385	18.96042768	18.3741248	19.12940489	18.4724522	18.30719778	18.77805289	18.3082763	18.44782964	18.51043933	18.77174967	18.48278785	18.37642082	18.40760658	18.77658213	18.27275131	18.74626345	18.9047062	18.73467058	18.50392917	18.41361037	18.45381171	18.6311527	19.17586776	18.88721958	18.37477349	18.66845012	18.73587594	18.59917462	18.47846863	18.84925772	18.87125277	18.37642534
A2ASS6_peptide94	16.2813652	16.69982061	17.42740064	16.87273133	16.58102343	17.067044	17.13715843	16.11736334	16.56040894	16.950104	16.7418439	16.25860266	16.33947875	17.30168004	16.77970055	17.0742981	17.15254564	17.11259333	16.2389959	17.15117469	16.94029075	16.8481757	17.46962737	16.80356622	16.18447868	17.08771637	17.09334276	16.33140062	17.00924594	16.8853688	17.04207413	16.90421863	16.87679722	16.82972914	16.62852382	16.71950382	15.98753238	16.36724776	16.77610732	16.92468457	17.16273634	16.29363688	16.76825332	17.16357914	16.74493933	17.01073338	16.19030854	16.9636836	16.51583163
A2ASS6_peptide95	17.1024395	17.13527227	16.63002195	16.19337918	17.42986676	17.24600913	17.03033237	16.63909759	16.23753094	17.97365689	16.93576723	16.8852704	17.08085555	16.85413868	17.79017674	17.52114815	17.15115617	17.31255931	16.88189427	17.04198653	15.51352435	16.70959022	16.83583089	15.09938582	16.84780209	15.31283112	16.87902248	17.01348936	16.64241208	17.01949253	15.21443035	17.59718399	17.84341844	17.03170365	15.53850923	16.96175908	16.35158468	16.09459899	16.30843983	17.2536557	16.80055457	16.29714514	17.2868738	17.31410222	15.90677523	15.52820858	14.85011103	15.94400897	17.77650685
A2ASS6_peptide96	17.5907456	16.99843653	17.22307065	17.07516225	17.82231936	17.03570218	17.03060379	17.79694438	17.29171746	16.97410874	17.4324891	17.27660045	17.30682841	17.22094676	16.87318608	17.17833772	17.29675751	17.55236011	17.74036491	17.42270974	17.37649002	17.18384134	17.21067079	17.1429245	17.60641807	16.93115211	17.13317714	17.78811062	17.63098426	17.48330139	17.17642026	17.01007914	17.68901067	17.77718394	17.69719722	16.83310203	17.9315057	17.94158636	17.59965901	17.23121664	17.43930887	17.76092567	17.66575955	17.24076636	17.36963807	17.22414817	17.39441844	17.67434527	17.67430264
A2ASS6_peptide97	18.03382932	17.45844395	17.29588745	17.7291526	17.58381986	17.57912462	17.69709204	17.56477288	17.31979407	17.63730089	17.76291204	17.49342256	17.67070982	17.0325919	17.5756554	17.37772334	17.31122479	17.51993933	17.64881035	17.39621535	17.47371263	17.2327387	17.11570899	17.06465195	17.45861503	16.88657147	17.12302497	17.73981683	17.12203693	17.53751112	16.84206631	17.51700781	17.87644759	17.44063235	17.5689113	17.26654968	17.41921434	17.53658884	17.04728724	17.1359719	16.96721884	17.00581961	17.76457369	17.33483555	17.12107	16.94005629	16.1755056	16.76671924	17.67271414
A2ASS6_peptide98	17.07179382	17.33877659	17.89783254	17.48230675	17.43266147	17.5070026	17.51719573	16.65568164	17.38558909	17.69115675	17.68196255	17.07273173	17.12455306	18.02496112	17.3445643	17.77097492	17.73804755	17.91285061	17.19401093	17.82648608	17.33094975	17.49512919	18.06868457	17.29265331	16.8958704	17.5181167	17.64941065	17.1636667	17.36680373	17.3371969	17.51575228	17.24824884	17.82933669	17.60624808	16.95516848	17.44076793	17.1300725	17.09388524	17.42541915	17.62658271	17.82074548	17.24643208	17.66804257	17.53063613	17.72492959	17.80108377	17.08824112	17.21198864	17.30404194
A2ASS6_peptide99	16.53692597	16.87989351	17.80231571	17.48830832	17.29744588	17.84316467	17.50551159	17.4654636	17.53030138	17.52599639	17.47572546	17.49249958	16.85032718	18.29339988	17.7832192	17.38609123	17.77179241	17.48386884	17.03035692	17.62195366	17.29612776	17.89225219	17.89729901	17.30448048	16.93593448	17.51614921	17.56436315	16.91602511	16.95083693	17.33305871	17.37197822	16.84655916	16.56569445	17.65162771	17.17377527	17.85491328	16.94645192	17.52807456	17.83312184	17.95434359	18.11395444	17.52575974	17.49222928	16.39313047	17.54646941	17.8553132	16.5537321	17.3459029	16.03799868
A2ASS6_peptide100	16.83568735	17.36839666	17.91610249	17.554846	17.60766847	17.63376529	17.0455431	17.42104101	17.52505073	17.07112045	17.14948271	17.53034684	17.09238013	17.84212911	17.24951197	17.65618121	17.59610968	17.50526115	17.33243541	17.68793045	17.50525382	17.4911473	17.78799084	17.20404316	17.28814008	17.56936666	17.4308276	17.49485178	17.15843585	17.44043101	17.5371569	16.99060294	16.93247209	17.50826686	17.74597473	17.39309178	17.26116435	17.59849981	17.60601532	17.56918565	17.69955965	17.50590154	17.48136524	17.15287249	17.42681148	17.97030499	17.63228148	18.01962757	16.78395226
A2ASS6_peptide101	16.82396096	16.99568591	17.59468898	17.10193895	17.21239753	17.53124612	17.1320874	17.16298798	17.38940791	17.69447093	17.44370406	17.21668999	17.47699972	18.06149389	17.45862362	17.68270601	17.8777551	17.64119722	16.90709331	17.85716937	17.42712438	17.59524175	17.73802429	17.36510679	17.18145795	17.39682201	17.74905088	17.231284	16.76526766	17.26829265	17.23907114	17.10396109	17.16937535	17.47941843	17.12450745	17.7468927	16.93525462	17.46084943	17.62652505	17.80110071	18.09380529	17.55881493	17.43105716	17.2010022	17.36801399	17.62985087	16.55322453	17.39524663	16.63884795
A2ASS6_peptide102	16.90026104	17.06166192	16.6221533	16.8441678	17.14644869	16.63225249	16.67485816	16.69246806	17.00249566	17.09898643	17.10715649	16.6293327	17.02088715	16.91181621	16.92642363	16.42607227	16.58614322	16.31053737	16.90503293	16.43773157	16.86372541	17.23484622	16.38164772	16.21152617	16.87912504	16.42140957	16.12098412	16.90585395	16.46464678	16.65697019	16.12210462	16.70835358	16.86493293	16.83225274	16.99232068	17.14620471	16.69841491	16.73709768	16.54337826	17.26755952	17.08310548	16.65054825	16.56900254	16.17838176	16.73603297	16.21307117	16.1934065	16.41435924	16.72644989
A2ASS6_peptide103	16.86376718	16.95238581	17.55198589	17.01983917	16.52974303	17.18896358	17.36575137	16.93409643	17.28855481	17.34453664	17.17758716	16.58286743	17.06741717	17.72181148	17.2989332	17.43992314	17.54737546	17.41250811	16.8410725	18.13660951	16.9324361	17.10279817	17.65487539	17.24878337	17.03355332	17.25065051	17.36405398	16.98659209	16.80533959	17.021943	17.00646057	17.07434793	17.52240338	17.57977313	17.30488903	17.36097995	17.00356462	16.82529159	17.01956155	17.61632485	17.57030763	16.84916041	17.85777084	17.62192409	17.12411851	17.52214993	16.78314517	17.83624967	17.16621085
A2ASS6_peptide104	16.51987859	17.02754432	16.97828417	16.36483475	18.67419457	17.74024937	16.51360489	16.32948434	16.15689495	17.83418026	16.6811115	16.62685012	18.0608925	16.62287524	17.76069441	18.2853545	17.3166747	16.00764739	17.12336032	17.84029946	16.56370983	16.43964904	17.53466386	16.54244185	16.62067914	17.22918243	17.27140784	17.15511792	17.60761483	17.17670045	16.58990293	17.89160673	18.07543442	17.17918848	16.45062904	16.27856953	15.8067262	15.85794538	16.45211012	16.30585246	17.01457037	15.57582546	17.82491033	16.92357706	16.20012888	16.68389785	15.71863257	17.22987515	17.72489829
A2ASS6_peptide105	16.60684849	17.4585524	17.22139981	16.82347541	17.24576579	17.72714538	17.40222811	17.40647373	16.74779422	17.95970565	17.41428903	17.26116246	17.05867613	17.71642271	17.71512176	17.1972322	17.61995215	17.81269194	17.00847876	17.37705632	16.06985267	17.39785437	17.7936177	16.09959952	17.0318966	15.86926689	17.66265754	17.39189128	16.67149594	17.80886857	16.28149627	17.66047954	17.12796779	17.11129266	16.49211795	17.30366422	16.74613762	17.33337534	17.50504587	17.83578609	17.34049259	17.80146129	17.43123263	16.41106586	17.05638391	17.12602322	17.24156292	17.56800287	16.52955895
A2ASS6_peptide106	17.06386631	17.73133842	17.2404508	16.81350716	17.13609826	17.85851813	17.38113975	17.29295266	16.57867691	17.86320778	17.45805084	17.34028587	17.07508592	17.5937521	17.78949097	17.42250494	17.6133959	17.71774501	17.32984121	17.33522633	16.23442404	17.10309723	17.71281222	16.22086008	17.04135783	15.50295822	17.79850447	17.89405638	16.56103017	17.8721626	16.33611993	17.98192406	17.53875011	17.16964244	16.73602606	17.10049452	16.64596647	17.1499102	17.30153381	17.4791776	16.93968916	17.35437672	17.23643749	17.5253614	16.47574639	17.06565884	17.40396788	17.30985144	16.916849
A2ASS6_peptide107	16.65707108	17.33661834	17.20223071	16.496222	17.2105836	16.97156623	16.14400302	16.59131549	16.40734885	16.48792006	16.20374814	16.99993312	17.05688698	17.40502809	17.00293585	18.44852012	17.51933998	17.03624569	16.6473681	17.88304448	16.58749212	16.85215975	17.63708393	16.51557517	16.7186439	17.15412817	17.26435213	16.82597316	17.07467376	16.52861086	17.00159036	16.7107525	17.48600938	17.85625193	17.01939477	16.88339413	16.14454085	16.30933602	16.77362104	17.115437	17.12886845	16.04456265	18.01647074	18.06516819	16.71955053	16.84183596	16.67197005	17.59177302	17.86258307
A2ASS6_peptide108	15.98840632	16.66283499	17.51081029	17.15292236	16.4386479	17.60278812	17.32522235	17.36500997	17.24637153	17.39050761	17.06684808	17.16762215	16.4734636	18.33307655	17.22427274	16.52064244	17.58775008	17.67651584	16.49303001	17.16017465	17.59437029	17.83497358	17.64726865	17.31267568	17.19957794	17.13917053	17.26469282	16.39882488	16.20295851	16.70211881	16.98994913	16.31399533	15.92908425	16.85528144	17.23754448	17.81976587	16.87197726	17.62827984	17.4490563	17.97035045	17.98108985	17.74742023	16.35782893	16.79534194	17.31909211	17.96944899	17.25504307	17.44655352	16.74258682
A2ASS6_peptide109	18.43137619	18.3871962	18.56944171	18.29923535	18.13497045	18.08112916	18.26516274	18.36556232	18.23515165	18.21030528	18.32481172	18.53745632	18.32831014	18.38172017	18.1653516	18.69357457	18.55963612	18.92580592	18.62132146	18.47483148	17.39540141	17.97254909	18.81385728	17.5125757	18.33006699	16.81021711	18.56948963	18.78343568	17.97087131	18.42133871	16.93469195	18.0831211	18.69511741	18.15408634	17.71280882	18.37487949	18.48938182	18.40391103	18.39641109	18.59662875	18.28169512	18.44705996	18.74924318	17.91907598	17.98733909	17.44485393	17.95348229	18.17405134	17.93797427
A2ASS6_peptide110	18.03275975	17.94029708	17.20912694	17.70794027	18.62011011	18.22780279	17.47303838	18.19165875	17.98227512	18.18803403	18.36588897	17.82925658	16.91064737	17.51320203	18.0447982	17.41636727	17.6498167	17.53621537	18.45100499	17.6884288	18.56961196	18.072415	17.75067714	18.35118031	18.39744073	17.80642814	17.83675849	18.68988511	17.87265372	18.34455124	17.86345477	18.39846356	18.10993931	17.98687177	18.83148681	17.84170385	18.25028637	18.61335922	17.94472193	18.02776279	17.92054708	18.36492652	18.17433971	16.58772933	18.20226732	18.29057522	18.87476649	18.25635749	17.29851896
A2ASS6_peptide111	17.20138563	17.51077812	17.81589913	17.9296859	19.02579138	19.08770654	18.13888106	17.52666835	17.63393846	18.85048481	18.33587325	17.40062544	18.82196329	17.94640092	18.51755821	17.89157847	18.02275577	16.85464045	17.40548379	18.30023402	17.89677753	18.21626067	18.12780122	17.86904984	17.75582013	17.84183641	17.54293558	18.3203784	17.68706522	18.30597664	17.44223754	18.33702845	18.28045484	17.87140711	17.21482186	17.37382634	17.00232971	17.37289724	17.50249755	17.46155019	18.00856058	16.74798676	17.91943536	17.40965608	17.32441805	17.15147235	16.2295902	16.21694862	17.81200312
A2ASS6_peptide112	16.52806688	17.00333097	17.5492555	17.19778419	16.69262021	17.46161108	17.29787334	17.06340206	17.00563481	17.0838682	17.25973917	17.08317169	16.82130491	18.03994271	17.33496692	17.5418303	17.52014649	17.41271191	16.88621202	17.8116645	17.24004244	17.30604539	17.49634237	16.96377043	17.00638051	17.38107833	17.44921488	17.02941815	16.83254709	17.26745646	17.28713941	17.1281106	17.10682214	17.37251323	17.14262493	17.22941422	16.63149707	17.12280923	17.50901689	17.74524103	17.83557844	17.16219559	17.21209156	17.45252362	17.17489086	17.61012421	16.96919213	17.78481857	16.69996401
A2ASS6_peptide113	16.94303869	17.10518887	17.29459264	17.21449631	17.16283654	16.86776296	17.18288546	17.02954657	17.20050701	17.36655979	17.28469665	17.18541752	17.18784395	17.37829611	17.25124908	16.83722528	17.25996289	17.07018489	17.07100205	17.0676919	17.06527912	17.26060078	17.15321127	16.7083118	17.13224951	16.99096186	17.08018408	16.94882601	16.87582178	16.74747526	17.25514711	17.39499969	17.44944417	17.61983617	17.3301712	16.80100674	17.08845305	17.34015852	16.99950448	17.46613773	17.459872	17.00114556	17.3270521	16.91326543	17.29705065	17.00318678	17.17596167	17.15434194	17.03926121
A2ASS6_peptide114	15.91160691	16.20890196	17.75665353	17.03961104	16.57054067	17.27537224	16.95310711	17.23022136	16.97827441	16.76014635	16.74047769	16.74231248	16.40134145	17.85638188	16.88350165	16.78097246	17.32725059	17.2990722	16.36251515	17.23888202	17.23608353	17.2952798	17.50324345	16.95003518	16.89655344	17.23583287	17.22641812	16.27236361	16.30460134	16.88830075	17.10752426	16.07590843	16.78743562	17.03878787	17.71660428	17.22371003	16.81265523	17.32946826	17.29625787	17.81836113	17.61657191	17.43687964	16.96581182	16.66033245	17.33257471	17.65842892	17.44840077	17.66935365	15.85275598
A2ASS6_peptide115	16.29634224	16.21329429	17.51344985	17.12195411	15.41129917	16.46763344	17.05143773	17.14345491	17.19749696	16.60830097	16.91612499	16.73672709	16.4025068	17.87596868	16.23278987	16.77152445	17.2776257	17.471135	16.48944081	17.30311302	17.0095218	17.50165327	17.29175244	16.84551659	16.8348901	17.03862675	17.33706607	16.51837143	16.41897579	16.56693623	16.94499209	15.9399359	16.64802568	17.15054567	17.40299075	17.6345777	16.88400049	17.32990862	17.34768064	18.03108985	17.96176406	17.05878845	17.05729748	17.07293516	16.93433023	17.35678441	16.70957057	17.43077377	16.1948502
A2ASS6_peptide116	16.75171669	16.25196297	17.01254595	16.33533463	16.74260406	17.52436376	16.96923596	16.9941511	16.7911216	17.21936877	16.7921034	16.89743197	16.41377092	18.04365472	17.42765813	16.22703811	17.63821701	17.81388944	16.42444633	17.05395692	17.19584182	17.53244352	17.64137297	16.6165787	16.70831602	16.37004965	16.74484606	15.5006858	14.98574873	16.0122594	16.41063355	15.24975959	16.69766508	16.83927692	16.77515371	17.31607262	16.75355606	17.28105817	17.12788796	17.90947609	17.73347471	17.06621702	16.11455919	17.80038497	16.67489695	17.40780145	16.53148559	17.22484372	16.37414206
A2ASS6_peptide117	19.01618235	17.36176557	18.04813332	17.19498512	19.12554558	17.60682422	17.47779537	17.93860309	17.25475038	17.52439145	17.6549452	18.13469428	18.09948299	17.19149135	18.34607494	19.24917259	18.20148496	18.43652063	18.11246271	18.48881001	16.99612415	17.37863783	17.83815867	17.33025822	17.8554066	17.30372604	18.21564933	18.09229754	17.87879525	17.68677492	17.3745724	17.68953761	19.50745667	18.91036006	17.55099108	17.27016128	18.17962521	17.33917631	17.58720732	18.09023802	17.78362886	17.17772513	18.77765678	19.58040009	17.1454383	16.55797659	16.95418815	18.43783674	20.17876723
A2ASS6_peptide118	17.76015331	18.23029296	18.47542104	18.08737449	17.51113606	18.16563245	18.17953615	17.95884581	18.13595428	17.81367736	17.70745927	18.09120181	17.66630264	18.35738812	18.06981693	18.00839688	18.21945385	18.14077695	18.20590487	18.37816938	18.13992269	17.84242554	18.26185113	18.10566009	17.83481404	17.97576783	18.10418977	18.0475939	17.60457082	18.006963	18.12495279	17.72111343	17.88206838	17.87573132	18.05603395	18.10131795	17.9734266	18.06775211	18.13843252	18.17414787	18.38860942	17.92572186	18.25490356	18.27154919	17.89089435	18.33328354	18.0030135	18.40993395	17.76950908
A2ASS6_peptide119	16.57346907	17.40362739	16.63498592	16.33151607	16.53958037	17.42952346	16.67362213	16.46521537	16.01986062	17.43559814	16.43340865	17.13571223	16.72079527	17.22161869	17.40657235	17.62645689	17.51632101	16.96137868	16.8712314	17.19038795	15.43370481	17.00108116	17.66025099	15.73156796	16.66802075	16.35962741	17.72929305	17.1279216	16.28242486	17.32338923	15.92941705	17.48347965	17.12247892	16.8381257	16.15123551	16.81592183	16.10633042	16.23061903	17.06986562	17.09928265	16.69941804	16.86432879	17.29933509	17.41089895	15.96300343	16.78810629	16.62546169	17.26065291	17.37107802
A2ASS6_peptide120	16.41485866	17.07429317	17.13903081	17.36397126	15.74401075	17.04553308	17.33915796	17.05291237	17.06693303	17.71148598	17.7282298	16.86502962	17.32493146	17.44649507	16.97197239	16.52463493	16.84705172	16.67159528	16.15177804	16.61819013	17.23630011	17.36778496	16.61070615	16.10113662	17.33758202	16.84585833	16.69873384	15.88010039	16.54381384	16.90180135	16.9552363	17.39638075	16.55192641	16.81527429	17.54853662	17.36264391	16.84516942	17.27323214	16.45056294	17.50894367	17.47756415	16.75928591	16.72533433	15.5572404	16.77080611	15.82477433	16.54595346	16.92259114	15.27165596
A2ASS6_peptide121	16.98549045	16.7348109	16.84565689	17.06148594	17.34677337	16.61769598	16.68834871	17.04623019	16.85018519	16.86649911	17.25972364	16.9769004	16.91385075	16.93889432	16.7261819	16.14569693	16.70738199	16.8854584	16.91873286	16.4231918	16.79095925	17.19025751	16.32019497	16.3500103	17.28491172	16.81574699	16.45490658	16.69146794	16.77027166	16.90298269	16.75264583	17.01053984	17.23812197	17.18881235	17.41724699	16.72694032	17.38364115	17.23757137	16.73849147	17.16156766	17.19238916	17.19208843	17.2543982	16.64137	17.15957644	16.19622239	17.31766496	17.05276926	17.36908521
A2ASS6_peptide122	16.93161201	16.55758269	17.17821612	16.98498865	17.21200817	16.46402038	16.62022901	17.25645752	17.14107729	16.43041785	16.93060499	17.14779767	16.99428664	17.05648705	16.21767264	17.01877465	17.17795617	17.31488694	17.19018696	16.90660099	16.9840661	16.74412605	16.9236195	16.71611288	16.93726023	16.62096192	17.02865663	17.37536184	17.15225344	16.78699858	16.73201113	16.53546426	17.29918593	17.16896593	16.84204374	16.65913069	17.21392705	17.25158443	17.16244191	17.10131691	17.24515614	17.10275288	17.42838838	17.09058562	16.80096873	16.82668049	16.11000712	17.04181916	17.03481594
A2ASS6_peptide123	16.43307477	17.02764387	17.35599049	16.95850862	16.44796547	17.02914541	16.49660417	16.77012511	16.36952573	16.71368555	16.69368696	17.26343475	16.57889449	17.15192305	16.68623923	17.12396268	17.37839107	17.71960415	17.22365189	17.27950318	15.99802866	16.66758056	17.45793312	16.11189253	16.84155044	15.40350097	17.59909109	17.59916362	16.85507144	17.35584505	16.51829957	16.96091442	17.13252117	16.93642058	15.89177151	16.75785431	16.67263929	17.00660195	17.38894823	17.25283457	17.12005399	17.45824245	17.56167359	17.04479023	16.67556371	16.93530253	16.86217475	17.39628174	16.75118123
A2ASS6_peptide124	16.56043486	16.84072809	15.89528415	16.06704185	18.56598208	17.12453639	16.41260377	16.81658279	15.98674981	17.14273478	16.59483026	16.82980624	17.24417216	15.74367593	17.51013638	18.43695013	16.83309231	16.07620595	17.10352452	17.09917881	16.56339927	16.39548238	16.59904258	16.46701814	16.72063535	16.40527243	16.7553581	17.32782082	17.28032599	16.89246162	16.01018286	17.34564624	18.52513901	17.01461671	16.72011644	15.98767041	16.28134121	16.02589881	16.07755298	16.28610419	16.04763552	15.51525659	17.37995942	17.4336984	16.12652286	15.63458428	15.9098103	17.04573896	18.54840564
A2ASS6_peptide125	16.6923205	16.75685648	17.13802997	16.70975809	15.99980588	16.95717727	16.73362814	16.26755542	16.55063933	16.50650962	16.4272576	16.58834167	16.46259857	16.81430982	16.6346817	17.33502965	17.13082246	16.66209339	16.87080641	17.21530121	16.59402527	16.63599762	17.15689621	16.66052177	16.60201038	16.8224711	17.16102703	16.76214507	16.62084719	16.63856744	16.54413797	16.64544678	16.94545471	17.33013622	16.8412582	16.74685665	16.33816969	16.43673724	16.64974769	17.09124822	16.84769331	16.43384072	17.1718243	16.81919713	16.66916237	16.92100339	16.50271518	17.60661384	17.02474281
A2ASS6_peptide126	18.03087734	17.37706604	18.16691441	17.71502646	18.53114759	17.54099021	17.72924838	18.23397295	17.75035964	17.35886091	18.06183727	17.69658021	17.82541504	17.51859522	17.41518712	17.9639357	18.07147551	18.53298476	18.24570162	18.16222164	17.66793986	17.61130794	17.79321215	17.40491806	18.06328337	17.35883814	18.03330336	18.14796944	17.76390741	18.15476841	17.55144528	17.76595476	18.24858077	18.19662451	17.71410696	18.05113186	18.29593755	18.18425688	17.98433733	18.2685185	17.88349147	17.9634357	18.15632505	17.86477553	17.48811995	17.34248868	17.37894968	18.19169054	17.89019344
A2ASS6_peptide127	16.74761694	16.86113476	16.40180503	16.81408681	17.27878417	17.2730005	17.45780745	16.94387095	17.07849733	17.30467293	17.58472719	16.91205706	17.17065767	16.67283004	17.14740545	16.44423462	16.57213781	16.53503755	16.92477891	16.63308659	16.87498808	16.76885119	16.52883977	16.53566577	16.87141277	16.35375029	16.53017706	16.97461294	16.36341572	17.01447993	16.30958367	17.04686355	16.74168103	16.50789438	16.5961866	16.40663976	16.75419382	16.94715641	16.64959728	16.29245293	16.59231869	16.95262694	17.01895814	16.25344235	17.03582678	16.67841174	15.93800667	16.17482883	16.64791349
A2ASS6_peptide128	16.43698028	18.83641165	18.0734084	17.98168385	15.99645253	18.62948377	16.9394662	17.85888664	15.24282088	18.43638215	17.43643183	18.5347175	17.1449427	18.44145326	18.61889043	17.58648243	18.4003619	17.86983764	18.3259387	17.32092141	16.49799872	17.68420425	18.03389354	16.76979553	17.54373451	15.02446926	18.68840468	18.92696687	17.27777108	18.7468925	17.52098298	18.48776046	17.12588512	16.88569575	16.22563121	16.22432115	16.30283391	17.33988299	18.42309255	17.27840657	17.01583885	18.42766578	17.43513065	18.6489475	15.0018483	18.3649558	18.28126543	17.10365096	16.95308372
A2ASS6_peptide129	16.01590492	14.78538634	16.43578636	15.69583689	17.41587768	17.60897015	16.71736243	16.69069848	16.2209769	17.23130797	16.64528386	16.05293319	16.80716815	17.62175921	17.02917396	15.75972067	16.96509213	16.88028042	15.90732626	16.57311925	16.89348887	17.54617718	16.97539209	15.42695828	15.44538314	16.02171281	15.07771286	14.48076117	15.02538305	14.65108322	15.22728595	14.01568312	16.68548368	15.88600324	15.70403144	16.75284787	15.99480308	16.63320231	16.69453224	16.92304361	16.89256756	15.81888323	15.84052215	17.31377879	16.26322817	16.7327545	15.3759025	16.05946178	16.09208545
A2ASS6_peptide130	15.9643634	16.14143186	16.8277062	16.44441498	16.02331436	16.98465048	16.38266453	16.39425436	16.40911283	16.7113526	15.93157322	16.33699181	17.02493418	16.93255145	16.18059464	17.36617889	16.92198309	16.7058478	16.11902509	17.27752639	16.70425203	16.4962886	16.87905435	15.19953173	16.59513896	15.91895292	16.96293692	17.00633154	16.72920751	16.89112668	16.68588721	17.04011158	16.48512611	16.59926635	14.81425664	16.36096041	15.6979129	15.95701439	15.7368609	16.69168738	17.3787021	16.07790998	17.67967493	16.99754282	16.36590821	16.82787002	16.11066286	17.60777279	16.58125892
A2ASS6_peptide131	18.49626871	17.10265197	16.5624556	17.04036425	18.62192677	18.84217806	17.20111377	19.81680587	17.76004872	17.27736912	17.27497762	18.42979409	17.98028562	16.36036651	17.383733	16.59860356	16.63677084	17.02374323	17.94396085	17.07141334	17.02470764	17.61951634	17.18983386	16.264365	19.75140085	16.16895734	16.34547481	18.49171492	16.15564232	17.61021671	16.40994346	16.79170125	16.67859907	16.60433409	17.05002138	17.08157015	18.05104434	19.47729631	18.43758797	17.05366061	17.37867413	18.11840766	16.98822892	16.81216397	16.74287998	15.63636925	16.54457731	18.41214939	17.07656104
A2ASS6_peptide132	16.29179806	17.01001496	17.03031035	16.42385017	16.95527251	17.11987035	17.22540039	16.81792566	16.61834795	16.84553468	16.96823372	16.68040166	16.35008813	16.85379748	16.98491406	16.8921278	16.87178567	17.09998645	16.90453233	16.99557363	16.13835101	16.2860645	17.13794571	15.9926636	16.53383467	15.64003653	17.09436548	17.05271391	16.56517426	17.19987921	15.89867567	17.06772317	16.77818439	16.87177892	16.43740423	16.54944693	16.44322297	16.83287483	17.0599957	16.86717311	16.92067055	16.70213435	17.19652929	16.62005165	16.48138827	16.51374343	16.45472242	17.09884464	16.46755829
A2ASS6_peptide133	16.41036795	16.9871112	16.6377125	15.96455713	16.75425507	16.67969299	16.21406055	16.17263967	14.92483143	17.64993767	15.88340171	16.54637657	16.62202228	16.52911849	16.89581406	18.2722713	17.01629321	17.01484317	16.39156089	17.69175453	14.62595458	16.04999459	17.33157179	14.80055118	16.1386587	14.49275961	17.31166965	17.40086449	16.58463623	16.98083386	15.56891818	17.52388742	18.79640911	16.68881214	15.3062649	15.71799216	15.12333655	15.31823235	16.02377313	16.29768821	16.06144546	15.64372327	17.50694818	16.9574338	15.08691866	15.99135304	15.29231201	16.77171537	17.63033868
A2ASS6_peptide134	16.45292861	16.04416139	16.42622251	16.03759669	17.20333179	16.37122119	15.98961902	16.77089104	16.2361091	16.39386425	16.51243538	16.6200562	16.84891776	16.65201455	16.57523674	17.46935192	17.08313218	17.00715559	16.86783384	17.18155846	15.99002007	16.4736806	17.0208787	15.9257401	16.42663066	16.05992829	16.71701431	16.75358553	16.55930267	16.43458564	15.69441392	16.18135127	17.1798324	17.20531627	16.28016329	16.72614205	16.17261289	16.38162007	16.64650819	17.02451254	17.21021522	16.15699055	17.91473347	16.75094409	16.23078455	15.89236138	15.05350112	16.94974166	16.8267475
A2ASS6_peptide135	15.97847546	15.8233815	17.07947342	16.10965163	16.19434894	16.27938282	16.30443711	16.54531861	16.63097198	16.46482577	16.3153142	16.06623527	16.85614862	17.00082443	16.31052087	17.06352679	17.17793643	16.83963239	15.7761902	17.68175959	16.32364157	16.2166688	16.83909373	16.10847538	16.49900124	16.66516591	16.89595313	16.16050583	16.04444163	16.05838991	16.61852093	16.27103636	16.63805727	17.14812809	17.00504122	16.76789567	16.3270562	16.31718126	16.45188149	16.83866193	16.96114317	16.10150152	17.12109763	17.40107693	16.54243067	16.40817829	16.47960407	17.23326376	16.74410019
A2ASS6_peptide136	15.69553665	15.70671087	17.08050974	16.44594544	15.26536094	16.49972291	16.49817761	15.81146168	16.28608915	16.16526016	16.01997765	15.972904	16.01848044	17.08890111	16.26835517	16.80541856	16.97800326	16.67221207	15.48182422	17.2938383	16.19967788	16.54246574	17.17084305	16.40632695	16.31332017	17.05256055	16.91170314	16.16365805	16.18702732	16.26960953	16.6644098	16.32441945	16.54120456	16.96936126	16.9667236	16.47397145	15.93829858	16.13961718	16.2699616	16.93123702	17.10281214	16.096328	16.72282408	17.21363331	16.31454796	16.63791234	16.21027268	17.00832537	15.64025298
A2ASS6_peptide137	16.59901023	16.26389508	16.85086372	16.30679639	17.19092578	16.74621892	16.81492209	16.65629503	16.41160349	16.68381022	17.05147499	16.39484167	16.49835944	16.95876246	16.73065431	16.87815725	16.95208239	17.12310154	16.7024068	16.89504522	16.39018293	16.60363923	16.92842942	16.42326997	16.36978399	16.31504944	16.85732188	16.60419057	16.72743704	16.93178972	16.36392649	16.55885717	17.04999311	17.07923917	16.53650735	16.6318612	16.67677436	16.65732106	16.75246925	17.0972785	16.79682523	16.63310459	16.87324808	16.96922194	16.51456476	16.61512418	16.25422804	17.23850105	16.78870666
A2ASS6_peptide138	17.26366132	17.85913729	18.06558511	17.62996153	14.60693251	16.91769748	17.38354624	16.24828452	17.0565519	17.29859755	16.90117291	17.04178526	17.14979609	17.3393482	17.50462228	18.26162867	17.53226544	17.16693328	16.9324112	18.03051316	17.20062248	17.35360732	17.57842643	17.51595691	17.1668192	17.74256466	17.66896821	17.2184181	17.48033712	17.16307947	17.4427101	17.986494	18.48052445	18.37959003	17.9792622	17.18636256	16.81460714	16.5849489	16.55684655	17.79789062	17.55252573	16.94926422	17.57591289	17.81857823	17.03062252	17.24762752	16.9335407	17.50884405	18.03384883
A2ASS6_peptide139	18.07816585	17.16227524	17.37553687	17.45319371	18.62854861	17.37311478	17.74266345	17.82210327	17.6355347	17.6184587	18.274496	17.72376465	17.52146299	17.17491058	17.38709317	17.37261627	17.54807996	17.66363271	18.04214057	17.44633196	17.19526144	17.43362736	17.00619147	17.33584417	17.72674357	16.87224984	17.13342569	17.92631181	17.82161129	18.00085488	16.88245987	17.60584268	18.22650276	17.91917842	17.75376264	17.70382204	18.33844199	18.02437497	17.7318461	18.19713336	17.37688056	17.71486483	17.77919992	16.74973204	17.34636716	16.72970748	17.4696079	17.69092096	17.63879142
A2ASS6_peptide140	16.57488688	16.43746323	16.10890291	16.15593487	16.87957854	17.10158729	16.63640525	16.5015665	16.3381505	16.81829137	16.47200112	16.54742087	16.48975603	16.37440159	17.21829432	16.68279304	16.58909512	16.16127611	16.10834992	16.54324722	16.57780449	16.55648881	16.47765016	16.21466684	16.30069655	16.6389573	16.39113085	16.12344601	15.70643304	16.0827936	16.16415676	16.52733188	16.65318511	16.5862737	16.70923695	16.59853155	16.38905941	16.39161043	16.40355334	16.65345872	16.49244082	16.05118261	16.62571939	17.26693804	16.39904661	16.31732311	16.33334399	16.67449785	16.82308968
A2ASS6_peptide141	17.35850026	17.86268724	17.83202329	17.88659176	18.3601118	17.52564229	17.4392815	18.05288117	17.88344382	17.27183072	18.09358684	17.7913712	17.19607045	17.97640399	17.37672072	16.53239451	17.69592821	17.13271584	17.44686852	16.93792271	17.54504715	18.01994505	17.27575464	17.1234673	17.88737772	17.2320688	17.23279573	16.84462682	17.30498351	17.77009676	17.41992701	17.34640553	17.06793264	17.62413387	18.40296412	17.50401746	17.81387826	18.10025914	17.57888293	17.7942146	17.97528833	17.81620913	17.32378415	17.02849094	17.93861439	16.68260029	18.30488331	17.53818806	17.53176239
A2ASS6_peptide142	15.75157496	16.33891476	16.60418877	16.85678102	16.08460841	16.53511356	16.14688398	16.39635611	16.54320375	16.86939673	16.81757471	16.19646073	16.38250861	16.84409175	16.56079852	15.92211652	16.58153528	16.02665684	16.04011966	16.31568266	16.67024904	17.18273536	16.37897778	15.59626305	16.8096915	16.55881642	16.31139912	16.37199869	15.90146026	16.52859653	16.79798716	16.77190471	15.91522189	16.63761005	17.02506235	17.13245587	16.16987987	16.59965374	16.51739272	17.25966015	17.08537915	16.51020498	16.53377864	15.0488117	16.71420485	15.53882638	16.62037813	16.68967021	15.16930235
A2ASS6_peptide143	15.25897758	16.22207568	16.01656258	16.15465107	16.85486409	17.26687049	16.25880411	15.7557019	15.84758052	16.81651255	16.54430381	15.91813019	16.8469441	16.37853701	16.89323686	16.43330743	16.42404713	15.17421401	16.23856479	16.22220062	16.49932587	16.32371389	16.26559519	15.76627678	15.56182438	15.67974601	15.7590053	16.273255	16.3094172	16.15177234	15.41574809	16.62584693	16.63235788	15.72482602	15.50243564	15.8688366	15.11430169	15.73925983	15.68828804	16.13290515	16.30555522	14.85644915	16.28297517	15.06226631	15.22108133	15.62918135	14.52395388	15.48050448	16.58052948
A2ASS6_peptide144	16.25863592	15.90650292	16.52153017	15.98811488	17.27688014	16.36017796	16.68236499	16.62451253	16.2334084	16.38740533	16.80906769	16.03631943	16.08107248	16.32957872	16.36851836	16.54850061	16.61464639	16.84309109	16.51645006	16.6809787	15.97594233	16.03304983	16.51153889	16.00745136	16.22254164	15.7305948	16.54083457	16.54519644	16.43746995	16.82201716	15.81368151	16.50410485	16.99616221	16.94155151	16.63682324	16.36666639	16.59644744	16.55931996	16.66695996	16.87023888	16.38391521	16.22807551	16.88609188	16.47986326	16.05740209	15.9548953	15.88664501	17.09378272	16.72290908
A2ASS6_peptide145	15.68444294	15.73684728	16.5045382	16.0802972	15.53196763	16.33762933	16.26409831	15.78896788	15.9340946	16.37555129	15.97632205	15.81581022	15.91012939	16.99607302	16.54169466	16.35281143	16.61384555	16.62173507	15.45586833	16.94880189	15.95631481	16.36867017	16.5391578	15.92264988	15.96149918	16.25028467	16.55297468	15.66835639	15.47736981	15.8594645	15.809671	15.91689755	16.4034741	16.37927805	15.77192436	16.52141227	15.65526881	16.07828447	16.32004981	16.89109405	16.85766857	15.92899506	16.70137516	17.1299627	16.05979321	16.34340272	14.93360936	16.63507845	16.30835912
A2ASS6_peptide146	16.88941466	16.90739016	17.36848111	17.183062	17.83200867	17.26475901	16.99313563	17.99365669	17.52048132	16.8541235	17.26905236	17.99144435	17.4475141	17.78223449	17.2056394	17.38003596	17.72528958	17.56636935	17.48781327	17.80520515	17.17569072	17.56571205	17.53786748	17.1034944	17.38430817	16.94401041	17.37707928	17.62990693	17.30420884	17.22461119	16.87521558	16.41159213	16.88861674	17.63209816	17.36971902	17.63537283	17.43751411	17.7734045	17.73601257	18.13619029	17.79858101	17.89443534	17.84592376	16.52330784	17.28027897	17.55457319	16.88700685	17.95577481	16.64883115
A2ASS6_peptide147	16.95387845	17.1433149	17.38145498	16.60714272	17.31240447	16.55341224	16.88531683	16.89306623	16.30671956	17.61129706	16.61874766	16.84247413	17.0141584	17.50336407	17.28231649	17.96000903	18.01617813	17.62304967	16.48524359	17.39352303	16.10570704	17.35750226	17.96453686	15.90370728	16.87813613	16.16069838	17.45636303	16.59786283	16.71825869	17.22138501	16.20675542	16.96918249	17.49563189	17.46460095	16.6839424	16.91171541	16.39229572	16.53200115	17.0370725	17.54754228	17.29003752	16.68565663	17.40212434	17.52118029	16.68198582	16.67278935	16.56322161	17.45859444	17.93328144
A2ASS6_peptide148	15.81833862	15.28736693	16.54831136	15.99986218	15.80430226	16.08480618	15.90904489	16.3033082	16.06475987	16.35506164	15.96658798	15.99881991	16.1457067	16.9112346	16.34201993	16.86962796	16.92693089	16.64052002	15.53604592	16.7983612	15.74495686	16.65379871	16.38715584	15.81117959	15.84858362	16.11645355	16.53600512	15.60312352	15.68907113	15.62443411	15.83918815	15.41454092	16.21298015	16.56120851	16.34160394	16.45090377	16.01879747	16.02015053	16.45998888	16.90120029	16.63337726	16.10020509	16.47389799	16.82718813	15.88430754	16.28521563	15.44900292	16.775146	17.05193601
A2ASS6_peptide149	15.5636993	15.47841076	15.06450806	15.28484444	15.8038109	15.51942514	15.47715077	15.16195229	15.24373013	15.5553421	15.27187976	15.17086715	15.55751113	15.0836202	15.74147018	15.78617132	15.5157974	15.07016048	15.3852415	15.66208397	15.44943551	15.57991949	15.51478086	15.52686144	15.37477944	15.57919289	15.4818212	15.42585721	15.36092696	15.36262098	15.20269616	15.6112666	15.93070353	15.69542679	15.80295718	15.5642511	15.25317216	15.14026526	15.2540779	15.42889915	15.13845307	14.95880561	15.84576328	15.65190713	15.3528146	15.3847698	15.11762523	16.0279981	16.13741306
A2ASS6_peptide150	15.26025651	16.16968286	16.85358224	16.44322658	16.55536369	16.75886829	16.39949129	15.96567195	16.22859256	16.45761606	16.51069995	15.94031103	15.60082499	16.98314519	16.42407759	16.16804304	16.37386484	16.1665816	15.5999335	16.41588899	16.38820733	16.4598854	16.53367166	16.24963629	15.74666433	16.38886426	16.42394386	15.83712804	15.9290195	16.36935572	16.27901157	16.18344942	15.57105893	16.22010366	16.49075382	16.41456577	15.50813297	16.0955566	16.48057798	16.74933168	16.84610818	16.01868467	16.21263906	15.76789673	16.56594634	17.17368277	16.23441393	16.89811169	15.67377857
A2ASS6_peptide151	17.04762895	17.1006751	16.96994371	16.77604089	17.70492044	16.94931689	17.34161732	17.66823858	17.30793474	17.23951098	17.54788712	17.37050002	17.22008249	16.91714422	17.04298747	16.96148075	17.00869458	17.12014943	17.40911825	16.87830931	17.36083172	17.05252627	16.99939625	17.03853953	17.19007541	16.877148	16.68014561	17.39829032	16.86628273	16.95463086	16.88274411	17.14691894	17.15419367	17.49775556	17.69067225	16.16444783	17.3386545	17.38844822	16.90885546	16.53882879	17.28436657	17.22500104	17.53866635	17.01889635	17.29715521	17.30972768	17.60442915	16.85666168	17.19900832
A2ASS6_peptide152	15.75553282	15.75051737	15.90598235	15.63024841	16.58719012	16.59016433	16.26233947	16.17456756	15.90484198	16.53796982	16.0828487	15.90634745	16.13519917	16.34368352	16.95060809	14.60062239	16.05094465	15.78469257	15.39401196	15.26099194	16.2076712	16.57066529	15.59804437	15.54838444	16.25400154	16.192946	15.44087369	14.99414652	14.8666936	15.44682029	15.57506853	15.32223051	14.99656779	16.22789205	16.778517	16.21350123	15.74378714	15.93646828	15.87048256	16.44886617	16.3776059	15.69665813	15.45775527	16.43073155	16.09787164	15.9805329	16.15574136	15.51881181	16.01251786
A2ASS6_peptide153	16.098807	15.96144002	15.97902725	16.03108585	17.39460875	16.22016191	16.72102649	16.8096577	16.19307018	16.57553639	16.90312634	16.25161475	16.67119653	16.3472507	16.47629576	15.24564311	16.29542319	15.94976874	16.33868139	15.49649768	16.2264638	16.25752619	15.33891997	15.7255629	16.82041696	15.44108047	15.60077673	16.53709657	15.58756217	16.28606664	15.36520791	16.5088962	15.87288291	16.12657821	16.79683975	16.15768335	16.43026547	16.30796788	15.96434022	16.55037259	16.21923881	16.03655295	15.69474426	15.57744865	15.78135116	15.35917863	16.02511471	15.73842406	16.35731156
A2ASS6_peptide154	16.53034491	16.95374876	17.21546794	16.58341964	15.90452344	16.69869446	16.88102247	16.67753765	16.51085643	17.20265881	16.51593066	17.34115163	16.69518126	17.66962481	17.47216745	17.3714307	17.7396573	17.30999197	16.4688507	17.57011397	16.39736245	17.22787341	17.87571704	15.92280092	16.60620613	16.44558877	17.38803446	16.54491806	16.26267693	16.83250875	16.11199587	16.9383966	16.93212189	17.05087256	16.40199476	17.21787551	16.50202981	16.88467409	17.22433771	17.66132005	17.52497096	17.05744826	16.99448122	18.2996599	17.0217713	17.23976534	16.7506933	17.40236512	17.00467218
A2ASS6_peptide155	15.62881792	15.25025473	16.41081649	16.13141009	15.57052846	15.81025115	15.53969613	16.39434045	16.21858381	15.1100804	15.83931091	16.00975938	15.7291736	16.46455694	15.27103309	16.25181889	16.48631969	16.46514998	16.00242475	16.40192565	15.47376529	16.08727448	16.3757126	15.98280221	16.05977788	15.73274811	16.29533856	15.92675981	16.11400541	15.74283488	15.75702545	15.38124856	15.86900839	16.47710975	16.06391447	16.67302701	16.30045502	16.35909935	16.65524573	16.77788266	16.48753316	16.44300392	16.52539876	15.92761111	15.94238919	15.96961235	15.7014449	16.6487927	14.91966013
A2ASS6_peptide156	14.94396388	14.98125988	15.49146863	14.74018364	16.30481316	15.67787093	15.40323832	15.43908661	15.0754362	15.5863691	15.86546194	15.12376935	14.84106453	15.5478162	15.47553545	15.2553674	15.36852317	15.6524228	15.3583171	15.60023858	15.07870351	15.33603785	15.7754362	15.17078914	15.31013679	15.05659607	15.50201077	15.53191436	15.51726041	15.95262326	14.55361787	15.74118628	15.49635529	15.7008203	15.30579887	15.58131413	15.34096021	15.49427687	15.50104931	15.68802017	15.87148835	15.57038224	16.00930008	15.30489732	15.60283547	15.35918584	14.0851515	15.1962161	15.7269075
A2ASS6_peptide157	15.35627127	16.13909269	16.2249457	15.57426801	15.28067064	16.10194916	15.97199494	15.38419015	15.21985784	16.1551443	15.62413307	15.5471879	15.59903931	16.18282836	15.58888462	16.64423068	16.64437632	16.28666691	15.70623529	16.67360177	15.04963813	15.78818199	16.58495501	14.51778573	15.33495779	14.74985475	16.18774811	15.73435516	15.52146842	16.03394086	14.56824139	15.9748129	16.36598959	15.99071265	15.09031151	15.69664232	15.26418384	15.39084914	15.62492107	16.38034368	16.31041363	15.35218154	16.40473433	15.87502713	15.78638194	15.8092972	15.2270624	16.95220071	16.41895308
A2ASS6_peptide158	16.31673971	15.42471374	16.15093346	15.74462205	16.39631548	15.47403949	15.67719676	16.1992826	15.88293849	15.36932869	16.0877728	16.03116637	15.94003673	15.95704241	15.39441641	16.4173705	16.39996349	16.58317814	16.13637543	16.61952513	15.5149066	15.65284655	16.17831411	15.51536049	16.03514775	15.21538215	16.23400097	16.33065212	16.42521242	15.95732839	15.43384278	15.58917072	16.64927265	16.34351256	15.89302545	16.05807875	16.2582604	16.09033532	16.02734466	16.53209566	16.00494909	16.08178553	16.64202855	16.07729377	15.56709446	15.32776042	15.26689256	16.68544274	16.56658029
A2ASS6_peptide159	16.26911607	16.4661432	17.45965377	17.10251585	14.17046105	17.14178937	17.39512744	15.95748157	16.87677348	16.81428812	16.67378957	16.74351408	16.54037901	17.45653014	16.89408359	17.77404818	17.5355915	17.4467755	16.61501003	17.52404186	17.00793743	17.15513843	17.35209771	16.78632595	16.77451941	16.81369785	17.75137375	17.02866444	16.66520909	17.28896865	17.13397427	17.08932749	17.16888875	17.08106247	16.47232397	17.15013807	16.21129871	16.66384556	16.97921122	17.59499843	17.18091461	16.69479405	17.15048328	16.70804946	16.3347556	16.83944359	16.12215759	17.56274062	16.35503983
A2ASS6_peptide160	14.70960004	14.99161301	14.27272427	14.32906593	15.64327007	15.05984847	15.72916596	15.32705959	15.07190082	15.53254324	15.65905431	15.04049234	14.94387319	14.87224671	15.34171895	14.69982247	14.8314065	14.94303119	15.22893073	14.98699414	15.30466441	14.74838008	14.41535238	14.95940574	14.88495927	14.67363156	14.69399898	15.24184076	15.09772246	15.06516416	14.78739719	15.46787044	14.74136378	15.73703732	16.36829708	12.58321193	15.05692055	15.35075052	14.98767814	13.0213908	15.26227797	15.27139314	14.97493106	15.30846518	15.5787171	15.45958845	16.62198952	15.74381728	15.59981393
A2ASS6_peptide161	15.31960987	16.34876592	16.31140365	15.98491535	16.09012527	16.74836303	16.77062243	14.70757589	15.64563394	16.84717305	16.41848518	15.03847671	15.56665067	16.6460794	16.61775789	16.16836576	16.07544216	15.72295568	14.66234564	16.06379469	16.29683547	15.93683842	16.4120179	16.04039582	14.7792315	16.27734474	16.110626	14.82890317	14.99094583	16.13495358	16.04844111	16.59793973	15.6322449	15.63676137	15.61144416	15.64750933	14.38872475	14.89745051	15.52819681	15.64295608	16.20212982	14.90193329	15.30863512	16.66318528	15.72665217	16.39046777	15.44773704	15.70421869	14.94558184
A2ASS6_peptide162	18.01879336	17.78043866	12.61766361	14.44801711	18.17240431	17.81737464	18.03280442	17.33177425	16.74095651	18.38043191	17.6443671	17.40743937	17.63128135	12.77701082	17.98293827	15.15514285	14.63023319	14.95429674	17.47138665	13.87825783	15.98543529	14.77478148	13.86046646	15.65199538	17.11293006	13.96560857	14.75924257	17.76520828	14.79977053	17.5844886	13.28840679	18.130929	16.19175245	14.22398423	16.39017188	14.5590592	16.86926127	17.0136553	14.40589123	14.22349773	12.88903029	16.96375594	14.88965079	13.75989723	14.82249625	13.13347934	16.35573452	14.31212421	16.01270967
A2ASS6_peptide163	16.65429731	16.35843491	17.16262097	16.6141348	17.38907039	16.78067634	17.06976776	17.05243472	16.85641461	16.99127022	17.10899858	16.92524373	17.03829815	17.21625108	16.95391753	17.15022844	17.37217655	17.52936754	17.03431461	17.62693221	16.66428318	16.74815134	17.11887144	16.69558992	16.73960169	16.48233585	17.29188069	17.0068457	16.98963029	16.93554402	16.40796456	16.67596558	17.10139961	17.08205551	16.58418588	17.06215487	17.03994391	16.91064244	17.13548362	17.57982314	17.11798889	16.84678825	17.11074299	17.050366	16.67574121	16.58096845	16.05349468	17.94599565	16.99304583
A2ASS6_peptide164	14.40130498	15.8739914	16.42885426	16.47333661	14.46303682	16.6751863	15.94492418	14.92535556	15.71141546	16.57618181	16.21884461	15.05596241	15.21550442	17.02239593	16.0601586	15.73641765	15.89578624	16.17029565	13.53478224	15.70180187	16.13876025	16.64826467	16.68022396	15.08918155	15.47755478	16.43590284	16.30123168	11.46432756	15.02771731	16.26648809	16.19398423	16.34714464	14.53021902	15.84128517	15.82903755	16.52504128	14.21845318	15.32069879	15.35148186	16.43154655	16.92000175	15.61278133	15.63504367	15.16221407	15.91984486	15.08389213	15.17802302	16.28470605	12.77129907
A2ASS6_peptide165	15.55754686	16.02409904	15.83338501	15.490265	15.90317468	15.72485762	16.14005419	15.47909598	15.68912328	15.90127292	15.9534408	15.33085644	15.52096075	16.05615522	15.93369431	16.09985427	15.73253342	15.98537555	15.14261371	16.03659666	16.38085195	15.77769691	16.2543692	15.87881733	15.1413103	16.18713225	15.69320685	15.4130738	15.3496963	16.10490297	16.09906089	16.11198088	15.8083646	15.93136295	16.22411751	15.20799876	14.94415874	15.48984676	15.59601819	15.39438898	15.86592819	15.42981988	15.67718823	16.50782502	15.68130051	16.35971527	15.92911141	15.95277607	15.70313881
A2ASS6_peptide166	15.49502431	17.35580974	16.63258822	17.00039837	14.06157153	17.67204525	16.84576001	15.48216586	16.55532326	16.81754946	15.88490598	16.54543001	16.48791398	16.96902136	17.15852536	17.36240875	17.03760826	15.70701637	15.66809872	16.91318318	17.10278711	16.67060242	16.94285331	16.45375536	16.14974026	16.82171637	17.11837016	16.064111	16.16197684	16.4864282	16.75061508	17.34996677	16.31339552	15.84430092	16.36050347	16.43122774	14.8467692	15.26959774	15.93185215	16.53708175	16.85332694	15.80536927	16.11861198	16.8361425	16.18689566	17.13328064	16.80197532	16.66339561	15.79512399
A2ASS6_peptide167	16.366501	17.04721257	16.6803973	16.29699631	16.81032402	16.34748719	16.34213679	16.30751256	15.7074632	16.9496242	15.9762098	16.33084686	16.61965601	16.85785145	16.64516429	17.83272841	17.38057293	16.87146517	16.17233281	17.255914	15.50107926	16.68849885	17.36758794	15.3854092	16.29922401	15.68429141	17.0689102	16.33805297	16.31949931	16.73111251	15.61170014	16.76323731	17.15771991	16.91730912	16.21841148	16.40905793	15.64487163	16.10666457	16.33742131	16.99369924	16.98239376	16.22500003	17.19875847	17.19421682	16.28324271	16.2684834	15.97774933	17.24632245	17.80629422
A2ASS6_peptide168	16.90702114	17.36558069	16.78088492	16.22508111	16.27636733	15.37072663	16.39836586	15.88507855	15.7038992	16.74124148	16.41190035	15.91461658	16.88770154	16.46748984	15.67111922	18.55943346	16.85736257	17.19275359	16.39482513	17.75587902	15.16720348	15.89526389	17.03054989	15.33325271	16.16644045	15.11768788	17.36058699	17.06690683	16.49582333	16.74774613	15.15646872	17.28494234	18.81778245	17.26676392	15.45569782	16.12355799	15.51323111	15.66688881	15.91068878	16.79718152	16.36237801	15.31734541	17.56140543	16.74164437	16.44794628	16.05514985	15.43247716	17.89099559	18.75307573
A2ASS6_peptide169	15.546198	15.63867029	16.17439816	15.92084815	15.88631745	16.10531864	16.31665773	15.4042294	15.76519224	16.35865263	16.50378262	15.61416256	15.48090739	16.07413987	16.14953249	15.83202193	15.94737905	15.86625964	15.47362098	15.73435447	15.73495566	15.67283719	16.02479893	15.61283237	15.45673696	15.5580536	15.8013402	15.70412242	15.68590083	16.14165724	15.6339976	15.92023512	16.01106436	15.84532619	15.15680891	15.54306423	15.42157581	15.60039923	15.68126985	15.80029032	16.2548442	15.47189706	16.23680868	15.79206209	15.48584297	15.83841666	14.59846724	15.72777371	15.29517595
A2ASS6_peptide170	15.03424023	15.48802902	16.68837435	15.84417964	14.98467476	15.72787747	15.69310167	15.63023415	15.39988627	15.60745464	15.73054927	15.51205587	15.43021884	16.09186027	15.09470894	16.16399187	16.37515938	16.2598138	15.40894993	16.57861102	15.25223448	15.34781697	16.30745879	14.86335904	15.69286453	14.69997739	16.62506489	15.70941917	15.6503427	16.05246201	15.34745379	16.06300463	16.11186857	16.23498085	15.56800432	16.04686579	15.34683581	15.71571942	16.06236642	16.31514945	16.07640256	15.73647178	16.45794113	15.70959831	15.78246089	15.93865102	16.08914147	16.94593854	15.63914164
A2ASS6_peptide171	17.17674274	17.07745321	16.89468019	16.90682665	16.14157147	15.90977037	16.10536175	17.13142004	16.3915472	15.9131103	16.53387374	17.4225853	16.85871149	16.78254748	15.95485544	17.09254795	17.26823166	17.69794583	17.46272076	17.26401997	15.94879297	16.56868345	16.95801168	15.64404728	16.93626972	15.07757185	17.29320082	17.66310047	16.78593641	16.46998125	15.4531325	16.21736925	17.64864521	16.76245009	15.71702746	16.78797217	17.00544952	17.26780354	16.99597077	17.41683655	16.74177745	17.25183733	17.28382872	16.78131655	16.1715468	15.97515057	15.71655921	16.86946958	16.6744715
A2ASS6_peptide172	14.73726546	15.43895189	14.97302455	14.20490497	14.95828283	14.79139608	14.58974668	14.0465678	13.76425418	15.4881296	14.71848436	14.15834051	14.97411794	14.98840076	14.82633953	16.53428543	15.3875053	15.21828116	14.83903129	15.89876117	13.38689559	14.50070652	15.6314332	13.59598666	14.34903213	13.50617742	15.65261681	15.41427919	15.24810511	15.29404035	13.56301447	15.97243504	16.65018384	15.64307071	13.54766212	14.73610784	14.00926589	13.85081356	14.92141925	15.1076685	15.0221565	13.86455537	16.26873252	14.97352592	14.05140749	14.229169	13.34647208	14.48986831	16.58099576
A2ASS6_peptide173	16.67873049	17.04342521	17.15585585	16.8239692	16.33620906	16.80785501	17.06670785	16.36219556	16.46033931	17.14163676	17.18963624	16.92366943	16.60619399	17.31704551	16.91231322	17.03818813	17.125508	17.52633525	16.54498901	17.28943641	15.96972984	16.53621998	17.37023982	15.56553446	16.60670881	15.12665983	17.32769292	17.35033445	16.45008381	17.0020433	15.40105818	17.12350264	17.55524305	16.77094411	15.72321318	17.02117342	16.47620285	16.65492827	16.83086794	17.44627089	17.18851569	16.70937906	17.19601809	16.37823454	16.32618095	15.93311427	15.0987197	16.4934779	16.24331771
A2ASS6_peptide174	14.63703477	16.33012124	16.09545369	15.56683494	14.86988786	16.37909995	16.5058861	14.47251271	15.59661507	16.51359565	15.78375691	14.64816897	15.27413181	16.30236214	16.53719366	15.36471738	15.39285844	14.87953498	13.98965868	15.45323354	16.52302789	15.7313433	16.50240003	16.13320806	14.29073867	16.60620666	15.59408162	14.16930142	14.58107817	15.83621285	16.36775685	16.42954888	14.59553687	14.91872379	15.68320011	14.99643529	13.27949673	14.36100833	14.94527905	14.57725413	15.87095788	14.44200502	14.85042102	16.3606667	15.62236002	16.64023306	15.84774791	14.85779302	13.94377262
A2ASS6_peptide175	16.05709576	14.51356811	15.39411378	14.16885804	14.29804473	14.05840293	15.68359936	15.44186976	15.28598094	15.51568629	15.24413069	15.37689309	14.73829847	16.78875681	15.53599719	15.35069147	15.37313333	16.95209367	15.26378476	16.06200376	15.41681283	15.51447176	15.47767331	14.86856006	14.26614218	14.90594187	15.08135741	13.41278918	13.91031938	13.13474071	14.27652564	13.67024525	16.32924304	15.44236124	14.79511398	16.44681528	15.51147607	15.33302404	15.4696712	16.63733471	15.87901241	15.42713686	15.28036956	18.05808025	15.73593069	15.70486897	15.33887644	15.6971457	18.10732452
A2ASS6_peptide176	15.24081809	14.73840685	15.53665723	14.86288326	16.75952236	15.43195372	15.02129781	15.48365603	14.69552716	15.22477133	15.7655445	15.16495257	15.39073739	15.1914866	15.59671866	16.67145042	16.01333234	15.50054012	15.59804765	16.2817677	14.61323331	15.15132049	15.55663488	14.79460236	15.26229098	14.85158178	15.78921221	15.74360029	15.97410861	15.4544276	14.5620351	15.36430282	16.71568229	16.6317327	14.98414221	15.31949661	14.99638455	15.02992257	15.6944225	15.98633187	15.58364205	14.62752916	16.80728623	15.2205239	15.02136254	14.3516921	13.66405509	15.43295967	16.87092466
A2ASS6_peptide177	15.44638681	15.7611654	15.30492141	15.05035829	16.21879137	16.1003003	15.49210956	15.62500156	14.83398225	16.53071976	15.67924116	15.80539511	15.7936378	15.56840376	16.68490716	15.99153243	16.20809829	15.60334533	15.6212559	15.58081379	14.05187476	15.57849036	15.52397105	13.54612086	15.23658948	14.06733043	15.84532086	15.65496725	14.94096446	15.8026946	14.25123396	16.50713159	15.84710902	15.71185597	14.77062103	15.52412201	14.93419697	15.06209487	15.57643297	15.86734061	15.59105034	15.38390685	15.96380064	15.17990112	15.11606507	14.45027579	15.13835545	15.24621226	16.14509964
A2ASS6_peptide178	15.35832227	16.45532772	16.527885	16.47863154	15.61079008	17.20663178	17.47209606	16.13608893	16.38008171	17.29996933	17.03457451	16.5212381	16.60635048	16.81626584	16.96091409	16.89393589	16.76169631	16.51382209	16.53228612	16.84572578	16.18645502	16.41058254	17.26643591	15.94207074	16.67677633	15.14864801	17.14406516	17.11650389	16.14362233	17.27025934	15.69746143	17.46280711	16.26734445	16.49158326	15.35660587	16.09398425	15.6054136	16.72702985	16.83295394	16.53369501	16.94718684	16.71971989	16.60583381	15.98446933	15.79258773	16.1856883	16.16549537	17.13294295	15.16762639
A2ASS6_peptide179	16.32969595	15.30578439	16.97928705	16.12098888	15.55036801	16.10824799	15.93004038	15.73947177	15.87884155	16.02106459	15.76247492	15.79231241	15.55307241	17.48618575	15.85450697	16.37819445	16.86763185	16.90465614	15.36651223	17.11306053	16.08199673	16.51190088	16.84845343	15.83274799	16.25980249	15.90781999	17.06936532	15.85469482	14.86045422	15.94966246	16.01949905	15.36604675	16.84511416	16.01196573	16.24282812	16.40198935	15.63009308	15.96550722	16.17430363	16.7921439	17.16844955	15.69965891	16.64297084	18.01046021	16.09613507	16.07063256	15.62579505	16.28488148	17.29602811
A2ASS6_peptide180	14.79341205	16.23965065	15.93957147	15.53174846	14.75276127	16.37691071	16.25989291	14.97208457	15.58910338	16.21490046	15.82768593	15.74106496	14.98955745	16.08784331	15.81941241	15.71608403	15.82717003	15.60610475	15.22321938	15.64926781	14.94945159	15.36473706	16.12012668	14.8416054	14.89552666	14.55258844	16.00506595	15.58487282	15.20070753	16.25706887	14.92396975	16.23533811	15.0934512	15.06402709	14.97467981	15.28037159	14.48644189	15.08348332	15.70197053	15.37787494	15.65080782	15.48764913	15.6868681	15.61051196	15.42767829	15.91215767	15.76830258	15.840148	14.97525726
A2ASS6_peptide181	16.53281872	17.01130953	12.92973599	15.23337474	16.52172058	17.53709133	17.53531807	17.33162677	17.57641571	17.32866612	17.46951529	17.604043	17.12939101	14.1668285	17.37735416	14.38194921	14.99018987	14.65088902	16.81472619	13.74557489	17.5730265	15.88767878	13.8901891	17.45694343	16.99420015	15.86351985	14.51769529	16.84742823	14.94270167	16.95669452	14.96156986	16.76108546	14.36151198	13.68436928	17.845051	15.02641613	17.12639116	17.42715906	14.89721518	14.8145242	13.61900729	17.14080529	14.26345063	13.46105188	15.98095318	14.6823088	17.19006696	14.21806866	13.97950787
A2ASS6_peptide182	17.1805741	15.58961564	16.86117168	15.72060693	17.55063821	15.31327626	14.97980639	16.71139821	15.6881329	15.2047788	15.05830182	16.20255489	16.46154425	15.56582155	15.68977748	17.56131411	16.58906006	17.30063312	16.94373354	17.40049237	15.40235674	15.60736539	16.43532087	15.5855443	16.66527297	15.91473993	16.819216	17.03502374	16.51536667	16.04844862	16.27456702	15.91731483	17.84868668	17.67450324	17.15778085	16.28579694	16.87930066	16.45323688	15.96320932	16.43784246	16.31477615	16.15381872	17.42179658	18.22067534	16.29524517	15.62245199	16.5786686	18.59020227	18.81932937
A2ASS6_peptide183	15.88168973	15.73753707	16.89782662	16.39839709	17.17012629	16.76939938	16.44517535	16.69119599	16.38846495	16.30536551	16.68792446	16.27688034	15.88340367	17.02020517	16.46093071	16.47630557	16.85416147	16.88072435	16.4562033	16.9273233	16.41124757	16.52379635	16.8450663	16.07838716	16.38784323	16.04630043	16.75271928	16.43378907	16.37912449	16.86548723	16.41999668	16.47628929	16.29491372	16.9401272	16.56692026	16.77163386	16.42736152	16.79287077	16.76829319	17.04424481	17.04451456	16.74579191	17.15379218	16.27330287	16.65948195	16.70756019	16.39099569	17.19174604	16.15388435
A2ASS6_peptide184	15.1511834	15.58397028	15.86941374	15.9958703	14.66049794	15.20937394	15.07395569	15.92133615	15.85619251	14.63859935	15.06725982	15.95259792	15.37015144	15.94439275	14.73585914	14.72279157	15.6012253	15.14419058	15.27153877	15.39037278	15.72769319	15.93026693	15.41531181	15.34698911	15.73794402	15.26946022	15.46335522	15.05697677	15.58515573	15.09748717	15.42133767	14.86059262	15.64191151	15.63176903	15.96118776	15.92109668	15.65565035	16.12368279	15.86440462	16.24147885	15.87580708	16.01650897	15.64665499	14.82362858	15.72656572	15.42282484	15.49247618	15.8751341	14.81063236
A2ASS6_peptide185	16.55552064	17.24480209	16.54425235	16.63267191	15.80069425	16.12215569	16.34502987	16.97124672	16.61747077	16.16030154	16.2057601	17.0435206	16.97365335	16.75344972	15.99776542	16.70314416	16.95951081	16.86842371	17.19680961	16.56569602	16.10428542	16.43665695	16.85828537	15.76285726	16.65944474	15.20754223	16.92162128	17.4636719	16.38728274	16.06020827	15.68199746	15.9444546	16.80371904	16.24228902	15.91011086	16.66430241	16.70299463	16.83355516	16.82213998	16.91325164	16.32999937	16.90793105	17.02982205	16.00948811	16.17740308	16.05694785	16.49123736	16.3075225	16.30676412
A2ASS6_peptide186	15.68479805	15.29636263	15.57503374	15.35382313	16.14686725	15.32323172	15.1382764	15.96532308	15.25252939	15.48156586	15.33910677	15.44855744	15.66579826	15.77293961	15.42964072	15.3982862	15.68563413	15.39333453	14.72980311	15.37535914	15.08433626	15.79346763	15.38320346	14.80394852	15.84143452	15.50605666	15.32215965	14.54027738	15.20594422	14.78865639	15.19536178	15.38892537	15.65646509	15.9093188	16.00031181	15.78139429	15.35727494	15.64759133	15.49263179	16.03401392	15.95296033	15.2213707	15.51802932	14.86858051	15.39472245	14.59521191	15.0330944	15.88834554	15.62855029
A2ASS6_peptide187	15.44307433	16.84621947	17.10594696	16.50065881	16.4642434	17.10893304	16.69789372	14.90104246	16.25171852	17.2843072	16.82163714	15.50939981	16.35389256	17.50968231	16.95924761	16.53119863	16.599733	16.06720467	15.20219776	16.76311025	16.99775614	16.77276861	17.21383617	16.34869668	15.49588986	16.76438388	16.7074741	15.4220601	15.45311381	16.77876552	16.48779461	16.78425724	15.78361897	16.10342339	16.41355548	16.6943623	14.56748762	15.29251872	16.28966099	16.39901195	17.17612058	15.81228471	16.06012259	16.79044627	16.26377686	17.12181271	16.12105895	16.36529709	15.12300236
A2ASS6_peptide188	16.20691552	16.11468502	16.22813248	16.02267178	17.02854708	16.43452354	16.46508672	16.49437376	15.99419274	16.37689948	16.84742688	16.66233436	16.23202621	16.0295642	16.4399831	16.57736854	16.74546897	17.13682016	16.86424971	16.66652152	15.22849097	16.12051877	16.50241657	15.03442313	16.34954205	14.50530898	16.58062083	17.04240219	16.7437671	16.87671938	15.07548613	16.48601039	17.0070092	16.67859172	15.4524795	16.29932908	16.67971223	16.51048212	16.82490595	16.89296335	16.33185094	16.63403633	17.13975861	15.73835829	16.3223066	15.32765449	15.95981387	16.72404256	16.55041533
A2ASS6_peptide189	12.99554062	14.19381484	14.63455747	14.24038768	13.04112431	14.86116266	14.01636305	13.71935294	13.84043036	14.41365189	13.68206527	14.25125066	14.46455116	15.09477673	13.99947205	15.1337002	14.93789732	14.65645779	13.0818275	14.7900643	14.84243822	14.71493523	14.90436764	13.01828135	13.90894273	13.7349933	14.71408582	14.35644444	13.90332309	14.42321668	14.40285011	14.6882685	13.53271442	14.19527125	13.02916777	14.40773422	12.82680882	13.48555144	13.7839347	14.7373325	15.38665157	13.98128287	14.50057112	15.24103927	13.92362816	14.8440786	14.10237683	15.32759202	13.90746974
A2ASS6_peptide190	14.63279494	16.11374641	16.55336195	16.4389617	14.40054596	16.55302988	15.62845989	14.88605754	15.94571142	16.54837505	15.54649463	15.60216024	16.48983369	16.41429149	15.64968359	17.47591867	16.63945074	14.99119919	15.02873776	17.03790894	16.51628824	15.89946008	17.0026329	16.20676151	15.21699313	16.27067769	16.48466933	15.85902884	16.48568529	15.67107387	15.9566027	16.44088136	16.85900667	15.83861684	15.34405222	15.32267475	14.40039523	14.895974	15.40378511	15.79659087	16.19563693	14.23623806	16.25406391	15.49478275	15.59185193	15.76818324	14.19961777	15.33264022	15.13289135
A2ASS6_peptide191	14.74345751	15.16680872	15.69490677	15.05731579	15.39808613	15.14534083	15.00468997	15.37073934	14.89379648	14.91250552	15.22181451	15.32460529	14.77624496	15.4801035	14.96589946	15.47265147	15.7376508	16.02543544	15.62644591	15.82703049	14.52910265	14.98629125	15.63284281	14.65557628	15.09863936	14.05799813	16.06492571	15.90217	15.45763451	15.66950319	14.7885962	15.34117961	15.68742983	15.45832689	14.74526726	15.59636854	15.1957661	15.42292209	15.87538975	15.86405898	15.42014901	15.5770822	16.00349264	15.22518625	14.74156204	15.0634568	15.08417021	16.05573117	15.45375154
A2ASS6_peptide192	14.62095813	14.32788853	15.35527697	14.99555389	15.39695498	15.18259118	15.08506454	15.51223092	15.15866563	15.64765632	15.62080021	14.82949762	15.42905513	15.90117389	14.95932249	15.34399018	15.49114237	15.61667788	14.57322377	15.43331715	15.23819528	15.43748873	15.2053025	14.69077978	15.56451838	14.87763117	15.53627887	14.84477778	14.98940992	15.08813256	14.99938262	14.98068546	14.98577492	15.76405285	15.2619271	15.61848031	15.18542384	15.34539036	15.25524108	16.03859256	15.77754379	15.21688723	15.65554513	14.03062348	15.17171995	15.0607762	14.83820322	15.78292197	14.46584695
A2ASS6_peptide193	15.58023594	16.17381276	16.70975038	16.2872392	15.46706048	15.96161044	15.91591319	16.49709726	16.43534644	15.89893307	16.11161807	16.42271211	15.96325597	16.74559912	15.87665884	16.09453317	16.53983201	16.92147143	16.39481649	16.70366964	16.1498119	16.62953727	16.20674621	16.30255376	16.20804745	16.17911316	16.68236946	16.33849037	16.09615412	15.75925676	16.52930575	15.62304175	16.04477153	16.51613245	16.8629058	15.88976397	16.26308746	16.61283913	16.60642232	16.2066472	16.70314823	16.81123869	16.06250203	16.28839468	16.86695287	16.93547266	17.08645114	16.86238124	15.97636687
A2ASS6_peptide194	15.35821063	15.27003679	15.40563124	15.44312993	15.54319437	14.36211569	15.05724997	15.70182898	15.29823425	15.1928376	15.20970913	15.15253069	15.70934006	15.58260702	15.11272957	14.60223502	15.41516251	15.18653534	15.25923377	14.73211173	15.48224402	15.74483735	14.945759	14.97005002	15.40587207	14.86229883	14.99808078	15.09821409	15.20519517	14.11922873	15.27148016	14.89454344	15.57552413	15.80770882	16.39293014	15.37937836	15.48904041	15.14231961	15.08392346	15.90052747	15.7088176	14.76898782	15.50082941	15.12496901	15.34030714	14.48845348	15.73395341	15.1778868	15.83619408
A2ASS6_peptide195	15.2306756	14.78884142	15.12331968	14.27080363	15.4187645	13.66331378	15.15505392	14.66884843	14.41099432	15.49497414	14.95620431	14.45024183	15.1908124	15.43553589	14.97379443	16.5552793	15.68740524	16.1260127	14.54190379	16.15207587	13.81815871	14.97637658	15.5314239	13.58898363	14.38362529	13.870263	15.4355025	14.72410298	14.62424415	14.640648	13.53845831	14.92231405	16.51196502	15.60768558	14.11991528	15.42875191	14.5606414	14.65080206	14.75132098	15.72133159	15.23011166	14.42399752	15.97202115	15.34304808	15.11640827	14.2616772	13.85362605	15.69895544	16.56596459
A2ASS6_peptide196	16.07336288	15.50413948	16.35334655	15.9124158	16.97808961	16.06925546	16.23575148	16.59652843	15.87055226	16.02040226	16.02258727	16.51255847	15.73568259	16.15869229	16.69236867	15.74084475	16.34179295	16.2638791	16.08694108	16.23147477	15.30168758	15.97029704	15.63958296	15.18385429	15.95297264	15.58843383	15.92392822	15.28862241	15.47385953	15.65485304	15.01978421	15.72087339	15.83334794	16.35963567	16.37408392	16.23403118	16.38062113	16.36690702	16.03098172	16.79729301	16.43274315	16.36023127	16.58943824	16.27039739	16.24411128	15.83470274	16.12735331	16.65407724	16.81314849
A2ASS6_peptide197	15.20066913	15.65613583	15.00304118	15.11908884	15.15958955	15.49666546	15.64222372	14.88470697	14.8242562	15.53918891	15.36467539	15.33167626	14.95949557	15.0475411	15.40717398	15.20387943	15.27780758	15.18955403	15.51822782	15.20981652	14.45181616	14.97522386	15.41357364	14.60839778	14.93720627	14.13067753	15.60021079	15.58913621	15.00343696	15.54668653	14.24432855	15.82588433	15.75678762	14.68886659	14.52563945	15.43481927	15.110896	14.89019457	15.38038216	15.1631	14.90179282	15.22038331	15.7161511	14.9573092	14.72061913	14.87642211	14.61967098	14.80286866	15.47132769
A2ASS6_peptide198	15.83799481	16.89173999	16.15358223	16.51041844	14.75872039	16.56093141	16.54388415	15.4473368	16.54847512	16.68065749	16.09938085	16.08235757	16.49413251	16.53588713	16.65637322	16.78703623	16.23553897	15.48878754	15.70190786	16.2848058	16.98096748	16.33547649	16.6197333	16.45979137	15.54845061	16.5955652	16.30003637	15.69842586	15.80559613	15.689435	16.36148141	16.26742822	16.08673574	16.04627121	16.20252739	16.50488672	15.05734273	15.68670752	15.83563698	16.20173316	16.24580201	15.57718977	16.16036515	15.58142278	16.31354972	16.65966934	15.39029264	15.28982783	15.09142583
A2ASS6_peptide199	15.3063571	14.44342832	15.0763846	14.43713527	15.96840908	14.77085843	14.726509	15.39931008	15.05471639	14.83197305	15.21829636	15.09465265	15.08965745	14.94370388	14.85592312	15.5724192	15.35557447	15.65405564	15.28091567	15.50659875	14.6715742	14.87694341	15.28106316	14.74592685	15.18891954	14.46550657	15.30703934	15.29550973	15.26231189	15.18082092	14.50100575	14.96391802	15.82490371	15.72222946	14.94553807	15.17560798	15.66896327	15.14108969	15.249762	15.58425846	15.24386769	15.41334849	15.89471248	15.60689886	14.79211979	14.6853887	14.35392998	15.69110498	15.96091449
A2ASS6_peptide200	14.6450939	15.34549358	15.5520284	15.11711481	14.87828987	15.19917676	14.83983691	14.99833447	14.5376227	14.8102421	15.19583015	15.18499348	14.71091339	15.48673206	14.64291357	15.53812388	15.56772325	15.9303991	15.38959927	15.59612084	13.84437347	14.89283949	15.5346672	14.09472761	14.80961558	13.70325045	15.85844696	15.81538987	15.23782729	15.63823641	14.13600725	15.34216488	15.49970513	15.22101802	14.57693105	15.34954309	14.94990564	15.18849869	15.61971057	15.73842533	15.36697478	15.67101684	15.77910612	14.66224464	14.69954719	14.83960942	14.84754147	15.66050822	14.99307443
A2ASS6_peptide201	14.88371574	14.67280285	14.83945917	14.61397806	15.37314667	14.98951854	14.81991985	15.40128647	14.85363532	15.15821111	15.40632933	15.27069982	15.1073851	14.88045229	15.01842105	15.33268372	15.37194772	15.75669111	15.58366095	15.35512567	13.47638504	14.5145113	15.11007748	13.48741394	15.06833415	12.55704714	15.20693006	15.70839431	15.33337051	15.53543158	13.97599492	15.22899593	15.47343846	15.18453647	14.28120003	14.78549745	15.24253146	15.38981614	15.23360021	14.9568231	14.68630138	15.34032832	15.79517037	13.96574779	15.05881602	14.27982399	14.89444525	15.32033806	15.00509384
A2ASS6_peptide202	15.97240275	15.99090422	16.29953206	15.95639416	14.75029148	15.240386	16.09909869	15.21846116	15.48079373	16.03934856	16.3051219	15.942006	15.55036801	16.01447786	15.07667482	16.62520955	16.38368972	16.67019351	16.09392317	16.4067274	14.87072154	15.65776445	16.22945081	15.26866386	15.68466735	14.44542081	16.70266361	16.74801771	16.12848733	16.73590713	15.11443981	16.38666413	17.05485884	16.03478112	14.68193754	16.08831297	16.05882491	15.79831838	16.23134357	16.59953278	16.24722767	16.09704356	16.7942232	15.96706996	15.36950662	15.40280736	14.94495524	16.20592191	16.54107173
A2ASS6_peptide203	15.30259269	15.60943891	16.30997302	15.78723231	17.0485372	16.17724221	16.0964133	16.31638699	16.07381619	15.96906904	16.36992182	15.9199136	15.5990483	16.189305	15.9432893	16.2498131	16.20978119	16.23140981	16.06539588	16.15060842	15.88024986	15.85572799	16.1750323	15.67407007	16.15931648	15.50370336	16.38063649	16.01272974	16.05267466	16.38372463	15.59836433	16.05981811	15.60592088	16.03953175	16.26587026	15.98352973	15.85054103	16.30278902	15.92183954	16.34409165	16.10761997	15.97104107	16.37261729	15.33569818	16.17089808	16.21291363	16.34525109	16.69506181	15.89365037
A2ASS6_peptide204	15.83823801	15.35402853	16.18366597	15.43854626	16.467193	15.05040041	14.53826008	16.24327003	15.24763827	14.47317554	14.63803173	16.06071272	15.46824713	15.7088963	14.72469514	16.34004758	16.39036158	16.65654648	16.32291048	16.58386431	14.37017125	15.47808982	16.32268591	14.78224069	16.01581936	14.64235039	16.44130756	16.21192537	15.89443509	15.73249092	14.8992799	15.261331	16.44978631	16.90818189	15.80079707	15.87229945	16.06413241	15.86352888	15.96363876	16.54977542	15.94554928	16.12384441	17.0026044	16.46731274	15.78116895	15.45870737	15.86899156	17.29557375	17.57436761
A2ASS6_peptide205	14.37476081	14.10595275	15.07761554	14.72581249	15.71369626	14.77384778	14.12421777	15.41516535	14.55285167	14.73909068	15.13853091	14.75481256	14.72545699	15.47914422	14.82054215	14.99113397	15.11876971	15.36354598	13.93458075	14.61474579	14.26896088	15.36021312	15.04742109	14.05201462	15.30153858	14.54904558	15.19990404	12.26257368	15.08937095	15.13096946	14.61454965	14.7531052	14.739172	15.17917072	15.09125631	15.2273229	15.28873874	15.23442731	14.82692511	15.69492044	15.64281236	15.35080726	15.28833227	13.84382866	14.854671	13.25348781	14.74745857	15.67919976	13.69637371
A2ASS6_peptide206	14.8804328	15.09616016	14.92210656	15.22332568	15.40599206	14.52186613	14.81118068	15.33605283	14.95735359	14.44441839	15.22735173	15.00514592	14.51163951	15.17502069	14.47079148	13.83043225	14.75075567	14.6514002	14.90776107	14.21650699	14.5413063	15.06507251	14.09308439	14.13659046	15.25898217	14.44984639	14.56311364	14.29028814	15.04964887	14.79529904	14.76488799	14.83504138	14.79783101	15.09890648	15.82907374	14.64574702	15.07540665	15.38140865	14.86422179	14.97434957	15.27277987	14.90421116	14.81835619	14.12496429	15.31852544	13.47713788	15.57952471	15.09805182	15.33088811
A2ASS6_peptide207	15.1970562	14.95643985	15.14060888	14.99658309	14.90237821	14.477031	14.51457502	14.93736046	14.94246078	14.9940594	14.92971813	14.79642403	15.12216037	15.18350814	14.55188855	15.10216171	15.21851551	15.31976877	14.80328175	15.10809187	14.79245267	15.0612775	14.91984487	14.55602763	14.87318233	14.59673596	15.14591331	14.98604526	15.06778968	14.50424132	14.4438927	14.68940639	15.56814702	15.23287321	14.8848887	15.23195505	15.04358385	14.82922032	15.04964273	15.4459318	15.44783487	14.62700703	15.32133883	14.92155425	14.83810773	14.01043771	13.82713362	14.97678782	15.48198306
A2ASS6_peptide208	15.02611266	16.24911716	16.10577689	15.67413465	13.93670982	15.32528564	15.79610937	14.57945767	15.2484161	16.46677364	15.77807292	14.78117955	15.84236091	16.43187486	15.45204308	16.68583884	16.31236497	16.24271912	14.97429291	16.77800948	15.2632128	16.00676604	16.8914589	14.90776423	15.22327987	15.24305226	16.43986816	15.51223433	15.159971	15.96667587	14.80020849	16.41828064	16.35664444	15.94895737	14.69919595	16.10772941	14.46162844	15.0639212	15.77951537	16.36397335	16.60052565	15.30865262	16.66096787	16.12526932	15.84388615	15.86955849	13.99314178	14.85414858	15.47757506
A2ASS6_peptide209	14.82919356	15.57111854	16.63053938	16.31291162	12.86474507	15.77667242	15.86711556	15.13092808	16.16819832	16.36559427	15.88004807	15.42675104	15.78550533	16.76970657	15.65395284	16.27488567	16.38934035	16.0952627	14.71626597	16.52915585	16.14544643	16.18164769	16.45818021	15.57890122	15.38287961	16.18939223	16.34098457	14.88588038	15.24903661	15.65774254	16.33944602	15.85620592	15.42713591	15.96249122	15.89474227	16.47421048	14.91295601	15.35276156	15.83216777	16.39393189	16.69032648	15.50762887	16.24529174	15.19449938	15.9258378	16.40557967	15.66232875	16.29005391	13.74884364
A2ASS6_peptide210	14.66072709	13.90250871	14.3107482	14.4495611	15.90761211	14.19550142	14.18513458	15.19372119	14.77201856	14.0933269	15.30856515	14.94145919	14.69788055	14.51997275	13.87158251	13.93580997	14.83318373	14.91632663	15.32679191	14.42808917	14.27805857	14.66356253	14.00096527	14.03492999	15.04547944	13.83141881	14.4754964	15.11110604	15.1588865	15.06465562	14.33470299	14.51259155	14.95262471	15.22561266	15.13122227	14.65120896	15.34736386	15.41982222	15.16456838	15.01649886	14.87926255	15.22504666	15.13632477	14.8177274	14.50148795	13.5471083	14.75493552	15.10383386	15.48136251
A2ASS6_peptide211	14.54538883	14.58932362	15.12116651	14.54939252	15.53180734	15.00754696	14.7709728	14.71864811	14.70801218	14.85743558	15.00013495	14.41151227	14.64161989	14.95722831	14.83656075	15.07558094	15.11962642	15.52025341	14.42831671	15.22639759	14.47970643	14.57331197	15.12163773	14.46337309	14.36913036	14.54561739	15.01057985	14.59194962	14.73078049	14.91059119	14.75668295	15.09268579	15.0276877	15.07969221	15.39767555	14.84661252	14.60642611	14.48179919	14.7999902	15.32375825	15.04878739	14.34355383	15.29515237	15.51707791	14.90060144	14.76841206	14.87809632	15.09604812	15.02724227
A2ASS6_peptide212	13.82411025	15.41749995	15.28894363	14.6534525	13.14875118	15.14238024	15.28453641	13.17136357	14.59021585	15.49590414	14.96483826	13.97910506	14.39791488	15.45401573	15.00520048	15.17189906	15.04368012	14.87835429	13.49402149	15.20808741	15.0490364	14.89068343	15.72830218	14.86922022	13.23763009	14.88664717	15.48357549	13.95100239	14.14478591	14.7516002	14.6010578	15.41256636	14.24636805	14.16522834	13.83762015	14.88807689	12.71084128	13.70727144	14.83787631	14.94736889	15.10075495	14.18953255	14.62782018	14.93048399	14.42862813	15.33596231	14.27886921	14.62146569	13.27194526
A2ASS6_peptide213	15.45379769	14.48457664	15.6659447	14.94467654	15.40622483	15.07503337	14.71388501	15.42511505	14.83139531	14.91336546	15.00526312	15.64106865	15.36301331	15.71338857	15.42942004	15.8096072	15.87716001	15.85533555	15.16672574	15.98916182	14.6746887	15.36461187	15.51412907	14.5481611	14.87261239	14.90339238	15.48204776	15.07890493	15.32508902	15.05373714	14.40784069	14.71463439	15.58008645	15.9280518	15.07811778	15.41372922	15.36389145	15.50830477	15.40335346	15.83718719	15.41764208	15.29794191	15.63517367	16.15142431	15.37088308	15.28118262	14.90554673	16.04275937	16.0266335
A2ASS6_peptide214	14.14870461	14.41105246	15.38009863	15.17659243	14.99466519	15.59163513	15.1838588	14.8432322	15.33169267	15.52307469	15.38027724	14.72784103	14.80532906	16.27702669	15.51937185	15.03669684	16.02035478	15.58693857	14.66789442	15.56190207	15.39474804	15.95909906	16.08016047	15.2191188	14.8157783	15.65274256	15.46588981	14.4143517	15.15585994	14.97316528	15.17374343	13.83806068	14.4345029	15.30875883	15.15640562	15.95110674	14.90619081	15.117597	16.26455989	16.25909604	16.39915282	15.44530608	15.47888058	14.71827135	15.71115619	15.80975424	14.50326835	15.33606219	14.3933524
A2ASS6_peptide215	14.10860173	15.23038172	15.8766632	14.97494232	14.66541581	15.71350977	15.52768664	13.61163027	14.80053261	15.45417021	14.82477223	14.01908061	14.21204531	15.64438047	15.16423878	15.04943983	14.90145642	14.88761059	13.82336274	15.36490182	15.64442381	15.3445564	16.27031192	15.69250422	13.77136383	15.97645368	15.85719415	14.03282495	14.80204453	15.15810038	15.81646194	15.62371217	14.84921003	14.8350857	14.96539992	14.59874412	13.5734699	13.89202024	15.05273816	14.42420938	15.52555976	14.15000196	15.0811312	16.26941059	15.39316309	16.351445	15.4722598	15.66097728	14.77723495
A2ASS6_peptide216	12.59826742	14.27746959	14.29407775	13.78302837	12.01078346	13.07524244	13.66385868	12.86829044	13.28542755	13.90040331	13.72191706	12.93734863	13.56680325	13.99484737	12.91406287	14.89878605	14.42234577	14.00617867	13.66778264	14.85626111	13.00223076	13.80734075	14.69940301	12.70350949	13.45742039	12.52749028	14.47414357	14.1443869	14.09428772	14.32655749	12.22424611	14.62874919	15.09547615	13.98425874	12.45499909	13.95328821	12.83882684	13.15983577	13.76010942	14.41967243	14.38948685	13.21336273	15.16555171	11.9003446	13.41230909	13.32240523	10.9100528	12.06428312	13.34376618
A2ASS6_peptide217	15.09815547	13.96860493	13.76281212	13.98217062	16.50448882	14.49029557	14.84387402	15.39804252	14.69663874	14.74485091	15.22754294	14.87317043	15.02702246	13.95804615	14.6302633	14.36836255	14.78125759	15.12201966	15.33737123	14.77724608	14.36906486	14.62483967	13.96971092	14.56568549	15.17532027	13.75345333	14.47784016	15.36929275	15.18317615	15.21159374	14.0201219	14.87696614	15.12348879	15.43717354	15.38593948	14.72491469	15.73465916	15.36159691	14.91379669	15.45712347	14.57069853	15.10223248	15.18740604	13.96656877	14.60457885	13.85519554	14.60810644	14.96658786	15.67822797
A2ASS6_peptide218	14.06498683	13.68997037	14.88745192	14.5090713	14.99233426	14.60265698	14.22966788	15.18897069	14.5751744	14.28051405	14.53087748	14.9907506	14.07219279	14.93579047	14.43813858	14.4687993	15.18476163	15.39027191	14.73594736	15.08900206	13.8378613	14.939483	14.77226568	14.21395539	14.85523343	14.3433069	14.86046398	14.4526362	14.9465208	14.60219917	14.29786859	13.89933894	14.4600446	15.32633195	14.97874729	15.2718019	15.05617792	15.34385926	15.43824828	15.92268697	15.23207466	15.32818101	15.32065863	13.86588297	14.97973056	14.63278904	14.40779851	15.2947358	14.6419496
A2ASS6_peptide219	12.79599693	12.78282757	13.43262282	12.89063184	13.55416593	13.70662976	13.73656199	13.21837821	13.21765812	13.83155675	14.14071367	13.23827225	13.14025305	13.5410496	13.55361842	13.6049067	13.55902565	13.74579889	13.30712715	13.74850611	13.14030569	12.95671133	13.58057827	12.85922173	13.20813167	12.77811896	13.5951362	13.62467818	13.65925157	13.81172441	13.39154612	13.86798067	13.86922217	13.94693129	13.71104926	11.30255465	13.41748021	13.62621127	13.66464199	11.94820938	13.88258737	13.56153702	14.0668692	13.39423919	13.75073332	13.61255323	14.26141065	14.18903521	13.53900415
A2ASS6_peptide220	13.43927121	13.95121131	14.76483565	14.23765955	14.304267	13.84611341	13.94335356	15.25408014	14.90171481	13.49984913	14.49995089	15.16360213	13.70467401	15.05241138	13.9487656	13.94875501	15.08438989	14.95692993	14.94938458	14.82638523	14.03788312	15.08729119	14.16737307	13.93248826	15.15022606	13.92434927	14.60023591	14.62300309	14.85017302	14.51160117	14.30648786	13.45870622	14.36011828	15.26238558	15.17330892	15.25481622	14.99518778	15.366077	15.19875887	15.89909794	15.21254501	15.24321373	15.1946517	14.00272834	14.99466053	14.57558635	15.25726299	15.62642314	14.63063168
A2ASS6_peptide221	20.05755722	20.44898829	20.07435559	19.85310512	20.2758067	20.36453228	20.48101996	20.31995083	19.99142079	20.444332	20.44618828	20.03124456	20.23753282	20.21721864	20.31229626	20.08288958	20.13796018	20.03145803	20.08445365	19.997641	20.42672218	19.9637718	20.07285148	20.07598912	20.13210316	19.94194363	19.90702268	20.15612145	20.48668705	20.24879015	19.95228287	20.51731522	20.029793	20.07534016	20.10185577	19.84022422	20.04526793	20.24557424	19.97438723	20.07978729	19.90836342	20.16588065	20.21354905	19.85926694	19.67136781	20.11295809	20.22691297	19.82970663	20.58540871
A2ASS6_peptide222	19.36414198	19.60999799	19.8590384	19.19774937	19.73736182	18.95834406	19.25181943	19.67982386	19.31461589	19.48379278	19.66920271	19.20159879	19.45980374	19.50707419	19.48932204	19.24129343	19.55475154	19.31545499	19.07632827	19.13496816	19.44194076	19.41334851	19.26262305	19.45577211	19.48030607	19.02006249	19.15054586	19.21342115	19.38119763	18.80861415	18.93989386	19.58503641	19.24908813	19.39504751	19.6282687	19.32433883	19.24749739	19.33995191	19.2823437	19.81420314	19.3929494	18.921483	19.23482968	19.13605761	19.38416891	18.59042192	19.3930751	19.24613735	19.18802863
A2ASS6_peptide223	18.4374686	18.29672434	18.70393719	18.36676276	18.43954734	18.57643644	18.46804476	18.04936273	18.29082005	18.39800481	18.22853007	18.18643518	18.31862262	18.42665815	18.51442473	18.64716591	18.30492695	18.3246663	18.05353886	18.55242027	18.34960488	17.94141622	18.33170784	18.2151641	17.99192105	17.9847561	18.21645287	18.23788316	17.76743303	18.20536074	18.02479424	18.14974749	18.51740011	18.44350453	18.03044606	18.00537529	18.02826875	17.85973133	17.75754609	18.08321197	18.33047003	17.55125298	18.5324807	18.48371752	17.93903077	18.15708092	17.95181388	18.61967666	18.3497093
A2ASS6_peptide224	19.10835782	19.36201034	19.56498276	19.17283549	19.34866553	19.30464798	19.30651803	19.45800726	19.25252116	19.33805689	19.55023551	19.43116361	19.32075989	19.73585891	19.05213345	19.55605191	19.65889821	19.67399386	19.31571286	19.35541577	19.42849415	19.40285175	19.44996562	20.07799789	19.08065953	19.05922222	19.29323115	19.2799574	20.02655553	19.14281234	19.29210828	19.11166392	19.56734864	19.4181809	19.11160086	18.81493723	19.21218259	19.31563895	19.06749228	19.46041868	19.46833903	19.27828855	19.59235652	19.57785154	19.2113339	19.5552912	19.39183442	19.38770635	18.89682299
A2ASS6_peptide225	18.51640342	18.84480077	18.97673647	18.42452486	18.73761216	18.78596728	18.67659309	18.57614787	18.39757044	18.80139077	18.60434394	18.53501585	18.5406665	19.20015097	18.75398975	18.83792464	18.89249635	18.66055272	18.44251898	18.81760738	18.7906568	18.73517102	18.90250925	18.62432431	18.64086023	18.60377763	19.01712556	18.79629174	17.983964	18.67485385	18.46650808	18.70362063	18.90819617	18.89881093	18.61722558	18.65113502	18.36292523	18.62601725	18.6170593	19.12668592	19.04810266	18.66944043	19.04758409	19.25748864	18.73471071	18.8434552	18.58225748	18.92890389	18.42990876
A2ASS6_peptide226	18.48445811	18.59139375	19.03700471	18.43872932	18.78718841	18.80229607	18.53012472	18.77240074	18.88679505	18.8449265	18.61543328	18.40514538	18.66595596	18.94591422	18.70899929	19.10212735	18.96082192	19.05648665	18.66625326	19.11255918	18.79117909	18.52215949	19.03072732	18.98687794	18.45244298	18.41383448	18.98674652	18.60701012	18.7969551	18.72739446	18.67560736	18.65324266	18.67805191	19.02477402	18.61895078	18.5839272	18.3672004	18.67883469	18.43577723	19.00136853	18.88479449	18.67322006	19.0320018	18.75939537	18.5663315	18.74733187	18.57459064	19.08834518	18.82133702
A2ASS6_peptide227	18.9931745	18.60444366	18.68156216	18.84290349	18.77759669	18.43190949	18.71727441	18.62939809	18.79626647	18.54232104	18.5820456	18.66263514	18.74477835	19.0004785	18.67140654	19.03662803	19.04125724	19.25693273	18.79538878	18.83270152	18.43391278	18.66108896	18.96946458	18.70752662	18.52445235	18.40918363	18.82086786	18.63784573	18.14607563	18.58080559	18.50111708	18.58964664	18.9858414	18.88673963	18.63873766	18.78569235	18.74772315	18.49803087	18.53994334	19.08400955	18.97569495	18.94008953	18.83460116	19.41126654	18.56923206	18.66282773	18.7198636	18.88846376	19.29565606
A2ASS6_peptide228	17.70194821	17.62449649	17.99932588	17.4898872	18.433021	18.41684719	18.44673815	18.11327854	18.14060708	18.67818862	18.00900439	17.79227467	18.20395721	18.82535095	18.64170503	18.42830344	18.32767002	18.26283378	17.88635928	18.27498894	18.36377831	18.11491016	18.98847433	18.17416101	17.82146148	17.92456645	18.29381334	18.35145967	17.73782682	17.97235715	18.07755887	18.65315504	17.96686903	18.18485121	18.5049143	18.0931044	17.48853303	18.3432942	18.462338	18.26920045	18.97116956	18.0855197	18.47652128	18.50265876	18.15281744	18.26711452	17.96661048	18.38227228	18.25397633
A2ASS6_peptide229	18.25330783	18.41783244	18.68097017	18.28961224	18.53137811	18.72721438	18.699857	18.63218417	18.44980534	18.69748065	18.69397132	18.41277479	18.70147761	19.07195499	18.63519338	18.77477778	18.84642245	18.73579278	18.30039092	18.69420395	18.69103117	18.72352062	18.72929846	18.33728711	18.57700875	18.06945382	18.62138689	18.78189854	18.61451828	18.62037072	18.12314865	18.58570168	18.58545033	18.53696669	17.7905221	18.54414239	18.18676012	18.48521391	18.38992155	19.01257572	19.04980345	18.58223768	18.84347815	19.33607148	18.8287273	18.79757146	18.04506827	18.69119347	19.05085738
A2ASS6_peptide230	18.48043573	18.51235547	18.58433711	18.03264915	18.6773782	18.54018307	18.40651564	18.54453615	18.48834802	18.7791828	18.21026514	18.28226637	18.46371177	18.69597025	18.68820588	18.66130844	18.69438342	18.71122703	18.25749752	18.55113799	18.28710335	18.34404674	18.76643159	18.3819531	18.35727968	18.3888952	18.76654576	18.37765959	18.41992591	18.29392075	18.35014537	18.3003172	18.82787774	18.72865494	18.31612953	18.51798969	18.2302812	18.27783464	18.32502594	18.78657326	18.73085799	18.34761316	18.75293775	19.1243418	18.3690805	18.59945494	18.41485797	18.8045217	18.60132454
A2ASS6_peptide231	18.39362463	18.31985183	18.31151623	17.80033022	18.72583653	18.32009366	18.460157	18.18001484	17.91574663	18.46951488	18.24065401	17.9371776	18.30409757	18.41390777	18.41335482	18.47441668	18.33804003	18.40250379	18.21004409	18.20317573	18.33659444	18.26740624	18.62428434	18.33002253	18.17645389	18.27195896	18.39594852	18.33938267	18.22935688	18.20668701	17.95900959	18.53217013	18.67013315	18.36621479	18.49755223	18.15873528	18.27570085	17.89127219	18.04163923	18.42607539	18.56307137	18.17379821	18.25295015	19.02766959	18.0481489	18.20675486	18.19203293	18.36277737	18.9625807
A2ASS6_peptide232	18.39200434	18.31775687	18.87206339	18.30898556	18.24166683	18.04981943	18.60146458	18.36485119	18.12792007	18.21816319	18.13478366	18.10981435	18.23065556	18.61019066	18.40736989	18.63544992	18.57158292	18.74138745	18.12937404	18.56428224	18.27479295	18.05716501	18.4418699	18.20552266	18.26814386	18.11142326	18.45274007	18.29642922	18.38587461	18.26124751	17.98485646	18.21440871	18.79336864	18.56698252	18.16661541	18.21953132	18.1240506	18.19273236	18.75668656	18.85340293	18.60833646	18.09667605	18.52558294	18.9410537	18.01157768	18.03943067	17.78117936	18.29604359	18.80964322
A2ASS6_peptide233	18.32408514	18.01394365	18.19617095	17.88143006	18.58422103	18.36623051	18.12703781	17.67461929	17.92763862	18.42660373	18.13125854	17.56922059	17.96896025	18.48387631	18.10610406	18.4271444	18.15221512	18.46276938	17.75691995	18.24259417	18.13320923	18.14441043	18.52568819	18.10290604	17.93110928	18.24096497	18.35916972	17.8881187	17.86762143	18.18221781	17.68899493	18.2772188	18.74337836	18.26332555	17.36959075	18.25152536	17.83161763	17.79907703	18.12295441	18.56262791	18.29217271	17.78350888	18.48521992	18.56147783	18.00897715	18.00872462	16.61953244	17.40661784	18.60262122
A2ASS6_peptide234	18.37115848	18.35012006	18.79389372	18.1471061	18.36341539	18.08560399	18.58778001	18.20655587	18.15235029	18.29272481	18.06695984	18.15393331	18.27706558	18.65828522	18.31506123	18.68440386	18.66916139	18.80232917	18.2360718	18.57820386	18.19253905	18.10438388	18.49639992	18.17274225	17.87244562	18.13086604	18.4550832	18.01536924	17.78263485	18.09175777	17.95080082	18.04812582	18.66167576	18.41748804	18.16213918	18.13406906	17.876532	17.73215456	17.97393754	18.74590222	18.41612165	17.83384207	18.48505812	19.6325584	18.00972656	18.09915965	17.84158571	18.23475826	18.32887313
A2ASS6_peptide235	17.92319858	17.66826254	18.0453092	17.66606944	18.55782651	18.47549545	17.86032581	18.19272816	17.80144684	18.42102623	17.88282776	18.08874243	18.36147583	18.29519795	18.59377753	18.61925311	18.56374131	18.08983244	17.85085738	18.45362587	17.76464531	18.32051415	18.36867093	17.40662619	17.7509558	17.97791306	18.15771368	17.85163374	17.81797089	17.92482035	17.65946197	17.90142402	17.896066	18.41752806	17.97809912	18.25559749	17.57976395	17.87004033	18.14830976	18.44902913	18.34153728	17.85217474	18.28981251	18.44580472	17.81003137	17.97542546	17.57214232	18.42478015	18.01906131
A2ASS6_peptide236	19.06132293	18.92424648	18.74336004	18.83866036	19.27937131	18.70305359	19.18858839	18.98444101	18.80456681	19.02902329	19.083083	18.96619447	19.20018688	18.84390412	18.97438226	18.4951707	18.78890702	18.60942189	19.06121328	18.57139996	18.96225329	18.82745037	18.58761475	19.71625629	18.93870193	18.52122411	18.49631952	19.00408873	19.22362279	18.68015436	18.38907255	19.06751771	18.96148345	18.7375494	19.12395094	18.79145333	18.96798295	18.8717981	18.47893877	19.11520956	18.85225979	18.65046897	18.71469746	18.53161966	18.63384381	18.33540241	18.93816343	18.51565837	18.72347033
A2ASS6_peptide237	18.59768822	18.64365524	19.04829864	18.63659154	18.41552456	18.5687527	18.72987772	18.62186947	18.70989294	18.79300134	18.66743272	18.85000508	18.61542661	19.18546076	18.72221272	18.82693794	18.99538502	19.05500269	18.73658213	19.03453423	18.67871986	18.69358116	18.88115334	19.6695167	18.73841271	18.38948707	18.81271365	18.77485926	19.29854744	18.83556175	18.76417801	18.68752866	19.01825577	19.02404934	18.88052973	18.74927962	18.75626258	18.9173637	18.62726918	18.92448407	19.20188514	18.75750786	19.22292599	18.76558738	18.69423217	18.80231652	18.97873094	19.11291793	18.34227939
A2ASS6_peptide238	17.94295221	17.95129132	18.23522723	17.677206	18.27689651	18.16701992	18.05723133	17.78555677	17.97863947	18.07760796	17.96002586	17.89352964	17.99519533	18.4114893	18.03267399	18.17187824	18.17682947	18.31401451	18.02401363	18.34521603	18.03466426	18.18594797	18.57097279	18.27856105	17.96689562	17.95822216	18.33052179	18.0569055	18.41813163	18.01095268	17.90350064	18.06005927	18.20814783	18.13603762	18.13754918	18.16922717	18.04412745	17.89849053	18.03181023	18.44539683	18.33601844	18.15081199	18.36435828	18.42885036	17.97787542	18.20081132	17.99671261	18.34883482	17.97556229
A2ASS6_peptide239	18.08206037	18.09800384	18.12274053	17.72772882	18.15473179	17.91435508	17.93528985	18.25917279	18.15312649	17.75403818	17.91986628	18.27309586	17.96459942	18.76258735	18.06498561	18.40413165	18.52986059	18.48778959	18.05151956	18.31725277	18.01859708	18.30825621	18.44916288	18.84060956	17.97710029	18.23327925	18.26067794	18.01860887	18.23356035	17.93541698	18.19313399	17.64207078	18.39499529	18.4413651	18.21890114	18.33461989	18.14912949	18.07634734	18.15702464	18.54700758	18.4881636	18.33075989	18.60433741	18.89327198	18.41901614	18.61575094	18.55488576	18.63496909	19.02572559
A2ASS6_peptide240	17.78031099	17.93083367	18.39356203	18.00512784	17.86652515	18.33422536	18.23161058	18.0605372	18.10425425	18.22413722	18.14910477	18.03877198	18.26896994	18.54706556	17.94472865	18.29819074	18.5572227	18.12933152	17.89640513	18.25616242	18.22975183	18.20882588	18.33710572	17.56533445	18.25631787	17.68829071	18.33651669	18.4614724	18.20289203	18.11194321	17.73518983	18.00589866	18.11495961	18.06201765	18.28701418	18.10678312	17.75612959	18.08963678	17.92873771	18.39641466	18.69656364	18.1185308	18.50328752	18.48780714	18.01369245	18.17293223	17.53783716	18.54670373	17.95048692
A2ASS6_peptide241	18.83032499	18.6438263	18.91760254	18.58070894	18.94410783	18.40049856	18.82004128	18.74562284	18.52749444	18.49111996	18.61096733	18.68812941	18.62786181	18.8931078	18.50589008	19.00023493	18.99168159	19.17430374	18.67185428	18.954793	18.59244455	18.48242284	18.77029795	19.50903189	18.57643266	18.35279705	18.65597814	18.63342296	19.10208507	18.49103345	18.40142843	18.31506104	19.03378947	18.83646453	18.81203406	18.69427807	18.66864285	18.74927374	18.52721454	19.2788672	18.86842952	18.59343272	19.02696103	18.92779511	18.81478703	18.80132551	18.84143156	19.1331308	18.90308334
A2ASS6_peptide242	18.43350242	18.31991504	19.12869722	18.6413344	18.65264396	18.65128758	18.85561274	18.78582942	18.64231708	18.71550483	18.79690455	18.73741741	18.78122952	19.05305753	18.64404745	18.84183133	18.91890394	19.01690348	18.56671948	19.01469569	18.73510202	18.48916453	18.93821664	19.27888681	18.50823127	18.43645914	18.79959968	18.60908897	19.21081148	18.84521368	18.57291115	18.63960058	18.79086939	18.84904908	18.51775363	18.69532119	18.57910662	18.56762822	18.48555015	18.91923416	18.93805259	18.54731103	19.03363281	18.75656434	18.59177477	18.48586246	17.93452767	18.46243021	18.27277614
A2ASS6_peptide243	17.70981425	17.85539755	18.22180801	17.95477962	17.54611831	17.83041932	18.27084437	17.78261833	17.98316116	18.05095894	18.06963699	17.87347549	17.92088668	18.47184427	17.85763361	18.11251001	18.24340193	18.25706801	17.88987008	18.13413492	18.04284274	17.78282508	18.08739635	17.63053064	17.57247936	17.37228774	17.87718922	17.88771293	17.61089279	17.90985361	17.64531581	17.81108246	17.96844888	17.78632049	17.48429433	17.61954199	17.49214939	17.93833436	17.81277181	17.92384603	18.24761473	17.55087351	17.97265687	17.95440698	17.42098171	17.8875576	17.26043357	17.84933392	17.17266513
A2ASS6_peptide244	17.24119837	17.64550997	18.38186301	18.14225744	17.3017551	18.34318602	17.98536327	17.94029145	18.074254	17.86661046	17.82563957	17.88927101	18.01588577	18.38644719	17.50852235	18.29919097	18.21029936	18.11485491	17.63541013	18.1792406	18.34663302	17.87146708	18.11221031	17.34823106	18.09745105	17.32020061	18.2690214	18.43402716	18.21441792	18.38347734	18.16129406	18.30615458	17.38377637	17.67233219	17.14333655	17.97527656	17.3585276	18.07617847	17.82372662	18.32617654	18.63345736	18.29370515	18.48051166	18.13370963	17.77881489	18.33278595	17.93287723	18.57579657	17.48423191
A2ASS6_peptide245	18.37217241	18.40195125	17.64566001	18.04322235	18.45689471	17.70346861	18.28622554	18.08664573	17.9418384	17.94571011	18.21680177	18.11305428	18.2110195	17.99635962	17.92540164	18.11072295	18.07650466	18.00308574	17.98860816	18.15963631	18.08982697	18.05019109	17.91863544	18.05233732	18.01686638	17.78982659	17.91796837	18.04915657	18.09350922	17.68931985	17.72501008	17.80322263	18.27069617	18.25430486	18.37967416	17.95088101	18.07191873	17.88740457	17.75906124	18.05541054	17.80203739	17.71746262	18.04355918	18.87920671	17.95224345	17.79092183	17.91309153	17.79992293	18.07741263
A2ASS6_peptide246	18.63888798	18.62918087	18.74250141	18.55353042	18.45993124	18.59460772	18.78342747	18.43028484	18.66906048	18.65320088	18.56789065	18.48675711	18.56873727	19.1518283	18.69181655	18.97959797	18.90808683	18.56613287	18.57061078	18.77203812	18.61419568	18.6949182	18.88524629	18.58440721	18.12900956	18.40941264	18.63381348	18.43186236	19.14584917	18.50041675	18.35520031	18.3070292	18.90620668	18.50187007	18.76748905	18.65191033	18.5646624	18.29879221	18.73107209	18.83596817	18.90477612	18.23733213	18.67704217	18.77427694	18.43682286	18.65223914	17.59832822	18.0898533	18.3723317
A2ASS6_peptide247	18.41060696	17.81680174	17.54596316	17.45595552	18.45062305	17.27502811	17.59954865	17.94728745	17.61732248	17.93852423	17.80897039	17.92984491	18.21269291	18.01199483	18.15684428	18.27035613	18.42084371	17.87421973	17.07818255	17.72264462	17.30510059	17.931802	17.83865043	16.8910041	17.83228649	17.53303954	17.97539802	17.12170029	17.4045369	16.98244395	17.09678588	18.07646394	18.33640057	17.86887389	17.22999009	17.9865972	17.67920695	17.50751997	17.6875076	18.18151705	18.17577113	17.06714457	18.00517021	18.49576308	17.65183248	16.74194367	17.20025942	18.00294766	18.88268285
A2ASS6_peptide248	17.7603796	17.62484652	17.23631816	17.0089638	18.86116917	18.0781145	17.53055503	17.50453517	17.18954727	18.02608198	17.62377258	17.45322938	17.81624663	17.29866035	18.28134869	17.92326385	17.69741143	17.09873952	17.74134212	17.63733937	17.35706918	17.56869	17.66261589	17.36251764	17.29286801	17.19710974	17.16642421	17.42614329	17.05411142	17.44795363	16.9969281	17.81020042	17.78793072	17.60386262	17.27158247	17.14258218	17.40859912	17.03157472	16.87166186	17.46083326	17.36367104	16.77916216	17.82226469	18.26604569	17.27652408	17.16930354	17.06100921	17.67126748	18.35256987
A2ASS6_peptide249	17.64138319	18.03090388	17.69413408	17.05252139	18.61687185	18.28874561	17.2773822	17.259398	16.88847902	17.81600618	17.09500427	17.4821324	17.75560498	17.63028308	18.56568616	19.68311095	18.02842776	17.42368362	17.52332869	18.57078683	17.31096607	17.54960476	18.23752217	17.27855942	17.25937284	17.75708321	17.89456585	17.9104003	18.12606149	17.57296219	17.49580744	17.94833798	19.29422839	18.48680112	17.24906755	17.21668041	16.52213141	16.44912735	17.0561163	17.3904602	17.81998894	16.32768535	18.56537472	19.62632481	17.3592801	17.23718362	16.87785081	18.2423225	19.85933767
A2ASS6_peptide250	17.90783204	18.21319628	18.48215781	18.04594713	18.24057815	18.19726882	18.35027388	18.25239896	18.20811772	18.24841986	18.3619866	18.28431961	18.1187403	18.65336122	18.35917926	18.3364685	18.32164784	18.56591654	18.18143047	18.48279117	18.1436465	18.30470272	18.49325694	18.95544481	18.24055283	18.19244706	18.24683487	18.37210532	18.70576876	18.36196146	18.40613681	18.23080449	18.52100455	18.61054581	18.41359198	18.36605174	18.21099896	18.300445	18.08836512	18.72527639	18.57295335	18.15375502	18.69499657	18.38618179	18.39985347	18.55507506	18.39430949	18.5735077	18.07329462
A2ASS6_peptide251	17.27156669	17.22072621	17.5050276	16.89653608	17.94355388	18.075246	17.30386578	17.41332634	16.90370806	17.86119753	17.40656491	17.55909687	17.67021604	17.76146726	18.40265594	18.4478342	18.01217687	17.41087351	16.89965455	17.82929853	17.1131734	17.56216752	17.73178125	16.9258309	17.16826363	17.89448788	17.46835371	17.06037307	17.23699733	17.18623737	17.1987316	17.35168357	18.14128603	18.19723643	17.29461523	17.32664901	16.72267038	16.95562709	17.27063476	17.79716414	17.73876704	16.74593917	17.82742004	18.37780353	17.21328837	17.35462896	17.04850827	17.98368388	18.54815987
A2ASS6_peptide252	17.79717795	17.25345716	17.63202079	17.20875103	17.78749044	17.25323977	17.76852994	17.36206177	17.61743632	17.82747536	17.68036872	17.70623665	17.59939727	17.93956253	17.62591542	17.9487618	17.63985079	17.79092506	17.29664442	17.59496849	17.31762584	17.53172472	17.90074683	17.6759453	17.6340334	17.55322365	17.74806159	17.36356809	17.87250036	17.35823238	17.19682468	17.23626298	17.92009264	17.69065358	17.18880588	17.44384107	17.17236078	17.2253716	17.38039053	17.94130555	17.95046399	17.32787731	17.86941087	17.71814157	17.30035756	17.27414163	16.52627278	17.45389674	17.66959621
A2ASS6_peptide253	17.22164885	17.24981614	17.15610613	17.25000718	17.85638428	17.34691029	17.41748902	17.529466	17.31495662	17.46116594	17.6890022	17.16920476	17.31067356	17.1011436	17.32862009	17.06511609	17.20680509	17.05255232	17.41646248	17.22304412	17.5798262	17.28878428	16.97795371	17.12189693	17.45558071	16.93302284	16.97223878	17.53239435	17.41329271	17.30410936	17.14400358	17.43238084	17.12398867	17.48922327	17.88994836	16.82473746	17.35472793	17.65735694	17.10877609	17.08985009	17.33962633	17.45378289	17.53441145	16.88380111	17.49976271	17.40628168	17.79036381	17.3026697	17.23201137
A2ASS6_peptide254	18.02530304	17.331634	17.08781522	16.87887918	17.44538352	17.37310661	17.42773733	17.15153128	17.49070363	17.6031332	17.50171234	17.40726556	17.29960045	17.83371215	17.54181972	17.75209688	17.70555396	17.98313056	17.33468334	17.74959148	17.37932851	17.54937961	17.75573715	17.72850102	17.20117039	17.20352372	17.58907467	17.36758236	17.64927116	17.37685423	17.06819588	17.2881917	17.83088924	17.69424649	16.86686436	17.68447291	17.28166412	17.23960143	17.41834608	17.85488741	17.89202331	17.38106665	17.67748084	17.68598911	17.3961142	17.5155092	17.51026089	17.11851866	17.28506247
A2ASS6_peptide255	17.84066395	17.82857779	18.382953	17.90990041	18.20846967	17.57733082	17.32387869	18.16413568	18.0056663	17.06965424	17.77115226	18.02674489	17.84012304	18.17935932	17.20273917	18.12605515	18.3071624	18.04034053	18.14196509	18.21646328	18.09363571	17.92703749	18.09655947	17.92667726	18.09212407	17.81964146	18.14776107	18.10077895	18.67963423	17.82037528	18.04462938	17.28796715	17.91058952	18.27529854	18.10822794	18.05263766	17.91238405	18.29203275	18.09306284	18.31568075	18.25540024	18.09702435	18.14937959	18.25452862	18.05078283	18.09095583	18.23424079	18.31264226	17.89299906
A2ASS6_peptide256	17.77463296	17.96122694	18.42022163	17.93052342	17.83284804	17.68215357	17.93710282	18.16563698	17.79764217	17.7383126	17.81869091	17.87276308	18.02420193	18.05043203	17.4544602	18.21034507	18.19861247	18.4346759	17.97061549	18.35412822	18.03819922	17.81122062	18.31404314	17.65359731	17.87568894	17.65089235	18.03806376	18.24976213	18.68082746	17.89321997	18.08288877	17.83761786	18.17743505	18.27545797	18.07835849	17.55185105	17.97459337	17.99448419	17.92531558	18.24684389	18.09800131	18.01696807	18.50653936	18.17437218	17.85017393	17.88745973	17.91896562	18.31209808	18.50505238
A2ASS6_peptide257	17.17632942	17.67576941	16.70608504	17.55387767	17.87684185	16.72952413	17.80692061	17.62523694	17.73398624	17.68299349	17.6048941	17.7245483	17.49484437	16.88852672	17.41009935	16.69873035	17.53877725	16.92740821	16.82781341	16.82455276	17.75388883	16.69730869	16.95698077	16.80913449	17.52086764	16.87441975	16.83270345	16.52324425	16.57478767	16.5147384	16.69392183	17.4605914	16.70303791	16.72443547	17.89380184	17.78001279	17.53092574	17.54902414	16.97210644	16.74040508	16.74844255	17.63436909	17.68107095	17.39247635	16.74104347	16.99915418	16.7262432	16.93633378	16.83143761
A2ASS6_peptide258	17.31329113	17.49969051	17.52446392	17.21367581	17.48964623	17.48546869	17.78607052	17.35785516	17.25708936	17.56548349	17.56805768	17.26214973	17.5812276	17.784948	17.3543971	17.41281668	17.37495418	17.46366778	17.21493619	17.31976462	17.43691219	17.30675113	17.51480519	17.32160554	17.28341496	17.24584368	17.31736257	17.37182889	17.5597296	17.30514763	17.24694412	17.63180036	17.52535851	17.5127697	17.45327102	17.19125374	17.31356246	17.28417832	17.16788265	17.4822242	17.52581373	16.95303588	17.50208729	17.998107	17.04892105	17.27577075	17.09127522	17.35205788	17.56012931
A2ASS6_peptide260	16.40755863	16.77744767	17.43476061	16.9796588	16.73202872	16.88882161	16.78588717	16.83423177	16.69964225	16.49760012	16.69376055	16.76961789	16.49370033	17.16100593	16.74986406	16.80704388	17.09864086	16.99577287	16.69842271	17.16234544	16.76669525	16.83927127	17.20574186	16.64018428	16.39938771	16.55892113	16.86697545	16.84397589	16.63780966	16.80852674	16.83332328	16.5364524	16.87687788	17.11803463	16.65595761	16.78567921	16.56013305	16.90865005	17.09179168	17.17854943	17.21239655	16.83607084	16.98192703	17.27889698	17.13970936	17.33891903	16.73303344	17.53585657	17.30693529
A2ASS6_peptide261	17.1911392	17.23261141	16.8365154	16.81408927	17.73617569	17.29420425	17.29416158	17.06793058	17.10993625	17.41416926	17.52944515	17.1130484	17.32287964	17.54788934	17.36223817	17.03056246	17.23966105	16.97582706	17.11035938	16.93444077	17.00873891	17.4562824	17.05494032	17.32481105	16.68143647	16.76622173	16.77498454	16.96173914	17.04142574	16.76984464	16.64911025	16.9920896	17.20701651	17.12069507	16.64481655	17.323555	16.84675188	16.84624874	16.8536605	17.44380231	17.51036836	16.79644145	17.21659234	16.94872191	17.11198994	16.91613336	16.12655582	16.26173373	17.08909848
A2ASS6_peptide262	17.17902785	16.61611867	16.99870887	16.22821135	18.50566622	17.40108007	16.63047979	17.02303836	16.3997004	17.00546539	16.79704255	16.78599597	16.88436428	16.69507337	17.44539128	17.92571838	17.41967248	17.04817629	17.09829637	17.52306383	16.44523175	16.71269801	17.40147722	16.41154874	16.5788528	16.58865072	16.98667462	16.78460984	17.19191726	16.88435926	16.42446276	16.96401018	17.45489238	17.47736676	16.62856453	16.62689381	16.79487234	16.34906636	16.41150938	17.05889309	16.9606999	16.1867336	18.02030798	18.19999634	16.70062544	16.58452355	16.28421082	17.64092415	18.44749163
A2ASS6_peptide263	17.57052252	17.75020948	17.93829561	17.67703974	17.50585366	17.33773362	17.98626156	17.53578086	17.61984549	17.48512589	17.61872576	17.55174737	17.54994649	18.07576601	17.65883601	17.8823088	17.86080649	18.05555497	17.54801938	17.96140206	17.59371175	17.70503732	18.02724595	17.63628923	17.41272273	17.86410914	17.84999492	17.75633141	17.56650709	17.64045784	17.80942401	17.64655061	18.04688333	17.94621218	17.8140028	18.02590261	17.62988712	17.47702838	17.5745646	18.11637097	17.75925516	17.23192046	17.84033118	17.86910202	17.02126197	17.16218647	16.76538865	17.29458107	17.32753957
A2ASS6_peptide264	16.96561599	17.02324497	17.23010502	16.37915758	17.3711752	17.11612165	16.65256518	17.05157745	16.16215901	17.30253622	16.6661354	17.12416515	16.9704612	16.81085884	17.23658413	17.95847336	17.62088998	17.58758564	17.06747199	17.45434895	15.44618809	16.34670395	17.35875291	15.358864	16.69877473	15.70968263	17.53510657	17.29898537	16.39788733	17.43464606	15.66552021	17.62840173	17.9677213	17.04929901	16.01318157	16.59295094	16.24754674	16.45137265	16.60554989	16.97047435	16.38247545	16.58985428	17.72823879	17.81555978	15.89861527	16.18685062	16.29232	17.35463766	18.55005714
A2ASS6_peptide265	16.63723796	17.16620678	17.21227834	17.02721269	16.86335383	17.24749458	17.16737911	16.55590429	16.93032043	17.11037405	16.803041	16.62929061	16.71688419	17.24579057	17.08243212	16.86339761	17.14153166	16.75368636	16.60886402	16.87623042	17.28265391	17.21090519	17.23021337	17.01463444	16.83533946	17.13481538	17.18866876	16.76977707	16.6617735	16.904164	17.14447757	17.2906917	16.86573221	17.17642357	17.14137379	17.02056507	16.55779882	16.63575317	17.00816541	17.3353247	17.23862917	16.71567638	17.10548756	17.07265707	17.11110059	17.14886861	17.07894928	17.20898412	16.78797996
A2ASS6_peptide266	16.74427465	16.82374135	16.21607892	16.66092901	17.01060834	17.12775838	17.16326264	16.95179964	16.83834214	17.01406975	16.81512849	16.793317	17.02721539	16.64362469	17.17799274	16.79423128	16.78915001	16.46484322	16.89693531	16.76883234	16.97382037	16.99562399	16.61083328	16.61676347	16.77978761	16.82370555	16.66937627	16.94643342	16.15364909	16.64810162	16.70725514	17.03996578	16.69047802	16.66659059	17.10200873	16.80320547	16.52521599	16.95590631	16.7519304	16.82482096	16.46146737	16.39369523	16.97393956	16.89699647	16.53882961	16.74302085	16.72313601	16.91741962	17.06591842
A2ASS6_peptide267	16.69013338	17.0126079	17.55553416	17.50595234	16.03123298	17.06624753	17.12143096	16.61157071	16.94895969	17.12771181	16.81404432	16.81527062	16.96580643	17.07352634	16.8982638	17.52279168	17.09928701	16.91030407	16.82855234	17.39572871	17.07194173	16.79402989	17.08693402	16.69909659	16.77762539	16.85501376	16.98323133	16.80658605	17.34326902	16.96706801	16.71460314	16.88196931	17.11372963	16.85060024	16.57595535	16.89261578	16.43666329	16.66964023	16.79768505	17.21164967	16.90204101	16.62131309	17.51046787	16.68469695	16.6011052	16.95452659	16.10082925	17.18756309	16.85917126
A2ASS6_peptide268	16.3766024	16.53456581	17.46620845	17.19915141	16.26790223	16.89491819	16.71224318	16.85283426	17.0750009	16.82729581	17.04242403	16.87189564	16.8100517	17.56790926	16.75667181	17.11774967	17.2540727	17.22919611	16.68345195	17.23597621	16.95573651	17.08730434	17.14830941	16.67119703	16.515826	16.84848998	17.34435464	16.69910101	17.25580167	16.85055196	17.07160915	16.42466444	16.62196965	17.20256717	16.90704152	17.2379217	16.49395769	16.88951342	17.26394399	17.20052178	17.45417518	16.96114706	17.04765595	17.20414103	16.80557879	17.2710705	16.63432726	17.33454272	16.62646079
A2ASS6_peptide269	17.33734253	16.37704315	16.62981081	15.8293365	18.01803939	16.30795818	15.7865236	16.45803647	15.810475	16.53946501	16.10096837	16.24201943	16.93673176	16.28377093	16.89369162	18.15297437	16.92970894	16.92318827	16.51351206	17.20179471	16.00418506	16.34715519	16.87730383	16.06948082	16.42134733	16.26315585	16.80943296	16.59333383	17.35838181	16.08057202	16.18434489	16.26332455	18.37500433	17.54303206	16.32609771	16.39712755	16.37307392	15.96721302	16.27865544	16.66596949	16.80164198	15.45874184	17.98608944	18.24669304	16.03448614	15.71895265	15.59291878	17.15510476	19.26197266
A2ASS6_peptide270	17.03873733	16.41120716	16.90960208	16.06721888	17.62200403	16.08791957	16.22174295	17.14175752	16.3503884	16.00969594	16.46909955	16.42821249	16.76915134	16.46147751	15.97309454	17.01253381	16.73961991	17.15984788	16.86494992	17.06875205	16.21160768	16.36671301	16.63035012	17.10541837	16.97736677	16.04554212	16.73029888	16.82118544	17.38347713	16.37226131	16.07530236	16.35561202	17.49914475	17.33116355	16.94718897	16.53121125	16.99559743	16.80546199	16.80318786	17.1244043	16.70828598	16.69245686	17.34523281	17.53860327	16.49690657	15.95133359	16.41580406	17.16562338	17.52281732
A2ASS6_peptide271	16.16419574	16.48363153	16.92878202	16.1674273	16.78984073	15.62945387	16.12753722	16.33455335	16.21528083	15.90103347	16.36505787	15.36421753	15.824068	16.38395428	15.60159401	16.40623358	16.25588887	16.89022976	16.31288397	16.47892001	16.95117965	16.30760042	17.1425085	17.43145095	15.83165229	17.41723282	16.24601232	16.33925705	17.25716507	16.04113438	18.10192437	16.07636207	17.06438838	18.09315208	20.22694395	15.94760885	16.67762599	16.46117482	16.29259777	16.30245542	16.46870579	16.22351807	16.59765865	17.46990485	18.05782084	16.70629533	19.84132406	16.7625867	17.52404706
A2ASS6_peptide272	16.22621696	16.59598772	16.63338663	16.10511543	17.26878055	16.77236637	16.56155912	16.61377022	16.35377947	16.34532595	16.41539848	16.16045773	16.22025154	16.47499709	16.1118885	16.24643472	16.39080921	16.60843016	16.52774572	16.80938037	16.74922785	16.45091172	16.56084247	16.50616831	16.40306698	16.36328068	16.26842302	16.5257414	17.98254329	16.48602875	16.56882785	16.35955712	16.47219216	16.62943182	16.87141353	16.06492962	16.35731918	16.81180372	16.2263943	16.19937236	16.56852639	16.51195751	16.75759447	16.49014985	16.63668892	16.81237355	16.80733583	16.93628656	16.45490158
A2ASS6_peptide273	16.26180209	16.47878588	16.946189	16.99545933	16.19106569	16.79632911	16.86639514	16.55899203	16.45501195	17.02681983	17.09278133	16.51349824	16.64266075	17.14717832	16.5728923	16.29732519	16.6697613	16.56266363	15.73004161	16.26472573	16.35577795	16.79700424	16.30170741	16.58272114	16.49032113	16.2819366	16.65239685	15.55331331	16.45156935	16.67404546	16.35395071	16.83423582	16.29128355	16.55507985	16.48459002	16.84478043	16.30433716	16.46665393	16.28653684	17.0138575	17.01842457	16.47898456	16.37607064	15.74316875	16.7259639	16.52844707	16.62384304	17.17153643	16.68711719
A2ASS6_peptide274	16.11734202	16.85281225	17.1692907	16.60789382	15.88711449	16.55326343	16.80283824	16.1076635	16.67180288	16.66612371	16.43298123	16.05389826	16.3791831	17.25592613	16.37367133	17.03619166	16.85428342	16.66015133	15.95861235	16.81596482	16.97124331	16.52522529	17.1236905	17.26481064	15.94149919	16.70231946	16.80956431	16.10760463	16.58553091	16.30863265	16.68117124	16.5459458	16.55372008	16.64859371	16.69313782	16.42992839	15.57817012	16.18190734	16.54763312	16.47290702	16.98426089	15.86524523	16.59241319	17.04231076	16.43663176	17.07750614	16.37991389	16.77209233	16.6151821
A2ASS6_peptide275	16.17571486	15.43143074	16.42590091	15.67312977	14.54502658	15.1363579	16.011233	15.68996598	15.92429038	15.70433353	15.71629188	15.82488029	15.30943233	17.15072255	16.02961891	16.15651075	16.26464925	17.41250409	15.4913921	16.40425808	15.90783614	16.03383389	16.34552356	15.484987	15.79337266	15.69454235	16.30881107	15.19867867	14.87970834	15.07729131	15.88540936	15.0554916	16.57163114	16.2761651	15.82808904	16.86199696	15.9297983	15.90030784	15.83744116	17.38655808	16.59197484	15.95932681	15.99046907	17.90278597	16.03338227	16.45430656	15.94713559	16.90560808	17.97321682
A2ASS6_peptide276	16.25654223	17.31064974	17.15113673	16.94677236	16.52934644	17.69635973	17.62681064	16.67231607	16.50769827	17.70843066	17.35112736	17.2986422	16.90846725	17.3482764	17.5758977	17.06935359	17.34306652	17.43807658	16.86316983	17.27764957	16.03339224	16.53028894	17.40276472	15.91680232	16.57797644	15.525359	17.59428117	17.47300084	16.45342599	17.62637831	16.01026502	17.89256149	17.05713768	16.64220088	15.73712245	16.90622581	16.08638643	16.69315206	17.03554546	17.28303626	16.89390639	17.04344417	17.20215297	16.82979526	16.06790346	16.71691238	16.4174279	16.97744799	16.0458373
A2ASS6_peptide278	16.83966964	16.7570943	17.77410764	16.72377864	16.4688524	16.74232436	16.36636084	16.75301505	16.56672179	16.69298324	16.08604996	17.00488812	16.44495388	17.28957876	17.1305533	17.72724074	17.52479964	17.27666756	16.61385402	17.53002413	16.48796978	16.73380514	17.48944876	16.31163851	16.3335567	17.10659657	17.20767479	16.30073794	17.32742978	16.36998057	16.81693583	16.33577789	17.01351944	17.52045251	17.42367907	16.76500757	16.25429043	16.45919327	16.64860027	17.07376722	17.36783099	16.45718346	17.27406053	18.7061719	16.87388811	16.83003503	16.73248733	17.08835196	18.32767297
A2ASS6_peptide279	15.29065554	15.98532976	16.4349345	16.12714024	15.54370095	16.36076055	16.01842554	15.61603511	15.78550873	16.29888512	16.30718042	15.88920323	16.08276452	16.49483221	15.78063786	16.48611182	16.15434855	16.54942799	16.0101692	16.53786642	15.67565001	16.17892061	16.75102161	15.19462311	16.14702285	14.54587814	16.6369144	16.57251314	15.71300764	16.65278478	15.0250768	16.5672323	16.06655876	15.97750529	14.64875858	16.45499797	15.42818533	16.05926611	16.11488089	16.60812311	16.60444397	16.55232069	16.8765383	15.19791879	15.55031125	15.86966097	14.38842462	15.11189511	14.91603147
A2ASS6_peptide280	16.0523631	15.24811891	16.70533123	15.66534269	17.27095319	15.71685154	15.4239799	16.86584473	15.89663284	15.4749427	15.94614406	16.11305819	16.16237633	15.87264192	15.38929408	16.33610308	16.50067502	16.75542829	16.49266328	16.65744565	15.75016706	15.86608478	16.26932317	16.29173457	16.36790557	15.89219345	16.45309901	16.44116296	16.881827	16.32337784	16.83764445	15.88542394	16.52036477	17.14492745	16.99732301	16.4127804	16.68420348	16.43722749	16.23425574	16.64398574	16.44020964	16.5909578	16.90451336	16.64863854	16.76838408	15.98263968	16.65583571	17.25400633	16.97759304
A2ASS6_peptide281	17.27302469	17.25074879	17.16506254	17.05199713	16.89175379	16.85621321	17.06617711	17.10763787	17.37010428	16.98947233	16.99108582	17.30090524	17.13901998	17.11046249	17.03990703	17.00222617	17.19359004	16.95281092	17.140202	16.84635722	16.90626812	16.82189473	16.74327962	17.01448871	16.57217047	16.68443739	16.8049942	16.80080646	17.2791214	16.51776652	16.55250433	16.78843693	17.07713189	16.77256102	17.03716885	16.81804297	16.91782615	16.75831747	16.64502724	17.15456489	17.16080935	16.84041803	17.06084958	17.28871259	16.7518727	16.8911141	16.82673386	16.71289103	18.16611422
A2ASS6_peptide282	16.64541826	17.4684232	16.25472021	16.51860465	17.20567846	17.52510056	17.21650728	16.7635952	16.32279238	17.26116792	17.00350349	17.04916952	16.61903334	16.73673544	17.34941779	16.71010461	16.69472215	16.73800661	16.98875653	16.57731182	15.88887976	16.52620985	16.80760897	15.87399822	16.69246564	15.40811192	16.8128861	17.21284099	16.96554095	17.30472196	15.80904597	17.4640108	16.91952774	16.10897555	16.64466731	16.59917174	16.47943024	16.67013525	16.61137544	16.85589606	16.35027416	16.86402656	17.05736194	16.83755651	16.39212157	16.31418038	16.94075949	16.65021596	17.71890366
A2ASS6_peptide283	16.11398862	16.02812478	15.27145121	15.92787651	16.4435239	15.08030497	15.79355298	16.27647481	15.7729405	16.12447485	16.32560338	15.90506481	15.93424196	15.69860009	16.07359906	15.68364456	15.96606564	15.55268999	15.56451168	15.57815787	16.16242878	16.01354543	15.40513042	15.96706774	16.04845608	15.65430418	15.55261485	15.45832269	16.42254002	15.26239	15.74904621	16.09806067	15.85366611	15.82674479	16.57732887	15.48704483	16.02382646	16.27290225	15.89019555	15.69957579	15.8277752	15.47815468	15.88838099	15.22768987	15.91689179	14.78611616	16.31231313	15.69201558	16.48361324
A2ASS6_peptide284	15.73016611	15.84136099	15.87443356	15.85908601	16.15289803	15.89831236	16.27895085	15.68211352	15.83554827	16.15868043	16.32675411	15.36006136	15.6577191	16.03752159	16.09081751	15.69648893	15.93328275	15.89705298	15.83845315	15.65673756	15.91932724	15.84577224	15.63197465	16.32175859	15.56619017	15.64806684	15.59794651	15.67655762	16.11576546	15.93719827	15.68423842	16.14618034	15.77042846	15.7934253	15.73351994	15.90046532	15.58231204	15.6240104	15.63052659	15.93663243	16.01152729	15.51281349	15.60674291	15.71871466	15.55475164	15.69083591	15.35837952	15.63638865	16.5445137
A2ASS6_peptide286	15.79760681	16.30909582	16.5748498	16.15806326	16.50834145	16.7330727	16.55228651	15.75685927	16.06099051	16.6996998	16.55992663	15.98039543	15.93274533	16.33963771	16.7586547	16.1234214	16.41213509	16.37641169	16.07747487	16.25334628	16.09221384	16.18518283	16.74080216	16.06807216	15.80609483	16.43953654	16.45728188	16.03327933	15.79724786	16.59027305	17.23260257	16.55979192	16.08760771	15.67504583	16.12405141	16.18423505	15.96455887	15.91440005	16.18427252	16.23031595	16.07734825	16.12409418	15.83816904	16.38606381	15.83934702	16.33353531	15.34259707	15.20119366	15.33894483
A2ASS6_peptide287	15.82536053	15.31635288	15.66699418	14.51599238	16.21405031	14.84169059	14.49669568	14.93321716	14.20674799	15.12302201	14.66974859	15.1442626	15.59546428	15.04462179	14.91357493	16.96675208	15.8572232	16.58176875	15.55560349	16.37728075	13.75395635	14.79828164	15.78441045	14.03276721	14.68717161	14.51982641	16.24113277	15.67728643	16.21176442	15.25978743	14.52841795	15.58683215	17.26496279	16.33026673	14.80426853	15.3119468	15.04076493	14.42254224	15.25327641	15.76363709	15.23059014	14.90228202	17.02253707	17.68128917	14.64351116	14.55141674	14.72112072	16.47250657	18.55221453
A2ASS6_peptide290	15.11227637	14.86523854	16.25715189	15.75059746	14.3209493	15.87137792	16.31557471	15.95227897	16.24769044	15.83408769	15.9472233	15.62561796	15.383529	16.97117009	15.57924901	14.93838295	16.01214141	16.37996125	15.1267831	15.75971374	16.38864962	16.75895551	16.37539302	15.72537773	15.79080995	16.03530501	15.54625123	14.83975072	15.15346915	15.16706003	15.58949086	14.54893717	15.57906945	15.79915181	16.16418037	16.87670059	15.89042097	16.65923473	16.09181953	16.9277564	16.87044064	16.30579789	15.41266018	15.9234213	16.1608414	16.65185043	15.65103412	16.0236385	15.45455542
A2ASS6_peptide291	15.10659558	16.57414243	16.47896147	15.98349747	15.51094431	16.77274978	16.40248867	15.77886527	15.4732554	16.36329905	15.94737879	15.85899316	15.81237291	16.53587151	16.41033188	15.92257769	15.91892466	15.76326215	15.44066827	16.06739198	15.7053564	15.87811407	16.5337353	16.18226618	15.182585	16.01856334	16.20639329	15.7295566	15.54797301	16.50020255	16.03367406	16.36409533	15.64734639	15.63578727	15.09271109	15.75463105	14.83033046	15.21816391	16.04329193	16.03599111	16.19660027	15.64298006	15.90301554	16.73066573	15.50671319	16.62583182	15.60628535	15.99891011	15.48438044
A2ASS6_peptide292	14.65854184	15.6911075	15.85210634	15.1461573	13.46540561	15.08868263	14.54885399	14.01100471	14.5213925	15.03152573	14.01975506	14.74800704	14.98451198	15.47929509	15.25207265	16.90554181	15.5612423	14.90537509	14.36135995	16.15993784	15.2717895	14.94210751	15.84243333	14.9576664	14.22945286	15.52007896	15.67392662	14.4110838	15.52556683	14.21357552	15.08906936	15.24539031	16.29413952	15.72608896	14.98375432	14.8993209	13.5085653	13.65868059	14.57078407	15.29818635	15.60707688	13.70019523	15.85670654	16.36412968	14.73584912	15.22221164	14.45488073	15.81590023	16.42232119
A2ASS6_peptide293	15.25928584	14.58702725	15.44452081	14.84142511	14.89262967	13.67378041	13.63383568	15.10669031	14.83016637	13.75583126	13.87823978	15.03071938	14.92316186	15.17507298	13.96013622	15.91370666	15.48831444	15.73381477	15.30274545	15.89203174	14.02886867	14.99218427	15.25196273	14.44582227	15.24171717	14.78048168	15.3399426	15.48073712	15.97917788	14.02666989	14.35626141	13.87518413	16.1395614	15.60314572	14.17734685	15.2165317	15.19433633	15.15064172	15.09097988	15.62936739	15.21885354	15.1791892	16.29379537	15.34559083	14.32011941	14.4457056	13.46164385	15.85055947	16.53677515
A2ASS6_peptide296	14.20492594	14.23617843	15.09108726	14.48790203	14.61006821	14.13667216	14.31867039	14.8291625	14.61482064	13.58810118	14.15124497	14.38950914	14.39466703	14.9626783	13.73414536	14.98546153	15.13816886	15.10937071	14.74317575	15.06373374	14.44135158	14.60155741	14.99258858	14.52616488	14.14942371	14.2983149	14.84962936	14.75380521	15.07267945	14.06630298	14.82060383	13.73705172	14.86886254	15.10752425	14.93408038	14.38943498	14.58498316	14.77428444	14.99344493	14.74133688	15.14573818	14.77420018	15.09471702	15.02615676	14.97559093	15.06909098	15.07664355	15.47941655	14.92901585
A2ASS6_peptide300	14.76853606	13.40496264	14.87350112	14.07294191	12.46940706	10.48874577	13.69444988	14.51525226	14.28937285	12.23888282	13.56229169	14.39237504	13.27125724	15.1511977	12.34549616	13.69867357	14.40425886	16.26783376	14.14932641	15.24965663	13.89787435	14.20846284	13.913644	13.79867125	13.93418472	13.34852613	14.46570065	12.99459682	12.53164895	11.35638114	13.41510091	11.65702459	15.26767016	14.61738784	14.20840853	15.47282642	14.41695452	14.94439843	14.45608493	15.76931955	15.21401655	14.44147906	14.80860144	16.55465203	14.62224506	14.19154961	13.82771816	15.45023964	15.8229335
A2ASS6_peptide312	18.92726728	18.97818636	19.08898972	19.25321105	19.2610747	19.10841483	19.19957126	18.96779777	19.08260238	19.24762682	18.9850973	18.90782835	19.10645067	19.33453903	19.22729641	19.25966983	19.28110526	19.55468985	19.0396714	19.31644276	19.10001588	19.10343711	19.37478028	19.08995549	19.00964857	19.42578724	19.12282041	18.91723509	18.53941027	19.01084099	18.86787329	19.71265957	19.14708661	19.20856929	18.99594122	18.92318714	18.95240631	18.91016892	18.91274743	19.41608283	19.29835354	19.0958271	19.19823435	19.29352083	19.01558858	19.10692658	19.0605757	19.25663707	19.52342602
A2ASS6_peptide313	18.97979746	19.08609785	19.04623446	18.68559764	18.94185504	18.98301367	18.97687668	18.71367624	18.90965137	19.05892892	18.9886622	18.78578612	18.99878566	19.28408547	18.88947166	18.94695753	19.11956556	19.1720659	18.9828519	19.13737241	19.02956831	19.11493872	19.31511285	19.15639932	18.82668178	18.80145555	19.21907483	19.00919717	18.18606056	19.03343176	18.48838814	19.03900908	19.38178657	19.06142892	18.35302633	19.12704244	18.96340032	18.89223545	18.9805179	19.32184927	19.37131358	19.03230285	19.24268551	19.01870542	18.78585435	18.7974411	17.98378461	18.4709106	18.82669363
A2ASS6_peptide314	19.11392588	18.75165312	18.70081174	18.45072938	19.10337648	19.16293497	19.08913616	18.7930067	18.7011586	19.13347489	18.77587864	18.66189024	18.89818409	19.13573842	18.98649199	19.13372503	18.91154631	18.88350665	18.69579369	18.8955786	18.66151161	18.86053243	19.05199488	18.90606222	18.8508113	18.52909624	18.79024218	18.94888713	18.42807263	18.8066226	18.54556599	18.83553296	19.22389697	18.95206629	18.34853306	18.87071857	18.82892389	18.50191538	18.65978098	19.05675289	19.17521593	18.38631149	18.81317577	18.92034666	18.35324868	18.5466435	18.3577806	19.02556976	19.113006
A2ASS6_peptide315	19.06792571	19.23771251	19.3008791	18.88163299	19.35390976	19.36683528	19.09180198	19.110402	19.01633352	19.32606235	19.16734096	19.12521306	19.08846548	19.39669705	19.31982769	19.3344704	19.34577337	19.3905862	19.06053357	19.32006565	19.27830816	19.07522754	19.49056597	20.20651859	19.15192692	19.01857682	19.19078886	19.1864711	19.5974748	19.22244481	18.97157486	19.3334523	19.43551808	19.21566881	19.36939862	19.2898872	19.15186484	19.0802247	18.99753378	19.62632519	19.47581241	19.34566377	19.60161003	19.31152551	18.90388418	19.14916332	19.27152911	19.42490647	18.74017247
A2ASS6_peptide316	18.36651237	18.74556756	18.76970483	18.31222325	17.79787916	18.69077139	18.68026468	18.12372059	18.58523343	18.81085135	18.37764795	18.37278362	18.57075055	19.21895599	18.78018791	18.89796765	18.92060635	18.81522733	18.31977869	18.84344618	18.90479453	18.82038711	19.07833136	18.7523037	18.3499049	18.53911591	18.94659023	18.41267714	17.90655672	18.25535378	18.46087496	18.67179606	18.6805307	18.68148144	17.98729424	18.75963388	17.96282476	18.333384	18.50255944	19.03204174	19.29670076	18.5328542	18.84061031	19.02392912	18.48431935	18.86922204	17.45074853	18.20457362	18.13956814
A2ASS6_peptide317	18.90441537	19.13206059	19.53337572	19.15092958	19.10853652	19.33703332	19.64315847	19.13908089	18.98430793	19.45538001	19.42364481	19.11266063	19.29059348	19.39013703	19.3263204	19.26890388	19.24339513	19.24445342	19.11451412	19.23716579	19.23523339	18.99915465	19.37781416	19.79480967	19.09942468	18.78705003	19.13161926	19.27769525	19.51410007	19.3829871	19.05717678	19.25460684	19.28187636	19.18559293	18.90925493	18.89596218	19.04325216	19.15213706	19.02178032	19.38506801	19.46030923	19.04158282	19.46292579	19.19365386	18.84819057	18.9580409	18.92443357	19.20647398	19.47403932
A2ASS6_peptide318	19.01595468	19.16251514	19.24271087	18.93010157	19.3138715	19.29620708	19.25452576	19.27674065	19.24700049	19.27548596	19.41184047	19.21653067	19.32166565	19.24308785	19.19486129	19.20655881	19.23901347	19.19016097	19.12275094	19.2010504	19.39652786	19.11339516	19.13959497	19.9297221	19.12946954	18.83828446	18.92245175	19.20679341	19.52342047	19.16319249	19.03383795	19.16701543	19.13347383	19.2012411	19.00119361	19.08678785	19.04267688	19.21802283	18.91644379	19.26070447	19.24448122	19.24933518	19.47098648	19.14128981	18.93273452	19.37811239	19.26877109	19.17330182	19.62715431
A2ASS6_peptide319	18.3465492	18.19290627	18.41904276	18.07569126	18.5070129	18.42258817	18.655869	18.20689704	18.17837369	18.52523283	18.43163695	18.38148423	18.25004003	18.7440692	18.52134534	18.72092612	18.70977434	18.74542313	18.30163886	18.67398769	18.3234629	18.25504681	18.6323879	18.30228773	18.05351435	18.03058797	18.91709369	18.30252872	18.37760945	18.22090731	17.96283023	18.14160559	18.65639699	18.48768118	18.29601301	18.28572659	18.28847347	18.25555855	18.18409755	18.84741855	18.61978078	18.28245772	18.68458511	18.71229383	18.21180354	18.34905855	18.1214092	19.05752604	18.71195343
A2ASS6_peptide320	18.00080204	18.10924491	18.57875761	18.15596459	18.07411789	18.55466597	18.63664488	18.08842391	18.25351008	18.32661501	18.36389719	18.19528084	18.03925706	18.82707879	18.47005045	18.46238092	18.68681375	18.5473355	17.88694661	18.44353129	18.24174208	18.2344001	18.70551226	18.24798246	17.97497127	18.04186889	18.56639737	18.15430759	18.5430113	18.45907184	18.30421294	18.33172077	18.45054387	18.39869428	17.98859654	18.10033572	17.92919639	18.04075148	18.16717616	18.61315272	18.49693764	17.94297627	18.52225882	18.80226597	18.10174085	18.36822741	18.07444976	18.45114539	17.67426907
A2ASS6_peptide321	18.26700863	18.15540499	18.26548997	17.79623403	18.31451039	17.99322212	18.14957344	18.06025902	18.14671858	18.29189267	18.06646984	17.92169815	18.06550485	18.55102931	18.21054588	18.45187026	18.46019591	18.79385642	18.14915525	18.47310633	18.06863327	18.22613364	18.70946135	18.21618666	18.04793248	18.04693873	18.50860106	18.21937277	17.83140651	18.14004588	17.8479366	18.01425311	18.86591989	18.41420131	17.69399189	18.4907743	18.04396329	17.9551664	18.1541118	18.78003772	18.72384681	18.01418171	18.60768035	18.92040289	18.07732768	18.12712632	17.18329144	18.37705344	18.40871323
A2ASS6_peptide322	18.12319799	18.01146033	18.31006106	17.85934069	17.99298421	17.84016096	17.92740868	18.00259922	17.84747315	17.98636502	17.70929908	17.79328084	18.08219044	18.33625239	17.87751911	18.44561126	18.24589635	18.27340276	18.00678062	18.2521096	18.02594446	17.95040372	18.36526479	17.99268212	17.94843955	18.02043064	18.23072236	18.05484471	17.50991312	17.75741336	17.86127533	17.9417741	18.44485457	18.19779712	18.12030362	18.0968748	17.89773629	17.85201559	17.8426832	18.25914681	18.2221892	17.9525168	18.12681792	18.36253939	17.71376096	17.900017	17.759145	18.2135971	17.91663589
A2ASS6_peptide323	18.03131764	17.97092902	18.09280422	17.50405427	18.55800783	18.26092553	17.99722511	18.05637258	17.91953339	18.39467531	17.83124035	17.82364992	18.05822807	18.36377035	18.29575615	18.46674973	18.2885156	18.09367303	17.82421848	18.20978508	17.99128843	18.09133611	18.49072975	17.89416356	17.88501109	17.87317683	18.35026189	17.85970408	17.42800576	17.83213615	17.86896956	18.09289492	18.15006985	18.38464482	18.17816782	18.0614569	17.63447741	17.91399661	18.06082561	18.48470089	18.49177498	17.51447332	18.39619583	18.54025997	17.88972585	18.06010159	17.82569184	18.12726147	17.95597452
A2ASS6_peptide324	19.24251523	19.19533192	19.24745648	18.73996587	19.30137339	18.88998398	19.34720132	16.75975024	18.70989	18.90373954	16.67624588	18.81099258	19.03318501	19.27573386	18.87245187	19.22877032	19.06054976	19.34788701	18.95715281	19.28651242	16.42661205	18.65770578	19.24817101	18.88253245	18.74404982	18.67267415	19.03956871	18.6816088	18.37734035	18.95951012	18.5930204	18.99651561	19.40355677	19.0499071	16.91730638	18.76704903	18.7712588	18.6335224	18.63590937	19.29855344	19.05024093	18.60421834	19.00103144	19.6525602	18.50265214	18.57110656	18.61595957	18.88911783	18.75081241
A2ASS6_peptide325	18.63015448	18.53944512	18.84961947	18.57946513	18.89229586	18.81253779	18.95254595	18.88808032	18.65098611	18.84975755	18.97570295	18.6561433	18.79738938	18.61974777	18.87341825	18.77811905	18.87520843	18.97901999	18.67617775	18.69196502	18.8406365	18.55031974	18.83107276	19.51659976	18.62440167	18.59550821	18.68781929	18.87775932	19.30538807	18.90831418	18.62818835	18.86124302	18.8383118	18.83625375	18.71165844	18.73127024	18.7701573	18.82557506	18.68318665	18.83090093	18.80039639	18.59102305	18.95114937	18.72707622	18.51587668	18.88941011	18.76228369	18.88416247	19.28871406
A2ASS6_peptide326	18.01705625	18.06234505	18.34409575	17.80681046	18.34713035	17.83346865	17.9490551	18.27514943	18.06561921	18.097998	17.89884707	17.84763583	18.19252027	18.34718246	17.9359729	18.28421842	18.34461049	18.5205687	17.99356814	18.41210321	18.08795076	17.8652377	18.40720262	18.48678013	18.6763966	17.97058953	18.38440751	18.01950531	18.21270586	18.06529547	18.25283088	18.16925208	18.24747172	18.46369248	18.59859961	18.2065423	17.99504143	18.05214448	18.02320895	18.29731479	18.03626839	18.00352045	18.34718473	18.53828279	18.09013798	17.99241306	18.22318577	18.39754346	18.77378568
A2ASS6_peptide327	17.49384834	17.55171331	18.12087145	17.98699089	17.85954994	17.46605123	17.2028916	17.73497049	17.89111964	17.25021196	17.5121189	17.85718349	18.05138559	18.26844678	17.31423364	18.05550929	18.28624222	18.27643147	17.96906905	18.32737375	18.10446738	18.35493344	18.24929977	18.03167833	17.9053093	17.84634685	18.10330777	18.0728847	17.75486964	17.83388114	17.99180711	17.45063712	18.0916911	18.3151506	17.99695503	18.18675149	17.89480437	18.05899898	17.98215349	18.30944944	18.15928712	18.27961152	18.42166873	18.18332491	18.00175583	18.4638857	18.2722128	18.48091906	18.02868325
A2ASS6_peptide328	18.11609722	17.91865355	17.96384938	17.89123516	17.9615595	17.83914977	18.06946404	18.21737638	17.94270157	17.88696865	18.04912926	18.13260728	18.10152264	18.05465606	17.7012228	17.93232678	17.87874163	17.97523794	18.22443781	17.91795996	18.22127512	17.84907792	18.01110612	17.88331627	18.03895002	17.67385988	17.75834284	18.2717121	18.25123314	17.95617548	17.92015253	17.67992013	18.0216228	18.04122414	18.00731397	17.4133824	18.07013535	18.29074555	17.94233062	17.73591931	18.05790335	18.20481547	18.13866143	17.77000724	17.66874003	17.85934906	17.88497332	18.08263908	18.15886592
A2ASS6_peptide329	18.74275311	18.51178627	18.98997501	18.7912729	18.67106964	18.75275876	18.86531541	18.39255753	18.66166645	18.70314111	18.88079667	18.66041963	18.46637197	19.36113503	18.81314374	19.04996889	18.89461329	18.81194674	18.53547215	18.81083239	18.51814389	18.8168909	19.11329684	19.62051034	18.30228565	18.57933306	18.8220106	18.56261264	19.36584125	18.7653275	18.49109856	18.6011696	19.17997753	18.79111293	18.03571094	18.62937807	18.5485119	18.42639049	18.77512143	19.03347356	19.13986094	18.37275542	19.08560284	18.87922665	18.63753545	18.73604418	17.78132472	18.14919672	18.48862939
A2ASS6_peptide330	17.4697052	17.6105023	18.01805025	17.72651406	17.49574124	17.71254656	17.80909692	17.63136491	17.75977588	17.71464283	17.64051725	17.61541646	17.71146136	18.16496701	17.49883602	17.93110912	18.02842444	18.02520663	17.7493473	17.98587365	17.8329512	17.64812066	17.81764178	17.69185963	17.45058855	17.32436068	17.66215144	17.69982953	18.18555451	17.64834913	17.46482758	17.52308556	17.75150049	17.68366341	17.40153393	17.61709073	17.2550721	17.63404131	17.66441624	17.75384539	17.89981829	17.50171439	17.81065471	17.86428277	17.41347953	17.86635392	17.24314826	17.75923211	17.20621921
A2ASS6_peptide331	18.34532529	17.84818911	18.06017581	17.61620465	18.36670715	17.8933428	18.32164223	18.05608392	17.87828976	18.21233205	18.15482984	18.11163879	18.13094343	18.37705759	18.15898196	18.4644318	18.21697714	18.53558386	18.10856246	18.32811084	17.83713923	18.05594823	18.30644807	18.05001149	18.50177467	17.57463136	18.1192073	18.08070162	18.15029648	18.02523217	17.46571797	17.82593934	18.77967257	18.38234041	18.52085136	18.23617217	18.06691729	17.9929119	17.86306959	18.79715572	18.4072705	18.05587096	18.62367555	18.52439434	17.84153722	17.61894027	16.94381287	17.54411617	18.71179303
A2ASS6_peptide332	18.32757214	17.96851963	18.10135601	17.63693564	18.37217909	17.77897709	17.9502424	17.97012511	18.00696042	17.75104778	17.75674593	17.9782406	18.12221262	18.13235481	17.72536378	18.36073899	18.14296067	18.27041789	18.01622943	18.32333332	17.87229025	17.87335273	18.11343737	17.849102	17.92871657	17.81722547	17.96871163	17.89030679	17.52800183	17.66244201	17.59237306	17.45893997	18.55008675	18.20401787	17.9873651	18.10531455	17.8541406	17.7777818	17.89212091	18.35559202	18.3002672	17.77995803	18.44990092	18.68985039	17.66773628	17.72277311	17.64582543	18.06398696	18.18543606
A2ASS6_peptide333	17.45773886	17.60861886	18.33138174	17.94730053	17.49216143	17.67374471	17.79884383	17.5623073	17.72769911	17.63456409	17.77023832	17.78657876	17.68772058	18.17478537	17.50955427	18.15968777	18.14009057	18.29621251	17.78603887	18.18197336	17.7578137	17.65268616	18.1786576	18.20284832	17.68074188	17.41007361	18.16817284	18.01538979	17.93244134	17.89529824	17.77231563	17.6863481	18.0498739	18.01113859	17.57650859	17.73131508	17.61392398	17.80936053	17.93557786	18.03989681	18.3117066	17.914115	18.20894705	17.95333014	17.58798542	17.83032042	17.5649815	18.261241	18.01684412
A2ASS6_peptide334	18.4331812	18.28226806	18.77699391	18.38304804	18.3490984	18.37937006	18.76380854	18.40658779	18.30039775	18.6453382	18.64499082	18.42087969	18.35474728	18.68791668	18.5546713	18.55887626	18.48953633	18.72665739	18.23542762	18.48672279	18.53493937	18.34950172	18.6363538	17.92769069	18.36291204	19.09847872	18.37654469	18.4641374	18.77470265	18.44116305	18.21544817	18.275252	18.70234438	18.65195507	17.98946205	18.43316531	18.24208099	18.51279839	18.26211263	18.5663526	18.79184336	18.20651051	18.81927247	18.13706025	18.3855996	18.37446261	17.81767012	17.90758713	17.74506786
A2ASS6_peptide335	18.37814723	18.55947142	18.6241693	18.48231733	18.43855341	18.47898081	19.11376747	18.52377367	18.461317	18.80468069	18.87978977	18.27767821	18.66284687	18.61967445	18.63479867	18.17181077	18.37168907	18.12618249	18.47263279	18.12511908	18.66313662	18.49928093	18.23205234	18.07763983	18.4965328	18.2257152	18.16815971	18.56688018	18.58526126	18.43978032	18.3184185	18.59427388	18.46156158	18.40510601	18.40991723	18.54916876	18.45095785	18.4508903	18.23941938	18.75279302	18.65924864	18.2036072	18.59964645	17.93909006	18.05479254	17.97924549	18.13727635	18.06528683	18.72836062
A2ASS6_peptide336	18.60331046	18.20337421	18.62838924	18.05617491	18.52750578	17.63995705	17.87665426	18.49977802	18.2491151	17.47554648	17.76496525	18.34089809	18.23461911	18.37933956	17.62336415	18.38630697	18.56439275	18.95292778	18.40257482	18.77346249	18.12309435	18.12961917	18.50900958	19.10191862	18.275187	18.67358043	18.27743744	18.52097204	18.96037523	17.962496	17.93371198	17.70222915	18.85574047	18.64076031	18.27346675	18.53432012	18.46162991	18.37533508	18.34738319	18.83832431	18.53055286	18.38205467	18.72409247	18.99600066	18.49358162	18.28388838	18.4283947	18.98470231	18.92753187
A2ASS6_peptide337	17.7224406	17.62112271	18.1229809	17.78806837	17.35039146	17.51460752	17.86927694	17.82179011	17.60105237	17.52907237	17.56494467	17.40037136	17.64070067	17.95816019	17.42663844	18.07464784	17.94065473	18.03396679	17.69564145	18.2010849	17.78499658	17.58131481	18.04605032	17.85351147	17.53483285	17.42040117	18.03701851	17.82416261	18.01149154	17.57576701	17.55042405	17.59837031	18.01384948	17.96427201	17.70410344	17.82240038	17.58321455	17.80487167	17.76820685	17.97080889	17.97449405	17.61780245	17.94289585	17.92563093	17.31828309	17.49318872	17.23080468	17.95625351	17.56119001
A2ASS6_peptide338	17.82271399	17.98764936	17.52348413	16.8948457	18.11672329	17.97629427	17.79084525	17.40753759	17.13822556	17.99579004	17.65757229	17.63551765	17.71918395	17.80871952	18.13449386	18.21864868	18.0930501	18.41056704	17.67116393	18.02897807	16.49899947	17.41331392	18.09027276	16.53703402	17.94051369	16.7126204	18.05538867	17.98906153	17.57496918	17.68120754	16.29042902	17.99135961	18.32768954	17.71364297	17.05283775	17.62632442	17.3845104	17.29719128	17.52579842	18.01801436	17.56941672	17.59997625	18.14601754	18.40629182	17.00628652	17.02350848	16.76979016	17.83942983	18.99642466
A2ASS6_peptide339	18.23114187	18.35773718	18.81685694	18.16691474	18.01193076	17.9375305	18.6941151	18.29211245	18.17242627	18.00214736	18.24064483	18.34074028	18.11288549	18.70780061	18.39513382	18.538525	18.65228234	18.83689745	18.38043648	18.63758314	18.29651624	18.3989373	18.73655026	18.35340074	18.01168856	18.55774753	18.49974017	18.42146137	18.2292397	18.15465253	18.44090057	18.04746514	18.67300352	18.64676886	18.26985753	18.17460476	18.13720169	18.08232671	18.11137392	18.457814	18.44330862	18.17090202	18.58495242	18.65766689	17.55278834	17.59016399	17.36587803	17.76868023	17.89855598
A2ASS6_peptide340	16.96050446	17.59152404	17.82668108	17.57736913	17.62253527	17.84159274	17.59831538	17.55015674	18.31085015	17.61101499	17.52933015	17.58947436	17.43486474	18.03522868	17.63856053	17.85269188	17.85947595	17.61335547	17.35969031	17.77038224	17.6974366	17.80170051	17.84328634	18.03055022	17.4975031	18.19557483	17.60052511	17.51100126	17.83251682	18.12490286	18.04387252	17.89314169	17.72315369	18.0423625	17.72520673	17.53173512	17.26135987	17.78457606	17.87361143	17.77869161	17.91467113	17.65075186	17.45297347	17.40911312	17.44942659	18.00577332	17.68624245	17.95827693	17.45320804
A2ASS6_peptide341	17.339248	17.16025905	18.11673474	17.38383222	17.91186266	17.23443981	17.59593679	17.84490749	17.64403238	17.30022611	17.38550508	17.57842329	17.78774346	17.6485529	17.27469819	17.69897332	17.74083944	17.76281405	17.53337493	17.85462796	17.6186897	17.16527548	17.51101584	17.1427091	17.55032989	17.25597996	17.67454198	17.69232391	17.88177736	17.57097609	17.92684647	17.55758484	17.39350263	18.1349644	18.2988715	17.19277118	17.51431201	17.82103055	17.27105433	17.36730927	17.40442699	17.70530144	17.83602249	17.81364938	17.74459216	17.37758861	17.96889019	18.31480572	17.26804285
A2ASS6_peptide342	17.03739876	17.07638615	17.69345159	17.3187388	17.47821683	17.53600486	17.38534207	17.37416536	17.45639775	17.36258922	17.19421095	17.40847718	17.3816283	17.43299611	17.1028398	17.61787648	17.50996863	17.53482796	17.62291656	17.88209439	17.39949882	17.36337295	17.76344351	17.33617507	17.56642083	17.19862498	17.71040278	17.69770543	17.29441688	17.66226674	17.5610626	17.53800079	17.55210226	17.69112026	17.46028356	17.10990887	17.50100774	17.72872076	17.51479108	17.37212699	17.77586893	17.78193392	17.81222543	17.44213963	17.70746723	17.68575282	17.58505191	18.14193117	17.2397056
A2ASS6_peptide343	16.94860895	17.19980921	17.77720602	17.36169085	17.44639363	17.64026029	17.39617836	17.54950505	17.55579135	17.61793926	17.50190304	17.54246205	17.61639768	17.84368479	17.6559448	17.63659891	17.72121837	17.6587397	17.22200248	17.93460106	17.53680513	17.55264825	17.72596316	17.95395566	17.50609596	17.49179111	17.65696924	17.45587588	17.58619077	17.4566863	17.58940744	17.16310933	17.7452879	17.78776236	17.55328941	17.74728033	17.31037716	17.66282067	17.6066056	17.81147464	17.83085361	17.60683628	17.79671959	17.5438307	17.52789248	17.75939989	17.41036928	17.9487197	17.67330533
A2ASS6_peptide344	17.58653742	17.7866727	17.60087974	17.54203943	17.92121971	17.62870583	18.06787659	17.73953427	17.54042552	17.56583842	17.63078146	17.42302831	17.54868779	17.50086454	17.63623218	17.11820193	17.35798531	17.21536478	17.5336028	17.24455899	17.96522771	17.63014005	17.3916339	17.61044697	17.57957329	17.526486	17.26677083	17.67132006	17.03781954	17.55837502	17.39128716	17.75953229	17.39139222	17.470416	17.8829528	17.4794466	17.5894882	17.71428535	17.46644941	17.52097752	17.59171481	17.55701393	17.46649348	17.39303231	17.39838098	17.50825226	17.58167515	17.16105792	17.32528688
A2ASS6_peptide345	17.18438139	17.15032344	17.72498145	17.54659817	16.24719088	17.52939573	17.51393183	17.50105727	17.75489641	17.533037	17.46016908	17.12574245	17.44548865	18.04178967	17.10244906	17.25321201	17.4677244	17.45445119	16.96868049	17.73047436	17.95378472	17.75766698	17.72335031	17.58513494	17.70933794	17.32783317	17.5551892	17.43269598	16.91669089	17.38765155	17.44169405	17.35410372	17.37909197	17.45975661	17.71010171	17.60548142	17.17559885	17.82478356	17.65496101	18.06418001	18.05305026	18.01397667	17.27357626	17.38873928	17.36611992	17.80381397	17.34983625	17.89832729	16.02847043
A2ASS6_peptide346	16.90956758	17.15430744	17.85756547	17.50950179	17.781601	17.87885282	17.44131753	17.47705682	17.69604484	17.40633161	17.8032294	17.64693592	17.14049796	18.26868425	17.65768041	17.5851281	17.55717924	17.66484234	17.35421181	17.94713737	17.46533085	17.812516	17.86254493	17.93021435	17.27336158	17.72694787	17.58172276	17.556957	17.76244623	17.69746473	17.79154857	17.70346949	17.14004865	18.22698489	17.1965533	17.70942487	17.02485385	17.53135669	17.56335311	17.81880444	18.24005178	17.73922815	17.80617134	17.12750591	17.69918235	17.8156794	16.65352	17.69748163	17.41691087
A2ASS6_peptide347	17.43278603	17.1562721	17.48110956	17.16657928	17.22875197	17.52126679	17.44910586	17.01524858	17.23256315	17.38539596	17.22760552	17.24577564	17.25897043	17.79087958	17.56703137	18.02619441	17.48128566	17.53616788	17.15053937	17.55427655	17.02644767	17.4153556	17.75292512	17.36879529	17.10067926	17.44612564	17.52365407	17.2555998	16.92089016	17.21362787	17.43930719	17.35900039	18.12431828	17.85069387	17.15440277	17.65511279	17.18111996	16.98184531	17.29945001	17.51216777	17.62462148	17.18947352	17.55593769	17.92971935	17.42506605	17.45565114	17.13279786	17.67858442	17.75125258
A2ASS6_peptide348	17.49951903	17.23488549	17.7265274	17.04015349	17.87921657	17.16463711	17.20577035	17.24560443	17.39465426	17.34464797	17.12884069	17.27869208	17.35392782	17.67064795	17.15478779	17.95001047	17.74912937	17.82936615	17.18165431	17.84006852	17.07511167	17.13780234	17.7513434	17.11051968	17.18956476	17.38381615	17.78953585	17.26566107	17.62542154	17.06830206	17.33429553	17.25076446	18.06788322	17.9307728	17.1517976	17.4130708	17.28359737	17.12619236	17.27471505	17.84226795	17.81036011	17.26132498	17.87757621	18.25818475	17.34796674	17.19985299	16.84035984	17.48897471	17.89636232
A2ASS6_peptide349	18.11273896	17.49789916	18.52677258	18.01431311	17.63300463	16.50527485	17.4584802	18.61336965	18.00697958	16.24072251	16.94972492	18.29189092	18.28839754	17.98089703	16.22923452	18.38952074	18.42441272	18.61463061	18.42077788	18.46386031	17.67431216	17.80402847	18.14321324	18.5156233	18.30883512	17.42110789	18.28051394	18.50129379	18.86564579	17.28011527	17.87290895	16.546694	18.53631182	18.7028333	18.0096447	17.97303559	18.46539599	18.45451519	18.23157643	18.63425314	18.3081371	18.38073436	18.98699378	18.03514043	18.02218363	17.80711971	18.03609134	18.73109934	18.19651377
A2ASS6_peptide350	18.12048416	17.77202293	17.87836001	17.10778266	17.61656501	17.25999478	17.56361077	17.30630244	17.43654288	17.30087271	17.0355068	17.38286122	17.45687579	17.29853589	17.36283823	17.6653429	17.71225971	17.79108397	17.53423434	17.77731049	17.41717738	17.18687708	17.66765568	17.62643547	17.29361668	17.35387182	17.60031747	17.25460193	17.45689099	17.10490291	17.38086872	17.1646434	18.00961229	17.67670788	17.94996828	17.28625753	17.28145391	17.31920661	17.36219801	17.36933176	17.42340736	17.32826773	17.62113838	18.41626589	17.11053205	17.24276266	17.25089615	17.4844276	17.81906087
A2ASS6_peptide351	17.13720493	17.2516658	17.52796823	17.3355285	17.29556649	17.48717613	17.67379751	17.32517079	17.37283161	17.35687281	17.48176433	17.33239898	17.23558319	17.55709745	17.37548681	17.33500179	17.38774732	17.32931161	17.271196	17.53444719	17.4486808	17.21664647	17.60450031	17.47181514	16.94439712	17.49110208	17.28752174	17.29363238	17.17808771	17.4361057	17.49655875	17.3484106	17.3319738	17.49815654	17.34016704	16.70977718	17.11430762	17.23276126	17.41248454	16.84832165	17.39282156	17.195761	17.46442625	17.78606342	17.41411948	17.65007161	17.51232988	17.47440401	17.06883147
A2ASS6_peptide352	17.71053253	17.74906625	18.346448	17.97398445	17.8213371	17.76527247	17.891918	18.02561322	17.98249674	17.78546953	17.97859527	17.86691975	17.7569652	18.29021533	17.71676626	18.21018484	18.25473666	18.29244218	17.74374338	18.31559927	18.05991854	17.94576621	18.34031286	17.78966696	17.8235968	17.81298224	18.30299038	18.04472547	17.85417764	18.00381392	18.14143977	17.85577547	18.30270437	18.31281478	18.14485821	17.98562652	17.94243957	17.93045989	17.9281984	18.18530593	18.16854611	17.83648621	18.41451283	19.11181637	17.6614412	17.95347863	17.74741331	18.32061209	17.65297209
A2ASS6_peptide353	17.30944341	17.11846353	17.75260022	17.30146629	17.32707964	17.03234739	17.42919061	17.35506766	17.24669166	17.2173185	17.19910541	17.12565479	17.36056928	17.68279884	16.87762323	17.68343731	17.8126222	17.94913127	17.41631229	17.817552	17.30307448	17.1974341	17.53450923	17.6550717	17.21922958	17.19654109	17.60540807	17.47644344	17.861517	17.35221898	17.33592526	17.20526411	17.89921406	17.86440312	17.38059497	17.19369532	17.25180925	17.40621331	17.32189246	17.90678785	17.64632801	17.06834517	17.90727359	18.09071232	16.98198838	17.27220498	16.98536958	17.68486007	17.46435075
A2ASS6_peptide354	16.94880878	17.52640054	16.95692469	16.70397565	17.68210387	17.80164117	17.39047643	17.56641093	17.1170059	17.88897899	17.25560334	17.02856235	17.76384371	17.2732821	18.00672982	16.54458589	17.18224499	16.96107497	16.86136113	16.5456218	16.33168302	17.66840364	16.80787416	16.39924692	17.69367767	16.73315649	16.72256882	16.98782449	15.68750615	17.03735276	16.73945594	17.34756602	16.69218267	17.10072142	16.52305473	17.13073444	16.94707489	17.34057431	16.86979425	17.61970968	17.41841242	16.81080468	16.76054524	16.9165439	16.8291001	16.58601751	16.72795416	16.72141049	17.10297681
A2ASS6_peptide355	17.11112723	17.11453943	17.23108521	16.89204358	17.60784379	16.1229235	16.71789085	16.95938829	16.90729356	17.0374823	16.80344293	16.8108819	16.94653928	17.50267456	16.81312938	17.41127566	17.38572466	17.47699654	16.95070452	17.3403382	16.99654484	17.2195723	17.65329159	17.09215779	16.97437253	17.38650826	17.39989224	16.92491858	16.99436671	16.95909384	17.19013855	17.00312672	17.52091688	17.52943067	17.24564478	17.34837286	16.9438586	17.00233601	17.44388093	17.62526842	17.49363304	17.10477059	17.56679634	17.52558748	17.31686489	17.36725782	16.86062617	17.36524102	17.53023361
A2ASS6_peptide356	17.4216631	16.90617184	17.05174489	16.61568994	17.67766362	16.5789044	16.27200299	17.35177324	16.86348486	16.5238838	16.40060096	17.1861514	17.39416759	17.27047999	16.56558857	17.79891514	17.60699555	17.61590737	17.25571142	17.62850964	16.6798866	17.17729754	17.38716993	16.94166372	16.97421757	16.9628325	17.26794206	17.1031621	17.37565169	16.49765484	16.72481244	16.47387519	18.00609091	17.84725931	17.19238186	17.23659858	17.09885044	16.92187014	17.0150198	17.51013843	17.58070237	17.14440499	17.90086006	18.34580984	17.1363702	17.21524541	16.90763869	17.81481482	18.72910695
A2ASS6_peptide357	17.15621748	16.8115889	17.6139123	17.19030265	17.01092712	16.39476924	16.75546234	17.42754527	17.16864398	16.44810721	17.1722106	17.21360102	17.39706607	17.58063411	16.32299069	17.57850398	17.72467866	17.8886962	17.28946765	17.83179117	17.60346089	17.17780572	17.47085375	17.60319639	17.26550712	16.7332667	17.67177695	17.39705786	17.77263587	17.01304111	17.01730212	16.6363051	17.64168666	17.64086953	17.81500346	17.36209848	17.30401067	17.34917938	17.40059538	17.73521829	17.6469881	17.21215058	17.75402405	17.37190872	17.0982684	17.03971972	16.76187171	17.80970248	17.69293347
A2ASS6_peptide358	16.88489296	17.09641188	17.62885971	17.38750041	16.11104752	17.10241869	17.2081201	16.92799475	17.04132948	17.20429805	17.06540467	16.84615344	17.07217906	17.54008165	16.90037972	17.5823974	17.53372576	17.42117636	17.06792285	17.61403533	17.16901567	16.97942594	17.4667622	16.92902132	16.90400851	16.8310706	17.37835537	17.11662592	17.46605378	17.15400349	17.19565881	17.04374484	17.2978122	17.22276108	16.97396757	16.93549477	16.73889985	17.01616578	17.19850341	17.29567131	17.46665755	16.74427352	17.29826608	17.32039972	16.72679859	17.17571291	16.5969997	17.49370198	16.75096696
A2ASS6_peptide359	16.97110204	17.2788171	16.78879535	17.22897649	17.28201175	17.20795767	17.68245129	17.34203162	17.24243296	17.31593761	17.5864482	17.15855984	17.32125225	17.30915204	17.31709028	16.98518481	17.11616101	17.02103718	17.22687608	17.04094969	17.40984853	17.28082257	16.99291659	17.52862568	17.08291439	17.01072179	16.86184508	17.29876465	17.32296549	17.20448468	17.15110521	17.33618703	17.3390286	16.91351265	17.222956	17.1441593	17.07388157	17.28146047	17.4427593	17.13649963	16.99578859	16.89096481	17.31738055	16.81695388	16.90521967	17.18141683	16.91481035	16.80067938	17.01104622
A2ASS6_peptide360	17.30538675	17.16537665	17.27073892	16.94141293	17.3377872	17.09021663	17.19184514	17.04635506	17.09960001	17.2000313	17.21996307	16.81637964	16.95447179	17.35807523	17.22988359	17.50704911	17.23244551	17.52246984	17.01558222	17.37151884	16.91391545	17.1117028	17.6187133	17.75224926	16.87627034	17.59127327	17.27245767	17.03324354	17.40030629	16.98122969	16.79024963	17.02096361	17.41532498	17.14144764	16.69334571	17.25000649	17.11511097	16.87853837	17.10868281	17.36304444	17.51716274	17.07975951	17.26097511	17.71940102	17.20839716	17.10859622	16.12590089	17.10995204	17.76428139
A2ASS6_peptide361	16.0819965	16.12680815	17.31814018	16.98929816	16.84890358	17.49737202	17.26919103	17.13942857	17.03839398	17.6400106	17.26461387	16.95794515	17.01493816	17.88645985	17.4065274	17.24423809	17.49339315	17.23566514	16.75958729	17.30248847	17.23112797	17.53415857	17.70801358	17.25700245	16.55957145	17.09095748	17.12397601	16.54136832	17.19796122	16.71548369	16.76015967	16.07721008	16.62350243	17.51654927	16.50636099	17.44302625	16.49333892	17.01817895	17.21966919	17.78730082	17.85397678	17.46746057	17.42590166	16.57037829	17.19565628	17.4533723	15.8365072	16.64795564	15.89932066
A2ASS6_peptide362	16.55147644	16.74210394	16.94263136	16.84867165	16.73791244	16.96594067	16.89358378	16.82194847	17.0263104	17.00540395	17.05711158	16.77343097	16.87098562	17.12649215	16.74280191	16.85127976	16.95860829	16.7407404	16.89562163	16.93008925	17.05723038	16.88014417	17.12187509	16.90825598	16.69729721	16.7563907	16.90374291	16.97304883	16.66530654	16.79398781	16.74410411	16.61405455	16.79209068	16.7086549	16.7281954	16.41799452	16.62302762	16.97575445	16.92815376	16.57498759	17.2735173	16.92714356	16.62377974	16.69721239	16.71212388	17.05990275	16.25872044	16.83345824	16.17999427
A2ASS6_peptide363	16.8367361	17.13963358	17.04806098	17.15040553	16.89495858	16.9892688	17.52679219	16.94797149	17.21775934	17.26346856	17.37795426	16.98128961	16.82311728	17.34279771	17.12855108	16.80041012	16.98378286	16.98290635	17.14716071	16.95565291	17.24260798	17.21019347	17.04224469	17.59799438	16.89985909	16.7783676	16.84092083	17.35113116	17.24916473	17.01601213	16.82889001	16.91234841	17.04582188	16.98331531	16.79668821	16.83725431	16.86524157	17.14785707	17.08874617	16.81909918	17.47588355	17.08104227	17.03144153	16.72018884	16.88216971	17.12825657	16.84210791	16.5697636	17.14301663
A2ASS6_peptide364	16.75013	16.86261333	17.58314722	17.26395727	16.73780011	17.17802279	17.0688357	16.68202645	16.92490276	16.76916103	16.67886887	16.84679335	16.91468556	17.24393189	16.97849035	17.4696054	16.94076766	16.98891533	16.83354828	17.41157006	17.06075346	17.05942813	17.18661475	16.52795177	16.77083922	16.7809494	17.03337045	17.11595129	16.73783544	16.95096426	16.57718084	16.81904773	17.22443989	17.0645208	16.30100665	16.77357027	16.68823983	16.61803881	16.89881293	17.07905935	17.17753795	16.50282588	17.57178962	17.55780719	16.60273306	16.91964894	16.26862071	17.47331316	17.02924709
A2ASS6_peptide365	16.5971922	17.24503191	17.00198678	17.43767999	16.83871449	17.50723569	17.65097927	17.11184618	17.36190885	17.85200177	17.65346503	17.02354865	17.43137684	17.0102316	17.28157881	16.60826423	16.76345059	16.33788356	16.93086246	16.24372995	17.56396642	17.3138586	17.00998954	17.1362107	17.68198519	16.32917609	16.49351614	17.45697143	16.91861848	17.44646695	16.76099265	17.73882727	15.99631932	16.59336361	16.57972702	17.01321403	16.68062636	17.18096431	17.22077826	17.00420135	17.31096167	17.13716419	16.7323488	15.96053274	16.55678093	16.5869857	16.98077603	16.59288982	16.35041547
A2ASS6_peptide366	17.31448665	17.4170887	18.01234741	17.24518879	17.16602957	17.98994814	17.62045913	17.03901044	17.23842931	18.07237072	17.08717008	17.14988989	17.69350072	17.66266507	18.06480854	18.38001671	17.80875305	17.25634304	16.92426938	17.95912468	17.69669526	17.43473906	17.96012807	17.11990532	16.78376952	17.5699841	17.5274338	16.92314826	17.48309494	17.38083495	17.36214292	17.82773889	17.40819646	17.6893793	17.29563081	17.22680115	16.6665431	16.72538623	16.96805595	17.37523463	17.74032154	16.83327021	17.99936846	18.79098481	17.20729729	17.5489715	17.31746106	17.90331414	18.1522324
A2ASS6_peptide367	16.52402923	17.28972041	17.21710636	16.74517391	16.55668091	17.4572905	17.5221711	16.8466185	16.66386746	17.6050932	17.35235143	16.98192987	16.99025413	17.31295359	17.10384278	17.50599155	17.39772994	17.39051828	17.19344034	17.41127377	16.09210118	16.61694726	17.60923511	16.36965883	16.595417	15.86357879	17.36500795	17.25362044	17.23050327	17.56874326	15.83952528	17.57932356	17.13099852	16.83324126	16.0096411	16.96900971	16.39544708	16.87610721	17.6323387	17.27801923	17.10277789	16.9125714	17.34272845	16.4730866	16.53026115	16.42166529	16.45067598	17.30683731	16.90603259
A2ASS6_peptide368	17.75267103	17.72863936	17.83444498	17.50218131	16.91368662	18.14448229	18.35787844	16.46493615	17.5323814	18.25939412	17.71265231	17.04521058	17.38262388	18.15472785	18.13018217	17.73680288	17.76214644	17.37941789	16.57197642	17.65384188	17.87647746	17.54344332	17.92088963	17.41001084	16.62328565	17.52940232	17.72673711	16.7523385	16.77753031	17.84375267	17.62559204	18.15843908	17.11225244	17.1726543	17.34096545	17.29012484	17.09802711	17.46923524	17.09651115	17.44195995	17.75790303	16.77452232	17.00248746	17.85877983	17.23938055	18.04407964	17.53822115	17.54533752	16.43261316
A2ASS6_peptide369	16.53676986	16.99110003	16.09826342	16.57591548	17.48240923	17.40402353	17.02756945	16.77021389	17.1333356	17.33324741	17.02452357	17.0048599	16.78014834	16.79295937	17.24359356	16.34303865	17.28800974	17.0408013	16.99987851	16.73611592	17.20048006	17.11859543	16.40211369	16.95822201	16.65260336	16.52977063	16.59372781	16.81702127	16.11048911	17.11752177	16.40473102	17.13639156	16.21902958	16.49578633	16.92000098	16.95107716	16.36583309	16.81934138	16.62544821	16.88939338	16.60018633	17.10663749	16.66348352	16.62928582	16.86530691	17.5754489	16.61586364	16.9131464	17.06432028
A2ASS6_peptide370	17.07991986	17.31362438	17.91947186	17.45720738	17.14962151	17.4641742	17.5555574	18.16775876	17.5319784	16.93828174	17.30787697	17.40351566	17.07402936	17.70504088	17.14382567	17.73720285	17.49519397	17.75285114	17.1841141	17.70194555	17.46815221	17.39038339	17.81437333	17.2444812	17.19942089	17.28144128	17.63685197	17.45289337	18.04742387	17.18409015	17.46833031	17.020853	17.51388133	17.47534207	18.22181641	17.52359212	17.14140937	17.19301401	17.38605603	17.59552195	17.815293	17.27870216	17.73512128	17.60522137	17.112935	17.52510715	17.0297314	17.84021735	17.0625338
A2ASS6_peptide371	16.4140983	16.83910049	17.36487069	16.80903234	17.05353993	17.04338717	17.03757253	16.73820359	16.61386863	16.94082896	16.97741858	16.67614639	16.66178464	17.29973021	16.94290261	16.94725028	17.16167881	16.78353921	16.5474357	17.02089717	17.01681136	16.76328435	17.05539804	16.20167648	16.56951795	16.67868736	16.82384734	16.57390462	16.90471167	16.80793697	16.68742102	16.72014027	16.68545844	17.03692591	16.736712	16.7763508	16.34119813	16.55680318	16.90130993	16.89399708	17.13495721	16.46595976	16.85041266	16.88852485	16.38051409	16.55858611	16.11282119	16.8797546	16.6805771
A2ASS6_peptide372	16.41668223	16.74759126	17.57498416	16.8572659	16.53338792	16.99050521	17.00318565	16.26217963	16.65576129	16.74152902	16.71192437	16.38103484	16.43162543	17.0500103	16.87138328	16.95792667	16.77243816	17.08506627	16.43314935	16.98788468	16.90811491	16.80880147	17.20179826	17.13077079	16.48750904	16.85127858	16.92560495	16.65379684	16.84566851	16.81575855	16.65297076	16.83469568	16.62685033	16.7785934	16.64131882	16.99685844	16.03845347	16.56048624	16.76206825	16.67181372	17.20552457	16.59003981	16.97149691	17.21005785	16.56606862	17.0843378	16.3997299	17.0615967	17.01401721
A2ASS6_peptide373	16.65652649	17.04789727	17.13262908	16.58155332	16.73409246	16.99139453	16.74422367	16.61176221	16.58689351	16.77727917	16.88526787	16.84257046	16.63942588	16.89242201	16.57748078	17.09532084	17.06593618	17.20923757	16.60067424	16.94632224	16.11899091	16.41056077	17.17443149	15.98161489	16.52155852	15.72860852	17.14160936	16.95226184	16.72618944	17.03915662	15.95301796	16.71067539	17.03949984	16.69203459	15.9680403	16.57680088	16.30817037	16.51645753	16.55073479	16.9710189	16.85518348	16.84745335	17.03801118	16.48118219	16.55145211	16.31262452	16.50449624	17.42163264	17.13404592
A2ASS6_peptide374	17.09940541	18.02188294	16.64180002	16.80054735	17.66667877	17.88989366	17.83086403	17.30732013	16.79612281	18.44984272	17.92929622	17.73024114	17.4311815	17.13040299	18.33476587	16.44922195	17.01089586	16.93562152	17.67210751	16.63113413	16.96883786	17.0735706	16.64167438	17.66189526	17.47772177	16.44013536	16.70056856	17.77250256	17.51926032	17.85451293	15.87326874	18.12827043	16.87844464	16.60572843	16.91932004	17.11683449	17.0748175	17.25323355	17.000965	17.4507495	16.87801147	17.47352537	16.88496404	16.64025598	16.61693782	16.33914102	17.45958091	16.65037847	17.85881946
A2ASS6_peptide375	16.2832679	16.45850074	17.18894329	16.6350263	16.12326307	16.5771468	16.6078555	16.13366937	16.32671098	16.55708966	16.51432897	15.81264134	16.24216403	16.88732474	16.02528376	16.88059962	16.96072351	16.9828867	16.32466452	17.03573113	16.34971051	16.52515879	17.08634407	16.27157943	16.31336717	16.23622018	16.90847336	16.54293647	16.87948471	16.61066413	16.56920803	16.59096814	16.77699157	16.81146751	16.62046161	16.63723019	16.15436607	16.39913614	16.50454316	16.88754687	16.95793438	16.35589777	17.02817502	16.58187702	16.42428999	16.81264919	16.23183006	17.09590274	16.6623901
A2ASS6_peptide376	15.83749903	16.39624963	17.74704257	17.54743623	15.62726127	16.7385927	16.94156855	16.65390628	17.26054207	16.18579903	16.84191173	16.74887557	16.36924752	17.71668604	15.94844243	16.59247949	17.36656064	17.42704751	16.26393385	17.38597407	17.46979625	17.19973929	17.15784676	16.83677912	16.88607734	16.40274056	17.01441002	16.94049333	16.30000998	16.78757499	16.72721549	16.18320791	16.14932119	16.61719729	17.00265706	17.41128861	16.69185935	17.3268943	17.06365424	17.88530935	17.44948811	17.32442854	16.69890324	17.17103416	16.99472416	17.74555332	16.85657688	17.75568153	16.65164545
A2ASS6_peptide377	16.02575531	16.27571849	17.14120242	16.6105746	15.66339162	16.46887232	16.43770863	16.60289258	16.37670085	16.42044957	16.38184398	16.70543744	16.21181331	17.01155517	16.08769714	16.99645927	17.07566612	16.94877841	16.23872137	17.09205057	16.61599973	16.46161101	16.9161029	16.34728405	16.20828369	16.10677222	16.94918813	16.63158531	16.62832036	16.50490277	16.4736128	16.39564427	16.46624286	16.68662526	16.2242855	16.32438257	15.90030561	16.52558288	16.55588097	16.59402608	16.96666339	16.39179572	16.90798745	16.29835913	15.96672488	16.55052581	15.81632804	17.03596829	15.79190677
A2ASS6_peptide378	16.79787091	16.65110265	17.7656215	17.51577783	15.26739512	17.24309554	17.30890397	16.63737254	17.33792031	16.78478945	17.16868399	17.36346291	16.31883852	17.79303202	16.98256672	16.85542439	17.21010168	17.42246867	16.54144265	17.50964316	16.903288	17.14993486	17.20283909	16.71873034	16.7923447	16.72151667	17.27979272	16.60797368	16.66674958	17.2368348	16.97286508	16.53306695	17.08424118	16.80295341	17.11010035	17.13355706	16.60761375	17.23496393	17.19832657	17.63665483	17.47792353	17.61263604	16.85974848	16.51271087	16.73833554	17.45227347	16.86690191	17.29162202	15.38532984
A2ASS6_peptide379	16.00960898	15.85605407	16.19779845	15.75107209	16.89323107	16.42988539	16.48429656	16.50353111	16.2559577	16.24709923	16.41424343	16.19317876	16.16350231	16.29749066	16.16599857	16.5813963	16.03144427	16.1755848	16.26688486	16.14472364	16.36130252	15.90580091	16.03613029	17.52260322	16.13746038	15.73394267	15.91254698	16.24331123	17.28751612	16.26677403	15.8098307	16.10409657	16.17504256	16.05102563	16.34624508	15.73524376	16.10907985	16.23391952	16.23531214	16.00773611	16.22288674	16.31529853	16.36899184	15.8617284	16.17293501	16.29226826	16.38939242	16.28435084	16.35283066
A2ASS6_peptide380	16.13617253	16.64453081	16.06571396	15.29925537	16.44526602	16.6838116	15.6089303	15.63204174	14.16113024	16.86973463	15.71106916	16.27257021	16.10243807	15.99523785	17.02234401	17.33828973	16.6051128	16.76696929	15.83395238	16.60712587	14.31845781	15.47964725	16.3249494	14.55931743	15.54632554	14.19299387	16.71518666	16.64154218	15.76688008	16.48728845	15.04186037	16.78105102	17.03103259	16.18698429	14.73828784	15.12323284	14.94275673	15.03833812	15.7676922	15.82533344	15.4149752	15.40246101	16.6812456	17.61789509	15.05227619	15.36985565	15.55444072	16.26385178	17.64088003
A2ASS6_peptide381	16.81943159	16.446335	16.49174748	15.8514073	17.4838201	16.35583254	16.16669666	16.77734736	15.58296263	16.47721739	16.58905197	16.84537042	16.50374488	16.70450575	16.45644874	17.21949949	16.91499415	17.47159592	16.8792991	16.87772971	14.9045745	16.22839588	16.98835388	15.12440135	16.700008	15.37153781	17.12541719	17.29351979	16.67019305	16.74301572	15.88586694	16.65518194	17.91378507	17.13102526	15.25353868	16.73734892	16.76396687	16.63345394	16.71835953	17.4083651	16.75040546	16.96176694	17.50892545	16.8266378	16.13109029	16.34804374	15.27872308	14.77533941	17.37325954
A2ASS6_peptide382	16.79793017	16.7382778	16.95782681	16.62472851	16.53882525	16.82540845	17.0661325	15.67232942	15.9985037	17.32839071	16.71164012	15.98489559	16.14690814	16.95429394	16.21490871	16.87670103	16.95067881	16.90632072	15.79945349	16.94196045	15.84151489	16.24531025	17.16210344	15.51121337	15.84233026	15.37682531	16.94216469	16.47231316	15.92883882	17.10201688	15.46438339	17.23794497	16.65572534	16.25740809	15.53760023	16.48493154	15.45113512	15.75308762	16.19064036	16.76942762	16.6292152	16.02178709	16.74751348	16.88725728	16.09456947	16.58327301	16.17447123	17.01306872	15.54477235
A2ASS6_peptide383	16.66894902	16.37716891	16.06291889	16.13514813	16.81260932	16.29544087	16.6868547	16.19329923	16.5357569	16.84547578	16.73009092	16.13871548	16.51505428	16.69831361	16.59089866	16.53012065	16.61677001	16.58744608	16.26577524	16.4680364	16.18201441	16.66311356	16.63401058	16.88349827	16.10250234	16.18654391	16.49116163	16.40460026	17.06106834	16.19177815	15.74841322	16.40785163	17.31347712	16.3898724	16.26713548	16.74742625	16.35725596	16.10294924	16.12897426	16.62802556	16.38115489	15.94804185	17.02409313	16.49949266	16.17658139	16.25367954	15.55187798	15.73872232	17.58374556
A2ASS6_peptide386	15.74620223	15.35267812	16.70949671	16.18982297	16.06935429	15.57193362	15.27487906	16.75015652	16.42594597	15.23760907	15.72448836	16.15015866	16.38169444	16.38625089	14.67361991	16.30181267	16.70392639	16.33477722	15.86605513	16.46984697	16.48544612	16.10988343	16.2094706	15.23227085	16.48545744	15.27708566	16.62543781	16.7774984	16.12954491	16.41026537	16.43458174	15.66725269	14.80712298	16.28966595	15.58236509	16.10993707	15.32684795	16.76311231	16.31340338	16.46046669	16.75653407	16.73259617	16.64636801	15.36297488	16.22946179	16.33418201	16.64188786	16.98407017	15.33801789
A2ASS6_peptide387	14.84157309	15.22731868	14.62646847	15.00596318	15.81393059	14.85747756	15.24629906	15.72549069	15.47904524	15.91485118	15.82083732	15.23508257	15.30948234	15.29267342	15.50763609	14.90024683	15.4968676	14.858698	15.08461934	14.90681791	15.56679614	15.38393305	14.81693107	15.12145904	15.27782164	14.90594462	15.0622089	15.19553962	15.55792371	14.59054739	15.04883211	15.63816175	14.72799583	15.27254811	15.76081985	13.67081707	14.92655929	15.58006349	15.45425342	13.82357161	15.36325763	15.02425613	15.26822198	15.23059567	15.95635097	15.24161644	16.43882771	15.59108671	15.92091389
A2ASS6_peptide388	14.29328844	15.83845503	16.09870414	15.23491277	16.17272285	14.00031633	13.71295017	15.71716841	15.34062968	13.4685836	15.25542745	14.45236894	14.93356246	15.15127235	13.52665582	15.63834285	15.25541539	16.08861941	15.86462881	16.2862236	16.40572042	15.49626734	16.72298578	16.23576393	14.99511868	16.34520331	15.41872473	15.90188982	17.31116466	15.35449104	17.24411527	14.92025195	15.87231113	17.34212777	18.3525654	14.39644196	15.69458167	15.8134325	15.55549812	14.86126314	15.57430805	15.42504585	16.13158853	17.03354377	17.17449742	16.17668491	18.39003062	15.97010418	17.23556145
A2ASS6_peptide391	14.98767994	14.71606392	16.39028264	15.95809007	13.89913388	14.33226899	16.30111305	15.74898159	16.37392924	15.1104105	15.77504622	15.35229508	14.55521052	16.93456632	14.8203004	14.48152073	15.990132	17.04916749	15.28145553	16.23916659	15.88557536	16.02315463	15.95182451	15.72071849	15.53912752	15.69413039	16.08316391	14.91262694	14.55819255	14.85130857	15.78355887	14.00268555	15.03641891	15.55279429	15.79459313	16.86365906	15.82640575	16.49406426	16.13243163	17.33197594	16.66908662	16.44758845	15.52142325	16.20256997	16.1810263	16.69536536	15.87816058	16.57237637	16.16072539
A2ASS6_peptide392	14.95019267	14.98545775	16.40328581	16.13253193	13.48911159	15.57825718	16.26260424	15.2900247	15.89364646	15.6236649	15.95211633	15.50812048	14.88528756	16.92794394	15.3994702	15.46252678	16.08517293	16.15687672	15.04204123	16.1175223	15.69855757	16.04022459	16.37027782	15.67133199	15.35083694	15.64554765	16.0498657	15.31005725	15.16075839	15.56625358	15.44504894	15.04266671	15.71244648	15.6598344	15.34295525	16.49873415	15.37501202	15.71981816	15.68713574	16.85827493	16.85290131	15.96357156	15.94702377	15.84453959	15.96447788	16.34569175	14.41567946	14.33162844	15.93805002
A2ASS6_peptide394	12.80539258	14.42391259	16.00987312	15.40757013	13.41368068	15.5876311	14.55712295	15.13873573	15.07312988	14.65741616	14.44179444	14.94203796	14.8829303	15.6538384	14.52215536	15.20032622	15.51237992	15.24597871	14.19209894	15.50945432	15.49971598	15.13120189	15.38631395	14.10407649	15.3436969	13.90200715	15.47248154	15.20050885	14.9392613	15.63639486	15.44225983	15.42092563	12.77525253	15.06039979	14.65049062	15.17743035	14.02617064	15.02199236	14.6957021	15.73712803	15.8179562	15.42963313	15.65160225	13.24113976	15.38341638	15.88117613	15.42168341	16.29147649	10.96484132
A2ASS6_peptide395	15.29254955	15.4075991	15.63412615	15.29040861	15.80756196	15.75358173	15.76900742	15.40699186	15.41509207	15.82289889	15.42906664	15.52809872	15.7966942	15.55745892	16.12588407	15.82622796	15.71375784	15.28653429	15.07673123	16.02479512	15.55545096	15.59366683	15.40402284	15.18846743	15.37617187	15.50702497	15.41022494	15.32466635	15.04998486	15.11511224	15.13633506	15.58518163	16.6262249	16.0225077	15.53059887	15.62078521	15.05458954	15.13810158	15.28853008	15.8465117	15.78362461	15.02038088	15.87618625	16.49242764	15.28937697	15.25289671	15.13151232	15.77814031	16.88184807
A2ASS6_peptide398	15.19710065	15.46184705	15.73497568	15.26793939	15.91715196	16.00609044	15.72123264	15.24817896	14.96801413	15.33684732	15.82436616	15.75843338	14.49899624	15.80950422	15.45352604	15.64598393	15.66192986	15.88687897	15.66262555	15.73409976	14.1334597	15.24808517	15.72458777	14.3554975	15.48361916	14.283508	15.97340746	16.00941474	15.52031176	15.98519093	14.13938186	15.58099094	16.18106548	15.32753318	14.25949943	15.57066427	15.63438426	15.5974583	15.91035961	16.19895196	15.8476885	15.60414397	16.07728798	15.51896982	15.15343311	14.8911092	15.05049804	15.55708932	15.45653538
A2ASS6_peptide400	15.23318864	15.9552658	15.19297883	15.60625821	15.15303778	15.7843214	16.47533756	15.13506333	15.67963909	16.24972159	15.63354301	15.11056652	15.69962467	15.9681268	15.94033223	15.61707785	15.80345773	15.52661123	14.73874883	15.24100943	16.29963465	15.71784261	15.66731879	15.95798402	14.99203187	15.83913004	15.53011266	14.87321272	14.69511879	15.28508617	15.67923983	16.14579309	15.03231842	14.83518322	15.8693291	15.4587893	14.10896627	14.98654339	15.19721115	15.04141965	15.1340567	14.71435377	15.427188	15.8881728	15.41786873	15.70031254	15.59742662	14.88632154	14.7849903
A2ASS6_peptide403	13.64002873	15.22172283	15.72040368	15.3651254	12.37934657	14.63542715	14.90361726	14.39425091	14.88212682	14.98228953	15.12116939	14.34653904	14.84122929	15.31117234	14.02826175	15.50193447	15.45213483	15.22523552	14.85819436	15.50630282	15.08352613	14.82170353	15.70104746	14.86075562	14.79529915	14.33159388	15.5639777	15.36605364	15.256473	15.90154136	14.69603421	15.83784327	14.25822936	14.90341943	14.66079605	15.0490062	14.09860252	14.76233147	15.27978885	15.58355217	15.12893945	14.80516579	15.47329746	13.86259347	14.52054354	15.26378998	14.94284751	15.76097596	13.44119477
A2ASS6_peptide404	14.34514512	15.80899751	15.07678566	14.80965559	15.33674774	16.14963806	16.14931538	14.5043731	14.80328061	16.64465649	15.96656824	14.88790435	14.54606892	15.08420516	16.62770303	15.28943789	14.69453362	14.3348907	14.05060633	14.73532513	15.51112258	14.93323875	15.24397592	15.01574691	13.6322814	15.60754241	14.89261296	13.05579152	14.00944865	15.77260475	15.12026835	16.37659107	13.96926091	14.4215405	14.93753673	14.21392936	14.04325831	13.57065382	14.14308066	13.85397794	14.82663771	13.83796962	14.5580025	15.48559834	14.85114983	15.0126508	15.22778554	14.16221744	13.35685611
A2ASS6_peptide407	14.2038043	14.10576403	15.40655625	14.77102799	13.42489989	12.56187623	15.01541175	14.20898891	14.27163482	15.10600504	14.92924468	14.56295976	14.23877012	16.04935805	14.51774708	14.70246402	15.28878922	15.8082884	14.16716853	15.2306744	13.7749979	15.03645169	15.33343915	13.61153115	14.21406399	13.27450399	15.44275003	14.5715808	13.99485074	14.77650827	13.60237601	14.49944617	15.13835111	14.63556481	14.05936979	15.09280005	14.00296016	14.67008077	14.97122641	15.66891517	15.42124062	14.79175893	15.13867012	16.19337	14.33831147	14.82921492	13.04864948	14.33012924	15.31229138
A2ASS6_peptide408	13.92777671	14.89097952	15.84173503	15.45927936	12.00254012	14.7108051	14.72008897	13.66366946	15.07833095	14.60499412	14.32058132	14.62023772	14.48394058	15.80414601	14.69650412	15.39038104	15.15411684	15.089616	13.82426132	15.65505757	15.23230957	15.2439815	15.73305661	14.79312402	13.95763102	15.2000616	15.47563339	14.27242154	14.7710528	14.47047011	14.86779915	14.27542195	14.70107629	14.69713156	14.35486322	15.15239768	13.84779751	14.26995129	15.11541683	15.02163517	15.65372696	14.50688037	15.315719	14.99151703	14.89443232	15.69042938	13.3901256	14.8774614	13.5507071
A2ASS6_peptide412	14.09145374	12.34199626	14.49471273	13.81660721	11.58855404	11.24213482	13.1039901	14.2103735	14.2362626	12.11489691	13.16556919	14.01753969	13.06461651	14.88469669	11.8478468	13.14167136	14.30642447	15.54629017	13.70503163	14.52378225	13.58923883	14.12745786	13.67691261	13.32309442	13.97827336	13.26086408	14.17479175	12.7402861	12.62462152	11.73280652	13.41546478	11.30530176	14.34802449	14.4508605	13.86674237	15.02870674	14.26074244	14.55191855	14.44071342	15.58281276	15.00070615	14.38835766	14.27036571	15.22991861	14.25769659	14.05261551	13.83902998	15.26247677	14.7170108
A2ASS6_peptide418	19.72760805	19.95994702	19.59663283	20.43124838	19.84631692	19.78372172	20.40225828	19.91929549	19.71550329	20.00359703	19.98928007	19.64329741	19.77533046	19.68281309	19.98966968	19.10719513	19.31194219	19.13074522	19.75835348	19.1422944	20.00274661	19.40383682	19.30897953	19.5989918	19.560657	19.96836438	19.17766126	19.66274641	19.77898091	19.6471278	19.12836598	19.92418221	19.44283242	19.29028258	19.74959277	19.07088819	19.4505172	19.6934912	19.14563106	19.63826917	19.49215914	19.32007012	19.40317992	19.24011078	19.09613139	19.22696279	19.42958762	19.09742969	19.83106076
A2ASS6_peptide419	19.35089669	19.36170354	19.2300164	19.23256533	19.2644587	19.5072987	19.95508117	19.38923745	19.21800982	19.48142774	19.47855634	19.36446365	19.34526765	19.43766878	19.78705256	19.06401792	19.31758731	19.03351069	19.17599505	19.02029673	19.44159151	19.23162524	19.02000151	20.14470209	19.42924299	19.75497775	19.02979196	19.356999	19.63519458	19.51316338	20.04154579	19.49606521	19.34518979	19.20679299	19.20124673	19.10730989	19.23159484	19.24141081	19.63379306	19.58348606	20.07116115	19.02105643	19.37818543	19.18203698	18.80600018	18.96832301	19.07134921	18.87648142	18.70980613
A2ASS6_peptide420	18.60009535	18.56980686	18.57243504	18.50518489	18.95177262	18.75882704	18.76306846	18.57248649	18.57986124	18.49110725	18.59618513	18.58695348	18.5678797	18.83900319	18.81769155	18.70402176	18.74690426	18.79278439	18.74908586	18.70325608	18.67900472	18.57609719	18.6577602	18.75952932	18.38597945	18.40505533	18.55001885	18.60748294	18.66918306	18.52458331	18.38248895	18.4082535	18.73251886	18.5604667	19.03811172	18.67927204	19.15073413	18.46210164	18.49362893	18.81366913	18.96440227	18.69370324	18.79015005	19.12619967	18.45178505	18.85245888	18.43875728	19.35706186	19.28206026
A2ASS6_peptide421	19.33437084	19.38732491	19.39837782	18.94121169	19.3355704	19.15670467	19.46445226	19.10716528	18.90701417	19.30910679	19.13625956	18.91959814	19.07064315	19.25398431	19.40637245	19.33924844	19.10741367	19.44101071	19.02138463	19.23884051	19.10934226	18.97520188	19.32499212	20.02977398	18.96126515	19.90185175	19.23962581	19.01829329	19.49958687	19.11373087	19.71086893	19.20455236	19.53540367	19.27878392	19.28564217	19.00955592	19.0310437	18.98519861	19.68104451	19.53470788	19.27168442	19.14655214	19.3441715	19.59838439	18.98024762	18.8675022	18.59320651	19.12153296	20.14183771
A2ASS6_peptide422	18.31356984	18.10126884	18.07419534	17.63962008	18.17829125	18.09109007	18.32435113	18.06857724	17.96403326	18.4029095	17.87828783	17.96934046	18.06360333	18.30666722	18.2934939	18.37939539	18.29964994	18.46741981	17.91428654	18.18367425	17.82185531	17.91004448	18.33066622	17.94366755	17.89296466	17.74046659	18.1430122	17.93024515	18.02280939	17.83779368	17.70672675	17.8442994	18.71418237	18.17077376	17.66938623	18.14101542	17.84255402	17.7527634	17.80107565	18.49168911	18.40222186	17.8603416	18.38074117	18.62091498	17.75919815	18.53142774	18.24227997	18.91957764	18.72597091
A2ASS6_peptide423	18.1640067	18.13818019	18.57635916	18.17174422	18.63605109	18.02371052	18.20829941	17.96562319	17.97625113	18.35690777	18.27360668	19.35508896	17.93933042	18.34072328	18.12634701	17.9820172	18.0099439	18.37175535	17.63602675	18.13918185	18.03694396	17.92983989	17.9557309	17.87113266	18.02134974	17.90186002	18.10052167	17.60205105	18.15165955	18.10440661	18.0966825	18.1934924	18.39489879	18.05707177	18.16372312	18.16527752	18.08785594	17.97529344	17.90289959	18.4083109	18.25396575	17.79567382	18.18258852	18.84984622	17.73351169	17.73778114	17.90297881	18.11950252	17.71012344
A2ASS6_peptide424	18.14751643	18.33600267	18.60588068	18.34889132	18.10347977	17.56679121	18.02242322	17.73838815	17.90551233	17.76335749	17.98142726	18.13175341	17.96292646	18.45592833	17.57519976	18.18773522	18.85882801	18.5041376	17.914188	18.34503376	18.60232731	17.74188808	18.31450444	17.77795018	17.93385701	17.94627556	18.18738211	17.97422285	18.03736191	18.35817006	18.03376551	17.81519909	18.30859133	18.07254031	18.52334522	18.11443595	17.93118547	17.86336362	17.85379478	18.46392348	18.31639219	17.73883415	18.32275676	18.95447092	17.69127497	17.92801281	17.68218214	18.01920931	17.49809672
A2ASS6_peptide425	18.2327156	18.57228673	18.82451284	18.32970814	18.53911797	18.70563195	18.55500911	18.46887167	18.40549012	19.11318068	18.50167708	18.39959744	18.26699957	18.71162685	18.48889007	18.50617939	18.62615638	18.34867065	18.46375934	18.61504693	18.53814614	18.40428695	18.52188755	18.49118962	19.38640591	18.4150516	18.45322656	18.50293004	18.87526205	18.52339242	18.36389907	19.36255403	18.16415444	18.52500885	19.54744495	18.42362439	18.16547485	18.56397932	18.30068957	18.59070118	18.68241441	18.43578179	18.53386668	18.46470426	18.37819176	18.60759218	18.6344681	18.56709902	19.03098274
A2ASS6_peptide426	17.41601228	17.43668981	18.06399078	17.66194845	17.55870776	17.80407196	17.75642128	17.61850874	17.50317601	17.72012522	17.66105006	17.35575179	17.6320298	18.05798524	17.68047297	18.0158378	17.93812688	17.95095744	17.36146839	17.90223014	17.68671741	17.66568504	18.12581409	17.49454333	17.48320252	17.44950391	18.0962969	17.61225169	18.07816231	17.66171882	17.62315725	17.51455464	17.88187695	17.81160756	17.61203282	17.71765582	17.50657125	17.63066158	17.83669508	18.02053643	18.07644097	17.59197457	17.9429165	18.02577598	17.64322329	17.85568468	17.68387447	18.24313753	17.64129419
A2ASS6_peptide427	18.47058572	18.59625667	18.36505345	18.491221	18.9187549	18.32731767	18.43058505	18.52116045	18.4539973	18.76174522	18.74389248	18.4339603	18.70626791	18.46073362	18.65861044	18.36624363	18.44975747	18.09749765	18.43283554	17.88248413	18.48342304	18.6382407	17.81948771	18.38342768	18.66867479	18.09222772	17.95553464	19.18614622	18.52553368	18.24796579	18.20057589	18.59539484	18.25923198	18.29791622	18.74253536	18.61271507	18.49962785	18.30964132	17.96322808	18.53555234	18.47118241	18.14654066	18.30858252	17.79960231	18.18388091	16.97817938	19.53435356	18.03574084	19.03719442
A2ASS6_peptide428	18.42827622	18.4852215	18.69031429	18.32568358	18.57889816	18.36606131	18.61184212	18.39362191	18.2929522	18.42643224	18.50325884	18.3298755	18.2039722	18.54215035	18.31152994	18.59657357	18.44583521	18.80938668	18.34769352	18.34394097	19.13938076	18.21656041	18.73553808	19.28124605	18.44354607	18.27424088	18.26580783	18.38247038	18.86897944	18.36132246	18.23356584	18.32051124	18.67562421	18.46855193	18.31058495	18.45048805	18.45254743	18.19810611	19.11604477	18.63954299	18.59684667	18.36650681	18.825329	18.69533262	18.18885186	18.30788236	18.18734399	18.59039052	19.01257427
A2ASS6_peptide430	17.30435351	17.52550681	17.4342301	17.19694418	17.77333483	17.53984669	17.53791519	17.48287259	17.47179104	17.59617758	17.66582932	17.37830852	17.29520141	17.85327642	17.60253194	17.5854926	17.68607322	17.62098491	17.38105555	17.67174682	17.5753183	17.5311221	17.66641949	17.31093267	18.03693623	17.35664528	17.47337931	17.48143522	17.60461025	17.51429394	17.20873532	17.92213645	18.16919019	17.63130773	17.69387587	17.52405163	17.37515325	17.88490556	17.41255343	17.89192107	17.79854028	17.54893507	17.59508533	18.23347454	17.51693384	17.68062092	17.52021941	17.71641088	17.7817073
A2ASS6_peptide431	16.9620783	17.41087652	17.45329499	17.20963296	17.45951586	17.682284	17.73051171	17.39148397	17.36095137	17.77184626	17.86890491	17.24605672	17.29509184	17.55512351	17.46424396	17.33638615	17.2133127	17.36438723	17.12853759	17.35246839	17.74774468	17.28886196	17.59315265	17.36294171	17.04884996	17.46886924	17.19049628	17.20449719	17.42502914	17.5967466	17.61773827	17.49169567	17.24660953	17.33888144	17.59888422	16.82503962	16.85777999	17.75664444	17.03731959	17.01279773	17.40082294	17.27898894	17.20560866	17.23560367	17.32705556	17.65991217	17.50185093	17.38393422	17.41515616
A2ASS6_peptide432	17.34478103	17.83226802	18.22805897	17.78765997	18.24629971	18.15292464	17.6891882	18.15072352	17.96144635	17.8701481	18.045081	18.08601003	17.77287536	18.49554958	18.10974097	18.03873276	18.50779866	18.08581178	18.23718491	18.44549158	18.46115514	18.35319004	18.60494011	17.99596442	17.87575583	17.9620903	18.07519643	17.80881473	17.49063309	18.01936983	17.97553848	17.63218439	17.62709889	18.25833643	18.36064237	18.24770567	17.82609521	18.4015795	18.35780153	18.75326254	18.46820996	18.67241892	18.75714387	17.93236023	18.11694683	18.3794785	18.04585772	18.52650162	17.40569551
A2ASS6_peptide433	18.69688254	17.79805203	18.14181103	17.79865863	18.36439803	17.76168098	18.07533464	17.83624042	17.54851135	17.94388697	17.93485907	17.80828986	17.81943187	17.78218153	18.0089186	18.14233362	18.15998956	18.47126203	18.07965217	18.27863014	18.39565169	17.50277592	17.97574634	18.62887815	17.64428344	18.25705398	18.05638461	17.98860548	18.67829507	17.78299997	18.06400357	17.71478277	18.69821498	18.05121357	17.29234698	17.61941883	17.97844893	17.79708274	17.75633859	18.04590387	18.09818142	17.58550229	18.39569688	18.46902383	17.60723909	17.21891667	17.28301992	17.77957839	18.80950909
A2ASS6_peptide434	16.89916777	17.03934656	17.99674076	17.32339331	16.99602002	17.27737003	17.34016283	17.06837383	17.3047842	17.11514891	17.14062452	17.15795296	17.16078722	17.88959389	17.03348708	17.80582053	17.61722465	17.42935648	17.10767084	17.8233592	17.93472051	17.36125744	17.73926137	17.64092632	17.03286462	17.76556879	17.70419996	17.15874397	17.48261505	17.31789361	17.32126393	16.94121659	17.29533042	17.55490862	17.44117191	17.52411915	17.07586923	17.3453625	18.07418424	17.50043476	17.77054146	17.08740252	17.48407224	17.71150849	17.33425246	17.43240999	17.92264923	17.95721006	17.46956593
A2ASS6_peptide435	17.29551592	17.11782648	17.18931153	16.78316058	17.47723891	17.15025067	16.89282076	16.80803679	17.01362413	17.25525918	17.10713811	16.91757062	17.17846226	17.40737415	17.23607878	17.71576164	17.48891228	17.57732898	16.99293355	17.50176511	17.02224326	17.24794194	17.50675781	17.15427995	16.91229233	16.94953796	17.4732895	17.06073123	16.89805398	16.79222792	16.72777201	16.93590511	17.7045149	17.45930939	16.53455073	17.32913322	17.04727367	16.84889798	17.19670691	17.50910701	17.55918034	16.98144029	17.53000629	17.86966976	16.87394959	17.03120517	15.76078315	16.32956229	17.58083886
A2ASS6_peptide436	16.58443322	16.84847913	17.08669182	16.85118373	16.54796821	16.84881072	17.1502556	16.59952399	16.81193547	17.01525188	17.01285667	16.82087109	16.8908439	17.36800419	16.83047344	17.19091338	17.2377771	17.08021824	16.81948146	17.03315718	16.92371663	16.79505217	17.04160786	17.21087078	16.54612034	16.56044433	16.96544689	16.83013236	17.09748259	16.85236878	17.1359998	16.77159331	16.98573249	16.89191454	16.10571593	16.69997277	16.64313306	16.79225874	16.95580457	17.08082448	17.11608036	16.96748614	17.24122526	17.39433301	16.70287206	17.13420473	16.3026321	16.46577781	16.61590432
A2ASS6_peptide437	16.94919694	16.29727575	17.1590536	16.76877233	16.32836917	17.01224313	16.64098821	16.84561942	16.65596058	16.56482175	16.38655239	17.06491731	16.20107372	17.77533837	16.9689753	16.77123566	17.4260761	17.03428485	16.29385288	17.10151296	16.4620392	17.11269347	17.12778464	16.75842637	16.45800994	16.51160033	16.83442307	16.16658009	16.5544979	16.51949468	16.50862282	15.94086564	16.51183073	16.79729493	17.1100712	17.11295718	16.27583755	16.85212265	17.00445942	17.59746557	17.50440777	17.11179123	16.83633043	16.76203129	16.87832109	17.2848043	16.75822598	17.00864805	16.95561976
A2ASS6_peptide438	16.35539909	16.90200759	17.02184318	16.91167649	16.48985753	17.18220717	16.98773979	16.86178604	16.70345453	17.04533489	16.82377646	17.20378679	16.86566174	17.81001223	17.17868839	17.25796883	17.25797565	17.30253287	16.75764965	17.34080551	16.93597875	17.42657505	17.20543799	17.80833002	16.82271878	17.02058315	18.05889674	16.70476263	17.37793596	16.76318277	18.10223478	16.58818641	16.93459482	17.35109711	17.31825588	17.36991319	16.72176999	17.04085322	17.25728707	17.5406918	17.62225577	17.15003589	17.23452865	17.26047875	17.35984164	17.52461439	17.08000767	17.71063188	17.37451981
A2ASS6_peptide439	15.88360534	16.92968992	17.25487664	16.85152765	16.76246711	17.23788493	17.43899948	17.02675784	16.8983584	17.452163	17.3276956	17.08222171	16.79787651	17.83315522	17.1856807	17.42402047	17.70783441	17.55840826	16.80174526	17.37554704	16.17323516	17.2589982	17.72807633	17.0274423	17.54048514	15.83200956	17.56220504	16.90233352	16.40629633	17.31568012	16.03101934	16.96698321	16.54851957	16.92500935	16.22850774	17.42964493	16.42728611	17.17800689	17.40662525	17.73538735	17.35605443	17.22946222	17.05133957	16.40808609	16.95727431	16.86735914	16.57974404	17.45049698	16.71174747
A2ASS6_peptide440	15.75090536	16.52654849	16.39232765	16.32406225	16.32181562	16.61762793	16.79348214	15.94267246	16.39081902	17.01511539	16.83670667	16.06502331	16.44452967	16.18146531	16.7597892	15.77048211	15.92051509	15.71204902	15.78314348	15.92917095	16.44991858	16.19310945	16.03588516	16.03225684	15.98177161	16.12336084	15.90086892	15.75515861	15.6580941	16.34049468	16.19127029	16.82973368	15.54735703	15.79142621	16.22276507	15.55569248	15.55046859	15.85864432	15.9205513	15.60227358	16.26055055	15.88919486	15.85329479	15.88638343	15.99981256	15.59429586	16.03939718	15.67521016	15.4200885
A2ASS6_peptide441	17.12496737	16.15398451	16.94690869	16.53062127	16.20184281	16.7939805	16.2828287	16.45301953	16.56619668	16.75367001	16.78307392	16.41069824	16.68121427	17.44312583	16.56485301	17.16610352	17.05926159	16.70919141	16.19983314	16.93872196	16.60517634	16.9443457	17.04551036	16.29771581	16.17520382	16.39961332	16.73530508	16.47489154	16.31894971	16.51907996	16.10893856	16.25660136	16.47326731	16.80492514	15.8225137	16.8475887	15.93143508	16.53410072	16.8182961	17.16796799	17.19778962	16.39122555	16.98775472	16.90840455	16.5015738	16.62954286	15.92061936	16.24343894	16.42889934
A2ASS6_peptide442	15.99457772	15.81001155	16.82061487	16.76564616	16.01392412	16.49880228	16.94386687	16.6260901	16.80933824	16.63700984	16.38669386	16.40785762	16.45099269	17.12398426	16.37382367	15.89081432	16.77376433	16.50557379	16.08916835	16.40474759	16.70899981	17.00953427	16.29273265	15.95400475	16.10008848	16.39730786	16.25354711	16.21976886	15.50930514	15.62460729	16.08864008	15.44750344	16.5172316	16.44093386	16.2948321	16.78530159	16.2465871	16.70879839	16.65326806	17.13590332	16.77663744	16.49368958	15.79121644	17.13135608	16.47846811	16.99297299	17.19172544	16.90675777	17.34307389
A2ASS6_peptide443	16.03513823	15.73246231	16.08036564	15.4177855	15.87579337	15.30919123	15.15227977	15.56131583	15.58652619	15.73173287	15.03868575	15.6924251	16.00865561	16.1565461	15.83830106	16.72098787	16.19515076	16.29919579	15.63044856	16.50948138	15.57782671	15.7318523	16.15772155	15.1380479	15.63999766	15.74131395	16.06409244	15.62318298	15.83548813	15.15649453	15.31521902	15.29081366	16.84672837	16.17957772	15.41928253	15.98234292	15.45798997	15.39287716	15.70064078	16.05249993	16.09182848	15.45801735	16.88562416	17.14067652	15.42167475	15.83477653	14.43141609	16.00160717	17.29776935
A2ASS6_peptide444	15.24051897	15.98132439	15.13318662	15.54833128	14.98698096	15.57450493	15.99870344	15.195283	15.02473565	16.14338537	15.92296147	15.51559545	15.58774437	15.45369337	15.09145385	15.70359906	15.42377643	15.78833819	15.5037274	15.53065014	15.09189345	15.25041804	15.50649986	15.05406186	15.26571476	14.42138457	15.65640053	15.88240606	15.80836738	15.7397477	14.66249546	16.00596893	15.79914894	15.31010749	15.12482437	15.53216824	15.22517741	15.24231257	15.33992714	15.58225297	15.03968804	15.381444	15.58178148	14.99975095	14.7641844	14.99418415	14.70748539	15.25267305	15.43853608
A2ASS6_peptide445	15.41850182	14.9423619	16.07622939	15.56232778	15.75929518	14.88884374	15.09010621	15.71092717	15.3718945	15.44358286	15.30592473	15.57841244	15.1807804	15.75528202	14.80979229	15.89446382	16.13858372	16.28694914	15.57192998	16.15916909	15.30684035	15.35372348	15.94449429	15.2000465	15.53067987	15.91183559	15.85580837	15.97812143	15.90298903	15.36053003	15.9790273	15.04428077	16.2694646	16.26919856	16.31517774	15.49977321	15.78330476	15.82442524	15.74484444	16.12763743	15.88520332	15.47017683	16.29827676	15.87749592	15.93823797	15.37980242	15.65073024	16.342742	16.01126868
A2ASS6_peptide446	14.2547819	14.2073224	14.94162319	14.50530648	14.83984225	13.73400526	13.94442376	15.25313508	14.60479984	13.92309853	14.4793942	14.83476685	14.8342025	15.18417981	13.41708756	15.54622404	15.44151936	15.58018157	14.73268242	15.48646659	14.33021878	14.72918426	15.02799279	15.11855554	14.80373743	14.52250526	15.05054958	14.83967161	15.40140525	14.10597549	14.1497182	14.03797677	15.18538279	15.33926814	15.92855856	15.21691212	14.64815927	15.09736912	15.32959855	15.63259798	15.27352732	14.92557539	15.40691615	14.74982233	14.8139194	14.64982599	14.3956422	15.70485531	15.11972351
A2ASS6_peptide447	15.26429095	14.77278866	15.78564702	15.22677911	15.12914908	14.34962644	14.98605991	15.6715371	15.32409223	14.62958125	14.66713697	15.56232367	15.32046343	16.10612319	14.9010112	15.6976248	15.73045201	16.06699113	15.49577178	16.13828532	15.10025624	15.25540763	15.79612771	15.04824957	15.46471541	15.06220672	15.59635553	15.75809813	15.79511072	14.87757125	14.91585372	14.22058557	15.79618696	15.69879174	15.34173858	15.42008052	15.69675178	15.60195172	15.67826104	15.63755784	15.59137201	15.67544456	16.19280762	16.27280464	15.47577281	15.36893217	14.90388195	15.99289799	15.90973746
A2ASS6_peptide448	14.49458281	14.27840906	15.75941491	14.96492443	15.93980552	15.11924992	14.66378888	14.17411593	14.75627485	14.85643104	15.32930387	14.5956996	14.36958791	14.72748888	14.70393293	15.23696393	14.98474548	15.36046224	14.13049432	15.46664773	14.75843724	14.76634232	15.36367661	14.67092616	14.18913271	15.32899392	15.16315564	14.47484999	15.21985027	15.45012374	16.83045139	15.00218116	15.0807787	16.76268313	15.9062542	14.94617214	14.41327794	14.69329312	14.87471524	15.13712796	15.10713502	14.75775425	15.28894209	14.96332579	17.02328695	15.349804	14.40468808	16.22620542	15.05848065
A2ASS6_peptide451	13.58188256	13.1121151	13.87922284	13.19989351	11.70830313	13.20828314	12.68924272	13.40652257	13.1657459	12.7296528	12.89800846	13.65277249	13.19011815	13.91614553	13.00335559	14.19734953	14.35443514	14.2200712	12.87782994	14.14978218	13.1093023	13.84038392	14.01978647	12.97613672	13.23026313	13.40251165	13.84477487	12.95186314	13.5126304	12.96014055	13.17504391	12.33525887	14.05473693	13.74126194	13.21349421	13.69442987	13.5738154	13.63229088	14.27736958	14.13834666	13.98239974	13.32839329	13.40228291	14.54436263	13.4112498	13.44699456	13.00800611	13.92583694	13.401583
A2ASS6_peptide456	18.98195952	18.86615581	18.66582066	18.8372649	19.23801817	18.66792908	18.7386157	18.52298246	18.58482902	18.71130735	18.62813075	18.5992539	18.72941473	18.72347166	18.67554531	19.02432077	18.77598297	19.04121987	18.57678566	19.02282635	18.61377935	18.47081599	18.80503488	18.80132741	18.51271732	18.78864552	18.73136974	18.34302009	18.84565064	18.47012335	18.37363174	18.54645618	19.17235048	18.94922879	18.72932505	18.52326905	18.60686904	18.40987461	18.59062543	18.98041683	18.80698245	18.26867384	18.907785	19.65781471	19.12074677	18.94694842	18.44718039	19.28298695	19.87554708
A2ASS6_peptide457	19.02981991	19.32846738	19.30996131	19.03783166	19.21868375	19.21750452	19.30778224	19.01574505	19.97100516	19.31676023	19.98821558	19.0915798	19.23944771	19.42344932	19.31430975	19.13452018	19.19434482	19.3476612	18.95708269	19.27747385	19.40401959	19.16496749	19.29291844	20.13679003	19.02384315	19.02202203	19.09344003	19.27737964	19.64729371	19.16040535	18.94958925	19.3589443	19.35964921	19.19155419	19.20376792	19.10494573	19.16304601	19.12422723	18.93607361	19.41467193	19.25474744	19.20523164	19.22071299	19.47388728	18.98711028	19.23678357	20.10278439	19.32029083	19.78874942
A2ASS6_peptide458	18.45636671	18.30144062	18.39377293	18.1437845	18.32920519	18.34727751	18.37432705	18.07915907	18.37377548	18.40701772	18.2442832	18.06730276	18.37008339	18.56363906	18.51030551	18.64798347	18.64088243	18.45107277	18.12305898	18.54584184	18.28192378	18.37676745	18.69216254	18.40004041	17.98595547	18.24069083	18.60835246	18.3209233	18.00550609	18.17872025	18.14472592	18.24532619	18.64898571	18.45539893	18.16910492	18.34117434	18.10551042	18.07144204	18.30351918	18.75364377	18.71430826	18.0859567	18.41378274	18.97639407	18.12245424	18.35740002	18.10157971	18.47559337	18.36636139
A2ASS6_peptide459	18.52328259	18.3455565	18.45344921	18.10907021	18.64562277	18.18940059	18.41268496	18.41521521	18.37759941	18.29240629	18.25742513	18.38268788	18.56606394	18.76714378	18.39646498	18.8089706	18.9161216	18.82856278	18.35464672	18.77164664	18.15926446	18.47601102	18.73481229	18.29425526	18.33776247	18.05160611	18.74635208	18.54969746	17.95112959	18.26651875	17.99807193	18.22121061	18.88490033	18.66017675	18.22113245	18.50533593	18.25145776	18.29909888	18.27906242	19.01602875	18.92670697	18.33534145	18.87489729	19.01577022	18.23171007	18.37798652	17.94938951	18.34117695	18.51279844
A2ASS6_peptide460	18.2847199	18.50623083	18.53883925	18.1450211	17.96915487	18.68040436	18.28199781	18.19476	18.42915027	18.55112291	18.09936492	18.24136339	18.33498479	18.90770984	18.63037814	18.59882227	18.49073569	18.36859393	18.09130711	18.52621211	18.66567538	18.5768613	18.85056153	18.59040947	18.14361754	18.46402917	18.48937542	18.34005416	17.60858235	18.06699184	18.30155286	18.3301738	18.52814534	18.47527688	18.39649197	18.60321889	18.00780924	18.14854178	18.03103062	18.66581907	18.9085928	18.43766133	18.57713269	18.7212295	18.25228647	18.61543831	18.33315157	18.35566613	17.76691771
A2ASS6_peptide461	17.82564581	18.08274048	18.45129923	17.88877929	17.64894541	18.55984161	18.16039762	17.73237683	17.57223988	18.25895007	17.92145336	18.11302122	18.22741893	18.24394442	18.28174833	19.35901652	18.44404786	18.10143258	17.76626513	18.73959288	18.12896223	17.84563496	18.45993087	17.4923643	18.00612681	17.60515308	18.3099056	18.40029299	17.83353935	18.13578397	17.77504655	18.27012079	18.70729196	18.9488562	17.77728519	17.96388441	17.52859874	17.58412647	17.48357708	18.33507736	18.20309903	17.38031862	18.78465987	19.29854936	17.43557852	17.65317499	17.50824591	18.71465448	18.59860186
A2ASS6_peptide462	18.05815145	18.19362199	18.53489511	18.06441512	18.10566956	18.31545478	18.44979122	18.1420736	18.21443974	18.37020583	18.19803749	18.06946882	18.17301293	18.47407217	18.13528323	18.23120968	18.36387143	18.53454707	18.13767501	18.4893983	18.37402657	18.09296997	18.44283637	18.63324714	18.1867548	18.42869763	18.41989097	18.36296559	18.46666378	18.20133672	18.00745604	18.2784122	18.29292308	18.14981103	18.03544504	18.22978159	18.02714448	18.20772605	18.16715091	18.44159963	18.42956699	18.09871177	18.28950116	18.26330956	17.9974578	18.30116319	18.02087011	18.56248993	18.39806589
A2ASS6_peptide463	18.46330896	18.42518256	18.81885632	18.40903985	18.02438829	18.22882917	17.79106724	18.11547438	17.99647075	17.72780617	17.81897164	17.68039329	18.08407937	18.03255939	17.48872928	18.29946096	18.10363851	18.22063076	17.85022676	18.24539707	17.9990984	17.66342549	18.19264688	18.15422152	17.85141655	17.66197816	18.01648548	17.96989953	18.11460293	17.92275169	18.03367865	17.85405878	17.86010981	18.3078999	18.28960345	17.7927716	17.69762701	17.93754058	17.84870502	18.05485468	17.84555154	17.85420167	18.67348666	18.31729933	18.33894385	18.33068905	18.36392148	18.62362156	18.77492405
A2ASS6_peptide464	18.05273421	17.75786004	18.3594942	18.16368422	18.41230032	17.67337547	17.62486861	18.07254728	17.85098285	17.58947816	17.54437498	17.87656926	17.77756601	18.05415396	17.37207149	18.16593447	17.91657551	18.35832402	17.80848346	18.33182094	17.93726714	17.61341457	17.93552382	17.89498247	17.89954282	17.43801543	17.94247592	17.9086746	17.86043432	17.85166862	17.9627786	17.83135711	17.97887018	18.37727298	18.46018344	17.99285656	18.37669574	18.09029035	17.54555018	18.27663404	17.77438645	17.99931536	18.30922373	18.15316513	18.21374348	18.14126604	18.69438884	19.75564949	18.4548619
A2ASS6_peptide465	17.55325984	17.43390467	17.92630512	17.54545483	17.74289251	17.78567597	17.90020313	17.41747549	17.55237262	17.78613034	17.73068262	17.39198363	17.62250021	18.34947311	17.75963732	18.05620674	17.88223779	18.0666929	17.42155766	17.94927228	17.52644408	17.75064676	18.21523454	17.53997457	17.53178048	17.55637171	18.00276774	17.60033529	18.0336066	17.70848012	17.22834136	17.74248112	18.19301564	17.70322421	17.03379688	18.04609688	17.42152958	17.42411748	17.60209388	18.00480167	18.3582792	17.46894481	18.15992985	17.90784337	17.66836842	17.79318569	16.68523772	16.19415172	17.61196597
A2ASS6_peptide466	18.51095967	18.29685532	18.58765495	18.33764242	18.52559645	18.44461727	18.76464587	18.40954182	18.43028462	19.37172853	18.48262293	18.21687073	18.28551957	18.55766958	18.36228215	18.37095491	18.3751674	18.52665341	18.11275002	18.34717813	18.44483017	18.37323776	18.59262246	19.29453719	19.14371713	18.31662016	18.39261356	18.20550427	19.04004828	18.4188766	17.91264985	18.3312651	18.67740543	18.31333173	18.69102188	18.41693559	18.22169068	18.43855392	18.28870366	18.5737134	18.59757692	18.30035779	18.55872491	18.34188693	18.24947635	18.19232339	17.97177985	17.02090115	19.10901823
A2ASS6_peptide467	17.68550313	17.81841936	17.67267128	17.91570458	17.47671694	17.65368859	17.79315454	17.71216782	17.66192435	17.96131404	17.9126298	17.71235223	17.77654709	17.51724902	17.77771937	17.25303673	17.44992875	17.53624257	17.65573885	17.45189369	17.86158462	17.63621412	17.5693541	18.19710241	17.7581985	17.92487456	17.42838839	17.89344976	17.91769485	17.66263966	17.76072411	17.90470427	17.52574796	17.66480236	18.02239674	17.473638	17.83148835	18.01572132	17.52012059	17.64917428	17.84075287	17.84860862	17.66882483	17.89518393	17.50341918	18.28041031	18.43824643	17.51763488	17.95870825
A2ASS6_peptide468	17.65819187	18.12066831	18.05119903	17.66947357	17.55070961	18.09276738	18.20432082	17.67415626	17.65744452	17.20739473	17.60269125	17.52875035	17.45590656	18.23812021	17.52320411	17.76134155	17.87020801	17.91741449	17.68091384	17.94195599	18.31842249	17.63400176	17.81580544	18.03916913	17.45315933	17.54113699	17.70289704	17.76013157	17.79003529	17.61689524	17.74979045	17.91118668	17.76264084	17.70145305	17.99167214	17.62210026	17.79761273	18.22746261	17.71477862	17.74049744	18.04957778	17.47028197	18.01297649	17.87673152	17.27519056	17.98480399	17.26368212	17.81965264	17.16250564
A2ASS6_peptide469	16.78524781	16.91665571	17.94839446	17.60458716	16.92709052	17.82562805	17.41304768	17.42272372	17.42353958	17.35807925	16.95166618	17.25763698	17.72455569	17.52781148	17.26243523	17.8343878	17.56549014	17.56945709	16.93343476	17.59132281	17.71716347	17.30802609	17.2953612	16.65052203	17.71415888	16.8904819	17.85567469	17.91920012	17.74603175	17.9123315	18.03777298	18.07682768	16.86181852	17.15259473	16.71410291	17.5163801	17.0988868	17.40893773	16.70660569	17.85134897	18.17508997	17.53797644	18.20360545	17.13280781	17.25078387	17.69853035	17.7173536	18.11995936	17.31009103
A2ASS6_peptide470	17.49753868	17.043878	17.70103726	17.58196205	17.35768937	17.13357508	17.64448302	17.83906272	17.7513279	17.07476269	17.63691625	17.81272821	17.59006805	17.89311523	16.88808467	17.84872684	18.05891333	17.99112652	17.50274471	17.78894598	17.10313419	17.33723728	17.40032145	17.44346904	17.54435837	16.65884323	17.56242809	17.85394931	17.86875412	17.57405133	17.10327059	17.04246186	17.66453477	17.52877346	16.86293265	17.45591507	17.4828478	17.72586964	17.53411255	17.94282524	17.75034232	17.57085327	17.7634912	17.11062332	17.05465458	17.03876631	16.93167065	17.77308385	16.91509224
A2ASS6_peptide471	17.32095683	17.17281615	17.51541645	17.44673283	17.0490168	17.28228676	16.91797841	17.0207489	17.70028139	17.20325354	16.97780645	17.11289171	17.33319119	17.4211018	17.27686209	17.38501872	17.45297602	17.3677686	17.16571353	17.64302242	17.57011511	17.33049886	17.58519683	17.67734864	17.24342789	17.37849517	17.45069815	17.4159652	17.35778415	17.12013595	17.30527332	17.15383759	16.72280062	17.1750257	17.03669223	17.64866145	16.65158482	17.31651537	17.25218297	17.49963172	17.59670992	17.62638069	17.56028281	17.07012555	17.52578767	17.98348714	18.11136059	17.88587997	16.99601721
A2ASS6_peptide472	17.35622572	17.79248307	16.8040297	17.22717298	17.64477193	17.178636	17.70775484	17.76784444	17.35204139	17.65116482	18.11524736	17.59098007	17.48665654	17.02292364	17.81416326	16.33076942	17.20726437	16.6257992	17.63504272	16.38393537	17.92109323	17.35150969	16.75364152	17.74998632	17.46935305	17.50690585	16.90450536	17.39868707	17.28603615	17.32316008	17.80215748	17.38791203	16.74927125	16.99038832	17.75586916	16.55089479	17.48970473	17.58409487	17.45380723	16.66677063	16.92099808	17.11923575	16.63009648	16.92721746	17.01796182	17.00977486	17.64930127	16.97800386	17.59260131
A2ASS6_peptide473	17.95931231	17.3739337	17.9710905	17.61136722	17.73898621	16.97636515	17.14367102	18.14096005	17.56163762	16.66444144	17.57068749	17.76221243	17.85779197	17.88407432	16.73477588	17.90908429	17.91089993	18.24333509	18.03743882	18.09770382	17.46214864	17.62622085	17.96672016	18.30224759	17.89160655	18.15170173	18.64126468	18.08233359	18.73532627	17.43768486	18.50569807	17.924796	18.41862851	18.36699232	17.83330505	17.66298537	18.1586559	18.12853221	18.70326444	18.30271856	18.02534773	17.79132183	18.56478529	17.84145321	17.49921469	17.47907879	17.57033754	18.33244779	17.5582157
A2ASS6_peptide474	17.91571158	16.78924038	16.28221686	16.55788338	18.39894913	17.06429611	16.96662049	17.21793383	16.83777924	17.1709284	16.98072971	17.12907555	17.31991819	16.54996324	17.39877798	17.4706325	17.09376018	16.99528094	17.41666994	17.09964541	16.53933449	16.89028798	16.81091429	17.06371159	17.13297612	16.58930457	17.07137746	17.3991492	17.25489243	16.98552013	16.06686744	17.15087482	18.09093661	17.32858462	16.90214229	17.02071337	17.36315445	16.78693365	16.57908493	16.90341757	16.81860689	16.53616255	17.97083996	17.62215999	16.70423697	16.0709553	16.03157745	16.60241634	19.02298976
A2ASS6_peptide475	17.65545051	18.16835242	17.33056748	17.91177918	17.85860336	18.00985323	18.0251379	17.84414386	17.9563273	17.88176074	17.92754156	17.8913708	17.69519215	17.46204157	17.88915685	17.34401888	17.52800708	17.28636828	17.79510693	17.46972934	18.0632026	17.65528861	17.43132593	18.61951198	17.66759287	18.57977833	17.45714603	17.46402558	17.98668216	17.81556191	18.47659467	17.72987828	17.14299031	17.28602642	18.23293726	17.57547884	17.5358553	17.93817361	17.62508157	17.47539789	17.23966467	17.77003171	17.45373959	17.76713122	18.60935462	17.80009494	18.8862888	17.40445405	18.29418393
A2ASS6_peptide476	16.52435612	17.18879979	17.0199332	17.10208456	16.8874819	17.36973864	17.42876575	16.3892385	16.99860851	17.37764229	17.16104353	16.70893488	16.65297484	17.13974491	17.39651319	16.94909371	16.64338937	16.70063381	16.45352079	17.02973834	17.27392137	16.84529946	17.14747826	17.65742285	16.44267053	17.08683707	16.69578732	16.51965722	16.96836225	17.14785869	17.31261277	17.36787635	16.52678159	16.87395776	17.09987012	16.4777725	16.06424381	16.60097561	16.55796875	16.41627579	17.13759611	16.55144079	16.70651758	17.12501904	17.13196358	17.40259116	17.20044674	16.99231192	16.21105716
A2ASS6_peptide477	16.66865073	16.86835715	16.99021828	16.70097176	17.01114269	17.16532833	17.06545829	16.8068769	17.02025261	17.29276071	17.16835443	17.13986734	16.77185823	17.10493895	17.10944856	17.02436445	17.17098677	17.28718919	16.97714935	16.95702613	16.07718606	16.69707784	17.4468446	16.37360813	16.35050133	15.66814437	17.03860158	16.92448587	16.84191347	17.12882557	15.48805064	17.0115307	17.17018636	16.94543487	17.57785903	16.79041758	16.77288286	16.88870652	17.03280104	17.19430023	17.11702767	17.24399503	17.55740845	16.31969197	17.32215278	16.64986189	16.21930453	15.60139176	16.82481072
A2ASS6_peptide478	16.3773265	16.26905757	16.46124859	16.56912977	17.99587902	17.46986129	16.79249667	16.85127883	16.34987755	18.00965282	16.97623381	16.70610588	17.58038994	17.12074063	17.88816072	16.7341026	17.02532441	16.51040275	16.27433127	16.4495719	17.02451403	17.13116357	16.72687782	15.58823176	16.20543418	16.78739582	16.22220849	16.19115552	15.95236435	16.02087956	16.34019913	16.47085774	17.70584953	16.7163396	16.71730848	16.50191452	16.09036095	16.02781951	16.24007378	16.72997295	16.71761607	15.32712179	16.29656132	17.65906447	16.67115867	15.74127257	16.20484413	16.27628722	17.22925276
A2ASS6_peptide479	17.49272848	16.98438162	18.04560104	17.57577585	17.04613101	16.32485751	16.39191575	17.79689398	17.12966924	17.27726635	16.80362137	17.51313207	17.38012849	17.61543785	17.29053144	17.73970941	17.83719446	18.22028683	17.33912617	17.79677657	16.94639995	17.23072114	17.72025768	17.55768665	17.74762949	17.20141138	17.88434281	17.08797372	18.50182999	16.98043083	17.28476171	16.88092573	18.21371876	17.9230398	17.43758067	17.72875222	17.79044891	17.62644068	17.46067842	18.02065334	18.00383011	17.39209566	18.27317176	17.64434013	17.26442405	16.59010219	17.1686332	17.96580489	18.23805241
A2ASS6_peptide480	17.49796293	17.65450569	17.5666796	16.88019899	17.75299183	17.64709047	17.57860936	17.18921361	17.91252947	17.85750844	17.63318207	17.36407031	17.47102399	17.44627823	17.55267957	17.95977853	17.78611326	17.68380305	17.28742234	17.63245551	16.1715542	17.10185228	17.87344944	16.91014336	16.86730501	17.17987371	17.79790069	17.34353514	17.6159679	17.28325999	16.40003857	17.62984252	18.06660332	17.55985531	16.17196709	17.24938546	17.0003246	17.03350352	17.24246312	17.67226266	17.49239787	16.90183022	17.84542092	18.47388649	17.35886308	16.84749009	16.43767537	16.0701182	19.28738492
A2ASS6_peptide481	17.17815221	18.00309878	17.13120077	17.03718193	17.3616849	18.09777877	17.7865459	17.26006387	16.97454202	18.03940716	17.38870066	17.83428338	17.19575411	17.53939926	18.35979989	17.32049702	17.49329922	17.60799236	17.78877278	17.25657707	16.3355961	17.27094707	17.53269715	17.12061557	17.07859359	16.65511616	17.64080472	17.64770865	17.74183804	17.80737812	17.17422305	17.99716846	17.54025412	17.11619412	16.29024084	17.30212326	17.10276509	17.24167145	17.27299052	17.62748506	17.15189404	17.62910732	17.48812619	17.04045659	16.89973575	17.88336352	17.30361613	17.49727051	17.97682353
A2ASS6_peptide482	16.62444184	17.09227769	16.52424383	16.07740532	16.91515667	16.97643279	16.71921527	16.74882506	15.9232005	17.09822343	16.73692505	16.88789887	16.68150343	17.00327562	17.07491887	17.20209464	17.24968085	17.35388117	16.94439943	16.97176406	16.37828589	16.57493648	17.29292603	16.53548018	16.61750725	16.75737636	17.41022043	17.15512119	16.32347959	16.97590859	16.00017751	17.1203319	17.21958988	16.66856851	17.71499607	16.53135429	16.31685778	16.46466447	16.82885405	16.84355392	16.47479507	17.03770011	17.00422352	17.69586273	16.70756267	17.03610466	16.65674662	16.7714341	17.31214914
A2ASS6_peptide483	16.67423364	16.75567161	17.06356984	16.70255592	16.89136716	16.4916169	16.79502058	16.84023309	17.38317781	16.72082132	16.78261025	16.84027273	16.68495032	16.96257181	16.62779689	16.87180686	16.93229267	17.15341706	16.8505041	16.92872275	16.96736339	16.74458635	17.15557339	17.38505025	16.65799601	16.93826988	16.9037676	16.89032624	17.33852964	16.64317115	16.89868313	16.62521955	16.97774258	17.07575724	16.86489013	16.62511798	16.80735127	16.79083788	16.77637725	16.98109125	17.01351296	16.69115911	17.15435811	17.54837417	17.12829617	17.32742869	16.58940989	16.86951303	17.05980957
A2ASS6_peptide484	17.32228773	16.63005625	17.37739287	17.18158301	16.99489782	15.75118009	17.26949431	17.61652132	16.90291805	15.76660779	17.42124925	17.14212108	17.11612008	16.85067383	16.50033122	17.21866506	17.21814895	17.62811516	17.28953185	17.37211097	16.83756464	16.7854342	16.95770263	17.48032273	17.51502892	17.4351527	17.02880988	17.52972547	18.03405672	16.46919458	16.58748699	16.14139249	17.66075332	17.4001033	17.2433772	17.14780917	17.59538649	17.47586386	17.11052003	17.51095306	17.21947599	17.18188092	17.81590239	17.04954823	16.72416945	16.50666105	16.71276945	17.45362162	16.9945601
A2ASS6_peptide485	16.28683823	16.84789808	17.31215028	16.65032736	15.47606782	16.74187836	16.79263094	16.30832512	16.46503592	16.8504514	16.15813572	15.91269243	16.12073995	17.26450776	16.4470583	16.79493101	16.58772792	16.27705692	15.48062757	16.77722413	17.09470907	16.64874613	17.21688747	16.7647646	15.82836339	16.77510393	16.90102999	15.82833171	15.86504814	15.98378874	16.7914997	16.58581396	16.53527885	16.33591975	16.41945851	16.49601145	15.13596048	15.75480295	16.22486897	16.40267338	17.01495278	15.83203413	16.47824983	17.39452296	16.19156381	17.28258569	16.04128871	16.49859251	15.69151484
A2ASS6_peptide486	15.7930097	16.11580744	17.38548078	16.20841329	15.83616681	16.1074168	15.87844716	16.10346007	16.13223799	16.06188907	15.62728521	15.90377233	16.100015	16.45962351	15.94845956	16.55376995	16.42377733	16.48192977	15.87964526	16.571302	16.33722432	16.35913633	16.82050348	16.63023978	15.82458879	16.83802166	16.36905111	16.03620836	16.46106215	15.88039127	16.83750937	16.1529148	16.61478272	16.7275553	17.12366461	16.16627372	16.24750481	15.94900685	15.94444087	16.15049836	16.86340862	16.49156092	16.57599262	16.84736131	16.4688896	16.64579056	16.57815892	16.83436993	16.50902713
A2ASS6_peptide487	16.84403927	17.14177292	17.19381693	16.83971108	17.29230434	16.99073087	17.02386178	17.09187595	16.65950981	17.11796252	17.15669014	17.10055677	16.92872024	17.01239172	17.21028708	17.2004323	17.49375761	17.68732122	17.28219305	17.4301883	16.72315851	16.69022838	17.38397058	16.89876137	16.91441961	16.56188747	17.14759193	17.16936396	17.64268683	17.07369229	16.52802034	16.82329874	17.60552203	17.17579615	16.47842301	17.06415209	17.03306483	17.05405478	17.12403636	17.52541203	17.00882818	17.10015903	17.32979601	16.44324047	16.64025485	16.13349642	16.41900403	17.15825766	17.78218636
A2ASS6_peptide488	17.13506371	16.99548162	16.63204889	16.89122077	16.86517073	17.07477695	17.36280387	16.28525684	16.98780812	17.65577566	17.46947088	17.22977255	17.02995273	17.47753327	17.48173568	16.72437775	16.83837497	16.41748352	16.98878717	16.4895304	17.37075381	17.43033024	16.59678011	17.54016657	16.9472565	16.45080611	16.55331092	17.12616439	17.00032954	16.772953	16.88497204	16.76562615	17.12089397	17.23457546	16.63001841	17.12191865	17.14131904	16.59403261	16.7247227	17.36716367	17.37086051	16.58480805	16.48950475	16.29163523	16.62536199	16.54159988	16.53789696	16.74208029	17.44514111
A2ASS6_peptide489	16.02768207	16.65698146	17.33139583	17.07799227	12.3913903	16.61345402	17.48430627	16.94284247	17.04421297	16.29494392	16.7311448	16.91227904	16.23260398	17.56887892	16.31206474	16.98593901	17.31191022	17.05376306	16.72450821	17.24549133	17.28569682	17.11533749	17.15702891	16.90362771	17.02854134	16.75547561	17.24119016	16.93162656	16.76583367	16.94188167	17.01872681	16.8658929	16.36117988	16.86952533	17.04739017	17.00746999	16.21854746	17.19322518	16.83046345	17.51589073	17.4124595	17.33502483	16.69827337	16.81551446	16.76054545	17.58909447	16.85273413	17.26826172	15.81766881
A2ASS6_peptide490	15.66031353	15.77110449	15.82004954	15.24226605	15.61117891	15.78011755	16.14346861	16.1123386	15.80588123	15.91722574	15.82609199	15.69275974	15.7594126	16.22476205	15.74495688	16.04021648	16.01170338	15.84159003	15.39504776	15.90190437	16.09476601	15.45637686	16.07039773	15.73029052	14.98615735	15.8311057	15.66610991	15.29760863	15.56211117	15.08387872	15.88240684	15.50581501	15.95160708	16.06901268	16.42520652	14.06594972	15.13811762	15.51680994	15.73646068	14.13621386	15.92620995	15.3992879	16.04760273	16.59908818	16.10721696	16.17064764	17.31873288	16.33464216	16.31688964
A2ASS6_peptide492	16.11691645	15.84308092	15.5058503	15.77772069	16.6591208	16.1362089	16.22607094	15.98687883	15.66450444	16.2122083	15.89495493	15.93601411	15.86704193	15.55874441	16.28040959	15.98817599	15.95213112	15.47202863	15.62991769	15.83423531	15.48212985	15.70271423	15.4201976	15.10560496	15.61336436	15.58753438	15.67861638	15.66527469	15.32944652	15.58278366	15.62973343	15.84121853	16.03938684	16.16638639	17.60492039	15.52470806	15.41521621	15.41689033	15.35989802	15.65153254	15.41131185	15.44384284	15.96368755	16.66181826	15.77973905	15.5029556	16.86486764	16.38888049	17.1495403
A2ASS6_peptide494	15.45077143	15.23426793	15.38188276	16.26425768	16.19593068	15.95229926	15.89036938	16.18139815	15.70208178	15.80230363	16.55004142	15.87809042	16.11714915	15.31745772	15.41555094	15.44195437	15.98177635	15.34539121	15.87204512	15.54654012	16.05686614	15.90482288	14.6766643	14.67196065	16.73299258	15.08908622	15.74409523	16.37511882	15.49676505	15.62639119	15.45649941	16.02433879	15.646655	15.94691564	16.19126498	15.50427709	15.41784493	16.53191584	15.53537995	15.84350015	15.8685184	15.89536719	16.19428174	15.61836764	15.94545233	14.82815923	16.10589776	16.27998735	15.45448987
A2ASS6_peptide496	15.65825057	16.34196144	16.46039919	16.05553628	16.12157197	16.821485	16.19943228	16.41462306	15.40957632	17.44922748	16.1026736	16.77751255	16.66196921	17.48150666	17.30821406	17.33749559	17.23479049	16.97814857	16.19088049	17.38181222	14.71453537	16.71723909	16.73674196	14.88682935	16.4122336	14.31501256	17.02893297	16.50581553	15.0260712	16.56191737	15.94427392	16.64424228	16.70290935	16.27190687	14.00025199	15.48632929	14.27853544	14.55253706	15.86372284	15.49830505	15.77709755	16.08369179	16.62982564	16.44993413	13.12029739	15.52125941	14.45356138	14.31683517	15.27530018
A2ASS6_peptide497	15.71000971	14.8403212	16.65310427	15.79405061	15.84192896	15.69025022	16.33734015	15.986902	16.3238946	16.09349827	15.93230221	16.09220382	15.55438942	17.29595748	16.03730883	16.00802684	16.86500892	17.12203647	15.31362648	16.51683838	16.1972017	16.44437257	16.67205406	15.70702499	15.68250241	17.28778998	16.13299614	15.52040762	14.76303173	14.65507911	15.97117723	15.02102175	17.12030807	16.44311825	16.08586877	16.86831839	16.0853825	16.23620172	16.16860979	17.41809006	17.18183595	16.46902944	16.12148074	18.4172555	16.38204032	16.55802161	15.91255998	16.63783144	17.15446414
A2ASS6_peptide498	16.8289479	15.5256428	16.28406222	15.32216962	17.21453294	16.43113748	15.70565301	16.17228252	15.15128958	16.31071312	16.05736942	16.20952353	16.27649445	16.42381028	16.70778616	17.0135358	16.88528964	17.32926775	15.67428766	16.70934903	15.39429204	16.15127774	16.26098187	15.17286356	15.76324549	16.71535668	16.2484107	15.90617966	15.58444002	15.82346102	15.61169681	15.8218444	17.5026248	16.86690085	15.94978766	15.98016197	15.62295879	15.75054531	16.17078591	16.66377068	16.49397435	15.4487405	16.61938564	18.10828371	15.55522184	15.69819214	16.49307582	16.87715977	18.29165207
A2ASS6_peptide499	15.24099838	16.01506026	16.8857961	15.63806306	16.3186423	15.57309449	15.07387135	16.1571503	15.46623506	14.59534237	15.53237385	15.34082244	15.45284971	15.26556818	14.28820552	15.56083083	15.13501797	16.21087063	15.47526341	15.57903579	16.38199376	15.42782511	16.30808142	16.83040195	15.23005763	16.63324539	15.47310769	15.47384009	16.80742081	15.30108361	17.9014281	16.65469418	15.88407761	17.97329899	19.69316071	14.35516529	15.59407268	15.61216451	15.23229351	14.88605249	15.1747968	15.32228622	15.73098598	17.06794922	17.77557241	16.02907799	19.40123655	15.78164166	16.97968034
A2ASS6_peptide501	15.0646138	14.06904046	15.34315023	14.61812448	14.75872859	13.37169471	15.50397012	14.54796044	14.62059493	15.33406333	15.20870745	14.39607837	14.80223645	15.76612331	14.65125953	15.93212751	15.75466266	16.04525214	14.36906471	15.96546705	14.0526399	15.02186784	15.66172638	13.63179145	14.29431356	14.22694221	15.39307988	14.05855739	14.20610001	14.16340164	13.81346275	14.14950783	16.04622179	15.17164459	14.47945546	15.67316751	14.4267199	14.62551228	14.7467163	16.01631439	15.7568302	14.54540195	15.57734052	15.20835766	15.03101955	14.41386946	14.14810966	15.77141378	16.14891075
A2ASS6_peptide502	15.54054901	15.38264809	16.04745719	15.94009992	14.40096062	16.13464817	15.96720351	15.27641742	15.78975128	15.8672477	15.66035002	15.58287637	15.60980755	16.35496128	15.64770413	16.69516959	15.74048072	15.215192	14.70982014	15.78874501	15.99082097	15.9785676	16.15171456	15.39985576	15.0934963	15.74335314	15.85100736	15.33742773	15.40256092	15.62890074	15.59635431	15.47373004	16.09130157	15.42712413	15.01859697	16.07413704	14.82449594	15.61605906	15.83650019	16.26988647	16.32938261	14.96668603	15.72364401	15.98609056	15.64911395	16.04199343	15.35739354	16.5377963	15.57878036
A2ASS6_peptide505	15.5742174	15.89441133	14.84452672	15.36146236	15.98506443	15.39583944	15.6861784	15.63742837	15.60070915	15.90172108	16.08615752	15.3158622	15.63076535	15.86732166	15.74632732	14.94867569	15.26028311	15.04658648	15.36662944	15.34796867	15.57910324	15.74307788	15.12287957	14.75895541	15.52833612	15.47613139	15.28243367	15.18464987	15.19024486	15.3853926	15.43737864	15.98291386	15.67852376	15.5836789	15.85414213	15.1929749	15.54453297	15.46040584	15.0928808	15.29837463	15.51166438	15.2836544	15.36576954	15.43584342	15.51392197	14.44273871	15.5147928	14.86074312	15.72777068
A2ASS6_peptide506	15.43117869	14.41952172	15.66600656	15.13505533	15.03576857	14.76249333	14.75211814	15.69428474	15.11798327	14.22344901	14.47919268	15.2732739	15.44403145	15.07934521	14.42935668	15.57816352	15.80530914	15.73992493	15.71927463	15.87025401	14.85726465	15.07027744	15.09612822	14.90350171	15.59999166	14.42652477	15.6443279	15.85883234	15.94931427	14.69479178	14.93019191	14.89407825	16.00878794	16.04029408	15.44456509	15.16588935	15.8544472	15.96267375	15.6458491	15.84162833	15.60267617	15.4901371	16.09595016	16.08344137	14.94560961	14.52557057	15.79771692	15.88469478	15.45841963
A2ASS6_peptide507	13.0823327	13.74507307	14.44341833	15.00726534	13.7334069	15.15607349	15.22813611	14.12989994	14.46900515	14.5319664	14.72561481	14.68069643	14.11101764	15.75352339	14.12896648	13.75798902	15.27713757	14.90866747	14.0525037	15.00679891	15.41375605	15.42850815	14.90782028	15.0375002	14.13060157	14.51532832	14.87302028	14.92056416	14.3915117	14.19693219	14.7330018	14.25698581	14.6354023	14.58757346	14.74400485	15.47369909	14.51636074	14.53300478	15.20200281	15.05882854	15.44601788	15.05251266	14.69730735	14.08020425	14.72723255	15.16462699	13.9584034	14.41439752	14.80480713
A2ASS6_peptide511	14.15760301	13.34412204	14.81946159	14.10284172	13.24063029	12.83904269	13.62479417	14.53216751	14.44485811	13.17312095	13.7572189	13.95429948	13.97798739	15.16889004	13.79581771	14.4734723	14.85130794	15.662016	13.99685848	14.94145953	14.2779439	15.10443717	14.63796334	13.90589488	14.37985823	14.16785132	14.60695595	12.98490011	13.59383582	12.85594239	14.02493711	12.14385972	15.0261975	14.90454235	14.80411141	15.13333076	14.58770061	14.88757902	15.02843426	15.58840496	15.46543406	14.89995102	14.67103454	15.97364521	14.54833948	14.40825593	13.93946061	15.22034743	14.79764361
A2ASS6_peptide512	13.12426531	14.33917293	13.60660629	13.94420291	13.20778624	13.21275959	13.87209481	13.87301249	14.38927992	14.00682693	14.34088079	13.86964754	14.30302359	13.69916459	13.81383274	14.05436283	14.12553541	13.48379954	13.02028436	13.39075851	14.846664	13.90892972	13.29278731	13.01926061	13.57994463	13.17636332	13.52703712	13.66728015	13.23943137	12.79761039	13.71257709	13.96723365	13.11924566	12.95951434	13.94869324	12.4286563	12.57595684	13.85268393	13.77366763	12.52393695	13.68648895	13.19761341	13.91303389	13.64425404	14.31577958	13.64283043	15.02792422	13.79352556	13.15581634
A2ASS6_peptide513	12.52614529	12.62015385	13.44420029	12.91531828	12.74584587	13.02405446	12.81327329	13.37557581	12.86904546	13.11543288	13.17964534	13.47580272	13.08071663	13.27726215	12.54748848	13.19783187	13.42215838	13.02071749	12.71335063	13.27489599	13.08700095	12.58982691	13.22008678	12.53142478	12.56666185	12.24841671	13.22854845	12.94508312	12.55185465	12.65371661	12.82001671	12.68531119	12.89720907	13.12471809	13.44515922	10.39666508	12.28339148	12.91787336	13.17186878	10.91874676	13.42645487	12.96814647	13.29590126	13.29203862	13.62089284	13.57528618	14.00533474	13.86847475	12.53916626
A2ASS6_peptide517	19.26236447	19.24294574	19.33940735	18.33727819	19.79862133	19.57137862	19.65752787	19.77542388	19.70262222	19.77789662	19.66413842	19.43710048	19.65529596	18.73665365	18.67263178	19.3998088	19.50459569	19.3709224	19.73109704	19.31519882	19.69352853	19.27358271	18.51021112	19.63110742	19.55796976	19.19356439	18.90606709	19.65448237	19.19006481	19.62839835	19.38479211	19.59050954	19.31236485	19.50858284	19.66074339	18.9618016	19.57776301	19.81507772	19.37904337	18.14689268	19.44684853	19.58692291	19.46955912	19.38554847	19.48036384	19.48744961	19.67447023	19.55221663	19.07491313
A2ASS6_peptide518	18.68410526	18.65909811	18.74585227	18.34919702	18.64889322	18.70090926	18.83560607	18.51966166	18.67730765	18.85452706	18.87649176	18.57578063	18.697716	19.18527653	18.82649937	18.73171804	19.02509359	19.19869519	18.80808212	18.85418823	18.88911733	18.82781005	19.03099433	18.98858329	18.34464327	18.60910264	18.93334427	18.69378241	18.45526726	18.62354071	18.38188249	18.47749257	19.11832374	18.870887	18.54481527	18.85757	18.82731176	18.65748467	18.81387857	19.31618938	19.35328619	19.04553276	19.11487	19.18916206	18.61700897	18.64096756	18.10131269	17.6047972	18.63186098
A2ASS6_peptide519	19.58050836	18.80198843	19.21633835	18.77255812	18.90015241	18.86070447	19.26080958	18.8283266	18.80969004	19.05021982	19.02538409	18.78428858	18.88125648	19.74945126	18.72768449	19.05037487	19.06460006	19.21469529	18.56298186	19.08882993	18.85695464	18.58428675	18.95547779	19.29759302	19.29200368	18.82160007	18.98736299	18.66294195	18.0630987	18.69968921	18.44719124	19.21271697	19.12225279	19.75706101	18.95564875	18.3942336	19.1666814	18.42541596	18.50216633	19.09746948	18.97160964	18.26278559	18.88069695	19.40629298	19.20291678	19.21632938	18.60248999	18.98497897	19.3008017
A2ASS6_peptide520	19.32731689	19.54016932	19.17331887	19.30067314	20.365455	19.38394664	19.91873431	20.41627405	19.37955993	19.6651624	20.57269356	19.25541047	19.44914714	19.28786147	19.61280998	18.85972572	19.08501481	18.87237724	19.32556726	18.74318575	19.70444376	19.08246047	18.9021324	20.33782904	19.17227864	18.84764993	18.76495774	19.36877388	19.53723061	19.34471094	18.90988632	19.52466379	19.17985718	18.90801154	20.36373846	18.79684142	19.24937054	19.35610289	19.84982646	19.33026285	19.1222345	19.03623799	19.0784237	18.92869305	19.69688735	18.9437527	19.13360678	19.62812155	18.72291701
A2ASS6_peptide521	18.85355276	18.73795592	19.01419236	18.87472116	19.06342105	18.71569787	19.14731002	18.52675438	18.36844403	19.09507939	18.99099768	18.30101807	18.88182657	18.62652739	18.82071668	18.43647615	18.45332689	18.28696563	18.63919147	18.16096358	18.84383615	18.51492372	18.31007867	18.78460389	19.17519461	18.85957084	18.3803583	18.63510157	17.78185946	18.53982792	18.18496487	18.97709607	18.84282897	18.4242947	18.80574492	18.39355193	18.69442721	18.54068976	18.14240143	18.56647113	18.65641563	18.49098605	19.02644019	19.42007393	18.38951023	18.31459693	19.11541646	18.92804356	19.52191744
A2ASS6_peptide522	18.64080971	18.70813253	18.26274849	18.12620383	18.60719126	18.51056241	18.50334705	18.64261179	18.55505464	18.88679303	18.44622751	18.23557026	18.47338734	18.38387593	18.49526592	18.115694	18.2531074	18.20012402	18.32941146	17.95501062	18.57009444	18.40698815	18.41866506	18.65256012	18.67561711	18.78960134	18.36727276	18.55765358	17.77626807	18.39161186	18.78718841	18.36974575	18.64349356	18.48378927	18.37526554	18.3593888	18.2917819	18.34064402	18.0188228	18.48355269	18.5659029	18.36590801	18.37802399	18.65182697	18.15269564	18.23996245	18.30292963	18.45829422	18.56972346
A2ASS6_peptide523	18.61641819	18.95956868	19.24653662	18.84423483	18.80434567	19.83286282	19.98601759	18.80610076	19.62763292	18.93086292	18.9664803	18.70204368	18.78133507	19.1262548	18.79369983	18.99326023	19.01643624	19.13043761	18.80052549	19.08240994	18.97524458	18.72565177	19.09464972	19.66122891	18.67064965	19.43248254	18.93373151	18.98890202	19.28506003	18.96480491	19.80871976	18.81534736	19.01823768	18.98977333	18.71977801	18.63648025	18.71370204	18.75206239	18.78063155	18.99626634	19.11745355	18.83140327	19.18459263	19.11290779	18.72609182	18.84555908	19.76899656	19.08985071	19.31327643
A2ASS6_peptide524	14.82674916	14.57403945	16.05430458	14.15287269	15.85301893	14.57709961	14.52003394	15.70877773	15.22835791	14.3071519	14.62135955	14.36364145	14.44506702	14.1654301	14.32190087	15.46964932	14.75382719	15.92315908	14.52613888	15.5430855	15.05655847	14.44722775	15.72311554	15.52747961	14.81343903	16.31564961	15.36031659	14.06448871	15.71312183	14.75413596	17.98965483	15.3389721	15.06167652	18.07927231	18.52159124	14.42177388	15.10070574	14.86494075	14.43312354	14.76958336	14.64410821	14.76912748	15.6161405	16.52094127	17.63575919	15.51279823	18.36890716	15.98880296	16.83716572
A2ASS6_peptide525	17.69420728	17.95418252	18.34326851	17.80768703	17.40418528	17.92781525	17.89660392	17.7336052	17.81100643	17.94617145	17.90961014	17.72619806	17.76669767	18.51573632	17.80546285	18.14492604	18.05976281	18.25578291	17.71554734	18.2465547	18.02644637	17.87292699	18.29008133	18.51812101	17.34430229	17.90706452	17.86205931	17.78430485	18.23042758	17.52055295	18.03837841	17.5634201	18.10643916	18.08908357	17.67507058	17.39454063	17.58115337	17.53520373	17.78672829	17.78289337	18.12718505	17.67393841	18.20145913	18.14735692	17.74389892	18.19029149	17.90160126	18.09857311	18.113637
A2ASS6_peptide526	17.97936248	17.92168376	17.75509244	17.97325454	18.07504111	17.76913059	18.08405486	18.07973722	17.9828704	17.84750941	18.07129238	18.05977163	18.2386899	18.24835192	17.8147503	18.09758323	18.21088195	17.96518686	18.15413637	17.96057251	18.07240577	17.84602	17.9063181	17.81760505	18.05202903	17.50398809	17.84566791	18.19531409	18.13835607	18.2802764	17.63781545	17.8255018	18.06431339	17.91653558	18.03784097	17.89192702	17.91216228	18.11485757	18.19200042	18.38932794	18.20745917	17.78708594	18.09751414	17.69339603	17.52995308	17.61737474	18.07194996	18.10576678	17.64409301
A2ASS6_peptide527	17.97744566	18.0777921	17.96576638	17.78010765	18.46796489	17.7351801	18.0916927	18.24377632	18.05543085	18.12130429	18.25794293	17.85459447	18.09013926	17.55785254	18.08176498	17.10199113	17.88455568	16.87065033	18.06352946	17.23112392	18.05876555	17.89199826	16.87909708	18.10664534	18.2294246	17.93304766	17.41038368	17.91986203	17.62847304	17.5900425	17.52315688	18.04480714	17.40942204	17.62106885	18.48611806	17.27976899	17.9679724	17.98026616	17.92076203	17.41767201	17.71173457	17.74174086	17.27745631	16.99119341	18.14550667	17.73026714	18.26572991	17.71700283	18.03693506
A2ASS6_peptide528	17.1283351	17.5204792	18.00972216	17.77477362	17.53538055	17.81026407	17.70978112	17.66547608	17.56921618	17.89975196	17.90050081	17.4852793	17.6279641	17.95933078	17.60255997	17.89106521	17.88262145	17.64689309	17.46805592	17.47761762	17.66739783	17.53016889	17.78022102	17.87967512	17.53078267	17.33127731	17.66731614	17.50536941	17.5898889	17.57605769	17.43480342	17.46340569	17.40363017	17.51746932	17.38622647	17.57666021	17.37276804	17.60335997	17.65070829	17.75105833	17.90668331	17.61745114	17.60450472	17.26906265	17.34754752	17.55461671	17.15457091	17.66111077	16.6751366
A2ASS6_peptide529	18.89551964	18.95040485	15.14040584	17.03102658	18.98310303	18.3828204	18.98277949	18.80674038	18.51869336	18.7498923	19.2054608	18.55406297	18.73193567	16.62397295	18.85615714	16.56968493	16.37010176	15.71533513	18.46321843	15.43694226	18.99858856	17.44163639	16.31309998	17.94361819	18.76947028	17.16245209	16.58762977	18.57869345	16.92100771	18.09201316	16.50539558	18.84845693	16.1623477	16.81495971	18.85401409	16.5249666	18.77574271	18.76906927	17.34350242	16.58818809	15.40415084	17.90738435	15.32481821	16.3142286	17.14383497	15.62750644	18.36259639	16.06708494	17.49360324
A2ASS6_peptide530	16.68326079	17.40077951	18.11510061	17.39939884	17.50214499	17.627606	17.48249354	17.4869301	17.54055934	17.28279413	17.39067406	17.54404242	17.01592323	17.82864996	17.51937596	17.45210699	17.39721905	16.97103602	17.20713489	17.28197743	17.53960957	17.72539954	17.30387019	17.73505752	17.28474527	17.18458115	17.39743581	17.06550408	17.38028522	17.35702112	17.17148252	17.25234143	16.84541892	17.33817164	17.88341479	17.68967071	18.68590858	17.5216989	17.87480379	17.65702667	17.83268271	17.68638061	17.48220423	17.48072051	18.24483912	18.21189641	18.00638914	17.81585422	18.83863149
A2ASS6_peptide531	17.65601037	17.31310505	17.67992897	17.92943226	17.13709172	17.50999984	17.49008548	17.45106418	17.32552916	18.06119316	17.4785817	17.12950498	17.28227645	17.53522141	17.28183699	17.48257855	17.45760756	17.53067088	17.21019741	17.55943431	17.65189605	17.3125642	17.59887955	17.99596342	17.43476288	17.33125974	17.57657007	17.5198544	17.59644512	17.49947266	17.2217076	17.6253827	17.35960187	17.50544332	17.54698644	17.41474652	17.20063487	17.52775705	17.91929183	17.4185247	17.65020041	17.47177709	17.47710877	17.40239161	17.76106104	17.55124492	17.88115219	17.59036147	17.7346816
A2ASS6_peptide532	16.66105811	17.22616971	17.01612605	16.73916887	16.88966207	17.40840933	17.32585754	17.00827537	16.63481985	17.48093281	17.03853432	17.04194367	16.94920544	17.22694224	17.2191682	16.8188004	17.14702057	17.29735385	17.0573604	17.07912223	16.9476262	16.75535287	17.46768995	17.22130559	16.91804181	16.17522674	17.25175398	17.36404254	17.27995414	17.32487994	16.5888159	17.47408111	17.22570174	16.92278339	16.50893831	16.78932444	16.62580132	16.95061487	16.97886832	17.32139114	16.9121715	17.19181075	17.23964804	17.14711314	16.48701643	16.92364149	16.74500314	17.040627	16.35284041
A2ASS6_peptide533	16.78953375	16.77625287	16.64361803	16.37504109	17.09200828	16.83308989	17.45138113	16.73213782	16.91409582	17.35342042	17.34015493	16.66537397	16.85605797	17.3087961	17.00765291	17.27171985	17.09163715	17.32180182	16.65371437	17.22847888	16.82700856	16.92162224	17.30085222	18.01071949	17.24434552	16.60371324	17.09555321	16.7930414	16.95122794	16.70986828	16.94607605	17.22751544	17.29043355	17.18298041	16.79218821	17.16324632	16.52837491	16.70871631	16.69362718	17.16672635	17.43842668	16.66742832	17.30445331	16.94787217	16.71150127	16.90037518	16.07766113	17.41190235	18.1712053
A2ASS6_peptide534	16.65656109	16.79398803	16.94696072	16.84396944	17.06910135	17.30367418	17.1241217	16.91358358	16.81926677	16.92394149	17.07061127	16.60702868	16.89265391	16.59433665	16.53585413	16.43577867	16.59221885	16.44216558	16.97851802	16.93107766	17.22424988	16.73858531	16.76858794	17.23550045	16.98686983	16.64986266	16.32530376	17.03734621	16.91613192	16.82850988	16.96460312	16.9983923	16.4125406	16.50442935	17.1156876	16.93923558	16.69981499	17.17762446	16.50260407	17.06568387	16.72618029	16.79978125	16.72314578	16.63024348	16.61992853	17.23944814	17.12334823	16.43315077	16.87436688
A2ASS6_peptide535	16.25597304	16.64070974	17.09144672	16.97034643	17.39244014	16.71293754	17.493579	17.34641874	16.89267005	17.41720382	17.74100459	17.31184447	16.81906358	17.30854191	16.61651239	16.50839813	16.9986825	16.64607228	16.8634018	16.90126333	16.97608599	17.25575344	16.85115067	17.81135188	16.99633685	16.71328705	16.845875	16.87857056	17.33798112	16.76500157	16.8447255	17.23434886	16.31171408	17.08348675	17.33081841	17.24456131	16.74789237	17.3368229	17.09088736	17.30761759	17.3408683	17.29100141	17.01737622	17.18894741	17.27005988	16.97471863	17.37813647	16.25090912	17.51192209
A2ASS6_peptide537	16.24505843	16.1143061	17.1079504	16.65023349	14.49395928	16.01750319	16.23106486	15.78861129	16.36243491	15.98199101	16.04910732	16.56893968	16.14570454	16.27013599	16.04726044	16.9256749	16.60694205	16.51958326	15.89187816	16.90640531	16.20760269	15.89779936	16.64289432	15.95600785	15.91210907	16.08800401	16.6557133	16.09506301	16.37553402	16.50755155	16.0183518	16.27973584	16.56862268	16.3350137	16.26308488	16.36839371	15.51849292	15.75688513	15.96100848	16.5519704	16.49287158	15.96845891	16.87116662	16.28618539	15.98842485	16.47038362	15.56570788	16.66797876	17.00364895
A2ASS6_peptide538	15.76959953	16.40411579	16.11925235	15.57828872	16.37910552	16.47187118	16.27622536	15.97047234	15.41724704	16.30192517	16.09430407	16.03261208	15.7518076	16.33719425	16.43426576	16.60380619	16.22720414	16.84349237	16.06953587	16.36927965	15.19509093	15.81345778	16.64808451	15.44083385	15.78553237	15.10309753	16.49085552	16.19911133	15.62855409	16.37305187	15.49392531	16.4154453	16.38954482	16.16774823	16.15570819	16.1385148	15.51583149	15.92320446	16.08964632	16.58952632	16.13396795	16.0945136	16.6764306	16.32985959	15.74924701	15.8528726	15.54655962	16.22761481	16.14444057
A2ASS6_peptide539	15.68530142	16.41849156	15.99263704	15.72477795	15.38592586	16.12122717	16.28232717	15.94301851	15.91969878	16.40445129	16.11948758	16.48629914	15.73190395	16.21427978	16.56509351	16.19047951	16.28146052	16.64070624	16.15090166	16.36742609	16.20784544	15.58043133	16.44282248	15.42914823	15.67914443	15.69915453	16.46010452	16.58192539	16.39109365	16.24824023	15.78783671	16.36670538	16.31201648	16.08993384	15.5091823	15.48324198	15.79375218	16.13361915	16.08876609	16.01812174	15.95734778	16.22114746	16.21529039	16.32257214	15.6325965	15.53899543	15.96366708	16.70570226	15.96417422
A2ASS6_peptide540	16.24765765	16.08562288	16.7628459	16.47359634	15.7365752	15.42646455	16.00587468	16.48926375	16.21775375	15.87149712	16.3290518	15.84706462	16.07839206	16.55650138	15.5864037	16.78123404	16.40551717	16.41315881	15.72607128	16.38216859	16.31594871	16.15527109	16.27511064	15.60490176	16.17221543	15.98762191	16.41224469	16.03070251	16.39074892	15.55762145	16.03713501	15.79185802	15.91102614	16.138476	15.39524501	16.18011102	15.33264101	15.91545818	16.05543754	16.33072807	16.66377139	15.82243748	16.3844088	16.38234779	15.511469	15.87469435	15.37736053	16.75392561	15.59486854
A2ASS6_peptide545	14.00437326	14.18029038	13.44344629	14.15600565	12.88739229	12.46686286	12.41361786	14.57283332	14.4167177	12.65964961	13.13865342	14.35865907	14.28889005	14.05234619	12.21784895	13.89588389	14.11924453	13.90678612	14.26814269	13.99053408	14.20713625	14.11018054	13.89624504	13.85355016	13.8963678	14.03285669	13.70650889	14.27234565	14.53070534	12.19126887	13.83728709	12.38244356	14.15728261	14.08627098	14.52560879	13.60417236	14.15016711	14.31006114	14.09504939	13.26586874	13.93486726	14.11687034	14.54730561	13.91963522	14.82254681	14.56489576	14.31057723	14.3301594	14.58971878
A2ASS6_peptide547	14.24728038	14.03178266	14.29326554	14.31435807	14.99687892	13.92752259	13.73936792	14.99641368	14.59519163	14.47672053	14.73434448	14.07963011	14.04824892	15.22178388	14.16422197	14.06416411	14.2322048	14.31055097	14.25512236	14.04441712	13.95747031	14.73106787	14.36711067	13.23939634	14.64680568	14.49121221	14.63348131	13.18681989	14.78004838	13.71589025	14.31848161	14.51144811	14.51848168	14.54092005	14.79232802	14.0668553	14.42388009	14.3870276	15.00713426	14.00958832	14.55027162	14.02198776	14.33368201	15.08561625	15.08921011	13.42368563	14.62485324	14.74801406	15.10367671
A2ASS6_peptide549	12.24687842	13.04251145	14.17637714	13.62366859	8.972320806	10.90214179	13.57917637	13.13490023	13.35439152	13.15723907	13.48187205	13.3936788	11.99299201	14.50432543	13.07282552	13.01105929	14.15961633	14.38172243	12.66131313	13.69173508	12.42027554	13.77970509	13.73067374	12.41220779	12.94889801	11.8384589	14.37318089	12.53573277	12.43804659	13.47598602	12.42651343	13.21850036	13.41954738	13.23071514	12.6846103	14.21019172	12.93471941	13.63742439	13.71680159	14.69125538	14.2052936	14.06968396	13.45010093	11.59351056	13.10044079	13.74197167	12.71632595	13.2692112	12.33841496
A2ASS6_peptide553	18.64452699	18.66845292	18.88965224	18.48160535	18.68134817	18.72562113	18.83491493	18.6551545	18.73655831	18.8816892	18.70062468	18.47528602	18.74907545	19.13136128	18.79454664	18.99815325	19.10939134	18.97334248	18.70532425	19.04891397	18.70920422	18.6672457	18.97334331	18.87253356	18.6287005	18.50260846	19.12022348	18.83575444	18.2741607	18.70161356	18.48090609	18.88379025	19.20735708	18.97517621	18.85613173	18.84562861	18.67772134	18.66811574	18.70962686	19.09256737	19.08805733	18.79855209	18.77655849	19.17740297	18.50717362	18.71088241	18.66980964	18.70697364	18.58563034
A2ASS6_peptide554	18.55810663	18.37243	18.53698055	17.84404479	18.88385973	18.60545463	18.50317793	18.27956675	18.31621671	18.55304247	18.19315564	18.32066977	18.39664469	18.56812763	18.50080237	18.88922098	18.84031488	18.79939763	18.46488905	18.73299867	18.29882155	18.26913554	18.84864347	18.46456364	18.41631928	18.38443518	18.80572184	18.32077761	17.9483628	18.36991958	18.27230881	18.47190055	19.03976979	18.7614125	18.39358644	18.46753473	18.24974815	18.16132993	18.42135599	18.75596313	18.57875901	18.1376991	18.80307428	19.11405602	18.2279082	18.32920672	18.25714043	18.73713369	18.9034872
A2ASS6_peptide555	18.88393687	18.79107593	18.80530235	18.17806097	19.05705476	18.74398961	18.78792434	18.5877554	18.51894175	18.88216663	18.57615555	18.44412877	18.66326539	19.09004207	18.81650022	19.09822341	18.96915602	19.1625226	18.37135237	18.9164814	18.51898673	18.48865767	19.06581992	18.70842005	18.49064792	18.39081181	18.7694305	18.59530775	17.97420341	18.47213413	18.29643534	18.88216787	19.0931979	18.86582001	18.78019261	18.56921966	18.58562857	18.35882657	18.34624136	19.06471559	18.89125952	18.45586194	18.99735587	19.33097873	18.37530128	18.40834454	18.37404661	18.83974961	19.46984852
A2ASS6_peptide556	18.44190707	18.66061205	18.40660992	17.94581828	18.72687002	18.53190807	18.4607273	18.59050351	18.42574181	18.68731656	18.45136929	18.39604465	18.54864665	18.77177177	18.60544332	18.70962005	18.76128878	18.74756408	18.43986315	18.72421566	19.19809556	18.54356856	18.86400107	18.56925547	19.18624622	19.06994068	19.13896412	18.6083259	18.83130465	19.12524015	18.57591291	19.16599732	19.24596606	19.39016709	18.89450076	19.15037348	19.01425019	18.57443512	19.04963839	18.96346373	18.88170365	18.77154999	18.80235712	19.00186668	18.61738145	18.72692585	18.74561873	19.4750714	19.0146356
A2ASS6_peptide557	18.63344274	18.2564823	18.30437697	17.85918705	18.60517624	18.26930099	18.23454894	18.1319841	17.79984783	18.32472989	17.90385198	18.02145137	18.46516951	18.27759636	18.23884075	18.75809944	18.39304665	18.62363429	18.1313099	18.50117852	17.88533364	18.19348081	18.44198801	17.96263016	18.13396215	18.04891668	18.40490504	18.15763431	18.11786219	17.97441074	17.58274303	18.31736213	18.80831121	18.4662366	17.63880521	18.05926391	17.96711488	17.88800317	17.9022883	18.56075467	18.41434822	17.67543605	18.51358643	18.88289249	17.84319656	18.07021439	17.68854321	18.76988629	19.33963764
A2ASS6_peptide558	18.44759465	18.09894999	18.25176048	17.59870651	18.26064059	18.41490701	17.90087908	17.9082549	17.68696519	18.45195831	17.80181042	18.60057351	18.01060559	18.22648943	18.7078703	19.08094143	18.66556334	18.24896336	17.75417964	18.55141458	17.58490401	18.11447462	18.944224	18.25060406	18.27817984	18.6736827	18.84605418	17.87456169	17.95040668	17.86436522	17.66451015	18.20447931	19.07724155	18.31473473	17.94691095	17.68715912	17.91222093	17.53024777	17.91003849	18.7358716	18.01179525	17.74732706	18.54900322	20.3219415	18.29170826	17.80687086	17.51782875	18.27980736	19.91940811
A2ASS6_peptide559	17.98487069	17.96812312	18.16548154	17.97072038	18.12626083	18.09099199	18.4876204	18.17273752	18.06522853	18.29439443	18.25240848	17.91560692	18.0903053	18.56697759	18.29972004	18.01186501	18.14183655	18.07003975	17.92766335	18.20018735	18.21751388	18.04514701	17.95851362	18.07842669	18.06189106	17.9876216	18.00552147	17.96855368	18.26526962	17.92320135	17.85240197	18.1153833	18.03474176	18.05178788	18.07171261	17.87939973	17.81753387	18.06304428	17.98468787	18.52770405	18.36351408	17.87419588	17.87320686	17.7434244	17.88387891	17.85910224	17.94522354	18.08802927	18.43651545
A2ASS6_peptide560	17.96019088	17.88182238	17.89353994	17.64414859	17.87866367	17.78868745	18.58696168	18.05295717	18.07853481	17.65181052	18.21516933	17.67770277	18.16410022	18.35034566	17.72679497	18.47725463	18.40646415	18.52849843	17.66094022	18.18767931	17.70894571	17.60661778	18.45374332	18.11230518	17.46117543	18.01928677	18.38093292	17.60548748	17.97884984	18.19042032	17.37990331	17.94295037	17.80743907	18.23073899	17.62073774	17.97216661	17.43657269	17.54398848	18.28064249	18.69329654	18.16779902	18.0109084	17.63627863	17.58373031	17.91830313	17.621884	17.71118645	18.03723916	17.63191188
A2ASS6_peptide561	17.79538997	17.68270887	18.12603401	17.72473787	18.07710594	17.6904935	17.79721973	18.05224383	17.94889536	17.77211831	17.92547638	17.74399004	17.88665092	18.03652823	17.7070936	18.00935193	18.06613626	18.17510456	17.82027001	18.08371586	18.06571237	17.88080595	17.94071955	17.8379404	17.71428412	17.76928681	18.00186397	18.05485457	17.8501875	17.84140742	17.78972984	17.74224074	17.78716887	18.07589188	18.10748159	17.75106076	17.77036675	18.00162215	18.06329096	18.12929709	17.86003978	18.03373312	18.15424928	17.91657977	17.991361	18.17156362	18.02865186	18.64035495	17.90614239
A2ASS6_peptide562	17.78037351	17.65041748	18.08713228	17.63096771	17.98238628	17.53647809	17.56432694	17.77900695	18.00344417	17.58110756	17.95818225	17.82523916	17.85419437	18.23234056	17.51395324	18.05113428	18.16755158	18.41678164	17.70182302	18.27648773	18.36663175	17.85121776	18.21967358	18.20585356	17.96365806	19.15091292	18.03570298	17.92199732	18.15232647	17.69195593	17.96451586	17.54539633	18.42929132	18.03389483	17.94744441	18.23434751	17.89847091	18.01259922	17.87616667	18.2483096	18.23509464	17.86439363	18.2324174	18.09534752	17.84411333	17.68567549	18.03339037	17.95522826	19.33601457
A2ASS6_peptide563	17.57543711	17.71567982	18.02682054	17.66712789	17.36072704	17.68884172	17.50826706	17.5856318	17.60982641	17.56811367	17.51259133	17.32030235	17.57017129	17.8888716	17.25561726	17.87281535	17.80307345	17.93629811	17.60489953	18.07136308	17.88440966	17.65997815	17.93085028	17.81687345	17.74445454	17.55235259	17.99646569	17.7321286	17.408254	17.63469524	17.57308787	17.55325387	17.91261604	17.9795171	18.24168016	17.67496781	17.3798726	17.68583534	17.78259492	17.84420839	18.02939897	17.78680421	17.70527663	17.74999682	17.35838367	17.71338895	17.42054192	18.02998642	17.31805656
A2ASS6_peptide565	17.13740099	16.75653004	17.3284248	16.85122797	17.95118453	16.86226892	16.86316072	17.16983644	16.96707643	16.6797868	16.94562569	16.98096289	17.09044769	17.38818869	16.65306425	17.38930055	17.57496021	17.87561086	17.33420503	17.65781229	17.03005315	17.38432031	17.56587668	17.27282672	17.42944943	17.03189144	17.52186011	17.55176384	17.09759883	17.37466109	17.04885015	16.97607239	17.77597497	17.88528779	17.51264277	17.389562	17.59462328	17.56386524	17.58041107	17.81958252	17.48570437	17.59088774	17.71106861	17.70749698	17.33577985	17.29378116	17.24360026	18.04292368	17.83534389
A2ASS6_peptide566	17.52852081	17.60255919	17.52959708	17.23361511	17.73497931	17.45054236	17.68234236	18.50024641	17.64077053	17.96727365	18.24698407	17.55699532	18.14642544	17.58019297	17.44903883	17.43365905	17.51891595	17.51533802	17.71391789	17.53234671	18.33554503	17.30349846	17.61110094	18.05123429	18.29287017	17.38575496	17.33076568	18.42996263	17.98467871	17.65995163	17.65173941	18.14823036	17.71314074	17.69540947	18.47658218	17.17415309	17.75274592	17.98342025	17.43462448	17.33305784	17.75701018	18.35935806	17.59309425	17.94214137	17.39359532	17.51011604	18.16586657	17.62402178	17.82880459
A2ASS6_peptide567	17.58830388	17.49457899	18.28600272	17.88787901	17.42009749	17.25513086	17.21806357	17.53501018	17.4221322	17.11237675	17.3652964	17.49917241	17.53298439	17.85239797	17.03805446	17.96307252	17.78277367	17.95606879	17.35139199	17.95973745	18.04999828	17.57039917	18.03288729	17.84105812	17.52195032	17.15668252	18.08213852	17.69621634	17.89325759	17.31928242	17.2455973	17.17766207	17.91295226	17.72549896	17.58530485	17.77753922	17.47316195	17.5420126	17.52132357	18.05753836	17.99091	17.60647879	17.96888249	17.61407417	17.07207371	17.42629297	17.13906464	18.01885254	17.68164517
A2ASS6_peptide568	17.30127903	17.06051324	18.29691994	17.40480017	18.11132895	17.6417142	17.55964954	17.90168635	17.44207393	17.36699025	17.63476951	17.30437772	17.6234605	18.06017673	17.13557996	17.85599622	18.07180044	18.15317743	17.39128411	18.33528207	17.67384478	17.42860564	17.99702579	17.66132398	17.89459229	17.47108168	18.15097381	17.6028067	17.6638983	17.86591277	17.70630542	17.92561837	17.71535058	18.23653242	18.63103682	17.99863091	17.49372753	18.01944416	17.52811325	18.02321415	17.9180468	17.62349054	18.00794349	17.87776638	17.92436185	17.61145856	17.31935458	18.22204305	17.5522413
A2ASS6_peptide569	16.91401261	16.63714907	17.59198682	17.10231748	17.16646919	17.5267146	17.264284	17.23933668	17.07941288	17.61944314	17.31864625	17.19632912	17.31929644	17.78449893	17.25901086	17.5794756	17.61922205	17.28344393	16.78591326	17.66521788	16.87881355	17.24989678	17.22652132	16.21665848	17.20447201	16.58105138	17.6443293	17.183164	15.77959341	17.13906598	16.86185678	17.2900587	17.07670143	17.25134583	18.38359172	17.4551622	16.56434892	17.0736825	17.3374418	17.85653122	17.77129371	17.02569197	17.41730057	17.10254069	16.88404657	17.03635172	18.11337279	17.62241851	16.62056485
A2ASS6_peptide570	18.39110068	16.53622139	17.00592599	16.6807599	16.57500185	18.61370284	16.73401783	16.59280692	18.02357819	16.30941299	16.66293446	18.751429	16.87929846	17.26739209	18.30549332	17.14322737	17.06911631	17.06889204	18.43024189	17.15796998	16.74867969	16.9105617	17.03059007	16.29282194	16.62998811	16.36835038	17.0254319	16.89033163	15.79839177	18.47208684	16.69054424	16.64933956	16.80018496	16.90439329	16.08039819	16.79654931	18.21226397	16.54513868	16.64127431	17.12505097	17.33134385	17.62480606	17.16525397	17.15935939	16.66166785	17.12712232	16.18369623	17.30413382	16.52170825
A2ASS6_peptide571	16.65373675	16.71527379	17.14963139	16.70553982	17.00639378	17.79461943	17.04538954	16.81441689	16.73834032	17.43967446	17.20603005	16.68722452	16.89780689	17.9928751	17.68532262	17.9138561	17.51991179	16.86432508	16.34355593	17.8486009	17.20902295	17.25474632	17.49465992	16.44790188	16.48376943	16.79463813	17.52110927	16.42392557	17.51542721	16.90294533	16.95148807	17.02289897	17.0103534	17.48999103	17.12201433	17.1221413	16.55827207	16.57175652	16.87271852	17.40724807	17.35772778	16.40583151	17.59856787	17.49370069	16.95614216	17.16384277	15.52852695	16.89909289	17.51764835
A2ASS6_peptide572	17.83105739	18.25587507	17.4005447	18.38535118	17.73350295	16.81987036	17.74532826	17.66811199	17.39288508	17.76780392	18.06377943	17.51747453	17.77498464	17.59513066	17.35040835	17.34446787	17.63673638	17.70791953	17.72567352	17.55770895	17.65075239	17.76250158	17.22249326	17.36992093	17.87152148	17.33257721	18.01434093	17.15555485	18.26097565	17.0430265	17.47679727	17.64185068	17.85342209	18.46728046	17.8042698	17.5651612	17.72787858	17.77706935	18.15948039	17.71653864	17.65017037	17.17079558	17.67140058	17.31123683	17.61507496	17.24977017	18.19664681	17.51463392	18.1185909
[truncated: 2,113 more rows]
[truncated: 7 more columns]
