# Supplementary material for: Advanced Fiber Type-Specific Protein Profiles Derived from Adult Murine Skeletal Muscle
Source: Proteomes. 2021 Jun 8;9(2):28. doi: 10.3390/proteomes9020028 (PMC8293376; doi:10.3390/proteomes9020028)
Supplement: Supplementary file 1 [file proteomes-09-00028-s001.zip › FiPSPi/FiPSPi_results/rfe_1.txt]

set	totalAccuracy	totalSensi	totalSpeci	Accuracy1	Sensitivity1	Specificity1	Accuracy2	Sensitivity2	Specificity2	Accuracy3	Sensitivity3	Specificity3	Accuracy4	Sensitivity4	Specificity4	CM11	CM12	CM13	CM14	CM21	CM22	CM23	CM24	CM31	CM32	CM33	CM34	CM41	CM42	CN43	CM44
2768	0.980975029726516	0.983333333333333	0.994186046511628	0.982142857142857	0.933333333333333	1	0.982142857142857	1	0.976744186046512	1	1	1	1	1	1	14	1	0	0	0	13	0	0	0	0	15	0	0	0	0	13
2767	1	1	1	1	1	1	1	1	1	1	1	1	1	1	1	15	0	0	0	0	13	0	0	0	0	15	0	0	0	0	13
2766	1	1	1	1	1	1	1	1	1	1	1	1	1	1	1	15	0	0	0	0	13	0	0	0	0	15	0	0	0	0	13
2765	1	1	1	1	1	1	1	1	1	1	1	1	1	1	1	15	0	0	0	0	13	0	0	0	0	15	0	0	0	0	13
2764	0.980975029726516	0.983333333333333	0.994186046511628	0.982142857142857	0.933333333333333	1	0.982142857142857	1	0.976744186046512	1	1	1	1	1	1	14	1	0	0	0	13	0	0	0	0	15	0	0	0	0	13
2763	1	1	1	1	1	1	1	1	1	1	1	1	1	1	1	15	0	0	0	0	13	0	0	0	0	15	0	0	0	0	13
2762	0.980975029726516	0.983333333333333	0.994186046511628	0.982142857142857	0.933333333333333	1	0.982142857142857	1	0.976744186046512	1	1	1	1	1	1	14	1	0	0	0	13	0	0	0	0	15	0	0	0	0	13
2761	0.980975029726516	0.983333333333333	0.994186046511628	0.982142857142857	0.933333333333333	1	0.982142857142857	1	0.976744186046512	1	1	1	1	1	1	14	1	0	0	0	13	0	0	0	0	15	0	0	0	0	13
2760	1	1	1	1	1	1	1	1	1	1	1	1	1	1	1	15	0	0	0	0	13	0	0	0	0	15	0	0	0	0	13
2759	1	1	1	1	1	1	1	1	1	1	1	1	1	1	1	15	0	0	0	0	13	0	0	0	0	15	0	0	0	0	13
2758	1	1	1	1	1	1	1	1	1	1	1	1	1	1	1	15	0	0	0	0	13	0	0	0	0	15	0	0	0	0	13
2757	1	1	1	1	1	1	1	1	1	1	1	1	1	1	1	15	0	0	0	0	13	0	0	0	0	15	0	0	0	0	13
2756	0.980975029726516	0.983333333333333	0.994186046511628	0.982142857142857	0.933333333333333	1	0.982142857142857	1	0.976744186046512	1	1	1	1	1	1	14	1	0	0	0	13	0	0	0	0	15	0	0	0	0	13
2755	1	1	1	1	1	1	1	1	1	1	1	1	1	1	1	15	0	0	0	0	13	0	0	0	0	15	0	0	0	0	13
2754	1	1	1	1	1	1	1	1	1	1	1	1	1	1	1	15	0	0	0	0	13	0	0	0	0	15	0	0	0	0	13
2753	1	1	1	1	1	1	1	1	1	1	1	1	1	1	1	15	0	0	0	0	13	0	0	0	0	15	0	0	0	0	13
2752	0.980975029726516	0.983333333333333	0.994186046511628	0.982142857142857	0.933333333333333	1	0.982142857142857	1	0.976744186046512	1	1	1	1	1	1	14	1	0	0	0	13	0	0	0	0	15	0	0	0	0	13
2751	1	1	1	1	1	1	1	1	1	1	1	1	1	1	1	15	0	0	0	0	13	0	0	0	0	15	0	0	0	0	13
2750	1	1	1	1	1	1	1	1	1	1	1	1	1	1	1	15	0	0	0	0	13	0	0	0	0	15	0	0	0	0	13
2749	0.98079561042524	0.980769230769231	0.99390243902439	1	1	1	1	1	1	0.982142857142857	1	0.975609756097561	0.982142857142857	0.923076923076923	1	15	0	0	0	0	13	0	0	0	0	15	0	0	0	1	12
2748	1	1	1	1	1	1	1	1	1	1	1	1	1	1	1	15	0	0	0	0	13	0	0	0	0	15	0	0	0	0	13
2747	1	1	1	1	1	1	1	1	1	1	1	1	1	1	1	15	0	0	0	0	13	0	0	0	0	15	0	0	0	0	13
2746	1	1	1	1	1	1	1	1	1	1	1	1	1	1	1	15	0	0	0	0	13	0	0	0	0	15	0	0	0	0	13
2745	1	1	1	1	1	1	1	1	1	1	1	1	1	1	1	15	0	0	0	0	13	0	0	0	0	15	0	0	0	0	13
2744	1	1	1	1	1	1	1	1	1	1	1	1	1	1	1	15	0	0	0	0	13	0	0	0	0	15	0	0	0	0	13
2743	1	1	1	1	1	1	1	1	1	1	1	1	1	1	1	15	0	0	0	0	13	0	0	0	0	15	0	0	0	0	13
2742	1	1	1	1	1	1	1	1	1	1	1	1	1	1	1	15	0	0	0	0	13	0	0	0	0	15	0	0	0	0	13
2741	1	1	1	1	1	1	1	1	1	1	1	1	1	1	1	15	0	0	0	0	13	0	0	0	0	15	0	0	0	0	13
2740	1	1	1	1	1	1	1	1	1	1	1	1	1	1	1	15	0	0	0	0	13	0	0	0	0	15	0	0	0	0	13
2739	1	1	1	1	1	1	1	1	1	1	1	1	1	1	1	15	0	0	0	0	13	0	0	0	0	15	0	0	0	0	13
2738	1	1	1	1	1	1	1	1	1	1	1	1	1	1	1	15	0	0	0	0	13	0	0	0	0	15	0	0	0	0	13
2737	0.980975029726516	0.983333333333333	0.994186046511628	0.982142857142857	0.933333333333333	1	0.982142857142857	1	0.976744186046512	1	1	1	1	1	1	14	1	0	0	0	13	0	0	0	0	15	0	0	0	0	13
2736	1	1	1	1	1	1	1	1	1	1	1	1	1	1	1	15	0	0	0	0	13	0	0	0	0	15	0	0	0	0	13
2735	0.980975029726516	0.983333333333333	0.994186046511628	0.982142857142857	0.933333333333333	1	0.982142857142857	1	0.976744186046512	1	1	1	1	1	1	14	1	0	0	0	13	0	0	0	0	15	0	0	0	0	13
2734	1	1	1	1	1	1	1	1	1	1	1	1	1	1	1	15	0	0	0	0	13	0	0	0	0	15	0	0	0	0	13
2733	1	1	1	1	1	1	1	1	1	1	1	1	1	1	1	15	0	0	0	0	13	0	0	0	0	15	0	0	0	0	13
2732	1	1	1	1	1	1	1	1	1	1	1	1	1	1	1	15	0	0	0	0	13	0	0	0	0	15	0	0	0	0	13
2731	0.980975029726516	0.983333333333333	0.994186046511628	0.982142857142857	0.933333333333333	1	0.982142857142857	1	0.976744186046512	1	1	1	1	1	1	14	1	0	0	0	13	0	0	0	0	15	0	0	0	0	13
2730	1	1	1	1	1	1	1	1	1	1	1	1	1	1	1	15	0	0	0	0	13	0	0	0	0	15	0	0	0	0	13
2729	0.980975029726516	0.983333333333333	0.994186046511628	0.982142857142857	0.933333333333333	1	0.982142857142857	1	0.976744186046512	1	1	1	1	1	1	14	1	0	0	0	13	0	0	0	0	15	0	0	0	0	13
2728	0.980975029726516	0.983333333333333	0.994186046511628	0.982142857142857	0.933333333333333	1	0.982142857142857	1	0.976744186046512	1	1	1	1	1	1	14	1	0	0	0	13	0	0	0	0	15	0	0	0	0	13
2727	1	1	1	1	1	1	1	1	1	1	1	1	1	1	1	15	0	0	0	0	13	0	0	0	0	15	0	0	0	0	13
2726	0.980975029726516	0.983333333333333	0.994186046511628	0.982142857142857	0.933333333333333	1	0.982142857142857	1	0.976744186046512	1	1	1	1	1	1	14	1	0	0	0	13	0	0	0	0	15	0	0	0	0	13
2725	1	1	1	1	1	1	1	1	1	1	1	1	1	1	1	15	0	0	0	0	13	0	0	0	0	15	0	0	0	0	13
2724	0.980975029726516	0.983333333333333	0.994186046511628	0.982142857142857	0.933333333333333	1	0.982142857142857	1	0.976744186046512	1	1	1	1	1	1	14	1	0	0	0	13	0	0	0	0	15	0	0	0	0	13
2723	1	1	1	1	1	1	1	1	1	1	1	1	1	1	1	15	0	0	0	0	13	0	0	0	0	15	0	0	0	0	13
2722	0.980975029726516	0.983333333333333	0.994186046511628	0.982142857142857	0.933333333333333	1	0.982142857142857	1	0.976744186046512	1	1	1	1	1	1	14	1	0	0	0	13	0	0	0	0	15	0	0	0	0	13
2721	1	1	1	1	1	1	1	1	1	1	1	1	1	1	1	15	0	0	0	0	13	0	0	0	0	15	0	0	0	0	13
2720	1	1	1	1	1	1	1	1	1	1	1	1	1	1	1	15	0	0	0	0	13	0	0	0	0	15	0	0	0	0	13
2719	1	1	1	1	1	1	1	1	1	1	1	1	1	1	1	15	0	0	0	0	13	0	0	0	0	15	0	0	0	0	13
2718	1	1	1	1	1	1	1	1	1	1	1	1	1	1	1	15	0	0	0	0	13	0	0	0	0	15	0	0	0	0	13
2717	1	1	1	1	1	1	1	1	1	1	1	1	1	1	1	15	0	0	0	0	13	0	0	0	0	15	0	0	0	0	13
2716	1	1	1	1	1	1	1	1	1	1	1	1	1	1	1	15	0	0	0	0	13	0	0	0	0	15	0	0	0	0	13
2715	0.980975029726516	0.983333333333333	0.994186046511628	0.982142857142857	0.933333333333333	1	0.982142857142857	1	0.976744186046512	1	1	1	1	1	1	14	1	0	0	0	13	0	0	0	0	15	0	0	0	0	13
2714	0.980975029726516	0.983333333333333	0.994186046511628	0.982142857142857	0.933333333333333	1	0.982142857142857	1	0.976744186046512	1	1	1	1	1	1	14	1	0	0	0	13	0	0	0	0	15	0	0	0	0	13
2713	1	1	1	1	1	1	1	1	1	1	1	1	1	1	1	15	0	0	0	0	13	0	0	0	0	15	0	0	0	0	13
2712	1	1	1	1	1	1	1	1	1	1	1	1	1	1	1	15	0	0	0	0	13	0	0	0	0	15	0	0	0	0	13
2711	0.980975029726516	0.983333333333333	0.994186046511628	0.982142857142857	0.933333333333333	1	0.982142857142857	1	0.976744186046512	1	1	1	1	1	1	14	1	0	0	0	13	0	0	0	0	15	0	0	0	0	13
2710	0.980975029726516	0.983333333333333	0.994186046511628	0.982142857142857	0.933333333333333	1	0.982142857142857	1	0.976744186046512	1	1	1	1	1	1	14	1	0	0	0	13	0	0	0	0	15	0	0	0	0	13
2709	0.980975029726516	0.983333333333333	0.994186046511628	0.982142857142857	0.933333333333333	1	0.982142857142857	1	0.976744186046512	1	1	1	1	1	1	14	1	0	0	0	13	0	0	0	0	15	0	0	0	0	13
2708	0.980975029726516	0.983333333333333	0.994186046511628	0.982142857142857	0.933333333333333	1	0.982142857142857	1	0.976744186046512	1	1	1	1	1	1	14	1	0	0	0	13	0	0	0	0	15	0	0	0	0	13
2707	1	1	1	1	1	1	1	1	1	1	1	1	1	1	1	15	0	0	0	0	13	0	0	0	0	15	0	0	0	0	13
2706	1	1	1	1	1	1	1	1	1	1	1	1	1	1	1	15	0	0	0	0	13	0	0	0	0	15	0	0	0	0	13
2705	1	1	1	1	1	1	1	1	1	1	1	1	1	1	1	15	0	0	0	0	13	0	0	0	0	15	0	0	0	0	13
2704	1	1	1	1	1	1	1	1	1	1	1	1	1	1	1	15	0	0	0	0	13	0	0	0	0	15	0	0	0	0	13
2703	1	1	1	1	1	1	1	1	1	1	1	1	1	1	1	15	0	0	0	0	13	0	0	0	0	15	0	0	0	0	13
2702	0.980975029726516	0.983333333333333	0.994186046511628	0.982142857142857	0.933333333333333	1	0.982142857142857	1	0.976744186046512	1	1	1	1	1	1	14	1	0	0	0	13	0	0	0	0	15	0	0	0	0	13
2701	0.980975029726516	0.983333333333333	0.994186046511628	0.982142857142857	0.933333333333333	1	0.982142857142857	1	0.976744186046512	1	1	1	1	1	1	14	1	0	0	0	13	0	0	0	0	15	0	0	0	0	13
2700	1	1	1	1	1	1	1	1	1	1	1	1	1	1	1	15	0	0	0	0	13	0	0	0	0	15	0	0	0	0	13
2699	1	1	1	1	1	1	1	1	1	1	1	1	1	1	1	15	0	0	0	0	13	0	0	0	0	15	0	0	0	0	13
2698	0.980975029726516	0.983333333333333	0.994186046511628	0.982142857142857	0.933333333333333	1	0.982142857142857	1	0.976744186046512	1	1	1	1	1	1	14	1	0	0	0	13	0	0	0	0	15	0	0	0	0	13
2697	1	1	1	1	1	1	1	1	1	1	1	1	1	1	1	15	0	0	0	0	13	0	0	0	0	15	0	0	0	0	13
2696	1	1	1	1	1	1	1	1	1	1	1	1	1	1	1	15	0	0	0	0	13	0	0	0	0	15	0	0	0	0	13
2695	1	1	1	1	1	1	1	1	1	1	1	1	1	1	1	15	0	0	0	0	13	0	0	0	0	15	0	0	0	0	13
2694	0.980975029726516	0.983333333333333	0.994186046511628	0.982142857142857	0.933333333333333	1	0.982142857142857	1	0.976744186046512	1	1	1	1	1	1	14	1	0	0	0	13	0	0	0	0	15	0	0	0	0	13
2693	0.980975029726516	0.983333333333333	0.994186046511628	0.982142857142857	0.933333333333333	1	0.982142857142857	1	0.976744186046512	1	1	1	1	1	1	14	1	0	0	0	13	0	0	0	0	15	0	0	0	0	13
2692	1	1	1	1	1	1	1	1	1	1	1	1	1	1	1	15	0	0	0	0	13	0	0	0	0	15	0	0	0	0	13
2691	1	1	1	1	1	1	1	1	1	1	1	1	1	1	1	15	0	0	0	0	13	0	0	0	0	15	0	0	0	0	13
2690	1	1	1	1	1	1	1	1	1	1	1	1	1	1	1	15	0	0	0	0	13	0	0	0	0	15	0	0	0	0	13
2689	0.980975029726516	0.983333333333333	0.994186046511628	0.982142857142857	0.933333333333333	1	0.982142857142857	1	0.976744186046512	1	1	1	1	1	1	14	1	0	0	0	13	0	0	0	0	15	0	0	0	0	13
2688	1	1	1	1	1	1	1	1	1	1	1	1	1	1	1	15	0	0	0	0	13	0	0	0	0	15	0	0	0	0	13
2687	0.961819510412861	0.964102564102564	0.988088485536018	0.982142857142857	0.933333333333333	1	0.982142857142857	1	0.976744186046512	0.982142857142857	1	0.975609756097561	0.982142857142857	0.923076923076923	1	14	1	0	0	0	13	0	0	0	0	15	0	0	0	1	12
2686	1	1	1	1	1	1	1	1	1	1	1	1	1	1	1	15	0	0	0	0	13	0	0	0	0	15	0	0	0	0	13
2685	1	1	1	1	1	1	1	1	1	1	1	1	1	1	1	15	0	0	0	0	13	0	0	0	0	15	0	0	0	0	13
2684	1	1	1	1	1	1	1	1	1	1	1	1	1	1	1	15	0	0	0	0	13	0	0	0	0	15	0	0	0	0	13
2683	0.980975029726516	0.983333333333333	0.994186046511628	0.982142857142857	0.933333333333333	1	0.982142857142857	1	0.976744186046512	1	1	1	1	1	1	14	1	0	0	0	13	0	0	0	0	15	0	0	0	0	13
2682	1	1	1	1	1	1	1	1	1	1	1	1	1	1	1	15	0	0	0	0	13	0	0	0	0	15	0	0	0	0	13
2681	0.980975029726516	0.983333333333333	0.994186046511628	0.982142857142857	0.933333333333333	1	0.982142857142857	1	0.976744186046512	1	1	1	1	1	1	14	1	0	0	0	13	0	0	0	0	15	0	0	0	0	13
2680	0.980975029726516	0.983333333333333	0.994186046511628	0.982142857142857	0.933333333333333	1	0.982142857142857	1	0.976744186046512	1	1	1	1	1	1	14	1	0	0	0	13	0	0	0	0	15	0	0	0	0	13
2679	1	1	1	1	1	1	1	1	1	1	1	1	1	1	1	15	0	0	0	0	13	0	0	0	0	15	0	0	0	0	13
2678	0.980975029726516	0.983333333333333	0.994186046511628	0.982142857142857	0.933333333333333	1	0.982142857142857	1	0.976744186046512	1	1	1	1	1	1	14	1	0	0	0	13	0	0	0	0	15	0	0	0	0	13
2677	1	1	1	1	1	1	1	1	1	1	1	1	1	1	1	15	0	0	0	0	13	0	0	0	0	15	0	0	0	0	13
2676	0.980975029726516	0.983333333333333	0.994186046511628	0.982142857142857	0.933333333333333	1	0.982142857142857	1	0.976744186046512	1	1	1	1	1	1	14	1	0	0	0	13	0	0	0	0	15	0	0	0	0	13
2675	0.980975029726516	0.983333333333333	0.994186046511628	0.982142857142857	0.933333333333333	1	0.982142857142857	1	0.976744186046512	1	1	1	1	1	1	14	1	0	0	0	13	0	0	0	0	15	0	0	0	0	13
2674	0.980975029726516	0.983333333333333	0.994186046511628	0.982142857142857	0.933333333333333	1	0.982142857142857	1	0.976744186046512	1	1	1	1	1	1	14	1	0	0	0	13	0	0	0	0	15	0	0	0	0	13
2673	0.980975029726516	0.983333333333333	0.994186046511628	0.982142857142857	0.933333333333333	1	0.982142857142857	1	0.976744186046512	1	1	1	1	1	1	14	1	0	0	0	13	0	0	0	0	15	0	0	0	0	13
2672	1	1	1	1	1	1	1	1	1	1	1	1	1	1	1	15	0	0	0	0	13	0	0	0	0	15	0	0	0	0	13
2671	1	1	1	1	1	1	1	1	1	1	1	1	1	1	1	15	0	0	0	0	13	0	0	0	0	15	0	0	0	0	13
2670	1	1	1	1	1	1	1	1	1	1	1	1	1	1	1	15	0	0	0	0	13	0	0	0	0	15	0	0	0	0	13
2669	1	1	1	1	1	1	1	1	1	1	1	1	1	1	1	15	0	0	0	0	13	0	0	0	0	15	0	0	0	0	13
2668	0.980975029726516	0.983333333333333	0.994186046511628	0.982142857142857	0.933333333333333	1	0.982142857142857	1	0.976744186046512	1	1	1	1	1	1	14	1	0	0	0	13	0	0	0	0	15	0	0	0	0	13
2667	1	1	1	1	1	1	1	1	1	1	1	1	1	1	1	15	0	0	0	0	13	0	0	0	0	15	0	0	0	0	13
2666	0.980975029726516	0.983333333333333	0.994186046511628	0.982142857142857	0.933333333333333	1	0.982142857142857	1	0.976744186046512	1	1	1	1	1	1	14	1	0	0	0	13	0	0	0	0	15	0	0	0	0	13
2665	0.980975029726516	0.983333333333333	0.994186046511628	0.982142857142857	0.933333333333333	1	0.982142857142857	1	0.976744186046512	1	1	1	1	1	1	14	1	0	0	0	13	0	0	0	0	15	0	0	0	0	13
2664	0.980975029726516	0.983333333333333	0.994186046511628	0.982142857142857	0.933333333333333	1	0.982142857142857	1	0.976744186046512	1	1	1	1	1	1	14	1	0	0	0	13	0	0	0	0	15	0	0	0	0	13
2663	1	1	1	1	1	1	1	1	1	1	1	1	1	1	1	15	0	0	0	0	13	0	0	0	0	15	0	0	0	0	13
2662	0.980975029726516	0.983333333333333	0.994186046511628	0.982142857142857	0.933333333333333	1	0.982142857142857	1	0.976744186046512	1	1	1	1	1	1	14	1	0	0	0	13	0	0	0	0	15	0	0	0	0	13
2661	1	1	1	1	1	1	1	1	1	1	1	1	1	1	1	15	0	0	0	0	13	0	0	0	0	15	0	0	0	0	13
2660	1	1	1	1	1	1	1	1	1	1	1	1	1	1	1	15	0	0	0	0	13	0	0	0	0	15	0	0	0	0	13
2659	1	1	1	1	1	1	1	1	1	1	1	1	1	1	1	15	0	0	0	0	13	0	0	0	0	15	0	0	0	0	13
2658	0.980975029726516	0.983333333333333	0.994186046511628	0.982142857142857	0.933333333333333	1	0.982142857142857	1	0.976744186046512	1	1	1	1	1	1	14	1	0	0	0	13	0	0	0	0	15	0	0	0	0	13
2657	1	1	1	1	1	1	1	1	1	1	1	1	1	1	1	15	0	0	0	0	13	0	0	0	0	15	0	0	0	0	13
2656	1	1	1	1	1	1	1	1	1	1	1	1	1	1	1	15	0	0	0	0	13	0	0	0	0	15	0	0	0	0	13
2655	0.980975029726516	0.983333333333333	0.994186046511628	0.982142857142857	0.933333333333333	1	0.982142857142857	1	0.976744186046512	1	1	1	1	1	1	14	1	0	0	0	13	0	0	0	0	15	0	0	0	0	13
2654	1	1	1	1	1	1	1	1	1	1	1	1	1	1	1	15	0	0	0	0	13	0	0	0	0	15	0	0	0	0	13
2653	1	1	1	1	1	1	1	1	1	1	1	1	1	1	1	15	0	0	0	0	13	0	0	0	0	15	0	0	0	0	13
2652	1	1	1	1	1	1	1	1	1	1	1	1	1	1	1	15	0	0	0	0	13	0	0	0	0	15	0	0	0	0	13
2651	1	1	1	1	1	1	1	1	1	1	1	1	1	1	1	15	0	0	0	0	13	0	0	0	0	15	0	0	0	0	13
2650	0.980975029726516	0.983333333333333	0.994186046511628	0.982142857142857	0.933333333333333	1	0.982142857142857	1	0.976744186046512	1	1	1	1	1	1	14	1	0	0	0	13	0	0	0	0	15	0	0	0	0	13
2649	0.980975029726516	0.983333333333333	0.994186046511628	0.982142857142857	0.933333333333333	1	0.982142857142857	1	0.976744186046512	1	1	1	1	1	1	14	1	0	0	0	13	0	0	0	0	15	0	0	0	0	13
2648	1	1	1	1	1	1	1	1	1	1	1	1	1	1	1	15	0	0	0	0	13	0	0	0	0	15	0	0	0	0	13
2647	0.980975029726516	0.983333333333333	0.994186046511628	0.982142857142857	0.933333333333333	1	0.982142857142857	1	0.976744186046512	1	1	1	1	1	1	14	1	0	0	0	13	0	0	0	0	15	0	0	0	0	13
2646	1	1	1	1	1	1	1	1	1	1	1	1	1	1	1	15	0	0	0	0	13	0	0	0	0	15	0	0	0	0	13
2645	0.980975029726516	0.983333333333333	0.994186046511628	0.982142857142857	0.933333333333333	1	0.982142857142857	1	0.976744186046512	1	1	1	1	1	1	14	1	0	0	0	13	0	0	0	0	15	0	0	0	0	13
2644	0.980975029726516	0.983333333333333	0.994186046511628	0.982142857142857	0.933333333333333	1	0.982142857142857	1	0.976744186046512	1	1	1	1	1	1	14	1	0	0	0	13	0	0	0	0	15	0	0	0	0	13
2643	1	1	1	1	1	1	1	1	1	1	1	1	1	1	1	15	0	0	0	0	13	0	0	0	0	15	0	0	0	0	13
2642	0.980975029726516	0.983333333333333	0.994186046511628	0.982142857142857	0.933333333333333	1	0.982142857142857	1	0.976744186046512	1	1	1	1	1	1	14	1	0	0	0	13	0	0	0	0	15	0	0	0	0	13
2641	1	1	1	1	1	1	1	1	1	1	1	1	1	1	1	15	0	0	0	0	13	0	0	0	0	15	0	0	0	0	13
2640	1	1	1	1	1	1	1	1	1	1	1	1	1	1	1	15	0	0	0	0	13	0	0	0	0	15	0	0	0	0	13
2639	1	1	1	1	1	1	1	1	1	1	1	1	1	1	1	15	0	0	0	0	13	0	0	0	0	15	0	0	0	0	13
2638	0.980975029726516	0.983333333333333	0.994186046511628	0.982142857142857	0.933333333333333	1	0.982142857142857	1	0.976744186046512	1	1	1	1	1	1	14	1	0	0	0	13	0	0	0	0	15	0	0	0	0	13
2637	0.980975029726516	0.983333333333333	0.994186046511628	0.982142857142857	0.933333333333333	1	0.982142857142857	1	0.976744186046512	1	1	1	1	1	1	14	1	0	0	0	13	0	0	0	0	15	0	0	0	0	13
2636	0.980975029726516	0.983333333333333	0.994186046511628	0.982142857142857	0.933333333333333	1	0.982142857142857	1	0.976744186046512	1	1	1	1	1	1	14	1	0	0	0	13	0	0	0	0	15	0	0	0	0	13
2635	0.980975029726516	0.983333333333333	0.994186046511628	0.982142857142857	0.933333333333333	1	0.982142857142857	1	0.976744186046512	1	1	1	1	1	1	14	1	0	0	0	13	0	0	0	0	15	0	0	0	0	13
2634	1	1	1	1	1	1	1	1	1	1	1	1	1	1	1	15	0	0	0	0	13	0	0	0	0	15	0	0	0	0	13
2633	0.980975029726516	0.983333333333333	0.994186046511628	0.982142857142857	0.933333333333333	1	0.982142857142857	1	0.976744186046512	1	1	1	1	1	1	14	1	0	0	0	13	0	0	0	0	15	0	0	0	0	13
2632	1	1	1	1	1	1	1	1	1	1	1	1	1	1	1	15	0	0	0	0	13	0	0	0	0	15	0	0	0	0	13
2631	0.980975029726516	0.983333333333333	0.994186046511628	0.982142857142857	0.933333333333333	1	0.982142857142857	1	0.976744186046512	1	1	1	1	1	1	14	1	0	0	0	13	0	0	0	0	15	0	0	0	0	13
2630	1	1	1	1	1	1	1	1	1	1	1	1	1	1	1	15	0	0	0	0	13	0	0	0	0	15	0	0	0	0	13
2629	1	1	1	1	1	1	1	1	1	1	1	1	1	1	1	15	0	0	0	0	13	0	0	0	0	15	0	0	0	0	13
2628	0.980975029726516	0.983333333333333	0.994186046511628	0.982142857142857	0.933333333333333	1	0.982142857142857	1	0.976744186046512	1	1	1	1	1	1	14	1	0	0	0	13	0	0	0	0	15	0	0	0	0	13
2627	0.980975029726516	0.983333333333333	0.994186046511628	0.982142857142857	0.933333333333333	1	0.982142857142857	1	0.976744186046512	1	1	1	1	1	1	14	1	0	0	0	13	0	0	0	0	15	0	0	0	0	13
2626	0.980975029726516	0.983333333333333	0.994186046511628	0.982142857142857	0.933333333333333	1	0.982142857142857	1	0.976744186046512	1	1	1	1	1	1	14	1	0	0	0	13	0	0	0	0	15	0	0	0	0	13
2625	1	1	1	1	1	1	1	1	1	1	1	1	1	1	1	15	0	0	0	0	13	0	0	0	0	15	0	0	0	0	13
2624	0.980975029726516	0.983333333333333	0.994186046511628	0.982142857142857	0.933333333333333	1	0.982142857142857	1	0.976744186046512	1	1	1	1	1	1	14	1	0	0	0	13	0	0	0	0	15	0	0	0	0	13
2623	1	1	1	1	1	1	1	1	1	1	1	1	1	1	1	15	0	0	0	0	13	0	0	0	0	15	0	0	0	0	13
2622	0.980975029726516	0.983333333333333	0.994186046511628	0.982142857142857	0.933333333333333	1	0.982142857142857	1	0.976744186046512	1	1	1	1	1	1	14	1	0	0	0	13	0	0	0	0	15	0	0	0	0	13
2621	1	1	1	1	1	1	1	1	1	1	1	1	1	1	1	15	0	0	0	0	13	0	0	0	0	15	0	0	0	0	13
2620	0.980975029726516	0.983333333333333	0.994186046511628	0.982142857142857	0.933333333333333	1	0.982142857142857	1	0.976744186046512	1	1	1	1	1	1	14	1	0	0	0	13	0	0	0	0	15	0	0	0	0	13
2619	1	1	1	1	1	1	1	1	1	1	1	1	1	1	1	15	0	0	0	0	13	0	0	0	0	15	0	0	0	0	13
2618	0.980975029726516	0.983333333333333	0.994186046511628	0.982142857142857	0.933333333333333	1	0.982142857142857	1	0.976744186046512	1	1	1	1	1	1	14	1	0	0	0	13	0	0	0	0	15	0	0	0	0	13
2617	0.980975029726516	0.983333333333333	0.994186046511628	0.982142857142857	0.933333333333333	1	0.982142857142857	1	0.976744186046512	1	1	1	1	1	1	14	1	0	0	0	13	0	0	0	0	15	0	0	0	0	13
2616	1	1	1	1	1	1	1	1	1	1	1	1	1	1	1	15	0	0	0	0	13	0	0	0	0	15	0	0	0	0	13
2615	1	1	1	1	1	1	1	1	1	1	1	1	1	1	1	15	0	0	0	0	13	0	0	0	0	15	0	0	0	0	13
2614	1	1	1	1	1	1	1	1	1	1	1	1	1	1	1	15	0	0	0	0	13	0	0	0	0	15	0	0	0	0	13
2613	1	1	1	1	1	1	1	1	1	1	1	1	1	1	1	15	0	0	0	0	13	0	0	0	0	15	0	0	0	0	13
2612	1	1	1	1	1	1	1	1	1	1	1	1	1	1	1	15	0	0	0	0	13	0	0	0	0	15	0	0	0	0	13
2611	0.980975029726516	0.983333333333333	0.994186046511628	0.982142857142857	0.933333333333333	1	0.982142857142857	1	0.976744186046512	1	1	1	1	1	1	14	1	0	0	0	13	0	0	0	0	15	0	0	0	0	13
2610	0.980975029726516	0.983333333333333	0.994186046511628	0.982142857142857	0.933333333333333	1	0.982142857142857	1	0.976744186046512	1	1	1	1	1	1	14	1	0	0	0	13	0	0	0	0	15	0	0	0	0	13
2609	1	1	1	1	1	1	1	1	1	1	1	1	1	1	1	15	0	0	0	0	13	0	0	0	0	15	0	0	0	0	13
2608	0.980975029726516	0.983333333333333	0.994186046511628	0.982142857142857	0.933333333333333	1	0.982142857142857	1	0.976744186046512	1	1	1	1	1	1	14	1	0	0	0	13	0	0	0	0	15	0	0	0	0	13
2607	1	1	1	1	1	1	1	1	1	1	1	1	1	1	1	15	0	0	0	0	13	0	0	0	0	15	0	0	0	0	13
2606	1	1	1	1	1	1	1	1	1	1	1	1	1	1	1	15	0	0	0	0	13	0	0	0	0	15	0	0	0	0	13
2605	1	1	1	1	1	1	1	1	1	1	1	1	1	1	1	15	0	0	0	0	13	0	0	0	0	15	0	0	0	0	13
2604	0.980975029726516	0.983333333333333	0.994186046511628	0.982142857142857	0.933333333333333	1	0.982142857142857	1	0.976744186046512	1	1	1	1	1	1	14	1	0	0	0	13	0	0	0	0	15	0	0	0	0	13
2603	0.980975029726516	0.983333333333333	0.994186046511628	0.982142857142857	0.933333333333333	1	0.982142857142857	1	0.976744186046512	1	1	1	1	1	1	14	1	0	0	0	13	0	0	0	0	15	0	0	0	0	13
2602	1	1	1	1	1	1	1	1	1	1	1	1	1	1	1	15	0	0	0	0	13	0	0	0	0	15	0	0	0	0	13
2601	0.980975029726516	0.983333333333333	0.994186046511628	0.982142857142857	0.933333333333333	1	0.982142857142857	1	0.976744186046512	1	1	1	1	1	1	14	1	0	0	0	13	0	0	0	0	15	0	0	0	0	13
2600	1	1	1	1	1	1	1	1	1	1	1	1	1	1	1	15	0	0	0	0	13	0	0	0	0	15	0	0	0	0	13
2599	0.980975029726516	0.983333333333333	0.994186046511628	0.982142857142857	0.933333333333333	1	0.982142857142857	1	0.976744186046512	1	1	1	1	1	1	14	1	0	0	0	13	0	0	0	0	15	0	0	0	0	13
2598	0.980975029726516	0.983333333333333	0.994186046511628	0.982142857142857	0.933333333333333	1	0.982142857142857	1	0.976744186046512	1	1	1	1	1	1	14	1	0	0	0	13	0	0	0	0	15	0	0	0	0	13
2597	0.980975029726516	0.983333333333333	0.994186046511628	0.982142857142857	0.933333333333333	1	0.982142857142857	1	0.976744186046512	1	1	1	1	1	1	14	1	0	0	0	13	0	0	0	0	15	0	0	0	0	13
2596	1	1	1	1	1	1	1	1	1	1	1	1	1	1	1	15	0	0	0	0	13	0	0	0	0	15	0	0	0	0	13
2595	1	1	1	1	1	1	1	1	1	1	1	1	1	1	1	15	0	0	0	0	13	0	0	0	0	15	0	0	0	0	13
2594	1	1	1	1	1	1	1	1	1	1	1	1	1	1	1	15	0	0	0	0	13	0	0	0	0	15	0	0	0	0	13
2593	1	1	1	1	1	1	1	1	1	1	1	1	1	1	1	15	0	0	0	0	13	0	0	0	0	15	0	0	0	0	13
2592	1	1	1	1	1	1	1	1	1	1	1	1	1	1	1	15	0	0	0	0	13	0	0	0	0	15	0	0	0	0	13
2591	0.980975029726516	0.983333333333333	0.994186046511628	0.982142857142857	0.933333333333333	1	0.982142857142857	1	0.976744186046512	1	1	1	1	1	1	14	1	0	0	0	13	0	0	0	0	15	0	0	0	0	13
2590	1	1	1	1	1	1	1	1	1	1	1	1	1	1	1	15	0	0	0	0	13	0	0	0	0	15	0	0	0	0	13
2589	1	1	1	1	1	1	1	1	1	1	1	1	1	1	1	15	0	0	0	0	13	0	0	0	0	15	0	0	0	0	13
2588	1	1	1	1	1	1	1	1	1	1	1	1	1	1	1	15	0	0	0	0	13	0	0	0	0	15	0	0	0	0	13
2587	0.980975029726516	0.983333333333333	0.994186046511628	0.982142857142857	0.933333333333333	1	0.982142857142857	1	0.976744186046512	1	1	1	1	1	1	14	1	0	0	0	13	0	0	0	0	15	0	0	0	0	13
2586	1	1	1	1	1	1	1	1	1	1	1	1	1	1	1	15	0	0	0	0	13	0	0	0	0	15	0	0	0	0	13
2585	1	1	1	1	1	1	1	1	1	1	1	1	1	1	1	15	0	0	0	0	13	0	0	0	0	15	0	0	0	0	13
2584	1	1	1	1	1	1	1	1	1	1	1	1	1	1	1	15	0	0	0	0	13	0	0	0	0	15	0	0	0	0	13
2583	0.980975029726516	0.983333333333333	0.994186046511628	0.982142857142857	0.933333333333333	1	0.982142857142857	1	0.976744186046512	1	1	1	1	1	1	14	1	0	0	0	13	0	0	0	0	15	0	0	0	0	13
2582	0.980975029726516	0.983333333333333	0.994186046511628	0.982142857142857	0.933333333333333	1	0.982142857142857	1	0.976744186046512	1	1	1	1	1	1	14	1	0	0	0	13	0	0	0	0	15	0	0	0	0	13
2581	1	1	1	1	1	1	1	1	1	1	1	1	1	1	1	15	0	0	0	0	13	0	0	0	0	15	0	0	0	0	13
2580	0.980975029726516	0.983333333333333	0.994186046511628	0.982142857142857	0.933333333333333	1	0.982142857142857	1	0.976744186046512	1	1	1	1	1	1	14	1	0	0	0	13	0	0	0	0	15	0	0	0	0	13
2579	0.980975029726516	0.983333333333333	0.994186046511628	0.982142857142857	0.933333333333333	1	0.982142857142857	1	0.976744186046512	1	1	1	1	1	1	14	1	0	0	0	13	0	0	0	0	15	0	0	0	0	13
2578	1	1	1	1	1	1	1	1	1	1	1	1	1	1	1	15	0	0	0	0	13	0	0	0	0	15	0	0	0	0	13
2577	1	1	1	1	1	1	1	1	1	1	1	1	1	1	1	15	0	0	0	0	13	0	0	0	0	15	0	0	0	0	13
2576	0.980975029726516	0.983333333333333	0.994186046511628	0.982142857142857	0.933333333333333	1	0.982142857142857	1	0.976744186046512	1	1	1	1	1	1	14	1	0	0	0	13	0	0	0	0	15	0	0	0	0	13
2575	1	1	1	1	1	1	1	1	1	1	1	1	1	1	1	15	0	0	0	0	13	0	0	0	0	15	0	0	0	0	13
2574	0.980975029726516	0.983333333333333	0.994186046511628	0.982142857142857	0.933333333333333	1	0.982142857142857	1	0.976744186046512	1	1	1	1	1	1	14	1	0	0	0	13	0	0	0	0	15	0	0	0	0	13
2573	0.980975029726516	0.983333333333333	0.994186046511628	0.982142857142857	0.933333333333333	1	0.982142857142857	1	0.976744186046512	1	1	1	1	1	1	14	1	0	0	0	13	0	0	0	0	15	0	0	0	0	13
2572	1	1	1	1	1	1	1	1	1	1	1	1	1	1	1	15	0	0	0	0	13	0	0	0	0	15	0	0	0	0	13
2571	0.980975029726516	0.983333333333333	0.994186046511628	0.982142857142857	0.933333333333333	1	0.982142857142857	1	0.976744186046512	1	1	1	1	1	1	14	1	0	0	0	13	0	0	0	0	15	0	0	0	0	13
2570	1	1	1	1	1	1	1	1	1	1	1	1	1	1	1	15	0	0	0	0	13	0	0	0	0	15	0	0	0	0	13
2569	0.980975029726516	0.983333333333333	0.994186046511628	0.982142857142857	0.933333333333333	1	0.982142857142857	1	0.976744186046512	1	1	1	1	1	1	14	1	0	0	0	13	0	0	0	0	15	0	0	0	0	13
2568	0.980975029726516	0.983333333333333	0.994186046511628	0.982142857142857	0.933333333333333	1	0.982142857142857	1	0.976744186046512	1	1	1	1	1	1	14	1	0	0	0	13	0	0	0	0	15	0	0	0	0	13
2567	0.980975029726516	0.983333333333333	0.994186046511628	0.982142857142857	0.933333333333333	1	0.982142857142857	1	0.976744186046512	1	1	1	1	1	1	14	1	0	0	0	13	0	0	0	0	15	0	0	0	0	13
2566	0.980975029726516	0.983333333333333	0.994186046511628	0.982142857142857	0.933333333333333	1	0.982142857142857	1	0.976744186046512	1	1	1	1	1	1	14	1	0	0	0	13	0	0	0	0	15	0	0	0	0	13
2565	0.980975029726516	0.983333333333333	0.994186046511628	0.982142857142857	0.933333333333333	1	0.982142857142857	1	0.976744186046512	1	1	1	1	1	1	14	1	0	0	0	13	0	0	0	0	15	0	0	0	0	13
2564	0.980975029726516	0.983333333333333	0.994186046511628	0.982142857142857	0.933333333333333	1	0.982142857142857	1	0.976744186046512	1	1	1	1	1	1	14	1	0	0	0	13	0	0	0	0	15	0	0	0	0	13
2563	0.980975029726516	0.983333333333333	0.994186046511628	0.982142857142857	0.933333333333333	1	0.982142857142857	1	0.976744186046512	1	1	1	1	1	1	14	1	0	0	0	13	0	0	0	0	15	0	0	0	0	13
2562	0.980975029726516	0.983333333333333	0.994186046511628	0.982142857142857	0.933333333333333	1	0.982142857142857	1	0.976744186046512	1	1	1	1	1	1	14	1	0	0	0	13	0	0	0	0	15	0	0	0	0	13
2561	0.980975029726516	0.983333333333333	0.994186046511628	0.982142857142857	0.933333333333333	1	0.982142857142857	1	0.976744186046512	1	1	1	1	1	1	14	1	0	0	0	13	0	0	0	0	15	0	0	0	0	13
2560	1	1	1	1	1	1	1	1	1	1	1	1	1	1	1	15	0	0	0	0	13	0	0	0	0	15	0	0	0	0	13
2559	1	1	1	1	1	1	1	1	1	1	1	1	1	1	1	15	0	0	0	0	13	0	0	0	0	15	0	0	0	0	13
2558	0.980975029726516	0.983333333333333	0.994186046511628	0.982142857142857	0.933333333333333	1	0.982142857142857	1	0.976744186046512	1	1	1	1	1	1	14	1	0	0	0	13	0	0	0	0	15	0	0	0	0	13
2557	1	1	1	1	1	1	1	1	1	1	1	1	1	1	1	15	0	0	0	0	13	0	0	0	0	15	0	0	0	0	13
2556	0.980975029726516	0.983333333333333	0.994186046511628	0.982142857142857	0.933333333333333	1	0.982142857142857	1	0.976744186046512	1	1	1	1	1	1	14	1	0	0	0	13	0	0	0	0	15	0	0	0	0	13
2555	0.980975029726516	0.983333333333333	0.994186046511628	0.982142857142857	0.933333333333333	1	0.982142857142857	1	0.976744186046512	1	1	1	1	1	1	14	1	0	0	0	13	0	0	0	0	15	0	0	0	0	13
2554	0.980975029726516	0.983333333333333	0.994186046511628	0.982142857142857	0.933333333333333	1	0.982142857142857	1	0.976744186046512	1	1	1	1	1	1	14	1	0	0	0	13	0	0	0	0	15	0	0	0	0	13
2553	1	1	1	1	1	1	1	1	1	1	1	1	1	1	1	15	0	0	0	0	13	0	0	0	0	15	0	0	0	0	13
2552	0.980975029726516	0.983333333333333	0.994186046511628	0.982142857142857	0.933333333333333	1	0.982142857142857	1	0.976744186046512	1	1	1	1	1	1	14	1	0	0	0	13	0	0	0	0	15	0	0	0	0	13
2551	1	1	1	1	1	1	1	1	1	1	1	1	1	1	1	15	0	0	0	0	13	0	0	0	0	15	0	0	0	0	13
2550	0.980975029726516	0.983333333333333	0.994186046511628	0.982142857142857	0.933333333333333	1	0.982142857142857	1	0.976744186046512	1	1	1	1	1	1	14	1	0	0	0	13	0	0	0	0	15	0	0	0	0	13
2549	1	1	1	1	1	1	1	1	1	1	1	1	1	1	1	15	0	0	0	0	13	0	0	0	0	15	0	0	0	0	13
2548	0.980975029726516	0.983333333333333	0.994186046511628	0.982142857142857	0.933333333333333	1	0.982142857142857	1	0.976744186046512	1	1	1	1	1	1	14	1	0	0	0	13	0	0	0	0	15	0	0	0	0	13
2547	1	1	1	1	1	1	1	1	1	1	1	1	1	1	1	15	0	0	0	0	13	0	0	0	0	15	0	0	0	0	13
2546	1	1	1	1	1	1	1	1	1	1	1	1	1	1	1	15	0	0	0	0	13	0	0	0	0	15	0	0	0	0	13
2545	1	1	1	1	1	1	1	1	1	1	1	1	1	1	1	15	0	0	0	0	13	0	0	0	0	15	0	0	0	0	13
2544	0.980975029726516	0.983333333333333	0.994186046511628	0.982142857142857	0.933333333333333	1	0.982142857142857	1	0.976744186046512	1	1	1	1	1	1	14	1	0	0	0	13	0	0	0	0	15	0	0	0	0	13
2543	0.980975029726516	0.983333333333333	0.994186046511628	0.982142857142857	0.933333333333333	1	0.982142857142857	1	0.976744186046512	1	1	1	1	1	1	14	1	0	0	0	13	0	0	0	0	15	0	0	0	0	13
2542	1	1	1	1	1	1	1	1	1	1	1	1	1	1	1	15	0	0	0	0	13	0	0	0	0	15	0	0	0	0	13
2541	1	1	1	1	1	1	1	1	1	1	1	1	1	1	1	15	0	0	0	0	13	0	0	0	0	15	0	0	0	0	13
2540	1	1	1	1	1	1	1	1	1	1	1	1	1	1	1	15	0	0	0	0	13	0	0	0	0	15	0	0	0	0	13
2539	1	1	1	1	1	1	1	1	1	1	1	1	1	1	1	15	0	0	0	0	13	0	0	0	0	15	0	0	0	0	13
2538	0.980975029726516	0.983333333333333	0.994186046511628	0.982142857142857	0.933333333333333	1	0.982142857142857	1	0.976744186046512	1	1	1	1	1	1	14	1	0	0	0	13	0	0	0	0	15	0	0	0	0	13
2537	1	1	1	1	1	1	1	1	1	1	1	1	1	1	1	15	0	0	0	0	13	0	0	0	0	15	0	0	0	0	13
2536	0.980975029726516	0.983333333333333	0.994186046511628	0.982142857142857	0.933333333333333	1	0.982142857142857	1	0.976744186046512	1	1	1	1	1	1	14	1	0	0	0	13	0	0	0	0	15	0	0	0	0	13
2535	1	1	1	1	1	1	1	1	1	1	1	1	1	1	1	15	0	0	0	0	13	0	0	0	0	15	0	0	0	0	13
2534	0.980975029726516	0.983333333333333	0.994186046511628	0.982142857142857	0.933333333333333	1	0.982142857142857	1	0.976744186046512	1	1	1	1	1	1	14	1	0	0	0	13	0	0	0	0	15	0	0	0	0	13
2533	0.980975029726516	0.983333333333333	0.994186046511628	0.982142857142857	0.933333333333333	1	0.982142857142857	1	0.976744186046512	1	1	1	1	1	1	14	1	0	0	0	13	0	0	0	0	15	0	0	0	0	13
2532	0.980975029726516	0.983333333333333	0.994186046511628	0.982142857142857	0.933333333333333	1	0.982142857142857	1	0.976744186046512	1	1	1	1	1	1	14	1	0	0	0	13	0	0	0	0	15	0	0	0	0	13
2531	1	1	1	1	1	1	1	1	1	1	1	1	1	1	1	15	0	0	0	0	13	0	0	0	0	15	0	0	0	0	13
2530	0.980975029726516	0.983333333333333	0.994186046511628	0.982142857142857	0.933333333333333	1	0.982142857142857	1	0.976744186046512	1	1	1	1	1	1	14	1	0	0	0	13	0	0	0	0	15	0	0	0	0	13
2529	0.98079561042524	0.980769230769231	0.99390243902439	1	1	1	1	1	1	0.982142857142857	1	0.975609756097561	0.982142857142857	0.923076923076923	1	15	0	0	0	0	13	0	0	0	0	15	0	0	0	1	12
2528	1	1	1	1	1	1	1	1	1	1	1	1	1	1	1	15	0	0	0	0	13	0	0	0	0	15	0	0	0	0	13
2527	0.980975029726516	0.983333333333333	0.994186046511628	0.982142857142857	0.933333333333333	1	0.982142857142857	1	0.976744186046512	1	1	1	1	1	1	14	1	0	0	0	13	0	0	0	0	15	0	0	0	0	13
2526	0.980975029726516	0.983333333333333	0.994186046511628	0.982142857142857	0.933333333333333	1	0.982142857142857	1	0.976744186046512	1	1	1	1	1	1	14	1	0	0	0	13	0	0	0	0	15	0	0	0	0	13
2525	1	1	1	1	1	1	1	1	1	1	1	1	1	1	1	15	0	0	0	0	13	0	0	0	0	15	0	0	0	0	13
2524	0.980975029726516	0.983333333333333	0.994186046511628	0.982142857142857	0.933333333333333	1	0.982142857142857	1	0.976744186046512	1	1	1	1	1	1	14	1	0	0	0	13	0	0	0	0	15	0	0	0	0	13
2523	1	1	1	1	1	1	1	1	1	1	1	1	1	1	1	15	0	0	0	0	13	0	0	0	0	15	0	0	0	0	13
2522	1	1	1	1	1	1	1	1	1	1	1	1	1	1	1	15	0	0	0	0	13	0	0	0	0	15	0	0	0	0	13
2521	1	1	1	1	1	1	1	1	1	1	1	1	1	1	1	15	0	0	0	0	13	0	0	0	0	15	0	0	0	0	13
2520	1	1	1	1	1	1	1	1	1	1	1	1	1	1	1	15	0	0	0	0	13	0	0	0	0	15	0	0	0	0	13
2519	0.980975029726516	0.983333333333333	0.994186046511628	0.982142857142857	0.933333333333333	1	0.982142857142857	1	0.976744186046512	1	1	1	1	1	1	14	1	0	0	0	13	0	0	0	0	15	0	0	0	0	13
2518	0.980975029726516	0.983333333333333	0.994186046511628	0.982142857142857	0.933333333333333	1	0.982142857142857	1	0.976744186046512	1	1	1	1	1	1	14	1	0	0	0	13	0	0	0	0	15	0	0	0	0	13
2517	1	1	1	1	1	1	1	1	1	1	1	1	1	1	1	15	0	0	0	0	13	0	0	0	0	15	0	0	0	0	13
2516	1	1	1	1	1	1	1	1	1	1	1	1	1	1	1	15	0	0	0	0	13	0	0	0	0	15	0	0	0	0	13
2515	1	1	1	1	1	1	1	1	1	1	1	1	1	1	1	15	0	0	0	0	13	0	0	0	0	15	0	0	0	0	13
2514	0.980975029726516	0.983333333333333	0.994186046511628	0.982142857142857	0.933333333333333	1	0.982142857142857	1	0.976744186046512	1	1	1	1	1	1	14	1	0	0	0	13	0	0	0	0	15	0	0	0	0	13
2513	0.980975029726516	0.983333333333333	0.994186046511628	0.982142857142857	0.933333333333333	1	0.982142857142857	1	0.976744186046512	1	1	1	1	1	1	14	1	0	0	0	13	0	0	0	0	15	0	0	0	0	13
2512	0.980975029726516	0.983333333333333	0.994186046511628	0.982142857142857	0.933333333333333	1	0.982142857142857	1	0.976744186046512	1	1	1	1	1	1	14	1	0	0	0	13	0	0	0	0	15	0	0	0	0	13
2511	1	1	1	1	1	1	1	1	1	1	1	1	1	1	1	15	0	0	0	0	13	0	0	0	0	15	0	0	0	0	13
2510	0.980975029726516	0.983333333333333	0.994186046511628	0.982142857142857	0.933333333333333	1	0.982142857142857	1	0.976744186046512	1	1	1	1	1	1	14	1	0	0	0	13	0	0	0	0	15	0	0	0	0	13
2509	0.980975029726516	0.983333333333333	0.994186046511628	0.982142857142857	0.933333333333333	1	0.982142857142857	1	0.976744186046512	1	1	1	1	1	1	14	1	0	0	0	13	0	0	0	0	15	0	0	0	0	13
2508	0.980975029726516	0.983333333333333	0.994186046511628	0.982142857142857	0.933333333333333	1	0.982142857142857	1	0.976744186046512	1	1	1	1	1	1	14	1	0	0	0	13	0	0	0	0	15	0	0	0	0	13
2507	1	1	1	1	1	1	1	1	1	1	1	1	1	1	1	15	0	0	0	0	13	0	0	0	0	15	0	0	0	0	13
2506	1	1	1	1	1	1	1	1	1	1	1	1	1	1	1	15	0	0	0	0	13	0	0	0	0	15	0	0	0	0	13
2505	0.980975029726516	0.983333333333333	0.994186046511628	0.982142857142857	0.933333333333333	1	0.982142857142857	1	0.976744186046512	1	1	1	1	1	1	14	1	0	0	0	13	0	0	0	0	15	0	0	0	0	13
2504	1	1	1	1	1	1	1	1	1	1	1	1	1	1	1	15	0	0	0	0	13	0	0	0	0	15	0	0	0	0	13
2503	1	1	1	1	1	1	1	1	1	1	1	1	1	1	1	15	0	0	0	0	13	0	0	0	0	15	0	0	0	0	13
2502	1	1	1	1	1	1	1	1	1	1	1	1	1	1	1	15	0	0	0	0	13	0	0	0	0	15	0	0	0	0	13
2501	0.980975029726516	0.983333333333333	0.994186046511628	0.982142857142857	0.933333333333333	1	0.982142857142857	1	0.976744186046512	1	1	1	1	1	1	14	1	0	0	0	13	0	0	0	0	15	0	0	0	0	13
2500	0.980975029726516	0.983333333333333	0.994186046511628	0.982142857142857	0.933333333333333	1	0.982142857142857	1	0.976744186046512	1	1	1	1	1	1	14	1	0	0	0	13	0	0	0	0	15	0	0	0	0	13
2499	0.980975029726516	0.983333333333333	0.994186046511628	0.982142857142857	0.933333333333333	1	0.982142857142857	1	0.976744186046512	1	1	1	1	1	1	14	1	0	0	0	13	0	0	0	0	15	0	0	0	0	13
2498	0.980975029726516	0.983333333333333	0.994186046511628	0.982142857142857	0.933333333333333	1	0.982142857142857	1	0.976744186046512	1	1	1	1	1	1	14	1	0	0	0	13	0	0	0	0	15	0	0	0	0	13
2497	1	1	1	1	1	1	1	1	1	1	1	1	1	1	1	15	0	0	0	0	13	0	0	0	0	15	0	0	0	0	13
2496	1	1	1	1	1	1	1	1	1	1	1	1	1	1	1	15	0	0	0	0	13	0	0	0	0	15	0	0	0	0	13
2495	0.980975029726516	0.983333333333333	0.994186046511628	0.982142857142857	0.933333333333333	1	0.982142857142857	1	0.976744186046512	1	1	1	1	1	1	14	1	0	0	0	13	0	0	0	0	15	0	0	0	0	13
2494	0.980975029726516	0.983333333333333	0.994186046511628	0.982142857142857	0.933333333333333	1	0.982142857142857	1	0.976744186046512	1	1	1	1	1	1	14	1	0	0	0	13	0	0	0	0	15	0	0	0	0	13
2493	0.980975029726516	0.983333333333333	0.994186046511628	0.982142857142857	0.933333333333333	1	0.982142857142857	1	0.976744186046512	1	1	1	1	1	1	14	1	0	0	0	13	0	0	0	0	15	0	0	0	0	13
2492	0.980975029726516	0.983333333333333	0.994186046511628	0.982142857142857	0.933333333333333	1	0.982142857142857	1	0.976744186046512	1	1	1	1	1	1	14	1	0	0	0	13	0	0	0	0	15	0	0	0	0	13
2491	0.980975029726516	0.983333333333333	0.994186046511628	0.982142857142857	0.933333333333333	1	0.982142857142857	1	0.976744186046512	1	1	1	1	1	1	14	1	0	0	0	13	0	0	0	0	15	0	0	0	0	13
2490	0.980975029726516	0.983333333333333	0.994186046511628	0.982142857142857	0.933333333333333	1	0.982142857142857	1	0.976744186046512	1	1	1	1	1	1	14	1	0	0	0	13	0	0	0	0	15	0	0	0	0	13
2489	1	1	1	1	1	1	1	1	1	1	1	1	1	1	1	15	0	0	0	0	13	0	0	0	0	15	0	0	0	0	13
2488	1	1	1	1	1	1	1	1	1	1	1	1	1	1	1	15	0	0	0	0	13	0	0	0	0	15	0	0	0	0	13
2487	1	1	1	1	1	1	1	1	1	1	1	1	1	1	1	15	0	0	0	0	13	0	0	0	0	15	0	0	0	0	13
2486	1	1	1	1	1	1	1	1	1	1	1	1	1	1	1	15	0	0	0	0	13	0	0	0	0	15	0	0	0	0	13
2485	0.980975029726516	0.983333333333333	0.994186046511628	0.982142857142857	0.933333333333333	1	0.982142857142857	1	0.976744186046512	1	1	1	1	1	1	14	1	0	0	0	13	0	0	0	0	15	0	0	0	0	13
2484	0.980975029726516	0.983333333333333	0.994186046511628	0.982142857142857	0.933333333333333	1	0.982142857142857	1	0.976744186046512	1	1	1	1	1	1	14	1	0	0	0	13	0	0	0	0	15	0	0	0	0	13
2483	0.980975029726516	0.983333333333333	0.994186046511628	0.982142857142857	0.933333333333333	1	0.982142857142857	1	0.976744186046512	1	1	1	1	1	1	14	1	0	0	0	13	0	0	0	0	15	0	0	0	0	13
2482	0.980975029726516	0.983333333333333	0.994186046511628	0.982142857142857	0.933333333333333	1	0.982142857142857	1	0.976744186046512	1	1	1	1	1	1	14	1	0	0	0	13	0	0	0	0	15	0	0	0	0	13
2481	1	1	1	1	1	1	1	1	1	1	1	1	1	1	1	15	0	0	0	0	13	0	0	0	0	15	0	0	0	0	13
2480	0.980975029726516	0.983333333333333	0.994186046511628	0.982142857142857	0.933333333333333	1	0.982142857142857	1	0.976744186046512	1	1	1	1	1	1	14	1	0	0	0	13	0	0	0	0	15	0	0	0	0	13
2479	0.980975029726516	0.983333333333333	0.994186046511628	0.982142857142857	0.933333333333333	1	0.982142857142857	1	0.976744186046512	1	1	1	1	1	1	14	1	0	0	0	13	0	0	0	0	15	0	0	0	0	13
2478	1	1	1	1	1	1	1	1	1	1	1	1	1	1	1	15	0	0	0	0	13	0	0	0	0	15	0	0	0	0	13
2477	0.980975029726516	0.983333333333333	0.994186046511628	0.982142857142857	0.933333333333333	1	0.982142857142857	1	0.976744186046512	1	1	1	1	1	1	14	1	0	0	0	13	0	0	0	0	15	0	0	0	0	13
2476	0.980975029726516	0.983333333333333	0.994186046511628	0.982142857142857	0.933333333333333	1	0.982142857142857	1	0.976744186046512	1	1	1	1	1	1	14	1	0	0	0	13	0	0	0	0	15	0	0	0	0	13
2475	1	1	1	1	1	1	1	1	1	1	1	1	1	1	1	15	0	0	0	0	13	0	0	0	0	15	0	0	0	0	13
2474	1	1	1	1	1	1	1	1	1	1	1	1	1	1	1	15	0	0	0	0	13	0	0	0	0	15	0	0	0	0	13
2473	0.980975029726516	0.983333333333333	0.994186046511628	0.982142857142857	0.933333333333333	1	0.982142857142857	1	0.976744186046512	1	1	1	1	1	1	14	1	0	0	0	13	0	0	0	0	15	0	0	0	0	13
2472	0.980975029726516	0.983333333333333	0.994186046511628	0.982142857142857	0.933333333333333	1	0.982142857142857	1	0.976744186046512	1	1	1	1	1	1	14	1	0	0	0	13	0	0	0	0	15	0	0	0	0	13
2471	0.980975029726516	0.983333333333333	0.994186046511628	0.982142857142857	0.933333333333333	1	0.982142857142857	1	0.976744186046512	1	1	1	1	1	1	14	1	0	0	0	13	0	0	0	0	15	0	0	0	0	13
2470	1	1	1	1	1	1	1	1	1	1	1	1	1	1	1	15	0	0	0	0	13	0	0	0	0	15	0	0	0	0	13
2469	0.980975029726516	0.983333333333333	0.994186046511628	0.982142857142857	0.933333333333333	1	0.982142857142857	1	0.976744186046512	1	1	1	1	1	1	14	1	0	0	0	13	0	0	0	0	15	0	0	0	0	13
2468	0.980975029726516	0.983333333333333	0.994186046511628	0.982142857142857	0.933333333333333	1	0.982142857142857	1	0.976744186046512	1	1	1	1	1	1	14	1	0	0	0	13	0	0	0	0	15	0	0	0	0	13
2467	1	1	1	1	1	1	1	1	1	1	1	1	1	1	1	15	0	0	0	0	13	0	0	0	0	15	0	0	0	0	13
2466	0.980975029726516	0.983333333333333	0.994186046511628	0.982142857142857	0.933333333333333	1	0.982142857142857	1	0.976744186046512	1	1	1	1	1	1	14	1	0	0	0	13	0	0	0	0	15	0	0	0	0	13
2465	1	1	1	1	1	1	1	1	1	1	1	1	1	1	1	15	0	0	0	0	13	0	0	0	0	15	0	0	0	0	13
2464	1	1	1	1	1	1	1	1	1	1	1	1	1	1	1	15	0	0	0	0	13	0	0	0	0	15	0	0	0	0	13
2463	0.980975029726516	0.983333333333333	0.994186046511628	0.982142857142857	0.933333333333333	1	0.982142857142857	1	0.976744186046512	1	1	1	1	1	1	14	1	0	0	0	13	0	0	0	0	15	0	0	0	0	13
2462	0.980975029726516	0.983333333333333	0.994186046511628	0.982142857142857	0.933333333333333	1	0.982142857142857	1	0.976744186046512	1	1	1	1	1	1	14	1	0	0	0	13	0	0	0	0	15	0	0	0	0	13
2461	1	1	1	1	1	1	1	1	1	1	1	1	1	1	1	15	0	0	0	0	13	0	0	0	0	15	0	0	0	0	13
2460	1	1	1	1	1	1	1	1	1	1	1	1	1	1	1	15	0	0	0	0	13	0	0	0	0	15	0	0	0	0	13
2459	1	1	1	1	1	1	1	1	1	1	1	1	1	1	1	15	0	0	0	0	13	0	0	0	0	15	0	0	0	0	13
2458	1	1	1	1	1	1	1	1	1	1	1	1	1	1	1	15	0	0	0	0	13	0	0	0	0	15	0	0	0	0	13
2457	1	1	1	1	1	1	1	1	1	1	1	1	1	1	1	15	0	0	0	0	13	0	0	0	0	15	0	0	0	0	13
2456	1	1	1	1	1	1	1	1	1	1	1	1	1	1	1	15	0	0	0	0	13	0	0	0	0	15	0	0	0	0	13
2455	1	1	1	1	1	1	1	1	1	1	1	1	1	1	1	15	0	0	0	0	13	0	0	0	0	15	0	0	0	0	13
2454	1	1	1	1	1	1	1	1	1	1	1	1	1	1	1	15	0	0	0	0	13	0	0	0	0	15	0	0	0	0	13
2453	1	1	1	1	1	1	1	1	1	1	1	1	1	1	1	15	0	0	0	0	13	0	0	0	0	15	0	0	0	0	13
2452	1	1	1	1	1	1	1	1	1	1	1	1	1	1	1	15	0	0	0	0	13	0	0	0	0	15	0	0	0	0	13
2451	1	1	1	1	1	1	1	1	1	1	1	1	1	1	1	15	0	0	0	0	13	0	0	0	0	15	0	0	0	0	13
2450	0.980975029726516	0.983333333333333	0.994186046511628	0.982142857142857	0.933333333333333	1	0.982142857142857	1	0.976744186046512	1	1	1	1	1	1	14	1	0	0	0	13	0	0	0	0	15	0	0	0	0	13
2449	0.980975029726516	0.983333333333333	0.994186046511628	0.982142857142857	0.933333333333333	1	0.982142857142857	1	0.976744186046512	1	1	1	1	1	1	14	1	0	0	0	13	0	0	0	0	15	0	0	0	0	13
2448	0.980975029726516	0.983333333333333	0.994186046511628	0.982142857142857	0.933333333333333	1	0.982142857142857	1	0.976744186046512	1	1	1	1	1	1	14	1	0	0	0	13	0	0	0	0	15	0	0	0	0	13
2447	1	1	1	1	1	1	1	1	1	1	1	1	1	1	1	15	0	0	0	0	13	0	0	0	0	15	0	0	0	0	13
2446	0.980975029726516	0.983333333333333	0.994186046511628	0.982142857142857	0.933333333333333	1	0.982142857142857	1	0.976744186046512	1	1	1	1	1	1	14	1	0	0	0	13	0	0	0	0	15	0	0	0	0	13
2445	1	1	1	1	1	1	1	1	1	1	1	1	1	1	1	15	0	0	0	0	13	0	0	0	0	15	0	0	0	0	13
2444	0.980975029726516	0.983333333333333	0.994186046511628	0.982142857142857	0.933333333333333	1	0.982142857142857	1	0.976744186046512	1	1	1	1	1	1	14	1	0	0	0	13	0	0	0	0	15	0	0	0	0	13
2443	0.980975029726516	0.983333333333333	0.994186046511628	0.982142857142857	0.933333333333333	1	0.982142857142857	1	0.976744186046512	1	1	1	1	1	1	14	1	0	0	0	13	0	0	0	0	15	0	0	0	0	13
2442	0.980975029726516	0.983333333333333	0.994186046511628	0.982142857142857	0.933333333333333	1	0.982142857142857	1	0.976744186046512	1	1	1	1	1	1	14	1	0	0	0	13	0	0	0	0	15	0	0	0	0	13
2441	1	1	1	1	1	1	1	1	1	1	1	1	1	1	1	15	0	0	0	0	13	0	0	0	0	15	0	0	0	0	13
2440	0.980975029726516	0.983333333333333	0.994186046511628	0.982142857142857	0.933333333333333	1	0.982142857142857	1	0.976744186046512	1	1	1	1	1	1	14	1	0	0	0	13	0	0	0	0	15	0	0	0	0	13
2439	1	1	1	1	1	1	1	1	1	1	1	1	1	1	1	15	0	0	0	0	13	0	0	0	0	15	0	0	0	0	13
2438	1	1	1	1	1	1	1	1	1	1	1	1	1	1	1	15	0	0	0	0	13	0	0	0	0	15	0	0	0	0	13
2437	0.980975029726516	0.983333333333333	0.994186046511628	0.982142857142857	0.933333333333333	1	0.982142857142857	1	0.976744186046512	1	1	1	1	1	1	14	1	0	0	0	13	0	0	0	0	15	0	0	0	0	13
2436	0.980975029726516	0.983333333333333	0.994186046511628	0.982142857142857	0.933333333333333	1	0.982142857142857	1	0.976744186046512	1	1	1	1	1	1	14	1	0	0	0	13	0	0	0	0	15	0	0	0	0	13
2435	0.980975029726516	0.983333333333333	0.994186046511628	0.982142857142857	0.933333333333333	1	0.982142857142857	1	0.976744186046512	1	1	1	1	1	1	14	1	0	0	0	13	0	0	0	0	15	0	0	0	0	13
2434	1	1	1	1	1	1	1	1	1	1	1	1	1	1	1	15	0	0	0	0	13	0	0	0	0	15	0	0	0	0	13
2433	0.980975029726516	0.983333333333333	0.994186046511628	0.982142857142857	0.933333333333333	1	0.982142857142857	1	0.976744186046512	1	1	1	1	1	1	14	1	0	0	0	13	0	0	0	0	15	0	0	0	0	13
2432	0.980975029726516	0.983333333333333	0.994186046511628	0.982142857142857	0.933333333333333	1	0.982142857142857	1	0.976744186046512	1	1	1	1	1	1	14	1	0	0	0	13	0	0	0	0	15	0	0	0	0	13
2431	0.980975029726516	0.983333333333333	0.994186046511628	0.982142857142857	0.933333333333333	1	0.982142857142857	1	0.976744186046512	1	1	1	1	1	1	14	1	0	0	0	13	0	0	0	0	15	0	0	0	0	13
2430	1	1	1	1	1	1	1	1	1	1	1	1	1	1	1	15	0	0	0	0	13	0	0	0	0	15	0	0	0	0	13
2429	0.980975029726516	0.983333333333333	0.994186046511628	0.982142857142857	0.933333333333333	1	0.982142857142857	1	0.976744186046512	1	1	1	1	1	1	14	1	0	0	0	13	0	0	0	0	15	0	0	0	0	13
2428	0.980975029726516	0.983333333333333	0.994186046511628	0.982142857142857	0.933333333333333	1	0.982142857142857	1	0.976744186046512	1	1	1	1	1	1	14	1	0	0	0	13	0	0	0	0	15	0	0	0	0	13
2427	0.980975029726516	0.983333333333333	0.994186046511628	0.982142857142857	0.933333333333333	1	0.982142857142857	1	0.976744186046512	1	1	1	1	1	1	14	1	0	0	0	13	0	0	0	0	15	0	0	0	0	13
2426	1	1	1	1	1	1	1	1	1	1	1	1	1	1	1	15	0	0	0	0	13	0	0	0	0	15	0	0	0	0	13
2425	0.980975029726516	0.983333333333333	0.994186046511628	0.982142857142857	0.933333333333333	1	0.982142857142857	1	0.976744186046512	1	1	1	1	1	1	14	1	0	0	0	13	0	0	0	0	15	0	0	0	0	13
2424	1	1	1	1	1	1	1	1	1	1	1	1	1	1	1	15	0	0	0	0	13	0	0	0	0	15	0	0	0	0	13
2423	1	1	1	1	1	1	1	1	1	1	1	1	1	1	1	15	0	0	0	0	13	0	0	0	0	15	0	0	0	0	13
2422	0.980975029726516	0.983333333333333	0.994186046511628	0.982142857142857	0.933333333333333	1	0.982142857142857	1	0.976744186046512	1	1	1	1	1	1	14	1	0	0	0	13	0	0	0	0	15	0	0	0	0	13
2421	0.980975029726516	0.983333333333333	0.994186046511628	0.982142857142857	0.933333333333333	1	0.982142857142857	1	0.976744186046512	1	1	1	1	1	1	14	1	0	0	0	13	0	0	0	0	15	0	0	0	0	13
2420	0.980975029726516	0.983333333333333	0.994186046511628	0.982142857142857	0.933333333333333	1	0.982142857142857	1	0.976744186046512	1	1	1	1	1	1	14	1	0	0	0	13	0	0	0	0	15	0	0	0	0	13
2419	0.980975029726516	0.983333333333333	0.994186046511628	0.982142857142857	0.933333333333333	1	0.982142857142857	1	0.976744186046512	1	1	1	1	1	1	14	1	0	0	0	13	0	0	0	0	15	0	0	0	0	13
2418	0.980975029726516	0.983333333333333	0.994186046511628	0.982142857142857	0.933333333333333	1	0.982142857142857	1	0.976744186046512	1	1	1	1	1	1	14	1	0	0	0	13	0	0	0	0	15	0	0	0	0	13
2417	1	1	1	1	1	1	1	1	1	1	1	1	1	1	1	15	0	0	0	0	13	0	0	0	0	15	0	0	0	0	13
2416	0.980975029726516	0.983333333333333	0.994186046511628	0.982142857142857	0.933333333333333	1	0.982142857142857	1	0.976744186046512	1	1	1	1	1	1	14	1	0	0	0	13	0	0	0	0	15	0	0	0	0	13
2415	1	1	1	1	1	1	1	1	1	1	1	1	1	1	1	15	0	0	0	0	13	0	0	0	0	15	0	0	0	0	13
2414	0.980975029726516	0.983333333333333	0.994186046511628	0.982142857142857	0.933333333333333	1	0.982142857142857	1	0.976744186046512	1	1	1	1	1	1	14	1	0	0	0	13	0	0	0	0	15	0	0	0	0	13
2413	1	1	1	1	1	1	1	1	1	1	1	1	1	1	1	15	0	0	0	0	13	0	0	0	0	15	0	0	0	0	13
2412	1	1	1	1	1	1	1	1	1	1	1	1	1	1	1	15	0	0	0	0	13	0	0	0	0	15	0	0	0	0	13
2411	1	1	1	1	1	1	1	1	1	1	1	1	1	1	1	15	0	0	0	0	13	0	0	0	0	15	0	0	0	0	13
2410	0.980975029726516	0.983333333333333	0.994186046511628	0.982142857142857	0.933333333333333	1	0.982142857142857	1	0.976744186046512	1	1	1	1	1	1	14	1	0	0	0	13	0	0	0	0	15	0	0	0	0	13
2409	0.980975029726516	0.983333333333333	0.994186046511628	0.982142857142857	0.933333333333333	1	0.982142857142857	1	0.976744186046512	1	1	1	1	1	1	14	1	0	0	0	13	0	0	0	0	15	0	0	0	0	13
2408	0.980975029726516	0.983333333333333	0.994186046511628	0.982142857142857	0.933333333333333	1	0.982142857142857	1	0.976744186046512	1	1	1	1	1	1	14	1	0	0	0	13	0	0	0	0	15	0	0	0	0	13
2407	1	1	1	1	1	1	1	1	1	1	1	1	1	1	1	15	0	0	0	0	13	0	0	0	0	15	0	0	0	0	13
2406	0.980975029726516	0.983333333333333	0.994186046511628	0.982142857142857	0.933333333333333	1	0.982142857142857	1	0.976744186046512	1	1	1	1	1	1	14	1	0	0	0	13	0	0	0	0	15	0	0	0	0	13
2405	1	1	1	1	1	1	1	1	1	1	1	1	1	1	1	15	0	0	0	0	13	0	0	0	0	15	0	0	0	0	13
2404	1	1	1	1	1	1	1	1	1	1	1	1	1	1	1	15	0	0	0	0	13	0	0	0	0	15	0	0	0	0	13
2403	1	1	1	1	1	1	1	1	1	1	1	1	1	1	1	15	0	0	0	0	13	0	0	0	0	15	0	0	0	0	13
2402	0.980975029726516	0.983333333333333	0.994186046511628	0.982142857142857	0.933333333333333	1	0.982142857142857	1	0.976744186046512	1	1	1	1	1	1	14	1	0	0	0	13	0	0	0	0	15	0	0	0	0	13
2401	1	1	1	1	1	1	1	1	1	1	1	1	1	1	1	15	0	0	0	0	13	0	0	0	0	15	0	0	0	0	13
2400	1	1	1	1	1	1	1	1	1	1	1	1	1	1	1	15	0	0	0	0	13	0	0	0	0	15	0	0	0	0	13
2399	1	1	1	1	1	1	1	1	1	1	1	1	1	1	1	15	0	0	0	0	13	0	0	0	0	15	0	0	0	0	13
2398	1	1	1	1	1	1	1	1	1	1	1	1	1	1	1	15	0	0	0	0	13	0	0	0	0	15	0	0	0	0	13
2397	0.980975029726516	0.983333333333333	0.994186046511628	0.982142857142857	0.933333333333333	1	0.982142857142857	1	0.976744186046512	1	1	1	1	1	1	14	1	0	0	0	13	0	0	0	0	15	0	0	0	0	13
2396	1	1	1	1	1	1	1	1	1	1	1	1	1	1	1	15	0	0	0	0	13	0	0	0	0	15	0	0	0	0	13
2395	1	1	1	1	1	1	1	1	1	1	1	1	1	1	1	15	0	0	0	0	13	0	0	0	0	15	0	0	0	0	13
2394	1	1	1	1	1	1	1	1	1	1	1	1	1	1	1	15	0	0	0	0	13	0	0	0	0	15	0	0	0	0	13
2393	1	1	1	1	1	1	1	1	1	1	1	1	1	1	1	15	0	0	0	0	13	0	0	0	0	15	0	0	0	0	13
2392	1	1	1	1	1	1	1	1	1	1	1	1	1	1	1	15	0	0	0	0	13	0	0	0	0	15	0	0	0	0	13
2391	0.980975029726516	0.983333333333333	0.994186046511628	0.982142857142857	0.933333333333333	1	0.982142857142857	1	0.976744186046512	1	1	1	1	1	1	14	1	0	0	0	13	0	0	0	0	15	0	0	0	0	13
2390	0.980975029726516	0.983333333333333	0.994186046511628	0.982142857142857	0.933333333333333	1	0.982142857142857	1	0.976744186046512	1	1	1	1	1	1	14	1	0	0	0	13	0	0	0	0	15	0	0	0	0	13
2389	0.980975029726516	0.983333333333333	0.994186046511628	0.982142857142857	0.933333333333333	1	0.982142857142857	1	0.976744186046512	1	1	1	1	1	1	14	1	0	0	0	13	0	0	0	0	15	0	0	0	0	13
2388	1	1	1	1	1	1	1	1	1	1	1	1	1	1	1	15	0	0	0	0	13	0	0	0	0	15	0	0	0	0	13
2387	1	1	1	1	1	1	1	1	1	1	1	1	1	1	1	15	0	0	0	0	13	0	0	0	0	15	0	0	0	0	13
2386	0.980975029726516	0.983333333333333	0.994186046511628	0.982142857142857	0.933333333333333	1	0.982142857142857	1	0.976744186046512	1	1	1	1	1	1	14	1	0	0	0	13	0	0	0	0	15	0	0	0	0	13
2385	0.980975029726516	0.983333333333333	0.994186046511628	0.982142857142857	0.933333333333333	1	0.982142857142857	1	0.976744186046512	1	1	1	1	1	1	14	1	0	0	0	13	0	0	0	0	15	0	0	0	0	13
2384	1	1	1	1	1	1	1	1	1	1	1	1	1	1	1	15	0	0	0	0	13	0	0	0	0	15	0	0	0	0	13
2383	1	1	1	1	1	1	1	1	1	1	1	1	1	1	1	15	0	0	0	0	13	0	0	0	0	15	0	0	0	0	13
2382	0.980975029726516	0.983333333333333	0.994186046511628	0.982142857142857	0.933333333333333	1	0.982142857142857	1	0.976744186046512	1	1	1	1	1	1	14	1	0	0	0	13	0	0	0	0	15	0	0	0	0	13
2381	0.980975029726516	0.983333333333333	0.994186046511628	0.982142857142857	0.933333333333333	1	0.982142857142857	1	0.976744186046512	1	1	1	1	1	1	14	1	0	0	0	13	0	0	0	0	15	0	0	0	0	13
2380	1	1	1	1	1	1	1	1	1	1	1	1	1	1	1	15	0	0	0	0	13	0	0	0	0	15	0	0	0	0	13
2379	1	1	1	1	1	1	1	1	1	1	1	1	1	1	1	15	0	0	0	0	13	0	0	0	0	15	0	0	0	0	13
2378	0.980975029726516	0.983333333333333	0.994186046511628	0.982142857142857	0.933333333333333	1	0.982142857142857	1	0.976744186046512	1	1	1	1	1	1	14	1	0	0	0	13	0	0	0	0	15	0	0	0	0	13
2377	0.980975029726516	0.983333333333333	0.994186046511628	0.982142857142857	0.933333333333333	1	0.982142857142857	1	0.976744186046512	1	1	1	1	1	1	14	1	0	0	0	13	0	0	0	0	15	0	0	0	0	13
2376	1	1	1	1	1	1	1	1	1	1	1	1	1	1	1	15	0	0	0	0	13	0	0	0	0	15	0	0	0	0	13
2375	0.980975029726516	0.983333333333333	0.994186046511628	0.982142857142857	0.933333333333333	1	0.982142857142857	1	0.976744186046512	1	1	1	1	1	1	14	1	0	0	0	13	0	0	0	0	15	0	0	0	0	13
2374	0.980975029726516	0.983333333333333	0.994186046511628	0.982142857142857	0.933333333333333	1	0.982142857142857	1	0.976744186046512	1	1	1	1	1	1	14	1	0	0	0	13	0	0	0	0	15	0	0	0	0	13
2373	1	1	1	1	1	1	1	1	1	1	1	1	1	1	1	15	0	0	0	0	13	0	0	0	0	15	0	0	0	0	13
2372	0.980975029726516	0.983333333333333	0.994186046511628	0.982142857142857	0.933333333333333	1	0.982142857142857	1	0.976744186046512	1	1	1	1	1	1	14	1	0	0	0	13	0	0	0	0	15	0	0	0	0	13
2371	1	1	1	1	1	1	1	1	1	1	1	1	1	1	1	15	0	0	0	0	13	0	0	0	0	15	0	0	0	0	13
2370	0.980975029726516	0.983333333333333	0.994186046511628	0.982142857142857	0.933333333333333	1	0.982142857142857	1	0.976744186046512	1	1	1	1	1	1	14	1	0	0	0	13	0	0	0	0	15	0	0	0	0	13
2369	0.980975029726516	0.983333333333333	0.994186046511628	0.982142857142857	0.933333333333333	1	0.982142857142857	1	0.976744186046512	1	1	1	1	1	1	14	1	0	0	0	13	0	0	0	0	15	0	0	0	0	13
2368	1	1	1	1	1	1	1	1	1	1	1	1	1	1	1	15	0	0	0	0	13	0	0	0	0	15	0	0	0	0	13
2367	1	1	1	1	1	1	1	1	1	1	1	1	1	1	1	15	0	0	0	0	13	0	0	0	0	15	0	0	0	0	13
2366	1	1	1	1	1	1	1	1	1	1	1	1	1	1	1	15	0	0	0	0	13	0	0	0	0	15	0	0	0	0	13
2365	0.980975029726516	0.983333333333333	0.994186046511628	0.982142857142857	0.933333333333333	1	0.982142857142857	1	0.976744186046512	1	1	1	1	1	1	14	1	0	0	0	13	0	0	0	0	15	0	0	0	0	13
2364	1	1	1	1	1	1	1	1	1	1	1	1	1	1	1	15	0	0	0	0	13	0	0	0	0	15	0	0	0	0	13
2363	0.980975029726516	0.983333333333333	0.994186046511628	0.982142857142857	0.933333333333333	1	0.982142857142857	1	0.976744186046512	1	1	1	1	1	1	14	1	0	0	0	13	0	0	0	0	15	0	0	0	0	13
2362	0.961819510412861	0.964102564102564	0.988088485536018	0.982142857142857	0.933333333333333	1	0.982142857142857	1	0.976744186046512	0.982142857142857	1	0.975609756097561	0.982142857142857	0.923076923076923	1	14	1	0	0	0	13	0	0	0	0	15	0	0	0	1	12
2361	0.980975029726516	0.983333333333333	0.994186046511628	0.982142857142857	0.933333333333333	1	0.982142857142857	1	0.976744186046512	1	1	1	1	1	1	14	1	0	0	0	13	0	0	0	0	15	0	0	0	0	13
2360	0.980975029726516	0.983333333333333	0.994186046511628	0.982142857142857	0.933333333333333	1	0.982142857142857	1	0.976744186046512	1	1	1	1	1	1	14	1	0	0	0	13	0	0	0	0	15	0	0	0	0	13
2359	1	1	1	1	1	1	1	1	1	1	1	1	1	1	1	15	0	0	0	0	13	0	0	0	0	15	0	0	0	0	13
2358	0.980975029726516	0.983333333333333	0.994186046511628	0.982142857142857	0.933333333333333	1	0.982142857142857	1	0.976744186046512	1	1	1	1	1	1	14	1	0	0	0	13	0	0	0	0	15	0	0	0	0	13
2357	0.980975029726516	0.983333333333333	0.994186046511628	0.982142857142857	0.933333333333333	1	0.982142857142857	1	0.976744186046512	1	1	1	1	1	1	14	1	0	0	0	13	0	0	0	0	15	0	0	0	0	13
2356	1	1	1	1	1	1	1	1	1	1	1	1	1	1	1	15	0	0	0	0	13	0	0	0	0	15	0	0	0	0	13
2355	0.980975029726516	0.983333333333333	0.994186046511628	0.982142857142857	0.933333333333333	1	0.982142857142857	1	0.976744186046512	1	1	1	1	1	1	14	1	0	0	0	13	0	0	0	0	15	0	0	0	0	13
2354	1	1	1	1	1	1	1	1	1	1	1	1	1	1	1	15	0	0	0	0	13	0	0	0	0	15	0	0	0	0	13
2353	0.980975029726516	0.983333333333333	0.994186046511628	0.982142857142857	0.933333333333333	1	0.982142857142857	1	0.976744186046512	1	1	1	1	1	1	14	1	0	0	0	13	0	0	0	0	15	0	0	0	0	13
2352	1	1	1	1	1	1	1	1	1	1	1	1	1	1	1	15	0	0	0	0	13	0	0	0	0	15	0	0	0	0	13
2351	0.980975029726516	0.983333333333333	0.994186046511628	0.982142857142857	0.933333333333333	1	0.982142857142857	1	0.976744186046512	1	1	1	1	1	1	14	1	0	0	0	13	0	0	0	0	15	0	0	0	0	13
2350	0.980975029726516	0.983333333333333	0.994186046511628	0.982142857142857	0.933333333333333	1	0.982142857142857	1	0.976744186046512	1	1	1	1	1	1	14	1	0	0	0	13	0	0	0	0	15	0	0	0	0	13
2349	1	1	1	1	1	1	1	1	1	1	1	1	1	1	1	15	0	0	0	0	13	0	0	0	0	15	0	0	0	0	13
2348	0.980975029726516	0.983333333333333	0.994186046511628	0.982142857142857	0.933333333333333	1	0.982142857142857	1	0.976744186046512	1	1	1	1	1	1	14	1	0	0	0	13	0	0	0	0	15	0	0	0	0	13
2347	0.980975029726516	0.983333333333333	0.994186046511628	0.982142857142857	0.933333333333333	1	0.982142857142857	1	0.976744186046512	1	1	1	1	1	1	14	1	0	0	0	13	0	0	0	0	15	0	0	0	0	13
2346	0.980975029726516	0.983333333333333	0.994186046511628	0.982142857142857	0.933333333333333	1	0.982142857142857	1	0.976744186046512	1	1	1	1	1	1	14	1	0	0	0	13	0	0	0	0	15	0	0	0	0	13
2345	0.980975029726516	0.983333333333333	0.994186046511628	0.982142857142857	0.933333333333333	1	0.982142857142857	1	0.976744186046512	1	1	1	1	1	1	14	1	0	0	0	13	0	0	0	0	15	0	0	0	0	13
2344	0.980975029726516	0.983333333333333	0.994186046511628	0.982142857142857	0.933333333333333	1	0.982142857142857	1	0.976744186046512	1	1	1	1	1	1	14	1	0	0	0	13	0	0	0	0	15	0	0	0	0	13
2343	0.980975029726516	0.983333333333333	0.994186046511628	0.982142857142857	0.933333333333333	1	0.982142857142857	1	0.976744186046512	1	1	1	1	1	1	14	1	0	0	0	13	0	0	0	0	15	0	0	0	0	13
2342	1	1	1	1	1	1	1	1	1	1	1	1	1	1	1	15	0	0	0	0	13	0	0	0	0	15	0	0	0	0	13
2341	0.980975029726516	0.983333333333333	0.994186046511628	0.982142857142857	0.933333333333333	1	0.982142857142857	1	0.976744186046512	1	1	1	1	1	1	14	1	0	0	0	13	0	0	0	0	15	0	0	0	0	13
2340	1	1	1	1	1	1	1	1	1	1	1	1	1	1	1	15	0	0	0	0	13	0	0	0	0	15	0	0	0	0	13
2339	1	1	1	1	1	1	1	1	1	1	1	1	1	1	1	15	0	0	0	0	13	0	0	0	0	15	0	0	0	0	13
2338	0.980975029726516	0.983333333333333	0.994186046511628	0.982142857142857	0.933333333333333	1	0.982142857142857	1	0.976744186046512	1	1	1	1	1	1	14	1	0	0	0	13	0	0	0	0	15	0	0	0	0	13
2337	0.980975029726516	0.983333333333333	0.994186046511628	0.982142857142857	0.933333333333333	1	0.982142857142857	1	0.976744186046512	1	1	1	1	1	1	14	1	0	0	0	13	0	0	0	0	15	0	0	0	0	13
2336	1	1	1	1	1	1	1	1	1	1	1	1	1	1	1	15	0	0	0	0	13	0	0	0	0	15	0	0	0	0	13
2335	0.980975029726516	0.983333333333333	0.994186046511628	0.982142857142857	0.933333333333333	1	0.982142857142857	1	0.976744186046512	1	1	1	1	1	1	14	1	0	0	0	13	0	0	0	0	15	0	0	0	0	13
2334	1	1	1	1	1	1	1	1	1	1	1	1	1	1	1	15	0	0	0	0	13	0	0	0	0	15	0	0	0	0	13
2333	1	1	1	1	1	1	1	1	1	1	1	1	1	1	1	15	0	0	0	0	13	0	0	0	0	15	0	0	0	0	13
2332	1	1	1	1	1	1	1	1	1	1	1	1	1	1	1	15	0	0	0	0	13	0	0	0	0	15	0	0	0	0	13
2331	1	1	1	1	1	1	1	1	1	1	1	1	1	1	1	15	0	0	0	0	13	0	0	0	0	15	0	0	0	0	13
2330	0.980975029726516	0.983333333333333	0.994186046511628	0.982142857142857	0.933333333333333	1	0.982142857142857	1	0.976744186046512	1	1	1	1	1	1	14	1	0	0	0	13	0	0	0	0	15	0	0	0	0	13
2329	0.980975029726516	0.983333333333333	0.994186046511628	0.982142857142857	0.933333333333333	1	0.982142857142857	1	0.976744186046512	1	1	1	1	1	1	14	1	0	0	0	13	0	0	0	0	15	0	0	0	0	13
2328	0.980975029726516	0.983333333333333	0.994186046511628	0.982142857142857	0.933333333333333	1	0.982142857142857	1	0.976744186046512	1	1	1	1	1	1	14	1	0	0	0	13	0	0	0	0	15	0	0	0	0	13
2327	0.980975029726516	0.983333333333333	0.994186046511628	0.982142857142857	0.933333333333333	1	0.982142857142857	1	0.976744186046512	1	1	1	1	1	1	14	1	0	0	0	13	0	0	0	0	15	0	0	0	0	13
2326	0.980975029726516	0.983333333333333	0.994186046511628	0.982142857142857	0.933333333333333	1	0.982142857142857	1	0.976744186046512	1	1	1	1	1	1	14	1	0	0	0	13	0	0	0	0	15	0	0	0	0	13
2325	0.980975029726516	0.983333333333333	0.994186046511628	0.982142857142857	0.933333333333333	1	0.982142857142857	1	0.976744186046512	1	1	1	1	1	1	14	1	0	0	0	13	0	0	0	0	15	0	0	0	0	13
2324	1	1	1	1	1	1	1	1	1	1	1	1	1	1	1	15	0	0	0	0	13	0	0	0	0	15	0	0	0	0	13
2323	1	1	1	1	1	1	1	1	1	1	1	1	1	1	1	15	0	0	0	0	13	0	0	0	0	15	0	0	0	0	13
2322	1	1	1	1	1	1	1	1	1	1	1	1	1	1	1	15	0	0	0	0	13	0	0	0	0	15	0	0	0	0	13
2321	1	1	1	1	1	1	1	1	1	1	1	1	1	1	1	15	0	0	0	0	13	0	0	0	0	15	0	0	0	0	13
2320	1	1	1	1	1	1	1	1	1	1	1	1	1	1	1	15	0	0	0	0	13	0	0	0	0	15	0	0	0	0	13
2319	0.980975029726516	0.983333333333333	0.994186046511628	0.982142857142857	0.933333333333333	1	0.982142857142857	1	0.976744186046512	1	1	1	1	1	1	14	1	0	0	0	13	0	0	0	0	15	0	0	0	0	13
2318	0.980975029726516	0.983333333333333	0.994186046511628	0.982142857142857	0.933333333333333	1	0.982142857142857	1	0.976744186046512	1	1	1	1	1	1	14	1	0	0	0	13	0	0	0	0	15	0	0	0	0	13
2317	1	1	1	1	1	1	1	1	1	1	1	1	1	1	1	15	0	0	0	0	13	0	0	0	0	15	0	0	0	0	13
2316	1	1	1	1	1	1	1	1	1	1	1	1	1	1	1	15	0	0	0	0	13	0	0	0	0	15	0	0	0	0	13
2315	1	1	1	1	1	1	1	1	1	1	1	1	1	1	1	15	0	0	0	0	13	0	0	0	0	15	0	0	0	0	13
2314	0.980975029726516	0.983333333333333	0.994186046511628	0.982142857142857	0.933333333333333	1	0.982142857142857	1	0.976744186046512	1	1	1	1	1	1	14	1	0	0	0	13	0	0	0	0	15	0	0	0	0	13
2313	1	1	1	1	1	1	1	1	1	1	1	1	1	1	1	15	0	0	0	0	13	0	0	0	0	15	0	0	0	0	13
2312	0.980975029726516	0.983333333333333	0.994186046511628	0.982142857142857	0.933333333333333	1	0.982142857142857	1	0.976744186046512	1	1	1	1	1	1	14	1	0	0	0	13	0	0	0	0	15	0	0	0	0	13
2311	1	1	1	1	1	1	1	1	1	1	1	1	1	1	1	15	0	0	0	0	13	0	0	0	0	15	0	0	0	0	13
2310	0.980975029726516	0.983333333333333	0.994186046511628	0.982142857142857	0.933333333333333	1	0.982142857142857	1	0.976744186046512	1	1	1	1	1	1	14	1	0	0	0	13	0	0	0	0	15	0	0	0	0	13
2309	1	1	1	1	1	1	1	1	1	1	1	1	1	1	1	15	0	0	0	0	13	0	0	0	0	15	0	0	0	0	13
2308	1	1	1	1	1	1	1	1	1	1	1	1	1	1	1	15	0	0	0	0	13	0	0	0	0	15	0	0	0	0	13
2307	0.980975029726516	0.983333333333333	0.994186046511628	0.982142857142857	0.933333333333333	1	0.982142857142857	1	0.976744186046512	1	1	1	1	1	1	14	1	0	0	0	13	0	0	0	0	15	0	0	0	0	13
2306	1	1	1	1	1	1	1	1	1	1	1	1	1	1	1	15	0	0	0	0	13	0	0	0	0	15	0	0	0	0	13
2305	1	1	1	1	1	1	1	1	1	1	1	1	1	1	1	15	0	0	0	0	13	0	0	0	0	15	0	0	0	0	13
2304	0.980975029726516	0.983333333333333	0.994186046511628	0.982142857142857	0.933333333333333	1	0.982142857142857	1	0.976744186046512	1	1	1	1	1	1	14	1	0	0	0	13	0	0	0	0	15	0	0	0	0	13
2303	1	1	1	1	1	1	1	1	1	1	1	1	1	1	1	15	0	0	0	0	13	0	0	0	0	15	0	0	0	0	13
2302	0.980975029726516	0.983333333333333	0.994186046511628	0.982142857142857	0.933333333333333	1	0.982142857142857	1	0.976744186046512	1	1	1	1	1	1	14	1	0	0	0	13	0	0	0	0	15	0	0	0	0	13
2301	1	1	1	1	1	1	1	1	1	1	1	1	1	1	1	15	0	0	0	0	13	0	0	0	0	15	0	0	0	0	13
2300	1	1	1	1	1	1	1	1	1	1	1	1	1	1	1	15	0	0	0	0	13	0	0	0	0	15	0	0	0	0	13
2299	1	1	1	1	1	1	1	1	1	1	1	1	1	1	1	15	0	0	0	0	13	0	0	0	0	15	0	0	0	0	13
2298	0.980975029726516	0.983333333333333	0.994186046511628	0.982142857142857	0.933333333333333	1	0.982142857142857	1	0.976744186046512	1	1	1	1	1	1	14	1	0	0	0	13	0	0	0	0	15	0	0	0	0	13
2297	0.980975029726516	0.983333333333333	0.994186046511628	0.982142857142857	0.933333333333333	1	0.982142857142857	1	0.976744186046512	1	1	1	1	1	1	14	1	0	0	0	13	0	0	0	0	15	0	0	0	0	13
2296	0.980975029726516	0.983333333333333	0.994186046511628	0.982142857142857	0.933333333333333	1	0.982142857142857	1	0.976744186046512	1	1	1	1	1	1	14	1	0	0	0	13	0	0	0	0	15	0	0	0	0	13
2295	1	1	1	1	1	1	1	1	1	1	1	1	1	1	1	15	0	0	0	0	13	0	0	0	0	15	0	0	0	0	13
2294	0.980975029726516	0.983333333333333	0.994186046511628	0.982142857142857	0.933333333333333	1	0.982142857142857	1	0.976744186046512	1	1	1	1	1	1	14	1	0	0	0	13	0	0	0	0	15	0	0	0	0	13
2293	0.980975029726516	0.983333333333333	0.994186046511628	0.982142857142857	0.933333333333333	1	0.982142857142857	1	0.976744186046512	1	1	1	1	1	1	14	1	0	0	0	13	0	0	0	0	15	0	0	0	0	13
2292	0.980975029726516	0.983333333333333	0.994186046511628	0.982142857142857	0.933333333333333	1	0.982142857142857	1	0.976744186046512	1	1	1	1	1	1	14	1	0	0	0	13	0	0	0	0	15	0	0	0	0	13
2291	0.980975029726516	0.983333333333333	0.994186046511628	0.982142857142857	0.933333333333333	1	0.982142857142857	1	0.976744186046512	1	1	1	1	1	1	14	1	0	0	0	13	0	0	0	0	15	0	0	0	0	13
2290	0.980975029726516	0.983333333333333	0.994186046511628	0.982142857142857	0.933333333333333	1	0.982142857142857	1	0.976744186046512	1	1	1	1	1	1	14	1	0	0	0	13	0	0	0	0	15	0	0	0	0	13
2289	1	1	1	1	1	1	1	1	1	1	1	1	1	1	1	15	0	0	0	0	13	0	0	0	0	15	0	0	0	0	13
2288	0.980975029726516	0.983333333333333	0.994186046511628	0.982142857142857	0.933333333333333	1	0.982142857142857	1	0.976744186046512	1	1	1	1	1	1	14	1	0	0	0	13	0	0	0	0	15	0	0	0	0	13
2287	0.980975029726516	0.983333333333333	0.994186046511628	0.982142857142857	0.933333333333333	1	0.982142857142857	1	0.976744186046512	1	1	1	1	1	1	14	1	0	0	0	13	0	0	0	0	15	0	0	0	0	13
2286	1	1	1	1	1	1	1	1	1	1	1	1	1	1	1	15	0	0	0	0	13	0	0	0	0	15	0	0	0	0	13
2285	0.980975029726516	0.983333333333333	0.994186046511628	0.982142857142857	0.933333333333333	1	0.982142857142857	1	0.976744186046512	1	1	1	1	1	1	14	1	0	0	0	13	0	0	0	0	15	0	0	0	0	13
2284	1	1	1	1	1	1	1	1	1	1	1	1	1	1	1	15	0	0	0	0	13	0	0	0	0	15	0	0	0	0	13
2283	0.980975029726516	0.983333333333333	0.994186046511628	0.982142857142857	0.933333333333333	1	0.982142857142857	1	0.976744186046512	1	1	1	1	1	1	14	1	0	0	0	13	0	0	0	0	15	0	0	0	0	13
2282	0.980975029726516	0.983333333333333	0.994186046511628	0.982142857142857	0.933333333333333	1	0.982142857142857	1	0.976744186046512	1	1	1	1	1	1	14	1	0	0	0	13	0	0	0	0	15	0	0	0	0	13
2281	1	1	1	1	1	1	1	1	1	1	1	1	1	1	1	15	0	0	0	0	13	0	0	0	0	15	0	0	0	0	13
2280	1	1	1	1	1	1	1	1	1	1	1	1	1	1	1	15	0	0	0	0	13	0	0	0	0	15	0	0	0	0	13
2279	1	1	1	1	1	1	1	1	1	1	1	1	1	1	1	15	0	0	0	0	13	0	0	0	0	15	0	0	0	0	13
2278	0.980975029726516	0.983333333333333	0.994186046511628	0.982142857142857	0.933333333333333	1	0.982142857142857	1	0.976744186046512	1	1	1	1	1	1	14	1	0	0	0	13	0	0	0	0	15	0	0	0	0	13
2277	0.980975029726516	0.983333333333333	0.994186046511628	0.982142857142857	0.933333333333333	1	0.982142857142857	1	0.976744186046512	1	1	1	1	1	1	14	1	0	0	0	13	0	0	0	0	15	0	0	0	0	13
2276	0.980975029726516	0.983333333333333	0.994186046511628	0.982142857142857	0.933333333333333	1	0.982142857142857	1	0.976744186046512	1	1	1	1	1	1	14	1	0	0	0	13	0	0	0	0	15	0	0	0	0	13
2275	0.980975029726516	0.983333333333333	0.994186046511628	0.982142857142857	0.933333333333333	1	0.982142857142857	1	0.976744186046512	1	1	1	1	1	1	14	1	0	0	0	13	0	0	0	0	15	0	0	0	0	13
2274	0.980975029726516	0.983333333333333	0.994186046511628	0.982142857142857	0.933333333333333	1	0.982142857142857	1	0.976744186046512	1	1	1	1	1	1	14	1	0	0	0	13	0	0	0	0	15	0	0	0	0	13
2273	0.980975029726516	0.983333333333333	0.994186046511628	0.982142857142857	0.933333333333333	1	0.982142857142857	1	0.976744186046512	1	1	1	1	1	1	14	1	0	0	0	13	0	0	0	0	15	0	0	0	0	13
2272	1	1	1	1	1	1	1	1	1	1	1	1	1	1	1	15	0	0	0	0	13	0	0	0	0	15	0	0	0	0	13
2271	0.980975029726516	0.983333333333333	0.994186046511628	0.982142857142857	0.933333333333333	1	0.982142857142857	1	0.976744186046512	1	1	1	1	1	1	14	1	0	0	0	13	0	0	0	0	15	0	0	0	0	13
2270	1	1	1	1	1	1	1	1	1	1	1	1	1	1	1	15	0	0	0	0	13	0	0	0	0	15	0	0	0	0	13
2269	0.980975029726516	0.983333333333333	0.994186046511628	0.982142857142857	0.933333333333333	1	0.982142857142857	1	0.976744186046512	1	1	1	1	1	1	14	1	0	0	0	13	0	0	0	0	15	0	0	0	0	13
2268	1	1	1	1	1	1	1	1	1	1	1	1	1	1	1	15	0	0	0	0	13	0	0	0	0	15	0	0	0	0	13
2267	0.980975029726516	0.983333333333333	0.994186046511628	0.982142857142857	0.933333333333333	1	0.982142857142857	1	0.976744186046512	1	1	1	1	1	1	14	1	0	0	0	13	0	0	0	0	15	0	0	0	0	13
2266	0.980975029726516	0.983333333333333	0.994186046511628	0.982142857142857	0.933333333333333	1	0.982142857142857	1	0.976744186046512	1	1	1	1	1	1	14	1	0	0	0	13	0	0	0	0	15	0	0	0	0	13
2265	1	1	1	1	1	1	1	1	1	1	1	1	1	1	1	15	0	0	0	0	13	0	0	0	0	15	0	0	0	0	13
2264	0.980975029726516	0.983333333333333	0.994186046511628	0.982142857142857	0.933333333333333	1	0.982142857142857	1	0.976744186046512	1	1	1	1	1	1	14	1	0	0	0	13	0	0	0	0	15	0	0	0	0	13
2263	1	1	1	1	1	1	1	1	1	1	1	1	1	1	1	15	0	0	0	0	13	0	0	0	0	15	0	0	0	0	13
2262	0.980975029726516	0.983333333333333	0.994186046511628	0.982142857142857	0.933333333333333	1	0.982142857142857	1	0.976744186046512	1	1	1	1	1	1	14	1	0	0	0	13	0	0	0	0	15	0	0	0	0	13
2261	0.980975029726516	0.983333333333333	0.994186046511628	0.982142857142857	0.933333333333333	1	0.982142857142857	1	0.976744186046512	1	1	1	1	1	1	14	1	0	0	0	13	0	0	0	0	15	0	0	0	0	13
2260	0.980975029726516	0.983333333333333	0.994186046511628	0.982142857142857	0.933333333333333	1	0.982142857142857	1	0.976744186046512	1	1	1	1	1	1	14	1	0	0	0	13	0	0	0	0	15	0	0	0	0	13
2259	0.980975029726516	0.983333333333333	0.994186046511628	0.982142857142857	0.933333333333333	1	0.982142857142857	1	0.976744186046512	1	1	1	1	1	1	14	1	0	0	0	13	0	0	0	0	15	0	0	0	0	13
2258	0.980975029726516	0.983333333333333	0.994186046511628	0.982142857142857	0.933333333333333	1	0.982142857142857	1	0.976744186046512	1	1	1	1	1	1	14	1	0	0	0	13	0	0	0	0	15	0	0	0	0	13
2257	1	1	1	1	1	1	1	1	1	1	1	1	1	1	1	15	0	0	0	0	13	0	0	0	0	15	0	0	0	0	13
2256	1	1	1	1	1	1	1	1	1	1	1	1	1	1	1	15	0	0	0	0	13	0	0	0	0	15	0	0	0	0	13
2255	0.980975029726516	0.983333333333333	0.994186046511628	0.982142857142857	0.933333333333333	1	0.982142857142857	1	0.976744186046512	1	1	1	1	1	1	14	1	0	0	0	13	0	0	0	0	15	0	0	0	0	13
2254	1	1	1	1	1	1	1	1	1	1	1	1	1	1	1	15	0	0	0	0	13	0	0	0	0	15	0	0	0	0	13
2253	0.980975029726516	0.983333333333333	0.994186046511628	0.982142857142857	0.933333333333333	1	0.982142857142857	1	0.976744186046512	1	1	1	1	1	1	14	1	0	0	0	13	0	0	0	0	15	0	0	0	0	13
2252	0.980975029726516	0.983333333333333	0.994186046511628	0.982142857142857	0.933333333333333	1	0.982142857142857	1	0.976744186046512	1	1	1	1	1	1	14	1	0	0	0	13	0	0	0	0	15	0	0	0	0	13
2251	0.980975029726516	0.983333333333333	0.994186046511628	0.982142857142857	0.933333333333333	1	0.982142857142857	1	0.976744186046512	1	1	1	1	1	1	14	1	0	0	0	13	0	0	0	0	15	0	0	0	0	13
2250	0.980975029726516	0.983333333333333	0.994186046511628	0.982142857142857	0.933333333333333	1	0.982142857142857	1	0.976744186046512	1	1	1	1	1	1	14	1	0	0	0	13	0	0	0	0	15	0	0	0	0	13
2249	1	1	1	1	1	1	1	1	1	1	1	1	1	1	1	15	0	0	0	0	13	0	0	0	0	15	0	0	0	0	13
2248	0.980975029726516	0.983333333333333	0.994186046511628	0.982142857142857	0.933333333333333	1	0.982142857142857	1	0.976744186046512	1	1	1	1	1	1	14	1	0	0	0	13	0	0	0	0	15	0	0	0	0	13
2247	0.980975029726516	0.983333333333333	0.994186046511628	0.982142857142857	0.933333333333333	1	0.982142857142857	1	0.976744186046512	1	1	1	1	1	1	14	1	0	0	0	13	0	0	0	0	15	0	0	0	0	13
2246	0.980975029726516	0.983333333333333	0.994186046511628	0.982142857142857	0.933333333333333	1	0.982142857142857	1	0.976744186046512	1	1	1	1	1	1	14	1	0	0	0	13	0	0	0	0	15	0	0	0	0	13
2245	0.980975029726516	0.983333333333333	0.994186046511628	0.982142857142857	0.933333333333333	1	0.982142857142857	1	0.976744186046512	1	1	1	1	1	1	14	1	0	0	0	13	0	0	0	0	15	0	0	0	0	13
2244	0.980975029726516	0.983333333333333	0.994186046511628	0.982142857142857	0.933333333333333	1	0.982142857142857	1	0.976744186046512	1	1	1	1	1	1	14	1	0	0	0	13	0	0	0	0	15	0	0	0	0	13
2243	0.980975029726516	0.983333333333333	0.994186046511628	0.982142857142857	0.933333333333333	1	0.982142857142857	1	0.976744186046512	1	1	1	1	1	1	14	1	0	0	0	13	0	0	0	0	15	0	0	0	0	13
2242	0.980975029726516	0.983333333333333	0.994186046511628	0.982142857142857	0.933333333333333	1	0.982142857142857	1	0.976744186046512	1	1	1	1	1	1	14	1	0	0	0	13	0	0	0	0	15	0	0	0	0	13
2241	0.980975029726516	0.983333333333333	0.994186046511628	0.982142857142857	0.933333333333333	1	0.982142857142857	1	0.976744186046512	1	1	1	1	1	1	14	1	0	0	0	13	0	0	0	0	15	0	0	0	0	13
2240	0.980975029726516	0.983333333333333	0.994186046511628	0.982142857142857	0.933333333333333	1	0.982142857142857	1	0.976744186046512	1	1	1	1	1	1	14	1	0	0	0	13	0	0	0	0	15	0	0	0	0	13
2239	0.980975029726516	0.983333333333333	0.994186046511628	0.982142857142857	0.933333333333333	1	0.982142857142857	1	0.976744186046512	1	1	1	1	1	1	14	1	0	0	0	13	0	0	0	0	15	0	0	0	0	13
2238	1	1	1	1	1	1	1	1	1	1	1	1	1	1	1	15	0	0	0	0	13	0	0	0	0	15	0	0	0	0	13
2237	0.980975029726516	0.983333333333333	0.994186046511628	0.982142857142857	0.933333333333333	1	0.982142857142857	1	0.976744186046512	1	1	1	1	1	1	14	1	0	0	0	13	0	0	0	0	15	0	0	0	0	13
2236	1	1	1	1	1	1	1	1	1	1	1	1	1	1	1	15	0	0	0	0	13	0	0	0	0	15	0	0	0	0	13
2235	0.980975029726516	0.983333333333333	0.994186046511628	0.982142857142857	0.933333333333333	1	0.982142857142857	1	0.976744186046512	1	1	1	1	1	1	14	1	0	0	0	13	0	0	0	0	15	0	0	0	0	13
2234	0.980975029726516	0.983333333333333	0.994186046511628	0.982142857142857	0.933333333333333	1	0.982142857142857	1	0.976744186046512	1	1	1	1	1	1	14	1	0	0	0	13	0	0	0	0	15	0	0	0	0	13
2233	1	1	1	1	1	1	1	1	1	1	1	1	1	1	1	15	0	0	0	0	13	0	0	0	0	15	0	0	0	0	13
2232	0.980975029726516	0.983333333333333	0.994186046511628	0.982142857142857	0.933333333333333	1	0.982142857142857	1	0.976744186046512	1	1	1	1	1	1	14	1	0	0	0	13	0	0	0	0	15	0	0	0	0	13
2231	1	1	1	1	1	1	1	1	1	1	1	1	1	1	1	15	0	0	0	0	13	0	0	0	0	15	0	0	0	0	13
2230	1	1	1	1	1	1	1	1	1	1	1	1	1	1	1	15	0	0	0	0	13	0	0	0	0	15	0	0	0	0	13
2229	0.980975029726516	0.983333333333333	0.994186046511628	0.982142857142857	0.933333333333333	1	0.982142857142857	1	0.976744186046512	1	1	1	1	1	1	14	1	0	0	0	13	0	0	0	0	15	0	0	0	0	13
2228	0.980975029726516	0.983333333333333	0.994186046511628	0.982142857142857	0.933333333333333	1	0.982142857142857	1	0.976744186046512	1	1	1	1	1	1	14	1	0	0	0	13	0	0	0	0	15	0	0	0	0	13
2227	0.980975029726516	0.983333333333333	0.994186046511628	0.982142857142857	0.933333333333333	1	0.982142857142857	1	0.976744186046512	1	1	1	1	1	1	14	1	0	0	0	13	0	0	0	0	15	0	0	0	0	13
2226	0.980975029726516	0.983333333333333	0.994186046511628	0.982142857142857	0.933333333333333	1	0.982142857142857	1	0.976744186046512	1	1	1	1	1	1	14	1	0	0	0	13	0	0	0	0	15	0	0	0	0	13
2225	0.980975029726516	0.983333333333333	0.994186046511628	0.982142857142857	0.933333333333333	1	0.982142857142857	1	0.976744186046512	1	1	1	1	1	1	14	1	0	0	0	13	0	0	0	0	15	0	0	0	0	13
2224	0.980975029726516	0.983333333333333	0.994186046511628	0.982142857142857	0.933333333333333	1	0.982142857142857	1	0.976744186046512	1	1	1	1	1	1	14	1	0	0	0	13	0	0	0	0	15	0	0	0	0	13
2223	1	1	1	1	1	1	1	1	1	1	1	1	1	1	1	15	0	0	0	0	13	0	0	0	0	15	0	0	0	0	13
2222	0.980975029726516	0.983333333333333	0.994186046511628	0.982142857142857	0.933333333333333	1	0.982142857142857	1	0.976744186046512	1	1	1	1	1	1	14	1	0	0	0	13	0	0	0	0	15	0	0	0	0	13
2221	1	1	1	1	1	1	1	1	1	1	1	1	1	1	1	15	0	0	0	0	13	0	0	0	0	15	0	0	0	0	13
2220	0.980975029726516	0.983333333333333	0.994186046511628	0.982142857142857	0.933333333333333	1	0.982142857142857	1	0.976744186046512	1	1	1	1	1	1	14	1	0	0	0	13	0	0	0	0	15	0	0	0	0	13
2219	0.980975029726516	0.983333333333333	0.994186046511628	0.982142857142857	0.933333333333333	1	0.982142857142857	1	0.976744186046512	1	1	1	1	1	1	14	1	0	0	0	13	0	0	0	0	15	0	0	0	0	13
2218	0.980975029726516	0.983333333333333	0.994186046511628	0.982142857142857	0.933333333333333	1	0.982142857142857	1	0.976744186046512	1	1	1	1	1	1	14	1	0	0	0	13	0	0	0	0	15	0	0	0	0	13
2217	1	1	1	1	1	1	1	1	1	1	1	1	1	1	1	15	0	0	0	0	13	0	0	0	0	15	0	0	0	0	13
2216	1	1	1	1	1	1	1	1	1	1	1	1	1	1	1	15	0	0	0	0	13	0	0	0	0	15	0	0	0	0	13
2215	0.980975029726516	0.983333333333333	0.994186046511628	0.982142857142857	0.933333333333333	1	0.982142857142857	1	0.976744186046512	1	1	1	1	1	1	14	1	0	0	0	13	0	0	0	0	15	0	0	0	0	13
2214	1	1	1	1	1	1	1	1	1	1	1	1	1	1	1	15	0	0	0	0	13	0	0	0	0	15	0	0	0	0	13
2213	0.980975029726516	0.983333333333333	0.994186046511628	0.982142857142857	0.933333333333333	1	0.982142857142857	1	0.976744186046512	1	1	1	1	1	1	14	1	0	0	0	13	0	0	0	0	15	0	0	0	0	13
2212	0.980975029726516	0.983333333333333	0.994186046511628	0.982142857142857	0.933333333333333	1	0.982142857142857	1	0.976744186046512	1	1	1	1	1	1	14	1	0	0	0	13	0	0	0	0	15	0	0	0	0	13
2211	1	1	1	1	1	1	1	1	1	1	1	1	1	1	1	15	0	0	0	0	13	0	0	0	0	15	0	0	0	0	13
2210	0.980975029726516	0.983333333333333	0.994186046511628	0.982142857142857	0.933333333333333	1	0.982142857142857	1	0.976744186046512	1	1	1	1	1	1	14	1	0	0	0	13	0	0	0	0	15	0	0	0	0	13
2209	1	1	1	1	1	1	1	1	1	1	1	1	1	1	1	15	0	0	0	0	13	0	0	0	0	15	0	0	0	0	13
2208	0.980975029726516	0.983333333333333	0.994186046511628	0.982142857142857	0.933333333333333	1	0.982142857142857	1	0.976744186046512	1	1	1	1	1	1	14	1	0	0	0	13	0	0	0	0	15	0	0	0	0	13
2207	1	1	1	1	1	1	1	1	1	1	1	1	1	1	1	15	0	0	0	0	13	0	0	0	0	15	0	0	0	0	13
2206	0.980975029726516	0.983333333333333	0.994186046511628	0.982142857142857	0.933333333333333	1	0.982142857142857	1	0.976744186046512	1	1	1	1	1	1	14	1	0	0	0	13	0	0	0	0	15	0	0	0	0	13
2205	0.980975029726516	0.983333333333333	0.994186046511628	0.982142857142857	0.933333333333333	1	0.982142857142857	1	0.976744186046512	1	1	1	1	1	1	14	1	0	0	0	13	0	0	0	0	15	0	0	0	0	13
2204	0.980975029726516	0.983333333333333	0.994186046511628	0.982142857142857	0.933333333333333	1	0.982142857142857	1	0.976744186046512	1	1	1	1	1	1	14	1	0	0	0	13	0	0	0	0	15	0	0	0	0	13
2203	0.980975029726516	0.983333333333333	0.994186046511628	0.982142857142857	0.933333333333333	1	0.982142857142857	1	0.976744186046512	1	1	1	1	1	1	14	1	0	0	0	13	0	0	0	0	15	0	0	0	0	13
2202	1	1	1	1	1	1	1	1	1	1	1	1	1	1	1	15	0	0	0	0	13	0	0	0	0	15	0	0	0	0	13
2201	1	1	1	1	1	1	1	1	1	1	1	1	1	1	1	15	0	0	0	0	13	0	0	0	0	15	0	0	0	0	13
2200	0.980975029726516	0.983333333333333	0.994186046511628	0.982142857142857	0.933333333333333	1	0.982142857142857	1	0.976744186046512	1	1	1	1	1	1	14	1	0	0	0	13	0	0	0	0	15	0	0	0	0	13
2199	0.980975029726516	0.983333333333333	0.994186046511628	0.982142857142857	0.933333333333333	1	0.982142857142857	1	0.976744186046512	1	1	1	1	1	1	14	1	0	0	0	13	0	0	0	0	15	0	0	0	0	13
2198	0.980975029726516	0.983333333333333	0.994186046511628	0.982142857142857	0.933333333333333	1	0.982142857142857	1	0.976744186046512	1	1	1	1	1	1	14	1	0	0	0	13	0	0	0	0	15	0	0	0	0	13
2197	0.980975029726516	0.983333333333333	0.994186046511628	0.982142857142857	0.933333333333333	1	0.982142857142857	1	0.976744186046512	1	1	1	1	1	1	14	1	0	0	0	13	0	0	0	0	15	0	0	0	0	13
2196	0.980975029726516	0.983333333333333	0.994186046511628	0.982142857142857	0.933333333333333	1	0.982142857142857	1	0.976744186046512	1	1	1	1	1	1	14	1	0	0	0	13	0	0	0	0	15	0	0	0	0	13
2195	1	1	1	1	1	1	1	1	1	1	1	1	1	1	1	15	0	0	0	0	13	0	0	0	0	15	0	0	0	0	13
2194	1	1	1	1	1	1	1	1	1	1	1	1	1	1	1	15	0	0	0	0	13	0	0	0	0	15	0	0	0	0	13
2193	1	1	1	1	1	1	1	1	1	1	1	1	1	1	1	15	0	0	0	0	13	0	0	0	0	15	0	0	0	0	13
2192	0.980975029726516	0.983333333333333	0.994186046511628	0.982142857142857	0.933333333333333	1	0.982142857142857	1	0.976744186046512	1	1	1	1	1	1	14	1	0	0	0	13	0	0	0	0	15	0	0	0	0	13
2191	1	1	1	1	1	1	1	1	1	1	1	1	1	1	1	15	0	0	0	0	13	0	0	0	0	15	0	0	0	0	13
2190	1	1	1	1	1	1	1	1	1	1	1	1	1	1	1	15	0	0	0	0	13	0	0	0	0	15	0	0	0	0	13
2189	1	1	1	1	1	1	1	1	1	1	1	1	1	1	1	15	0	0	0	0	13	0	0	0	0	15	0	0	0	0	13
2188	0.980975029726516	0.983333333333333	0.994186046511628	0.982142857142857	0.933333333333333	1	0.982142857142857	1	0.976744186046512	1	1	1	1	1	1	14	1	0	0	0	13	0	0	0	0	15	0	0	0	0	13
2187	0.980975029726516	0.983333333333333	0.994186046511628	0.982142857142857	0.933333333333333	1	0.982142857142857	1	0.976744186046512	1	1	1	1	1	1	14	1	0	0	0	13	0	0	0	0	15	0	0	0	0	13
2186	0.980975029726516	0.983333333333333	0.994186046511628	0.982142857142857	0.933333333333333	1	0.982142857142857	1	0.976744186046512	1	1	1	1	1	1	14	1	0	0	0	13	0	0	0	0	15	0	0	0	0	13
2185	0.980975029726516	0.983333333333333	0.994186046511628	0.982142857142857	0.933333333333333	1	0.982142857142857	1	0.976744186046512	1	1	1	1	1	1	14	1	0	0	0	13	0	0	0	0	15	0	0	0	0	13
2184	1	1	1	1	1	1	1	1	1	1	1	1	1	1	1	15	0	0	0	0	13	0	0	0	0	15	0	0	0	0	13
2183	0.980975029726516	0.983333333333333	0.994186046511628	0.982142857142857	0.933333333333333	1	0.982142857142857	1	0.976744186046512	1	1	1	1	1	1	14	1	0	0	0	13	0	0	0	0	15	0	0	0	0	13
2182	1	1	1	1	1	1	1	1	1	1	1	1	1	1	1	15	0	0	0	0	13	0	0	0	0	15	0	0	0	0	13
2181	1	1	1	1	1	1	1	1	1	1	1	1	1	1	1	15	0	0	0	0	13	0	0	0	0	15	0	0	0	0	13
2180	0.980975029726516	0.983333333333333	0.994186046511628	0.982142857142857	0.933333333333333	1	0.982142857142857	1	0.976744186046512	1	1	1	1	1	1	14	1	0	0	0	13	0	0	0	0	15	0	0	0	0	13
2179	1	1	1	1	1	1	1	1	1	1	1	1	1	1	1	15	0	0	0	0	13	0	0	0	0	15	0	0	0	0	13
2178	1	1	1	1	1	1	1	1	1	1	1	1	1	1	1	15	0	0	0	0	13	0	0	0	0	15	0	0	0	0	13
2177	1	1	1	1	1	1	1	1	1	1	1	1	1	1	1	15	0	0	0	0	13	0	0	0	0	15	0	0	0	0	13
2176	0.980975029726516	0.983333333333333	0.994186046511628	0.982142857142857	0.933333333333333	1	0.982142857142857	1	0.976744186046512	1	1	1	1	1	1	14	1	0	0	0	13	0	0	0	0	15	0	0	0	0	13
2175	0.980975029726516	0.983333333333333	0.994186046511628	0.982142857142857	0.933333333333333	1	0.982142857142857	1	0.976744186046512	1	1	1	1	1	1	14	1	0	0	0	13	0	0	0	0	15	0	0	0	0	13
2174	0.980975029726516	0.983333333333333	0.994186046511628	0.982142857142857	0.933333333333333	1	0.982142857142857	1	0.976744186046512	1	1	1	1	1	1	14	1	0	0	0	13	0	0	0	0	15	0	0	0	0	13
2173	0.980975029726516	0.983333333333333	0.994186046511628	0.982142857142857	0.933333333333333	1	0.982142857142857	1	0.976744186046512	1	1	1	1	1	1	14	1	0	0	0	13	0	0	0	0	15	0	0	0	0	13
2172	0.980975029726516	0.983333333333333	0.994186046511628	0.982142857142857	0.933333333333333	1	0.982142857142857	1	0.976744186046512	1	1	1	1	1	1	14	1	0	0	0	13	0	0	0	0	15	0	0	0	0	13
2171	0.980975029726516	0.983333333333333	0.994186046511628	0.982142857142857	0.933333333333333	1	0.982142857142857	1	0.976744186046512	1	1	1	1	1	1	14	1	0	0	0	13	0	0	0	0	15	0	0	0	0	13
2170	1	1	1	1	1	1	1	1	1	1	1	1	1	1	1	15	0	0	0	0	13	0	0	0	0	15	0	0	0	0	13
2169	1	1	1	1	1	1	1	1	1	1	1	1	1	1	1	15	0	0	0	0	13	0	0	0	0	15	0	0	0	0	13
2168	0.980975029726516	0.983333333333333	0.994186046511628	0.982142857142857	0.933333333333333	1	0.982142857142857	1	0.976744186046512	1	1	1	1	1	1	14	1	0	0	0	13	0	0	0	0	15	0	0	0	0	13
2167	0.980975029726516	0.983333333333333	0.994186046511628	0.982142857142857	0.933333333333333	1	0.982142857142857	1	0.976744186046512	1	1	1	1	1	1	14	1	0	0	0	13	0	0	0	0	15	0	0	0	0	13
2166	1	1	1	1	1	1	1	1	1	1	1	1	1	1	1	15	0	0	0	0	13	0	0	0	0	15	0	0	0	0	13
2165	1	1	1	1	1	1	1	1	1	1	1	1	1	1	1	15	0	0	0	0	13	0	0	0	0	15	0	0	0	0	13
2164	0.980975029726516	0.983333333333333	0.994186046511628	0.982142857142857	0.933333333333333	1	0.982142857142857	1	0.976744186046512	1	1	1	1	1	1	14	1	0	0	0	13	0	0	0	0	15	0	0	0	0	13
2163	0.980975029726516	0.983333333333333	0.994186046511628	0.982142857142857	0.933333333333333	1	0.982142857142857	1	0.976744186046512	1	1	1	1	1	1	14	1	0	0	0	13	0	0	0	0	15	0	0	0	0	13
2162	1	1	1	1	1	1	1	1	1	1	1	1	1	1	1	15	0	0	0	0	13	0	0	0	0	15	0	0	0	0	13
2161	1	1	1	1	1	1	1	1	1	1	1	1	1	1	1	15	0	0	0	0	13	0	0	0	0	15	0	0	0	0	13
2160	0.980975029726516	0.983333333333333	0.994186046511628	0.982142857142857	0.933333333333333	1	0.982142857142857	1	0.976744186046512	1	1	1	1	1	1	14	1	0	0	0	13	0	0	0	0	15	0	0	0	0	13
2159	1	1	1	1	1	1	1	1	1	1	1	1	1	1	1	15	0	0	0	0	13	0	0	0	0	15	0	0	0	0	13
2158	0.980975029726516	0.983333333333333	0.994186046511628	0.982142857142857	0.933333333333333	1	0.982142857142857	1	0.976744186046512	1	1	1	1	1	1	14	1	0	0	0	13	0	0	0	0	15	0	0	0	0	13
2157	1	1	1	1	1	1	1	1	1	1	1	1	1	1	1	15	0	0	0	0	13	0	0	0	0	15	0	0	0	0	13
2156	0.980975029726516	0.983333333333333	0.994186046511628	0.982142857142857	0.933333333333333	1	0.982142857142857	1	0.976744186046512	1	1	1	1	1	1	14	1	0	0	0	13	0	0	0	0	15	0	0	0	0	13
2155	0.980975029726516	0.983333333333333	0.994186046511628	0.982142857142857	0.933333333333333	1	0.982142857142857	1	0.976744186046512	1	1	1	1	1	1	14	1	0	0	0	13	0	0	0	0	15	0	0	0	0	13
2154	1	1	1	1	1	1	1	1	1	1	1	1	1	1	1	15	0	0	0	0	13	0	0	0	0	15	0	0	0	0	13
2153	0.980975029726516	0.983333333333333	0.994186046511628	0.982142857142857	0.933333333333333	1	0.982142857142857	1	0.976744186046512	1	1	1	1	1	1	14	1	0	0	0	13	0	0	0	0	15	0	0	0	0	13
2152	0.980975029726516	0.983333333333333	0.994186046511628	0.982142857142857	0.933333333333333	1	0.982142857142857	1	0.976744186046512	1	1	1	1	1	1	14	1	0	0	0	13	0	0	0	0	15	0	0	0	0	13
2151	1	1	1	1	1	1	1	1	1	1	1	1	1	1	1	15	0	0	0	0	13	0	0	0	0	15	0	0	0	0	13
2150	1	1	1	1	1	1	1	1	1	1	1	1	1	1	1	15	0	0	0	0	13	0	0	0	0	15	0	0	0	0	13
2149	1	1	1	1	1	1	1	1	1	1	1	1	1	1	1	15	0	0	0	0	13	0	0	0	0	15	0	0	0	0	13
2148	0.980975029726516	0.983333333333333	0.994186046511628	0.982142857142857	0.933333333333333	1	0.982142857142857	1	0.976744186046512	1	1	1	1	1	1	14	1	0	0	0	13	0	0	0	0	15	0	0	0	0	13
2147	1	1	1	1	1	1	1	1	1	1	1	1	1	1	1	15	0	0	0	0	13	0	0	0	0	15	0	0	0	0	13
2146	1	1	1	1	1	1	1	1	1	1	1	1	1	1	1	15	0	0	0	0	13	0	0	0	0	15	0	0	0	0	13
2145	1	1	1	1	1	1	1	1	1	1	1	1	1	1	1	15	0	0	0	0	13	0	0	0	0	15	0	0	0	0	13
2144	1	1	1	1	1	1	1	1	1	1	1	1	1	1	1	15	0	0	0	0	13	0	0	0	0	15	0	0	0	0	13
2143	1	1	1	1	1	1	1	1	1	1	1	1	1	1	1	15	0	0	0	0	13	0	0	0	0	15	0	0	0	0	13
2142	0.980975029726516	0.983333333333333	0.994186046511628	0.982142857142857	0.933333333333333	1	0.982142857142857	1	0.976744186046512	1	1	1	1	1	1	14	1	0	0	0	13	0	0	0	0	15	0	0	0	0	13
2141	0.980975029726516	0.983333333333333	0.994186046511628	0.982142857142857	0.933333333333333	1	0.982142857142857	1	0.976744186046512	1	1	1	1	1	1	14	1	0	0	0	13	0	0	0	0	15	0	0	0	0	13
2140	1	1	1	1	1	1	1	1	1	1	1	1	1	1	1	15	0	0	0	0	13	0	0	0	0	15	0	0	0	0	13
2139	0.980975029726516	0.983333333333333	0.994186046511628	0.982142857142857	0.933333333333333	1	0.982142857142857	1	0.976744186046512	1	1	1	1	1	1	14	1	0	0	0	13	0	0	0	0	15	0	0	0	0	13
2138	0.980975029726516	0.983333333333333	0.994186046511628	0.982142857142857	0.933333333333333	1	0.982142857142857	1	0.976744186046512	1	1	1	1	1	1	14	1	0	0	0	13	0	0	0	0	15	0	0	0	0	13
2137	0.980975029726516	0.983333333333333	0.994186046511628	0.982142857142857	0.933333333333333	1	0.982142857142857	1	0.976744186046512	1	1	1	1	1	1	14	1	0	0	0	13	0	0	0	0	15	0	0	0	0	13
2136	1	1	1	1	1	1	1	1	1	1	1	1	1	1	1	15	0	0	0	0	13	0	0	0	0	15	0	0	0	0	13
2135	0.980975029726516	0.983333333333333	0.994186046511628	0.982142857142857	0.933333333333333	1	0.982142857142857	1	0.976744186046512	1	1	1	1	1	1	14	1	0	0	0	13	0	0	0	0	15	0	0	0	0	13
2134	0.980975029726516	0.983333333333333	0.994186046511628	0.982142857142857	0.933333333333333	1	0.982142857142857	1	0.976744186046512	1	1	1	1	1	1	14	1	0	0	0	13	0	0	0	0	15	0	0	0	0	13
2133	0.980975029726516	0.983333333333333	0.994186046511628	0.982142857142857	0.933333333333333	1	0.982142857142857	1	0.976744186046512	1	1	1	1	1	1	14	1	0	0	0	13	0	0	0	0	15	0	0	0	0	13
2132	0.980975029726516	0.983333333333333	0.994186046511628	0.982142857142857	0.933333333333333	1	0.982142857142857	1	0.976744186046512	1	1	1	1	1	1	14	1	0	0	0	13	0	0	0	0	15	0	0	0	0	13
2131	0.980975029726516	0.983333333333333	0.994186046511628	0.982142857142857	0.933333333333333	1	0.982142857142857	1	0.976744186046512	1	1	1	1	1	1	14	1	0	0	0	13	0	0	0	0	15	0	0	0	0	13
2130	0.980975029726516	0.983333333333333	0.994186046511628	0.982142857142857	0.933333333333333	1	0.982142857142857	1	0.976744186046512	1	1	1	1	1	1	14	1	0	0	0	13	0	0	0	0	15	0	0	0	0	13
2129	1	1	1	1	1	1	1	1	1	1	1	1	1	1	1	15	0	0	0	0	13	0	0	0	0	15	0	0	0	0	13
2128	1	1	1	1	1	1	1	1	1	1	1	1	1	1	1	15	0	0	0	0	13	0	0	0	0	15	0	0	0	0	13
2127	1	1	1	1	1	1	1	1	1	1	1	1	1	1	1	15	0	0	0	0	13	0	0	0	0	15	0	0	0	0	13
2126	0.980975029726516	0.983333333333333	0.994186046511628	0.982142857142857	0.933333333333333	1	0.982142857142857	1	0.976744186046512	1	1	1	1	1	1	14	1	0	0	0	13	0	0	0	0	15	0	0	0	0	13
2125	1	1	1	1	1	1	1	1	1	1	1	1	1	1	1	15	0	0	0	0	13	0	0	0	0	15	0	0	0	0	13
2124	1	1	1	1	1	1	1	1	1	1	1	1	1	1	1	15	0	0	0	0	13	0	0	0	0	15	0	0	0	0	13
2123	1	1	1	1	1	1	1	1	1	1	1	1	1	1	1	15	0	0	0	0	13	0	0	0	0	15	0	0	0	0	13
2122	0.980975029726516	0.983333333333333	0.994186046511628	0.982142857142857	0.933333333333333	1	0.982142857142857	1	0.976744186046512	1	1	1	1	1	1	14	1	0	0	0	13	0	0	0	0	15	0	0	0	0	13
2121	1	1	1	1	1	1	1	1	1	1	1	1	1	1	1	15	0	0	0	0	13	0	0	0	0	15	0	0	0	0	13
2120	0.980975029726516	0.983333333333333	0.994186046511628	0.982142857142857	0.933333333333333	1	0.982142857142857	1	0.976744186046512	1	1	1	1	1	1	14	1	0	0	0	13	0	0	0	0	15	0	0	0	0	13
2119	1	1	1	1	1	1	1	1	1	1	1	1	1	1	1	15	0	0	0	0	13	0	0	0	0	15	0	0	0	0	13
2118	1	1	1	1	1	1	1	1	1	1	1	1	1	1	1	15	0	0	0	0	13	0	0	0	0	15	0	0	0	0	13
2117	1	1	1	1	1	1	1	1	1	1	1	1	1	1	1	15	0	0	0	0	13	0	0	0	0	15	0	0	0	0	13
2116	0.980975029726516	0.983333333333333	0.994186046511628	0.982142857142857	0.933333333333333	1	0.982142857142857	1	0.976744186046512	1	1	1	1	1	1	14	1	0	0	0	13	0	0	0	0	15	0	0	0	0	13
2115	1	1	1	1	1	1	1	1	1	1	1	1	1	1	1	15	0	0	0	0	13	0	0	0	0	15	0	0	0	0	13
2114	1	1	1	1	1	1	1	1	1	1	1	1	1	1	1	15	0	0	0	0	13	0	0	0	0	15	0	0	0	0	13
2113	0.980975029726516	0.983333333333333	0.994186046511628	0.982142857142857	0.933333333333333	1	0.982142857142857	1	0.976744186046512	1	1	1	1	1	1	14	1	0	0	0	13	0	0	0	0	15	0	0	0	0	13
2112	1	1	1	1	1	1	1	1	1	1	1	1	1	1	1	15	0	0	0	0	13	0	0	0	0	15	0	0	0	0	13
2111	0.980975029726516	0.983333333333333	0.994186046511628	0.982142857142857	0.933333333333333	1	0.982142857142857	1	0.976744186046512	1	1	1	1	1	1	14	1	0	0	0	13	0	0	0	0	15	0	0	0	0	13
2110	0.980975029726516	0.983333333333333	0.994186046511628	0.982142857142857	0.933333333333333	1	0.982142857142857	1	0.976744186046512	1	1	1	1	1	1	14	1	0	0	0	13	0	0	0	0	15	0	0	0	0	13
2109	1	1	1	1	1	1	1	1	1	1	1	1	1	1	1	15	0	0	0	0	13	0	0	0	0	15	0	0	0	0	13
2108	1	1	1	1	1	1	1	1	1	1	1	1	1	1	1	15	0	0	0	0	13	0	0	0	0	15	0	0	0	0	13
2107	0.980975029726516	0.983333333333333	0.994186046511628	0.982142857142857	0.933333333333333	1	0.982142857142857	1	0.976744186046512	1	1	1	1	1	1	14	1	0	0	0	13	0	0	0	0	15	0	0	0	0	13
2106	1	1	1	1	1	1	1	1	1	1	1	1	1	1	1	15	0	0	0	0	13	0	0	0	0	15	0	0	0	0	13
2105	1	1	1	1	1	1	1	1	1	1	1	1	1	1	1	15	0	0	0	0	13	0	0	0	0	15	0	0	0	0	13
2104	1	1	1	1	1	1	1	1	1	1	1	1	1	1	1	15	0	0	0	0	13	0	0	0	0	15	0	0	0	0	13
2103	1	1	1	1	1	1	1	1	1	1	1	1	1	1	1	15	0	0	0	0	13	0	0	0	0	15	0	0	0	0	13
2102	0.980975029726516	0.983333333333333	0.994186046511628	0.982142857142857	0.933333333333333	1	0.982142857142857	1	0.976744186046512	1	1	1	1	1	1	14	1	0	0	0	13	0	0	0	0	15	0	0	0	0	13
2101	0.980975029726516	0.983333333333333	0.994186046511628	0.982142857142857	0.933333333333333	1	0.982142857142857	1	0.976744186046512	1	1	1	1	1	1	14	1	0	0	0	13	0	0	0	0	15	0	0	0	0	13
2100	0.980975029726516	0.983333333333333	0.994186046511628	0.982142857142857	0.933333333333333	1	0.982142857142857	1	0.976744186046512	1	1	1	1	1	1	14	1	0	0	0	13	0	0	0	0	15	0	0	0	0	13
2099	0.980975029726516	0.983333333333333	0.994186046511628	0.982142857142857	0.933333333333333	1	0.982142857142857	1	0.976744186046512	1	1	1	1	1	1	14	1	0	0	0	13	0	0	0	0	15	0	0	0	0	13
2098	1	1	1	1	1	1	1	1	1	1	1	1	1	1	1	15	0	0	0	0	13	0	0	0	0	15	0	0	0	0	13
2097	0.980975029726516	0.983333333333333	0.994186046511628	0.982142857142857	0.933333333333333	1	0.982142857142857	1	0.976744186046512	1	1	1	1	1	1	14	1	0	0	0	13	0	0	0	0	15	0	0	0	0	13
2096	1	1	1	1	1	1	1	1	1	1	1	1	1	1	1	15	0	0	0	0	13	0	0	0	0	15	0	0	0	0	13
2095	1	1	1	1	1	1	1	1	1	1	1	1	1	1	1	15	0	0	0	0	13	0	0	0	0	15	0	0	0	0	13
2094	1	1	1	1	1	1	1	1	1	1	1	1	1	1	1	15	0	0	0	0	13	0	0	0	0	15	0	0	0	0	13
2093	1	1	1	1	1	1	1	1	1	1	1	1	1	1	1	15	0	0	0	0	13	0	0	0	0	15	0	0	0	0	13
2092	1	1	1	1	1	1	1	1	1	1	1	1	1	1	1	15	0	0	0	0	13	0	0	0	0	15	0	0	0	0	13
2091	0.980975029726516	0.983333333333333	0.994186046511628	0.982142857142857	0.933333333333333	1	0.982142857142857	1	0.976744186046512	1	1	1	1	1	1	14	1	0	0	0	13	0	0	0	0	15	0	0	0	0	13
2090	0.980975029726516	0.983333333333333	0.994186046511628	0.982142857142857	0.933333333333333	1	0.982142857142857	1	0.976744186046512	1	1	1	1	1	1	14	1	0	0	0	13	0	0	0	0	15	0	0	0	0	13
2089	0.980975029726516	0.983333333333333	0.994186046511628	0.982142857142857	0.933333333333333	1	0.982142857142857	1	0.976744186046512	1	1	1	1	1	1	14	1	0	0	0	13	0	0	0	0	15	0	0	0	0	13
2088	1	1	1	1	1	1	1	1	1	1	1	1	1	1	1	15	0	0	0	0	13	0	0	0	0	15	0	0	0	0	13
2087	1	1	1	1	1	1	1	1	1	1	1	1	1	1	1	15	0	0	0	0	13	0	0	0	0	15	0	0	0	0	13
2086	1	1	1	1	1	1	1	1	1	1	1	1	1	1	1	15	0	0	0	0	13	0	0	0	0	15	0	0	0	0	13
2085	0.980975029726516	0.983333333333333	0.994186046511628	0.982142857142857	0.933333333333333	1	0.982142857142857	1	0.976744186046512	1	1	1	1	1	1	14	1	0	0	0	13	0	0	0	0	15	0	0	0	0	13
2084	0.980975029726516	0.983333333333333	0.994186046511628	0.982142857142857	0.933333333333333	1	0.982142857142857	1	0.976744186046512	1	1	1	1	1	1	14	1	0	0	0	13	0	0	0	0	15	0	0	0	0	13
2083	1	1	1	1	1	1	1	1	1	1	1	1	1	1	1	15	0	0	0	0	13	0	0	0	0	15	0	0	0	0	13
2082	0.980975029726516	0.983333333333333	0.994186046511628	0.982142857142857	0.933333333333333	1	0.982142857142857	1	0.976744186046512	1	1	1	1	1	1	14	1	0	0	0	13	0	0	0	0	15	0	0	0	0	13
2081	1	1	1	1	1	1	1	1	1	1	1	1	1	1	1	15	0	0	0	0	13	0	0	0	0	15	0	0	0	0	13
2080	0.980975029726516	0.983333333333333	0.994186046511628	0.982142857142857	0.933333333333333	1	0.982142857142857	1	0.976744186046512	1	1	1	1	1	1	14	1	0	0	0	13	0	0	0	0	15	0	0	0	0	13
2079	1	1	1	1	1	1	1	1	1	1	1	1	1	1	1	15	0	0	0	0	13	0	0	0	0	15	0	0	0	0	13
2078	0.980975029726516	0.983333333333333	0.994186046511628	0.982142857142857	0.933333333333333	1	0.982142857142857	1	0.976744186046512	1	1	1	1	1	1	14	1	0	0	0	13	0	0	0	0	15	0	0	0	0	13
2077	1	1	1	1	1	1	1	1	1	1	1	1	1	1	1	15	0	0	0	0	13	0	0	0	0	15	0	0	0	0	13
2076	1	1	1	1	1	1	1	1	1	1	1	1	1	1	1	15	0	0	0	0	13	0	0	0	0	15	0	0	0	0	13
2075	0.980975029726516	0.983333333333333	0.994186046511628	0.982142857142857	0.933333333333333	1	0.982142857142857	1	0.976744186046512	1	1	1	1	1	1	14	1	0	0	0	13	0	0	0	0	15	0	0	0	0	13
2074	1	1	1	1	1	1	1	1	1	1	1	1	1	1	1	15	0	0	0	0	13	0	0	0	0	15	0	0	0	0	13
2073	0.980975029726516	0.983333333333333	0.994186046511628	0.982142857142857	0.933333333333333	1	0.982142857142857	1	0.976744186046512	1	1	1	1	1	1	14	1	0	0	0	13	0	0	0	0	15	0	0	0	0	13
2072	1	1	1	1	1	1	1	1	1	1	1	1	1	1	1	15	0	0	0	0	13	0	0	0	0	15	0	0	0	0	13
2071	0.980975029726516	0.983333333333333	0.994186046511628	0.982142857142857	0.933333333333333	1	0.982142857142857	1	0.976744186046512	1	1	1	1	1	1	14	1	0	0	0	13	0	0	0	0	15	0	0	0	0	13
2070	0.980975029726516	0.983333333333333	0.994186046511628	0.982142857142857	0.933333333333333	1	0.982142857142857	1	0.976744186046512	1	1	1	1	1	1	14	1	0	0	0	13	0	0	0	0	15	0	0	0	0	13
2069	1	1	1	1	1	1	1	1	1	1	1	1	1	1	1	15	0	0	0	0	13	0	0	0	0	15	0	0	0	0	13
2068	0.980975029726516	0.983333333333333	0.994186046511628	0.982142857142857	0.933333333333333	1	0.982142857142857	1	0.976744186046512	1	1	1	1	1	1	14	1	0	0	0	13	0	0	0	0	15	0	0	0	0	13
2067	1	1	1	1	1	1	1	1	1	1	1	1	1	1	1	15	0	0	0	0	13	0	0	0	0	15	0	0	0	0	13
2066	0.980975029726516	0.983333333333333	0.994186046511628	0.982142857142857	0.933333333333333	1	0.982142857142857	1	0.976744186046512	1	1	1	1	1	1	14	1	0	0	0	13	0	0	0	0	15	0	0	0	0	13
2065	1	1	1	1	1	1	1	1	1	1	1	1	1	1	1	15	0	0	0	0	13	0	0	0	0	15	0	0	0	0	13
2064	0.980975029726516	0.983333333333333	0.994186046511628	0.982142857142857	0.933333333333333	1	0.982142857142857	1	0.976744186046512	1	1	1	1	1	1	14	1	0	0	0	13	0	0	0	0	15	0	0	0	0	13
2063	1	1	1	1	1	1	1	1	1	1	1	1	1	1	1	15	0	0	0	0	13	0	0	0	0	15	0	0	0	0	13
2062	0.980975029726516	0.983333333333333	0.994186046511628	0.982142857142857	0.933333333333333	1	0.982142857142857	1	0.976744186046512	1	1	1	1	1	1	14	1	0	0	0	13	0	0	0	0	15	0	0	0	0	13
2061	0.980975029726516	0.983333333333333	0.994186046511628	0.982142857142857	0.933333333333333	1	0.982142857142857	1	0.976744186046512	1	1	1	1	1	1	14	1	0	0	0	13	0	0	0	0	15	0	0	0	0	13
2060	1	1	1	1	1	1	1	1	1	1	1	1	1	1	1	15	0	0	0	0	13	0	0	0	0	15	0	0	0	0	13
2059	1	1	1	1	1	1	1	1	1	1	1	1	1	1	1	15	0	0	0	0	13	0	0	0	0	15	0	0	0	0	13
2058	1	1	1	1	1	1	1	1	1	1	1	1	1	1	1	15	0	0	0	0	13	0	0	0	0	15	0	0	0	0	13
2057	0.980975029726516	0.983333333333333	0.994186046511628	0.982142857142857	0.933333333333333	1	0.982142857142857	1	0.976744186046512	1	1	1	1	1	1	14	1	0	0	0	13	0	0	0	0	15	0	0	0	0	13
2056	1	1	1	1	1	1	1	1	1	1	1	1	1	1	1	15	0	0	0	0	13	0	0	0	0	15	0	0	0	0	13
2055	0.980975029726516	0.983333333333333	0.994186046511628	0.982142857142857	0.933333333333333	1	0.982142857142857	1	0.976744186046512	1	1	1	1	1	1	14	1	0	0	0	13	0	0	0	0	15	0	0	0	0	13
2054	1	1	1	1	1	1	1	1	1	1	1	1	1	1	1	15	0	0	0	0	13	0	0	0	0	15	0	0	0	0	13
2053	0.980975029726516	0.983333333333333	0.994186046511628	0.982142857142857	0.933333333333333	1	0.982142857142857	1	0.976744186046512	1	1	1	1	1	1	14	1	0	0	0	13	0	0	0	0	15	0	0	0	0	13
2052	0.980975029726516	0.983333333333333	0.994186046511628	0.982142857142857	0.933333333333333	1	0.982142857142857	1	0.976744186046512	1	1	1	1	1	1	14	1	0	0	0	13	0	0	0	0	15	0	0	0	0	13
2051	1	1	1	1	1	1	1	1	1	1	1	1	1	1	1	15	0	0	0	0	13	0	0	0	0	15	0	0	0	0	13
2050	0.980975029726516	0.983333333333333	0.994186046511628	0.982142857142857	0.933333333333333	1	0.982142857142857	1	0.976744186046512	1	1	1	1	1	1	14	1	0	0	0	13	0	0	0	0	15	0	0	0	0	13
2049	0.980975029726516	0.983333333333333	0.994186046511628	0.982142857142857	0.933333333333333	1	0.982142857142857	1	0.976744186046512	1	1	1	1	1	1	14	1	0	0	0	13	0	0	0	0	15	0	0	0	0	13
2048	0.980975029726516	0.983333333333333	0.994186046511628	0.982142857142857	0.933333333333333	1	0.982142857142857	1	0.976744186046512	1	1	1	1	1	1	14	1	0	0	0	13	0	0	0	0	15	0	0	0	0	13
2047	1	1	1	1	1	1	1	1	1	1	1	1	1	1	1	15	0	0	0	0	13	0	0	0	0	15	0	0	0	0	13
2046	0.980975029726516	0.983333333333333	0.994186046511628	0.982142857142857	0.933333333333333	1	0.982142857142857	1	0.976744186046512	1	1	1	1	1	1	14	1	0	0	0	13	0	0	0	0	15	0	0	0	0	13
2045	1	1	1	1	1	1	1	1	1	1	1	1	1	1	1	15	0	0	0	0	13	0	0	0	0	15	0	0	0	0	13
2044	1	1	1	1	1	1	1	1	1	1	1	1	1	1	1	15	0	0	0	0	13	0	0	0	0	15	0	0	0	0	13
2043	0.980975029726516	0.983333333333333	0.994186046511628	0.982142857142857	0.933333333333333	1	0.982142857142857	1	0.976744186046512	1	1	1	1	1	1	14	1	0	0	0	13	0	0	0	0	15	0	0	0	0	13
2042	1	1	1	1	1	1	1	1	1	1	1	1	1	1	1	15	0	0	0	0	13	0	0	0	0	15	0	0	0	0	13
2041	1	1	1	1	1	1	1	1	1	1	1	1	1	1	1	15	0	0	0	0	13	0	0	0	0	15	0	0	0	0	13
2040	0.980975029726516	0.983333333333333	0.994186046511628	0.982142857142857	0.933333333333333	1	0.982142857142857	1	0.976744186046512	1	1	1	1	1	1	14	1	0	0	0	13	0	0	0	0	15	0	0	0	0	13
2039	1	1	1	1	1	1	1	1	1	1	1	1	1	1	1	15	0	0	0	0	13	0	0	0	0	15	0	0	0	0	13
2038	0.980975029726516	0.983333333333333	0.994186046511628	0.982142857142857	0.933333333333333	1	0.982142857142857	1	0.976744186046512	1	1	1	1	1	1	14	1	0	0	0	13	0	0	0	0	15	0	0	0	0	13
2037	1	1	1	1	1	1	1	1	1	1	1	1	1	1	1	15	0	0	0	0	13	0	0	0	0	15	0	0	0	0	13
2036	1	1	1	1	1	1	1	1	1	1	1	1	1	1	1	15	0	0	0	0	13	0	0	0	0	15	0	0	0	0	13
2035	1	1	1	1	1	1	1	1	1	1	1	1	1	1	1	15	0	0	0	0	13	0	0	0	0	15	0	0	0	0	13
2034	1	1	1	1	1	1	1	1	1	1	1	1	1	1	1	15	0	0	0	0	13	0	0	0	0	15	0	0	0	0	13
2033	1	1	1	1	1	1	1	1	1	1	1	1	1	1	1	15	0	0	0	0	13	0	0	0	0	15	0	0	0	0	13
2032	0.980975029726516	0.983333333333333	0.994186046511628	0.982142857142857	0.933333333333333	1	0.982142857142857	1	0.976744186046512	1	1	1	1	1	1	14	1	0	0	0	13	0	0	0	0	15	0	0	0	0	13
2031	0.980975029726516	0.983333333333333	0.994186046511628	0.982142857142857	0.933333333333333	1	0.982142857142857	1	0.976744186046512	1	1	1	1	1	1	14	1	0	0	0	13	0	0	0	0	15	0	0	0	0	13
2030	1	1	1	1	1	1	1	1	1	1	1	1	1	1	1	15	0	0	0	0	13	0	0	0	0	15	0	0	0	0	13
2029	0.980975029726516	0.983333333333333	0.994186046511628	0.982142857142857	0.933333333333333	1	0.982142857142857	1	0.976744186046512	1	1	1	1	1	1	14	1	0	0	0	13	0	0	0	0	15	0	0	0	0	13
2028	0.980975029726516	0.983333333333333	0.994186046511628	0.982142857142857	0.933333333333333	1	0.982142857142857	1	0.976744186046512	1	1	1	1	1	1	14	1	0	0	0	13	0	0	0	0	15	0	0	0	0	13
2027	0.980975029726516	0.983333333333333	0.994186046511628	0.982142857142857	0.933333333333333	1	0.982142857142857	1	0.976744186046512	1	1	1	1	1	1	14	1	0	0	0	13	0	0	0	0	15	0	0	0	0	13
2026	1	1	1	1	1	1	1	1	1	1	1	1	1	1	1	15	0	0	0	0	13	0	0	0	0	15	0	0	0	0	13
2025	1	1	1	1	1	1	1	1	1	1	1	1	1	1	1	15	0	0	0	0	13	0	0	0	0	15	0	0	0	0	13
2024	1	1	1	1	1	1	1	1	1	1	1	1	1	1	1	15	0	0	0	0	13	0	0	0	0	15	0	0	0	0	13
2023	1	1	1	1	1	1	1	1	1	1	1	1	1	1	1	15	0	0	0	0	13	0	0	0	0	15	0	0	0	0	13
2022	1	1	1	1	1	1	1	1	1	1	1	1	1	1	1	15	0	0	0	0	13	0	0	0	0	15	0	0	0	0	13
2021	0.980975029726516	0.983333333333333	0.994186046511628	0.982142857142857	0.933333333333333	1	0.982142857142857	1	0.976744186046512	1	1	1	1	1	1	14	1	0	0	0	13	0	0	0	0	15	0	0	0	0	13
2020	0.980975029726516	0.983333333333333	0.994186046511628	0.982142857142857	0.933333333333333	1	0.982142857142857	1	0.976744186046512	1	1	1	1	1	1	14	1	0	0	0	13	0	0	0	0	15	0	0	0	0	13
2019	1	1	1	1	1	1	1	1	1	1	1	1	1	1	1	15	0	0	0	0	13	0	0	0	0	15	0	0	0	0	13
2018	0.980975029726516	0.983333333333333	0.994186046511628	0.982142857142857	0.933333333333333	1	0.982142857142857	1	0.976744186046512	1	1	1	1	1	1	14	1	0	0	0	13	0	0	0	0	15	0	0	0	0	13
2017	0.980975029726516	0.983333333333333	0.994186046511628	0.982142857142857	0.933333333333333	1	0.982142857142857	1	0.976744186046512	1	1	1	1	1	1	14	1	0	0	0	13	0	0	0	0	15	0	0	0	0	13
2016	0.980975029726516	0.983333333333333	0.994186046511628	0.982142857142857	0.933333333333333	1	0.982142857142857	1	0.976744186046512	1	1	1	1	1	1	14	1	0	0	0	13	0	0	0	0	15	0	0	0	0	13
2015	0.980975029726516	0.983333333333333	0.994186046511628	0.982142857142857	0.933333333333333	1	0.982142857142857	1	0.976744186046512	1	1	1	1	1	1	14	1	0	0	0	13	0	0	0	0	15	0	0	0	0	13
2014	0.980975029726516	0.983333333333333	0.994186046511628	0.982142857142857	0.933333333333333	1	0.982142857142857	1	0.976744186046512	1	1	1	1	1	1	14	1	0	0	0	13	0	0	0	0	15	0	0	0	0	13
2013	0.980975029726516	0.983333333333333	0.994186046511628	0.982142857142857	0.933333333333333	1	0.982142857142857	1	0.976744186046512	1	1	1	1	1	1	14	1	0	0	0	13	0	0	0	0	15	0	0	0	0	13
2012	1	1	1	1	1	1	1	1	1	1	1	1	1	1	1	15	0	0	0	0	13	0	0	0	0	15	0	0	0	0	13
2011	0.980975029726516	0.983333333333333	0.994186046511628	0.982142857142857	0.933333333333333	1	0.982142857142857	1	0.976744186046512	1	1	1	1	1	1	14	1	0	0	0	13	0	0	0	0	15	0	0	0	0	13
2010	1	1	1	1	1	1	1	1	1	1	1	1	1	1	1	15	0	0	0	0	13	0	0	0	0	15	0	0	0	0	13
2009	0.980975029726516	0.983333333333333	0.994186046511628	0.982142857142857	0.933333333333333	1	0.982142857142857	1	0.976744186046512	1	1	1	1	1	1	14	1	0	0	0	13	0	0	0	0	15	0	0	0	0	13
2008	0.980975029726516	0.983333333333333	0.994186046511628	0.982142857142857	0.933333333333333	1	0.982142857142857	1	0.976744186046512	1	1	1	1	1	1	14	1	0	0	0	13	0	0	0	0	15	0	0	0	0	13
2007	1	1	1	1	1	1	1	1	1	1	1	1	1	1	1	15	0	0	0	0	13	0	0	0	0	15	0	0	0	0	13
2006	0.980975029726516	0.983333333333333	0.994186046511628	0.982142857142857	0.933333333333333	1	0.982142857142857	1	0.976744186046512	1	1	1	1	1	1	14	1	0	0	0	13	0	0	0	0	15	0	0	0	0	13
2005	0.980975029726516	0.983333333333333	0.994186046511628	0.982142857142857	0.933333333333333	1	0.982142857142857	1	0.976744186046512	1	1	1	1	1	1	14	1	0	0	0	13	0	0	0	0	15	0	0	0	0	13
2004	0.980975029726516	0.983333333333333	0.994186046511628	0.982142857142857	0.933333333333333	1	0.982142857142857	1	0.976744186046512	1	1	1	1	1	1	14	1	0	0	0	13	0	0	0	0	15	0	0	0	0	13
2003	0.980975029726516	0.983333333333333	0.994186046511628	0.982142857142857	0.933333333333333	1	0.982142857142857	1	0.976744186046512	1	1	1	1	1	1	14	1	0	0	0	13	0	0	0	0	15	0	0	0	0	13
2002	0.980975029726516	0.983333333333333	0.994186046511628	0.982142857142857	0.933333333333333	1	0.982142857142857	1	0.976744186046512	1	1	1	1	1	1	14	1	0	0	0	13	0	0	0	0	15	0	0	0	0	13
2001	1	1	1	1	1	1	1	1	1	1	1	1	1	1	1	15	0	0	0	0	13	0	0	0	0	15	0	0	0	0	13
2000	1	1	1	1	1	1	1	1	1	1	1	1	1	1	1	15	0	0	0	0	13	0	0	0	0	15	0	0	0	0	13
1999	0.980975029726516	0.983333333333333	0.994186046511628	0.982142857142857	0.933333333333333	1	0.982142857142857	1	0.976744186046512	1	1	1	1	1	1	14	1	0	0	0	13	0	0	0	0	15	0	0	0	0	13
1998	1	1	1	1	1	1	1	1	1	1	1	1	1	1	1	15	0	0	0	0	13	0	0	0	0	15	0	0	0	0	13
1997	1	1	1	1	1	1	1	1	1	1	1	1	1	1	1	15	0	0	0	0	13	0	0	0	0	15	0	0	0	0	13
1996	0.980975029726516	0.983333333333333	0.994186046511628	0.982142857142857	0.933333333333333	1	0.982142857142857	1	0.976744186046512	1	1	1	1	1	1	14	1	0	0	0	13	0	0	0	0	15	0	0	0	0	13
1995	0.980975029726516	0.983333333333333	0.994186046511628	0.982142857142857	0.933333333333333	1	0.982142857142857	1	0.976744186046512	1	1	1	1	1	1	14	1	0	0	0	13	0	0	0	0	15	0	0	0	0	13
1994	1	1	1	1	1	1	1	1	1	1	1	1	1	1	1	15	0	0	0	0	13	0	0	0	0	15	0	0	0	0	13
1993	1	1	1	1	1	1	1	1	1	1	1	1	1	1	1	15	0	0	0	0	13	0	0	0	0	15	0	0	0	0	13
1992	1	1	1	1	1	1	1	1	1	1	1	1	1	1	1	15	0	0	0	0	13	0	0	0	0	15	0	0	0	0	13
1991	1	1	1	1	1	1	1	1	1	1	1	1	1	1	1	15	0	0	0	0	13	0	0	0	0	15	0	0	0	0	13
1990	0.980975029726516	0.983333333333333	0.994186046511628	0.982142857142857	0.933333333333333	1	0.982142857142857	1	0.976744186046512	1	1	1	1	1	1	14	1	0	0	0	13	0	0	0	0	15	0	0	0	0	13
1989	1	1	1	1	1	1	1	1	1	1	1	1	1	1	1	15	0	0	0	0	13	0	0	0	0	15	0	0	0	0	13
1988	0.980975029726516	0.983333333333333	0.994186046511628	0.982142857142857	0.933333333333333	1	0.982142857142857	1	0.976744186046512	1	1	1	1	1	1	14	1	0	0	0	13	0	0	0	0	15	0	0	0	0	13
1987	1	1	1	1	1	1	1	1	1	1	1	1	1	1	1	15	0	0	0	0	13	0	0	0	0	15	0	0	0	0	13
1986	0.980975029726516	0.983333333333333	0.994186046511628	0.982142857142857	0.933333333333333	1	0.982142857142857	1	0.976744186046512	1	1	1	1	1	1	14	1	0	0	0	13	0	0	0	0	15	0	0	0	0	13
1985	1	1	1	1	1	1	1	1	1	1	1	1	1	1	1	15	0	0	0	0	13	0	0	0	0	15	0	0	0	0	13
1984	1	1	1	1	1	1	1	1	1	1	1	1	1	1	1	15	0	0	0	0	13	0	0	0	0	15	0	0	0	0	13
1983	0.980975029726516	0.983333333333333	0.994186046511628	0.982142857142857	0.933333333333333	1	0.982142857142857	1	0.976744186046512	1	1	1	1	1	1	14	1	0	0	0	13	0	0	0	0	15	0	0	0	0	13
1982	1	1	1	1	1	1	1	1	1	1	1	1	1	1	1	15	0	0	0	0	13	0	0	0	0	15	0	0	0	0	13
1981	1	1	1	1	1	1	1	1	1	1	1	1	1	1	1	15	0	0	0	0	13	0	0	0	0	15	0	0	0	0	13
1980	1	1	1	1	1	1	1	1	1	1	1	1	1	1	1	15	0	0	0	0	13	0	0	0	0	15	0	0	0	0	13
1979	1	1	1	1	1	1	1	1	1	1	1	1	1	1	1	15	0	0	0	0	13	0	0	0	0	15	0	0	0	0	13
1978	1	1	1	1	1	1	1	1	1	1	1	1	1	1	1	15	0	0	0	0	13	0	0	0	0	15	0	0	0	0	13
1977	1	1	1	1	1	1	1	1	1	1	1	1	1	1	1	15	0	0	0	0	13	0	0	0	0	15	0	0	0	0	13
1976	0.980975029726516	0.983333333333333	0.994186046511628	0.982142857142857	0.933333333333333	1	0.982142857142857	1	0.976744186046512	1	1	1	1	1	1	14	1	0	0	0	13	0	0	0	0	15	0	0	0	0	13
1975	0.980975029726516	0.983333333333333	0.994186046511628	0.982142857142857	0.933333333333333	1	0.982142857142857	1	0.976744186046512	1	1	1	1	1	1	14	1	0	0	0	13	0	0	0	0	15	0	0	0	0	13
1974	0.980975029726516	0.983333333333333	0.994186046511628	0.982142857142857	0.933333333333333	1	0.982142857142857	1	0.976744186046512	1	1	1	1	1	1	14	1	0	0	0	13	0	0	0	0	15	0	0	0	0	13
1973	0.980975029726516	0.983333333333333	0.994186046511628	0.982142857142857	0.933333333333333	1	0.982142857142857	1	0.976744186046512	1	1	1	1	1	1	14	1	0	0	0	13	0	0	0	0	15	0	0	0	0	13
1972	0.980975029726516	0.983333333333333	0.994186046511628	0.982142857142857	0.933333333333333	1	0.982142857142857	1	0.976744186046512	1	1	1	1	1	1	14	1	0	0	0	13	0	0	0	0	15	0	0	0	0	13
1971	0.980975029726516	0.983333333333333	0.994186046511628	0.982142857142857	0.933333333333333	1	0.982142857142857	1	0.976744186046512	1	1	1	1	1	1	14	1	0	0	0	13	0	0	0	0	15	0	0	0	0	13
1970	0.980975029726516	0.983333333333333	0.994186046511628	0.982142857142857	0.933333333333333	1	0.982142857142857	1	0.976744186046512	1	1	1	1	1	1	14	1	0	0	0	13	0	0	0	0	15	0	0	0	0	13
1969	1	1	1	1	1	1	1	1	1	1	1	1	1	1	1	15	0	0	0	0	13	0	0	0	0	15	0	0	0	0	13
1968	1	1	1	1	1	1	1	1	1	1	1	1	1	1	1	15	0	0	0	0	13	0	0	0	0	15	0	0	0	0	13
1967	0.980975029726516	0.983333333333333	0.994186046511628	0.982142857142857	0.933333333333333	1	0.982142857142857	1	0.976744186046512	1	1	1	1	1	1	14	1	0	0	0	13	0	0	0	0	15	0	0	0	0	13
1966	1	1	1	1	1	1	1	1	1	1	1	1	1	1	1	15	0	0	0	0	13	0	0	0	0	15	0	0	0	0	13
1965	0.980975029726516	0.983333333333333	0.994186046511628	0.982142857142857	0.933333333333333	1	0.982142857142857	1	0.976744186046512	1	1	1	1	1	1	14	1	0	0	0	13	0	0	0	0	15	0	0	0	0	13
1964	0.980975029726516	0.983333333333333	0.994186046511628	0.982142857142857	0.933333333333333	1	0.982142857142857	1	0.976744186046512	1	1	1	1	1	1	14	1	0	0	0	13	0	0	0	0	15	0	0	0	0	13
1963	0.980975029726516	0.983333333333333	0.994186046511628	0.982142857142857	0.933333333333333	1	0.982142857142857	1	0.976744186046512	1	1	1	1	1	1	14	1	0	0	0	13	0	0	0	0	15	0	0	0	0	13
1962	0.980975029726516	0.983333333333333	0.994186046511628	0.982142857142857	0.933333333333333	1	0.982142857142857	1	0.976744186046512	1	1	1	1	1	1	14	1	0	0	0	13	0	0	0	0	15	0	0	0	0	13
1961	1	1	1	1	1	1	1	1	1	1	1	1	1	1	1	15	0	0	0	0	13	0	0	0	0	15	0	0	0	0	13
1960	1	1	1	1	1	1	1	1	1	1	1	1	1	1	1	15	0	0	0	0	13	0	0	0	0	15	0	0	0	0	13
1959	0.980975029726516	0.983333333333333	0.994186046511628	0.982142857142857	0.933333333333333	1	0.982142857142857	1	0.976744186046512	1	1	1	1	1	1	14	1	0	0	0	13	0	0	0	0	15	0	0	0	0	13
1958	0.980975029726516	0.983333333333333	0.994186046511628	0.982142857142857	0.933333333333333	1	0.982142857142857	1	0.976744186046512	1	1	1	1	1	1	14	1	0	0	0	13	0	0	0	0	15	0	0	0	0	13
1957	0.980975029726516	0.983333333333333	0.994186046511628	0.982142857142857	0.933333333333333	1	0.982142857142857	1	0.976744186046512	1	1	1	1	1	1	14	1	0	0	0	13	0	0	0	0	15	0	0	0	0	13
1956	0.980975029726516	0.983333333333333	0.994186046511628	0.982142857142857	0.933333333333333	1	0.982142857142857	1	0.976744186046512	1	1	1	1	1	1	14	1	0	0	0	13	0	0	0	0	15	0	0	0	0	13
1955	1	1	1	1	1	1	1	1	1	1	1	1	1	1	1	15	0	0	0	0	13	0	0	0	0	15	0	0	0	0	13
1954	1	1	1	1	1	1	1	1	1	1	1	1	1	1	1	15	0	0	0	0	13	0	0	0	0	15	0	0	0	0	13
1953	0.980975029726516	0.983333333333333	0.994186046511628	0.982142857142857	0.933333333333333	1	0.982142857142857	1	0.976744186046512	1	1	1	1	1	1	14	1	0	0	0	13	0	0	0	0	15	0	0	0	0	13
1952	0.980975029726516	0.983333333333333	0.994186046511628	0.982142857142857	0.933333333333333	1	0.982142857142857	1	0.976744186046512	1	1	1	1	1	1	14	1	0	0	0	13	0	0	0	0	15	0	0	0	0	13
1951	1	1	1	1	1	1	1	1	1	1	1	1	1	1	1	15	0	0	0	0	13	0	0	0	0	15	0	0	0	0	13
1950	1	1	1	1	1	1	1	1	1	1	1	1	1	1	1	15	0	0	0	0	13	0	0	0	0	15	0	0	0	0	13
1949	0.980975029726516	0.983333333333333	0.994186046511628	0.982142857142857	0.933333333333333	1	0.982142857142857	1	0.976744186046512	1	1	1	1	1	1	14	1	0	0	0	13	0	0	0	0	15	0	0	0	0	13
1948	1	1	1	1	1	1	1	1	1	1	1	1	1	1	1	15	0	0	0	0	13	0	0	0	0	15	0	0	0	0	13
1947	0.980975029726516	0.983333333333333	0.994186046511628	0.982142857142857	0.933333333333333	1	0.982142857142857	1	0.976744186046512	1	1	1	1	1	1	14	1	0	0	0	13	0	0	0	0	15	0	0	0	0	13
1946	1	1	1	1	1	1	1	1	1	1	1	1	1	1	1	15	0	0	0	0	13	0	0	0	0	15	0	0	0	0	13
1945	0.980975029726516	0.983333333333333	0.994186046511628	0.982142857142857	0.933333333333333	1	0.982142857142857	1	0.976744186046512	1	1	1	1	1	1	14	1	0	0	0	13	0	0	0	0	15	0	0	0	0	13
1944	0.980975029726516	0.983333333333333	0.994186046511628	0.982142857142857	0.933333333333333	1	0.982142857142857	1	0.976744186046512	1	1	1	1	1	1	14	1	0	0	0	13	0	0	0	0	15	0	0	0	0	13
1943	1	1	1	1	1	1	1	1	1	1	1	1	1	1	1	15	0	0	0	0	13	0	0	0	0	15	0	0	0	0	13
1942	0.980975029726516	0.983333333333333	0.994186046511628	0.982142857142857	0.933333333333333	1	0.982142857142857	1	0.976744186046512	1	1	1	1	1	1	14	1	0	0	0	13	0	0	0	0	15	0	0	0	0	13
1941	0.980975029726516	0.983333333333333	0.994186046511628	0.982142857142857	0.933333333333333	1	0.982142857142857	1	0.976744186046512	1	1	1	1	1	1	14	1	0	0	0	13	0	0	0	0	15	0	0	0	0	13
1940	1	1	1	1	1	1	1	1	1	1	1	1	1	1	1	15	0	0	0	0	13	0	0	0	0	15	0	0	0	0	13
1939	0.980975029726516	0.983333333333333	0.994186046511628	0.982142857142857	0.933333333333333	1	0.982142857142857	1	0.976744186046512	1	1	1	1	1	1	14	1	0	0	0	13	0	0	0	0	15	0	0	0	0	13
1938	0.980975029726516	0.983333333333333	0.994186046511628	0.982142857142857	0.933333333333333	1	0.982142857142857	1	0.976744186046512	1	1	1	1	1	1	14	1	0	0	0	13	0	0	0	0	15	0	0	0	0	13
1937	0.980975029726516	0.983333333333333	0.994186046511628	0.982142857142857	0.933333333333333	1	0.982142857142857	1	0.976744186046512	1	1	1	1	1	1	14	1	0	0	0	13	0	0	0	0	15	0	0	0	0	13
1936	1	1	1	1	1	1	1	1	1	1	1	1	1	1	1	15	0	0	0	0	13	0	0	0	0	15	0	0	0	0	13
1935	0.980975029726516	0.983333333333333	0.994186046511628	0.982142857142857	0.933333333333333	1	0.982142857142857	1	0.976744186046512	1	1	1	1	1	1	14	1	0	0	0	13	0	0	0	0	15	0	0	0	0	13
1934	0.980975029726516	0.983333333333333	0.994186046511628	0.982142857142857	0.933333333333333	1	0.982142857142857	1	0.976744186046512	1	1	1	1	1	1	14	1	0	0	0	13	0	0	0	0	15	0	0	0	0	13
1933	1	1	1	1	1	1	1	1	1	1	1	1	1	1	1	15	0	0	0	0	13	0	0	0	0	15	0	0	0	0	13
1932	1	1	1	1	1	1	1	1	1	1	1	1	1	1	1	15	0	0	0	0	13	0	0	0	0	15	0	0	0	0	13
1931	1	1	1	1	1	1	1	1	1	1	1	1	1	1	1	15	0	0	0	0	13	0	0	0	0	15	0	0	0	0	13
1930	1	1	1	1	1	1	1	1	1	1	1	1	1	1	1	15	0	0	0	0	13	0	0	0	0	15	0	0	0	0	13
1929	1	1	1	1	1	1	1	1	1	1	1	1	1	1	1	15	0	0	0	0	13	0	0	0	0	15	0	0	0	0	13
1928	0.980975029726516	0.983333333333333	0.994186046511628	0.982142857142857	0.933333333333333	1	0.982142857142857	1	0.976744186046512	1	1	1	1	1	1	14	1	0	0	0	13	0	0	0	0	15	0	0	0	0	13
1927	0.980975029726516	0.983333333333333	0.994186046511628	0.982142857142857	0.933333333333333	1	0.982142857142857	1	0.976744186046512	1	1	1	1	1	1	14	1	0	0	0	13	0	0	0	0	15	0	0	0	0	13
1926	0.980975029726516	0.983333333333333	0.994186046511628	0.982142857142857	0.933333333333333	1	0.982142857142857	1	0.976744186046512	1	1	1	1	1	1	14	1	0	0	0	13	0	0	0	0	15	0	0	0	0	13
1925	0.980975029726516	0.983333333333333	0.994186046511628	0.982142857142857	0.933333333333333	1	0.982142857142857	1	0.976744186046512	1	1	1	1	1	1	14	1	0	0	0	13	0	0	0	0	15	0	0	0	0	13
1924	0.980975029726516	0.983333333333333	0.994186046511628	0.982142857142857	0.933333333333333	1	0.982142857142857	1	0.976744186046512	1	1	1	1	1	1	14	1	0	0	0	13	0	0	0	0	15	0	0	0	0	13
1923	0.980975029726516	0.983333333333333	0.994186046511628	0.982142857142857	0.933333333333333	1	0.982142857142857	1	0.976744186046512	1	1	1	1	1	1	14	1	0	0	0	13	0	0	0	0	15	0	0	0	0	13
1922	0.980975029726516	0.983333333333333	0.994186046511628	0.982142857142857	0.933333333333333	1	0.982142857142857	1	0.976744186046512	1	1	1	1	1	1	14	1	0	0	0	13	0	0	0	0	15	0	0	0	0	13
1921	1	1	1	1	1	1	1	1	1	1	1	1	1	1	1	15	0	0	0	0	13	0	0	0	0	15	0	0	0	0	13
1920	0.980975029726516	0.983333333333333	0.994186046511628	0.982142857142857	0.933333333333333	1	0.982142857142857	1	0.976744186046512	1	1	1	1	1	1	14	1	0	0	0	13	0	0	0	0	15	0	0	0	0	13
1919	1	1	1	1	1	1	1	1	1	1	1	1	1	1	1	15	0	0	0	0	13	0	0	0	0	15	0	0	0	0	13
1918	1	1	1	1	1	1	1	1	1	1	1	1	1	1	1	15	0	0	0	0	13	0	0	0	0	15	0	0	0	0	13
1917	0.980975029726516	0.983333333333333	0.994186046511628	0.982142857142857	0.933333333333333	1	0.982142857142857	1	0.976744186046512	1	1	1	1	1	1	14	1	0	0	0	13	0	0	0	0	15	0	0	0	0	13
1916	0.980975029726516	0.983333333333333	0.994186046511628	0.982142857142857	0.933333333333333	1	0.982142857142857	1	0.976744186046512	1	1	1	1	1	1	14	1	0	0	0	13	0	0	0	0	15	0	0	0	0	13
1915	1	1	1	1	1	1	1	1	1	1	1	1	1	1	1	15	0	0	0	0	13	0	0	0	0	15	0	0	0	0	13
1914	1	1	1	1	1	1	1	1	1	1	1	1	1	1	1	15	0	0	0	0	13	0	0	0	0	15	0	0	0	0	13
1913	0.980975029726516	0.983333333333333	0.994186046511628	0.982142857142857	0.933333333333333	1	0.982142857142857	1	0.976744186046512	1	1	1	1	1	1	14	1	0	0	0	13	0	0	0	0	15	0	0	0	0	13
1912	0.980975029726516	0.983333333333333	0.994186046511628	0.982142857142857	0.933333333333333	1	0.982142857142857	1	0.976744186046512	1	1	1	1	1	1	14	1	0	0	0	13	0	0	0	0	15	0	0	0	0	13
1911	1	1	1	1	1	1	1	1	1	1	1	1	1	1	1	15	0	0	0	0	13	0	0	0	0	15	0	0	0	0	13
1910	0.980975029726516	0.983333333333333	0.994186046511628	0.982142857142857	0.933333333333333	1	0.982142857142857	1	0.976744186046512	1	1	1	1	1	1	14	1	0	0	0	13	0	0	0	0	15	0	0	0	0	13
1909	0.980975029726516	0.983333333333333	0.994186046511628	0.982142857142857	0.933333333333333	1	0.982142857142857	1	0.976744186046512	1	1	1	1	1	1	14	1	0	0	0	13	0	0	0	0	15	0	0	0	0	13
1908	0.980975029726516	0.983333333333333	0.994186046511628	0.982142857142857	0.933333333333333	1	0.982142857142857	1	0.976744186046512	1	1	1	1	1	1	14	1	0	0	0	13	0	0	0	0	15	0	0	0	0	13
1907	0.980975029726516	0.983333333333333	0.994186046511628	0.982142857142857	0.933333333333333	1	0.982142857142857	1	0.976744186046512	1	1	1	1	1	1	14	1	0	0	0	13	0	0	0	0	15	0	0	0	0	13
1906	1	1	1	1	1	1	1	1	1	1	1	1	1	1	1	15	0	0	0	0	13	0	0	0	0	15	0	0	0	0	13
1905	1	1	1	1	1	1	1	1	1	1	1	1	1	1	1	15	0	0	0	0	13	0	0	0	0	15	0	0	0	0	13
1904	1	1	1	1	1	1	1	1	1	1	1	1	1	1	1	15	0	0	0	0	13	0	0	0	0	15	0	0	0	0	13
1903	1	1	1	1	1	1	1	1	1	1	1	1	1	1	1	15	0	0	0	0	13	0	0	0	0	15	0	0	0	0	13
1902	0.980975029726516	0.983333333333333	0.994186046511628	0.982142857142857	0.933333333333333	1	0.982142857142857	1	0.976744186046512	1	1	1	1	1	1	14	1	0	0	0	13	0	0	0	0	15	0	0	0	0	13
1901	1	1	1	1	1	1	1	1	1	1	1	1	1	1	1	15	0	0	0	0	13	0	0	0	0	15	0	0	0	0	13
1900	1	1	1	1	1	1	1	1	1	1	1	1	1	1	1	15	0	0	0	0	13	0	0	0	0	15	0	0	0	0	13
1899	1	1	1	1	1	1	1	1	1	1	1	1	1	1	1	15	0	0	0	0	13	0	0	0	0	15	0	0	0	0	13
1898	0.980975029726516	0.983333333333333	0.994186046511628	0.982142857142857	0.933333333333333	1	0.982142857142857	1	0.976744186046512	1	1	1	1	1	1	14	1	0	0	0	13	0	0	0	0	15	0	0	0	0	13
1897	0.980975029726516	0.983333333333333	0.994186046511628	0.982142857142857	0.933333333333333	1	0.982142857142857	1	0.976744186046512	1	1	1	1	1	1	14	1	0	0	0	13	0	0	0	0	15	0	0	0	0	13
1896	1	1	1	1	1	1	1	1	1	1	1	1	1	1	1	15	0	0	0	0	13	0	0	0	0	15	0	0	0	0	13
1895	1	1	1	1	1	1	1	1	1	1	1	1	1	1	1	15	0	0	0	0	13	0	0	0	0	15	0	0	0	0	13
1894	1	1	1	1	1	1	1	1	1	1	1	1	1	1	1	15	0	0	0	0	13	0	0	0	0	15	0	0	0	0	13
1893	0.980975029726516	0.983333333333333	0.994186046511628	0.982142857142857	0.933333333333333	1	0.982142857142857	1	0.976744186046512	1	1	1	1	1	1	14	1	0	0	0	13	0	0	0	0	15	0	0	0	0	13
1892	1	1	1	1	1	1	1	1	1	1	1	1	1	1	1	15	0	0	0	0	13	0	0	0	0	15	0	0	0	0	13
1891	0.980975029726516	0.983333333333333	0.994186046511628	0.982142857142857	0.933333333333333	1	0.982142857142857	1	0.976744186046512	1	1	1	1	1	1	14	1	0	0	0	13	0	0	0	0	15	0	0	0	0	13
1890	1	1	1	1	1	1	1	1	1	1	1	1	1	1	1	15	0	0	0	0	13	0	0	0	0	15	0	0	0	0	13
1889	1	1	1	1	1	1	1	1	1	1	1	1	1	1	1	15	0	0	0	0	13	0	0	0	0	15	0	0	0	0	13
1888	0.980975029726516	0.983333333333333	0.994186046511628	0.982142857142857	0.933333333333333	1	0.982142857142857	1	0.976744186046512	1	1	1	1	1	1	14	1	0	0	0	13	0	0	0	0	15	0	0	0	0	13
1887	1	1	1	1	1	1	1	1	1	1	1	1	1	1	1	15	0	0	0	0	13	0	0	0	0	15	0	0	0	0	13
1886	1	1	1	1	1	1	1	1	1	1	1	1	1	1	1	15	0	0	0	0	13	0	0	0	0	15	0	0	0	0	13
1885	0.980975029726516	0.983333333333333	0.994186046511628	0.982142857142857	0.933333333333333	1	0.982142857142857	1	0.976744186046512	1	1	1	1	1	1	14	1	0	0	0	13	0	0	0	0	15	0	0	0	0	13
1884	1	1	1	1	1	1	1	1	1	1	1	1	1	1	1	15	0	0	0	0	13	0	0	0	0	15	0	0	0	0	13
1883	1	1	1	1	1	1	1	1	1	1	1	1	1	1	1	15	0	0	0	0	13	0	0	0	0	15	0	0	0	0	13
1882	1	1	1	1	1	1	1	1	1	1	1	1	1	1	1	15	0	0	0	0	13	0	0	0	0	15	0	0	0	0	13
1881	1	1	1	1	1	1	1	1	1	1	1	1	1	1	1	15	0	0	0	0	13	0	0	0	0	15	0	0	0	0	13
1880	0.980975029726516	0.983333333333333	0.994186046511628	0.982142857142857	0.933333333333333	1	0.982142857142857	1	0.976744186046512	1	1	1	1	1	1	14	1	0	0	0	13	0	0	0	0	15	0	0	0	0	13
1879	1	1	1	1	1	1	1	1	1	1	1	1	1	1	1	15	0	0	0	0	13	0	0	0	0	15	0	0	0	0	13
1878	1	1	1	1	1	1	1	1	1	1	1	1	1	1	1	15	0	0	0	0	13	0	0	0	0	15	0	0	0	0	13
1877	0.980975029726516	0.983333333333333	0.994186046511628	0.982142857142857	0.933333333333333	1	0.982142857142857	1	0.976744186046512	1	1	1	1	1	1	14	1	0	0	0	13	0	0	0	0	15	0	0	0	0	13
1876	1	1	1	1	1	1	1	1	1	1	1	1	1	1	1	15	0	0	0	0	13	0	0	0	0	15	0	0	0	0	13
1875	1	1	1	1	1	1	1	1	1	1	1	1	1	1	1	15	0	0	0	0	13	0	0	0	0	15	0	0	0	0	13
1874	1	1	1	1	1	1	1	1	1	1	1	1	1	1	1	15	0	0	0	0	13	0	0	0	0	15	0	0	0	0	13
1873	0.980975029726516	0.983333333333333	0.994186046511628	0.982142857142857	0.933333333333333	1	0.982142857142857	1	0.976744186046512	1	1	1	1	1	1	14	1	0	0	0	13	0	0	0	0	15	0	0	0	0	13
1872	1	1	1	1	1	1	1	1	1	1	1	1	1	1	1	15	0	0	0	0	13	0	0	0	0	15	0	0	0	0	13
1871	0.980975029726516	0.983333333333333	0.994186046511628	0.982142857142857	0.933333333333333	1	0.982142857142857	1	0.976744186046512	1	1	1	1	1	1	14	1	0	0	0	13	0	0	0	0	15	0	0	0	0	13
1870	1	1	1	1	1	1	1	1	1	1	1	1	1	1	1	15	0	0	0	0	13	0	0	0	0	15	0	0	0	0	13
1869	0.980975029726516	0.983333333333333	0.994186046511628	0.982142857142857	0.933333333333333	1	0.982142857142857	1	0.976744186046512	1	1	1	1	1	1	14	1	0	0	0	13	0	0	0	0	15	0	0	0	0	13
1868	0.980975029726516	0.983333333333333	0.994186046511628	0.982142857142857	0.933333333333333	1	0.982142857142857	1	0.976744186046512	1	1	1	1	1	1	14	1	0	0	0	13	0	0	0	0	15	0	0	0	0	13
1867	1	1	1	1	1	1	1	1	1	1	1	1	1	1	1	15	0	0	0	0	13	0	0	0	0	15	0	0	0	0	13
1866	0.980975029726516	0.983333333333333	0.994186046511628	0.982142857142857	0.933333333333333	1	0.982142857142857	1	0.976744186046512	1	1	1	1	1	1	14	1	0	0	0	13	0	0	0	0	15	0	0	0	0	13
1865	1	1	1	1	1	1	1	1	1	1	1	1	1	1	1	15	0	0	0	0	13	0	0	0	0	15	0	0	0	0	13
1864	1	1	1	1	1	1	1	1	1	1	1	1	1	1	1	15	0	0	0	0	13	0	0	0	0	15	0	0	0	0	13
1863	0.980975029726516	0.983333333333333	0.994186046511628	0.982142857142857	0.933333333333333	1	0.982142857142857	1	0.976744186046512	1	1	1	1	1	1	14	1	0	0	0	13	0	0	0	0	15	0	0	0	0	13
1862	0.980975029726516	0.983333333333333	0.994186046511628	0.982142857142857	0.933333333333333	1	0.982142857142857	1	0.976744186046512	1	1	1	1	1	1	14	1	0	0	0	13	0	0	0	0	15	0	0	0	0	13
1861	0.980975029726516	0.983333333333333	0.994186046511628	0.982142857142857	0.933333333333333	1	0.982142857142857	1	0.976744186046512	1	1	1	1	1	1	14	1	0	0	0	13	0	0	0	0	15	0	0	0	0	13
1860	0.980975029726516	0.983333333333333	0.994186046511628	0.982142857142857	0.933333333333333	1	0.982142857142857	1	0.976744186046512	1	1	1	1	1	1	14	1	0	0	0	13	0	0	0	0	15	0	0	0	0	13
1859	1	1	1	1	1	1	1	1	1	1	1	1	1	1	1	15	0	0	0	0	13	0	0	0	0	15	0	0	0	0	13
1858	0.980975029726516	0.983333333333333	0.994186046511628	0.982142857142857	0.933333333333333	1	0.982142857142857	1	0.976744186046512	1	1	1	1	1	1	14	1	0	0	0	13	0	0	0	0	15	0	0	0	0	13
1857	1	1	1	1	1	1	1	1	1	1	1	1	1	1	1	15	0	0	0	0	13	0	0	0	0	15	0	0	0	0	13
1856	0.980975029726516	0.983333333333333	0.994186046511628	0.982142857142857	0.933333333333333	1	0.982142857142857	1	0.976744186046512	1	1	1	1	1	1	14	1	0	0	0	13	0	0	0	0	15	0	0	0	0	13
1855	1	1	1	1	1	1	1	1	1	1	1	1	1	1	1	15	0	0	0	0	13	0	0	0	0	15	0	0	0	0	13
1854	0.980975029726516	0.983333333333333	0.994186046511628	0.982142857142857	0.933333333333333	1	0.982142857142857	1	0.976744186046512	1	1	1	1	1	1	14	1	0	0	0	13	0	0	0	0	15	0	0	0	0	13
1853	0.980975029726516	0.983333333333333	0.994186046511628	0.982142857142857	0.933333333333333	1	0.982142857142857	1	0.976744186046512	1	1	1	1	1	1	14	1	0	0	0	13	0	0	0	0	15	0	0	0	0	13
1852	0.980975029726516	0.983333333333333	0.994186046511628	0.982142857142857	0.933333333333333	1	0.982142857142857	1	0.976744186046512	1	1	1	1	1	1	14	1	0	0	0	13	0	0	0	0	15	0	0	0	0	13
1851	1	1	1	1	1	1	1	1	1	1	1	1	1	1	1	15	0	0	0	0	13	0	0	0	0	15	0	0	0	0	13
1850	1	1	1	1	1	1	1	1	1	1	1	1	1	1	1	15	0	0	0	0	13	0	0	0	0	15	0	0	0	0	13
1849	1	1	1	1	1	1	1	1	1	1	1	1	1	1	1	15	0	0	0	0	13	0	0	0	0	15	0	0	0	0	13
1848	1	1	1	1	1	1	1	1	1	1	1	1	1	1	1	15	0	0	0	0	13	0	0	0	0	15	0	0	0	0	13
1847	0.980975029726516	0.983333333333333	0.994186046511628	0.982142857142857	0.933333333333333	1	0.982142857142857	1	0.976744186046512	1	1	1	1	1	1	14	1	0	0	0	13	0	0	0	0	15	0	0	0	0	13
1846	0.980975029726516	0.983333333333333	0.994186046511628	0.982142857142857	0.933333333333333	1	0.982142857142857	1	0.976744186046512	1	1	1	1	1	1	14	1	0	0	0	13	0	0	0	0	15	0	0	0	0	13
1845	1	1	1	1	1	1	1	1	1	1	1	1	1	1	1	15	0	0	0	0	13	0	0	0	0	15	0	0	0	0	13
1844	0.980975029726516	0.983333333333333	0.994186046511628	0.982142857142857	0.933333333333333	1	0.982142857142857	1	0.976744186046512	1	1	1	1	1	1	14	1	0	0	0	13	0	0	0	0	15	0	0	0	0	13
1843	0.980975029726516	0.983333333333333	0.994186046511628	0.982142857142857	0.933333333333333	1	0.982142857142857	1	0.976744186046512	1	1	1	1	1	1	14	1	0	0	0	13	0	0	0	0	15	0	0	0	0	13
1842	1	1	1	1	1	1	1	1	1	1	1	1	1	1	1	15	0	0	0	0	13	0	0	0	0	15	0	0	0	0	13
1841	1	1	1	1	1	1	1	1	1	1	1	1	1	1	1	15	0	0	0	0	13	0	0	0	0	15	0	0	0	0	13
1840	0.980975029726516	0.983333333333333	0.994186046511628	0.982142857142857	0.933333333333333	1	0.982142857142857	1	0.976744186046512	1	1	1	1	1	1	14	1	0	0	0	13	0	0	0	0	15	0	0	0	0	13
1839	1	1	1	1	1	1	1	1	1	1	1	1	1	1	1	15	0	0	0	0	13	0	0	0	0	15	0	0	0	0	13
1838	0.980975029726516	0.983333333333333	0.994186046511628	0.982142857142857	0.933333333333333	1	0.982142857142857	1	0.976744186046512	1	1	1	1	1	1	14	1	0	0	0	13	0	0	0	0	15	0	0	0	0	13
1837	1	1	1	1	1	1	1	1	1	1	1	1	1	1	1	15	0	0	0	0	13	0	0	0	0	15	0	0	0	0	13
1836	0.980975029726516	0.983333333333333	0.994186046511628	0.982142857142857	0.933333333333333	1	0.982142857142857	1	0.976744186046512	1	1	1	1	1	1	14	1	0	0	0	13	0	0	0	0	15	0	0	0	0	13
1835	0.980975029726516	0.983333333333333	0.994186046511628	0.982142857142857	0.933333333333333	1	0.982142857142857	1	0.976744186046512	1	1	1	1	1	1	14	1	0	0	0	13	0	0	0	0	15	0	0	0	0	13
1834	1	1	1	1	1	1	1	1	1	1	1	1	1	1	1	15	0	0	0	0	13	0	0	0	0	15	0	0	0	0	13
1833	1	1	1	1	1	1	1	1	1	1	1	1	1	1	1	15	0	0	0	0	13	0	0	0	0	15	0	0	0	0	13
1832	1	1	1	1	1	1	1	1	1	1	1	1	1	1	1	15	0	0	0	0	13	0	0	0	0	15	0	0	0	0	13
1831	0.980975029726516	0.983333333333333	0.994186046511628	0.982142857142857	0.933333333333333	1	0.982142857142857	1	0.976744186046512	1	1	1	1	1	1	14	1	0	0	0	13	0	0	0	0	15	0	0	0	0	13
1830	1	1	1	1	1	1	1	1	1	1	1	1	1	1	1	15	0	0	0	0	13	0	0	0	0	15	0	0	0	0	13
1829	1	1	1	1	1	1	1	1	1	1	1	1	1	1	1	15	0	0	0	0	13	0	0	0	0	15	0	0	0	0	13
1828	1	1	1	1	1	1	1	1	1	1	1	1	1	1	1	15	0	0	0	0	13	0	0	0	0	15	0	0	0	0	13
1827	0.980975029726516	0.983333333333333	0.994186046511628	0.982142857142857	0.933333333333333	1	0.982142857142857	1	0.976744186046512	1	1	1	1	1	1	14	1	0	0	0	13	0	0	0	0	15	0	0	0	0	13
1826	1	1	1	1	1	1	1	1	1	1	1	1	1	1	1	15	0	0	0	0	13	0	0	0	0	15	0	0	0	0	13
1825	0.980975029726516	0.983333333333333	0.994186046511628	0.982142857142857	0.933333333333333	1	0.982142857142857	1	0.976744186046512	1	1	1	1	1	1	14	1	0	0	0	13	0	0	0	0	15	0	0	0	0	13
1824	0.980975029726516	0.983333333333333	0.994186046511628	0.982142857142857	0.933333333333333	1	0.982142857142857	1	0.976744186046512	1	1	1	1	1	1	14	1	0	0	0	13	0	0	0	0	15	0	0	0	0	13
1823	1	1	1	1	1	1	1	1	1	1	1	1	1	1	1	15	0	0	0	0	13	0	0	0	0	15	0	0	0	0	13
1822	1	1	1	1	1	1	1	1	1	1	1	1	1	1	1	15	0	0	0	0	13	0	0	0	0	15	0	0	0	0	13
1821	1	1	1	1	1	1	1	1	1	1	1	1	1	1	1	15	0	0	0	0	13	0	0	0	0	15	0	0	0	0	13
1820	1	1	1	1	1	1	1	1	1	1	1	1	1	1	1	15	0	0	0	0	13	0	0	0	0	15	0	0	0	0	13
1819	1	1	1	1	1	1	1	1	1	1	1	1	1	1	1	15	0	0	0	0	13	0	0	0	0	15	0	0	0	0	13
1818	1	1	1	1	1	1	1	1	1	1	1	1	1	1	1	15	0	0	0	0	13	0	0	0	0	15	0	0	0	0	13
1817	0.980975029726516	0.983333333333333	0.994186046511628	0.982142857142857	0.933333333333333	1	0.982142857142857	1	0.976744186046512	1	1	1	1	1	1	14	1	0	0	0	13	0	0	0	0	15	0	0	0	0	13
1816	0.980975029726516	0.983333333333333	0.994186046511628	0.982142857142857	0.933333333333333	1	0.982142857142857	1	0.976744186046512	1	1	1	1	1	1	14	1	0	0	0	13	0	0	0	0	15	0	0	0	0	13
1815	1	1	1	1	1	1	1	1	1	1	1	1	1	1	1	15	0	0	0	0	13	0	0	0	0	15	0	0	0	0	13
1814	0.980975029726516	0.983333333333333	0.994186046511628	0.982142857142857	0.933333333333333	1	0.982142857142857	1	0.976744186046512	1	1	1	1	1	1	14	1	0	0	0	13	0	0	0	0	15	0	0	0	0	13
1813	0.980975029726516	0.983333333333333	0.994186046511628	0.982142857142857	0.933333333333333	1	0.982142857142857	1	0.976744186046512	1	1	1	1	1	1	14	1	0	0	0	13	0	0	0	0	15	0	0	0	0	13
1812	1	1	1	1	1	1	1	1	1	1	1	1	1	1	1	15	0	0	0	0	13	0	0	0	0	15	0	0	0	0	13
1811	0.980975029726516	0.983333333333333	0.994186046511628	0.982142857142857	0.933333333333333	1	0.982142857142857	1	0.976744186046512	1	1	1	1	1	1	14	1	0	0	0	13	0	0	0	0	15	0	0	0	0	13
1810	1	1	1	1	1	1	1	1	1	1	1	1	1	1	1	15	0	0	0	0	13	0	0	0	0	15	0	0	0	0	13
1809	1	1	1	1	1	1	1	1	1	1	1	1	1	1	1	15	0	0	0	0	13	0	0	0	0	15	0	0	0	0	13
1808	0.980975029726516	0.983333333333333	0.994186046511628	0.982142857142857	0.933333333333333	1	0.982142857142857	1	0.976744186046512	1	1	1	1	1	1	14	1	0	0	0	13	0	0	0	0	15	0	0	0	0	13
1807	0.980975029726516	0.983333333333333	0.994186046511628	0.982142857142857	0.933333333333333	1	0.982142857142857	1	0.976744186046512	1	1	1	1	1	1	14	1	0	0	0	13	0	0	0	0	15	0	0	0	0	13
1806	0.980975029726516	0.983333333333333	0.994186046511628	0.982142857142857	0.933333333333333	1	0.982142857142857	1	0.976744186046512	1	1	1	1	1	1	14	1	0	0	0	13	0	0	0	0	15	0	0	0	0	13
1805	0.980975029726516	0.983333333333333	0.994186046511628	0.982142857142857	0.933333333333333	1	0.982142857142857	1	0.976744186046512	1	1	1	1	1	1	14	1	0	0	0	13	0	0	0	0	15	0	0	0	0	13
1804	1	1	1	1	1	1	1	1	1	1	1	1	1	1	1	15	0	0	0	0	13	0	0	0	0	15	0	0	0	0	13
1803	1	1	1	1	1	1	1	1	1	1	1	1	1	1	1	15	0	0	0	0	13	0	0	0	0	15	0	0	0	0	13
1802	0.980975029726516	0.983333333333333	0.994186046511628	0.982142857142857	0.933333333333333	1	0.982142857142857	1	0.976744186046512	1	1	1	1	1	1	14	1	0	0	0	13	0	0	0	0	15	0	0	0	0	13
1801	0.980975029726516	0.983333333333333	0.994186046511628	0.982142857142857	0.933333333333333	1	0.982142857142857	1	0.976744186046512	1	1	1	1	1	1	14	1	0	0	0	13	0	0	0	0	15	0	0	0	0	13
1800	1	1	1	1	1	1	1	1	1	1	1	1	1	1	1	15	0	0	0	0	13	0	0	0	0	15	0	0	0	0	13
1799	0.980975029726516	0.983333333333333	0.994186046511628	0.982142857142857	0.933333333333333	1	0.982142857142857	1	0.976744186046512	1	1	1	1	1	1	14	1	0	0	0	13	0	0	0	0	15	0	0	0	0	13
1798	1	1	1	1	1	1	1	1	1	1	1	1	1	1	1	15	0	0	0	0	13	0	0	0	0	15	0	0	0	0	13
1797	0.980975029726516	0.983333333333333	0.994186046511628	0.982142857142857	0.933333333333333	1	0.982142857142857	1	0.976744186046512	1	1	1	1	1	1	14	1	0	0	0	13	0	0	0	0	15	0	0	0	0	13
1796	1	1	1	1	1	1	1	1	1	1	1	1	1	1	1	15	0	0	0	0	13	0	0	0	0	15	0	0	0	0	13
1795	1	1	1	1	1	1	1	1	1	1	1	1	1	1	1	15	0	0	0	0	13	0	0	0	0	15	0	0	0	0	13
1794	0.980975029726516	0.983333333333333	0.994186046511628	0.982142857142857	0.933333333333333	1	0.982142857142857	1	0.976744186046512	1	1	1	1	1	1	14	1	0	0	0	13	0	0	0	0	15	0	0	0	0	13
1793	1	1	1	1	1	1	1	1	1	1	1	1	1	1	1	15	0	0	0	0	13	0	0	0	0	15	0	0	0	0	13
1792	1	1	1	1	1	1	1	1	1	1	1	1	1	1	1	15	0	0	0	0	13	0	0	0	0	15	0	0	0	0	13
1791	0.980975029726516	0.983333333333333	0.994186046511628	0.982142857142857	0.933333333333333	1	0.982142857142857	1	0.976744186046512	1	1	1	1	1	1	14	1	0	0	0	13	0	0	0	0	15	0	0	0	0	13
1790	0.980975029726516	0.983333333333333	0.994186046511628	0.982142857142857	0.933333333333333	1	0.982142857142857	1	0.976744186046512	1	1	1	1	1	1	14	1	0	0	0	13	0	0	0	0	15	0	0	0	0	13
1789	0.980975029726516	0.983333333333333	0.994186046511628	0.982142857142857	0.933333333333333	1	0.982142857142857	1	0.976744186046512	1	1	1	1	1	1	14	1	0	0	0	13	0	0	0	0	15	0	0	0	0	13
1788	0.980975029726516	0.983333333333333	0.994186046511628	0.982142857142857	0.933333333333333	1	0.982142857142857	1	0.976744186046512	1	1	1	1	1	1	14	1	0	0	0	13	0	0	0	0	15	0	0	0	0	13
1787	0.980975029726516	0.983333333333333	0.994186046511628	0.982142857142857	0.933333333333333	1	0.982142857142857	1	0.976744186046512	1	1	1	1	1	1	14	1	0	0	0	13	0	0	0	0	15	0	0	0	0	13
1786	0.980975029726516	0.983333333333333	0.994186046511628	0.982142857142857	0.933333333333333	1	0.982142857142857	1	0.976744186046512	1	1	1	1	1	1	14	1	0	0	0	13	0	0	0	0	15	0	0	0	0	13
1785	1	1	1	1	1	1	1	1	1	1	1	1	1	1	1	15	0	0	0	0	13	0	0	0	0	15	0	0	0	0	13
1784	1	1	1	1	1	1	1	1	1	1	1	1	1	1	1	15	0	0	0	0	13	0	0	0	0	15	0	0	0	0	13
1783	1	1	1	1	1	1	1	1	1	1	1	1	1	1	1	15	0	0	0	0	13	0	0	0	0	15	0	0	0	0	13
1782	1	1	1	1	1	1	1	1	1	1	1	1	1	1	1	15	0	0	0	0	13	0	0	0	0	15	0	0	0	0	13
1781	1	1	1	1	1	1	1	1	1	1	1	1	1	1	1	15	0	0	0	0	13	0	0	0	0	15	0	0	0	0	13
1780	0.980975029726516	0.983333333333333	0.994186046511628	0.982142857142857	0.933333333333333	1	0.982142857142857	1	0.976744186046512	1	1	1	1	1	1	14	1	0	0	0	13	0	0	0	0	15	0	0	0	0	13
1779	1	1	1	1	1	1	1	1	1	1	1	1	1	1	1	15	0	0	0	0	13	0	0	0	0	15	0	0	0	0	13
1778	1	1	1	1	1	1	1	1	1	1	1	1	1	1	1	15	0	0	0	0	13	0	0	0	0	15	0	0	0	0	13
1777	0.980975029726516	0.983333333333333	0.994186046511628	0.982142857142857	0.933333333333333	1	0.982142857142857	1	0.976744186046512	1	1	1	1	1	1	14	1	0	0	0	13	0	0	0	0	15	0	0	0	0	13
1776	0.980975029726516	0.983333333333333	0.994186046511628	0.982142857142857	0.933333333333333	1	0.982142857142857	1	0.976744186046512	1	1	1	1	1	1	14	1	0	0	0	13	0	0	0	0	15	0	0	0	0	13
1775	1	1	1	1	1	1	1	1	1	1	1	1	1	1	1	15	0	0	0	0	13	0	0	0	0	15	0	0	0	0	13
1774	0.980975029726516	0.983333333333333	0.994186046511628	0.982142857142857	0.933333333333333	1	0.982142857142857	1	0.976744186046512	1	1	1	1	1	1	14	1	0	0	0	13	0	0	0	0	15	0	0	0	0	13
1773	0.980975029726516	0.983333333333333	0.994186046511628	0.982142857142857	0.933333333333333	1	0.982142857142857	1	0.976744186046512	1	1	1	1	1	1	14	1	0	0	0	13	0	0	0	0	15	0	0	0	0	13
1772	1	1	1	1	1	1	1	1	1	1	1	1	1	1	1	15	0	0	0	0	13	0	0	0	0	15	0	0	0	0	13
1771	1	1	1	1	1	1	1	1	1	1	1	1	1	1	1	15	0	0	0	0	13	0	0	0	0	15	0	0	0	0	13
1770	1	1	1	1	1	1	1	1	1	1	1	1	1	1	1	15	0	0	0	0	13	0	0	0	0	15	0	0	0	0	13
1769	0.980975029726516	0.983333333333333	0.994186046511628	0.982142857142857	0.933333333333333	1	0.982142857142857	1	0.976744186046512	1	1	1	1	1	1	14	1	0	0	0	13	0	0	0	0	15	0	0	0	0	13
1768	0.980975029726516	0.983333333333333	0.994186046511628	0.982142857142857	0.933333333333333	1	0.982142857142857	1	0.976744186046512	1	1	1	1	1	1	14	1	0	0	0	13	0	0	0	0	15	0	0	0	0	13
1767	0.980975029726516	0.983333333333333	0.994186046511628	0.982142857142857	0.933333333333333	1	0.982142857142857	1	0.976744186046512	1	1	1	1	1	1	14	1	0	0	0	13	0	0	0	0	15	0	0	0	0	13
1766	0.980975029726516	0.983333333333333	0.994186046511628	0.982142857142857	0.933333333333333	1	0.982142857142857	1	0.976744186046512	1	1	1	1	1	1	14	1	0	0	0	13	0	0	0	0	15	0	0	0	0	13
1765	0.980975029726516	0.983333333333333	0.994186046511628	0.982142857142857	0.933333333333333	1	0.982142857142857	1	0.976744186046512	1	1	1	1	1	1	14	1	0	0	0	13	0	0	0	0	15	0	0	0	0	13
1764	0.980975029726516	0.983333333333333	0.994186046511628	0.982142857142857	0.933333333333333	1	0.982142857142857	1	0.976744186046512	1	1	1	1	1	1	14	1	0	0	0	13	0	0	0	0	15	0	0	0	0	13
1763	1	1	1	1	1	1	1	1	1	1	1	1	1	1	1	15	0	0	0	0	13	0	0	0	0	15	0	0	0	0	13
1762	0.980975029726516	0.983333333333333	0.994186046511628	0.982142857142857	0.933333333333333	1	0.982142857142857	1	0.976744186046512	1	1	1	1	1	1	14	1	0	0	0	13	0	0	0	0	15	0	0	0	0	13
1761	1	1	1	1	1	1	1	1	1	1	1	1	1	1	1	15	0	0	0	0	13	0	0	0	0	15	0	0	0	0	13
1760	1	1	1	1	1	1	1	1	1	1	1	1	1	1	1	15	0	0	0	0	13	0	0	0	0	15	0	0	0	0	13
1759	0.980975029726516	0.983333333333333	0.994186046511628	0.982142857142857	0.933333333333333	1	0.982142857142857	1	0.976744186046512	1	1	1	1	1	1	14	1	0	0	0	13	0	0	0	0	15	0	0	0	0	13
1758	1	1	1	1	1	1	1	1	1	1	1	1	1	1	1	15	0	0	0	0	13	0	0	0	0	15	0	0	0	0	13
1757	0.980975029726516	0.983333333333333	0.994186046511628	0.982142857142857	0.933333333333333	1	0.982142857142857	1	0.976744186046512	1	1	1	1	1	1	14	1	0	0	0	13	0	0	0	0	15	0	0	0	0	13
1756	0.980975029726516	0.983333333333333	0.994186046511628	0.982142857142857	0.933333333333333	1	0.982142857142857	1	0.976744186046512	1	1	1	1	1	1	14	1	0	0	0	13	0	0	0	0	15	0	0	0	0	13
1755	0.980975029726516	0.983333333333333	0.994186046511628	0.982142857142857	0.933333333333333	1	0.982142857142857	1	0.976744186046512	1	1	1	1	1	1	14	1	0	0	0	13	0	0	0	0	15	0	0	0	0	13
1754	1	1	1	1	1	1	1	1	1	1	1	1	1	1	1	15	0	0	0	0	13	0	0	0	0	15	0	0	0	0	13
1753	1	1	1	1	1	1	1	1	1	1	1	1	1	1	1	15	0	0	0	0	13	0	0	0	0	15	0	0	0	0	13
1752	1	1	1	1	1	1	1	1	1	1	1	1	1	1	1	15	0	0	0	0	13	0	0	0	0	15	0	0	0	0	13
1751	1	1	1	1	1	1	1	1	1	1	1	1	1	1	1	15	0	0	0	0	13	0	0	0	0	15	0	0	0	0	13
1750	1	1	1	1	1	1	1	1	1	1	1	1	1	1	1	15	0	0	0	0	13	0	0	0	0	15	0	0	0	0	13
1749	1	1	1	1	1	1	1	1	1	1	1	1	1	1	1	15	0	0	0	0	13	0	0	0	0	15	0	0	0	0	13
1748	1	1	1	1	1	1	1	1	1	1	1	1	1	1	1	15	0	0	0	0	13	0	0	0	0	15	0	0	0	0	13
1747	1	1	1	1	1	1	1	1	1	1	1	1	1	1	1	15	0	0	0	0	13	0	0	0	0	15	0	0	0	0	13
1746	1	1	1	1	1	1	1	1	1	1	1	1	1	1	1	15	0	0	0	0	13	0	0	0	0	15	0	0	0	0	13
1745	1	1	1	1	1	1	1	1	1	1	1	1	1	1	1	15	0	0	0	0	13	0	0	0	0	15	0	0	0	0	13
1744	0.980975029726516	0.983333333333333	0.994186046511628	0.982142857142857	0.933333333333333	1	0.982142857142857	1	0.976744186046512	1	1	1	1	1	1	14	1	0	0	0	13	0	0	0	0	15	0	0	0	0	13
1743	0.980975029726516	0.983333333333333	0.994186046511628	0.982142857142857	0.933333333333333	1	0.982142857142857	1	0.976744186046512	1	1	1	1	1	1	14	1	0	0	0	13	0	0	0	0	15	0	0	0	0	13
1742	1	1	1	1	1	1	1	1	1	1	1	1	1	1	1	15	0	0	0	0	13	0	0	0	0	15	0	0	0	0	13
1741	0.980975029726516	0.983333333333333	0.994186046511628	0.982142857142857	0.933333333333333	1	0.982142857142857	1	0.976744186046512	1	1	1	1	1	1	14	1	0	0	0	13	0	0	0	0	15	0	0	0	0	13
1740	1	1	1	1	1	1	1	1	1	1	1	1	1	1	1	15	0	0	0	0	13	0	0	0	0	15	0	0	0	0	13
1739	1	1	1	1	1	1	1	1	1	1	1	1	1	1	1	15	0	0	0	0	13	0	0	0	0	15	0	0	0	0	13
1738	1	1	1	1	1	1	1	1	1	1	1	1	1	1	1	15	0	0	0	0	13	0	0	0	0	15	0	0	0	0	13
1737	0.980975029726516	0.983333333333333	0.994186046511628	0.982142857142857	0.933333333333333	1	0.982142857142857	1	0.976744186046512	1	1	1	1	1	1	14	1	0	0	0	13	0	0	0	0	15	0	0	0	0	13
1736	1	1	1	1	1	1	1	1	1	1	1	1	1	1	1	15	0	0	0	0	13	0	0	0	0	15	0	0	0	0	13
1735	0.980975029726516	0.983333333333333	0.994186046511628	0.982142857142857	0.933333333333333	1	0.982142857142857	1	0.976744186046512	1	1	1	1	1	1	14	1	0	0	0	13	0	0	0	0	15	0	0	0	0	13
1734	0.980975029726516	0.983333333333333	0.994186046511628	0.982142857142857	0.933333333333333	1	0.982142857142857	1	0.976744186046512	1	1	1	1	1	1	14	1	0	0	0	13	0	0	0	0	15	0	0	0	0	13
1733	0.980975029726516	0.983333333333333	0.994186046511628	0.982142857142857	0.933333333333333	1	0.982142857142857	1	0.976744186046512	1	1	1	1	1	1	14	1	0	0	0	13	0	0	0	0	15	0	0	0	0	13
1732	0.980975029726516	0.983333333333333	0.994186046511628	0.982142857142857	0.933333333333333	1	0.982142857142857	1	0.976744186046512	1	1	1	1	1	1	14	1	0	0	0	13	0	0	0	0	15	0	0	0	0	13
1731	1	1	1	1	1	1	1	1	1	1	1	1	1	1	1	15	0	0	0	0	13	0	0	0	0	15	0	0	0	0	13
1730	1	1	1	1	1	1	1	1	1	1	1	1	1	1	1	15	0	0	0	0	13	0	0	0	0	15	0	0	0	0	13
1729	1	1	1	1	1	1	1	1	1	1	1	1	1	1	1	15	0	0	0	0	13	0	0	0	0	15	0	0	0	0	13
1728	0.980975029726516	0.983333333333333	0.994186046511628	0.982142857142857	0.933333333333333	1	0.982142857142857	1	0.976744186046512	1	1	1	1	1	1	14	1	0	0	0	13	0	0	0	0	15	0	0	0	0	13
1727	0.980975029726516	0.983333333333333	0.994186046511628	0.982142857142857	0.933333333333333	1	0.982142857142857	1	0.976744186046512	1	1	1	1	1	1	14	1	0	0	0	13	0	0	0	0	15	0	0	0	0	13
1726	1	1	1	1	1	1	1	1	1	1	1	1	1	1	1	15	0	0	0	0	13	0	0	0	0	15	0	0	0	0	13
1725	1	1	1	1	1	1	1	1	1	1	1	1	1	1	1	15	0	0	0	0	13	0	0	0	0	15	0	0	0	0	13
1724	0.980975029726516	0.983333333333333	0.994186046511628	0.982142857142857	0.933333333333333	1	0.982142857142857	1	0.976744186046512	1	1	1	1	1	1	14	1	0	0	0	13	0	0	0	0	15	0	0	0	0	13
1723	1	1	1	1	1	1	1	1	1	1	1	1	1	1	1	15	0	0	0	0	13	0	0	0	0	15	0	0	0	0	13
1722	0.980975029726516	0.983333333333333	0.994186046511628	0.982142857142857	0.933333333333333	1	0.982142857142857	1	0.976744186046512	1	1	1	1	1	1	14	1	0	0	0	13	0	0	0	0	15	0	0	0	0	13
1721	1	1	1	1	1	1	1	1	1	1	1	1	1	1	1	15	0	0	0	0	13	0	0	0	0	15	0	0	0	0	13
1720	0.980975029726516	0.983333333333333	0.994186046511628	0.982142857142857	0.933333333333333	1	0.982142857142857	1	0.976744186046512	1	1	1	1	1	1	14	1	0	0	0	13	0	0	0	0	15	0	0	0	0	13
1719	0.980975029726516	0.983333333333333	0.994186046511628	0.982142857142857	0.933333333333333	1	0.982142857142857	1	0.976744186046512	1	1	1	1	1	1	14	1	0	0	0	13	0	0	0	0	15	0	0	0	0	13
1718	1	1	1	1	1	1	1	1	1	1	1	1	1	1	1	15	0	0	0	0	13	0	0	0	0	15	0	0	0	0	13
1717	1	1	1	1	1	1	1	1	1	1	1	1	1	1	1	15	0	0	0	0	13	0	0	0	0	15	0	0	0	0	13
1716	0.980975029726516	0.983333333333333	0.994186046511628	0.982142857142857	0.933333333333333	1	0.982142857142857	1	0.976744186046512	1	1	1	1	1	1	14	1	0	0	0	13	0	0	0	0	15	0	0	0	0	13
1715	1	1	1	1	1	1	1	1	1	1	1	1	1	1	1	15	0	0	0	0	13	0	0	0	0	15	0	0	0	0	13
1714	1	1	1	1	1	1	1	1	1	1	1	1	1	1	1	15	0	0	0	0	13	0	0	0	0	15	0	0	0	0	13
1713	1	1	1	1	1	1	1	1	1	1	1	1	1	1	1	15	0	0	0	0	13	0	0	0	0	15	0	0	0	0	13
1712	0.980975029726516	0.983333333333333	0.994186046511628	0.982142857142857	0.933333333333333	1	0.982142857142857	1	0.976744186046512	1	1	1	1	1	1	14	1	0	0	0	13	0	0	0	0	15	0	0	0	0	13
1711	1	1	1	1	1	1	1	1	1	1	1	1	1	1	1	15	0	0	0	0	13	0	0	0	0	15	0	0	0	0	13
1710	1	1	1	1	1	1	1	1	1	1	1	1	1	1	1	15	0	0	0	0	13	0	0	0	0	15	0	0	0	0	13
1709	0.980975029726516	0.983333333333333	0.994186046511628	0.982142857142857	0.933333333333333	1	0.982142857142857	1	0.976744186046512	1	1	1	1	1	1	14	1	0	0	0	13	0	0	0	0	15	0	0	0	0	13
1708	0.980975029726516	0.983333333333333	0.994186046511628	0.982142857142857	0.933333333333333	1	0.982142857142857	1	0.976744186046512	1	1	1	1	1	1	14	1	0	0	0	13	0	0	0	0	15	0	0	0	0	13
1707	1	1	1	1	1	1	1	1	1	1	1	1	1	1	1	15	0	0	0	0	13	0	0	0	0	15	0	0	0	0	13
1706	1	1	1	1	1	1	1	1	1	1	1	1	1	1	1	15	0	0	0	0	13	0	0	0	0	15	0	0	0	0	13
1705	1	1	1	1	1	1	1	1	1	1	1	1	1	1	1	15	0	0	0	0	13	0	0	0	0	15	0	0	0	0	13
1704	1	1	1	1	1	1	1	1	1	1	1	1	1	1	1	15	0	0	0	0	13	0	0	0	0	15	0	0	0	0	13
1703	0.980975029726516	0.983333333333333	0.994186046511628	0.982142857142857	0.933333333333333	1	0.982142857142857	1	0.976744186046512	1	1	1	1	1	1	14	1	0	0	0	13	0	0	0	0	15	0	0	0	0	13
1702	1	1	1	1	1	1	1	1	1	1	1	1	1	1	1	15	0	0	0	0	13	0	0	0	0	15	0	0	0	0	13
1701	1	1	1	1	1	1	1	1	1	1	1	1	1	1	1	15	0	0	0	0	13	0	0	0	0	15	0	0	0	0	13
1700	1	1	1	1	1	1	1	1	1	1	1	1	1	1	1	15	0	0	0	0	13	0	0	0	0	15	0	0	0	0	13
1699	0.980975029726516	0.983333333333333	0.994186046511628	0.982142857142857	0.933333333333333	1	0.982142857142857	1	0.976744186046512	1	1	1	1	1	1	14	1	0	0	0	13	0	0	0	0	15	0	0	0	0	13
1698	0.980975029726516	0.983333333333333	0.994186046511628	0.982142857142857	0.933333333333333	1	0.982142857142857	1	0.976744186046512	1	1	1	1	1	1	14	1	0	0	0	13	0	0	0	0	15	0	0	0	0	13
1697	0.980975029726516	0.983333333333333	0.994186046511628	0.982142857142857	0.933333333333333	1	0.982142857142857	1	0.976744186046512	1	1	1	1	1	1	14	1	0	0	0	13	0	0	0	0	15	0	0	0	0	13
1696	0.980975029726516	0.983333333333333	0.994186046511628	0.982142857142857	0.933333333333333	1	0.982142857142857	1	0.976744186046512	1	1	1	1	1	1	14	1	0	0	0	13	0	0	0	0	15	0	0	0	0	13
1695	0.980975029726516	0.983333333333333	0.994186046511628	0.982142857142857	0.933333333333333	1	0.982142857142857	1	0.976744186046512	1	1	1	1	1	1	14	1	0	0	0	13	0	0	0	0	15	0	0	0	0	13
1694	0.980975029726516	0.983333333333333	0.994186046511628	0.982142857142857	0.933333333333333	1	0.982142857142857	1	0.976744186046512	1	1	1	1	1	1	14	1	0	0	0	13	0	0	0	0	15	0	0	0	0	13
1693	1	1	1	1	1	1	1	1	1	1	1	1	1	1	1	15	0	0	0	0	13	0	0	0	0	15	0	0	0	0	13
1692	0.980975029726516	0.983333333333333	0.994186046511628	0.982142857142857	0.933333333333333	1	0.982142857142857	1	0.976744186046512	1	1	1	1	1	1	14	1	0	0	0	13	0	0	0	0	15	0	0	0	0	13
1691	0.980975029726516	0.983333333333333	0.994186046511628	0.982142857142857	0.933333333333333	1	0.982142857142857	1	0.976744186046512	1	1	1	1	1	1	14	1	0	0	0	13	0	0	0	0	15	0	0	0	0	13
1690	1	1	1	1	1	1	1	1	1	1	1	1	1	1	1	15	0	0	0	0	13	0	0	0	0	15	0	0	0	0	13
1689	0.980975029726516	0.983333333333333	0.994186046511628	0.982142857142857	0.933333333333333	1	0.982142857142857	1	0.976744186046512	1	1	1	1	1	1	14	1	0	0	0	13	0	0	0	0	15	0	0	0	0	13
1688	1	1	1	1	1	1	1	1	1	1	1	1	1	1	1	15	0	0	0	0	13	0	0	0	0	15	0	0	0	0	13
1687	0.980975029726516	0.983333333333333	0.994186046511628	0.982142857142857	0.933333333333333	1	0.982142857142857	1	0.976744186046512	1	1	1	1	1	1	14	1	0	0	0	13	0	0	0	0	15	0	0	0	0	13
1686	0.980975029726516	0.983333333333333	0.994186046511628	0.982142857142857	0.933333333333333	1	0.982142857142857	1	0.976744186046512	1	1	1	1	1	1	14	1	0	0	0	13	0	0	0	0	15	0	0	0	0	13
1685	1	1	1	1	1	1	1	1	1	1	1	1	1	1	1	15	0	0	0	0	13	0	0	0	0	15	0	0	0	0	13
1684	0.980975029726516	0.983333333333333	0.994186046511628	0.982142857142857	0.933333333333333	1	0.982142857142857	1	0.976744186046512	1	1	1	1	1	1	14	1	0	0	0	13	0	0	0	0	15	0	0	0	0	13
1683	1	1	1	1	1	1	1	1	1	1	1	1	1	1	1	15	0	0	0	0	13	0	0	0	0	15	0	0	0	0	13
1682	1	1	1	1	1	1	1	1	1	1	1	1	1	1	1	15	0	0	0	0	13	0	0	0	0	15	0	0	0	0	13
1681	1	1	1	1	1	1	1	1	1	1	1	1	1	1	1	15	0	0	0	0	13	0	0	0	0	15	0	0	0	0	13
1680	0.980975029726516	0.983333333333333	0.994186046511628	0.982142857142857	0.933333333333333	1	0.982142857142857	1	0.976744186046512	1	1	1	1	1	1	14	1	0	0	0	13	0	0	0	0	15	0	0	0	0	13
1679	0.980975029726516	0.983333333333333	0.994186046511628	0.982142857142857	0.933333333333333	1	0.982142857142857	1	0.976744186046512	1	1	1	1	1	1	14	1	0	0	0	13	0	0	0	0	15	0	0	0	0	13
1678	1	1	1	1	1	1	1	1	1	1	1	1	1	1	1	15	0	0	0	0	13	0	0	0	0	15	0	0	0	0	13
1677	1	1	1	1	1	1	1	1	1	1	1	1	1	1	1	15	0	0	0	0	13	0	0	0	0	15	0	0	0	0	13
1676	0.980975029726516	0.983333333333333	0.994186046511628	0.982142857142857	0.933333333333333	1	0.982142857142857	1	0.976744186046512	1	1	1	1	1	1	14	1	0	0	0	13	0	0	0	0	15	0	0	0	0	13
1675	0.980975029726516	0.983333333333333	0.994186046511628	0.982142857142857	0.933333333333333	1	0.982142857142857	1	0.976744186046512	1	1	1	1	1	1	14	1	0	0	0	13	0	0	0	0	15	0	0	0	0	13
1674	1	1	1	1	1	1	1	1	1	1	1	1	1	1	1	15	0	0	0	0	13	0	0	0	0	15	0	0	0	0	13
1673	1	1	1	1	1	1	1	1	1	1	1	1	1	1	1	15	0	0	0	0	13	0	0	0	0	15	0	0	0	0	13
1672	0.980975029726516	0.983333333333333	0.994186046511628	0.982142857142857	0.933333333333333	1	0.982142857142857	1	0.976744186046512	1	1	1	1	1	1	14	1	0	0	0	13	0	0	0	0	15	0	0	0	0	13
1671	1	1	1	1	1	1	1	1	1	1	1	1	1	1	1	15	0	0	0	0	13	0	0	0	0	15	0	0	0	0	13
1670	1	1	1	1	1	1	1	1	1	1	1	1	1	1	1	15	0	0	0	0	13	0	0	0	0	15	0	0	0	0	13
1669	1	1	1	1	1	1	1	1	1	1	1	1	1	1	1	15	0	0	0	0	13	0	0	0	0	15	0	0	0	0	13
1668	0.980975029726516	0.983333333333333	0.994186046511628	0.982142857142857	0.933333333333333	1	0.982142857142857	1	0.976744186046512	1	1	1	1	1	1	14	1	0	0	0	13	0	0	0	0	15	0	0	0	0	13
1667	0.980975029726516	0.983333333333333	0.994186046511628	0.982142857142857	0.933333333333333	1	0.982142857142857	1	0.976744186046512	1	1	1	1	1	1	14	1	0	0	0	13	0	0	0	0	15	0	0	0	0	13
1666	0.980975029726516	0.983333333333333	0.994186046511628	0.982142857142857	0.933333333333333	1	0.982142857142857	1	0.976744186046512	1	1	1	1	1	1	14	1	0	0	0	13	0	0	0	0	15	0	0	0	0	13
1665	1	1	1	1	1	1	1	1	1	1	1	1	1	1	1	15	0	0	0	0	13	0	0	0	0	15	0	0	0	0	13
1664	1	1	1	1	1	1	1	1	1	1	1	1	1	1	1	15	0	0	0	0	13	0	0	0	0	15	0	0	0	0	13
1663	0.980975029726516	0.983333333333333	0.994186046511628	0.982142857142857	0.933333333333333	1	0.982142857142857	1	0.976744186046512	1	1	1	1	1	1	14	1	0	0	0	13	0	0	0	0	15	0	0	0	0	13
1662	0.980975029726516	0.983333333333333	0.994186046511628	0.982142857142857	0.933333333333333	1	0.982142857142857	1	0.976744186046512	1	1	1	1	1	1	14	1	0	0	0	13	0	0	0	0	15	0	0	0	0	13
1661	1	1	1	1	1	1	1	1	1	1	1	1	1	1	1	15	0	0	0	0	13	0	0	0	0	15	0	0	0	0	13
1660	1	1	1	1	1	1	1	1	1	1	1	1	1	1	1	15	0	0	0	0	13	0	0	0	0	15	0	0	0	0	13
1659	1	1	1	1	1	1	1	1	1	1	1	1	1	1	1	15	0	0	0	0	13	0	0	0	0	15	0	0	0	0	13
1658	1	1	1	1	1	1	1	1	1	1	1	1	1	1	1	15	0	0	0	0	13	0	0	0	0	15	0	0	0	0	13
1657	0.980975029726516	0.983333333333333	0.994186046511628	0.982142857142857	0.933333333333333	1	0.982142857142857	1	0.976744186046512	1	1	1	1	1	1	14	1	0	0	0	13	0	0	0	0	15	0	0	0	0	13
1656	0.980975029726516	0.983333333333333	0.994186046511628	0.982142857142857	0.933333333333333	1	0.982142857142857	1	0.976744186046512	1	1	1	1	1	1	14	1	0	0	0	13	0	0	0	0	15	0	0	0	0	13
1655	1	1	1	1	1	1	1	1	1	1	1	1	1	1	1	15	0	0	0	0	13	0	0	0	0	15	0	0	0	0	13
1654	0.980975029726516	0.983333333333333	0.994186046511628	0.982142857142857	0.933333333333333	1	0.982142857142857	1	0.976744186046512	1	1	1	1	1	1	14	1	0	0	0	13	0	0	0	0	15	0	0	0	0	13
1653	1	1	1	1	1	1	1	1	1	1	1	1	1	1	1	15	0	0	0	0	13	0	0	0	0	15	0	0	0	0	13
1652	0.980975029726516	0.983333333333333	0.994186046511628	0.982142857142857	0.933333333333333	1	0.982142857142857	1	0.976744186046512	1	1	1	1	1	1	14	1	0	0	0	13	0	0	0	0	15	0	0	0	0	13
1651	0.980975029726516	0.983333333333333	0.994186046511628	0.982142857142857	0.933333333333333	1	0.982142857142857	1	0.976744186046512	1	1	1	1	1	1	14	1	0	0	0	13	0	0	0	0	15	0	0	0	0	13
1650	0.980975029726516	0.983333333333333	0.994186046511628	0.982142857142857	0.933333333333333	1	0.982142857142857	1	0.976744186046512	1	1	1	1	1	1	14	1	0	0	0	13	0	0	0	0	15	0	0	0	0	13
1649	1	1	1	1	1	1	1	1	1	1	1	1	1	1	1	15	0	0	0	0	13	0	0	0	0	15	0	0	0	0	13
1648	0.980975029726516	0.983333333333333	0.994186046511628	0.982142857142857	0.933333333333333	1	0.982142857142857	1	0.976744186046512	1	1	1	1	1	1	14	1	0	0	0	13	0	0	0	0	15	0	0	0	0	13
1647	0.980975029726516	0.983333333333333	0.994186046511628	0.982142857142857	0.933333333333333	1	0.982142857142857	1	0.976744186046512	1	1	1	1	1	1	14	1	0	0	0	13	0	0	0	0	15	0	0	0	0	13
1646	1	1	1	1	1	1	1	1	1	1	1	1	1	1	1	15	0	0	0	0	13	0	0	0	0	15	0	0	0	0	13
1645	0.980975029726516	0.983333333333333	0.994186046511628	0.982142857142857	0.933333333333333	1	0.982142857142857	1	0.976744186046512	1	1	1	1	1	1	14	1	0	0	0	13	0	0	0	0	15	0	0	0	0	13
1644	0.980975029726516	0.983333333333333	0.994186046511628	0.982142857142857	0.933333333333333	1	0.982142857142857	1	0.976744186046512	1	1	1	1	1	1	14	1	0	0	0	13	0	0	0	0	15	0	0	0	0	13
1643	0.980975029726516	0.983333333333333	0.994186046511628	0.982142857142857	0.933333333333333	1	0.982142857142857	1	0.976744186046512	1	1	1	1	1	1	14	1	0	0	0	13	0	0	0	0	15	0	0	0	0	13
1642	0.980975029726516	0.983333333333333	0.994186046511628	0.982142857142857	0.933333333333333	1	0.982142857142857	1	0.976744186046512	1	1	1	1	1	1	14	1	0	0	0	13	0	0	0	0	15	0	0	0	0	13
1641	0.980975029726516	0.983333333333333	0.994186046511628	0.982142857142857	0.933333333333333	1	0.982142857142857	1	0.976744186046512	1	1	1	1	1	1	14	1	0	0	0	13	0	0	0	0	15	0	0	0	0	13
1640	1	1	1	1	1	1	1	1	1	1	1	1	1	1	1	15	0	0	0	0	13	0	0	0	0	15	0	0	0	0	13
1639	1	1	1	1	1	1	1	1	1	1	1	1	1	1	1	15	0	0	0	0	13	0	0	0	0	15	0	0	0	0	13
1638	0.980975029726516	0.983333333333333	0.994186046511628	0.982142857142857	0.933333333333333	1	0.982142857142857	1	0.976744186046512	1	1	1	1	1	1	14	1	0	0	0	13	0	0	0	0	15	0	0	0	0	13
1637	1	1	1	1	1	1	1	1	1	1	1	1	1	1	1	15	0	0	0	0	13	0	0	0	0	15	0	0	0	0	13
1636	0.980975029726516	0.983333333333333	0.994186046511628	0.982142857142857	0.933333333333333	1	0.982142857142857	1	0.976744186046512	1	1	1	1	1	1	14	1	0	0	0	13	0	0	0	0	15	0	0	0	0	13
1635	0.980975029726516	0.983333333333333	0.994186046511628	0.982142857142857	0.933333333333333	1	0.982142857142857	1	0.976744186046512	1	1	1	1	1	1	14	1	0	0	0	13	0	0	0	0	15	0	0	0	0	13
1634	1	1	1	1	1	1	1	1	1	1	1	1	1	1	1	15	0	0	0	0	13	0	0	0	0	15	0	0	0	0	13
1633	1	1	1	1	1	1	1	1	1	1	1	1	1	1	1	15	0	0	0	0	13	0	0	0	0	15	0	0	0	0	13
1632	1	1	1	1	1	1	1	1	1	1	1	1	1	1	1	15	0	0	0	0	13	0	0	0	0	15	0	0	0	0	13
1631	0.980975029726516	0.983333333333333	0.994186046511628	0.982142857142857	0.933333333333333	1	0.982142857142857	1	0.976744186046512	1	1	1	1	1	1	14	1	0	0	0	13	0	0	0	0	15	0	0	0	0	13
1630	1	1	1	1	1	1	1	1	1	1	1	1	1	1	1	15	0	0	0	0	13	0	0	0	0	15	0	0	0	0	13
1629	0.980975029726516	0.983333333333333	0.994186046511628	0.982142857142857	0.933333333333333	1	0.982142857142857	1	0.976744186046512	1	1	1	1	1	1	14	1	0	0	0	13	0	0	0	0	15	0	0	0	0	13
1628	1	1	1	1	1	1	1	1	1	1	1	1	1	1	1	15	0	0	0	0	13	0	0	0	0	15	0	0	0	0	13
1627	1	1	1	1	1	1	1	1	1	1	1	1	1	1	1	15	0	0	0	0	13	0	0	0	0	15	0	0	0	0	13
1626	1	1	1	1	1	1	1	1	1	1	1	1	1	1	1	15	0	0	0	0	13	0	0	0	0	15	0	0	0	0	13
1625	1	1	1	1	1	1	1	1	1	1	1	1	1	1	1	15	0	0	0	0	13	0	0	0	0	15	0	0	0	0	13
1624	0.980975029726516	0.983333333333333	0.994186046511628	0.982142857142857	0.933333333333333	1	0.982142857142857	1	0.976744186046512	1	1	1	1	1	1	14	1	0	0	0	13	0	0	0	0	15	0	0	0	0	13
1623	1	1	1	1	1	1	1	1	1	1	1	1	1	1	1	15	0	0	0	0	13	0	0	0	0	15	0	0	0	0	13
1622	0.980975029726516	0.983333333333333	0.994186046511628	0.982142857142857	0.933333333333333	1	0.982142857142857	1	0.976744186046512	1	1	1	1	1	1	14	1	0	0	0	13	0	0	0	0	15	0	0	0	0	13
1621	1	1	1	1	1	1	1	1	1	1	1	1	1	1	1	15	0	0	0	0	13	0	0	0	0	15	0	0	0	0	13
1620	1	1	1	1	1	1	1	1	1	1	1	1	1	1	1	15	0	0	0	0	13	0	0	0	0	15	0	0	0	0	13
1619	0.980975029726516	0.983333333333333	0.994186046511628	0.982142857142857	0.933333333333333	1	0.982142857142857	1	0.976744186046512	1	1	1	1	1	1	14	1	0	0	0	13	0	0	0	0	15	0	0	0	0	13
1618	1	1	1	1	1	1	1	1	1	1	1	1	1	1	1	15	0	0	0	0	13	0	0	0	0	15	0	0	0	0	13
1617	1	1	1	1	1	1	1	1	1	1	1	1	1	1	1	15	0	0	0	0	13	0	0	0	0	15	0	0	0	0	13
1616	0.980975029726516	0.983333333333333	0.994186046511628	0.982142857142857	0.933333333333333	1	0.982142857142857	1	0.976744186046512	1	1	1	1	1	1	14	1	0	0	0	13	0	0	0	0	15	0	0	0	0	13
1615	1	1	1	1	1	1	1	1	1	1	1	1	1	1	1	15	0	0	0	0	13	0	0	0	0	15	0	0	0	0	13
1614	0.980975029726516	0.983333333333333	0.994186046511628	0.982142857142857	0.933333333333333	1	0.982142857142857	1	0.976744186046512	1	1	1	1	1	1	14	1	0	0	0	13	0	0	0	0	15	0	0	0	0	13
1613	0.980975029726516	0.983333333333333	0.994186046511628	0.982142857142857	0.933333333333333	1	0.982142857142857	1	0.976744186046512	1	1	1	1	1	1	14	1	0	0	0	13	0	0	0	0	15	0	0	0	0	13
1612	1	1	1	1	1	1	1	1	1	1	1	1	1	1	1	15	0	0	0	0	13	0	0	0	0	15	0	0	0	0	13
1611	1	1	1	1	1	1	1	1	1	1	1	1	1	1	1	15	0	0	0	0	13	0	0	0	0	15	0	0	0	0	13
1610	0.980975029726516	0.983333333333333	0.994186046511628	0.982142857142857	0.933333333333333	1	0.982142857142857	1	0.976744186046512	1	1	1	1	1	1	14	1	0	0	0	13	0	0	0	0	15	0	0	0	0	13
1609	1	1	1	1	1	1	1	1	1	1	1	1	1	1	1	15	0	0	0	0	13	0	0	0	0	15	0	0	0	0	13
1608	1	1	1	1	1	1	1	1	1	1	1	1	1	1	1	15	0	0	0	0	13	0	0	0	0	15	0	0	0	0	13
1607	1	1	1	1	1	1	1	1	1	1	1	1	1	1	1	15	0	0	0	0	13	0	0	0	0	15	0	0	0	0	13
1606	0.980975029726516	0.983333333333333	0.994186046511628	0.982142857142857	0.933333333333333	1	0.982142857142857	1	0.976744186046512	1	1	1	1	1	1	14	1	0	0	0	13	0	0	0	0	15	0	0	0	0	13
1605	0.980975029726516	0.983333333333333	0.994186046511628	0.982142857142857	0.933333333333333	1	0.982142857142857	1	0.976744186046512	1	1	1	1	1	1	14	1	0	0	0	13	0	0	0	0	15	0	0	0	0	13
1604	0.980975029726516	0.983333333333333	0.994186046511628	0.982142857142857	0.933333333333333	1	0.982142857142857	1	0.976744186046512	1	1	1	1	1	1	14	1	0	0	0	13	0	0	0	0	15	0	0	0	0	13
1603	1	1	1	1	1	1	1	1	1	1	1	1	1	1	1	15	0	0	0	0	13	0	0	0	0	15	0	0	0	0	13
1602	0.980975029726516	0.983333333333333	0.994186046511628	0.982142857142857	0.933333333333333	1	0.982142857142857	1	0.976744186046512	1	1	1	1	1	1	14	1	0	0	0	13	0	0	0	0	15	0	0	0	0	13
1601	0.980975029726516	0.983333333333333	0.994186046511628	0.982142857142857	0.933333333333333	1	0.982142857142857	1	0.976744186046512	1	1	1	1	1	1	14	1	0	0	0	13	0	0	0	0	15	0	0	0	0	13
1600	1	1	1	1	1	1	1	1	1	1	1	1	1	1	1	15	0	0	0	0	13	0	0	0	0	15	0	0	0	0	13
1599	1	1	1	1	1	1	1	1	1	1	1	1	1	1	1	15	0	0	0	0	13	0	0	0	0	15	0	0	0	0	13
1598	1	1	1	1	1	1	1	1	1	1	1	1	1	1	1	15	0	0	0	0	13	0	0	0	0	15	0	0	0	0	13
1597	0.980975029726516	0.983333333333333	0.994186046511628	0.982142857142857	0.933333333333333	1	0.982142857142857	1	0.976744186046512	1	1	1	1	1	1	14	1	0	0	0	13	0	0	0	0	15	0	0	0	0	13
1596	1	1	1	1	1	1	1	1	1	1	1	1	1	1	1	15	0	0	0	0	13	0	0	0	0	15	0	0	0	0	13
1595	0.980975029726516	0.983333333333333	0.994186046511628	0.982142857142857	0.933333333333333	1	0.982142857142857	1	0.976744186046512	1	1	1	1	1	1	14	1	0	0	0	13	0	0	0	0	15	0	0	0	0	13
1594	0.980975029726516	0.983333333333333	0.994186046511628	0.982142857142857	0.933333333333333	1	0.982142857142857	1	0.976744186046512	1	1	1	1	1	1	14	1	0	0	0	13	0	0	0	0	15	0	0	0	0	13
1593	1	1	1	1	1	1	1	1	1	1	1	1	1	1	1	15	0	0	0	0	13	0	0	0	0	15	0	0	0	0	13
1592	1	1	1	1	1	1	1	1	1	1	1	1	1	1	1	15	0	0	0	0	13	0	0	0	0	15	0	0	0	0	13
1591	0.980975029726516	0.983333333333333	0.994186046511628	0.982142857142857	0.933333333333333	1	0.982142857142857	1	0.976744186046512	1	1	1	1	1	1	14	1	0	0	0	13	0	0	0	0	15	0	0	0	0	13
1590	1	1	1	1	1	1	1	1	1	1	1	1	1	1	1	15	0	0	0	0	13	0	0	0	0	15	0	0	0	0	13
1589	0.980975029726516	0.983333333333333	0.994186046511628	0.982142857142857	0.933333333333333	1	0.982142857142857	1	0.976744186046512	1	1	1	1	1	1	14	1	0	0	0	13	0	0	0	0	15	0	0	0	0	13
1588	0.980975029726516	0.983333333333333	0.994186046511628	0.982142857142857	0.933333333333333	1	0.982142857142857	1	0.976744186046512	1	1	1	1	1	1	14	1	0	0	0	13	0	0	0	0	15	0	0	0	0	13
1587	0.980975029726516	0.983333333333333	0.994186046511628	0.982142857142857	0.933333333333333	1	0.982142857142857	1	0.976744186046512	1	1	1	1	1	1	14	1	0	0	0	13	0	0	0	0	15	0	0	0	0	13
1586	0.980975029726516	0.983333333333333	0.994186046511628	0.982142857142857	0.933333333333333	1	0.982142857142857	1	0.976744186046512	1	1	1	1	1	1	14	1	0	0	0	13	0	0	0	0	15	0	0	0	0	13
1585	1	1	1	1	1	1	1	1	1	1	1	1	1	1	1	15	0	0	0	0	13	0	0	0	0	15	0	0	0	0	13
1584	1	1	1	1	1	1	1	1	1	1	1	1	1	1	1	15	0	0	0	0	13	0	0	0	0	15	0	0	0	0	13
1583	0.980975029726516	0.983333333333333	0.994186046511628	0.982142857142857	0.933333333333333	1	0.982142857142857	1	0.976744186046512	1	1	1	1	1	1	14	1	0	0	0	13	0	0	0	0	15	0	0	0	0	13
1582	0.980975029726516	0.983333333333333	0.994186046511628	0.982142857142857	0.933333333333333	1	0.982142857142857	1	0.976744186046512	1	1	1	1	1	1	14	1	0	0	0	13	0	0	0	0	15	0	0	0	0	13
1581	1	1	1	1	1	1	1	1	1	1	1	1	1	1	1	15	0	0	0	0	13	0	0	0	0	15	0	0	0	0	13
1580	1	1	1	1	1	1	1	1	1	1	1	1	1	1	1	15	0	0	0	0	13	0	0	0	0	15	0	0	0	0	13
1579	1	1	1	1	1	1	1	1	1	1	1	1	1	1	1	15	0	0	0	0	13	0	0	0	0	15	0	0	0	0	13
1578	0.980975029726516	0.983333333333333	0.994186046511628	0.982142857142857	0.933333333333333	1	0.982142857142857	1	0.976744186046512	1	1	1	1	1	1	14	1	0	0	0	13	0	0	0	0	15	0	0	0	0	13
1577	1	1	1	1	1	1	1	1	1	1	1	1	1	1	1	15	0	0	0	0	13	0	0	0	0	15	0	0	0	0	13
1576	1	1	1	1	1	1	1	1	1	1	1	1	1	1	1	15	0	0	0	0	13	0	0	0	0	15	0	0	0	0	13
1575	0.980975029726516	0.983333333333333	0.994186046511628	0.982142857142857	0.933333333333333	1	0.982142857142857	1	0.976744186046512	1	1	1	1	1	1	14	1	0	0	0	13	0	0	0	0	15	0	0	0	0	13
1574	0.980975029726516	0.983333333333333	0.994186046511628	0.982142857142857	0.933333333333333	1	0.982142857142857	1	0.976744186046512	1	1	1	1	1	1	14	1	0	0	0	13	0	0	0	0	15	0	0	0	0	13
1573	0.980975029726516	0.983333333333333	0.994186046511628	0.982142857142857	0.933333333333333	1	0.982142857142857	1	0.976744186046512	1	1	1	1	1	1	14	1	0	0	0	13	0	0	0	0	15	0	0	0	0	13
1572	0.980975029726516	0.983333333333333	0.994186046511628	0.982142857142857	0.933333333333333	1	0.982142857142857	1	0.976744186046512	1	1	1	1	1	1	14	1	0	0	0	13	0	0	0	0	15	0	0	0	0	13
1571	0.980975029726516	0.983333333333333	0.994186046511628	0.982142857142857	0.933333333333333	1	0.982142857142857	1	0.976744186046512	1	1	1	1	1	1	14	1	0	0	0	13	0	0	0	0	15	0	0	0	0	13
1570	0.980975029726516	0.983333333333333	0.994186046511628	0.982142857142857	0.933333333333333	1	0.982142857142857	1	0.976744186046512	1	1	1	1	1	1	14	1	0	0	0	13	0	0	0	0	15	0	0	0	0	13
1569	1	1	1	1	1	1	1	1	1	1	1	1	1	1	1	15	0	0	0	0	13	0	0	0	0	15	0	0	0	0	13
1568	0.980975029726516	0.983333333333333	0.994186046511628	0.982142857142857	0.933333333333333	1	0.982142857142857	1	0.976744186046512	1	1	1	1	1	1	14	1	0	0	0	13	0	0	0	0	15	0	0	0	0	13
1567	0.980975029726516	0.983333333333333	0.994186046511628	0.982142857142857	0.933333333333333	1	0.982142857142857	1	0.976744186046512	1	1	1	1	1	1	14	1	0	0	0	13	0	0	0	0	15	0	0	0	0	13
1566	1	1	1	1	1	1	1	1	1	1	1	1	1	1	1	15	0	0	0	0	13	0	0	0	0	15	0	0	0	0	13
1565	1	1	1	1	1	1	1	1	1	1	1	1	1	1	1	15	0	0	0	0	13	0	0	0	0	15	0	0	0	0	13
1564	0.980975029726516	0.983333333333333	0.994186046511628	0.982142857142857	0.933333333333333	1	0.982142857142857	1	0.976744186046512	1	1	1	1	1	1	14	1	0	0	0	13	0	0	0	0	15	0	0	0	0	13
1563	1	1	1	1	1	1	1	1	1	1	1	1	1	1	1	15	0	0	0	0	13	0	0	0	0	15	0	0	0	0	13
1562	1	1	1	1	1	1	1	1	1	1	1	1	1	1	1	15	0	0	0	0	13	0	0	0	0	15	0	0	0	0	13
1561	1	1	1	1	1	1	1	1	1	1	1	1	1	1	1	15	0	0	0	0	13	0	0	0	0	15	0	0	0	0	13
1560	0.980975029726516	0.983333333333333	0.994186046511628	0.982142857142857	0.933333333333333	1	0.982142857142857	1	0.976744186046512	1	1	1	1	1	1	14	1	0	0	0	13	0	0	0	0	15	0	0	0	0	13
1559	0.980975029726516	0.983333333333333	0.994186046511628	0.982142857142857	0.933333333333333	1	0.982142857142857	1	0.976744186046512	1	1	1	1	1	1	14	1	0	0	0	13	0	0	0	0	15	0	0	0	0	13
1558	1	1	1	1	1	1	1	1	1	1	1	1	1	1	1	15	0	0	0	0	13	0	0	0	0	15	0	0	0	0	13
1557	0.980975029726516	0.983333333333333	0.994186046511628	0.982142857142857	0.933333333333333	1	0.982142857142857	1	0.976744186046512	1	1	1	1	1	1	14	1	0	0	0	13	0	0	0	0	15	0	0	0	0	13
1556	1	1	1	1	1	1	1	1	1	1	1	1	1	1	1	15	0	0	0	0	13	0	0	0	0	15	0	0	0	0	13
1555	0.980975029726516	0.983333333333333	0.994186046511628	0.982142857142857	0.933333333333333	1	0.982142857142857	1	0.976744186046512	1	1	1	1	1	1	14	1	0	0	0	13	0	0	0	0	15	0	0	0	0	13
1554	1	1	1	1	1	1	1	1	1	1	1	1	1	1	1	15	0	0	0	0	13	0	0	0	0	15	0	0	0	0	13
1553	0.980975029726516	0.983333333333333	0.994186046511628	0.982142857142857	0.933333333333333	1	0.982142857142857	1	0.976744186046512	1	1	1	1	1	1	14	1	0	0	0	13	0	0	0	0	15	0	0	0	0	13
1552	1	1	1	1	1	1	1	1	1	1	1	1	1	1	1	15	0	0	0	0	13	0	0	0	0	15	0	0	0	0	13
1551	0.980975029726516	0.983333333333333	0.994186046511628	0.982142857142857	0.933333333333333	1	0.982142857142857	1	0.976744186046512	1	1	1	1	1	1	14	1	0	0	0	13	0	0	0	0	15	0	0	0	0	13
1550	1	1	1	1	1	1	1	1	1	1	1	1	1	1	1	15	0	0	0	0	13	0	0	0	0	15	0	0	0	0	13
1549	1	1	1	1	1	1	1	1	1	1	1	1	1	1	1	15	0	0	0	0	13	0	0	0	0	15	0	0	0	0	13
1548	1	1	1	1	1	1	1	1	1	1	1	1	1	1	1	15	0	0	0	0	13	0	0	0	0	15	0	0	0	0	13
1547	1	1	1	1	1	1	1	1	1	1	1	1	1	1	1	15	0	0	0	0	13	0	0	0	0	15	0	0	0	0	13
1546	0.980975029726516	0.983333333333333	0.994186046511628	0.982142857142857	0.933333333333333	1	0.982142857142857	1	0.976744186046512	1	1	1	1	1	1	14	1	0	0	0	13	0	0	0	0	15	0	0	0	0	13
1545	1	1	1	1	1	1	1	1	1	1	1	1	1	1	1	15	0	0	0	0	13	0	0	0	0	15	0	0	0	0	13
1544	1	1	1	1	1	1	1	1	1	1	1	1	1	1	1	15	0	0	0	0	13	0	0	0	0	15	0	0	0	0	13
1543	0.980975029726516	0.983333333333333	0.994186046511628	0.982142857142857	0.933333333333333	1	0.982142857142857	1	0.976744186046512	1	1	1	1	1	1	14	1	0	0	0	13	0	0	0	0	15	0	0	0	0	13
1542	0.980975029726516	0.983333333333333	0.994186046511628	0.982142857142857	0.933333333333333	1	0.982142857142857	1	0.976744186046512	1	1	1	1	1	1	14	1	0	0	0	13	0	0	0	0	15	0	0	0	0	13
1541	0.980975029726516	0.983333333333333	0.994186046511628	0.982142857142857	0.933333333333333	1	0.982142857142857	1	0.976744186046512	1	1	1	1	1	1	14	1	0	0	0	13	0	0	0	0	15	0	0	0	0	13
1540	0.980975029726516	0.983333333333333	0.994186046511628	0.982142857142857	0.933333333333333	1	0.982142857142857	1	0.976744186046512	1	1	1	1	1	1	14	1	0	0	0	13	0	0	0	0	15	0	0	0	0	13
1539	1	1	1	1	1	1	1	1	1	1	1	1	1	1	1	15	0	0	0	0	13	0	0	0	0	15	0	0	0	0	13
1538	1	1	1	1	1	1	1	1	1	1	1	1	1	1	1	15	0	0	0	0	13	0	0	0	0	15	0	0	0	0	13
1537	1	1	1	1	1	1	1	1	1	1	1	1	1	1	1	15	0	0	0	0	13	0	0	0	0	15	0	0	0	0	13
1536	0.980975029726516	0.983333333333333	0.994186046511628	0.982142857142857	0.933333333333333	1	0.982142857142857	1	0.976744186046512	1	1	1	1	1	1	14	1	0	0	0	13	0	0	0	0	15	0	0	0	0	13
1535	1	1	1	1	1	1	1	1	1	1	1	1	1	1	1	15	0	0	0	0	13	0	0	0	0	15	0	0	0	0	13
1534	1	1	1	1	1	1	1	1	1	1	1	1	1	1	1	15	0	0	0	0	13	0	0	0	0	15	0	0	0	0	13
1533	0.980975029726516	0.983333333333333	0.994186046511628	0.982142857142857	0.933333333333333	1	0.982142857142857	1	0.976744186046512	1	1	1	1	1	1	14	1	0	0	0	13	0	0	0	0	15	0	0	0	0	13
1532	1	1	1	1	1	1	1	1	1	1	1	1	1	1	1	15	0	0	0	0	13	0	0	0	0	15	0	0	0	0	13
1531	1	1	1	1	1	1	1	1	1	1	1	1	1	1	1	15	0	0	0	0	13	0	0	0	0	15	0	0	0	0	13
1530	1	1	1	1	1	1	1	1	1	1	1	1	1	1	1	15	0	0	0	0	13	0	0	0	0	15	0	0	0	0	13
1529	1	1	1	1	1	1	1	1	1	1	1	1	1	1	1	15	0	0	0	0	13	0	0	0	0	15	0	0	0	0	13
1528	1	1	1	1	1	1	1	1	1	1	1	1	1	1	1	15	0	0	0	0	13	0	0	0	0	15	0	0	0	0	13
1527	0.980975029726516	0.983333333333333	0.994186046511628	0.982142857142857	0.933333333333333	1	0.982142857142857	1	0.976744186046512	1	1	1	1	1	1	14	1	0	0	0	13	0	0	0	0	15	0	0	0	0	13
1526	0.980975029726516	0.983333333333333	0.994186046511628	0.982142857142857	0.933333333333333	1	0.982142857142857	1	0.976744186046512	1	1	1	1	1	1	14	1	0	0	0	13	0	0	0	0	15	0	0	0	0	13
1525	0.980975029726516	0.983333333333333	0.994186046511628	0.982142857142857	0.933333333333333	1	0.982142857142857	1	0.976744186046512	1	1	1	1	1	1	14	1	0	0	0	13	0	0	0	0	15	0	0	0	0	13
1524	1	1	1	1	1	1	1	1	1	1	1	1	1	1	1	15	0	0	0	0	13	0	0	0	0	15	0	0	0	0	13
1523	1	1	1	1	1	1	1	1	1	1	1	1	1	1	1	15	0	0	0	0	13	0	0	0	0	15	0	0	0	0	13
1522	0.980975029726516	0.983333333333333	0.994186046511628	0.982142857142857	0.933333333333333	1	0.982142857142857	1	0.976744186046512	1	1	1	1	1	1	14	1	0	0	0	13	0	0	0	0	15	0	0	0	0	13
1521	1	1	1	1	1	1	1	1	1	1	1	1	1	1	1	15	0	0	0	0	13	0	0	0	0	15	0	0	0	0	13
1520	1	1	1	1	1	1	1	1	1	1	1	1	1	1	1	15	0	0	0	0	13	0	0	0	0	15	0	0	0	0	13
1519	1	1	1	1	1	1	1	1	1	1	1	1	1	1	1	15	0	0	0	0	13	0	0	0	0	15	0	0	0	0	13
1518	1	1	1	1	1	1	1	1	1	1	1	1	1	1	1	15	0	0	0	0	13	0	0	0	0	15	0	0	0	0	13
1517	1	1	1	1	1	1	1	1	1	1	1	1	1	1	1	15	0	0	0	0	13	0	0	0	0	15	0	0	0	0	13
1516	1	1	1	1	1	1	1	1	1	1	1	1	1	1	1	15	0	0	0	0	13	0	0	0	0	15	0	0	0	0	13
1515	1	1	1	1	1	1	1	1	1	1	1	1	1	1	1	15	0	0	0	0	13	0	0	0	0	15	0	0	0	0	13
1514	1	1	1	1	1	1	1	1	1	1	1	1	1	1	1	15	0	0	0	0	13	0	0	0	0	15	0	0	0	0	13
1513	0.980975029726516	0.983333333333333	0.994186046511628	0.982142857142857	0.933333333333333	1	0.982142857142857	1	0.976744186046512	1	1	1	1	1	1	14	1	0	0	0	13	0	0	0	0	15	0	0	0	0	13
1512	0.980975029726516	0.983333333333333	0.994186046511628	0.982142857142857	0.933333333333333	1	0.982142857142857	1	0.976744186046512	1	1	1	1	1	1	14	1	0	0	0	13	0	0	0	0	15	0	0	0	0	13
1511	0.980975029726516	0.983333333333333	0.994186046511628	0.982142857142857	0.933333333333333	1	0.982142857142857	1	0.976744186046512	1	1	1	1	1	1	14	1	0	0	0	13	0	0	0	0	15	0	0	0	0	13
1510	1	1	1	1	1	1	1	1	1	1	1	1	1	1	1	15	0	0	0	0	13	0	0	0	0	15	0	0	0	0	13
1509	1	1	1	1	1	1	1	1	1	1	1	1	1	1	1	15	0	0	0	0	13	0	0	0	0	15	0	0	0	0	13
1508	1	1	1	1	1	1	1	1	1	1	1	1	1	1	1	15	0	0	0	0	13	0	0	0	0	15	0	0	0	0	13
1507	0.980975029726516	0.983333333333333	0.994186046511628	0.982142857142857	0.933333333333333	1	0.982142857142857	1	0.976744186046512	1	1	1	1	1	1	14	1	0	0	0	13	0	0	0	0	15	0	0	0	0	13
1506	1	1	1	1	1	1	1	1	1	1	1	1	1	1	1	15	0	0	0	0	13	0	0	0	0	15	0	0	0	0	13
1505	0.980975029726516	0.983333333333333	0.994186046511628	0.982142857142857	0.933333333333333	1	0.982142857142857	1	0.976744186046512	1	1	1	1	1	1	14	1	0	0	0	13	0	0	0	0	15	0	0	0	0	13
1504	1	1	1	1	1	1	1	1	1	1	1	1	1	1	1	15	0	0	0	0	13	0	0	0	0	15	0	0	0	0	13
1503	1	1	1	1	1	1	1	1	1	1	1	1	1	1	1	15	0	0	0	0	13	0	0	0	0	15	0	0	0	0	13
1502	0.980975029726516	0.983333333333333	0.994186046511628	0.982142857142857	0.933333333333333	1	0.982142857142857	1	0.976744186046512	1	1	1	1	1	1	14	1	0	0	0	13	0	0	0	0	15	0	0	0	0	13
1501	1	1	1	1	1	1	1	1	1	1	1	1	1	1	1	15	0	0	0	0	13	0	0	0	0	15	0	0	0	0	13
1500	0.980975029726516	0.983333333333333	0.994186046511628	0.982142857142857	0.933333333333333	1	0.982142857142857	1	0.976744186046512	1	1	1	1	1	1	14	1	0	0	0	13	0	0	0	0	15	0	0	0	0	13
1499	1	1	1	1	1	1	1	1	1	1	1	1	1	1	1	15	0	0	0	0	13	0	0	0	0	15	0	0	0	0	13
1498	1	1	1	1	1	1	1	1	1	1	1	1	1	1	1	15	0	0	0	0	13	0	0	0	0	15	0	0	0	0	13
1497	0.980975029726516	0.983333333333333	0.994186046511628	0.982142857142857	0.933333333333333	1	0.982142857142857	1	0.976744186046512	1	1	1	1	1	1	14	1	0	0	0	13	0	0	0	0	15	0	0	0	0	13
1496	1	1	1	1	1	1	1	1	1	1	1	1	1	1	1	15	0	0	0	0	13	0	0	0	0	15	0	0	0	0	13
1495	0.980975029726516	0.983333333333333	0.994186046511628	0.982142857142857	0.933333333333333	1	0.982142857142857	1	0.976744186046512	1	1	1	1	1	1	14	1	0	0	0	13	0	0	0	0	15	0	0	0	0	13
1494	1	1	1	1	1	1	1	1	1	1	1	1	1	1	1	15	0	0	0	0	13	0	0	0	0	15	0	0	0	0	13
1493	1	1	1	1	1	1	1	1	1	1	1	1	1	1	1	15	0	0	0	0	13	0	0	0	0	15	0	0	0	0	13
1492	1	1	1	1	1	1	1	1	1	1	1	1	1	1	1	15	0	0	0	0	13	0	0	0	0	15	0	0	0	0	13
1491	0.980975029726516	0.983333333333333	0.994186046511628	0.982142857142857	0.933333333333333	1	0.982142857142857	1	0.976744186046512	1	1	1	1	1	1	14	1	0	0	0	13	0	0	0	0	15	0	0	0	0	13
1490	1	1	1	1	1	1	1	1	1	1	1	1	1	1	1	15	0	0	0	0	13	0	0	0	0	15	0	0	0	0	13
1489	1	1	1	1	1	1	1	1	1	1	1	1	1	1	1	15	0	0	0	0	13	0	0	0	0	15	0	0	0	0	13
1488	1	1	1	1	1	1	1	1	1	1	1	1	1	1	1	15	0	0	0	0	13	0	0	0	0	15	0	0	0	0	13
1487	1	1	1	1	1	1	1	1	1	1	1	1	1	1	1	15	0	0	0	0	13	0	0	0	0	15	0	0	0	0	13
1486	1	1	1	1	1	1	1	1	1	1	1	1	1	1	1	15	0	0	0	0	13	0	0	0	0	15	0	0	0	0	13
1485	1	1	1	1	1	1	1	1	1	1	1	1	1	1	1	15	0	0	0	0	13	0	0	0	0	15	0	0	0	0	13
1484	0.980975029726516	0.983333333333333	0.994186046511628	0.982142857142857	0.933333333333333	1	0.982142857142857	1	0.976744186046512	1	1	1	1	1	1	14	1	0	0	0	13	0	0	0	0	15	0	0	0	0	13
1483	1	1	1	1	1	1	1	1	1	1	1	1	1	1	1	15	0	0	0	0	13	0	0	0	0	15	0	0	0	0	13
1482	1	1	1	1	1	1	1	1	1	1	1	1	1	1	1	15	0	0	0	0	13	0	0	0	0	15	0	0	0	0	13
1481	1	1	1	1	1	1	1	1	1	1	1	1	1	1	1	15	0	0	0	0	13	0	0	0	0	15	0	0	0	0	13
1480	0.980975029726516	0.983333333333333	0.994186046511628	0.982142857142857	0.933333333333333	1	0.982142857142857	1	0.976744186046512	1	1	1	1	1	1	14	1	0	0	0	13	0	0	0	0	15	0	0	0	0	13
1479	0.980975029726516	0.983333333333333	0.994186046511628	0.982142857142857	0.933333333333333	1	0.982142857142857	1	0.976744186046512	1	1	1	1	1	1	14	1	0	0	0	13	0	0	0	0	15	0	0	0	0	13
1478	1	1	1	1	1	1	1	1	1	1	1	1	1	1	1	15	0	0	0	0	13	0	0	0	0	15	0	0	0	0	13
1477	1	1	1	1	1	1	1	1	1	1	1	1	1	1	1	15	0	0	0	0	13	0	0	0	0	15	0	0	0	0	13
1476	0.980975029726516	0.983333333333333	0.994186046511628	0.982142857142857	0.933333333333333	1	0.982142857142857	1	0.976744186046512	1	1	1	1	1	1	14	1	0	0	0	13	0	0	0	0	15	0	0	0	0	13
1475	1	1	1	1	1	1	1	1	1	1	1	1	1	1	1	15	0	0	0	0	13	0	0	0	0	15	0	0	0	0	13
1474	0.980975029726516	0.983333333333333	0.994186046511628	0.982142857142857	0.933333333333333	1	0.982142857142857	1	0.976744186046512	1	1	1	1	1	1	14	1	0	0	0	13	0	0	0	0	15	0	0	0	0	13
1473	0.980975029726516	0.983333333333333	0.994186046511628	0.982142857142857	0.933333333333333	1	0.982142857142857	1	0.976744186046512	1	1	1	1	1	1	14	1	0	0	0	13	0	0	0	0	15	0	0	0	0	13
1472	0.980975029726516	0.983333333333333	0.994186046511628	0.982142857142857	0.933333333333333	1	0.982142857142857	1	0.976744186046512	1	1	1	1	1	1	14	1	0	0	0	13	0	0	0	0	15	0	0	0	0	13
1471	0.980975029726516	0.983333333333333	0.994186046511628	0.982142857142857	0.933333333333333	1	0.982142857142857	1	0.976744186046512	1	1	1	1	1	1	14	1	0	0	0	13	0	0	0	0	15	0	0	0	0	13
1470	1	1	1	1	1	1	1	1	1	1	1	1	1	1	1	15	0	0	0	0	13	0	0	0	0	15	0	0	0	0	13
1469	1	1	1	1	1	1	1	1	1	1	1	1	1	1	1	15	0	0	0	0	13	0	0	0	0	15	0	0	0	0	13
1468	1	1	1	1	1	1	1	1	1	1	1	1	1	1	1	15	0	0	0	0	13	0	0	0	0	15	0	0	0	0	13
1467	1	1	1	1	1	1	1	1	1	1	1	1	1	1	1	15	0	0	0	0	13	0	0	0	0	15	0	0	0	0	13
1466	1	1	1	1	1	1	1	1	1	1	1	1	1	1	1	15	0	0	0	0	13	0	0	0	0	15	0	0	0	0	13
1465	1	1	1	1	1	1	1	1	1	1	1	1	1	1	1	15	0	0	0	0	13	0	0	0	0	15	0	0	0	0	13
1464	0.980975029726516	0.983333333333333	0.994186046511628	0.982142857142857	0.933333333333333	1	0.982142857142857	1	0.976744186046512	1	1	1	1	1	1	14	1	0	0	0	13	0	0	0	0	15	0	0	0	0	13
1463	1	1	1	1	1	1	1	1	1	1	1	1	1	1	1	15	0	0	0	0	13	0	0	0	0	15	0	0	0	0	13
1462	1	1	1	1	1	1	1	1	1	1	1	1	1	1	1	15	0	0	0	0	13	0	0	0	0	15	0	0	0	0	13
1461	0.980975029726516	0.983333333333333	0.994186046511628	0.982142857142857	0.933333333333333	1	0.982142857142857	1	0.976744186046512	1	1	1	1	1	1	14	1	0	0	0	13	0	0	0	0	15	0	0	0	0	13
1460	1	1	1	1	1	1	1	1	1	1	1	1	1	1	1	15	0	0	0	0	13	0	0	0	0	15	0	0	0	0	13
1459	1	1	1	1	1	1	1	1	1	1	1	1	1	1	1	15	0	0	0	0	13	0	0	0	0	15	0	0	0	0	13
1458	0.980975029726516	0.983333333333333	0.994186046511628	0.982142857142857	0.933333333333333	1	0.982142857142857	1	0.976744186046512	1	1	1	1	1	1	14	1	0	0	0	13	0	0	0	0	15	0	0	0	0	13
1457	1	1	1	1	1	1	1	1	1	1	1	1	1	1	1	15	0	0	0	0	13	0	0	0	0	15	0	0	0	0	13
1456	0.980975029726516	0.983333333333333	0.994186046511628	0.982142857142857	0.933333333333333	1	0.982142857142857	1	0.976744186046512	1	1	1	1	1	1	14	1	0	0	0	13	0	0	0	0	15	0	0	0	0	13
1455	0.980975029726516	0.983333333333333	0.994186046511628	0.982142857142857	0.933333333333333	1	0.982142857142857	1	0.976744186046512	1	1	1	1	1	1	14	1	0	0	0	13	0	0	0	0	15	0	0	0	0	13
1454	1	1	1	1	1	1	1	1	1	1	1	1	1	1	1	15	0	0	0	0	13	0	0	0	0	15	0	0	0	0	13
1453	1	1	1	1	1	1	1	1	1	1	1	1	1	1	1	15	0	0	0	0	13	0	0	0	0	15	0	0	0	0	13
1452	0.980975029726516	0.983333333333333	0.994186046511628	0.982142857142857	0.933333333333333	1	0.982142857142857	1	0.976744186046512	1	1	1	1	1	1	14	1	0	0	0	13	0	0	0	0	15	0	0	0	0	13
1451	1	1	1	1	1	1	1	1	1	1	1	1	1	1	1	15	0	0	0	0	13	0	0	0	0	15	0	0	0	0	13
1450	1	1	1	1	1	1	1	1	1	1	1	1	1	1	1	15	0	0	0	0	13	0	0	0	0	15	0	0	0	0	13
1449	1	1	1	1	1	1	1	1	1	1	1	1	1	1	1	15	0	0	0	0	13	0	0	0	0	15	0	0	0	0	13
1448	0.980975029726516	0.983333333333333	0.994186046511628	0.982142857142857	0.933333333333333	1	0.982142857142857	1	0.976744186046512	1	1	1	1	1	1	14	1	0	0	0	13	0	0	0	0	15	0	0	0	0	13
1447	0.980975029726516	0.983333333333333	0.994186046511628	0.982142857142857	0.933333333333333	1	0.982142857142857	1	0.976744186046512	1	1	1	1	1	1	14	1	0	0	0	13	0	0	0	0	15	0	0	0	0	13
1446	1	1	1	1	1	1	1	1	1	1	1	1	1	1	1	15	0	0	0	0	13	0	0	0	0	15	0	0	0	0	13
1445	1	1	1	1	1	1	1	1	1	1	1	1	1	1	1	15	0	0	0	0	13	0	0	0	0	15	0	0	0	0	13
1444	1	1	1	1	1	1	1	1	1	1	1	1	1	1	1	15	0	0	0	0	13	0	0	0	0	15	0	0	0	0	13
1443	0.980975029726516	0.983333333333333	0.994186046511628	0.982142857142857	0.933333333333333	1	0.982142857142857	1	0.976744186046512	1	1	1	1	1	1	14	1	0	0	0	13	0	0	0	0	15	0	0	0	0	13
1442	0.980975029726516	0.983333333333333	0.994186046511628	0.982142857142857	0.933333333333333	1	0.982142857142857	1	0.976744186046512	1	1	1	1	1	1	14	1	0	0	0	13	0	0	0	0	15	0	0	0	0	13
1441	1	1	1	1	1	1	1	1	1	1	1	1	1	1	1	15	0	0	0	0	13	0	0	0	0	15	0	0	0	0	13
1440	1	1	1	1	1	1	1	1	1	1	1	1	1	1	1	15	0	0	0	0	13	0	0	0	0	15	0	0	0	0	13
1439	1	1	1	1	1	1	1	1	1	1	1	1	1	1	1	15	0	0	0	0	13	0	0	0	0	15	0	0	0	0	13
1438	1	1	1	1	1	1	1	1	1	1	1	1	1	1	1	15	0	0	0	0	13	0	0	0	0	15	0	0	0	0	13
1437	0.980975029726516	0.983333333333333	0.994186046511628	0.982142857142857	0.933333333333333	1	0.982142857142857	1	0.976744186046512	1	1	1	1	1	1	14	1	0	0	0	13	0	0	0	0	15	0	0	0	0	13
1436	0.980975029726516	0.983333333333333	0.994186046511628	0.982142857142857	0.933333333333333	1	0.982142857142857	1	0.976744186046512	1	1	1	1	1	1	14	1	0	0	0	13	0	0	0	0	15	0	0	0	0	13
1435	1	1	1	1	1	1	1	1	1	1	1	1	1	1	1	15	0	0	0	0	13	0	0	0	0	15	0	0	0	0	13
1434	1	1	1	1	1	1	1	1	1	1	1	1	1	1	1	15	0	0	0	0	13	0	0	0	0	15	0	0	0	0	13
1433	0.980975029726516	0.983333333333333	0.994186046511628	0.982142857142857	0.933333333333333	1	0.982142857142857	1	0.976744186046512	1	1	1	1	1	1	14	1	0	0	0	13	0	0	0	0	15	0	0	0	0	13
1432	0.980975029726516	0.983333333333333	0.994186046511628	0.982142857142857	0.933333333333333	1	0.982142857142857	1	0.976744186046512	1	1	1	1	1	1	14	1	0	0	0	13	0	0	0	0	15	0	0	0	0	13
1431	1	1	1	1	1	1	1	1	1	1	1	1	1	1	1	15	0	0	0	0	13	0	0	0	0	15	0	0	0	0	13
1430	1	1	1	1	1	1	1	1	1	1	1	1	1	1	1	15	0	0	0	0	13	0	0	0	0	15	0	0	0	0	13
1429	0.980975029726516	0.983333333333333	0.994186046511628	0.982142857142857	0.933333333333333	1	0.982142857142857	1	0.976744186046512	1	1	1	1	1	1	14	1	0	0	0	13	0	0	0	0	15	0	0	0	0	13
1428	1	1	1	1	1	1	1	1	1	1	1	1	1	1	1	15	0	0	0	0	13	0	0	0	0	15	0	0	0	0	13
1427	1	1	1	1	1	1	1	1	1	1	1	1	1	1	1	15	0	0	0	0	13	0	0	0	0	15	0	0	0	0	13
1426	0.980975029726516	0.983333333333333	0.994186046511628	0.982142857142857	0.933333333333333	1	0.982142857142857	1	0.976744186046512	1	1	1	1	1	1	14	1	0	0	0	13	0	0	0	0	15	0	0	0	0	13
1425	1	1	1	1	1	1	1	1	1	1	1	1	1	1	1	15	0	0	0	0	13	0	0	0	0	15	0	0	0	0	13
1424	1	1	1	1	1	1	1	1	1	1	1	1	1	1	1	15	0	0	0	0	13	0	0	0	0	15	0	0	0	0	13
1423	0.980975029726516	0.983333333333333	0.994186046511628	0.982142857142857	0.933333333333333	1	0.982142857142857	1	0.976744186046512	1	1	1	1	1	1	14	1	0	0	0	13	0	0	0	0	15	0	0	0	0	13
1422	0.980975029726516	0.983333333333333	0.994186046511628	0.982142857142857	0.933333333333333	1	0.982142857142857	1	0.976744186046512	1	1	1	1	1	1	14	1	0	0	0	13	0	0	0	0	15	0	0	0	0	13
1421	0.980975029726516	0.983333333333333	0.994186046511628	0.982142857142857	0.933333333333333	1	0.982142857142857	1	0.976744186046512	1	1	1	1	1	1	14	1	0	0	0	13	0	0	0	0	15	0	0	0	0	13
1420	1	1	1	1	1	1	1	1	1	1	1	1	1	1	1	15	0	0	0	0	13	0	0	0	0	15	0	0	0	0	13
1419	1	1	1	1	1	1	1	1	1	1	1	1	1	1	1	15	0	0	0	0	13	0	0	0	0	15	0	0	0	0	13
1418	1	1	1	1	1	1	1	1	1	1	1	1	1	1	1	15	0	0	0	0	13	0	0	0	0	15	0	0	0	0	13
1417	1	1	1	1	1	1	1	1	1	1	1	1	1	1	1	15	0	0	0	0	13	0	0	0	0	15	0	0	0	0	13
1416	0.980975029726516	0.983333333333333	0.994186046511628	0.982142857142857	0.933333333333333	1	0.982142857142857	1	0.976744186046512	1	1	1	1	1	1	14	1	0	0	0	13	0	0	0	0	15	0	0	0	0	13
1415	1	1	1	1	1	1	1	1	1	1	1	1	1	1	1	15	0	0	0	0	13	0	0	0	0	15	0	0	0	0	13
1414	0.980975029726516	0.983333333333333	0.994186046511628	0.982142857142857	0.933333333333333	1	0.982142857142857	1	0.976744186046512	1	1	1	1	1	1	14	1	0	0	0	13	0	0	0	0	15	0	0	0	0	13
1413	0.980975029726516	0.983333333333333	0.994186046511628	0.982142857142857	0.933333333333333	1	0.982142857142857	1	0.976744186046512	1	1	1	1	1	1	14	1	0	0	0	13	0	0	0	0	15	0	0	0	0	13
1412	1	1	1	1	1	1	1	1	1	1	1	1	1	1	1	15	0	0	0	0	13	0	0	0	0	15	0	0	0	0	13
1411	1	1	1	1	1	1	1	1	1	1	1	1	1	1	1	15	0	0	0	0	13	0	0	0	0	15	0	0	0	0	13
1410	1	1	1	1	1	1	1	1	1	1	1	1	1	1	1	15	0	0	0	0	13	0	0	0	0	15	0	0	0	0	13
1409	1	1	1	1	1	1	1	1	1	1	1	1	1	1	1	15	0	0	0	0	13	0	0	0	0	15	0	0	0	0	13
1408	0.980975029726516	0.983333333333333	0.994186046511628	0.982142857142857	0.933333333333333	1	0.982142857142857	1	0.976744186046512	1	1	1	1	1	1	14	1	0	0	0	13	0	0	0	0	15	0	0	0	0	13
1407	1	1	1	1	1	1	1	1	1	1	1	1	1	1	1	15	0	0	0	0	13	0	0	0	0	15	0	0	0	0	13
1406	0.980975029726516	0.983333333333333	0.994186046511628	0.982142857142857	0.933333333333333	1	0.982142857142857	1	0.976744186046512	1	1	1	1	1	1	14	1	0	0	0	13	0	0	0	0	15	0	0	0	0	13
1405	1	1	1	1	1	1	1	1	1	1	1	1	1	1	1	15	0	0	0	0	13	0	0	0	0	15	0	0	0	0	13
1404	1	1	1	1	1	1	1	1	1	1	1	1	1	1	1	15	0	0	0	0	13	0	0	0	0	15	0	0	0	0	13
1403	1	1	1	1	1	1	1	1	1	1	1	1	1	1	1	15	0	0	0	0	13	0	0	0	0	15	0	0	0	0	13
1402	1	1	1	1	1	1	1	1	1	1	1	1	1	1	1	15	0	0	0	0	13	0	0	0	0	15	0	0	0	0	13
1401	1	1	1	1	1	1	1	1	1	1	1	1	1	1	1	15	0	0	0	0	13	0	0	0	0	15	0	0	0	0	13
1400	1	1	1	1	1	1	1	1	1	1	1	1	1	1	1	15	0	0	0	0	13	0	0	0	0	15	0	0	0	0	13
1399	1	1	1	1	1	1	1	1	1	1	1	1	1	1	1	15	0	0	0	0	13	0	0	0	0	15	0	0	0	0	13
1398	1	1	1	1	1	1	1	1	1	1	1	1	1	1	1	15	0	0	0	0	13	0	0	0	0	15	0	0	0	0	13
1397	1	1	1	1	1	1	1	1	1	1	1	1	1	1	1	15	0	0	0	0	13	0	0	0	0	15	0	0	0	0	13
1396	0.980975029726516	0.983333333333333	0.994186046511628	0.982142857142857	0.933333333333333	1	0.982142857142857	1	0.976744186046512	1	1	1	1	1	1	14	1	0	0	0	13	0	0	0	0	15	0	0	0	0	13
1395	1	1	1	1	1	1	1	1	1	1	1	1	1	1	1	15	0	0	0	0	13	0	0	0	0	15	0	0	0	0	13
1394	0.980975029726516	0.983333333333333	0.994186046511628	0.982142857142857	0.933333333333333	1	0.982142857142857	1	0.976744186046512	1	1	1	1	1	1	14	1	0	0	0	13	0	0	0	0	15	0	0	0	0	13
1393	0.980975029726516	0.983333333333333	0.994186046511628	0.982142857142857	0.933333333333333	1	0.982142857142857	1	0.976744186046512	1	1	1	1	1	1	14	1	0	0	0	13	0	0	0	0	15	0	0	0	0	13
1392	1	1	1	1	1	1	1	1	1	1	1	1	1	1	1	15	0	0	0	0	13	0	0	0	0	15	0	0	0	0	13
1391	0.980975029726516	0.983333333333333	0.994186046511628	0.982142857142857	0.933333333333333	1	0.982142857142857	1	0.976744186046512	1	1	1	1	1	1	14	1	0	0	0	13	0	0	0	0	15	0	0	0	0	13
1390	1	1	1	1	1	1	1	1	1	1	1	1	1	1	1	15	0	0	0	0	13	0	0	0	0	15	0	0	0	0	13
1389	1	1	1	1	1	1	1	1	1	1	1	1	1	1	1	15	0	0	0	0	13	0	0	0	0	15	0	0	0	0	13
1388	0.980975029726516	0.983333333333333	0.994186046511628	0.982142857142857	0.933333333333333	1	0.982142857142857	1	0.976744186046512	1	1	1	1	1	1	14	1	0	0	0	13	0	0	0	0	15	0	0	0	0	13
1387	0.980975029726516	0.983333333333333	0.994186046511628	0.982142857142857	0.933333333333333	1	0.982142857142857	1	0.976744186046512	1	1	1	1	1	1	14	1	0	0	0	13	0	0	0	0	15	0	0	0	0	13
1386	0.980975029726516	0.983333333333333	0.994186046511628	0.982142857142857	0.933333333333333	1	0.982142857142857	1	0.976744186046512	1	1	1	1	1	1	14	1	0	0	0	13	0	0	0	0	15	0	0	0	0	13
1385	1	1	1	1	1	1	1	1	1	1	1	1	1	1	1	15	0	0	0	0	13	0	0	0	0	15	0	0	0	0	13
1384	0.980975029726516	0.983333333333333	0.994186046511628	0.982142857142857	0.933333333333333	1	0.982142857142857	1	0.976744186046512	1	1	1	1	1	1	14	1	0	0	0	13	0	0	0	0	15	0	0	0	0	13
1383	1	1	1	1	1	1	1	1	1	1	1	1	1	1	1	15	0	0	0	0	13	0	0	0	0	15	0	0	0	0	13
1382	0.980975029726516	0.983333333333333	0.994186046511628	0.982142857142857	0.933333333333333	1	0.982142857142857	1	0.976744186046512	1	1	1	1	1	1	14	1	0	0	0	13	0	0	0	0	15	0	0	0	0	13
1381	1	1	1	1	1	1	1	1	1	1	1	1	1	1	1	15	0	0	0	0	13	0	0	0	0	15	0	0	0	0	13
1380	0.980975029726516	0.983333333333333	0.994186046511628	0.982142857142857	0.933333333333333	1	0.982142857142857	1	0.976744186046512	1	1	1	1	1	1	14	1	0	0	0	13	0	0	0	0	15	0	0	0	0	13
1379	1	1	1	1	1	1	1	1	1	1	1	1	1	1	1	15	0	0	0	0	13	0	0	0	0	15	0	0	0	0	13
1378	1	1	1	1	1	1	1	1	1	1	1	1	1	1	1	15	0	0	0	0	13	0	0	0	0	15	0	0	0	0	13
1377	1	1	1	1	1	1	1	1	1	1	1	1	1	1	1	15	0	0	0	0	13	0	0	0	0	15	0	0	0	0	13
1376	1	1	1	1	1	1	1	1	1	1	1	1	1	1	1	15	0	0	0	0	13	0	0	0	0	15	0	0	0	0	13
1375	1	1	1	1	1	1	1	1	1	1	1	1	1	1	1	15	0	0	0	0	13	0	0	0	0	15	0	0	0	0	13
1374	1	1	1	1	1	1	1	1	1	1	1	1	1	1	1	15	0	0	0	0	13	0	0	0	0	15	0	0	0	0	13
1373	0.980975029726516	0.983333333333333	0.994186046511628	0.982142857142857	0.933333333333333	1	0.982142857142857	1	0.976744186046512	1	1	1	1	1	1	14	1	0	0	0	13	0	0	0	0	15	0	0	0	0	13
1372	1	1	1	1	1	1	1	1	1	1	1	1	1	1	1	15	0	0	0	0	13	0	0	0	0	15	0	0	0	0	13
1371	1	1	1	1	1	1	1	1	1	1	1	1	1	1	1	15	0	0	0	0	13	0	0	0	0	15	0	0	0	0	13
1370	1	1	1	1	1	1	1	1	1	1	1	1	1	1	1	15	0	0	0	0	13	0	0	0	0	15	0	0	0	0	13
1369	0.980975029726516	0.983333333333333	0.994186046511628	0.982142857142857	0.933333333333333	1	0.982142857142857	1	0.976744186046512	1	1	1	1	1	1	14	1	0	0	0	13	0	0	0	0	15	0	0	0	0	13
1368	0.980975029726516	0.983333333333333	0.994186046511628	0.982142857142857	0.933333333333333	1	0.982142857142857	1	0.976744186046512	1	1	1	1	1	1	14	1	0	0	0	13	0	0	0	0	15	0	0	0	0	13
1367	1	1	1	1	1	1	1	1	1	1	1	1	1	1	1	15	0	0	0	0	13	0	0	0	0	15	0	0	0	0	13
1366	0.980975029726516	0.983333333333333	0.994186046511628	0.982142857142857	0.933333333333333	1	0.982142857142857	1	0.976744186046512	1	1	1	1	1	1	14	1	0	0	0	13	0	0	0	0	15	0	0	0	0	13
1365	0.980975029726516	0.983333333333333	0.994186046511628	0.982142857142857	0.933333333333333	1	0.982142857142857	1	0.976744186046512	1	1	1	1	1	1	14	1	0	0	0	13	0	0	0	0	15	0	0	0	0	13
1364	1	1	1	1	1	1	1	1	1	1	1	1	1	1	1	15	0	0	0	0	13	0	0	0	0	15	0	0	0	0	13
1363	1	1	1	1	1	1	1	1	1	1	1	1	1	1	1	15	0	0	0	0	13	0	0	0	0	15	0	0	0	0	13
1362	1	1	1	1	1	1	1	1	1	1	1	1	1	1	1	15	0	0	0	0	13	0	0	0	0	15	0	0	0	0	13
1361	1	1	1	1	1	1	1	1	1	1	1	1	1	1	1	15	0	0	0	0	13	0	0	0	0	15	0	0	0	0	13
1360	1	1	1	1	1	1	1	1	1	1	1	1	1	1	1	15	0	0	0	0	13	0	0	0	0	15	0	0	0	0	13
1359	0.980975029726516	0.983333333333333	0.994186046511628	0.982142857142857	0.933333333333333	1	0.982142857142857	1	0.976744186046512	1	1	1	1	1	1	14	1	0	0	0	13	0	0	0	0	15	0	0	0	0	13
1358	1	1	1	1	1	1	1	1	1	1	1	1	1	1	1	15	0	0	0	0	13	0	0	0	0	15	0	0	0	0	13
1357	1	1	1	1	1	1	1	1	1	1	1	1	1	1	1	15	0	0	0	0	13	0	0	0	0	15	0	0	0	0	13
1356	1	1	1	1	1	1	1	1	1	1	1	1	1	1	1	15	0	0	0	0	13	0	0	0	0	15	0	0	0	0	13
1355	1	1	1	1	1	1	1	1	1	1	1	1	1	1	1	15	0	0	0	0	13	0	0	0	0	15	0	0	0	0	13
1354	1	1	1	1	1	1	1	1	1	1	1	1	1	1	1	15	0	0	0	0	13	0	0	0	0	15	0	0	0	0	13
1353	1	1	1	1	1	1	1	1	1	1	1	1	1	1	1	15	0	0	0	0	13	0	0	0	0	15	0	0	0	0	13
1352	0.980975029726516	0.983333333333333	0.994186046511628	0.982142857142857	0.933333333333333	1	0.982142857142857	1	0.976744186046512	1	1	1	1	1	1	14	1	0	0	0	13	0	0	0	0	15	0	0	0	0	13
1351	1	1	1	1	1	1	1	1	1	1	1	1	1	1	1	15	0	0	0	0	13	0	0	0	0	15	0	0	0	0	13
1350	1	1	1	1	1	1	1	1	1	1	1	1	1	1	1	15	0	0	0	0	13	0	0	0	0	15	0	0	0	0	13
1349	1	1	1	1	1	1	1	1	1	1	1	1	1	1	1	15	0	0	0	0	13	0	0	0	0	15	0	0	0	0	13
1348	0.980975029726516	0.983333333333333	0.994186046511628	0.982142857142857	0.933333333333333	1	0.982142857142857	1	0.976744186046512	1	1	1	1	1	1	14	1	0	0	0	13	0	0	0	0	15	0	0	0	0	13
1347	1	1	1	1	1	1	1	1	1	1	1	1	1	1	1	15	0	0	0	0	13	0	0	0	0	15	0	0	0	0	13
1346	1	1	1	1	1	1	1	1	1	1	1	1	1	1	1	15	0	0	0	0	13	0	0	0	0	15	0	0	0	0	13
1345	0.980975029726516	0.983333333333333	0.994186046511628	0.982142857142857	0.933333333333333	1	0.982142857142857	1	0.976744186046512	1	1	1	1	1	1	14	1	0	0	0	13	0	0	0	0	15	0	0	0	0	13
1344	1	1	1	1	1	1	1	1	1	1	1	1	1	1	1	15	0	0	0	0	13	0	0	0	0	15	0	0	0	0	13
1343	1	1	1	1	1	1	1	1	1	1	1	1	1	1	1	15	0	0	0	0	13	0	0	0	0	15	0	0	0	0	13
1342	1	1	1	1	1	1	1	1	1	1	1	1	1	1	1	15	0	0	0	0	13	0	0	0	0	15	0	0	0	0	13
1341	1	1	1	1	1	1	1	1	1	1	1	1	1	1	1	15	0	0	0	0	13	0	0	0	0	15	0	0	0	0	13
1340	1	1	1	1	1	1	1	1	1	1	1	1	1	1	1	15	0	0	0	0	13	0	0	0	0	15	0	0	0	0	13
1339	0.980975029726516	0.983333333333333	0.994186046511628	0.982142857142857	0.933333333333333	1	0.982142857142857	1	0.976744186046512	1	1	1	1	1	1	14	1	0	0	0	13	0	0	0	0	15	0	0	0	0	13
1338	1	1	1	1	1	1	1	1	1	1	1	1	1	1	1	15	0	0	0	0	13	0	0	0	0	15	0	0	0	0	13
1337	1	1	1	1	1	1	1	1	1	1	1	1	1	1	1	15	0	0	0	0	13	0	0	0	0	15	0	0	0	0	13
1336	0.980975029726516	0.983333333333333	0.994186046511628	0.982142857142857	0.933333333333333	1	0.982142857142857	1	0.976744186046512	1	1	1	1	1	1	14	1	0	0	0	13	0	0	0	0	15	0	0	0	0	13
1335	1	1	1	1	1	1	1	1	1	1	1	1	1	1	1	15	0	0	0	0	13	0	0	0	0	15	0	0	0	0	13
1334	1	1	1	1	1	1	1	1	1	1	1	1	1	1	1	15	0	0	0	0	13	0	0	0	0	15	0	0	0	0	13
1333	1	1	1	1	1	1	1	1	1	1	1	1	1	1	1	15	0	0	0	0	13	0	0	0	0	15	0	0	0	0	13
1332	1	1	1	1	1	1	1	1	1	1	1	1	1	1	1	15	0	0	0	0	13	0	0	0	0	15	0	0	0	0	13
1331	1	1	1	1	1	1	1	1	1	1	1	1	1	1	1	15	0	0	0	0	13	0	0	0	0	15	0	0	0	0	13
1330	0.980975029726516	0.983333333333333	0.994186046511628	0.982142857142857	0.933333333333333	1	0.982142857142857	1	0.976744186046512	1	1	1	1	1	1	14	1	0	0	0	13	0	0	0	0	15	0	0	0	0	13
1329	1	1	1	1	1	1	1	1	1	1	1	1	1	1	1	15	0	0	0	0	13	0	0	0	0	15	0	0	0	0	13
1328	1	1	1	1	1	1	1	1	1	1	1	1	1	1	1	15	0	0	0	0	13	0	0	0	0	15	0	0	0	0	13
1327	1	1	1	1	1	1	1	1	1	1	1	1	1	1	1	15	0	0	0	0	13	0	0	0	0	15	0	0	0	0	13
1326	0.980975029726516	0.983333333333333	0.994186046511628	0.982142857142857	0.933333333333333	1	0.982142857142857	1	0.976744186046512	1	1	1	1	1	1	14	1	0	0	0	13	0	0	0	0	15	0	0	0	0	13
1325	1	1	1	1	1	1	1	1	1	1	1	1	1	1	1	15	0	0	0	0	13	0	0	0	0	15	0	0	0	0	13
1324	1	1	1	1	1	1	1	1	1	1	1	1	1	1	1	15	0	0	0	0	13	0	0	0	0	15	0	0	0	0	13
1323	1	1	1	1	1	1	1	1	1	1	1	1	1	1	1	15	0	0	0	0	13	0	0	0	0	15	0	0	0	0	13
1322	1	1	1	1	1	1	1	1	1	1	1	1	1	1	1	15	0	0	0	0	13	0	0	0	0	15	0	0	0	0	13
1321	1	1	1	1	1	1	1	1	1	1	1	1	1	1	1	15	0	0	0	0	13	0	0	0	0	15	0	0	0	0	13
1320	0.980975029726516	0.983333333333333	0.994186046511628	0.982142857142857	0.933333333333333	1	0.982142857142857	1	0.976744186046512	1	1	1	1	1	1	14	1	0	0	0	13	0	0	0	0	15	0	0	0	0	13
1319	1	1	1	1	1	1	1	1	1	1	1	1	1	1	1	15	0	0	0	0	13	0	0	0	0	15	0	0	0	0	13
1318	1	1	1	1	1	1	1	1	1	1	1	1	1	1	1	15	0	0	0	0	13	0	0	0	0	15	0	0	0	0	13
1317	1	1	1	1	1	1	1	1	1	1	1	1	1	1	1	15	0	0	0	0	13	0	0	0	0	15	0	0	0	0	13
1316	1	1	1	1	1	1	1	1	1	1	1	1	1	1	1	15	0	0	0	0	13	0	0	0	0	15	0	0	0	0	13
1315	1	1	1	1	1	1	1	1	1	1	1	1	1	1	1	15	0	0	0	0	13	0	0	0	0	15	0	0	0	0	13
1314	0.980975029726516	0.983333333333333	0.994186046511628	0.982142857142857	0.933333333333333	1	0.982142857142857	1	0.976744186046512	1	1	1	1	1	1	14	1	0	0	0	13	0	0	0	0	15	0	0	0	0	13
1313	1	1	1	1	1	1	1	1	1	1	1	1	1	1	1	15	0	0	0	0	13	0	0	0	0	15	0	0	0	0	13
1312	1	1	1	1	1	1	1	1	1	1	1	1	1	1	1	15	0	0	0	0	13	0	0	0	0	15	0	0	0	0	13
1311	1	1	1	1	1	1	1	1	1	1	1	1	1	1	1	15	0	0	0	0	13	0	0	0	0	15	0	0	0	0	13
1310	0.980975029726516	0.983333333333333	0.994186046511628	0.982142857142857	0.933333333333333	1	0.982142857142857	1	0.976744186046512	1	1	1	1	1	1	14	1	0	0	0	13	0	0	0	0	15	0	0	0	0	13
1309	1	1	1	1	1	1	1	1	1	1	1	1	1	1	1	15	0	0	0	0	13	0	0	0	0	15	0	0	0	0	13
1308	1	1	1	1	1	1	1	1	1	1	1	1	1	1	1	15	0	0	0	0	13	0	0	0	0	15	0	0	0	0	13
1307	1	1	1	1	1	1	1	1	1	1	1	1	1	1	1	15	0	0	0	0	13	0	0	0	0	15	0	0	0	0	13
1306	1	1	1	1	1	1	1	1	1	1	1	1	1	1	1	15	0	0	0	0	13	0	0	0	0	15	0	0	0	0	13
1305	0.980975029726516	0.983333333333333	0.994186046511628	0.982142857142857	0.933333333333333	1	0.982142857142857	1	0.976744186046512	1	1	1	1	1	1	14	1	0	0	0	13	0	0	0	0	15	0	0	0	0	13
1304	1	1	1	1	1	1	1	1	1	1	1	1	1	1	1	15	0	0	0	0	13	0	0	0	0	15	0	0	0	0	13
1303	1	1	1	1	1	1	1	1	1	1	1	1	1	1	1	15	0	0	0	0	13	0	0	0	0	15	0	0	0	0	13
1302	1	1	1	1	1	1	1	1	1	1	1	1	1	1	1	15	0	0	0	0	13	0	0	0	0	15	0	0	0	0	13
1301	0.980975029726516	0.983333333333333	0.994186046511628	0.982142857142857	0.933333333333333	1	0.982142857142857	1	0.976744186046512	1	1	1	1	1	1	14	1	0	0	0	13	0	0	0	0	15	0	0	0	0	13
1300	1	1	1	1	1	1	1	1	1	1	1	1	1	1	1	15	0	0	0	0	13	0	0	0	0	15	0	0	0	0	13
1299	1	1	1	1	1	1	1	1	1	1	1	1	1	1	1	15	0	0	0	0	13	0	0	0	0	15	0	0	0	0	13
1298	1	1	1	1	1	1	1	1	1	1	1	1	1	1	1	15	0	0	0	0	13	0	0	0	0	15	0	0	0	0	13
1297	1	1	1	1	1	1	1	1	1	1	1	1	1	1	1	15	0	0	0	0	13	0	0	0	0	15	0	0	0	0	13
1296	1	1	1	1	1	1	1	1	1	1	1	1	1	1	1	15	0	0	0	0	13	0	0	0	0	15	0	0	0	0	13
1295	1	1	1	1	1	1	1	1	1	1	1	1	1	1	1	15	0	0	0	0	13	0	0	0	0	15	0	0	0	0	13
1294	1	1	1	1	1	1	1	1	1	1	1	1	1	1	1	15	0	0	0	0	13	0	0	0	0	15	0	0	0	0	13
1293	1	1	1	1	1	1	1	1	1	1	1	1	1	1	1	15	0	0	0	0	13	0	0	0	0	15	0	0	0	0	13
1292	1	1	1	1	1	1	1	1	1	1	1	1	1	1	1	15	0	0	0	0	13	0	0	0	0	15	0	0	0	0	13
1291	1	1	1	1	1	1	1	1	1	1	1	1	1	1	1	15	0	0	0	0	13	0	0	0	0	15	0	0	0	0	13
1290	1	1	1	1	1	1	1	1	1	1	1	1	1	1	1	15	0	0	0	0	13	0	0	0	0	15	0	0	0	0	13
1289	1	1	1	1	1	1	1	1	1	1	1	1	1	1	1	15	0	0	0	0	13	0	0	0	0	15	0	0	0	0	13
1288	1	1	1	1	1	1	1	1	1	1	1	1	1	1	1	15	0	0	0	0	13	0	0	0	0	15	0	0	0	0	13
1287	1	1	1	1	1	1	1	1	1	1	1	1	1	1	1	15	0	0	0	0	13	0	0	0	0	15	0	0	0	0	13
1286	1	1	1	1	1	1	1	1	1	1	1	1	1	1	1	15	0	0	0	0	13	0	0	0	0	15	0	0	0	0	13
1285	1	1	1	1	1	1	1	1	1	1	1	1	1	1	1	15	0	0	0	0	13	0	0	0	0	15	0	0	0	0	13
1284	1	1	1	1	1	1	1	1	1	1	1	1	1	1	1	15	0	0	0	0	13	0	0	0	0	15	0	0	0	0	13
1283	1	1	1	1	1	1	1	1	1	1	1	1	1	1	1	15	0	0	0	0	13	0	0	0	0	15	0	0	0	0	13
1282	1	1	1	1	1	1	1	1	1	1	1	1	1	1	1	15	0	0	0	0	13	0	0	0	0	15	0	0	0	0	13
1281	1	1	1	1	1	1	1	1	1	1	1	1	1	1	1	15	0	0	0	0	13	0	0	0	0	15	0	0	0	0	13
1280	1	1	1	1	1	1	1	1	1	1	1	1	1	1	1	15	0	0	0	0	13	0	0	0	0	15	0	0	0	0	13
1279	1	1	1	1	1	1	1	1	1	1	1	1	1	1	1	15	0	0	0	0	13	0	0	0	0	15	0	0	0	0	13
1278	1	1	1	1	1	1	1	1	1	1	1	1	1	1	1	15	0	0	0	0	13	0	0	0	0	15	0	0	0	0	13
1277	1	1	1	1	1	1	1	1	1	1	1	1	1	1	1	15	0	0	0	0	13	0	0	0	0	15	0	0	0	0	13
1276	1	1	1	1	1	1	1	1	1	1	1	1	1	1	1	15	0	0	0	0	13	0	0	0	0	15	0	0	0	0	13
1275	1	1	1	1	1	1	1	1	1	1	1	1	1	1	1	15	0	0	0	0	13	0	0	0	0	15	0	0	0	0	13
1274	1	1	1	1	1	1	1	1	1	1	1	1	1	1	1	15	0	0	0	0	13	0	0	0	0	15	0	0	0	0	13
1273	1	1	1	1	1	1	1	1	1	1	1	1	1	1	1	15	0	0	0	0	13	0	0	0	0	15	0	0	0	0	13
1272	1	1	1	1	1	1	1	1	1	1	1	1	1	1	1	15	0	0	0	0	13	0	0	0	0	15	0	0	0	0	13
1271	1	1	1	1	1	1	1	1	1	1	1	1	1	1	1	15	0	0	0	0	13	0	0	0	0	15	0	0	0	0	13
1270	1	1	1	1	1	1	1	1	1	1	1	1	1	1	1	15	0	0	0	0	13	0	0	0	0	15	0	0	0	0	13
1269	1	1	1	1	1	1	1	1	1	1	1	1	1	1	1	15	0	0	0	0	13	0	0	0	0	15	0	0	0	0	13
1268	1	1	1	1	1	1	1	1	1	1	1	1	1	1	1	15	0	0	0	0	13	0	0	0	0	15	0	0	0	0	13
1267	1	1	1	1	1	1	1	1	1	1	1	1	1	1	1	15	0	0	0	0	13	0	0	0	0	15	0	0	0	0	13
1266	1	1	1	1	1	1	1	1	1	1	1	1	1	1	1	15	0	0	0	0	13	0	0	0	0	15	0	0	0	0	13
1265	1	1	1	1	1	1	1	1	1	1	1	1	1	1	1	15	0	0	0	0	13	0	0	0	0	15	0	0	0	0	13
1264	1	1	1	1	1	1	1	1	1	1	1	1	1	1	1	15	0	0	0	0	13	0	0	0	0	15	0	0	0	0	13
1263	1	1	1	1	1	1	1	1	1	1	1	1	1	1	1	15	0	0	0	0	13	0	0	0	0	15	0	0	0	0	13
1262	1	1	1	1	1	1	1	1	1	1	1	1	1	1	1	15	0	0	0	0	13	0	0	0	0	15	0	0	0	0	13
1261	1	1	1	1	1	1	1	1	1	1	1	1	1	1	1	15	0	0	0	0	13	0	0	0	0	15	0	0	0	0	13
1260	1	1	1	1	1	1	1	1	1	1	1	1	1	1	1	15	0	0	0	0	13	0	0	0	0	15	0	0	0	0	13
1259	0.980975029726516	0.983333333333333	0.994186046511628	0.982142857142857	0.933333333333333	1	0.982142857142857	1	0.976744186046512	1	1	1	1	1	1	14	1	0	0	0	13	0	0	0	0	15	0	0	0	0	13
1258	1	1	1	1	1	1	1	1	1	1	1	1	1	1	1	15	0	0	0	0	13	0	0	0	0	15	0	0	0	0	13
1257	1	1	1	1	1	1	1	1	1	1	1	1	1	1	1	15	0	0	0	0	13	0	0	0	0	15	0	0	0	0	13
1256	0.980975029726516	0.983333333333333	0.994186046511628	0.982142857142857	0.933333333333333	1	0.982142857142857	1	0.976744186046512	1	1	1	1	1	1	14	1	0	0	0	13	0	0	0	0	15	0	0	0	0	13
1255	1	1	1	1	1	1	1	1	1	1	1	1	1	1	1	15	0	0	0	0	13	0	0	0	0	15	0	0	0	0	13
1254	1	1	1	1	1	1	1	1	1	1	1	1	1	1	1	15	0	0	0	0	13	0	0	0	0	15	0	0	0	0	13
1253	1	1	1	1	1	1	1	1	1	1	1	1	1	1	1	15	0	0	0	0	13	0	0	0	0	15	0	0	0	0	13
1252	1	1	1	1	1	1	1	1	1	1	1	1	1	1	1	15	0	0	0	0	13	0	0	0	0	15	0	0	0	0	13
1251	1	1	1	1	1	1	1	1	1	1	1	1	1	1	1	15	0	0	0	0	13	0	0	0	0	15	0	0	0	0	13
1250	1	1	1	1	1	1	1	1	1	1	1	1	1	1	1	15	0	0	0	0	13	0	0	0	0	15	0	0	0	0	13
1249	1	1	1	1	1	1	1	1	1	1	1	1	1	1	1	15	0	0	0	0	13	0	0	0	0	15	0	0	0	0	13
1248	1	1	1	1	1	1	1	1	1	1	1	1	1	1	1	15	0	0	0	0	13	0	0	0	0	15	0	0	0	0	13
1247	1	1	1	1	1	1	1	1	1	1	1	1	1	1	1	15	0	0	0	0	13	0	0	0	0	15	0	0	0	0	13
1246	1	1	1	1	1	1	1	1	1	1	1	1	1	1	1	15	0	0	0	0	13	0	0	0	0	15	0	0	0	0	13
1245	1	1	1	1	1	1	1	1	1	1	1	1	1	1	1	15	0	0	0	0	13	0	0	0	0	15	0	0	0	0	13
1244	1	1	1	1	1	1	1	1	1	1	1	1	1	1	1	15	0	0	0	0	13	0	0	0	0	15	0	0	0	0	13
1243	0.980975029726516	0.983333333333333	0.994186046511628	0.982142857142857	0.933333333333333	1	0.982142857142857	1	0.976744186046512	1	1	1	1	1	1	14	1	0	0	0	13	0	0	0	0	15	0	0	0	0	13
1242	1	1	1	1	1	1	1	1	1	1	1	1	1	1	1	15	0	0	0	0	13	0	0	0	0	15	0	0	0	0	13
1241	1	1	1	1	1	1	1	1	1	1	1	1	1	1	1	15	0	0	0	0	13	0	0	0	0	15	0	0	0	0	13
1240	1	1	1	1	1	1	1	1	1	1	1	1	1	1	1	15	0	0	0	0	13	0	0	0	0	15	0	0	0	0	13
1239	1	1	1	1	1	1	1	1	1	1	1	1	1	1	1	15	0	0	0	0	13	0	0	0	0	15	0	0	0	0	13
1238	1	1	1	1	1	1	1	1	1	1	1	1	1	1	1	15	0	0	0	0	13	0	0	0	0	15	0	0	0	0	13
1237	1	1	1	1	1	1	1	1	1	1	1	1	1	1	1	15	0	0	0	0	13	0	0	0	0	15	0	0	0	0	13
1236	1	1	1	1	1	1	1	1	1	1	1	1	1	1	1	15	0	0	0	0	13	0	0	0	0	15	0	0	0	0	13
1235	1	1	1	1	1	1	1	1	1	1	1	1	1	1	1	15	0	0	0	0	13	0	0	0	0	15	0	0	0	0	13
1234	1	1	1	1	1	1	1	1	1	1	1	1	1	1	1	15	0	0	0	0	13	0	0	0	0	15	0	0	0	0	13
1233	1	1	1	1	1	1	1	1	1	1	1	1	1	1	1	15	0	0	0	0	13	0	0	0	0	15	0	0	0	0	13
1232	1	1	1	1	1	1	1	1	1	1	1	1	1	1	1	15	0	0	0	0	13	0	0	0	0	15	0	0	0	0	13
1231	1	1	1	1	1	1	1	1	1	1	1	1	1	1	1	15	0	0	0	0	13	0	0	0	0	15	0	0	0	0	13
1230	0.980975029726516	0.983333333333333	0.994186046511628	0.982142857142857	0.933333333333333	1	0.982142857142857	1	0.976744186046512	1	1	1	1	1	1	14	1	0	0	0	13	0	0	0	0	15	0	0	0	0	13
1229	1	1	1	1	1	1	1	1	1	1	1	1	1	1	1	15	0	0	0	0	13	0	0	0	0	15	0	0	0	0	13
1228	1	1	1	1	1	1	1	1	1	1	1	1	1	1	1	15	0	0	0	0	13	0	0	0	0	15	0	0	0	0	13
1227	1	1	1	1	1	1	1	1	1	1	1	1	1	1	1	15	0	0	0	0	13	0	0	0	0	15	0	0	0	0	13
1226	1	1	1	1	1	1	1	1	1	1	1	1	1	1	1	15	0	0	0	0	13	0	0	0	0	15	0	0	0	0	13
1225	1	1	1	1	1	1	1	1	1	1	1	1	1	1	1	15	0	0	0	0	13	0	0	0	0	15	0	0	0	0	13
1224	1	1	1	1	1	1	1	1	1	1	1	1	1	1	1	15	0	0	0	0	13	0	0	0	0	15	0	0	0	0	13
1223	1	1	1	1	1	1	1	1	1	1	1	1	1	1	1	15	0	0	0	0	13	0	0	0	0	15	0	0	0	0	13
1222	1	1	1	1	1	1	1	1	1	1	1	1	1	1	1	15	0	0	0	0	13	0	0	0	0	15	0	0	0	0	13
1221	1	1	1	1	1	1	1	1	1	1	1	1	1	1	1	15	0	0	0	0	13	0	0	0	0	15	0	0	0	0	13
1220	0.980975029726516	0.983333333333333	0.994186046511628	0.982142857142857	0.933333333333333	1	0.982142857142857	1	0.976744186046512	1	1	1	1	1	1	14	1	0	0	0	13	0	0	0	0	15	0	0	0	0	13
1219	1	1	1	1	1	1	1	1	1	1	1	1	1	1	1	15	0	0	0	0	13	0	0	0	0	15	0	0	0	0	13
1218	1	1	1	1	1	1	1	1	1	1	1	1	1	1	1	15	0	0	0	0	13	0	0	0	0	15	0	0	0	0	13
1217	1	1	1	1	1	1	1	1	1	1	1	1	1	1	1	15	0	0	0	0	13	0	0	0	0	15	0	0	0	0	13
1216	1	1	1	1	1	1	1	1	1	1	1	1	1	1	1	15	0	0	0	0	13	0	0	0	0	15	0	0	0	0	13
1215	1	1	1	1	1	1	1	1	1	1	1	1	1	1	1	15	0	0	0	0	13	0	0	0	0	15	0	0	0	0	13
1214	1	1	1	1	1	1	1	1	1	1	1	1	1	1	1	15	0	0	0	0	13	0	0	0	0	15	0	0	0	0	13
1213	1	1	1	1	1	1	1	1	1	1	1	1	1	1	1	15	0	0	0	0	13	0	0	0	0	15	0	0	0	0	13
1212	0.980975029726516	0.983333333333333	0.994186046511628	0.982142857142857	0.933333333333333	1	0.982142857142857	1	0.976744186046512	1	1	1	1	1	1	14	1	0	0	0	13	0	0	0	0	15	0	0	0	0	13
1211	1	1	1	1	1	1	1	1	1	1	1	1	1	1	1	15	0	0	0	0	13	0	0	0	0	15	0	0	0	0	13
1210	1	1	1	1	1	1	1	1	1	1	1	1	1	1	1	15	0	0	0	0	13	0	0	0	0	15	0	0	0	0	13
1209	1	1	1	1	1	1	1	1	1	1	1	1	1	1	1	15	0	0	0	0	13	0	0	0	0	15	0	0	0	0	13
1208	1	1	1	1	1	1	1	1	1	1	1	1	1	1	1	15	0	0	0	0	13	0	0	0	0	15	0	0	0	0	13
1207	1	1	1	1	1	1	1	1	1	1	1	1	1	1	1	15	0	0	0	0	13	0	0	0	0	15	0	0	0	0	13
1206	1	1	1	1	1	1	1	1	1	1	1	1	1	1	1	15	0	0	0	0	13	0	0	0	0	15	0	0	0	0	13
1205	1	1	1	1	1	1	1	1	1	1	1	1	1	1	1	15	0	0	0	0	13	0	0	0	0	15	0	0	0	0	13
1204	1	1	1	1	1	1	1	1	1	1	1	1	1	1	1	15	0	0	0	0	13	0	0	0	0	15	0	0	0	0	13
1203	1	1	1	1	1	1	1	1	1	1	1	1	1	1	1	15	0	0	0	0	13	0	0	0	0	15	0	0	0	0	13
1202	1	1	1	1	1	1	1	1	1	1	1	1	1	1	1	15	0	0	0	0	13	0	0	0	0	15	0	0	0	0	13
1201	1	1	1	1	1	1	1	1	1	1	1	1	1	1	1	15	0	0	0	0	13	0	0	0	0	15	0	0	0	0	13
1200	1	1	1	1	1	1	1	1	1	1	1	1	1	1	1	15	0	0	0	0	13	0	0	0	0	15	0	0	0	0	13
1199	1	1	1	1	1	1	1	1	1	1	1	1	1	1	1	15	0	0	0	0	13	0	0	0	0	15	0	0	0	0	13
1198	1	1	1	1	1	1	1	1	1	1	1	1	1	1	1	15	0	0	0	0	13	0	0	0	0	15	0	0	0	0	13
1197	1	1	1	1	1	1	1	1	1	1	1	1	1	1	1	15	0	0	0	0	13	0	0	0	0	15	0	0	0	0	13
1196	1	1	1	1	1	1	1	1	1	1	1	1	1	1	1	15	0	0	0	0	13	0	0	0	0	15	0	0	0	0	13
1195	1	1	1	1	1	1	1	1	1	1	1	1	1	1	1	15	0	0	0	0	13	0	0	0	0	15	0	0	0	0	13
1194	1	1	1	1	1	1	1	1	1	1	1	1	1	1	1	15	0	0	0	0	13	0	0	0	0	15	0	0	0	0	13
1193	1	1	1	1	1	1	1	1	1	1	1	1	1	1	1	15	0	0	0	0	13	0	0	0	0	15	0	0	0	0	13
1192	0.980975029726516	0.983333333333333	0.994186046511628	0.982142857142857	0.933333333333333	1	0.982142857142857	1	0.976744186046512	1	1	1	1	1	1	14	1	0	0	0	13	0	0	0	0	15	0	0	0	0	13
1191	1	1	1	1	1	1	1	1	1	1	1	1	1	1	1	15	0	0	0	0	13	0	0	0	0	15	0	0	0	0	13
1190	1	1	1	1	1	1	1	1	1	1	1	1	1	1	1	15	0	0	0	0	13	0	0	0	0	15	0	0	0	0	13
1189	1	1	1	1	1	1	1	1	1	1	1	1	1	1	1	15	0	0	0	0	13	0	0	0	0	15	0	0	0	0	13
1188	0.980975029726516	0.983333333333333	0.994186046511628	0.982142857142857	0.933333333333333	1	0.982142857142857	1	0.976744186046512	1	1	1	1	1	1	14	1	0	0	0	13	0	0	0	0	15	0	0	0	0	13
1187	1	1	1	1	1	1	1	1	1	1	1	1	1	1	1	15	0	0	0	0	13	0	0	0	0	15	0	0	0	0	13
1186	0.980975029726516	0.983333333333333	0.994186046511628	0.982142857142857	0.933333333333333	1	0.982142857142857	1	0.976744186046512	1	1	1	1	1	1	14	1	0	0	0	13	0	0	0	0	15	0	0	0	0	13
1185	1	1	1	1	1	1	1	1	1	1	1	1	1	1	1	15	0	0	0	0	13	0	0	0	0	15	0	0	0	0	13
1184	0.980975029726516	0.983333333333333	0.994186046511628	0.982142857142857	0.933333333333333	1	0.982142857142857	1	0.976744186046512	1	1	1	1	1	1	14	1	0	0	0	13	0	0	0	0	15	0	0	0	0	13
1183	1	1	1	1	1	1	1	1	1	1	1	1	1	1	1	15	0	0	0	0	13	0	0	0	0	15	0	0	0	0	13
1182	1	1	1	1	1	1	1	1	1	1	1	1	1	1	1	15	0	0	0	0	13	0	0	0	0	15	0	0	0	0	13
1181	0.980975029726516	0.983333333333333	0.994186046511628	0.982142857142857	0.933333333333333	1	0.982142857142857	1	0.976744186046512	1	1	1	1	1	1	14	1	0	0	0	13	0	0	0	0	15	0	0	0	0	13
1180	1	1	1	1	1	1	1	1	1	1	1	1	1	1	1	15	0	0	0	0	13	0	0	0	0	15	0	0	0	0	13
1179	1	1	1	1	1	1	1	1	1	1	1	1	1	1	1	15	0	0	0	0	13	0	0	0	0	15	0	0	0	0	13
1178	1	1	1	1	1	1	1	1	1	1	1	1	1	1	1	15	0	0	0	0	13	0	0	0	0	15	0	0	0	0	13
1177	1	1	1	1	1	1	1	1	1	1	1	1	1	1	1	15	0	0	0	0	13	0	0	0	0	15	0	0	0	0	13
1176	1	1	1	1	1	1	1	1	1	1	1	1	1	1	1	15	0	0	0	0	13	0	0	0	0	15	0	0	0	0	13
1175	1	1	1	1	1	1	1	1	1	1	1	1	1	1	1	15	0	0	0	0	13	0	0	0	0	15	0	0	0	0	13
1174	1	1	1	1	1	1	1	1	1	1	1	1	1	1	1	15	0	0	0	0	13	0	0	0	0	15	0	0	0	0	13
1173	1	1	1	1	1	1	1	1	1	1	1	1	1	1	1	15	0	0	0	0	13	0	0	0	0	15	0	0	0	0	13
1172	0.980975029726516	0.983333333333333	0.994186046511628	0.982142857142857	0.933333333333333	1	0.982142857142857	1	0.976744186046512	1	1	1	1	1	1	14	1	0	0	0	13	0	0	0	0	15	0	0	0	0	13
1171	1	1	1	1	1	1	1	1	1	1	1	1	1	1	1	15	0	0	0	0	13	0	0	0	0	15	0	0	0	0	13
1170	1	1	1	1	1	1	1	1	1	1	1	1	1	1	1	15	0	0	0	0	13	0	0	0	0	15	0	0	0	0	13
1169	1	1	1	1	1	1	1	1	1	1	1	1	1	1	1	15	0	0	0	0	13	0	0	0	0	15	0	0	0	0	13
1168	0.980975029726516	0.983333333333333	0.994186046511628	0.982142857142857	0.933333333333333	1	0.982142857142857	1	0.976744186046512	1	1	1	1	1	1	14	1	0	0	0	13	0	0	0	0	15	0	0	0	0	13
1167	0.980975029726516	0.983333333333333	0.994186046511628	0.982142857142857	0.933333333333333	1	0.982142857142857	1	0.976744186046512	1	1	1	1	1	1	14	1	0	0	0	13	0	0	0	0	15	0	0	0	0	13
1166	1	1	1	1	1	1	1	1	1	1	1	1	1	1	1	15	0	0	0	0	13	0	0	0	0	15	0	0	0	0	13
1165	1	1	1	1	1	1	1	1	1	1	1	1	1	1	1	15	0	0	0	0	13	0	0	0	0	15	0	0	0	0	13
1164	1	1	1	1	1	1	1	1	1	1	1	1	1	1	1	15	0	0	0	0	13	0	0	0	0	15	0	0	0	0	13
1163	1	1	1	1	1	1	1	1	1	1	1	1	1	1	1	15	0	0	0	0	13	0	0	0	0	15	0	0	0	0	13
1162	1	1	1	1	1	1	1	1	1	1	1	1	1	1	1	15	0	0	0	0	13	0	0	0	0	15	0	0	0	0	13
1161	1	1	1	1	1	1	1	1	1	1	1	1	1	1	1	15	0	0	0	0	13	0	0	0	0	15	0	0	0	0	13
1160	1	1	1	1	1	1	1	1	1	1	1	1	1	1	1	15	0	0	0	0	13	0	0	0	0	15	0	0	0	0	13
1159	0.980975029726516	0.983333333333333	0.994186046511628	0.982142857142857	0.933333333333333	1	0.982142857142857	1	0.976744186046512	1	1	1	1	1	1	14	1	0	0	0	13	0	0	0	0	15	0	0	0	0	13
1158	1	1	1	1	1	1	1	1	1	1	1	1	1	1	1	15	0	0	0	0	13	0	0	0	0	15	0	0	0	0	13
1157	1	1	1	1	1	1	1	1	1	1	1	1	1	1	1	15	0	0	0	0	13	0	0	0	0	15	0	0	0	0	13
1156	1	1	1	1	1	1	1	1	1	1	1	1	1	1	1	15	0	0	0	0	13	0	0	0	0	15	0	0	0	0	13
1155	1	1	1	1	1	1	1	1	1	1	1	1	1	1	1	15	0	0	0	0	13	0	0	0	0	15	0	0	0	0	13
1154	1	1	1	1	1	1	1	1	1	1	1	1	1	1	1	15	0	0	0	0	13	0	0	0	0	15	0	0	0	0	13
1153	1	1	1	1	1	1	1	1	1	1	1	1	1	1	1	15	0	0	0	0	13	0	0	0	0	15	0	0	0	0	13
1152	1	1	1	1	1	1	1	1	1	1	1	1	1	1	1	15	0	0	0	0	13	0	0	0	0	15	0	0	0	0	13
1151	1	1	1	1	1	1	1	1	1	1	1	1	1	1	1	15	0	0	0	0	13	0	0	0	0	15	0	0	0	0	13
1150	1	1	1	1	1	1	1	1	1	1	1	1	1	1	1	15	0	0	0	0	13	0	0	0	0	15	0	0	0	0	13
1149	1	1	1	1	1	1	1	1	1	1	1	1	1	1	1	15	0	0	0	0	13	0	0	0	0	15	0	0	0	0	13
1148	1	1	1	1	1	1	1	1	1	1	1	1	1	1	1	15	0	0	0	0	13	0	0	0	0	15	0	0	0	0	13
1147	0.980975029726516	0.983333333333333	0.994186046511628	0.982142857142857	0.933333333333333	1	0.982142857142857	1	0.976744186046512	1	1	1	1	1	1	14	1	0	0	0	13	0	0	0	0	15	0	0	0	0	13
1146	1	1	1	1	1	1	1	1	1	1	1	1	1	1	1	15	0	0	0	0	13	0	0	0	0	15	0	0	0	0	13
1145	0.980975029726516	0.983333333333333	0.994186046511628	0.982142857142857	0.933333333333333	1	0.982142857142857	1	0.976744186046512	1	1	1	1	1	1	14	1	0	0	0	13	0	0	0	0	15	0	0	0	0	13
1144	0.980975029726516	0.983333333333333	0.994186046511628	0.982142857142857	0.933333333333333	1	0.982142857142857	1	0.976744186046512	1	1	1	1	1	1	14	1	0	0	0	13	0	0	0	0	15	0	0	0	0	13
1143	0.980975029726516	0.983333333333333	0.994186046511628	0.982142857142857	0.933333333333333	1	0.982142857142857	1	0.976744186046512	1	1	1	1	1	1	14	1	0	0	0	13	0	0	0	0	15	0	0	0	0	13
1142	1	1	1	1	1	1	1	1	1	1	1	1	1	1	1	15	0	0	0	0	13	0	0	0	0	15	0	0	0	0	13
1141	1	1	1	1	1	1	1	1	1	1	1	1	1	1	1	15	0	0	0	0	13	0	0	0	0	15	0	0	0	0	13
1140	1	1	1	1	1	1	1	1	1	1	1	1	1	1	1	15	0	0	0	0	13	0	0	0	0	15	0	0	0	0	13
1139	0.980975029726516	0.983333333333333	0.994186046511628	0.982142857142857	0.933333333333333	1	0.982142857142857	1	0.976744186046512	1	1	1	1	1	1	14	1	0	0	0	13	0	0	0	0	15	0	0	0	0	13
1138	1	1	1	1	1	1	1	1	1	1	1	1	1	1	1	15	0	0	0	0	13	0	0	0	0	15	0	0	0	0	13
1137	1	1	1	1	1	1	1	1	1	1	1	1	1	1	1	15	0	0	0	0	13	0	0	0	0	15	0	0	0	0	13
1136	0.980975029726516	0.983333333333333	0.994186046511628	0.982142857142857	0.933333333333333	1	0.982142857142857	1	0.976744186046512	1	1	1	1	1	1	14	1	0	0	0	13	0	0	0	0	15	0	0	0	0	13
1135	1	1	1	1	1	1	1	1	1	1	1	1	1	1	1	15	0	0	0	0	13	0	0	0	0	15	0	0	0	0	13
1134	1	1	1	1	1	1	1	1	1	1	1	1	1	1	1	15	0	0	0	0	13	0	0	0	0	15	0	0	0	0	13
1133	0.980975029726516	0.983333333333333	0.994186046511628	0.982142857142857	0.933333333333333	1	0.982142857142857	1	0.976744186046512	1	1	1	1	1	1	14	1	0	0	0	13	0	0	0	0	15	0	0	0	0	13
1132	1	1	1	1	1	1	1	1	1	1	1	1	1	1	1	15	0	0	0	0	13	0	0	0	0	15	0	0	0	0	13
1131	1	1	1	1	1	1	1	1	1	1	1	1	1	1	1	15	0	0	0	0	13	0	0	0	0	15	0	0	0	0	13
1130	1	1	1	1	1	1	1	1	1	1	1	1	1	1	1	15	0	0	0	0	13	0	0	0	0	15	0	0	0	0	13
1129	1	1	1	1	1	1	1	1	1	1	1	1	1	1	1	15	0	0	0	0	13	0	0	0	0	15	0	0	0	0	13
1128	1	1	1	1	1	1	1	1	1	1	1	1	1	1	1	15	0	0	0	0	13	0	0	0	0	15	0	0	0	0	13
1127	1	1	1	1	1	1	1	1	1	1	1	1	1	1	1	15	0	0	0	0	13	0	0	0	0	15	0	0	0	0	13
1126	0.980975029726516	0.983333333333333	0.994186046511628	0.982142857142857	0.933333333333333	1	0.982142857142857	1	0.976744186046512	1	1	1	1	1	1	14	1	0	0	0	13	0	0	0	0	15	0	0	0	0	13
1125	1	1	1	1	1	1	1	1	1	1	1	1	1	1	1	15	0	0	0	0	13	0	0	0	0	15	0	0	0	0	13
1124	0.980975029726516	0.983333333333333	0.994186046511628	0.982142857142857	0.933333333333333	1	0.982142857142857	1	0.976744186046512	1	1	1	1	1	1	14	1	0	0	0	13	0	0	0	0	15	0	0	0	0	13
1123	1	1	1	1	1	1	1	1	1	1	1	1	1	1	1	15	0	0	0	0	13	0	0	0	0	15	0	0	0	0	13
1122	1	1	1	1	1	1	1	1	1	1	1	1	1	1	1	15	0	0	0	0	13	0	0	0	0	15	0	0	0	0	13
1121	1	1	1	1	1	1	1	1	1	1	1	1	1	1	1	15	0	0	0	0	13	0	0	0	0	15	0	0	0	0	13
1120	1	1	1	1	1	1	1	1	1	1	1	1	1	1	1	15	0	0	0	0	13	0	0	0	0	15	0	0	0	0	13
1119	0.980975029726516	0.983333333333333	0.994186046511628	0.982142857142857	0.933333333333333	1	0.982142857142857	1	0.976744186046512	1	1	1	1	1	1	14	1	0	0	0	13	0	0	0	0	15	0	0	0	0	13
1118	1	1	1	1	1	1	1	1	1	1	1	1	1	1	1	15	0	0	0	0	13	0	0	0	0	15	0	0	0	0	13
1117	1	1	1	1	1	1	1	1	1	1	1	1	1	1	1	15	0	0	0	0	13	0	0	0	0	15	0	0	0	0	13
1116	1	1	1	1	1	1	1	1	1	1	1	1	1	1	1	15	0	0	0	0	13	0	0	0	0	15	0	0	0	0	13
1115	1	1	1	1	1	1	1	1	1	1	1	1	1	1	1	15	0	0	0	0	13	0	0	0	0	15	0	0	0	0	13
1114	1	1	1	1	1	1	1	1	1	1	1	1	1	1	1	15	0	0	0	0	13	0	0	0	0	15	0	0	0	0	13
1113	1	1	1	1	1	1	1	1	1	1	1	1	1	1	1	15	0	0	0	0	13	0	0	0	0	15	0	0	0	0	13
1112	1	1	1	1	1	1	1	1	1	1	1	1	1	1	1	15	0	0	0	0	13	0	0	0	0	15	0	0	0	0	13
1111	1	1	1	1	1	1	1	1	1	1	1	1	1	1	1	15	0	0	0	0	13	0	0	0	0	15	0	0	0	0	13
1110	1	1	1	1	1	1	1	1	1	1	1	1	1	1	1	15	0	0	0	0	13	0	0	0	0	15	0	0	0	0	13
1109	1	1	1	1	1	1	1	1	1	1	1	1	1	1	1	15	0	0	0	0	13	0	0	0	0	15	0	0	0	0	13
1108	1	1	1	1	1	1	1	1	1	1	1	1	1	1	1	15	0	0	0	0	13	0	0	0	0	15	0	0	0	0	13
1107	1	1	1	1	1	1	1	1	1	1	1	1	1	1	1	15	0	0	0	0	13	0	0	0	0	15	0	0	0	0	13
1106	1	1	1	1	1	1	1	1	1	1	1	1	1	1	1	15	0	0	0	0	13	0	0	0	0	15	0	0	0	0	13
1105	1	1	1	1	1	1	1	1	1	1	1	1	1	1	1	15	0	0	0	0	13	0	0	0	0	15	0	0	0	0	13
1104	1	1	1	1	1	1	1	1	1	1	1	1	1	1	1	15	0	0	0	0	13	0	0	0	0	15	0	0	0	0	13
1103	1	1	1	1	1	1	1	1	1	1	1	1	1	1	1	15	0	0	0	0	13	0	0	0	0	15	0	0	0	0	13
1102	1	1	1	1	1	1	1	1	1	1	1	1	1	1	1	15	0	0	0	0	13	0	0	0	0	15	0	0	0	0	13
1101	1	1	1	1	1	1	1	1	1	1	1	1	1	1	1	15	0	0	0	0	13	0	0	0	0	15	0	0	0	0	13
1100	1	1	1	1	1	1	1	1	1	1	1	1	1	1	1	15	0	0	0	0	13	0	0	0	0	15	0	0	0	0	13
1099	1	1	1	1	1	1	1	1	1	1	1	1	1	1	1	15	0	0	0	0	13	0	0	0	0	15	0	0	0	0	13
1098	1	1	1	1	1	1	1	1	1	1	1	1	1	1	1	15	0	0	0	0	13	0	0	0	0	15	0	0	0	0	13
1097	1	1	1	1	1	1	1	1	1	1	1	1	1	1	1	15	0	0	0	0	13	0	0	0	0	15	0	0	0	0	13
1096	1	1	1	1	1	1	1	1	1	1	1	1	1	1	1	15	0	0	0	0	13	0	0	0	0	15	0	0	0	0	13
1095	1	1	1	1	1	1	1	1	1	1	1	1	1	1	1	15	0	0	0	0	13	0	0	0	0	15	0	0	0	0	13
1094	0.980975029726516	0.983333333333333	0.994186046511628	0.982142857142857	0.933333333333333	1	0.982142857142857	1	0.976744186046512	1	1	1	1	1	1	14	1	0	0	0	13	0	0	0	0	15	0	0	0	0	13
1093	1	1	1	1	1	1	1	1	1	1	1	1	1	1	1	15	0	0	0	0	13	0	0	0	0	15	0	0	0	0	13
1092	1	1	1	1	1	1	1	1	1	1	1	1	1	1	1	15	0	0	0	0	13	0	0	0	0	15	0	0	0	0	13
1091	1	1	1	1	1	1	1	1	1	1	1	1	1	1	1	15	0	0	0	0	13	0	0	0	0	15	0	0	0	0	13
1090	0.980975029726516	0.983333333333333	0.994186046511628	0.982142857142857	0.933333333333333	1	0.982142857142857	1	0.976744186046512	1	1	1	1	1	1	14	1	0	0	0	13	0	0	0	0	15	0	0	0	0	13
1089	0.980975029726516	0.983333333333333	0.994186046511628	0.982142857142857	0.933333333333333	1	0.982142857142857	1	0.976744186046512	1	1	1	1	1	1	14	1	0	0	0	13	0	0	0	0	15	0	0	0	0	13
1088	1	1	1	1	1	1	1	1	1	1	1	1	1	1	1	15	0	0	0	0	13	0	0	0	0	15	0	0	0	0	13
1087	1	1	1	1	1	1	1	1	1	1	1	1	1	1	1	15	0	0	0	0	13	0	0	0	0	15	0	0	0	0	13
1086	1	1	1	1	1	1	1	1	1	1	1	1	1	1	1	15	0	0	0	0	13	0	0	0	0	15	0	0	0	0	13
1085	1	1	1	1	1	1	1	1	1	1	1	1	1	1	1	15	0	0	0	0	13	0	0	0	0	15	0	0	0	0	13
1084	1	1	1	1	1	1	1	1	1	1	1	1	1	1	1	15	0	0	0	0	13	0	0	0	0	15	0	0	0	0	13
1083	1	1	1	1	1	1	1	1	1	1	1	1	1	1	1	15	0	0	0	0	13	0	0	0	0	15	0	0	0	0	13
1082	1	1	1	1	1	1	1	1	1	1	1	1	1	1	1	15	0	0	0	0	13	0	0	0	0	15	0	0	0	0	13
1081	1	1	1	1	1	1	1	1	1	1	1	1	1	1	1	15	0	0	0	0	13	0	0	0	0	15	0	0	0	0	13
1080	0.980975029726516	0.983333333333333	0.994186046511628	0.982142857142857	0.933333333333333	1	0.982142857142857	1	0.976744186046512	1	1	1	1	1	1	14	1	0	0	0	13	0	0	0	0	15	0	0	0	0	13
1079	1	1	1	1	1	1	1	1	1	1	1	1	1	1	1	15	0	0	0	0	13	0	0	0	0	15	0	0	0	0	13
1078	1	1	1	1	1	1	1	1	1	1	1	1	1	1	1	15	0	0	0	0	13	0	0	0	0	15	0	0	0	0	13
1077	1	1	1	1	1	1	1	1	1	1	1	1	1	1	1	15	0	0	0	0	13	0	0	0	0	15	0	0	0	0	13
1076	1	1	1	1	1	1	1	1	1	1	1	1	1	1	1	15	0	0	0	0	13	0	0	0	0	15	0	0	0	0	13
1075	1	1	1	1	1	1	1	1	1	1	1	1	1	1	1	15	0	0	0	0	13	0	0	0	0	15	0	0	0	0	13
1074	1	1	1	1	1	1	1	1	1	1	1	1	1	1	1	15	0	0	0	0	13	0	0	0	0	15	0	0	0	0	13
1073	1	1	1	1	1	1	1	1	1	1	1	1	1	1	1	15	0	0	0	0	13	0	0	0	0	15	0	0	0	0	13
1072	1	1	1	1	1	1	1	1	1	1	1	1	1	1	1	15	0	0	0	0	13	0	0	0	0	15	0	0	0	0	13
1071	1	1	1	1	1	1	1	1	1	1	1	1	1	1	1	15	0	0	0	0	13	0	0	0	0	15	0	0	0	0	13
1070	0.980975029726516	0.983333333333333	0.994186046511628	0.982142857142857	0.933333333333333	1	0.982142857142857	1	0.976744186046512	1	1	1	1	1	1	14	1	0	0	0	13	0	0	0	0	15	0	0	0	0	13
1069	1	1	1	1	1	1	1	1	1	1	1	1	1	1	1	15	0	0	0	0	13	0	0	0	0	15	0	0	0	0	13
1068	1	1	1	1	1	1	1	1	1	1	1	1	1	1	1	15	0	0	0	0	13	0	0	0	0	15	0	0	0	0	13
1067	0.980975029726516	0.983333333333333	0.994186046511628	0.982142857142857	0.933333333333333	1	0.982142857142857	1	0.976744186046512	1	1	1	1	1	1	14	1	0	0	0	13	0	0	0	0	15	0	0	0	0	13
1066	1	1	1	1	1	1	1	1	1	1	1	1	1	1	1	15	0	0	0	0	13	0	0	0	0	15	0	0	0	0	13
1065	1	1	1	1	1	1	1	1	1	1	1	1	1	1	1	15	0	0	0	0	13	0	0	0	0	15	0	0	0	0	13
1064	0.980975029726516	0.983333333333333	0.994186046511628	0.982142857142857	0.933333333333333	1	0.982142857142857	1	0.976744186046512	1	1	1	1	1	1	14	1	0	0	0	13	0	0	0	0	15	0	0	0	0	13
1063	1	1	1	1	1	1	1	1	1	1	1	1	1	1	1	15	0	0	0	0	13	0	0	0	0	15	0	0	0	0	13
1062	1	1	1	1	1	1	1	1	1	1	1	1	1	1	1	15	0	0	0	0	13	0	0	0	0	15	0	0	0	0	13
1061	1	1	1	1	1	1	1	1	1	1	1	1	1	1	1	15	0	0	0	0	13	0	0	0	0	15	0	0	0	0	13
1060	0.980975029726516	0.983333333333333	0.994186046511628	0.982142857142857	0.933333333333333	1	0.982142857142857	1	0.976744186046512	1	1	1	1	1	1	14	1	0	0	0	13	0	0	0	0	15	0	0	0	0	13
1059	0.980975029726516	0.983333333333333	0.994186046511628	0.982142857142857	0.933333333333333	1	0.982142857142857	1	0.976744186046512	1	1	1	1	1	1	14	1	0	0	0	13	0	0	0	0	15	0	0	0	0	13
1058	1	1	1	1	1	1	1	1	1	1	1	1	1	1	1	15	0	0	0	0	13	0	0	0	0	15	0	0	0	0	13
1057	1	1	1	1	1	1	1	1	1	1	1	1	1	1	1	15	0	0	0	0	13	0	0	0	0	15	0	0	0	0	13
1056	0.980975029726516	0.983333333333333	0.994186046511628	0.982142857142857	0.933333333333333	1	0.982142857142857	1	0.976744186046512	1	1	1	1	1	1	14	1	0	0	0	13	0	0	0	0	15	0	0	0	0	13
1055	1	1	1	1	1	1	1	1	1	1	1	1	1	1	1	15	0	0	0	0	13	0	0	0	0	15	0	0	0	0	13
1054	1	1	1	1	1	1	1	1	1	1	1	1	1	1	1	15	0	0	0	0	13	0	0	0	0	15	0	0	0	0	13
1053	1	1	1	1	1	1	1	1	1	1	1	1	1	1	1	15	0	0	0	0	13	0	0	0	0	15	0	0	0	0	13
1052	1	1	1	1	1	1	1	1	1	1	1	1	1	1	1	15	0	0	0	0	13	0	0	0	0	15	0	0	0	0	13
1051	1	1	1	1	1	1	1	1	1	1	1	1	1	1	1	15	0	0	0	0	13	0	0	0	0	15	0	0	0	0	13
1050	1	1	1	1	1	1	1	1	1	1	1	1	1	1	1	15	0	0	0	0	13	0	0	0	0	15	0	0	0	0	13
1049	1	1	1	1	1	1	1	1	1	1	1	1	1	1	1	15	0	0	0	0	13	0	0	0	0	15	0	0	0	0	13
1048	1	1	1	1	1	1	1	1	1	1	1	1	1	1	1	15	0	0	0	0	13	0	0	0	0	15	0	0	0	0	13
1047	1	1	1	1	1	1	1	1	1	1	1	1	1	1	1	15	0	0	0	0	13	0	0	0	0	15	0	0	0	0	13
1046	1	1	1	1	1	1	1	1	1	1	1	1	1	1	1	15	0	0	0	0	13	0	0	0	0	15	0	0	0	0	13
1045	1	1	1	1	1	1	1	1	1	1	1	1	1	1	1	15	0	0	0	0	13	0	0	0	0	15	0	0	0	0	13
1044	0.980975029726516	0.983333333333333	0.994186046511628	0.982142857142857	0.933333333333333	1	0.982142857142857	1	0.976744186046512	1	1	1	1	1	1	14	1	0	0	0	13	0	0	0	0	15	0	0	0	0	13
1043	1	1	1	1	1	1	1	1	1	1	1	1	1	1	1	15	0	0	0	0	13	0	0	0	0	15	0	0	0	0	13
1042	1	1	1	1	1	1	1	1	1	1	1	1	1	1	1	15	0	0	0	0	13	0	0	0	0	15	0	0	0	0	13
1041	1	1	1	1	1	1	1	1	1	1	1	1	1	1	1	15	0	0	0	0	13	0	0	0	0	15	0	0	0	0	13
1040	0.980975029726516	0.983333333333333	0.994186046511628	0.982142857142857	0.933333333333333	1	0.982142857142857	1	0.976744186046512	1	1	1	1	1	1	14	1	0	0	0	13	0	0	0	0	15	0	0	0	0	13
1039	1	1	1	1	1	1	1	1	1	1	1	1	1	1	1	15	0	0	0	0	13	0	0	0	0	15	0	0	0	0	13
1038	0.980975029726516	0.983333333333333	0.994186046511628	0.982142857142857	0.933333333333333	1	0.982142857142857	1	0.976744186046512	1	1	1	1	1	1	14	1	0	0	0	13	0	0	0	0	15	0	0	0	0	13
1037	1	1	1	1	1	1	1	1	1	1	1	1	1	1	1	15	0	0	0	0	13	0	0	0	0	15	0	0	0	0	13
1036	1	1	1	1	1	1	1	1	1	1	1	1	1	1	1	15	0	0	0	0	13	0	0	0	0	15	0	0	0	0	13
1035	0.980975029726516	0.983333333333333	0.994186046511628	0.982142857142857	0.933333333333333	1	0.982142857142857	1	0.976744186046512	1	1	1	1	1	1	14	1	0	0	0	13	0	0	0	0	15	0	0	0	0	13
1034	1	1	1	1	1	1	1	1	1	1	1	1	1	1	1	15	0	0	0	0	13	0	0	0	0	15	0	0	0	0	13
1033	1	1	1	1	1	1	1	1	1	1	1	1	1	1	1	15	0	0	0	0	13	0	0	0	0	15	0	0	0	0	13
1032	1	1	1	1	1	1	1	1	1	1	1	1	1	1	1	15	0	0	0	0	13	0	0	0	0	15	0	0	0	0	13
1031	1	1	1	1	1	1	1	1	1	1	1	1	1	1	1	15	0	0	0	0	13	0	0	0	0	15	0	0	0	0	13
1030	1	1	1	1	1	1	1	1	1	1	1	1	1	1	1	15	0	0	0	0	13	0	0	0	0	15	0	0	0	0	13
1029	0.980975029726516	0.983333333333333	0.994186046511628	0.982142857142857	0.933333333333333	1	0.982142857142857	1	0.976744186046512	1	1	1	1	1	1	14	1	0	0	0	13	0	0	0	0	15	0	0	0	0	13
1028	1	1	1	1	1	1	1	1	1	1	1	1	1	1	1	15	0	0	0	0	13	0	0	0	0	15	0	0	0	0	13
1027	1	1	1	1	1	1	1	1	1	1	1	1	1	1	1	15	0	0	0	0	13	0	0	0	0	15	0	0	0	0	13
1026	1	1	1	1	1	1	1	1	1	1	1	1	1	1	1	15	0	0	0	0	13	0	0	0	0	15	0	0	0	0	13
1025	0.980975029726516	0.983333333333333	0.994186046511628	0.982142857142857	0.933333333333333	1	0.982142857142857	1	0.976744186046512	1	1	1	1	1	1	14	1	0	0	0	13	0	0	0	0	15	0	0	0	0	13
1024	1	1	1	1	1	1	1	1	1	1	1	1	1	1	1	15	0	0	0	0	13	0	0	0	0	15	0	0	0	0	13
1023	1	1	1	1	1	1	1	1	1	1	1	1	1	1	1	15	0	0	0	0	13	0	0	0	0	15	0	0	0	0	13
1022	1	1	1	1	1	1	1	1	1	1	1	1	1	1	1	15	0	0	0	0	13	0	0	0	0	15	0	0	0	0	13
1021	0.980975029726516	0.983333333333333	0.994186046511628	0.982142857142857	0.933333333333333	1	0.982142857142857	1	0.976744186046512	1	1	1	1	1	1	14	1	0	0	0	13	0	0	0	0	15	0	0	0	0	13
1020	1	1	1	1	1	1	1	1	1	1	1	1	1	1	1	15	0	0	0	0	13	0	0	0	0	15	0	0	0	0	13
1019	1	1	1	1	1	1	1	1	1	1	1	1	1	1	1	15	0	0	0	0	13	0	0	0	0	15	0	0	0	0	13
1018	1	1	1	1	1	1	1	1	1	1	1	1	1	1	1	15	0	0	0	0	13	0	0	0	0	15	0	0	0	0	13
1017	1	1	1	1	1	1	1	1	1	1	1	1	1	1	1	15	0	0	0	0	13	0	0	0	0	15	0	0	0	0	13
1016	1	1	1	1	1	1	1	1	1	1	1	1	1	1	1	15	0	0	0	0	13	0	0	0	0	15	0	0	0	0	13
1015	1	1	1	1	1	1	1	1	1	1	1	1	1	1	1	15	0	0	0	0	13	0	0	0	0	15	0	0	0	0	13
1014	1	1	1	1	1	1	1	1	1	1	1	1	1	1	1	15	0	0	0	0	13	0	0	0	0	15	0	0	0	0	13
1013	1	1	1	1	1	1	1	1	1	1	1	1	1	1	1	15	0	0	0	0	13	0	0	0	0	15	0	0	0	0	13
1012	1	1	1	1	1	1	1	1	1	1	1	1	1	1	1	15	0	0	0	0	13	0	0	0	0	15	0	0	0	0	13
1011	1	1	1	1	1	1	1	1	1	1	1	1	1	1	1	15	0	0	0	0	13	0	0	0	0	15	0	0	0	0	13
1010	1	1	1	1	1	1	1	1	1	1	1	1	1	1	1	15	0	0	0	0	13	0	0	0	0	15	0	0	0	0	13
1009	1	1	1	1	1	1	1	1	1	1	1	1	1	1	1	15	0	0	0	0	13	0	0	0	0	15	0	0	0	0	13
1008	1	1	1	1	1	1	1	1	1	1	1	1	1	1	1	15	0	0	0	0	13	0	0	0	0	15	0	0	0	0	13
1007	1	1	1	1	1	1	1	1	1	1	1	1	1	1	1	15	0	0	0	0	13	0	0	0	0	15	0	0	0	0	13
1006	1	1	1	1	1	1	1	1	1	1	1	1	1	1	1	15	0	0	0	0	13	0	0	0	0	15	0	0	0	0	13
1005	1	1	1	1	1	1	1	1	1	1	1	1	1	1	1	15	0	0	0	0	13	0	0	0	0	15	0	0	0	0	13
1004	1	1	1	1	1	1	1	1	1	1	1	1	1	1	1	15	0	0	0	0	13	0	0	0	0	15	0	0	0	0	13
1003	1	1	1	1	1	1	1	1	1	1	1	1	1	1	1	15	0	0	0	0	13	0	0	0	0	15	0	0	0	0	13
1002	1	1	1	1	1	1	1	1	1	1	1	1	1	1	1	15	0	0	0	0	13	0	0	0	0	15	0	0	0	0	13
1001	1	1	1	1	1	1	1	1	1	1	1	1	1	1	1	15	0	0	0	0	13	0	0	0	0	15	0	0	0	0	13
1000	1	1	1	1	1	1	1	1	1	1	1	1	1	1	1	15	0	0	0	0	13	0	0	0	0	15	0	0	0	0	13
999	1	1	1	1	1	1	1	1	1	1	1	1	1	1	1	15	0	0	0	0	13	0	0	0	0	15	0	0	0	0	13
998	1	1	1	1	1	1	1	1	1	1	1	1	1	1	1	15	0	0	0	0	13	0	0	0	0	15	0	0	0	0	13
997	1	1	1	1	1	1	1	1	1	1	1	1	1	1	1	15	0	0	0	0	13	0	0	0	0	15	0	0	0	0	13
996	1	1	1	1	1	1	1	1	1	1	1	1	1	1	1	15	0	0	0	0	13	0	0	0	0	15	0	0	0	0	13
995	1	1	1	1	1	1	1	1	1	1	1	1	1	1	1	15	0	0	0	0	13	0	0	0	0	15	0	0	0	0	13
994	0.980975029726516	0.983333333333333	0.994186046511628	0.982142857142857	0.933333333333333	1	0.982142857142857	1	0.976744186046512	1	1	1	1	1	1	14	1	0	0	0	13	0	0	0	0	15	0	0	0	0	13
993	1	1	1	1	1	1	1	1	1	1	1	1	1	1	1	15	0	0	0	0	13	0	0	0	0	15	0	0	0	0	13
992	1	1	1	1	1	1	1	1	1	1	1	1	1	1	1	15	0	0	0	0	13	0	0	0	0	15	0	0	0	0	13
991	1	1	1	1	1	1	1	1	1	1	1	1	1	1	1	15	0	0	0	0	13	0	0	0	0	15	0	0	0	0	13
990	1	1	1	1	1	1	1	1	1	1	1	1	1	1	1	15	0	0	0	0	13	0	0	0	0	15	0	0	0	0	13
989	1	1	1	1	1	1	1	1	1	1	1	1	1	1	1	15	0	0	0	0	13	0	0	0	0	15	0	0	0	0	13
988	1	1	1	1	1	1	1	1	1	1	1	1	1	1	1	15	0	0	0	0	13	0	0	0	0	15	0	0	0	0	13
987	1	1	1	1	1	1	1	1	1	1	1	1	1	1	1	15	0	0	0	0	13	0	0	0	0	15	0	0	0	0	13
986	1	1	1	1	1	1	1	1	1	1	1	1	1	1	1	15	0	0	0	0	13	0	0	0	0	15	0	0	0	0	13
985	1	1	1	1	1	1	1	1	1	1	1	1	1	1	1	15	0	0	0	0	13	0	0	0	0	15	0	0	0	0	13
984	1	1	1	1	1	1	1	1	1	1	1	1	1	1	1	15	0	0	0	0	13	0	0	0	0	15	0	0	0	0	13
983	1	1	1	1	1	1	1	1	1	1	1	1	1	1	1	15	0	0	0	0	13	0	0	0	0	15	0	0	0	0	13
982	1	1	1	1	1	1	1	1	1	1	1	1	1	1	1	15	0	0	0	0	13	0	0	0	0	15	0	0	0	0	13
981	1	1	1	1	1	1	1	1	1	1	1	1	1	1	1	15	0	0	0	0	13	0	0	0	0	15	0	0	0	0	13
980	1	1	1	1	1	1	1	1	1	1	1	1	1	1	1	15	0	0	0	0	13	0	0	0	0	15	0	0	0	0	13
979	1	1	1	1	1	1	1	1	1	1	1	1	1	1	1	15	0	0	0	0	13	0	0	0	0	15	0	0	0	0	13
978	1	1	1	1	1	1	1	1	1	1	1	1	1	1	1	15	0	0	0	0	13	0	0	0	0	15	0	0	0	0	13
977	1	1	1	1	1	1	1	1	1	1	1	1	1	1	1	15	0	0	0	0	13	0	0	0	0	15	0	0	0	0	13
976	1	1	1	1	1	1	1	1	1	1	1	1	1	1	1	15	0	0	0	0	13	0	0	0	0	15	0	0	0	0	13
975	1	1	1	1	1	1	1	1	1	1	1	1	1	1	1	15	0	0	0	0	13	0	0	0	0	15	0	0	0	0	13
974	1	1	1	1	1	1	1	1	1	1	1	1	1	1	1	15	0	0	0	0	13	0	0	0	0	15	0	0	0	0	13
973	1	1	1	1	1	1	1	1	1	1	1	1	1	1	1	15	0	0	0	0	13	0	0	0	0	15	0	0	0	0	13
972	1	1	1	1	1	1	1	1	1	1	1	1	1	1	1	15	0	0	0	0	13	0	0	0	0	15	0	0	0	0	13
971	1	1	1	1	1	1	1	1	1	1	1	1	1	1	1	15	0	0	0	0	13	0	0	0	0	15	0	0	0	0	13
970	1	1	1	1	1	1	1	1	1	1	1	1	1	1	1	15	0	0	0	0	13	0	0	0	0	15	0	0	0	0	13
969	1	1	1	1	1	1	1	1	1	1	1	1	1	1	1	15	0	0	0	0	13	0	0	0	0	15	0	0	0	0	13
968	1	1	1	1	1	1	1	1	1	1	1	1	1	1	1	15	0	0	0	0	13	0	0	0	0	15	0	0	0	0	13
967	1	1	1	1	1	1	1	1	1	1	1	1	1	1	1	15	0	0	0	0	13	0	0	0	0	15	0	0	0	0	13
966	1	1	1	1	1	1	1	1	1	1	1	1	1	1	1	15	0	0	0	0	13	0	0	0	0	15	0	0	0	0	13
965	1	1	1	1	1	1	1	1	1	1	1	1	1	1	1	15	0	0	0	0	13	0	0	0	0	15	0	0	0	0	13
964	1	1	1	1	1	1	1	1	1	1	1	1	1	1	1	15	0	0	0	0	13	0	0	0	0	15	0	0	0	0	13
963	1	1	1	1	1	1	1	1	1	1	1	1	1	1	1	15	0	0	0	0	13	0	0	0	0	15	0	0	0	0	13
962	1	1	1	1	1	1	1	1	1	1	1	1	1	1	1	15	0	0	0	0	13	0	0	0	0	15	0	0	0	0	13
961	1	1	1	1	1	1	1	1	1	1	1	1	1	1	1	15	0	0	0	0	13	0	0	0	0	15	0	0	0	0	13
960	1	1	1	1	1	1	1	1	1	1	1	1	1	1	1	15	0	0	0	0	13	0	0	0	0	15	0	0	0	0	13
959	1	1	1	1	1	1	1	1	1	1	1	1	1	1	1	15	0	0	0	0	13	0	0	0	0	15	0	0	0	0	13
958	1	1	1	1	1	1	1	1	1	1	1	1	1	1	1	15	0	0	0	0	13	0	0	0	0	15	0	0	0	0	13
957	1	1	1	1	1	1	1	1	1	1	1	1	1	1	1	15	0	0	0	0	13	0	0	0	0	15	0	0	0	0	13
956	1	1	1	1	1	1	1	1	1	1	1	1	1	1	1	15	0	0	0	0	13	0	0	0	0	15	0	0	0	0	13
955	1	1	1	1	1	1	1	1	1	1	1	1	1	1	1	15	0	0	0	0	13	0	0	0	0	15	0	0	0	0	13
954	1	1	1	1	1	1	1	1	1	1	1	1	1	1	1	15	0	0	0	0	13	0	0	0	0	15	0	0	0	0	13
953	1	1	1	1	1	1	1	1	1	1	1	1	1	1	1	15	0	0	0	0	13	0	0	0	0	15	0	0	0	0	13
952	1	1	1	1	1	1	1	1	1	1	1	1	1	1	1	15	0	0	0	0	13	0	0	0	0	15	0	0	0	0	13
951	1	1	1	1	1	1	1	1	1	1	1	1	1	1	1	15	0	0	0	0	13	0	0	0	0	15	0	0	0	0	13
950	1	1	1	1	1	1	1	1	1	1	1	1	1	1	1	15	0	0	0	0	13	0	0	0	0	15	0	0	0	0	13
949	1	1	1	1	1	1	1	1	1	1	1	1	1	1	1	15	0	0	0	0	13	0	0	0	0	15	0	0	0	0	13
948	1	1	1	1	1	1	1	1	1	1	1	1	1	1	1	15	0	0	0	0	13	0	0	0	0	15	0	0	0	0	13
947	1	1	1	1	1	1	1	1	1	1	1	1	1	1	1	15	0	0	0	0	13	0	0	0	0	15	0	0	0	0	13
946	1	1	1	1	1	1	1	1	1	1	1	1	1	1	1	15	0	0	0	0	13	0	0	0	0	15	0	0	0	0	13
945	1	1	1	1	1	1	1	1	1	1	1	1	1	1	1	15	0	0	0	0	13	0	0	0	0	15	0	0	0	0	13
944	1	1	1	1	1	1	1	1	1	1	1	1	1	1	1	15	0	0	0	0	13	0	0	0	0	15	0	0	0	0	13
943	1	1	1	1	1	1	1	1	1	1	1	1	1	1	1	15	0	0	0	0	13	0	0	0	0	15	0	0	0	0	13
942	1	1	1	1	1	1	1	1	1	1	1	1	1	1	1	15	0	0	0	0	13	0	0	0	0	15	0	0	0	0	13
941	1	1	1	1	1	1	1	1	1	1	1	1	1	1	1	15	0	0	0	0	13	0	0	0	0	15	0	0	0	0	13
940	1	1	1	1	1	1	1	1	1	1	1	1	1	1	1	15	0	0	0	0	13	0	0	0	0	15	0	0	0	0	13
939	1	1	1	1	1	1	1	1	1	1	1	1	1	1	1	15	0	0	0	0	13	0	0	0	0	15	0	0	0	0	13
938	1	1	1	1	1	1	1	1	1	1	1	1	1	1	1	15	0	0	0	0	13	0	0	0	0	15	0	0	0	0	13
937	1	1	1	1	1	1	1	1	1	1	1	1	1	1	1	15	0	0	0	0	13	0	0	0	0	15	0	0	0	0	13
936	1	1	1	1	1	1	1	1	1	1	1	1	1	1	1	15	0	0	0	0	13	0	0	0	0	15	0	0	0	0	13
935	1	1	1	1	1	1	1	1	1	1	1	1	1	1	1	15	0	0	0	0	13	0	0	0	0	15	0	0	0	0	13
934	1	1	1	1	1	1	1	1	1	1	1	1	1	1	1	15	0	0	0	0	13	0	0	0	0	15	0	0	0	0	13
933	1	1	1	1	1	1	1	1	1	1	1	1	1	1	1	15	0	0	0	0	13	0	0	0	0	15	0	0	0	0	13
932	1	1	1	1	1	1	1	1	1	1	1	1	1	1	1	15	0	0	0	0	13	0	0	0	0	15	0	0	0	0	13
931	1	1	1	1	1	1	1	1	1	1	1	1	1	1	1	15	0	0	0	0	13	0	0	0	0	15	0	0	0	0	13
930	1	1	1	1	1	1	1	1	1	1	1	1	1	1	1	15	0	0	0	0	13	0	0	0	0	15	0	0	0	0	13
929	1	1	1	1	1	1	1	1	1	1	1	1	1	1	1	15	0	0	0	0	13	0	0	0	0	15	0	0	0	0	13
928	1	1	1	1	1	1	1	1	1	1	1	1	1	1	1	15	0	0	0	0	13	0	0	0	0	15	0	0	0	0	13
927	1	1	1	1	1	1	1	1	1	1	1	1	1	1	1	15	0	0	0	0	13	0	0	0	0	15	0	0	0	0	13
926	1	1	1	1	1	1	1	1	1	1	1	1	1	1	1	15	0	0	0	0	13	0	0	0	0	15	0	0	0	0	13
925	1	1	1	1	1	1	1	1	1	1	1	1	1	1	1	15	0	0	0	0	13	0	0	0	0	15	0	0	0	0	13
924	1	1	1	1	1	1	1	1	1	1	1	1	1	1	1	15	0	0	0	0	13	0	0	0	0	15	0	0	0	0	13
923	1	1	1	1	1	1	1	1	1	1	1	1	1	1	1	15	0	0	0	0	13	0	0	0	0	15	0	0	0	0	13
922	1	1	1	1	1	1	1	1	1	1	1	1	1	1	1	15	0	0	0	0	13	0	0	0	0	15	0	0	0	0	13
921	1	1	1	1	1	1	1	1	1	1	1	1	1	1	1	15	0	0	0	0	13	0	0	0	0	15	0	0	0	0	13
920	1	1	1	1	1	1	1	1	1	1	1	1	1	1	1	15	0	0	0	0	13	0	0	0	0	15	0	0	0	0	13
919	1	1	1	1	1	1	1	1	1	1	1	1	1	1	1	15	0	0	0	0	13	0	0	0	0	15	0	0	0	0	13
918	1	1	1	1	1	1	1	1	1	1	1	1	1	1	1	15	0	0	0	0	13	0	0	0	0	15	0	0	0	0	13
917	1	1	1	1	1	1	1	1	1	1	1	1	1	1	1	15	0	0	0	0	13	0	0	0	0	15	0	0	0	0	13
916	1	1	1	1	1	1	1	1	1	1	1	1	1	1	1	15	0	0	0	0	13	0	0	0	0	15	0	0	0	0	13
915	1	1	1	1	1	1	1	1	1	1	1	1	1	1	1	15	0	0	0	0	13	0	0	0	0	15	0	0	0	0	13
914	1	1	1	1	1	1	1	1	1	1	1	1	1	1	1	15	0	0	0	0	13	0	0	0	0	15	0	0	0	0	13
913	1	1	1	1	1	1	1	1	1	1	1	1	1	1	1	15	0	0	0	0	13	0	0	0	0	15	0	0	0	0	13
912	1	1	1	1	1	1	1	1	1	1	1	1	1	1	1	15	0	0	0	0	13	0	0	0	0	15	0	0	0	0	13
911	1	1	1	1	1	1	1	1	1	1	1	1	1	1	1	15	0	0	0	0	13	0	0	0	0	15	0	0	0	0	13
910	1	1	1	1	1	1	1	1	1	1	1	1	1	1	1	15	0	0	0	0	13	0	0	0	0	15	0	0	0	0	13
909	1	1	1	1	1	1	1	1	1	1	1	1	1	1	1	15	0	0	0	0	13	0	0	0	0	15	0	0	0	0	13
908	1	1	1	1	1	1	1	1	1	1	1	1	1	1	1	15	0	0	0	0	13	0	0	0	0	15	0	0	0	0	13
907	1	1	1	1	1	1	1	1	1	1	1	1	1	1	1	15	0	0	0	0	13	0	0	0	0	15	0	0	0	0	13
906	1	1	1	1	1	1	1	1	1	1	1	1	1	1	1	15	0	0	0	0	13	0	0	0	0	15	0	0	0	0	13
905	1	1	1	1	1	1	1	1	1	1	1	1	1	1	1	15	0	0	0	0	13	0	0	0	0	15	0	0	0	0	13
904	1	1	1	1	1	1	1	1	1	1	1	1	1	1	1	15	0	0	0	0	13	0	0	0	0	15	0	0	0	0	13
903	1	1	1	1	1	1	1	1	1	1	1	1	1	1	1	15	0	0	0	0	13	0	0	0	0	15	0	0	0	0	13
902	1	1	1	1	1	1	1	1	1	1	1	1	1	1	1	15	0	0	0	0	13	0	0	0	0	15	0	0	0	0	13
901	1	1	1	1	1	1	1	1	1	1	1	1	1	1	1	15	0	0	0	0	13	0	0	0	0	15	0	0	0	0	13
900	1	1	1	1	1	1	1	1	1	1	1	1	1	1	1	15	0	0	0	0	13	0	0	0	0	15	0	0	0	0	13
899	1	1	1	1	1	1	1	1	1	1	1	1	1	1	1	15	0	0	0	0	13	0	0	0	0	15	0	0	0	0	13
898	1	1	1	1	1	1	1	1	1	1	1	1	1	1	1	15	0	0	0	0	13	0	0	0	0	15	0	0	0	0	13
897	1	1	1	1	1	1	1	1	1	1	1	1	1	1	1	15	0	0	0	0	13	0	0	0	0	15	0	0	0	0	13
896	1	1	1	1	1	1	1	1	1	1	1	1	1	1	1	15	0	0	0	0	13	0	0	0	0	15	0	0	0	0	13
895	1	1	1	1	1	1	1	1	1	1	1	1	1	1	1	15	0	0	0	0	13	0	0	0	0	15	0	0	0	0	13
894	1	1	1	1	1	1	1	1	1	1	1	1	1	1	1	15	0	0	0	0	13	0	0	0	0	15	0	0	0	0	13
893	1	1	1	1	1	1	1	1	1	1	1	1	1	1	1	15	0	0	0	0	13	0	0	0	0	15	0	0	0	0	13
892	1	1	1	1	1	1	1	1	1	1	1	1	1	1	1	15	0	0	0	0	13	0	0	0	0	15	0	0	0	0	13
891	1	1	1	1	1	1	1	1	1	1	1	1	1	1	1	15	0	0	0	0	13	0	0	0	0	15	0	0	0	0	13
890	1	1	1	1	1	1	1	1	1	1	1	1	1	1	1	15	0	0	0	0	13	0	0	0	0	15	0	0	0	0	13
889	1	1	1	1	1	1	1	1	1	1	1	1	1	1	1	15	0	0	0	0	13	0	0	0	0	15	0	0	0	0	13
888	1	1	1	1	1	1	1	1	1	1	1	1	1	1	1	15	0	0	0	0	13	0	0	0	0	15	0	0	0	0	13
887	1	1	1	1	1	1	1	1	1	1	1	1	1	1	1	15	0	0	0	0	13	0	0	0	0	15	0	0	0	0	13
886	1	1	1	1	1	1	1	1	1	1	1	1	1	1	1	15	0	0	0	0	13	0	0	0	0	15	0	0	0	0	13
885	1	1	1	1	1	1	1	1	1	1	1	1	1	1	1	15	0	0	0	0	13	0	0	0	0	15	0	0	0	0	13
884	1	1	1	1	1	1	1	1	1	1	1	1	1	1	1	15	0	0	0	0	13	0	0	0	0	15	0	0	0	0	13
883	1	1	1	1	1	1	1	1	1	1	1	1	1	1	1	15	0	0	0	0	13	0	0	0	0	15	0	0	0	0	13
882	1	1	1	1	1	1	1	1	1	1	1	1	1	1	1	15	0	0	0	0	13	0	0	0	0	15	0	0	0	0	13
881	1	1	1	1	1	1	1	1	1	1	1	1	1	1	1	15	0	0	0	0	13	0	0	0	0	15	0	0	0	0	13
880	1	1	1	1	1	1	1	1	1	1	1	1	1	1	1	15	0	0	0	0	13	0	0	0	0	15	0	0	0	0	13
879	1	1	1	1	1	1	1	1	1	1	1	1	1	1	1	15	0	0	0	0	13	0	0	0	0	15	0	0	0	0	13
878	1	1	1	1	1	1	1	1	1	1	1	1	1	1	1	15	0	0	0	0	13	0	0	0	0	15	0	0	0	0	13
877	1	1	1	1	1	1	1	1	1	1	1	1	1	1	1	15	0	0	0	0	13	0	0	0	0	15	0	0	0	0	13
876	1	1	1	1	1	1	1	1	1	1	1	1	1	1	1	15	0	0	0	0	13	0	0	0	0	15	0	0	0	0	13
875	1	1	1	1	1	1	1	1	1	1	1	1	1	1	1	15	0	0	0	0	13	0	0	0	0	15	0	0	0	0	13
874	1	1	1	1	1	1	1	1	1	1	1	1	1	1	1	15	0	0	0	0	13	0	0	0	0	15	0	0	0	0	13
873	1	1	1	1	1	1	1	1	1	1	1	1	1	1	1	15	0	0	0	0	13	0	0	0	0	15	0	0	0	0	13
872	1	1	1	1	1	1	1	1	1	1	1	1	1	1	1	15	0	0	0	0	13	0	0	0	0	15	0	0	0	0	13
871	1	1	1	1	1	1	1	1	1	1	1	1	1	1	1	15	0	0	0	0	13	0	0	0	0	15	0	0	0	0	13
870	1	1	1	1	1	1	1	1	1	1	1	1	1	1	1	15	0	0	0	0	13	0	0	0	0	15	0	0	0	0	13
869	1	1	1	1	1	1	1	1	1	1	1	1	1	1	1	15	0	0	0	0	13	0	0	0	0	15	0	0	0	0	13
868	1	1	1	1	1	1	1	1	1	1	1	1	1	1	1	15	0	0	0	0	13	0	0	0	0	15	0	0	0	0	13
867	1	1	1	1	1	1	1	1	1	1	1	1	1	1	1	15	0	0	0	0	13	0	0	0	0	15	0	0	0	0	13
866	1	1	1	1	1	1	1	1	1	1	1	1	1	1	1	15	0	0	0	0	13	0	0	0	0	15	0	0	0	0	13
865	1	1	1	1	1	1	1	1	1	1	1	1	1	1	1	15	0	0	0	0	13	0	0	0	0	15	0	0	0	0	13
864	1	1	1	1	1	1	1	1	1	1	1	1	1	1	1	15	0	0	0	0	13	0	0	0	0	15	0	0	0	0	13
863	1	1	1	1	1	1	1	1	1	1	1	1	1	1	1	15	0	0	0	0	13	0	0	0	0	15	0	0	0	0	13
862	1	1	1	1	1	1	1	1	1	1	1	1	1	1	1	15	0	0	0	0	13	0	0	0	0	15	0	0	0	0	13
861	1	1	1	1	1	1	1	1	1	1	1	1	1	1	1	15	0	0	0	0	13	0	0	0	0	15	0	0	0	0	13
860	1	1	1	1	1	1	1	1	1	1	1	1	1	1	1	15	0	0	0	0	13	0	0	0	0	15	0	0	0	0	13
859	1	1	1	1	1	1	1	1	1	1	1	1	1	1	1	15	0	0	0	0	13	0	0	0	0	15	0	0	0	0	13
858	1	1	1	1	1	1	1	1	1	1	1	1	1	1	1	15	0	0	0	0	13	0	0	0	0	15	0	0	0	0	13
857	1	1	1	1	1	1	1	1	1	1	1	1	1	1	1	15	0	0	0	0	13	0	0	0	0	15	0	0	0	0	13
856	1	1	1	1	1	1	1	1	1	1	1	1	1	1	1	15	0	0	0	0	13	0	0	0	0	15	0	0	0	0	13
855	1	1	1	1	1	1	1	1	1	1	1	1	1	1	1	15	0	0	0	0	13	0	0	0	0	15	0	0	0	0	13
854	1	1	1	1	1	1	1	1	1	1	1	1	1	1	1	15	0	0	0	0	13	0	0	0	0	15	0	0	0	0	13
853	1	1	1	1	1	1	1	1	1	1	1	1	1	1	1	15	0	0	0	0	13	0	0	0	0	15	0	0	0	0	13
852	1	1	1	1	1	1	1	1	1	1	1	1	1	1	1	15	0	0	0	0	13	0	0	0	0	15	0	0	0	0	13
851	1	1	1	1	1	1	1	1	1	1	1	1	1	1	1	15	0	0	0	0	13	0	0	0	0	15	0	0	0	0	13
850	1	1	1	1	1	1	1	1	1	1	1	1	1	1	1	15	0	0	0	0	13	0	0	0	0	15	0	0	0	0	13
849	1	1	1	1	1	1	1	1	1	1	1	1	1	1	1	15	0	0	0	0	13	0	0	0	0	15	0	0	0	0	13
848	1	1	1	1	1	1	1	1	1	1	1	1	1	1	1	15	0	0	0	0	13	0	0	0	0	15	0	0	0	0	13
847	1	1	1	1	1	1	1	1	1	1	1	1	1	1	1	15	0	0	0	0	13	0	0	0	0	15	0	0	0	0	13
846	1	1	1	1	1	1	1	1	1	1	1	1	1	1	1	15	0	0	0	0	13	0	0	0	0	15	0	0	0	0	13
845	1	1	1	1	1	1	1	1	1	1	1	1	1	1	1	15	0	0	0	0	13	0	0	0	0	15	0	0	0	0	13
844	1	1	1	1	1	1	1	1	1	1	1	1	1	1	1	15	0	0	0	0	13	0	0	0	0	15	0	0	0	0	13
843	1	1	1	1	1	1	1	1	1	1	1	1	1	1	1	15	0	0	0	0	13	0	0	0	0	15	0	0	0	0	13
842	1	1	1	1	1	1	1	1	1	1	1	1	1	1	1	15	0	0	0	0	13	0	0	0	0	15	0	0	0	0	13
841	1	1	1	1	1	1	1	1	1	1	1	1	1	1	1	15	0	0	0	0	13	0	0	0	0	15	0	0	0	0	13
840	1	1	1	1	1	1	1	1	1	1	1	1	1	1	1	15	0	0	0	0	13	0	0	0	0	15	0	0	0	0	13
839	1	1	1	1	1	1	1	1	1	1	1	1	1	1	1	15	0	0	0	0	13	0	0	0	0	15	0	0	0	0	13
838	1	1	1	1	1	1	1	1	1	1	1	1	1	1	1	15	0	0	0	0	13	0	0	0	0	15	0	0	0	0	13
837	1	1	1	1	1	1	1	1	1	1	1	1	1	1	1	15	0	0	0	0	13	0	0	0	0	15	0	0	0	0	13
836	1	1	1	1	1	1	1	1	1	1	1	1	1	1	1	15	0	0	0	0	13	0	0	0	0	15	0	0	0	0	13
835	1	1	1	1	1	1	1	1	1	1	1	1	1	1	1	15	0	0	0	0	13	0	0	0	0	15	0	0	0	0	13
834	1	1	1	1	1	1	1	1	1	1	1	1	1	1	1	15	0	0	0	0	13	0	0	0	0	15	0	0	0	0	13
833	1	1	1	1	1	1	1	1	1	1	1	1	1	1	1	15	0	0	0	0	13	0	0	0	0	15	0	0	0	0	13
832	1	1	1	1	1	1	1	1	1	1	1	1	1	1	1	15	0	0	0	0	13	0	0	0	0	15	0	0	0	0	13
831	1	1	1	1	1	1	1	1	1	1	1	1	1	1	1	15	0	0	0	0	13	0	0	0	0	15	0	0	0	0	13
830	1	1	1	1	1	1	1	1	1	1	1	1	1	1	1	15	0	0	0	0	13	0	0	0	0	15	0	0	0	0	13
829	1	1	1	1	1	1	1	1	1	1	1	1	1	1	1	15	0	0	0	0	13	0	0	0	0	15	0	0	0	0	13
828	1	1	1	1	1	1	1	1	1	1	1	1	1	1	1	15	0	0	0	0	13	0	0	0	0	15	0	0	0	0	13
827	1	1	1	1	1	1	1	1	1	1	1	1	1	1	1	15	0	0	0	0	13	0	0	0	0	15	0	0	0	0	13
826	1	1	1	1	1	1	1	1	1	1	1	1	1	1	1	15	0	0	0	0	13	0	0	0	0	15	0	0	0	0	13
825	1	1	1	1	1	1	1	1	1	1	1	1	1	1	1	15	0	0	0	0	13	0	0	0	0	15	0	0	0	0	13
824	1	1	1	1	1	1	1	1	1	1	1	1	1	1	1	15	0	0	0	0	13	0	0	0	0	15	0	0	0	0	13
823	1	1	1	1	1	1	1	1	1	1	1	1	1	1	1	15	0	0	0	0	13	0	0	0	0	15	0	0	0	0	13
822	1	1	1	1	1	1	1	1	1	1	1	1	1	1	1	15	0	0	0	0	13	0	0	0	0	15	0	0	0	0	13
821	1	1	1	1	1	1	1	1	1	1	1	1	1	1	1	15	0	0	0	0	13	0	0	0	0	15	0	0	0	0	13
820	1	1	1	1	1	1	1	1	1	1	1	1	1	1	1	15	0	0	0	0	13	0	0	0	0	15	0	0	0	0	13
819	1	1	1	1	1	1	1	1	1	1	1	1	1	1	1	15	0	0	0	0	13	0	0	0	0	15	0	0	0	0	13
818	1	1	1	1	1	1	1	1	1	1	1	1	1	1	1	15	0	0	0	0	13	0	0	0	0	15	0	0	0	0	13
817	1	1	1	1	1	1	1	1	1	1	1	1	1	1	1	15	0	0	0	0	13	0	0	0	0	15	0	0	0	0	13
816	1	1	1	1	1	1	1	1	1	1	1	1	1	1	1	15	0	0	0	0	13	0	0	0	0	15	0	0	0	0	13
815	1	1	1	1	1	1	1	1	1	1	1	1	1	1	1	15	0	0	0	0	13	0	0	0	0	15	0	0	0	0	13
814	1	1	1	1	1	1	1	1	1	1	1	1	1	1	1	15	0	0	0	0	13	0	0	0	0	15	0	0	0	0	13
813	1	1	1	1	1	1	1	1	1	1	1	1	1	1	1	15	0	0	0	0	13	0	0	0	0	15	0	0	0	0	13
812	1	1	1	1	1	1	1	1	1	1	1	1	1	1	1	15	0	0	0	0	13	0	0	0	0	15	0	0	0	0	13
811	1	1	1	1	1	1	1	1	1	1	1	1	1	1	1	15	0	0	0	0	13	0	0	0	0	15	0	0	0	0	13
810	1	1	1	1	1	1	1	1	1	1	1	1	1	1	1	15	0	0	0	0	13	0	0	0	0	15	0	0	0	0	13
809	1	1	1	1	1	1	1	1	1	1	1	1	1	1	1	15	0	0	0	0	13	0	0	0	0	15	0	0	0	0	13
808	1	1	1	1	1	1	1	1	1	1	1	1	1	1	1	15	0	0	0	0	13	0	0	0	0	15	0	0	0	0	13
807	1	1	1	1	1	1	1	1	1	1	1	1	1	1	1	15	0	0	0	0	13	0	0	0	0	15	0	0	0	0	13
806	1	1	1	1	1	1	1	1	1	1	1	1	1	1	1	15	0	0	0	0	13	0	0	0	0	15	0	0	0	0	13
805	1	1	1	1	1	1	1	1	1	1	1	1	1	1	1	15	0	0	0	0	13	0	0	0	0	15	0	0	0	0	13
804	1	1	1	1	1	1	1	1	1	1	1	1	1	1	1	15	0	0	0	0	13	0	0	0	0	15	0	0	0	0	13
803	1	1	1	1	1	1	1	1	1	1	1	1	1	1	1	15	0	0	0	0	13	0	0	0	0	15	0	0	0	0	13
802	1	1	1	1	1	1	1	1	1	1	1	1	1	1	1	15	0	0	0	0	13	0	0	0	0	15	0	0	0	0	13
801	1	1	1	1	1	1	1	1	1	1	1	1	1	1	1	15	0	0	0	0	13	0	0	0	0	15	0	0	0	0	13
800	1	1	1	1	1	1	1	1	1	1	1	1	1	1	1	15	0	0	0	0	13	0	0	0	0	15	0	0	0	0	13
799	1	1	1	1	1	1	1	1	1	1	1	1	1	1	1	15	0	0	0	0	13	0	0	0	0	15	0	0	0	0	13
798	1	1	1	1	1	1	1	1	1	1	1	1	1	1	1	15	0	0	0	0	13	0	0	0	0	15	0	0	0	0	13
797	1	1	1	1	1	1	1	1	1	1	1	1	1	1	1	15	0	0	0	0	13	0	0	0	0	15	0	0	0	0	13
796	1	1	1	1	1	1	1	1	1	1	1	1	1	1	1	15	0	0	0	0	13	0	0	0	0	15	0	0	0	0	13
795	1	1	1	1	1	1	1	1	1	1	1	1	1	1	1	15	0	0	0	0	13	0	0	0	0	15	0	0	0	0	13
794	1	1	1	1	1	1	1	1	1	1	1	1	1	1	1	15	0	0	0	0	13	0	0	0	0	15	0	0	0	0	13
793	1	1	1	1	1	1	1	1	1	1	1	1	1	1	1	15	0	0	0	0	13	0	0	0	0	15	0	0	0	0	13
792	1	1	1	1	1	1	1	1	1	1	1	1	1	1	1	15	0	0	0	0	13	0	0	0	0	15	0	0	0	0	13
791	1	1	1	1	1	1	1	1	1	1	1	1	1	1	1	15	0	0	0	0	13	0	0	0	0	15	0	0	0	0	13
790	1	1	1	1	1	1	1	1	1	1	1	1	1	1	1	15	0	0	0	0	13	0	0	0	0	15	0	0	0	0	13
789	1	1	1	1	1	1	1	1	1	1	1	1	1	1	1	15	0	0	0	0	13	0	0	0	0	15	0	0	0	0	13
788	1	1	1	1	1	1	1	1	1	1	1	1	1	1	1	15	0	0	0	0	13	0	0	0	0	15	0	0	0	0	13
787	1	1	1	1	1	1	1	1	1	1	1	1	1	1	1	15	0	0	0	0	13	0	0	0	0	15	0	0	0	0	13
786	1	1	1	1	1	1	1	1	1	1	1	1	1	1	1	15	0	0	0	0	13	0	0	0	0	15	0	0	0	0	13
785	1	1	1	1	1	1	1	1	1	1	1	1	1	1	1	15	0	0	0	0	13	0	0	0	0	15	0	0	0	0	13
784	1	1	1	1	1	1	1	1	1	1	1	1	1	1	1	15	0	0	0	0	13	0	0	0	0	15	0	0	0	0	13
783	1	1	1	1	1	1	1	1	1	1	1	1	1	1	1	15	0	0	0	0	13	0	0	0	0	15	0	0	0	0	13
782	1	1	1	1	1	1	1	1	1	1	1	1	1	1	1	15	0	0	0	0	13	0	0	0	0	15	0	0	0	0	13
781	1	1	1	1	1	1	1	1	1	1	1	1	1	1	1	15	0	0	0	0	13	0	0	0	0	15	0	0	0	0	13
780	1	1	1	1	1	1	1	1	1	1	1	1	1	1	1	15	0	0	0	0	13	0	0	0	0	15	0	0	0	0	13
779	1	1	1	1	1	1	1	1	1	1	1	1	1	1	1	15	0	0	0	0	13	0	0	0	0	15	0	0	0	0	13
778	1	1	1	1	1	1	1	1	1	1	1	1	1	1	1	15	0	0	0	0	13	0	0	0	0	15	0	0	0	0	13
777	1	1	1	1	1	1	1	1	1	1	1	1	1	1	1	15	0	0	0	0	13	0	0	0	0	15	0	0	0	0	13
776	1	1	1	1	1	1	1	1	1	1	1	1	1	1	1	15	0	0	0	0	13	0	0	0	0	15	0	0	0	0	13
775	1	1	1	1	1	1	1	1	1	1	1	1	1	1	1	15	0	0	0	0	13	0	0	0	0	15	0	0	0	0	13
774	1	1	1	1	1	1	1	1	1	1	1	1	1	1	1	15	0	0	0	0	13	0	0	0	0	15	0	0	0	0	13
773	1	1	1	1	1	1	1	1	1	1	1	1	1	1	1	15	0	0	0	0	13	0	0	0	0	15	0	0	0	0	13
772	1	1	1	1	1	1	1	1	1	1	1	1	1	1	1	15	0	0	0	0	13	0	0	0	0	15	0	0	0	0	13
771	1	1	1	1	1	1	1	1	1	1	1	1	1	1	1	15	0	0	0	0	13	0	0	0	0	15	0	0	0	0	13
770	1	1	1	1	1	1	1	1	1	1	1	1	1	1	1	15	0	0	0	0	13	0	0	0	0	15	0	0	0	0	13
[truncated: 769 more rows]
