# Supplementary material for: Advanced Fiber Type-Specific Protein Profiles Derived from Adult Murine Skeletal Muscle
Source: Proteomes. 2021 Jun 8;9(2):28. doi: 10.3390/proteomes9020028 (PMC8293376; doi:10.3390/proteomes9020028)
Supplement: Supplementary file 1 [file proteomes-09-00028-s001.zip › FiPSPi/FiPSPi_results/rfe_importance_1.txt]

	MDA	MDG
A0A0A0MQA5_P68368_peptide1	0	12.0120180300526
A0A0A0MQA5_P68368_peptide2	4.00400601001753	7.00701051753068
A0A0A0MQA5_P68368_peptide4	-0.000000000000000222044604925031	3.00300450751315
A0A0A0MQA5_P68368_peptide5	-1.00100150250438	6.0060090150263
A0A0A0MQA5_P68368_peptide6	-1.00100150250438	-1.00100150250438
A0A0A0MQA5_P68368_peptide8	2.00200300500877	11.0110165275482
A0A0A0MQA5_P68368_peptide9	1.00100150250438	1.00100150250438
A0A0A0MQA5_P68368_peptide10	2.00200300500877	27.0270405676183
A0A0A6YW67_contaminant_RS27A_HUMAN_E9Q4P0_E9Q5F6_E9Q9J0_E9QNP0_P0CG49_P0CG50_P62983_P62984_Q5SX22_peptide1	0	-1.00100150250438
A0A0A6YW67_contaminant_RS27A_HUMAN_E9Q4P0_E9Q5F6_E9Q9J0_E9QNP0_P0CG49_P0CG50_P62983_P62984_Q5SX22_peptide2	-1.00100150250438	-1.00100150250438
A0A0G2JDL9_P62835_Q99JI6_peptide1	10.0100150250438	-3.00300450751315
A0A0N4SUN3_A0A0N4SVX9_A0A0N4SWG7_A0A0N4SWH3_E9PXU9_E9QL12_Q9ESD7_peptide1	518.261077536415	225.647422219435
A0A0N4SVQ1_Q62425_peptide1	5.00500751252191	-1.00100150250438
A0A0N4SVQ1_Q62425_peptide2	4925.47300388182	3906.48571088558
A0A0R3P9C8_Q9DC69_peptide1	-1.00100150250438	2.00200300500877
A0A0R3P9C8_Q9DC69_peptide2	16.4044475735076	27.4154641010558
A0A0R3P9C8_Q9DC69_peptide6	3951.1860241381	3542.08884347044
A0A0R3P9C8_Q9DC69_peptide7	34.034051085149	41.0410616026797
A0A0R3P9C8_Q9DC69_peptide8	58.0580871452541	36.0360540901578
A0A0R4J166_Q9D783_peptide1	98.8421539929969	133.888352492868
A0A0R4J166_Q9D783_peptide2	385.323129522579	404.311881583591
A0A0R4J166_Q9D783_peptide6	2384.23240741675	2567.85771802305
A0A0R4J1B1_A2A6H6_A2A6I8_A2A6J0_A2A6J1_J3QP61_Q9QZ47_Z4YJU0_Z4YKE7_Z4YKF8_Z4YKG3_Z4YKG8_Z4YKH8_Z4YNB2_peptide1	606.964574412145	570.038770135759
A0A0R4J1B1_A2A6H6_A2A6I8_A2A6J0_A2A6J1_J3QP61_Q9QZ47_Z4YJU0_Z4YKE7_Z4YKF8_Z4YKG3_Z4YKG8_Z4YKH8_Z4YNB2_peptide2	3027.43855696335	3420.42050434146
A0A0R4J1B1_A2A6H6_A2A6I8_A2A6J0_A2A6J1_J3QP61_Q9QZ47_Z4YJU0_Z4YKE7_Z4YKF8_Z4YKG3_Z4YKG8_Z4YKH8_Z4YNB2_peptide3	244.96702052629	259.575408942276
A0A0R4J1B1_A2A6H6_A2A6I8_A2A6J0_A2A6J1_J3QP61_Q9QZ47_Z4YJU0_Z4YKE7_Z4YKF8_Z4YKG3_Z4YKG8_Z4YKH8_Z4YNB2_peptide4	2611.93771199757	2320.96744576453
A0A0R4J1B1_A2A6H6_A2A6I8_A2A6J0_A2A6J1_J3QP61_Q9QZ47_Z4YJU0_Z4YKE7_Z4YKF8_Z4YKG3_Z4YKG8_Z4YKH8_Z4YNB2_peptide5	177.572717477329	190.696225406143
A0A0R4J1B1_A2A6H6_A2A6I8_A2A6J0_A2A6J1_J3QP61_Q9QZ47_Z4YJU0_Z4YKE7_Z4YKF8_Z4YKG3_Z4YKG8_Z4YKH8_Z4YNB2_peptide7	13.013019532557	4.00400601001753
A0A0R4J1B1_A2A6H6_A2A6I8_A2A6J0_A2A6J1_J3QP61_Q9QZ47_Z4YJU0_Z4YKE7_Z4YKF8_Z4YKG3_Z4YKG8_Z4YKH8_Z4YNB2_peptide10	52.824526148238	30.8478446670897
A0A0R4J1B1_A2A6H6_A2A6I8_A2A6J0_A2A6J1_J3QP61_Q9QZ47_Z4YJU0_Z4YKE7_Z4YKF8_Z4YKG3_Z4YKG8_Z4YKH8_Z4YNB2_peptide15	28.3236659532713	-2.00200300500877
A0A0R4J1N7_B7ZW98_D3YTV8_E9QNT8_G5E8J2_Q02357_peptide1	27.0270405676183	-4.00400601001753
A0A0R4J1N8_D3YVJ8_Q8CEE7_peptide1	2893.5336209282	3489.52234866217
A0A0R4J1V0_Q9JIL4_peptide1	-1.00100150250438	0
A0A0R4J275_Q7TMF3_peptide1	9.00901352253945	-5.00500751252191
A0A0R4J275_Q7TMF3_peptide2	3.00300450751315	-1.00100150250438
A0A0R4J275_Q7TMF3_peptide3	15.0434915663774	43.6947581291617
A0A0R4J275_Q7TMF3_peptide4	-1.00100150250438	-2.00200300500877
A0A140LIU4_P56392_peptide1	6263.50476235748	5136.92516552461
A0A1B0GQU8_P35980_peptide1	-1.00100150250438	0
A0A1B0GQU8_P35980_peptide2	51.6663981556132	35.1084922326407
A0A1B0GQU8_P35980_peptide3	-2.00200300500877	380.604324990604
A0A1B0GQU8_P35980_peptide4	5.00500751252191	5.00500751252191
A0A1B0GQU8_P35980_peptide5	641.57970941192	484.765247922255
A0A1B0GSX0_P06151_Q564E2_peptide1	68.7576324123095	34.1054233165803
A0A1B0GSX0_P06151_Q564E2_peptide4	134.3509843478	-7.86964174391575
A0A1B0GSX0_P06151_Q564E2_peptide6	52.0520781302279	-1.00100150250438
A0A1B0GSX6_peptide2	49.7979072542432	36.8020589308571
A0A1B0GT92_Q9Z1E4_peptide1	-1.00100150250438	7.00701051753068
A0A1B0GT92_Q9Z1E4_peptide4	-2.00200300500877	15.0150225375657
A0A1B0GT92_Q9Z1E4_peptide5	-2.00200300500877	6.0060090150263
A0A1B0GT92_Q9Z1E4_peptide8	-1.00100150250438	0
A0A1B0GT92_Q9Z1E4_peptide17	-1.00100150250438	6.0060090150263
A0A1C7ZMY0_A0A1D5RLB6_O55040_peptide1	267.824795900548	-25.8119294382132
A0A1D5RLW5_A0A1D5RM85_P62717_peptide1	-1.00100150250438	2.00200300500877
A0A1D5RLW5_A0A1D5RM85_P62717_peptide2	2.00200300500877	-3.00300450751315
A0A1L1STE6_Q9D6R2_peptide1	23.2253696583898	27.8386808143306
A0A1L1STE6_Q9D6R2_peptide4	-1.00100150250438	33.4403970389408
A0A1L1STE6_Q9D6R2_peptide5	0	0
A0A1W2P6F6_A0A1W2P7Q9_Q60605_peptide2	4634.50792064999	5686.47525538097
A0A1W2P756_P62075_peptide1	1.00100150250438	0
A0A1W2P768_E0CZ27_F8WI35_P02301_P68433_P84228_P84244_peptide1	1232.54464273279	341.028978713477
A0A1W2P768_E0CZ27_F8WI35_P02301_P68433_P84228_P84244_peptide2	246.054609469077	58.7868859055367
A0A1Y7VKY1_F6YVP7_P62270_peptide1	-2.00200300500877	-2.00200300500877
A0A1Y7VLP0_P56379_peptide1	601.16872508292	286.22745955723
A0A2I3BQF4_P62889_peptide1	-3.00300450751315	2.00200300500877
A0A2I3BQF4_P62889_peptide2	4.00400601001753	-1.00100150250438
A1BN54_peptide1	30.4419034444511	70.6745697089226
A1BN54_peptide2	10.0100150250438	-4.00400601001753
A1BN54_peptide3	409.210497225584	177.160857856592
A1BN54_peptide4	1766.54833521523	1607.32244034071
A1BN54_peptide5	12.0120180300526	3.00300450751315
A1BN54_peptide6	-1.00100150250438	0
A1BN54_peptide7	1.00100150250438	1.00100150250438
A1BN54_peptide8	84.8825694528516	-24.0240360601052
A1BN54_peptide9	1334.64143717717	66.3437370123972
A1BN54_peptide10	5390.66123127822	5820.61196136583
A1BN54_peptide11	-1.00100150250438	1.00100150250438
A1BN54_peptide12	1870.85216166505	565.94448183046
A1BN54_peptide13	0	-2.00200300500877
A1BN54_peptide16	22.0220330550964	-4.00400601001753
A2AAJ9_peptide1	4505.55849022441	5573.78522093112
A2AAJ9_peptide2	4381.61097235478	5443.26765638738
A2AAJ9_peptide3	3507.2959815338	3619.39467287493
A2AAJ9_peptide4	4582.15715211992	5712.34338321376
A2AAJ9_peptide5	466.323614957292	181.595893305531
A2AAJ9_peptide6	2792.99331284722	2843.36310478283
A2AAJ9_peptide7	2614.12428896026	3076.56111579237
A2AAJ9_peptide8	109.816907252729	81.9344647091151
A2AAJ9_peptide9	828.722807893031	949.276547726448
A2AAJ9_peptide10	83.7838115163832	179.58929212808
A2AAJ9_peptide11	387.211159721082	554.478103833295
A2AAJ9_peptide12	1938.9157330508	2270.27774317309
A2AAJ9_peptide13	2272.61152546306	2550.49390130668
A2AAJ9_peptide15	-2.00200300500877	53.8979035640925
A2AAJ9_peptide18	146.249913065535	44.451413566489
A2AAJ9_peptide27	364.226990782313	691.864323139787
A2AAJ9_peptide28	2325.29401364967	2402.5778260454
A2AAJ9_peptide30	1.00100150250438	4.31833861192479
A2AAJ9_peptide31	-2.00200300500877	8.00801202003506
A2AAJ9_peptide42	1.00100150250438	-3.00300450751315
A2AAJ9_peptide45	-3.00300450751315	5.00500751252191
A2AAJ9_peptide50	-1.00100150250438	0
A2AAJ9_peptide51	614.400896172275	676.336785645188
A2AAJ9_peptide52	11.0110165275482	3.74044395050904
A2AAJ9_peptide53	0	2.00200300500877
A2AAJ9_peptide55	3.00300450751315	-3.00300450751315
A2AAJ9_peptide56	-2.00200300500877	3.00300450751315
A2AAJ9_peptide59	289.718907016929	193.282775360947
A2AAJ9_peptide63	4.00400601001753	7.00701051753068
A2AAJ9_peptide64	0	4.00400601001753
A2AAJ9_peptide65	735.290174276225	856.364959711153
A2AAJ9_peptide66	11.0110165275482	2.00200300500877
A2AAJ9_peptide72	51.4477692789073	-24.0240360601052
A2AAJ9_peptide73	4.00400601001753	-1.00100150250438
A2AAJ9_peptide79	-1.00100150250438	3.00300450751315
A2AAJ9_peptide81	219.655908220384	245.123296022181
A2AAJ9_peptide82	1.00100150250438	6.0060090150263
A2AAJ9_peptide85	165.765849741819	-22.0220330550964
A2AAJ9_peptide88	4.00400601001753	-4.00400601001753
A2AAJ9_peptide95	516.350385923694	-20.2055988692107
A2AAJ9_peptide96	4.00400601001753	-1.00100150250438
A2AAJ9_peptide98	3261.23370133147	3693.29029521368
A2ABU4_peptide1	4413.98133881277	5339.52543586888
A2ABU4_peptide3	4724.1365695708	5322.26669326093
A2ABU4_peptide4	4523.03079525263	5293.9588538379
A2ABU4_peptide22	2746.69573018217	1393.20163679785
A2ACG7_Q9DBG6_peptide1	65.7560060106648	-13.0529751413216
A2AEX6_A2AEX8_P97447_peptide3	11.0110165275482	-5.00500751252191
A2AG06_peptide1	51.824351625833	10.0100150250438
A2AGN7_B7ZCF1_O88685_peptide1	-2.00200300500877	-1.00100150250438
A2AGN7_B7ZCF1_O88685_peptide2	7.00701051753068	9.00901352253945
A2AI87_A2AI88_A2AI89_A2AI91_P18826_peptide1	4454.16259038946	5382.17137793373
A2AJY2_O35206_peptide1	9.00901352253945	-2.00200300500877
A2AJY2_O35206_peptide5	32.0320480801403	-14.0140210350614
A2AKD7_Q61234_peptide1	30.0300450751315	26.026039065114
A2AKH7_Q8JZX5_Q9D1G5_peptide1	1098.12671106202	-26.2538551393954
A2AKU9_peptide1	6376.30899946932	4522.40324736879
A2AKU9_peptide2	4849.28003837354	3690.89346568852
A2AKU9_peptide3	3578.48853302423	3290.45276913983
A2AKU9_peptide4	4756.20279419742	4009.08246385761
A2AKU9_peptide6	3638.75697988551	3517.62456064448
A2AKU9_peptide7	0	0
A2AKU9_peptide8	25.412466686889	20.2133433248299
A2AL76_A2AL77_A2AL78_Q9CR06_peptide1	-1.00100150250438	0
A2AL76_A2AL77_A2AL78_Q9CR06_peptide2	5.00500751252191	-1.00100150250438
A2AP32_Q3UIU2_peptide1	4.45130907507835	-1.00100150250438
A2AQB2_peptide1	13.013019532557	-3.00300450751315
A2AQB2_peptide2	12.0120180300526	6.0060090150263
A2AQB2_peptide3	1460.00890591802	985.133741676709
A2AQB2_peptide4	20.4167227012715	23.0230345576008
A2AQB2_peptide5	695.185272440271	63.8687297137755
A2AQB2_peptide6	1521.37011948099	-98.8421067512418
A2AQB2_peptide8	1.00100150250438	-1.00100150250438
A2AQB2_peptide9	15.0150225375657	-9.00901352253945
A2ASS6_peptide1	373.727751102129	163.532853378088
A2ASS6_peptide2	-3.00300450751315	6.0060090150263
A2ASS6_peptide3	1559.48984237634	1196.49763921337
A2ASS6_peptide4	143.926997973405	131.831915987257
A2ASS6_peptide5	-2.00200300500877	7.00701051753068
A2ASS6_peptide6	-1.00100150250438	1.00100150250438
A2ASS6_peptide7	11.8839790511028	12.3916378947069
A2ASS6_peptide8	34.3351188597814	34.3771118625574
A2ASS6_peptide9	1412.29754951031	1259.85467264572
A2ASS6_peptide10	-4.00400601001753	2.00200300500877
A2ASS6_peptide11	96.4976895299855	78.6997177616001
A2ASS6_peptide12	1504.81282323197	725.687915622718
A2ASS6_peptide13	60.7374771888821	61.9893525203923
A2ASS6_peptide14	17.0170255425745	25.0250375626096
A2ASS6_peptide15	41.3524387358501	68.5410636647702
A2ASS6_peptide16	177.447323556674	102.612676200056
A2ASS6_peptide17	3.00300450751315	0
A2ASS6_peptide18	1646.27660993692	1243.73999438227
A2ASS6_peptide19	905.059645429566	487.390028384509
A2ASS6_peptide20	1878.70615547881	995.415737101083
A2ASS6_peptide21	1509.8001957511	1227.43614893013
A2ASS6_peptide22	4.00400601001753	4.00400601001753
A2ASS6_peptide23	4.00400601001753	5.84983144388218
A2ASS6_peptide24	7.37622428440485	4.00400601001753
A2ASS6_peptide25	0	0
A2ASS6_peptide26	75.7603957729319	101.371584338568
A2ASS6_peptide27	0	0
A2ASS6_peptide28	2550.29935622612	1344.35816778929
A2ASS6_peptide29	6.0060090150263	2.00200300500877
A2ASS6_peptide30	157.513262576436	27.8893645046618
A2ASS6_peptide31	40.9672459959422	38.8278552802604
A2ASS6_peptide32	12.0120180300526	21.021031552592
A2ASS6_peptide33	146.049755346766	-52.459425586524
A2ASS6_peptide34	102.623940578615	-1.24198515624577
A2ASS6_peptide35	5.00500751252191	20.0200300500877
A2ASS6_peptide36	23.0230345576008	1.00100150250438
A2ASS6_peptide37	269.670773577374	446.585823316786
A2ASS6_peptide38	816.516929428769	325.938970729194
A2ASS6_peptide39	-1.00100150250438	1.00100150250438
A2ASS6_peptide40	1.00100150250438	-4.00400601001753
A2ASS6_peptide41	3221.39122784858	1237.87266908401
A2ASS6_peptide42	1004.4400330125	874.509055991203
A2ASS6_peptide43	44.0440661101928	-16.0160240400701
A2ASS6_peptide44	3907.53284204266	3062.955707574
A2ASS6_peptide45	20.0200300500877	47.047070617706
A2ASS6_peptide46	2385.93701037007	1887.83905331932
A2ASS6_peptide47	62.0620931552717	23.8959970811554
A2ASS6_peptide48	553.104944807128	91.3926417066712
A2ASS6_peptide49	95.4042333202838	52.9173576456651
A2ASS6_peptide50	8.00801202003506	3.00300450751315
A2ASS6_peptide51	4.00400601001753	3.00300450751315
A2ASS6_peptide52	47.1411435370517	6.0060090150263
A2ASS6_peptide53	6.0060090150263	-2.00200300500877
A2ASS6_peptide54	50.0500751252191	-23.0230345576008
A2ASS6_peptide55	17.3180933172069	-4.00400601001753
A2ASS6_peptide56	2.00200300500877	-1.00100150250438
A2ASS6_peptide57	1.00100150250438	16.0160240400701
A2ASS6_peptide58	1036.80672701335	354.241591250861
A2ASS6_peptide59	599.387201893939	448.321850477267
A2ASS6_peptide60	201.91884482121	201.039187762503
A2ASS6_peptide61	5491.63979745536	5785.21301466033
A2ASS6_peptide62	9.31794631148096	-3.00300450751315
A2ASS6_peptide63	20.0200300500877	-6.0060090150263
A2ASS6_peptide64	3.00300450751315	11.0110165275482
A2ASS6_peptide65	43.3861253850968	5.37858457299282
A2ASS6_peptide66	3.00300450751315	8.00801202003506
A2ASS6_peptide67	12.7800614281443	12.4222242695979
A2ASS6_peptide68	0	1.00100150250438
A2ASS6_peptide69	19.4074520810207	-2.00200300500877
A2ASS6_peptide70	564.435694506466	595.862104956167
A2ASS6_peptide71	9.00901352253945	10.0100150250438
A2ASS6_peptide72	1.00100150250438	8.00801202003506
A2ASS6_peptide73	741.521906021114	552.139813053529
A2ASS6_peptide74	0	2.00200300500877
A2ASS6_peptide75	-1.00100150250438	0
A2ASS6_peptide76	3.00300450751315	4.00400601001753
A2ASS6_peptide77	1.00100150250438	-2.00200300500877
A2ASS6_peptide78	20.0200300500877	-3.00300450751315
A2ASS6_peptide79	-1.00100150250438	0
A2ASS6_peptide80	14.0140210350614	-10.0100150250438
A2ASS6_peptide81	57.4455091761872	79.266389168405
A2ASS6_peptide82	61.8822035787968	82.2572154982593
A2ASS6_peptide83	0	0
A2ASS6_peptide84	-1.00100150250438	0
A2ASS6_peptide85	215.736798221443	-75.278305803608
A2ASS6_peptide86	6.0060090150263	3.00300450751315
A2ASS6_peptide87	2.00200300500877	5.00500751252191
A2ASS6_peptide88	0	0
A2ASS6_peptide89	0	-1.00100150250438
A2ASS6_peptide90	32.5884545383655	17.0971011126095
A2ASS6_peptide91	115.865151915379	-29.2622385375689
A2ASS6_peptide92	-1.00100150250438	0
A2ASS6_peptide93	2113.53552496065	951.51011076048
A2ASS6_peptide94	39.0390585976709	1.72463156981122
A2ASS6_peptide95	1.00100150250438	3.00300450751315
A2ASS6_peptide96	1.00100150250438	1.00100150250438
A2ASS6_peptide97	-4.00400601001753	2.00200300500877
A2ASS6_peptide98	175.977276212758	-4.74088337955322
A2ASS6_peptide99	1.00100150250438	1.00100150250438
A2ASS6_peptide100	-2.00200300500877	-2.00200300500877
A2ASS6_peptide101	16.0160240400701	2.00200300500877
A2ASS6_peptide102	-1.00100150250438	-1.00100150250438
A2ASS6_peptide103	2989.27992555835	794.275015568651
A2ASS6_peptide104	-1.00100150250438	1.00100150250438
A2ASS6_peptide105	1.00100150250438	-1.00100150250438
A2ASS6_peptide106	5.00500751252191	1.00100150250438
A2ASS6_peptide107	60.3759427963491	0.768951035605384
A2ASS6_peptide108	-1.00100150250438	-2.00200300500877
A2ASS6_peptide109	3.00300450751315	-3.00300450751315
A2ASS6_peptide110	7.00701051753068	1.00100150250438
A2ASS6_peptide111	-1.00100150250438	2.00200300500877
A2ASS6_peptide112	35.0350525876534	1.00100150250438
A2ASS6_peptide113	-1.00100150250438	1.00100150250438
A2ASS6_peptide114	4.00400601001753	-2.00200300500877
A2ASS6_peptide115	21.021031552592	-10.0100150250438
A2ASS6_peptide116	5.00500751252191	-3.00300450751315
A2ASS6_peptide117	64.3345992171147	21.9109809568565
A2ASS6_peptide118	-1.00100150250438	-1.00100150250438
A2ASS6_peptide119	1.00100150250438	-2.00200300500877
A2ASS6_peptide120	-1.00100150250438	-1.00100150250438
A2ASS6_peptide121	8.00801202003506	0
A2ASS6_peptide122	-1.00100150250438	-1.00100150250438
A2ASS6_peptide123	78.0085458884067	-19.6663720581647
A2ASS6_peptide124	1.00100150250438	-1.00100150250438
A2ASS6_peptide125	98.9895726485282	4.39937998515201
A2ASS6_peptide126	-1.00100150250438	-1.00100150250438
A2ASS6_peptide127	27.0270405676183	5.00500751252191
A2ASS6_peptide128	-1.00100150250438	1.00100150250438
A2ASS6_peptide129	2.00200300500877	-1.00100150250438
A2ASS6_peptide130	1.00100150250438	-1.00100150250438
A2ASS6_peptide131	1.00100150250438	-4.00400601001753
A2ASS6_peptide132	39.6409274935494	15.1440093920259
A2ASS6_peptide133	0	0
A2ASS6_peptide134	220.63636606302	78.6052991636498
A2ASS6_peptide135	2262.53842664791	1698.81906514242
A2ASS6_peptide136	63.2635538174663	-0.454112875648242
A2ASS6_peptide137	3610.16530415901	3010.84275825876
A2ASS6_peptide138	13.013019532557	-6.0060090150263
A2ASS6_peptide139	1.00100150250438	6.0060090150263
A2ASS6_peptide140	-2.00200300500877	0
A2ASS6_peptide141	-1.00100150250438	4.00400601001753
A2ASS6_peptide142	-1.00100150250438	-1.00100150250438
A2ASS6_peptide143	-1.00100150250438	1.00100150250438
A2ASS6_peptide144	3.00300450751315	-1.00100150250438
A2ASS6_peptide145	553.710815148617	117.282812861017
A2ASS6_peptide146	-3.00300450751315	0
A2ASS6_peptide147	1251.25634161155	353.786351696039
A2ASS6_peptide148	366.692194143237	-79.7919432323908
A2ASS6_peptide149	-1.00100150250438	4.00400601001753
A2ASS6_peptide150	-1.00100150250438	2.00200300500877
A2ASS6_peptide151	3.00300450751315	7.00701051753068
A2ASS6_peptide152	-1.00100150250438	1.00100150250438
A2ASS6_peptide153	-1.00100150250438	1.00100150250438
A2ASS6_peptide154	3.00300450751315	-2.00200300500877
A2ASS6_peptide155	113.78285284225	-8.00801202003506
A2ASS6_peptide156	0	0
A2ASS6_peptide157	324.815818560851	-120.230110609102
A2ASS6_peptide158	2.00200300500877	-2.00200300500877
A2ASS6_peptide159	10.0100150250438	-3.00300450751315
A2ASS6_peptide160	6.0060090150263	1.00100150250438
A2ASS6_peptide161	13.013019532557	5.00500751252191
A2ASS6_peptide162	493.001264604602	722.399783912881
A2ASS6_peptide163	238.813911108601	66.9365446956283
A2ASS6_peptide164	1.00100150250438	-2.00200300500877
A2ASS6_peptide165	4.00400601001753	-3.00300450751315
A2ASS6_peptide166	1.00100150250438	2.00200300500877
A2ASS6_peptide167	736.253375158841	196.702609875113
A2ASS6_peptide168	46.3802355344818	3.41321074705843
A2ASS6_peptide169	206.445022927619	9.7586341824095
A2ASS6_peptide170	599.829398580158	-140.348404880912
A2ASS6_peptide171	13.013019532557	2.00200300500877
A2ASS6_peptide172	4.00400601001753	-6.0060090150263
A2ASS6_peptide173	27.0270405676183	13.013019532557
A2ASS6_peptide174	6.0060090150263	-2.00200300500877
A2ASS6_peptide175	8.00801202003506	-6.0060090150263
A2ASS6_peptide176	0	-1.00100150250438
A2ASS6_peptide177	10.0100150250438	4.00400601001753
A2ASS6_peptide178	0	-1.00100150250438
A2ASS6_peptide179	331.782099057107	-37.0728791940589
A2ASS6_peptide180	1.00100150250438	-1.00100150250438
A2ASS6_peptide181	4596.60227513424	5338.28100930137
A2ASS6_peptide182	7.40876110883038	3.00300450751315
A2ASS6_peptide183	52.4639364995474	15.0150225375657
A2ASS6_peptide184	0	0
A2ASS6_peptide185	1.00100150250438	3.00300450751315
A2ASS6_peptide186	3.00300450751315	0
A2ASS6_peptide187	10.0100150250438	0
A2ASS6_peptide188	2.00200300500877	-2.00200300500877
A2ASS6_peptide189	2.00200300500877	0
A2ASS6_peptide190	0	-1.00100150250438
A2ASS6_peptide191	5.00500751252191	-1.00100150250438
A2ASS6_peptide192	5.00500751252191	-1.00100150250438
A2ASS6_peptide193	6.0060090150263	-2.00200300500877
A2ASS6_peptide194	-1.00100150250438	0
A2ASS6_peptide195	578.063535172843	21.4415978874137
A2ASS6_peptide196	4.00400601001753	0
A2ASS6_peptide197	0	3.00300450751315
A2ASS6_peptide198	-2.00200300500877	0
A2ASS6_peptide199	18.0180270450789	-12.0120180300526
A2ASS6_peptide200	23.3889620994141	-8.00801202003506
A2ASS6_peptide201	-1.00100150250438	-3.00300450751315
A2ASS6_peptide202	8.00801202003506	-6.0060090150263
A2ASS6_peptide203	1.00100150250438	1.00100150250438
A2ASS6_peptide204	8.00801202003506	-4.00400601001753
A2ASS6_peptide205	-1.00100150250438	-1.00100150250438
A2ASS6_peptide206	11.0110165275482	-4.00400601001753
A2ASS6_peptide207	2.00200300500877	-2.00200300500877
A2ASS6_peptide208	63.1235139853051	0.75910977806681
A2ASS6_peptide209	12.0120180300526	-3.00300450751315
A2ASS6_peptide210	4.00400601001753	-2.00200300500877
A2ASS6_peptide211	1904.50282048155	1260.53123918804
A2ASS6_peptide212	17.0170255425745	-3.00300450751315
A2ASS6_peptide213	80.2496638516388	-25.3933303989769
A2ASS6_peptide214	3.00300450751315	3.00300450751315
A2ASS6_peptide215	-1.00100150250438	3.00300450751315
A2ASS6_peptide216	19.0190285475833	-3.00300450751315
A2ASS6_peptide217	-1.00100150250438	0
A2ASS6_peptide218	-1.00100150250438	7.00701051753068
A2ASS6_peptide219	2.00200300500877	4.00400601001753
A2ASS6_peptide220	-1.00100150250438	2.00200300500877
A2ASS6_peptide221	9.00901352253945	23.0230345576008
A2ASS6_peptide222	-4.00400601001753	9.00901352253945
A2ASS6_peptide223	90.0823635913873	17.9503438446723
A2ASS6_peptide224	230.368409430466	31.4098010542838
A2ASS6_peptide225	127.12448858727	43.0684297373965
A2ASS6_peptide226	182.480001262271	122.130319302111
A2ASS6_peptide227	259.769508168453	7.36441014266577
A2ASS6_peptide228	2.00200300500877	-7.00701051753068
A2ASS6_peptide229	0.000000000000000222044604925031	-1.00100150250438
A2ASS6_peptide230	150.260446832328	99.8795965448053
A2ASS6_peptide231	14.0140210350614	17.0170255425745
A2ASS6_peptide232	212.846649086072	-69.4392609554064
A2ASS6_peptide233	14.0140210350614	-2.00200300500877
A2ASS6_peptide234	2552.23429082204	2035.94775778453
A2ASS6_peptide235	3.00300450751315	3.00300450751315
A2ASS6_peptide236	8.00801202003506	33.518451537714
A2ASS6_peptide237	286.856178865237	-12.8344694925781
A2ASS6_peptide238	142.506692825798	-21.6510384697637
A2ASS6_peptide239	8.00801202003506	-9.00901352253945
A2ASS6_peptide240	8.20641554225404	6.3795860754972
A2ASS6_peptide241	38.0380570951665	2.00200300500877
A2ASS6_peptide242	233.853623666022	113.861053073711
A2ASS6_peptide243	110.791085522901	32.1134236033878
A2ASS6_peptide244	0	1.00100150250438
A2ASS6_peptide245	-2.00200300500877	6.0060090150263
A2ASS6_peptide246	2.00200300500877	-3.00300450751315
A2ASS6_peptide247	2.00200300500877	2.00200300500877
A2ASS6_peptide248	-1.00100150250438	9.00901352253945
A2ASS6_peptide249	9.00901352253945	-2.00200300500877
A2ASS6_peptide250	12.0120180300526	-6.0060090150263
A2ASS6_peptide251	22.4322392946417	3.00300450751315
A2ASS6_peptide252	37.3553204169809	15.0150225375657
A2ASS6_peptide253	7.00701051753068	5.00500751252191
A2ASS6_peptide254	122.212314832146	21.4283790088882
A2ASS6_peptide255	46.434492648639	29.3379763615686
A2ASS6_peptide256	233.893642230043	-24.345244299702
A2ASS6_peptide257	7.00701051753068	7.41435797382686
A2ASS6_peptide258	8.00801202003506	1.00100150250438
A2ASS6_peptide260	58.4709850401601	-4.00400601001753
A2ASS6_peptide261	0	-1.00100150250438
A2ASS6_peptide262	93.6318138255756	35.3439853765949
A2ASS6_peptide263	69.0892343698725	-39.0390585976709
A2ASS6_peptide264	11.3066404106967	9.8100070245638
A2ASS6_peptide265	5.00500751252191	3.00300450751315
A2ASS6_peptide266	-2.00200300500877	0
A2ASS6_peptide267	14.0140210350614	-17.4187761338742
A2ASS6_peptide268	84.8329598418965	-2.00200300500877
A2ASS6_peptide269	68.4111629477063	-20.3380615762072
A2ASS6_peptide270	2.00200300500877	-1.00100150250438
A2ASS6_peptide271	8.00801202003506	3.00300450751315
A2ASS6_peptide272	-1.00100150250438	-1.00100150250438
A2ASS6_peptide273	-1.00100150250438	-1.00100150250438
A2ASS6_peptide274	15.0150225375657	0
A2ASS6_peptide275	9.00901352253945	-1.00100150250438
A2ASS6_peptide276	5.00500751252191	-3.00300450751315
A2ASS6_peptide278	98.1611242260261	-21.3430076339047
A2ASS6_peptide279	0	3.00300450751315
A2ASS6_peptide280	11.0110165275482	7.00701051753068
A2ASS6_peptide281	0	0
A2ASS6_peptide282	-1.00100150250438	1.00100150250438
A2ASS6_peptide283	25.0250375626096	-11.0110165275482
A2ASS6_peptide284	10.0100150250438	1.00100150250438
A2ASS6_peptide286	-3.00300450751315	-1.00100150250438
A2ASS6_peptide287	22.0220330550964	-8.40976261133477
A2ASS6_peptide290	2.00200300500877	5.00500751252191
A2ASS6_peptide291	13.013019532557	6.0060090150263
A2ASS6_peptide292	17.405449076012	-3.00300450751315
A2ASS6_peptide293	19.8469359175613	-9.00901352253945
A2ASS6_peptide296	21.433929447498	-5.00500751252191
A2ASS6_peptide300	17.0170255425745	-9.00901352253945
A2ASS6_peptide312	1.00100150250438	0
A2ASS6_peptide313	33.4432558221899	-6.0060090150263
A2ASS6_peptide314	5.00500751252191	9.00901352253945
A2ASS6_peptide315	24.3932498269794	16.3318301230383
A2ASS6_peptide316	15.0150225375657	-11.0110165275482
A2ASS6_peptide317	36.4833571552186	16.4233714963663
A2ASS6_peptide318	-1.00100150250438	6.0060090150263
A2ASS6_peptide319	884.259555393881	189.741563519437
A2ASS6_peptide320	1541.91655360209	672.555285759545
A2ASS6_peptide321	1271.6773650026	4.31883243067006
A2ASS6_peptide322	6296.47900455642	5005.52331435904
A2ASS6_peptide323	271.567138957214	235.905689290705
A2ASS6_peptide324	3506.98045448319	3392.65651436012
A2ASS6_peptide325	4.00400601001753	1.00100150250438
A2ASS6_peptide326	8.35107279744342	-6.0060090150263
A2ASS6_peptide327	15.0150225375657	0
A2ASS6_peptide328	5.00500751252191	-4.00400601001753
A2ASS6_peptide329	68.7296535952598	-36.0360540901578
A2ASS6_peptide330	4.00400601001753	-9.00901352253945
A2ASS6_peptide331	12.0120180300526	-9.00901352253945
A2ASS6_peptide332	95.593166441878	44.138345024409
A2ASS6_peptide333	1542.5684757665	741.792383360966
A2ASS6_peptide334	4.00400601001753	-5.00500751252191
A2ASS6_peptide335	0	1.00100150250438
A2ASS6_peptide336	1.00100150250438	0
A2ASS6_peptide337	3140.80025187944	1216.24778952821
A2ASS6_peptide338	47.047070617706	31.0310465776359
A2ASS6_peptide339	137.516785865628	12.2129007017538
A2ASS6_peptide340	-1.00100150250438	0
A2ASS6_peptide341	8.00801202003506	1.00100150250438
A2ASS6_peptide342	10.0100150250438	1.00100150250438
A2ASS6_peptide343	49.0490736227147	-10.0100150250438
A2ASS6_peptide344	6.0060090150263	22.0220330550964
A2ASS6_peptide345	2.00200300500877	-1.00100150250438
A2ASS6_peptide346	1.00100150250438	4.00400601001753
A2ASS6_peptide347	94.3283101769362	5.42728060420233
A2ASS6_peptide348	1252.36802727346	183.497912741006
A2ASS6_peptide349	3.00300450751315	3.00300450751315
A2ASS6_peptide350	20.0200300500877	0
A2ASS6_peptide351	1.00100150250438	-2.00200300500877
A2ASS6_peptide352	1998.29518827213	627.314477216902
A2ASS6_peptide353	2061.66350539325	806.241523763954
A2ASS6_peptide354	0	0
A2ASS6_peptide355	181.148258849588	-34.5418550618994
A2ASS6_peptide356	61.8536094123275	16.0160240400701
A2ASS6_peptide357	226.203309159847	5.52744840445183
A2ASS6_peptide358	1017.65394871008	-214.675490228851
A2ASS6_peptide359	5.00500751252191	1.00100150250438
A2ASS6_peptide360	4.00400601001753	-2.00200300500877
A2ASS6_peptide361	-1.00100150250438	-1.00100150250438
A2ASS6_peptide362	-1.00100150250438	-1.00100150250438
A2ASS6_peptide363	0	-2.00200300500877
A2ASS6_peptide364	6.0060090150263	-2.00200300500877
A2ASS6_peptide365	10.0100150250438	-2.00200300500877
A2ASS6_peptide366	0	0
A2ASS6_peptide367	20.0200300500877	-15.0150225375657
A2ASS6_peptide368	8.00801202003506	-1.00100150250438
A2ASS6_peptide369	5.00500751252191	0
A2ASS6_peptide370	31.6705619276198	-8.42406102069352
A2ASS6_peptide371	27.0270405676183	-5.00500751252191
A2ASS6_peptide372	1.00100150250438	4.00400601001753
A2ASS6_peptide373	78.0781171953417	-14.0140210350614
A2ASS6_peptide374	6.0060090150263	-1.00100150250438
A2ASS6_peptide375	590.132190049573	64.8234053498659
A2ASS6_peptide376	3.00300450751315	1.00100150250438
A2ASS6_peptide377	119.01346432337	44.2952359953449
A2ASS6_peptide378	1.00100150250438	0
A2ASS6_peptide379	0	1.00100150250438
A2ASS6_peptide380	8.00801202003506	-3.00300450751315
A2ASS6_peptide381	2.00200300500877	0
A2ASS6_peptide382	206.297283640269	38.8146668789166
A2ASS6_peptide383	-2.00200300500877	1.00100150250438
A2ASS6_peptide386	1.00100150250438	1.00100150250438
A2ASS6_peptide387	6.0060090150263	1.00100150250438
A2ASS6_peptide388	0	0
A2ASS6_peptide391	0	-3.00300450751315
A2ASS6_peptide392	4.00400601001753	2.00200300500877
A2ASS6_peptide394	-1.00100150250438	1.00100150250438
A2ASS6_peptide395	1.00100150250438	2.00200300500877
A2ASS6_peptide398	-1.00100150250438	-1.00100150250438
A2ASS6_peptide400	6.0060090150263	4.00400601001753
A2ASS6_peptide403	5.00500751252191	3.00300450751315
A2ASS6_peptide404	2.00200300500877	0
A2ASS6_peptide407	38.3336809783151	-22.0220330550964
A2ASS6_peptide408	4.00400601001753	8.22147593642383
A2ASS6_peptide412	3.00300450751315	-2.00200300500877
A2ASS6_peptide418	6.0060090150263	-1.00100150250438
A2ASS6_peptide419	-2.00200300500877	-1.00100150250438
A2ASS6_peptide420	0	0
A2ASS6_peptide421	18.0180270450789	3.00300450751315
A2ASS6_peptide422	19.0190285475833	-8.00801202003506
A2ASS6_peptide423	6.0060090150263	3.00300450751315
A2ASS6_peptide424	9.00901352253945	5.00500751252191
A2ASS6_peptide425	4.00400601001753	-3.00300450751315
A2ASS6_peptide426	1351.9202664384	79.5749030636703
A2ASS6_peptide427	10.0100150250438	0.000000000000000444089209850063
A2ASS6_peptide428	20.4144319630678	-4.31293879895904
A2ASS6_peptide430	4.00400601001753	0
A2ASS6_peptide431	-1.00100150250438	-3.00300450751315
A2ASS6_peptide432	-1.00100150250438	-1.00100150250438
A2ASS6_peptide433	2.00200300500877	-2.00200300500877
A2ASS6_peptide434	56.5947018686235	-20.4273775063838
A2ASS6_peptide435	412.148430967996	54.9603140827564
A2ASS6_peptide436	2.00200300500877	-1.00100150250438
A2ASS6_peptide437	4.00400601001753	3.00300450751315
A2ASS6_peptide438	8.00801202003506	5.00500751252191
A2ASS6_peptide439	1.00100150250438	-2.00200300500877
A2ASS6_peptide440	-2.00200300500877	2.00200300500877
A2ASS6_peptide441	2.00200300500877	1.00100150250438
A2ASS6_peptide442	0	0
A2ASS6_peptide443	602.539198461075	260.503555135917
A2ASS6_peptide444	8.00801202003506	-2.00200300500877
A2ASS6_peptide445	53.0530796327322	12.0120180300526
A2ASS6_peptide446	5.00500751252191	-1.00100150250438
A2ASS6_peptide447	76.7804950154079	-11.4127671188479
A2ASS6_peptide448	11.0110165275482	58.2828206696367
A2ASS6_peptide451	436.992778023091	-181.078186023169
A2ASS6_peptide456	-1.00100150250438	0
A2ASS6_peptide457	2.00200300500877	-3.00300450751315
A2ASS6_peptide458	3570.23223188693	3012.29619165712
A2ASS6_peptide459	1685.79457534723	1203.86382327547
A2ASS6_peptide460	6.0060090150263	-5.00500751252191
A2ASS6_peptide461	545.828614094966	414.355008393747
A2ASS6_peptide462	1.00100150250438	-2.00200300500877
A2ASS6_peptide463	0	2.00200300500877
A2ASS6_peptide464	1.00100150250438	-1.40834895880057
A2ASS6_peptide465	84.4725497438055	-26.026039065114
A2ASS6_peptide466	1.00100150250438	-1.00100150250438
A2ASS6_peptide467	22.0220330550964	-0.000000000000000444089209850063
A2ASS6_peptide468	4.00400601001753	0
A2ASS6_peptide469	0	-4.00400601001753
A2ASS6_peptide470	-2.00200300500877	-1.00100150250438
A2ASS6_peptide471	-1.00100150250438	-2.00200300500877
A2ASS6_peptide472	87.1751716393411	-14.0140210350614
A2ASS6_peptide473	1.00100150250438	-2.00200300500877
A2ASS6_peptide474	-1.00100150250438	3.00300450751315
A2ASS6_peptide475	676.008685504275	230.681218453755
A2ASS6_peptide476	4.00400601001753	-3.00300450751315
A2ASS6_peptide477	3.00300450751315	-3.00300450751315
A2ASS6_peptide478	0	1.00100150250438
A2ASS6_peptide479	8.00801202003506	-3.00300450751315
A2ASS6_peptide480	0	-3.00300450751315
A2ASS6_peptide481	24.4342422996505	7.00701051753068
A2ASS6_peptide482	3.00300450751315	2.00200300500877
A2ASS6_peptide483	4.00400601001753	-2.00200300500877
A2ASS6_peptide484	-1.00100150250438	2.00200300500877
A2ASS6_peptide485	10.0100150250438	-1.00100150250438
A2ASS6_peptide486	15.0150225375657	0
A2ASS6_peptide487	5.00500751252191	-2.00200300500877
A2ASS6_peptide488	0	-3.00300450751315
A2ASS6_peptide489	3.00300450751315	-3.00300450751315
A2ASS6_peptide490	0	0
A2ASS6_peptide492	1.00100150250438	0
A2ASS6_peptide494	-2.00200300500877	-2.32003453112834
A2ASS6_peptide496	4.00400601001753	9.00901352253945
A2ASS6_peptide497	13.013019532557	-5.00500751252191
A2ASS6_peptide498	1.00100150250438	-1.00100150250438
A2ASS6_peptide499	-2.00200300500877	0
A2ASS6_peptide501	676.448968153157	79.3673330848103
A2ASS6_peptide502	2.00200300500877	1.00100150250438
A2ASS6_peptide505	-1.00100150250438	1.00100150250438
A2ASS6_peptide506	8.00801202003506	-3.00300450751315
A2ASS6_peptide507	1.00100150250438	11.0110165275482
A2ASS6_peptide511	12.0120180300526	-4.00400601001753
A2ASS6_peptide512	0	-2.00200300500877
A2ASS6_peptide513	2.00200300500877	2.00200300500877
A2ASS6_peptide517	18.0180270450789	43.2085203395471
A2ASS6_peptide518	23.0230345576008	7.00701051753068
A2ASS6_peptide519	19.0190285475833	-2.00200300500877
A2ASS6_peptide520	3.00300450751315	-1.00100150250438
A2ASS6_peptide521	-1.00100150250438	-2.00200300500877
A2ASS6_peptide522	-1.00100150250438	1.00100150250438
A2ASS6_peptide523	37.3801163700705	-4.00400601001753
A2ASS6_peptide524	1.00100150250438	0
A2ASS6_peptide525	15.4167731288655	-8.38158908050597
A2ASS6_peptide526	-2.00200300500877	-2.00200300500877
A2ASS6_peptide527	23.0230345576008	-1.00100150250438
A2ASS6_peptide528	9.00901352253945	-1.00100150250438
A2ASS6_peptide529	4151.43520569692	5139.13859587718
A2ASS6_peptide530	-1.00100150250438	-2.00200300500877
A2ASS6_peptide531	8.00801202003506	0
A2ASS6_peptide532	7.00701051753068	1.00100150250438
A2ASS6_peptide533	22.0220330550964	-12.40044156349
A2ASS6_peptide534	5.00500751252191	-2.00200300500877
A2ASS6_peptide535	0	1.00100150250438
A2ASS6_peptide537	60.460618310915	-14.0140210350614
A2ASS6_peptide538	12.3424390696157	7.00701051753068
A2ASS6_peptide539	2.00200300500877	0
A2ASS6_peptide540	39.0390585976709	-7.00701051753068
A2ASS6_peptide545	1.00100150250438	-1.00100150250438
A2ASS6_peptide547	-1.00100150250438	-1.00100150250438
A2ASS6_peptide549	2.00200300500877	-4.00400601001753
A2ASS6_peptide553	1906.2217686768	1241.1544129162
A2ASS6_peptide554	508.577541199406	288.457385648598
A2ASS6_peptide555	970.258337758595	760.919087832893
A2ASS6_peptide556	0	-2.00200300500877
A2ASS6_peptide557	1292.07087757446	994.542364351394
A2ASS6_peptide558	7.00701051753068	-2.00200300500877
A2ASS6_peptide559	-1.00100150250438	-1.00100150250438
A2ASS6_peptide560	7.00701051753068	3.00300450751315
A2ASS6_peptide561	5.00500751252191	0
A2ASS6_peptide562	20.0200300500877	-2.00200300500877
A2ASS6_peptide563	914.985572297327	462.116318350749
A2ASS6_peptide565	20.0200300500877	-13.013019532557
A2ASS6_peptide566	10.0100150250438	12.0120180300526
A2ASS6_peptide567	48.8938837170467	-3.59379977047225
A2ASS6_peptide568	11.4054184405284	-6.0060090150263
A2ASS6_peptide569	32.0320480801403	13.013019532557
A2ASS6_peptide570	303.517883933869	242.568768387231
A2ASS6_peptide571	-1.00100150250438	0
A2ASS6_peptide572	-3.00300450751315	-4.00400601001753
A2ASS6_peptide573	1.00100150250438	-1.00100150250438
A2ASS6_peptide574	1.00100150250438	-1.00100150250438
A2ASS6_peptide576	22.0220330550964	-6.5968042779854
A2ASS6_peptide578	4.00400601001753	0
A2ASS6_peptide579	38.0380570951665	1.00100150250438
A2ASS6_peptide580	4304.93180421433	5366.60782967605
A2ASS6_peptide581	6.0060090150263	-1.00100150250438
A2ASS6_peptide582	0	3.00300450751315
A2ASS6_peptide583	2.00200300500877	-1.00100150250438
A2ASS6_peptide584	62.4505488921343	-5.00500751252191
A2ASS6_peptide585	-1.00100150250438	-1.00100150250438
A2ASS6_peptide586	8.00801202003506	-4.00400601001753
A2ASS6_peptide587	4.00400601001753	3.00300450751315
A2ASS6_peptide588	1.00100150250438	-1.00100150250438
A2ASS6_peptide589	4.00400601001753	-1.00100150250438
A2ASS6_peptide590	47.1867937352601	-13.4014430659944
A2ASS6_peptide592	4.00400601001753	1.00100150250438
A2ASS6_peptide602	301.344063788745	260.1190820786
A2ASS6_peptide603	19.0190285475833	38.5708352071768
A2ASS6_peptide604	54.4158761177717	62.1543804473098
A2ASS6_peptide605	5.00500751252191	0
A2ASS6_peptide606	40.0400601001753	4.00400601001753
A2ASS6_peptide607	3.00300450751315	-1.00100150250438
A2ASS6_peptide608	2.00200300500877	-1.00100150250438
A2ASS6_peptide609	0	-2.00200300500877
A2ASS6_peptide610	-2.00200300500877	13.013019532557
A2ASS6_peptide611	-2.00200300500877	-2.00200300500877
A2ASS6_peptide612	0	2.00200300500877
A2ASS6_peptide613	1643.75537864912	864.868194216244
A2ASS6_peptide614	-1.00100150250438	0
A2ASS6_peptide615	4424.02345771552	5443.9682821769
A2ASS6_peptide616	2293.02094457665	1588.59912846439
A2ASS6_peptide617	1.00100150250438	-3.00300450751315
A2ASS6_peptide618	-2.00200300500877	-1.00100150250438
A2ASS6_peptide619	7.00701051753068	-2.00200300500877
A2ASS6_peptide620	133.615867714532	-31.3698831377033
A2ASS6_peptide623	-1.00100150250438	0
A2ASS6_peptide628	0	1.00100150250438
A2ASS6_peptide629	8.00801202003506	1.00100150250438
A2ASS6_peptide630	3.00300450751315	-2.00200300500877
A2ASS6_peptide631	5.00500751252191	-6.0060090150263
A2ASS6_peptide632	10.0100150250438	2.00200300500877
A2ASS6_peptide633	89.2591003677719	-9.00901352253945
A2ASS6_peptide634	0	0
A2ASS6_peptide635	11.3994400609857	-2.00200300500877
A2ASS6_peptide636	0	0
A2ASS6_peptide637	-1.00100150250438	-1.00100150250438
A2ASS6_peptide638	339.525984451511	637.848256538085
A2ASS6_peptide639	41.0410616026797	-4.00400601001753
A2ASS6_peptide640	1.00100150250438	-6.0060090150263
A2ASS6_peptide641	268.870219803491	-3.3614722938754
A2ASS6_peptide642	4.00400601001753	0
A2ASS6_peptide643	-2.00200300500877	-3.00300450751315
A2ASS6_peptide644	-1.00100150250438	-1.00100150250438
A2ASS6_peptide645	-1.00100150250438	-1.00100150250438
A2ASS6_peptide647	4.00400601001753	0
A2ASS6_peptide648	15.0150225375657	7.00701051753068
A2ASS6_peptide649	53.4415031661697	-26.026039065114
A2ASS6_peptide652	0	-2.00200300500877
A2ASS6_peptide657	3.00300450751315	-1.00100150250438
A2ASS6_peptide659	-1.00100150250438	4.00400601001753
A2ASS6_peptide661	-1.00100150250438	3.00300450751315
A2ASS6_peptide662	5.00500751252191	2.00200300500877
A2ASS6_peptide671	12.4087106812364	29.3246674557756
A2ASS6_peptide672	0	1.00100150250438
A2ASS6_peptide673	791.594797332958	416.011189141091
A2ASS6_peptide674	4.00400601001753	-1.00100150250438
A2ASS6_peptide675	12.0120180300526	-4.00400601001753
A2ASS6_peptide676	1.00100150250438	1.00100150250438
A2ASS6_peptide677	-2.00200300500877	-1.00100150250438
A2ASS6_peptide678	0	-3.00300450751315
A2ASS6_peptide681	6.0060090150263	-3.00300450751315
A2ASS6_peptide689	130.555185345468	-39.3479913866124
A2ASS6_peptide690	10.0100150250438	0
A2ASS6_peptide691	-1.00100150250438	4.00400601001753
A2ASS6_peptide692	8.00801202003506	1.00100150250438
A2ASS6_peptide693	207.079756143692	-24.3024356239785
A2ASS6_peptide694	1.00100150250438	1.00100150250438
A2ASS6_peptide695	4.00400601001753	2.00200300500877
A2ASS6_peptide696	2.00200300500877	-1.00100150250438
A2ASS6_peptide697	4420.50635090719	5469.723905339
A2ASS6_peptide698	0	0
A2ASS6_peptide699	3980.85942467453	4653.5788371762
A2ASS6_peptide700	0	-1.00100150250438
A2ASS6_peptide701	12.0120180300526	-0.000000000000000444089209850063
A2ASS6_peptide702	-1.00100150250438	-1.00100150250438
A2ASS6_peptide703	14.0140210350614	14.4300700357198
A2ASS6_peptide704	4425.65930995883	5194.12165423212
A2ASS6_peptide705	1.00100150250438	0
A2ASS6_peptide706	11.0110165275482	5.00500751252191
A2ASS6_peptide707	9.00901352253945	3.00300450751315
A2ASS6_peptide708	13.013019532557	-6.0060090150263
A2ASS6_peptide709	4352.13896105193	5413.26341123102
A2ASS6_peptide710	40.4519184694949	-0.000000000000000444089209850063
A2ASS6_peptide711	107.334375107412	97.3776643536565
A2ASS6_peptide712	3320.33457043153	2023.77025611683
A2ASS6_peptide713	0	0
A2ASS6_peptide714	4310.52380847625	4617.38211367428
A2ASS6_peptide715	1.00100150250438	-1.00100150250438
A2ASS6_peptide716	2.00200300500877	-4.00400601001753
A2ASS6_peptide717	0	0
A2ASS6_peptide719	1.00100150250438	-3.00300450751315
A2ASS6_peptide720	4410.84853907731	5273.15541172747
A2ASS6_peptide721	25.0250375626096	11.0110165275482
A2ASS6_peptide725	-0.108466504993364	4.36532605768409
A2ASS6_peptide734	2.00200300500877	3.00300450751315
A2ASS6_peptide735	-1.00100150250438	0
A2ASS6_peptide736	2.00200300500877	1.00100150250438
A2ASS6_peptide738	11.0110165275482	1.00100150250438
A2ASS6_peptide739	6.0060090150263	-7.00701051753068
A2ASS6_peptide740	4175.10439177715	5192.70694472265
A2ASS6_peptide741	326.720028078493	266.471854233038
A2ASS6_peptide742	3.00300450751315	-1.00100150250438
A2ASS6_peptide743	0	-1.00100150250438
A2ASS6_peptide744	7.00701051753068	-1.00100150250438
A2ASS6_peptide745	0	1.00100150250438
A2ASS6_peptide746	0	1.00100150250438
A2ASS6_peptide748	0	-1.00100150250438
A2ASS6_peptide750	6.0060090150263	-0.000000000000000444089209850063
A2ASS6_peptide755	7.00701051753068	-1.00100150250438
A2ASS6_peptide758	0	0
A2ASS6_peptide759	2568.56449430828	1860.21492384905
A2ASS6_peptide760	5.00500751252191	-1.00100150250438
A2ASS6_peptide761	0	-1.00100150250438
A2ASS6_peptide762	0	-1.00100150250438
A2ASS6_peptide763	3317.01314914377	2590.12274081061
A2ASS6_peptide764	18.8459344150569	-1.58595400435031
A2ASS6_peptide765	5.00500751252191	-1.00100150250438
A2ASS6_peptide766	109.078620473743	-48.4258789056815
A2ASS6_peptide767	-1.00100150250438	-3.00300450751315
A2ASS6_peptide768	1.00100150250438	-1.00100150250438
A2ASS6_peptide769	2913.34321351454	1841.9630011764
A2ASS6_peptide770	17.6633147027439	3.00300450751315
A2ASS6_peptide771	5.00500751252191	2.00200300500877
A2ASS6_peptide772	0	-1.00100150250438
A2ASS6_peptide773	21.021031552592	-11.0110165275482
A2ASS6_peptide774	-1.00100150250438	1.00100150250438
A2ASS6_peptide776	4477.99679167053	5457.3573836965
A2ASS6_peptide779	5.00500751252191	2.00200300500877
A2ASS6_peptide780	4655.73357941372	2651.50410537076
A2ASS6_peptide781	2.00200300500877	1.00100150250438
A2ASS6_peptide782	-3.00300450751315	2.00200300500877
A2ASS6_peptide783	-1.00100150250438	0
A2ASS6_peptide784	13.013019532557	-6.0060090150263
A2ASS6_peptide785	0	-1.00100150250438
A2ASS6_peptide786	-2.00200300500877	-4.00400601001753
A2ASS6_peptide787	11.2110245280282	-1.00100150250438
A2ASS6_peptide790	13.013019532557	15.6142734487704
A2ASS6_peptide791	4454.89955390421	5358.00572176632
A2ASS6_peptide792	6.0060090150263	-4.00400601001753
A2ASS6_peptide793	2.00200300500877	0
A2ASS6_peptide795	1.00100150250438	2.00200300500877
A2ASS6_peptide797	3.00300450751315	0
A2ASS6_peptide804	126.996419569929	54.7088723104362
A2ASS6_peptide805	7.00701051753068	-1.00100150250438
A2ASS6_peptide806	-1.00100150250438	0
A2ASS6_peptide807	3816.52715374487	1658.87180006854
A2ASS6_peptide808	2.00200300500877	0
A2ASS6_peptide809	6.0060090150263	5.00500751252191
A2ASS6_peptide810	1.00100150250438	9.00901352253945
A2ASS6_peptide811	1.00100150250438	7.00701051753068
A2ASS6_peptide812	1.00100150250438	-2.00200300500877
A2ASS6_peptide813	5.00500751252191	-4.00400601001753
A2ASS6_peptide814	544.690958737895	-56.974307320248
A2ASS6_peptide815	2.00200300500877	1.00100150250438
A2ASS6_peptide816	4.00400601001753	-5.00500751252191
A2ASS6_peptide817	-1.00100150250438	-2.00200300500877
A2ASS6_peptide818	-4.00400601001753	-1.00100150250438
A2ASS6_peptide820	-2.00200300500877	4.00400601001753
A2ASS6_peptide821	2.00200300500877	-3.00300450751315
A2ASS6_peptide822	0	1.00100150250438
A2ASS6_peptide823	936.339449020942	-221.683170354188
A2ASS6_peptide828	444.015611570372	216.821725059624
A2ASS6_peptide829	29.0290435726271	7.00701051753068
A2ASS6_peptide830	168.649728167565	96.6585238099566
A2ASS6_peptide831	31.0310465776359	3.00300450751315
A2ASS6_peptide832	3.00300450751315	7.50862655695134
A2ASS6_peptide833	-2.00200300500877	0
A2ASS6_peptide834	3.00300450751315	0
A2ASS6_peptide835	3.00300450751315	-1.00100150250438
A2ASS6_peptide836	10.0100150250438	-0.000000000000000444089209850063
A2ASS6_peptide837	177.723818697826	33.3779805722633
A2ASS6_peptide838	5.00500751252191	-3.00300450751315
A2ASS6_peptide839	196.934509440764	128.313043889434
A2ASS6_peptide840	1336.69630000809	808.766366242802
A2ASS6_peptide841	-1.00100150250438	-5.00500751252191
A2ASS6_peptide842	-1.00100150250438	0
A2ASS6_peptide843	2.00200300500877	-2.00200300500877
A2ASS6_peptide844	218.757066153744	417.222348488222
A2ASS6_peptide845	17.0170255425745	0
A2ASS6_peptide846	1.00100150250438	-1.00100150250438
A2ASS6_peptide848	43.4374665206686	-8.00801202003506
A2ASS6_peptide849	3836.41453186917	4750.64987020488
A2ASS6_peptide850	104.935831268179	-31.1415995092252
A2ASS6_peptide851	0	-3.00300450751315
A2ASS6_peptide852	4531.46876174113	5208.49920756707
A2ASS6_peptide853	0	9.00901352253944
A2ASS6_peptide855	11.2769548170612	-4.00400601001753
A2ASS6_peptide856	1.00100150250438	5.00500751252191
A2ASS6_peptide865	9.00901352253945	-6.0060090150263
A2ASS6_peptide870	4.00400601001753	-2.00200300500877
A2ASS6_peptide871	132.321522520978	20.1032193979817
A2ASS6_peptide872	-2.00200300500877	1.00100150250438
A2ASS6_peptide873	4.00400601001753	1.00100150250438
A2ASS6_peptide874	0	4.00400601001753
A2ASS6_peptide875	0	4.00400601001753
A2ASS6_peptide877	63.4791436584345	39.0390585976709
A2ASS6_peptide878	0	0
A2ASS6_peptide879	77.6780182050942	39.8930669831253
A2ASS6_peptide880	335.922571750651	-45.7198398829785
A2ASS6_peptide881	4.00400601001753	-6.0060090150263
A2ASS6_peptide882	-1.00100150250438	0
A2ASS6_peptide883	3.00300450751315	0
A2ASS6_peptide884	1172.36407300693	366.000645999103
A2ASS6_peptide886	323.614401321471	72.7074447060566
A2ASS6_peptide887	1887.20820750985	2582.27194069173
A2ASS6_peptide888	2.00200300500877	-1.00100150250438
A2ASS6_peptide890	0	-2.00200300500877
A2ASS6_peptide894	-1.00100150250438	1.00100150250438
A2ASS6_peptide895	3.00300450751315	-3.00300450751315
A2ASS6_peptide900	100.214501531528	-6.87897153858092
A2ASS6_peptide901	0	1.00100150250438
A2ASS6_peptide902	-1.00100150250438	2.00200300500877
A2ASS6_peptide903	164.487522391991	30.7670988759116
A2ASS6_peptide904	2.00200300500877	3.00300450751315
A2ASS6_peptide905	191.517393312851	102.982456897567
A2ASS6_peptide906	1.00100150250438	-1.00100150250438
A2ASS6_peptide907	16.0160240400701	-4.00400601001753
A2ASS6_peptide908	2.00200300500877	-1.00100150250438
A2ASS6_peptide909	119.163628736008	6.0060090150263
A2ASS6_peptide910	96.9026563062478	-4.00400601001753
A2ASS6_peptide911	13.013019532557	-3.00300450751315
A2ASS6_peptide912	11.0110165275482	-6.0060090150263
A2ASS6_peptide913	4037.6216139949	4780.02085035943
A2ASS6_peptide914	0	10.0100150250438
A2ASS6_peptide915	-2.00200300500877	-3.00300450751315
A2ASS6_peptide917	-1.00100150250438	-2.00200300500877
A2ASS6_peptide918	2.00200300500877	-1.00100150250438
A2ASS6_peptide919	-2.00200300500877	-3.00300450751315
A2ASS6_peptide920	0	5.00500751252191
A2ASS6_peptide923	42.3563957070913	-7.00701051753068
A2ASS6_peptide925	13.013019532557	12.0120180300526
A2ASS6_peptide927	0	0
A2ASS6_peptide928	21.021031552592	18.6172779562836
A2ASS6_peptide929	0	-2.00200300500877
A2ASS6_peptide930	0	0
A2ASS6_peptide931	10.0100150250438	-2.00200300500877
A2ASS6_peptide942	0	-2.00200300500877
A2ASS6_peptide943	109.133750994258	13.5613428553285
A2ASS6_peptide944	0	7.00701051753068
A2ASS6_peptide946	3423.82938711096	1802.54710032606
A2ASS6_peptide947	-1.00100150250438	-1.00100150250438
A2ASS6_peptide948	3039.48302104522	2887.59155514763
A2ASS6_peptide949	0	0
A2ASS6_peptide950	4.00400601001753	-4.00400601001753
A2ASS6_peptide951	12.0120180300526	-4.00400601001753
A2ASS6_peptide952	2309.88660787978	2723.30439676339
A2ASS6_peptide953	0	1.00100150250438
A2ASS6_peptide954	0	-1.00100150250438
A2ASS6_peptide955	2191.80646654041	2513.06136407766
A2ASS6_peptide957	-1.00100150250438	0
A2ASS6_peptide960	3.00300450751315	0
A2ASS6_peptide961	82.4125442449224	-26.026039065114
A2ASS6_peptide962	12.0120180300526	-9.00901352253945
A2ASS6_peptide963	0	-1.00100150250438
A2ASS6_peptide964	11.3973820786714	-3.00300450751315
A2ASS6_peptide969	1.00100150250438	2.00200300500877
A2ASS6_peptide973	0.000000000000000222044604925031	2.00200300500877
A2ASS6_peptide974	7.00701051753068	-2.00200300500877
A2ASS6_peptide975	-1.00100150250438	-1.00100150250438
A2ASS6_peptide976	32.0320480801403	8.00801202003506
A2ASS6_peptide977	1.00100150250438	0
A2ASS6_peptide978	3.00300450751315	-1.00100150250438
A2ASS6_peptide979	1.00100150250438	1.00100150250438
A2ASS6_peptide980	23.1792121287449	-9.00901352253945
A2ASS6_peptide981	-1.00100150250438	-1.00100150250438
A2ASS6_peptide982	5.00500751252191	4.00400601001753
A2ASS6_peptide983	12.0120180300526	41.0410616026797
A2ASS6_peptide984	3.00300450751315	-3.00300450751315
A2ASS6_peptide986	43.0430646076884	-2.00200300500877
A2ASS6_peptide987	4807.03929267768	5481.78293653144
A2ASS6_peptide988	17.0170255425745	-3.54162223589125
A2ASS6_peptide989	-1.00100150250438	-1.00100150250438
A2ASS6_peptide990	4.00400601001753	1.00100150250438
A2ASS6_peptide991	182.821052700597	-1.10076646313547
A2ASS6_peptide992	-2.00200300500877	-3.00300450751315
A2ASS6_peptide994	2.00200300500877	-8.00801202003506
A2ASS6_peptide995	-1.00100150250438	-1.00100150250438
A2ASS6_peptide996	11.0110165275482	-5.00500751252191
A2ASS6_peptide997	-1.00100150250438	-1.00100150250438
A2ASS6_peptide1000	2.00200300500877	4.00400601001753
A2ASS6_peptide1002	4016.70791804198	3047.663946947
A2ASS6_peptide1003	1.00100150250438	-1.00100150250438
A2ASS6_peptide1009	1.00100150250438	0
A2ASS6_peptide1020	2.00200300500877	0
A2ASS6_peptide1021	-1.00100150250438	0
A2ASS6_peptide1022	-1.00100150250438	0
A2ASS6_peptide1023	-1.00100150250438	1.00100150250438
A2ASS6_peptide1024	11.0110165275482	-5.00500751252191
A2ASS6_peptide1025	187.623811082994	-21.021031552592
A2ASS6_peptide1026	46.0460691152016	-7.00701051753068
A2ASS6_peptide1027	523.845906694697	-79.0729169799029
A2ASS6_peptide1028	1305.605797506	-80.4839451236131
A2ASS6_peptide1029	-1.00100150250438	-2.00200300500877
A2ASS6_peptide1030	-1.00100150250438	9.00901352253945
A2ASS6_peptide1031	2.00200300500877	1.00100150250438
A2ASS6_peptide1032	4719.59979527521	5319.75826958399
A2ASS6_peptide1033	0	-0.000000000000000444089209850063
A2ASS6_peptide1034	-1.00100150250438	0
A2ASS6_peptide1035	-1.00100150250438	-1.00100150250438
A2ASS6_peptide1036	-1.00100150250438	0
A2ASS6_peptide1037	69.8459507396772	-5.00500751252191
A2ASS6_peptide1038	1.00100150250438	2.00200300500877
A2ASS6_peptide1039	-1.00100150250438	1.00100150250438
A2ASS6_peptide1040	1.00100150250438	2.00200300500877
A2ASS6_peptide1041	11.0110165275482	-2.00200300500877
A2ASS6_peptide1042	35.0350525876534	-8.00801202003506
A2ASS6_peptide1043	2.00200300500877	4.00400601001753
A2ASS6_peptide1044	2.00200300500877	0
A2ASS6_peptide1046	-1.00100150250438	2.00200300500877
A2ASS6_peptide1047	3.00300450751315	-2.00200300500877
A2ASS6_peptide1048	1.00100150250438	1.00100150250438
A2ASS6_peptide1050	2.00200300500877	2.00200300500877
A2ASS6_peptide1052	8.00801202003506	-3.00300450751315
A2ASS6_peptide1053	12.0120180300526	1.00100150250438
A2ASS6_peptide1054	4.00400601001753	-2.00200300500877
A2ASS6_peptide1055	0	0
A2ASS6_peptide1056	0	-4.00400601001753
A2ASS6_peptide1057	1.00100150250438	-2.00200300500877
A2ASS6_peptide1058	106.933651772549	32.0320480801403
A2ASS6_peptide1059	4.00400601001753	1.00100150250438
A2ASS6_peptide1060	-1.00100150250438	-2.00200300500877
A2ASS6_peptide1062	-1.00100150250438	0
A2ASS6_peptide1063	-3.00300450751315	-1.00100150250438
A2ASS6_peptide1068	0	1.00100150250438
A2ASS6_peptide1069	1.00100150250438	0
A2ASS6_peptide1077	-1.00100150250438	0
A2ASS6_peptide1084	10.0100150250438	0
A2ASS6_peptide1085	-1.00100150250438	2.00200300500877
A2ASS6_peptide1086	-1.00100150250438	-1.00100150250438
A2ASS6_peptide1087	-1.00100150250438	2.00200300500877
A2ASS6_peptide1088	1.00100150250438	1.00100150250438
A2ASS6_peptide1089	0	-1.00100150250438
A2ASS6_peptide1090	3707.77538170097	4600.46480956662
A2ASS6_peptide1093	1.00100150250438	-1.00100150250438
A2ASS6_peptide1095	-1.00100150250438	0
A2ASS6_peptide1097	0	1.00100150250438
A2ASS6_peptide1099	-1.00100150250438	1.00100150250438
A2ASS6_peptide1103	0	-3.00300450751315
A2ASS6_peptide1111	4377.31561078055	3178.40063030832
A2ASS6_peptide1112	48.4531350455814	30.0300450751315
A2ASS6_peptide1113	-1.00100150250438	-3.00300450751315
A2ASS6_peptide1114	2.00200300500877	0
A2ASS6_peptide1116	1.00100150250438	-4.00400601001753
A2ASS6_peptide1117	0	-2.00200300500877
A2ASS6_peptide1118	-1.00100150250438	0
A2ASS6_peptide1125	1.00100150250438	0
A2ASS6_peptide1129	2392.82798832869	1850.86393551846
A2ASS6_peptide1136	12.0120180300526	-1.00100150250438
A2ASS6_peptide1137	0	1.00100150250438
A2ASS6_peptide1138	116.105738385119	-33.0330495826446
A2ASS6_peptide1139	0	-2.00200300500877
A2ASS6_peptide1140	3.00300450751315	-2.00200300500877
A2ASS6_peptide1141	74.4400387271375	-4.00400601001753
A2ASS6_peptide1145	-1.00100150250438	-1.00100150250438
A2ASS6_peptide1149	-1.00100150250438	-2.00200300500877
A2ASS6_peptide1150	8.00801202003506	-2.00200300500877
A2ASS6_peptide1154	-2.00200300500877	2.00200300500877
A2ASS6_peptide1158	1.00100150250438	2.00200300500877
A2ASS6_peptide1159	-2.00200300500877	1.00100150250438
A2ASS6_peptide1160	25.668926601451	-13.013019532557
A2ASS6_peptide1161	6.0060090150263	-1.00100150250438
A2ASS6_peptide1162	22.0220330550964	-4.00400601001753
A2ASS6_peptide1163	1922.62287215985	1382.09599731071
A2ASS6_peptide1165	1109.6093398787	1108.52476227918
A2ASS6_peptide1167	0	4.00400601001753
A2ASS6_peptide1169	0	0
A2ASS6_peptide1170	22.0220330550964	4.00400601001753
A2ASS6_peptide1171	8.00801202003506	-1.00100150250438
A2ASS6_peptide1176	1141.06838530437	185.278269726823
A2ASS6_peptide1180	-1.00100150250438	1.00100150250438
A2ASS6_peptide1181	1.00100150250438	0
A2ASS6_peptide1183	-1.00100150250438	-2.00200300500877
A2ASS6_peptide1191	-1.00100150250438	1.00100150250438
A2ASS6_peptide1192	77.2576795892017	-24.2899743496182
A2ASS6_peptide1193	189.771811092806	236.724037325967
A2ASS6_peptide1194	0	-1.00100150250438
A2ASS6_peptide1196	8.00801202003506	-2.00200300500877
A2ASS6_peptide1211	102.571715382995	18.1976479969802
A2ASS6_peptide1212	31.0310465776359	-2.00200300500877
A2ASS6_peptide1213	1.00100150250438	2.00200300500877
A2ASS6_peptide1214	-2.00200300500877	-1.00100150250438
A2ASS6_peptide1220	-1.00100150250438	1.00100150250438
A2ASS6_peptide1221	20.0200300500877	-8.00801202003506
A2ASS6_peptide1225	2.00200300500877	2.00200300500877
A2ASS6_peptide1230	5.00500751252191	-1.00100150250438
A2ASS6_peptide1236	9.00901352253945	-3.00300450751315
A2ASS6_peptide1237	148.463732194373	42.2109925844767
A2ASS6_peptide1239	-1.00100150250438	-1.00100150250438
A2ASS6_peptide1241	2.00200300500877	0
A2ASS6_peptide1242	-1.00100150250438	0
A2ASS6_peptide1244	7.00701051753068	-1.00100150250438
A2ASS6_peptide1245	1.00100150250438	-4.00400601001753
A2ASS6_peptide1248	3.00300450751315	1.00100150250438
A2ASS6_peptide1252	4.00400601001753	1.00100150250438
A2ASS6_peptide1257	11.0110165275482	3.00300450751315
A2ASS6_peptide1265	1.00100150250438	2.00200300500877
A2ASS6_peptide1266	3.00300450751315	16.0160240400701
A2ASS6_peptide1269	-1.00100150250438	0
A2ASS6_peptide1270	8.00801202003506	6.0060090150263
A2ASS6_peptide1271	1.00100150250438	1.00100150250438
A2ASS6_peptide1273	4.00400601001753	4.00400601001753
A2ASS6_peptide1275	0	-2.00200300500877
A2ASS6_peptide1276	15.1904395389564	5.00500751252191
A2ASS6_peptide1277	0	5.00500751252191
A2ASS6_peptide1279	5.00500751252191	2.00200300500877
A2ASS6_peptide1288	2.00200300500877	-2.00200300500877
A2ASS6_peptide1290	9.00901352253945	-3.00300450751315
A2ASS6_peptide1297	148.398811684844	130.966244652797
A2ASS6_peptide1302	23.0230345576008	-1.00100150250438
A2ASS6_peptide1307	-1.00100150250438	0
A2ASS6_peptide1308	0	-3.00300450751315
A2ASS6_peptide1344	44.8117442433058	7.59196301937661
A2ASS6_peptide1347	96.7564604333194	16.2933954752677
A2ASS6_peptide1348	5.00500751252191	0
A2ASS6_peptide1358	-1.00100150250438	-1.00100150250438
A2ASS6_peptide1380	54.7663556795192	15.0150225375657
A2ASS6_peptide1402	122.616883638868	-14.9065560325724
A2ASS6_peptide1437	915.712212948989	349.1117036779
A2ASS6_peptide1439	-1.00100150250438	-1.00100150250438
A2AUC9_peptide1	218.632652457089	254.348388423095
A2AUC9_peptide2	16.0160240400701	45.2334831456546
A2AUC9_peptide3	17.3829530843878	24.8969985836598
A2AUC9_peptide4	292.683781615685	430.910540855558
A2AUC9_peptide5	1718.12205338804	1780.62789110496
A2AUC9_peptide11	12.0120180300526	4.39242954345497
A2AUC9_peptide15	-1.00100150250438	1.00100150250438
A2AUC9_peptide16	25.0250375626096	11.0110165275482
A8DUK4_peptide1	-1.00100150250438	3.00300450751315
A8DUK4_peptide3	-1.00100150250438	0
A8DUK4_peptide7	1.00100150250438	4.00400601001753
B2RQK7_Q8BWB1_peptide6	15.0150225375657	50.5826005038349
B2RQK7_Q8BWB1_peptide10	47.8030292900203	95.1456172437488
B7FAU9_B7FAV1_Q8BTM8_peptide3	2.00200300500877	0
B9EHK9_Q9QY80_peptide1	4623.30338443437	5174.74876146088
D3YU50_peptide1	42.2294120384369	41.1584485293543
D3YU50_peptide2	2298.05577648466	2785.53716069283
D3YU50_peptide3	83.4523384747378	73.9052076841368
D3YU50_peptide4	-1.00100150250438	0
D3YU50_peptide5	30.3844680604894	-22.0220330550964
D3YU50_peptide6	7.00701051753068	4.00400601001753
D3YU50_peptide7	954.401538539034	1283.89808493578
D3YU50_peptide8	54.5760811192791	19.4663316126441
D3YU50_peptide9	33.4348001739443	34.034051085149
D3YU50_peptide10	477.17183963101	240.56532457088
D3YU50_peptide11	-2.00200300500877	1.00100150250438
D3YU50_peptide12	-1.00100150250438	0
D3YU50_peptide13	0	1.00100150250438
D3YU50_peptide14	22.433891424416	0.000000000000000444089209850063
D3YU50_peptide15	251.316650634863	357.723184078297
D3YU50_peptide17	12.0120180300526	2.00200300500877
D3YU50_peptide18	11.0110165275482	9.00901352253945
D3YU50_peptide19	-1.00100150250438	1.00100150250438
D3YU50_peptide20	228.905738266669	102.334348280378
D3YU50_peptide21	9.00901352253945	8.00801202003506
D3YU50_peptide22	327.345023464295	55.1887382430201
D3YU50_peptide23	1.00100150250438	2.00200300500877
D3YU50_peptide24	-1.00100150250438	1.00100150250438
D3YU50_peptide25	1.00100150250438	1.00100150250438
D3YU50_peptide26	183.821981810908	178.632520675212
D3YU50_peptide27	290.118460953267	205.052703129184
D3YU50_peptide28	-1.00100150250438	1.00100150250438
D3YU50_peptide31	11.0110165275482	-2.00200300500877
D3YU50_peptide32	1.00100150250438	-3.00300450751315
D3YU50_peptide33	0	2.00200300500877
D3YU50_peptide35	47.6312737315378	-14.1420600140111
D3YU50_peptide36	12.0120180300526	14.4213684913575
D3YU50_peptide39	0	-3.00300450751315
D3YU50_peptide40	2.00200300500877	-3.00300450751315
D3YU50_peptide42	2.00200300500877	-1.00100150250438
D3YU50_peptide43	14.0140210350614	2.8299103749868
D3YU50_peptide46	0	1.00100150250438
D3YUG3_D3YUT3_D3Z5R8_D3Z722_Q9CZX8_peptide1	9.00901352253945	-1.00100150250438
D3YUM1_Q91YT0_peptide1	6194.83997130446	4991.01392274754
D3YUM1_Q91YT0_peptide2	3013.9296858453	1954.56853218134
D3YUM1_Q91YT0_peptide4	1195.24666235541	939.935622281447
D3YUM1_Q91YT0_peptide5	6125.30474257719	4269.09750089391
D3YUM1_Q91YT0_peptide7	690.822882104429	524.532732138841
D3YUM1_Q91YT0_peptide10	-1.00100150250438	-2.00200300500877
D3YUM1_Q91YT0_peptide12	6.0060090150263	29.4307941639268
D3YUM1_Q91YT0_peptide13	-2.00200300500877	0
D3YUM1_Q91YT0_peptide14	5.00500751252191	9.00901352253945
D3YUM1_Q91YT0_peptide15	0	-2.00200300500877
D3YX08_D3Z0I8_D3Z3Z2_D3Z7P2_Q3UBX0_peptide1	13.013019532557	63.8040882820911
D3YX97_D3YYM7_F8WGT1_F8WI65_H3BL31_Q68FL4_peptide1	5821.99563128436	6747.86159027164
D3YYM6_D3Z1S8_Q91V55_peptide1	3.00300450751315	2.00200300500877
D3YYZ9_D3Z233_E9PYV4_Q3UW53_peptide1	12.0120180300526	2.34506378241712
D3Z041_P41216_peptide1	6231.14216307749	4988.029219844
D3Z041_P41216_peptide2	6146.68282892941	4366.68737217414
D3Z041_P41216_peptide3	6086.04603418968	5099.78382233474
D3Z041_P41216_peptide4	2.00200300500877	1.00100150250438
D3Z041_P41216_peptide5	6134.36002299233	4892.84328290809
D3Z041_P41216_peptide8	52.1862057794584	39.3658756275442
D3Z041_P41216_peptide9	7.00701051753068	-2.00200300500877
D3Z041_P41216_peptide10	749.555820675897	241.930946509335
D3Z041_P41216_peptide11	2.00200300500877	-3.00300450751315
D3Z041_P41216_peptide12	83.9167755311627	7.8560641738912
D3Z041_P41216_peptide14	29.0290435726271	-2.00200300500877
D3Z041_P41216_peptide16	5.00500751252191	5.00500751252191
D3Z041_P41216_peptide17	134.495509825141	114.954976712788
D3Z041_P41216_peptide20	44.72396796115	35.6402919127576
D3Z3L7_D3Z4D7_F8WJ99_Q9QZJ6_peptide1	1474.72412222859	1805.46504650573
D9J2Z9_D9J300_D9J301_D9J302_Q8CI51_peptide1	6.0060090150263	8.38158908050597
D9J2Z9_D9J300_D9J301_D9J302_Q8CI51_peptide2	-1.00100150250438	0
D9J2Z9_D9J300_D9J301_D9J302_Q8CI51_peptide3	3.00300450751315	-2.00200300500877
D9J2Z9_D9J300_D9J301_D9J302_Q8CI51_peptide4	3.00300450751315	-1.00100150250438
D9J2Z9_D9J300_D9J301_D9J302_Q8CI51_peptide5	-1.00100150250438	0
D9J2Z9_D9J300_D9J301_D9J302_Q8CI51_peptide6	6.0060090150263	-1.00100150250438
D9J303_E9Q8P5_F8WJI6_Q9CRA2_peptide1	3.3460652849215	2.00200300500877
D9J303_E9Q8P5_F8WJI6_Q9CRA2_peptide2	-2.00200300500877	0
E9PWQ3_peptide1	12.0120180300526	9.00901352253945
E9PWQ3_peptide2	154.385477090957	211.838578761752
E9PWQ3_peptide3	74.0741111853242	185.73691639156
E9PWQ3_peptide4	0	4.00400601001753
E9PWQ3_peptide5	22.4322392946417	51.7464187309492
E9PWQ3_peptide6	8.00801202003506	133.817769254035
E9PWQ3_peptide7	2.40375359630847	35.7324089100323
E9PWQ3_peptide8	8.00801202003506	43.0430646076884
E9PWQ3_peptide9	2.00200300500877	5.59866155873011
E9PWQ3_peptide10	10.0100150250438	-4.00400601001753
E9PWQ3_peptide11	4.00400601001753	10.0100150250438
E9PWQ3_peptide17	-1.00100150250438	0
E9PWQ3_peptide18	-2.00200300500877	2.00200300500877
E9PWQ3_peptide22	43.3772310269686	19.0190285475833
E9PWQ3_peptide25	0	0
E9PWQ3_peptide27	14.0140210350614	-2.00200300500877
E9PWQ3_peptide30	-2.00200300500877	2.00200300500877
E9PWQ3_peptide31	0	2.00200300500877
E9PWQ3_peptide32	0	10.0100150250438
E9PWQ3_peptide33	9.00901352253945	-1.00100150250438
E9PWQ3_peptide35	1.00100150250438	-1.00100150250438
E9PWQ3_peptide41	0	0
E9PWQ3_peptide42	1.00100150250438	22.8668569864567
E9PWQ3_peptide43	3.00300450751315	-3.00300450751315
E9PWQ3_peptide44	3.00300450751315	29.8330836801071
E9PWQ3_peptide45	4.00400601001753	2.00200300500877
E9PWQ3_peptide47	8.00801202003506	28.0280420701227
E9PWQ3_peptide48	2.00200300500877	6.0060090150263
E9PWQ3_peptide49	1.00100150250438	3.00300450751315
E9PYJ9_peptide1	14.0140210350614	-3.00300450751315
E9PYJ9_peptide2	12.0120180300526	-4.00400601001753
E9PZ16_peptide1	185.676986498798	37.5830806144193
E9PZ16_peptide2	188.355798227991	165.226751371097
E9PZ16_peptide4	5.00500751252191	10.7143958501187
E9PZ16_peptide5	240.313315712658	158.07043688652
E9PZ16_peptide12	721.804472294534	112.022866387691
E9PZ16_peptide13	16.0160240400701	-4.00400601001753
E9PZ16_peptide30	3.00300450751315	-2.00200300500877
E9PZ16_peptide32	9.00901352253945	6.0060090150263
E9PZ16_peptide33	40.4013801478419	-15.0150225375657
E9PZ16_peptide37	19.0190285475833	-6.0060090150263
E9PZ16_peptide44	-1.00100150250438	2.00200300500877
E9PZQ0_K3W4M2_peptide1	2850.05498456836	1504.0945321516
E9PZQ0_K3W4M2_peptide2	2897.48213771297	1539.75921420576
E9PZQ0_K3W4M2_peptide3	50.0500751252191	12.0120180300526
E9PZQ0_K3W4M2_peptide4	37.8896799608156	-1.00100150250438
E9PZQ0_K3W4M2_peptide5	789.565659512319	760.984923940016
E9PZQ0_K3W4M2_peptide6	1411.94669985041	1071.42410534035
E9PZQ0_K3W4M2_peptide7	454.962991762389	-19.1720558179781
E9PZQ0_K3W4M2_peptide8	417.732329489014	44.6246364038947
E9PZQ0_K3W4M2_peptide9	106.708907896675	156.614947106289
E9PZQ0_K3W4M2_peptide10	4.00400601001753	-3.00300450751315
E9PZQ0_K3W4M2_peptide11	336.2359351771	-35.9938362353359
E9PZQ0_K3W4M2_peptide12	2590.5179226015	867.495752333588
E9PZQ0_K3W4M2_peptide13	1994.42677867398	882.380403721858
E9PZQ0_K3W4M2_peptide14	315.231933969726	335.809982058672
E9PZQ0_K3W4M2_peptide15	143.256468483747	-9.48287689824993
E9PZQ0_K3W4M2_peptide28	4077.67315438736	2965.65576568081
E9PZQ0_K3W4M2_peptide35	89.3428578994108	-15.0150225375657
E9PZQ0_K3W4M2_peptide37	5.00500751252191	1.00100150250438
E9PZQ0_K3W4M2_peptide38	24.0240360601052	-9.00901352253945
E9PZQ0_K3W4M2_peptide39	2.00200300500877	-3.00300450751315
E9PZQ0_K3W4M2_peptide42	6.0060090150263	-2.00200300500877
E9PZQ0_K3W4M2_peptide49	10.0100150250438	-1.00100150250438
E9PZQ0_K3W4M2_peptide56	194.246603549293	69.6073394051899
E9PZQ0_K3W4M2_peptide59	6.0060090150263	-2.00200300500877
E9PZQ0_K3W4M2_peptide61	6.0060090150263	1.00100150250438
E9PZQ0_K3W4M2_peptide65	4.00400601001753	4.00400601001753
E9Q1W3_peptide1	586.552437916937	283.644732054468
E9Q1W3_peptide2	524.557969739024	353.932267228606
E9Q1W3_peptide3	21.3691145549447	-8.00801202003506
E9Q1W3_peptide4	1890.23506189053	835.037694788648
E9Q1W3_peptide5	7.00701051753068	0
E9Q1W3_peptide6	13.013019532557	1.00100150250438
E9Q1W3_peptide7	488.715532677432	80.24789427047
E9Q1W3_peptide8	29.0290435726271	-6.0060090150263
E9Q1W3_peptide9	59.6805138559034	33.9396697627124
E9Q1W3_peptide10	6222.38324568343	5069.77171305046
E9Q1W3_peptide11	157.020017865134	-38.1465236001599
E9Q1W3_peptide12	6273.4087752178	5075.48002634991
E9Q1W3_peptide13	1.00100150250438	-1.00100150250438
E9Q1W3_peptide14	484.175623751647	164.308893110424
E9Q1W3_peptide15	631.511031959586	230.276563866796
E9Q1W3_peptide16	42.0420631051841	45.0450676126972
E9Q1W3_peptide17	27.0270405676183	-13.013019532557
E9Q1W3_peptide18	41.803062196588	-19.7470209324992
E9Q1W3_peptide19	0	0
E9Q1W3_peptide20	47.047070617706	-12.0120180300526
E9Q1W3_peptide21	931.294314247603	-40.9415809111498
E9Q1W3_peptide22	29.6931385211152	-4.00400601001753
E9Q1W3_peptide23	3350.2355602705	2824.05389769852
E9Q1W3_peptide24	16.0160240400701	6.0060090150263
E9Q1W3_peptide25	1.00100150250438	-3.00300450751315
E9Q1W3_peptide26	15.0150225375657	-9.00901352253945
E9Q1W3_peptide27	6.0060090150263	3.00300450751315
E9Q1W3_peptide28	280.303999820397	54.6105425634066
E9Q1W3_peptide29	68.3433833165723	-12.0120180300526
E9Q1W3_peptide30	6241.82324480964	4402.53824954027
E9Q1W3_peptide31	81.0811217028549	-12.0120180300526
E9Q1W3_peptide32	29.0290435726271	-3.00300450751315
E9Q1W3_peptide33	69.0691036728023	-11.0110165275482
E9Q1W3_peptide34	2.00200300500877	-1.00100150250438
E9Q1W3_peptide35	0	1.00100150250438
E9Q1W3_peptide36	1666.69175062304	210.593471092593
E9Q1W3_peptide37	4.00400601001753	-3.00300450751315
E9Q1W3_peptide38	421.693879389725	-114.872189347077
E9Q1W3_peptide39	191.758828137848	-18.9585104120278
E9Q1W3_peptide40	413.06273740637	174.485024359103
E9Q1W3_peptide41	11.2769548170612	-4.00400601001753
E9Q1W3_peptide42	337.641660206414	-67.0884099956862
E9Q1W3_peptide43	2.00200300500877	6.0060090150263
E9Q1W3_peptide45	8.00801202003506	-2.00200300500877
E9Q1W3_peptide46	21.4094550860295	-0.604308851320564
E9Q1W3_peptide47	40.0400601001753	8.00801202003506
E9Q1W3_peptide48	57.555885842845	-6.69326775749561
E9Q1W3_peptide49	61.0610916527673	-17.0170255425745
E9Q1W3_peptide50	45.8496757652226	-1.00100150250438
E9Q1W3_peptide51	96.512193241079	-30.4184686085689
E9Q1W3_peptide52	57.4262994096239	-12.4222242695979
E9Q1W3_peptide53	49.7727103749468	-10.0100150250438
E9Q1W3_peptide54	2.00200300500877	-1.00100150250438
E9Q1W3_peptide55	424.369422231364	211.826534819881
E9Q1W3_peptide56	2.00200300500877	0
E9Q1W3_peptide57	27.0270405676183	-5.00500751252191
E9Q1W3_peptide59	100.071299448796	-35.0350525876534
E9Q1W3_peptide60	658.211428711208	-71.5911695883643
E9Q1W3_peptide63	0	1.00100150250438
E9Q1W3_peptide65	0	1.00100150250438
E9Q1W3_peptide66	1337.71994884452	528.885832135207
E9Q1W3_peptide67	0	-1.00100150250438
E9Q1W3_peptide68	56.8850310358098	7.00701051753068
E9Q1W3_peptide69	0	-2.00200300500877
E9Q1W3_peptide70	7.00701051753068	1.00100150250438
E9Q1W3_peptide71	61.8844881097219	0.373577060470907
E9Q1W3_peptide72	67.0553466044889	-18.4147196962627
E9Q1W3_peptide73	-1.00100150250438	-1.00100150250438
E9Q1W3_peptide74	8.00801202003506	-3.00300450751315
E9Q1W3_peptide76	20.0200300500877	-1.00100150250438
E9Q1W3_peptide79	46.434492648639	-16.0160240400701
E9Q1W3_peptide80	57.4644330990459	-15.3580600675815
E9Q1W3_peptide81	2.00200300500877	-4.00400601001753
E9Q1W3_peptide82	19.0190285475833	2.00200300500877
E9Q1W3_peptide83	-1.00100150250438	3.00300450751315
E9Q1W3_peptide85	44.0440661101928	10.0100150250438
E9Q1W3_peptide86	6.0060090150263	5.00500751252191
E9Q1W3_peptide87	2.00200300500877	0
E9Q1W3_peptide88	6.0060090150263	-4.00400601001753
E9Q1W3_peptide89	1.00100150250438	1.00100150250438
E9Q1W3_peptide91	0	2.00200300500877
E9Q1W3_peptide93	0	0
E9Q1W3_peptide94	14.0140210350614	3.1310434864629
E9Q1W3_peptide95	16.0160240400701	-2.00200300500877
E9Q1W3_peptide96	1666.15123753654	97.9583877534113
E9Q1W3_peptide97	34.034051085149	-7.39543405096812
E9Q1W3_peptide98	3.00300450751315	-4.00400601001753
E9Q1W3_peptide99	2.00200300500877	-1.00100150250438
E9Q1W3_peptide100	5.00500751252191	-1.00100150250438
E9Q1W3_peptide102	15.0150225375657	-3.00300450751315
E9Q1W3_peptide103	1136.33090461267	265.460182512292
E9Q1W3_peptide104	12.0120180300526	-3.00300450751315
E9Q1W3_peptide105	-1.00100150250438	9.00901352253945
E9Q1W3_peptide106	3.00300450751315	-1.00100150250438
E9Q1W3_peptide107	7.00701051753068	0
E9Q1W3_peptide109	2.00200300500877	-1.00100150250438
E9Q1W3_peptide110	1.34406227991274	9.24615079357557
E9Q1W3_peptide111	38.0380570951665	-19.8736790689403
E9Q1W3_peptide112	-2.00200300500877	1.00100150250438
E9Q1W3_peptide113	-1.00100150250438	-2.00200300500877
E9Q1W3_peptide114	1.00100150250438	0
E9Q1W3_peptide115	0	1.00100150250438
E9Q1W3_peptide117	34.034051085149	-8.00801202003506
E9Q1W3_peptide118	1.00100150250438	-4.00400601001753
E9Q1W3_peptide119	7.00701051753068	1.00100150250438
E9Q1W3_peptide122	8.00801202003506	-4.00400601001753
E9Q1W3_peptide123	78.4380716999675	-14.0140210350614
E9Q1W3_peptide124	25.0250375626096	5.00500751252191
E9Q1W3_peptide125	1510.51495217816	611.231051997601
E9Q1W3_peptide126	8.00801202003506	-1.00100150250438
E9Q1W3_peptide133	1.00100150250438	-1.00100150250438
E9Q1W3_peptide134	6.0060090150263	-0.000000000000000444089209850063
E9Q1W3_peptide135	46.7015438830222	-5.80600101454626
E9Q1W3_peptide136	88.6923910391544	-43.7666946749953
E9Q1W3_peptide137	3.00300450751315	0
E9Q1W3_peptide138	470.374940722129	211.536602238846
E9Q1W3_peptide140	0	1.00100150250438
E9Q1W3_peptide141	1.00100150250438	1.00100150250438
E9Q1W3_peptide142	2.00200300500877	-2.00200300500877
E9Q1W3_peptide143	33.8265360414531	-4.00400601001753
E9Q1W3_peptide144	30.0300450751315	-20.0200300500877
E9Q1W3_peptide145	4.00400601001753	1.00100150250438
E9Q1W3_peptide150	1.00100150250438	2.00200300500877
E9Q1W3_peptide151	1.00100150250438	0
E9Q1W3_peptide152	67.9535890381018	12.5692770138712
E9Q1W3_peptide153	417.507086996477	-23.0292585407196
E9Q1W3_peptide154	-1.00100150250438	1.00100150250438
E9Q1W3_peptide155	22.4164349680766	-7.00701051753068
E9Q1W3_peptide157	61.7359519835221	10.0100150250438
E9Q1W3_peptide158	-1.00100150250438	-1.00100150250438
E9Q1W3_peptide159	12.0120180300526	12.0120180300526
E9Q1W3_peptide160	0	-2.00200300500877
E9Q1W3_peptide161	15.8134657800493	2.00200300500877
E9Q1W3_peptide162	109.902767310606	0.169931629863272
E9Q1W3_peptide163	885.116238348805	558.200943164647
E9Q1W3_peptide165	10.0100150250438	-4.00400601001753
E9Q1W3_peptide166	2.00200300500877	-5.00500751252191
E9Q1W3_peptide167	0	1.00100150250438
E9Q1W3_peptide168	2.00200300500877	1.00100150250438
E9Q1W3_peptide171	1.00100150250438	-1.00100150250438
E9Q1W3_peptide172	7.00701051753068	-3.00300450751315
E9Q1W3_peptide173	83.070923475898	19.0190285475833
E9Q1W3_peptide175	95.3816824536129	9.1891348995121
E9Q1W3_peptide177	11.0110165275482	-2.00200300500877
E9Q1W3_peptide178	0	2.00200300500877
E9Q1W3_peptide183	1.00100150250438	15.0150225375657
E9Q1W3_peptide189	71.7823565680243	-20.1480690290374
E9Q1W3_peptide190	5.00500751252191	-4.00400601001753
E9Q1W3_peptide195	24.8449774217227	-1.00100150250438
E9Q1W3_peptide197	1.00100150250438	3.00300450751315
E9Q1W3_peptide198	0	3.00300450751315
E9Q1W3_peptide201	9.00901352253945	-1.00100150250438
E9Q1W3_peptide208	1.00100150250438	-1.00100150250438
E9Q1W3_peptide209	4.00400601001753	2.00200300500877
E9Q1W3_peptide211	12.0120180300526	-4.00400601001753
E9Q1W3_peptide213	-1.00100150250438	-3.00300450751315
E9Q1W3_peptide218	15.0150225375657	-3.00300450751315
E9Q1W3_peptide220	2.00200300500877	2.00200300500877
E9Q1W3_peptide225	-1.00100150250438	1.00100150250438
E9Q1W3_peptide226	126.803487004129	22.4432204841047
E9Q1W3_peptide229	21.8213134553491	7.40876110883038
E9Q1W3_peptide231	38.0380570951665	-8.54662974841316
E9Q1W3_peptide238	1.00100150250438	6.0060090150263
E9Q1W3_peptide239	18.7712940620325	-5.00500751252191
E9Q1W3_peptide241	4.00400601001753	-2.00200300500877
E9Q1W3_peptide255	50.2401625287533	31.4327971689356
E9Q1W3_peptide256	-1.00100150250438	1.00100150250438
E9Q1W3_peptide275	-1.00100150250438	1.00100150250438
E9Q1W3_peptide276	318.915567432155	57.1609584388723
E9Q1W3_peptide277	3.00300450751315	2.00200300500877
E9Q1W3_peptide284	5.00500751252191	-2.00200300500877
E9Q1W3_peptide288	-1.00100150250438	0
E9Q1W3_peptide304	19.0190285475833	-5.00500751252191
E9Q456_peptide1	34.034051085149	26.4420880657724
E9Q456_peptide2	2.00200300500877	8.00801202003506
E9Q688_J3QPC8_O88346_peptide1	0	-2.00200300500877
E9Q688_J3QPC8_O88346_peptide2	3.00300450751315	1.00100150250438
E9Q688_J3QPC8_O88346_peptide3	1.00100150250438	9.00901352253945
E9Q7B5_E9QPX8_F8VQE0_Q02789_peptide1	151.820984285483	21.0938639224411
E9Q7B5_E9QPX8_F8VQE0_Q02789_peptide8	182.459806063121	4.00400601001753
E9Q800_peptide1	6214.45431541977	4466.43831323696
E9Q800_peptide2	1236.27236481695	755.329954560594
E9Q800_peptide3	10.0100150250438	12.6561465820933
E9Q800_peptide4	-1.00100150250438	1.00100150250438
E9Q800_peptide7	5.00500751252191	3.00300450751315
E9Q800_peptide8	0	9.00901352253945
E9Q800_peptide9	518.430949197993	450.266963807397
E9Q800_peptide10	5.00500751252191	6.0060090150263
E9Q800_peptide11	41.3202312587987	33.376110360053
E9Q800_peptide13	446.60435525763	194.74661101579
E9Q800_peptide15	283.833599824577	222.517378064119
E9Q800_peptide16	7.00701051753068	-5.00500751252191
E9Q8N1_peptide1	4.00400601001753	2.00200300500877
E9QJU4_Q8R4E4_peptide1	170.18699712431	-68.8361455683897
E9QJU4_Q8R4E4_peptide2	872.588384653406	720.297982943679
E9QN70_P02469_peptide1	34.034051085149	-7.00701051753068
E9QN70_P02469_peptide7	0	-2.15818057615288
E9QPX3_Q9CXZ1_peptide1	242.69612711275	161.659202258617
E9QPX3_Q9CXZ1_peptide3	9.00901352253945	8.35107279744342
F6RDH3_peptide1	5.00500751252191	13.013019532557
F6RDH3_peptide2	1.00100150250438	-1.00100150250438
F6ULR7_peptide1	363.320285180266	417.125608343927
F6ZDS4_Q7M739_peptide1	51.5623099806376	-22.2879713446095
F6ZFT1_F8WJ64_Q9CR21_peptide1	50.42365218569	14.0140210350614
F8VPN4_peptide1	0	9.59818206096329
F8VQJ3_peptide1	24.0240360601052	11.0110165275482
F8VQJ3_peptide2	94.4834128250554	89.122215785607
F8VQJ3_peptide3	38.0380570951665	3.68967340811027
F8VQJ3_peptide4	64.0640961602804	-1.73606471549574
F8VQJ3_peptide9	0	-3.00300450751315
F8VQJ3_peptide11	0	0
F8VQJ3_peptide16	15.0150225375657	-4.00400601001753
G3UW82_peptide1	490.802970879473	376.413253228059
G3UW82_peptide2	3347.97564121665	3923.96788378027
G3UW82_peptide3	539.215869361793	248.706261744271
G3UW82_peptide4	3535.80206025041	4213.0493420972
G3UW82_peptide5	3430.02362918394	4058.30959602744
G3UW82_peptide6	228.932932223996	105.2567014981
G3UW82_peptide7	6070.26175326088	6858.82563824747
G3UW82_peptide8	4684.36037418739	5388.79869851928
G3UW82_peptide9	4410.98947149066	5309.1934566496
G3UW82_peptide10	1491.12276834352	1655.3206025586
G3UW82_peptide11	3427.29447876503	4046.71067390772
G3UW82_peptide12	989.880718531683	1187.3712515593
G3UW82_peptide13	1360.99689761399	1155.76235716851
G3UW82_peptide14	3410.83209888826	4011.43760950702
G3UW82_peptide15	3244.18678062149	3819.70609129301
G3UW82_peptide16	3846.83220488809	4598.25860027563
G3UW82_peptide17	3835.63104276895	4462.98838772998
G3UW82_peptide18	1879.72688116002	1779.29451630233
G3UW82_peptide20	2349.1961568882	2675.75840208415
G3UW82_peptide21	1196.8460222656	1490.6337402344
G3UW82_peptide22	460.735996942887	592.415440328967
G3UW82_peptide30	2210.22246287667	2228.38249769616
G3UX26_Q60930_peptide1	306.725662461179	324.172451809857
G3UX26_Q60930_peptide2	1649.00935154776	1475.41494230318
G3UX26_Q60930_peptide3	8.00801202003506	12.0120180300526
G3UX26_Q60930_peptide4	-1.00100150250438	19.0190285475833
G3UX26_Q60930_peptide6	847.909061509511	1453.76866635764
G3UX26_Q60930_peptide7	3.00300450751315	10.0100150250438
G3UX26_Q60930_peptide9	2.00200300500877	18.0180270450789
G5E814_Q9D8B4_peptide2	-1.00100150250438	0
G5E814_Q9D8B4_peptide3	-1.00100150250438	-1.00100150250438
G5E902_Q8VEM8_peptide1	593.994196782114	480.507326559453
G5E902_Q8VEM8_peptide2	7.35004804754641	3.00300450751315
G5E902_Q8VEM8_peptide3	3.00300450751315	4.00400601001753
G5E902_Q8VEM8_peptide4	310.046513767128	-57.5433610426533
G5E902_Q8VEM8_peptide5	6472.20039173429	5286.13035933933
I7HLV2_Q6ZWV3_peptide1	-1.00100150250438	-1.00100150250438
J3QMG3_Q60931_peptide1	4.00400601001753	30.0300450751315
J3QMG3_Q60931_peptide2	-1.00100150250438	1.00100150250438
J3QMG3_Q60931_peptide3	66.9011761025897	68.7745895829671
J3QMG3_Q60931_peptide4	-1.00100150250438	1.00100150250438
J3QMG3_Q60931_peptide7	436.370189706325	429.39333572818
K3W4Q8_P18572_peptide1	48.8921147404161	133.491151057394
K3W4Q8_P18572_peptide2	8.00801202003506	-2.00200300500877
K3W4Q8_P18572_peptide3	4.00400601001753	-1.00100150250438
M0QW57_Q3MI48_peptide2	4.00400601001753	2.00200300500877
O08532_peptide1	2846.23255957031	2316.62496801276
O08532_peptide2	776.351275725281	793.260657510016
O08532_peptide3	1693.78349427122	1434.47479094797
O08532_peptide5	5438.26849660212	5465.53877117121
O08532_peptide8	4866.61572771245	5071.19634488567
O08532_peptide15	2235.48023446716	1537.57307299648
O08749_peptide3	1.00100150250438	-2.00200300500877
O08749_peptide4	-1.00100150250438	0
O09165_peptide1	2.00200300500877	0
O09165_peptide2	-1.00100150250438	0
O09165_peptide3	2.00200300500877	-1.00100150250438
O09165_peptide8	0	-3.00300450751315
O09165_peptide9	60.4293039171371	-12.4557605487383
O35129_peptide1	4145.46938286232	2957.99319483664
O35129_peptide3	10.4236089303651	16.4278824093897
O35129_peptide4	44.2276580854158	-5.67526034912998
O35129_peptide5	1.00100150250438	3.00300450751315
O35129_peptide6	31.0310465776359	5.00500751252191
O35129_peptide8	5.00500751252191	4.00400601001753
O35459_peptide1	141.661717120862	-37.4444030489583
O35593_peptide1	-2.00200300500877	1.00100150250438
O54724_peptide1	0	-3.00300450751315
O54724_peptide3	23.0230345576008	2.00200300500877
O54734_peptide1	90.0222022592824	-14.2799593245744
O54734_peptide2	35.0350525876534	-3.00300450751315
O70209_peptide3	11.0110165275482	4.00400601001753
O70250_peptide1	3.00300450751315	2.00200300500877
O70548_peptide1	7.00701051753068	-3.00300450751315
O70548_peptide2	0.000000000000000222044604925031	25.0250375626096
O70548_peptide6	10.0100150250438	-1.00100150250438
O70548_peptide7	0	0
O70622_peptide1	116.399375890678	238.213796277809
O70622_peptide2	19.0190285475833	28.4164656035602
O70622_peptide3	1.00100150250438	15.0150225375657
O88492_peptide1	16.0160240400701	9.00901352253945
O88990_peptide1	6813.7634697737	7022.74664640571
O88990_peptide2	3446.91895233172	3626.76714502258
O88990_peptide3	650.206860138638	1016.99173234984
O88990_peptide5	4110.09015480067	4572.21856464399
O88990_peptide7	4354.93113898996	5413.2193070212
O88990_peptide8	3392.60335837816	4135.87256273793
O88990_peptide10	3904.27635997122	4753.33488278964
O88990_peptide11	6719.0702883383	6508.38502273189
O88990_peptide15	3443.0606888037	3573.64390411061
O88990_peptide18	4742.19927804398	4466.20293638801
O88990_peptide19	5282.82950221058	5778.63863164557
O88990_peptide24	4473.98446661483	4377.31167329046
O88990_peptide33	3106.62653646684	3595.84588404393
O88990_peptide38	6858.07056639294	6787.923029716
O89104_peptide1	89.7186466399372	-8.00801202003506
O89104_peptide2	67.4773069073388	-6.59096151687222
O89104_peptide3	72.433428227982	44.7247537494795
P00158_peptide1	0	-2.00200300500877
P02463_peptide1	3.00300450751315	0
P02463_peptide2	18.0180270450789	18.4340760457374
P03888_peptide1	0	2.00200300500877
P03921_peptide2	15.0150225375657	1.00100150250438
P03930_peptide2	758.719499104404	269.783477376638
P04247_peptide1	46.8276226640796	-10.0100150250438
P04247_peptide2	1377.73691420973	115.351272314564
P04247_peptide3	2151.07305694137	864.55120520471
P05064_peptide1	138.112912174987	1.00100150250438
P05064_peptide2	1011.50949227468	786.243480634149
P05064_peptide3	98.4865707788668	57.4178156581599
P05064_peptide5	3214.89591728215	3566.11567737013
P05202_peptide1	395.127124674769	180.137626526823
P05202_peptide2	7.33743155709381	4.00400601001753
P05202_peptide3	0	-2.00200300500877
P05202_peptide4	-1.00100150250438	-1.00100150250438
P05202_peptide9	0	1.00100150250438
P05202_peptide11	-1.00100150250438	-1.00100150250438
P05977_peptide1	8.00801202003506	4.00400601001753
P05977_peptide2	512.488732230976	597.161390185513
P05977_peptide3	8.00801202003506	-1.00100150250438
P05977_peptide4	4885.82667374139	5631.16846997037
P05977_peptide5	412.828961671048	340.342266434686
P05977_peptide6	0	0
P05977_peptide9	40.8648163644008	93.5542381064702
P05977_peptide11	309.531252464803	313.181752912681
P07310_peptide2	200.166890082005	185.084822921626
P07310_peptide3	385.227816143598	348.176936134393
P07310_peptide4	320.048543962683	293.383684393499
P07310_peptide5	113.927868823495	81.1398757950208
P07310_peptide6	296.046370922358	370.231144585653
P07310_peptide7	167.045912270347	229.644364198815
P07310_peptide8	187.836035358955	212.816550260994
P07310_peptide9	1138.92239419727	793.555655771558
P07310_peptide11	906.227551977699	286.340180364575
P07310_peptide13	124.886892684822	37.872615720821
P07310_peptide16	-1.00100150250438	1.00100150250438
P08122_peptide1	20.0200300500877	6.0060090150263
P08122_peptide2	3.00300450751315	-1.00100150250438
P08122_peptide3	26.026039065114	-1.00100150250438
P08249_peptide1	0	2.00200300500877
P08249_peptide2	5.00500751252191	-6.0060090150263
P08249_peptide4	0	1.00100150250438
P08249_peptide5	-1.00100150250438	-1.00100150250438
P08249_peptide6	-1.00100150250438	-3.00300450751315
P08249_peptide7	-1.00100150250438	0
P08249_peptide12	-2.00200300500877	1.00100150250438
P09542_peptide3	2927.06771841476	3498.52423029982
P09542_peptide7	4599.98202640343	5653.69124091242
P0C0S6_Q3THW5_peptide1	15.3580833149741	0
P0DN34_peptide1	19.0190285475833	20.363090827496
P0DN34_peptide2	-1.00100150250438	-1.00100150250438
P0DP26_P0DP27_P0DP28_Q3UKW2_peptide1	2.00200300500877	-2.00200300500877
P10126_peptide1	2.00200300500877	2.00200300500877
P10126_peptide2	1.00100150250438	2.00200300500877
P10126_peptide3	2.00200300500877	1.00100150250438
P10126_peptide5	0	0
P10493_peptide1	11.0110165275482	16.0160240400701
P10493_peptide2	1.00100150250438	-1.00100150250438
P10493_peptide3	1.00100150250438	2.00200300500877
P10493_peptide5	19.0190285475833	1.00100150250438
P10493_peptide8	4.00400601001753	-2.00200300500877
P10493_peptide9	-1.00100150250438	-1.00100150250438
P10493_peptide10	2.00200300500877	-1.00100150250438
P10493_peptide13	1.00100150250438	0
P10493_peptide17	0	-1.00100150250438
P10853_P10854_Q64475_Q64478_Q64525_Q6ZWY9_Q8CBB6_Q8CGP1_Q8CGP2_peptide1	1505.76252584609	1538.91486529713
P10853_P10854_Q64475_Q64478_Q64525_Q6ZWY9_Q8CBB6_Q8CGP1_Q8CGP2_peptide2	700.295940841478	-109.300754964646
P10853_P10854_Q64475_Q64478_Q64525_Q6ZWY9_Q8CBB6_Q8CGP1_Q8CGP2_peptide3	22.0220330550964	-5.00500751252191
P10922_peptide1	260.413734736414	-69.3011343423241
P11087_peptide1	210.99169825919	515.127831352383
P11087_peptide2	9.00901352253945	2.00200300500877
P11499_peptide2	-1.00100150250438	8.00801202003506
P11499_peptide6	2.00200300500877	3.00300450751315
P11531_peptide1	1691.80235464933	145.67372797649
P11531_peptide2	40.0400601001753	91.7692559758045
P12787_peptide1	101.674589706264	-10.0100150250438
P12787_peptide3	8.00801202003506	7.00701051753068
P12787_peptide4	24.0240360601052	4.00400601001753
P13020_peptide3	0	0
P13412_peptide1	-1.00100150250438	1.00100150250438
P13541_peptide1	5.00500751252191	8.00801202003506
P13541_peptide3	2946.64390098315	3383.45645045909
P14094_peptide2	310.293169435606	194.709615834343
P14094_peptide4	1171.20161897567	723.001409827319
P14115_peptide1	-1.00100150250438	0
P14131_peptide1	-1.00100150250438	2.00200300500877
P14131_peptide2	-1.00100150250438	-1.00100150250438
P14148_peptide1	-1.00100150250438	-1.00100150250438
P14148_peptide6	2.00200300500877	1.00100150250438
P14602_peptide4	10.0100150250438	-1.00100150250438
P14685_peptide1	40.7904683338798	17.3081510364912
P14733_peptide1	1291.88269956932	435.371294515676
P14733_peptide2	2.00200300500877	-1.00100150250438
P14824_peptide1	-1.00100150250438	6.0060090150263
P14824_peptide2	-1.00100150250438	0
P14869_peptide1	1.00100150250438	5.00500751252191
P14869_peptide2	3.00300450751315	-3.00300450751315
P14869_peptide5	-1.00100150250438	0
P14869_peptide7	0	-1.00100150250438
P15864_P43277_peptide1	3.00300450751315	-1.00100150250438
P15864_P43277_peptide2	-1.00100150250438	1.00100150250438
P15864_P43277_peptide5	35.3009908771664	-5.00500751252191
P15864_P43277_peptide6	7.00701051753068	0
P16858_peptide2	-1.00100150250438	1.00100150250438
P16858_peptide3	79.1230420638323	25.4352438021549
P16858_peptide5	6.0060090150263	-4.00400601001753
P16858_peptide6	36.2731913611939	-10.0100150250438
P16858_peptide10	49.0490736227147	-10.0100150250438
P17182_peptide1	51.4054996130814	-11.4270655282067
P17182_peptide2	5.00500751252191	0
P17182_peptide3	0	6.0060090150263
P17182_peptide4	0	3.00300450751315
P17182_peptide6	24.3899636019185	-11.0110165275482
P17182_peptide7	16.0160240400701	3.00300450751315
P17182_peptide8	1279.44509409786	1404.70300071937
P17182_peptide9	5.00500751252191	2.00200300500877
P17665_peptide1	5.00500751252191	-1.00100150250438
P17751_peptide1	-1.00100150250438	1.00100150250438
P19253_peptide1	0.000000000000000222044604925031	0
P19536_Q9D881_peptide1	22.1670064175546	30.9523190204812
P19536_Q9D881_peptide2	1.00100150250438	-3.00300450751315
P19536_Q9D881_peptide3	4775.09818935754	3738.21712202291
P19536_Q9D881_peptide4	68.7986359848387	-8.00801202003506
P19783_peptide1	6408.61222903903	5226.17565107647
P19783_peptide3	6.0060090150263	-5.00500751252191
P19783_peptide4	203.338885979772	-62.8725440689103
P19783_peptide5	0	-1.00100150250438
P19783_peptide6	6.0060090150263	4.00400601001753
P20152_peptide1	2908.23259922236	3315.29855806629
P20152_peptide4	62.0620931552717	1.00100150250438
P20152_peptide6	2742.19837895671	3335.95102563015
P20801_peptide1	126.116505576985	110.060567144225
P20801_peptide2	63.063094657776	64.3300344497934
P20801_peptide3	36.3791148675661	26.4481549257711
P20801_peptide4	248.254163684683	331.132515379441
P20801_peptide5	43.2448703188271	6.32404054114587
P20801_peptide6	0	13.013019532557
P20801_peptide7	260.804911534674	246.494928103781
P20801_peptide8	16.4278824093897	10.0100150250438
P21550_peptide1	19.0190285475833	-8.00801202003506
P21550_peptide2	11.0110165275482	-5.1160596107618
P21550_peptide3	28.0280420701227	104.011668334811
P21550_peptide4	5.00500751252191	4.00400601001753
P21981_peptide1	693.495001553507	599.362163901382
P21981_peptide2	84.6573435410009	11.4270655282067
P21981_peptide3	61.0218884089525	-1.00100150250438
P23927_peptide2	2046.56556591202	2383.2589209265
P25444_peptide1	-1.00100150250438	0
P25444_peptide5	-1.00100150250438	-1.00100150250438
P28481_peptide1	2.00200300500877	3.00300450751315
P28654_peptide1	3.00300450751315	2.00200300500877
P28654_peptide2	-1.00100150250438	9.00901352253945
P28654_peptide4	4.00400601001753	8.00801202003506
P28654_peptide6	1.00100150250438	0
P31001_peptide1	4735.92622324532	5306.65896053534
P31001_peptide2	2323.67869975487	2076.91780734268
P31001_peptide3	1595.31565693899	1936.15023814916
P31001_peptide4	1742.54049797147	2153.22055605906
P31001_peptide6	1956.51844393654	2192.21670384023
P31001_peptide7	16.0160240400701	37.0370555926622
P31001_peptide8	3139.56217884114	3592.54136870525
P31001_peptide11	1478.59273423182	1751.09076826165
P31001_peptide12	770.217502256486	780.539632745494
P31001_peptide13	15.0150225375657	35.8470094184984
P31001_peptide14	5428.57310059455	5713.95844520317
P31001_peptide16	2637.68081215874	3248.00029169187
P31001_peptide17	141.736837430039	-29.0618612565527
P35486_peptide1	-1.00100150250438	-1.00100150250438
P35486_peptide3	28.5212395958767	36.0360540901578
P35486_peptide6	0	1.00100150250438
P35979_peptide2	-1.00100150250438	-1.00100150250438
P35979_peptide3	2.00200300500877	1.00100150250438
P38647_peptide1	1698.52558039425	507.302275822036
P38647_peptide12	521.407828051857	222.196186284343
P43274_peptide1	3.00300450751315	-3.00300450751315
P47754_peptide1	1683.01998084451	1784.34227579819
P47754_peptide2	13.013019532557	0
P47754_peptide3	5.00500751252191	-1.00100150250438
P47754_peptide4	7.00701051753068	-4.00400601001753
P47754_peptide8	41.0310875238141	64.9858971927961
P47757_peptide1	1531.34909288575	620.861304902904
P47757_peptide2	1706.83496183257	985.073290976656
P47757_peptide3	39.0390585976709	3.00300450751315
P47757_peptide4	27.0270405676183	71.4124243535242
P47857_peptide1	2.00200300500877	-1.00100150250438
P47857_peptide2	192.887613419463	21.4003263995364
P47857_peptide3	20.0200300500877	-4.00400601001753
P47857_peptide5	58.4524890582343	-19.0190285475833
P47857_peptide6	266.104222233264	221.322459185143
P47857_peptide7	9.00901352253945	0
P47857_peptide8	3.00300450751315	-1.00100150250438
P47857_peptide9	2.00200300500877	0
P47857_peptide11	4.00400601001753	-3.00300450751315
P47911_peptide1	-1.00100150250438	0
P47963_peptide1	-1.00100150250438	-1.00100150250438
P47964_Q6ZWZ4_peptide1	0	2.00200300500877
P48678_peptide1	153.688786418469	170.017198670393
P48678_peptide2	8.00801202003506	3.3460652849215
P48678_peptide9	2.00200300500877	0
P48678_peptide10	160.620730023044	-47.047070617706
P48678_peptide11	48.0480721202103	5.69167641311904
P48678_peptide12	1382.8674810231	1446.95996112543
P48771_peptide1	614.159381630667	343.125712032604
P48962_peptide1	6286.24557078687	5083.66888080103
P48962_peptide2	681.266732617634	537.457215502635
P48962_peptide3	3.00300450751315	-1.00100150250438
P48962_peptide4	173.402249878439	164.184927390444
P48962_peptide5	2244.55657576457	877.511236567082
P48962_peptide6	1935.63285147307	1949.00099264942
P48962_peptide11	1.00100150250438	1.00100150250438
P49813_peptide1	5156.33084766647	4175.77707158381
P49813_peptide2	6372.83839179522	4712.85784503765
P50544_peptide1	1282.65883241788	88.426551705451
P50544_peptide4	11.0110165275482	-5.00500751252191
P50544_peptide10	1060.66074705753	530.080319714679
P50544_peptide11	1261.66952697021	625.193968644959
P50544_peptide17	26.7851488431808	15.0150225375657
P51150_peptide1	-1.00100150250438	0
P51881_peptide1	38.8982580551333	8.00801202003506
P51881_peptide3	6.0060090150263	0
P51881_peptide5	112.008071668431	66.8022584140147
P51881_peptide6	3246.67916488528	2589.57967862003
P51881_peptide7	2088.58315903492	1904.46861052759
P51881_peptide9	2117.87858317599	1880.05420355358
P52480_peptide1	36.3791148675661	-5.4123549688181
P52480_peptide2	481.703717812017	46.6901443051342
P52480_peptide3	10.0100150250438	-6.0060090150263
P52480_peptide5	230.212128422651	52.4491118764489
P52480_peptide10	0	0
P52480_peptide13	681.305161218282	309.578226258102
P52503_peptide3	0	0
P52503_peptide4	18.0180270450789	1.00100150250438
P53395_peptide1	1.00100150250438	4.00400601001753
P56135_peptide1	6214.9650452019	4933.56172877947
P56382_peptide1	32.8193208818021	-6.0060090150263
P56391_peptide1	180.939077008123	78.5299013642724
P56391_peptide2	5.00500751252191	-4.00400601001753
P56480_peptide1	2679.14250785706	2119.33094596593
P56480_peptide2	411.555320320602	77.4886404430804
P56480_peptide3	1.00100150250438	0
P56480_peptide4	74.6754323817387	17.6162764537792
P56480_peptide5	5.00500751252191	1.00100150250438
P56480_peptide6	16.4044475735076	4.00400601001753
P56480_peptide7	38.2340291100877	8.00801202003506
P56480_peptide8	704.681890300547	517.766966475012
P56480_peptide10	-2.00200300500877	1.00100150250438
P56480_peptide11	10.0100150250438	-3.00300450751315
P56480_peptide12	-1.00100150250438	0
P56480_peptide14	183.857957844891	114.281484569761
P56480_peptide15	8.00801202003506	-7.00701051753068
P56480_peptide16	203.135235633979	92.5380752948974
P56480_peptide18	-1.00100150250438	-2.00200300500877
P58252_peptide1	0	-1.00100150250438
P58252_peptide4	8.00801202003506	-5.00500751252191
P58771_peptide1	-1.00100150250438	4.42005501067599
P58771_peptide2	1.00100150250438	2.00200300500877
P58771_peptide3	174.943868119717	194.106005078118
P58771_peptide4	1.00100150250438	2.00200300500877
P58771_peptide5	1.00100150250438	1.00100150250438
P58771_peptide6	108.528824911283	139.388599412897
P58771_peptide7	1055.37729193552	1152.36304099047
P58771_peptide8	2.00200300500877	0
P58771_peptide9	8.00801202003506	11.0110165275482
P58771_peptide11	234.365303725805	307.880194605508
P58771_peptide12	-1.00100150250438	0
P58771_peptide13	-1.00100150250438	0
P58771_peptide14	39.7617392397335	36.3449868790993
P58771_peptide15	11.0110165275482	60.3793617288576
P58771_peptide16	5.00500751252191	4.00400601001753
P58771_peptide17	65.4081584401932	19.8424250045379
P58771_peptide18	29.636909401996	5.00500751252191
P58771_peptide19	0	-1.00100150250438
P58771_peptide20	0	0
P58771_peptide21	1.00100150250438	3.00300450751315
P58771_peptide22	265.894302260713	290.463505650128
P58771_peptide24	231.047442073955	268.40061608288
P58771_peptide25	-1.00100150250438	1.00100150250438
P58774_peptide1	0	3.00300450751315
P58774_peptide2	0	-2.00200300500877
P58774_peptide3	1.00100150250438	0
P58774_peptide4	-1.00100150250438	-1.00100150250438
P58774_peptide6	21.021031552592	11.0110165275482
P58774_peptide7	1.00100150250438	-1.00100150250438
P58774_peptide8	-1.00100150250438	-1.00100150250438
P58774_peptide9	-2.00200300500877	0
P58774_peptide11	2.00200300500877	-1.00100150250438
P58774_peptide12	6.0060090150263	-1.00100150250438
P58774_peptide14	1.00100150250438	-1.00100150250438
P58774_peptide15	2.00200300500877	0
P60710_P63260_peptide2	18.0180270450789	-2.00200300500877
P60710_P63260_peptide3	14.0140210350614	32.8224119226094
P60710_P63260_peptide4	-1.00100150250438	0
P61358_peptide1	-1.00100150250438	1.00100150250438
P61358_peptide2	0	2.00200300500877
P62242_peptide1	-1.00100150250438	-1.00100150250438
P62259_peptide2	5.00500751252191	-1.00100150250438
P62264_peptide1	-1.00100150250438	1.00100150250438
P62274_peptide1	2.00200300500877	1.00100150250438
P62301_Q921R2_peptide3	-1.00100150250438	0
P62631_peptide1	-1.00100150250438	1.00100150250438
P62702_peptide1	2.00200300500877	1.00100150250438
P62702_peptide2	-1.00100150250438	-1.00100150250438
P62754_peptide1	0	1.00100150250438
P62806_peptide1	5169.13060815405	3885.48433517078
P62806_peptide2	2384.47684820997	2832.93667182993
P62806_peptide3	45.4606936197619	-1.00100150250438
P62806_peptide6	68.8736351542184	-22.0220330550964
P62806_peptide7	112.91143172652	30.0300450751315
P62830_peptide2	-1.00100150250438	0
P62855_peptide1	-1.00100150250438	0
P62897_peptide1	0	0
P62900_peptide1	-1.00100150250438	0
P62908_peptide1	5.00500751252191	1.00100150250438
P62911_peptide1	3.00300450751315	-1.00100150250438
P63017_peptide2	9.00901352253945	12.0120180300526
P63017_peptide7	-1.00100150250438	0
P63017_peptide8	0	0.000000000000000444089209850063
P63017_peptide9	0	0
P63017_peptide10	67.5654030063155	-15.3809500793791
P63017_peptide13	0	2.00200300500877
P63017_peptide14	-0.000000000000000222044604925031	3.00300450751315
P63268_peptide1	0	0
P67778_peptide1	1890.98477977834	1231.80480983143
P67778_peptide3	67.849908339989	-30.0300450751315
P67778_peptide5	2.00200300500877	1.00100150250438
P67778_peptide7	22.0220330550964	-4.00400601001753
P67778_peptide8	1760.71852685698	1268.64282279173
P68134_peptide1	2590.46563513326	3050.67498490555
P68134_peptide2	528.288542105396	817.846287141538
P68134_peptide3	0	0
P68134_peptide4	27.4372468071636	49.4564210790109
P68134_peptide5	152.366072823087	199.367239510088
P68134_peptide6	2.00200300500877	-2.00200300500877
P68134_peptide7	605.687988331333	498.91632671572
P68134_peptide8	-1.00100150250438	0
P68134_peptide9	-1.00100150250438	-1.00100150250438
P68134_peptide10	1.00100150250438	1.00100150250438
P68134_peptide11	0	3.00300450751315
P68134_peptide12	-1.00100150250438	-1.00100150250438
P68134_peptide15	-1.00100150250438	0
P68134_peptide16	-1.00100150250438	0
P68134_peptide17	0	-1.00100150250438
P68134_peptide19	-1.00100150250438	0
P68134_peptide21	1.00100150250438	-2.00200300500877
P68134_peptide22	1.00100150250438	0
P68134_peptide23	-1.00100150250438	0
P68369_peptide1	-1.00100150250438	0
P68369_peptide2	-1.00100150250438	0
P68372_peptide1	0	4.00400601001753
P68372_peptide2	2.00200300500877	0
P68372_peptide8	0	-3.00300450751315
P70670_peptide1	1.00100150250438	-1.00100150250438
P82348_peptide1	62.0620931552717	61.462842244067
P82350_peptide1	3.00300450751315	0
P82350_peptide2	0	2.00200300500877
P82350_peptide3	-1.00100150250438	0
P82350_peptide5	-1.00100150250438	0
P97443_peptide1	0	0
P97443_peptide3	-1.00100150250438	0
P97450_peptide1	65.9734505671801	30.4096649397858
P97450_peptide2	88.0669720844598	63.3374866734372
P97450_peptide3	6256.53071005633	5104.8229587068
P97450_peptide6	10.4067076762276	15.0150225375657
P97457_peptide1	1867.59140034906	2101.70314970168
P97457_peptide2	1894.69866008556	2140.80275014861
P97457_peptide3	419.344551978025	421.7660590189
P97457_peptide5	1148.08498989753	893.071822452478
P97457_peptide6	876.154345936685	963.575445036075
P97457_peptide7	1594.63200545966	1623.30804422495
P97457_peptide8	76.0301879479875	87.5440569667844
P97457_peptide9	1864.31766361571	2100.99513706082
P97457_peptide10	1323.9751730146	1428.47163777643
P97457_peptide16	52.2929876604607	5.90176672737383
P97457_peptide17	952.203716332534	1073.38821501458
P99027_peptide1	0	-1.00100150250438
P99027_peptide3	0	0
P99028_peptide1	-1.00100150250438	3.00300450751315
Q01853_peptide5	23.0230345576008	8.00801202003506
Q02013_peptide1	2.00200300500877	8.00801202003506
Q02788_peptide1	31.4194701110733	24.4400850607637
Q02788_peptide2	16.4044475735076	74.0741111853242
Q02788_peptide3	24.0240360601052	43.8584091043094
Q02788_peptide4	81.8296538666837	171.04073720324
Q02788_peptide5	-1.00100150250438	2.00200300500877
Q02788_peptide6	88.030383665538	121.257219518759
Q02788_peptide8	-1.00100150250438	0
Q03265_peptide1	25.0250375626096	-10.0100150250438
Q03265_peptide2	2152.62879902747	1190.57211721619
Q03265_peptide3	6140.0483375756	4129.74679978583
Q03265_peptide4	959.49669963598	388.784855395268
Q03265_peptide5	27.0270405676183	20.0200300500877
Q03265_peptide6	0	3.00300450751315
Q03265_peptide7	2526.1173357639	2133.458509135
Q03265_peptide8	-2.00200300500877	1.00100150250438
Q03265_peptide10	1312.02379088501	873.828475543548
Q03265_peptide11	25.0250375626096	9.00901352253945
Q03265_peptide12	3054.37239991361	2497.37479777795
Q03265_peptide13	203.212606212474	26.6170262950389
Q03265_peptide15	-1.00100150250438	-1.00100150250438
Q03265_peptide17	0	0
Q03265_peptide18	6.0060090150263	2.00200300500877
Q03265_peptide19	-1.00100150250438	-1.00100150250438
Q03265_peptide21	4.00400601001753	-3.00300450751315
Q03265_peptide23	574.964725832381	485.752214778207
Q04857_peptide1	101.166935279585	298.805838035808
Q04857_peptide2	12.0120180300526	29.0290435726271
Q04857_peptide3	5.00500751252191	5.00500751252191
Q04857_peptide4	1.00100150250438	3.00300450751315
Q04857_peptide5	4.00400601001753	0
Q04857_peptide6	3.00300450751315	7.00701051753068
Q04857_peptide7	12.0120180300526	30.0300450751315
Q04857_peptide8	2.00200300500877	4.00400601001753
Q04857_peptide10	1.00100150250438	-1.00100150250438
Q06185_peptide1	6266.02924006912	5113.32814968258
Q06185_peptide2	3127.69162469341	2545.73377600863
Q06185_peptide3	1.00100150250438	2.00200300500877
Q08857_peptide4	326.173928319153	-96.7921069863445
Q14BI5_peptide1	2020.44572434427	2374.65141185356
Q14BI5_peptide3	2297.0795244506	2472.36349214046
Q14BI5_peptide4	2065.9396487515	2320.07213668361
Q14BI5_peptide5	2034.74221988971	2435.08204288584
Q14BI5_peptide6	2741.16354339843	2724.54504571328
Q14BI5_peptide8	2178.03130756384	2582.66454741855
Q14BI5_peptide13	1958.50585484481	2274.28555049446
Q14BI5_peptide16	2343.17148955717	2401.58184309482
Q14BI5_peptide18	1940.46474516994	2393.67955117289
Q14BI5_peptide19	988.070644274211	785.210592845379
Q14BI5_peptide24	2359.11309891574	2601.68272680777
Q14BI5_peptide32	2477.39640192998	3001.95576091909
Q14BI5_peptide45	2012.39678765824	2418.49782169002
Q14BI5_peptide49	1975.29528711951	2431.5318207247
Q14BI5_peptide50	169.63264240155	103.919201522471
Q3TMP8_peptide1	90.7905840286333	24.736544832404
Q3TMP8_peptide2	817.948297763895	511.033786035384
Q3UH59_Q61879_peptide4	10.0100150250438	-3.00300450751315
Q3ULD5_peptide1	10.0100150250438	6.0060090150263
Q3V1D3_peptide1	684.3646503463	23.1580983842091
Q3V1D3_peptide2	303.632112218361	-38.9908920928356
Q3V1D3_peptide3	711.667006150761	-54.6699725006967
Q3V1D3_peptide8	198.184523196034	55.4172938871111
Q3V1D3_peptide9	148.360077242397	-5.57247362802562
Q3V1D3_peptide12	159.113243461202	-13.013019532557
Q3V1D3_peptide17	387.80952062976	-77.8961672804727
Q4LDD4_peptide1	1525.67919941364	1244.01169015115
[truncated: 769 more rows]
