# Supplementary material for: Advanced Fiber Type-Specific Protein Profiles Derived from Adult Murine Skeletal Muscle
Source: Proteomes. 2021 Jun 8;9(2):28. doi: 10.3390/proteomes9020028 (PMC8293376; doi:10.3390/proteomes9020028)
Supplement: Supplementary file 1 [file proteomes-09-00028-s001.zip › FiPSPi/FiPSPi_results/rfe_importance_panel.txt]

	MDA	MDG
O88990_peptide38	6858.07056639294	6787.923029716
Q5SX40_peptide40	6833.11286245527	6931.03047827247
