# Supplementary material for: Advanced Fiber Type-Specific Protein Profiles Derived from Adult Murine Skeletal Muscle
Source: Proteomes. 2021 Jun 8;9(2):28. doi: 10.3390/proteomes9020028 (PMC8293376; doi:10.3390/proteomes9020028)
Supplement: Supplementary file 1 [file proteomes-09-00028-s001.zip › FiPSPi/FiPSPi-validation_results/descriptive.columns.txt]

rownames(descriptive.columns)	Sequence	Proteins	Protein.names	Unique..Groups.	Unique..Proteins.
TINEVENQVLTR	IAEQELLDASER	G3UW82;Q5SX41;Q5SX40;F7AA34;P13542	Myosin-1;Myosin-8	no	no
IAEQELLDASER	TINEVENQVLTR	O88990	Alpha-actinin-3	yes	yes
