# Supplementary material for: Advanced Fiber Type-Specific Protein Profiles Derived from Adult Murine Skeletal Muscle
Source: Proteomes. 2021 Jun 8;9(2):28. doi: 10.3390/proteomes9020028 (PMC8293376; doi:10.3390/proteomes9020028)
Supplement: Supplementary file 1 [file proteomes-09-00028-s001.zip › FiPSPi/FiPSPi-validation_results/diff_analysis_output.txt]

Feature	P-value (Anova)	Adj. p-value	Max. mean ratio
TINEVENQVLTR	0.000277023725530557	0.000277023725530557	14.4618589151156
IAEQELLDASER	0.0000448813345218633	0.0000897626690437266	37.2003637673295
