# Supplementary material for: Advanced Fiber Type-Specific Protein Profiles Derived from Adult Murine Skeletal Muscle
Source: Proteomes. 2021 Jun 8;9(2):28. doi: 10.3390/proteomes9020028 (PMC8293376; doi:10.3390/proteomes9020028)
Supplement: Supplementary file 1 [file proteomes-09-00028-s001.zip › FiPSPi/FiPSPi-validation_results/original_data.txt]

	Type I_1	Type I_2	Type I_3	Type I_4	Type I_5	Type I_6	Type I_7	Type I_8	Type I_10	Type IIb_2	Type IIb_4	Type IIb_5	Type IIb_7	Type IIb_8	Type IIb_9	Type IIb_10	Type IIb_11	Type IIb_12	Type IIb_13	Type IIb_14	Type IIb_15	Type IIx_1	Type IIx_2	Type IIx_3	Type IIx_4	Type IIx_6	Type IIx_8	Type IIx_9	Type IIx_10
TINEVENQVLTR	26.1144594620697	27.8569153055007	21.1395238739445	27.0154201570221	28.1978866264816	27.6287446628972	23.9820702667709	26.3362333110964	26.6933857118313	26.9191168282779	25.4861267250361	24.4777839541035	26.3535323853734	25.4391729514782	27.7154835234902	26.168195118694	25.9448074844378	26.7523857511883	27.9696096063357	26.0431841884462	25.6285917164637	28.6226141228114	32.3930735960829	31.8325862789358	28.6252297548342	26.5047158388598	29.5760197480952	28.7593875939415	30.3685923493245
IAEQELLDASER	25.4478043914359	22.6375243605684	21.1495437102471	22.1434529712645	23.1543267705294	23.2258511182118	23.5728833787556	23.4373324956612	21.5157133111352	27.6361639169566	25.361117585567	24.8060212928853	24.6086257226957	24.4013243325889	28.199478850209	28.5094882833535	28.1698299874536	31.9012788512276	30.340110611621	29.0332291496255	27.7644585834889	23.9867642235663	29.0335704947213	28.2801196948979	26.3307054756527	26.2841329049375	26.6347800367153	25.6614203974617	23.8576628989058
