# Supplementary material for: Advanced Fiber Type-Specific Protein Profiles Derived from Adult Murine Skeletal Muscle
Source: Proteomes. 2021 Jun 8;9(2):28. doi: 10.3390/proteomes9020028 (PMC8293376; doi:10.3390/proteomes9020028)
Supplement: Supplementary file 1 [file proteomes-09-00028-s001.zip › FiPSPi/FiPSPi-validation_results/validation.txt]

acc_total	sens_total	spec_total	acc1	sens1	spec1	acc2	sens2	spec2	acc3	sens3	spec3
0.818181818181818	0.866666666666667	0.916666666666667	0.818181818181818	1	0.75	0.818181818181818	0.6	1	1	1	1
0.909090909090909	0.888888888888889	0.944444444444445	0.909090909090909	0.666666666666667	1	0.909090909090909	1	0.833333333333333	1	1	1
1	1	1	1	1	1	1	1	1	1	1	1
0.909090909090909	0.888888888888889	0.944444444444445	1	1	1	0.909090909090909	1	0.833333333333333	0.909090909090909	0.666666666666667	1
0.818181818181818	0.822222222222222	0.902777777777778	0.909090909090909	0.666666666666667	1	0.818181818181818	0.8	0.833333333333333	0.909090909090909	1	0.875
0.909090909090909	0.888888888888889	0.944444444444445	0.909090909090909	0.666666666666667	1	0.909090909090909	1	0.833333333333333	1	1	1
1	1	1	1	1	1	1	1	1	1	1	1
0.636363636363636	0.688888888888889	0.819444444444445	0.818181818181818	0.666666666666667	0.875	0.636363636363636	0.4	0.833333333333333	0.818181818181818	1	0.75
0.909090909090909	0.888888888888889	0.944444444444445	1	1	1	0.909090909090909	1	0.833333333333333	0.909090909090909	0.666666666666667	1
0.909090909090909	0.888888888888889	0.944444444444445	0.909090909090909	0.666666666666667	1	0.909090909090909	1	0.833333333333333	1	1	1
0.909090909090909	0.888888888888889	0.944444444444445	1	1	1	0.909090909090909	1	0.833333333333333	0.909090909090909	0.666666666666667	1
0.909090909090909	0.888888888888889	0.944444444444445	0.909090909090909	0.666666666666667	1	0.909090909090909	1	0.833333333333333	1	1	1
0.909090909090909	0.933333333333333	0.958333333333333	0.909090909090909	1	0.875	0.909090909090909	0.8	1	1	1	1
0.909090909090909	0.933333333333333	0.958333333333333	0.909090909090909	1	0.875	0.909090909090909	0.8	1	1	1	1
0.727272727272727	0.8	0.875	0.727272727272727	1	0.625	0.727272727272727	0.4	1	1	1	1
0.909090909090909	0.888888888888889	0.944444444444445	0.909090909090909	0.666666666666667	1	0.909090909090909	1	0.833333333333333	1	1	1
1	1	1	1	1	1	1	1	1	1	1	1
0.909090909090909	0.888888888888889	0.944444444444445	0.909090909090909	0.666666666666667	1	0.909090909090909	1	0.833333333333333	1	1	1
0.909090909090909	0.933333333333333	0.958333333333333	0.909090909090909	1	0.875	0.909090909090909	0.8	1	1	1	1
1	1	1	1	1	1	1	1	1	1	1	1
0.909090909090909	0.888888888888889	0.944444444444445	1	1	1	0.909090909090909	1	0.833333333333333	0.909090909090909	0.666666666666667	1
0.818181818181818	0.777777777777778	0.888888888888889	0.909090909090909	0.666666666666667	1	0.818181818181818	1	0.666666666666667	0.909090909090909	0.666666666666667	1
0.909090909090909	0.888888888888889	0.944444444444445	1	1	1	0.909090909090909	1	0.833333333333333	0.909090909090909	0.666666666666667	1
0.818181818181818	0.777777777777778	0.888888888888889	0.909090909090909	0.666666666666667	1	0.818181818181818	1	0.666666666666667	0.909090909090909	0.666666666666667	1
0.727272727272727	0.711111111111111	0.875	0.727272727272727	1	0.625	0.909090909090909	0.8	1	0.818181818181818	0.333333333333333	1
1	1	1	1	1	1	1	1	1	1	1	1
0.818181818181818	0.822222222222222	0.916666666666667	0.818181818181818	1	0.75	0.909090909090909	0.8	1	0.909090909090909	0.666666666666667	1
0.909090909090909	0.933333333333333	0.958333333333333	0.909090909090909	1	0.875	0.909090909090909	0.8	1	1	1	1
0.909090909090909	0.888888888888889	0.944444444444445	1	1	1	0.909090909090909	1	0.833333333333333	0.909090909090909	0.666666666666667	1
0.909090909090909	0.888888888888889	0.944444444444445	0.909090909090909	0.666666666666667	1	0.909090909090909	1	0.833333333333333	1	1	1
0.818181818181818	0.822222222222222	0.916666666666667	0.818181818181818	1	0.75	0.909090909090909	0.8	1	0.909090909090909	0.666666666666667	1
0.909090909090909	0.933333333333333	0.958333333333333	0.909090909090909	1	0.875	0.909090909090909	0.8	1	1	1	1
1	1	1	1	1	1	1	1	1	1	1	1
0.909090909090909	0.933333333333333	0.958333333333333	0.909090909090909	1	0.875	0.909090909090909	0.8	1	1	1	1
0.818181818181818	0.866666666666667	0.916666666666667	0.909090909090909	1	0.875	0.818181818181818	0.6	1	0.909090909090909	1	0.875
0.909090909090909	0.888888888888889	0.944444444444445	0.909090909090909	0.666666666666667	1	0.909090909090909	1	0.833333333333333	1	1	1
0.818181818181818	0.822222222222222	0.902777777777778	0.909090909090909	0.666666666666667	1	0.818181818181818	0.8	0.833333333333333	0.909090909090909	1	0.875
0.818181818181818	0.777777777777778	0.888888888888889	0.909090909090909	0.666666666666667	1	0.818181818181818	1	0.666666666666667	0.909090909090909	0.666666666666667	1
0.727272727272727	0.666666666666667	0.861111111111111	0.727272727272727	0.666666666666667	0.75	0.909090909090909	1	0.833333333333333	0.818181818181818	0.333333333333333	1
0.909090909090909	0.888888888888889	0.944444444444445	1	1	1	0.909090909090909	1	0.833333333333333	0.909090909090909	0.666666666666667	1
0.818181818181818	0.822222222222222	0.902777777777778	0.909090909090909	0.666666666666667	1	0.818181818181818	0.8	0.833333333333333	0.909090909090909	1	0.875
0.818181818181818	0.777777777777778	0.888888888888889	0.909090909090909	0.666666666666667	1	0.818181818181818	1	0.666666666666667	0.909090909090909	0.666666666666667	1
0.727272727272727	0.711111111111111	0.875	0.727272727272727	1	0.625	0.909090909090909	0.8	1	0.818181818181818	0.333333333333333	1
1	1	1	1	1	1	1	1	1	1	1	1
0.727272727272727	0.755555555555556	0.861111111111111	0.818181818181818	1	0.75	0.727272727272727	0.6	0.833333333333333	0.909090909090909	0.666666666666667	1
0.727272727272727	0.755555555555556	0.875	0.727272727272727	1	0.625	0.818181818181818	0.6	1	0.909090909090909	0.666666666666667	1
1	1	1	1	1	1	1	1	1	1	1	1
0.909090909090909	0.888888888888889	0.944444444444445	1	1	1	0.909090909090909	1	0.833333333333333	0.909090909090909	0.666666666666667	1
0.909090909090909	0.888888888888889	0.958333333333333	0.909090909090909	1	0.875	1	1	1	0.909090909090909	0.666666666666667	1
0.818181818181818	0.822222222222222	0.902777777777778	0.909090909090909	0.666666666666667	1	0.818181818181818	0.8	0.833333333333333	0.909090909090909	1	0.875
0.909090909090909	0.933333333333333	0.958333333333333	1	1	1	0.909090909090909	0.8	1	0.909090909090909	1	0.875
0.818181818181818	0.777777777777778	0.888888888888889	0.909090909090909	0.666666666666667	1	0.818181818181818	1	0.666666666666667	0.909090909090909	0.666666666666667	1
0.909090909090909	0.888888888888889	0.944444444444445	0.909090909090909	0.666666666666667	1	0.909090909090909	1	0.833333333333333	1	1	1
0.818181818181818	0.777777777777778	0.888888888888889	0.909090909090909	0.666666666666667	1	0.818181818181818	1	0.666666666666667	0.909090909090909	0.666666666666667	1
0.909090909090909	0.888888888888889	0.944444444444445	0.909090909090909	0.666666666666667	1	0.909090909090909	1	0.833333333333333	1	1	1
0.909090909090909	0.933333333333333	0.958333333333333	0.909090909090909	1	0.875	0.909090909090909	0.8	1	1	1	1
0.818181818181818	0.777777777777778	0.902777777777778	0.818181818181818	0.666666666666667	0.875	0.909090909090909	1	0.833333333333333	0.909090909090909	0.666666666666667	1
1	1	1	1	1	1	1	1	1	1	1	1
0.909090909090909	0.888888888888889	0.944444444444445	1	1	1	0.909090909090909	1	0.833333333333333	0.909090909090909	0.666666666666667	1
1	1	1	1	1	1	1	1	1	1	1	1
0.909090909090909	0.888888888888889	0.944444444444445	0.909090909090909	0.666666666666667	1	0.909090909090909	1	0.833333333333333	1	1	1
0.909090909090909	0.888888888888889	0.944444444444445	1	1	1	0.909090909090909	1	0.833333333333333	0.909090909090909	0.666666666666667	1
0.818181818181818	0.777777777777778	0.888888888888889	0.909090909090909	0.666666666666667	1	0.818181818181818	1	0.666666666666667	0.909090909090909	0.666666666666667	1
0.818181818181818	0.822222222222222	0.902777777777778	0.818181818181818	0.666666666666667	0.875	0.818181818181818	0.8	0.833333333333333	1	1	1
0.909090909090909	0.888888888888889	0.944444444444445	0.909090909090909	0.666666666666667	1	0.909090909090909	1	0.833333333333333	1	1	1
0.727272727272727	0.711111111111111	0.847222222222222	0.909090909090909	0.666666666666667	1	0.727272727272727	0.8	0.666666666666667	0.818181818181818	0.666666666666667	0.875
0.909090909090909	0.888888888888889	0.944444444444445	1	1	1	0.909090909090909	1	0.833333333333333	0.909090909090909	0.666666666666667	1
0.818181818181818	0.777777777777778	0.888888888888889	0.909090909090909	0.666666666666667	1	0.818181818181818	1	0.666666666666667	0.909090909090909	0.666666666666667	1
0.909090909090909	0.888888888888889	0.958333333333333	0.909090909090909	1	0.875	1	1	1	0.909090909090909	0.666666666666667	1
0.909090909090909	0.933333333333333	0.958333333333333	0.909090909090909	1	0.875	0.909090909090909	0.8	1	1	1	1
0.909090909090909	0.933333333333333	0.958333333333333	0.909090909090909	1	0.875	0.909090909090909	0.8	1	1	1	1
1	1	1	1	1	1	1	1	1	1	1	1
0.818181818181818	0.777777777777778	0.888888888888889	0.909090909090909	0.666666666666667	1	0.818181818181818	1	0.666666666666667	0.909090909090909	0.666666666666667	1
0.636363636363636	0.733333333333333	0.833333333333333	1	1	1	0.636363636363636	0.2	1	0.636363636363636	1	0.5
0.909090909090909	0.888888888888889	0.944444444444445	1	1	1	0.909090909090909	1	0.833333333333333	0.909090909090909	0.666666666666667	1
0.727272727272727	0.755555555555556	0.875	0.727272727272727	1	0.625	0.818181818181818	0.6	1	0.909090909090909	0.666666666666667	1
0.818181818181818	0.822222222222222	0.916666666666667	0.818181818181818	1	0.75	0.909090909090909	0.8	1	0.909090909090909	0.666666666666667	1
0.909090909090909	0.888888888888889	0.944444444444445	0.909090909090909	0.666666666666667	1	0.909090909090909	1	0.833333333333333	1	1	1
0.909090909090909	0.933333333333333	0.958333333333333	0.909090909090909	1	0.875	0.909090909090909	0.8	1	1	1	1
0.818181818181818	0.777777777777778	0.888888888888889	0.909090909090909	0.666666666666667	1	0.818181818181818	1	0.666666666666667	0.909090909090909	0.666666666666667	1
1	1	1	1	1	1	1	1	1	1	1	1
0.909090909090909	0.888888888888889	0.944444444444445	1	1	1	0.909090909090909	1	0.833333333333333	0.909090909090909	0.666666666666667	1
0.818181818181818	0.822222222222222	0.902777777777778	0.909090909090909	0.666666666666667	1	0.818181818181818	0.8	0.833333333333333	0.909090909090909	1	0.875
0.818181818181818	0.777777777777778	0.902777777777778	0.818181818181818	0.666666666666667	0.875	0.909090909090909	1	0.833333333333333	0.909090909090909	0.666666666666667	1
0.818181818181818	0.777777777777778	0.888888888888889	0.909090909090909	0.666666666666667	1	0.818181818181818	1	0.666666666666667	0.909090909090909	0.666666666666667	1
0.909090909090909	0.888888888888889	0.944444444444445	1	1	1	0.909090909090909	1	0.833333333333333	0.909090909090909	0.666666666666667	1
0.909090909090909	0.933333333333333	0.958333333333333	0.909090909090909	1	0.875	0.909090909090909	0.8	1	1	1	1
0.909090909090909	0.888888888888889	0.958333333333333	0.909090909090909	1	0.875	1	1	1	0.909090909090909	0.666666666666667	1
0.818181818181818	0.822222222222222	0.902777777777778	0.818181818181818	0.666666666666667	0.875	0.818181818181818	0.8	0.833333333333333	1	1	1
1	1	1	1	1	1	1	1	1	1	1	1
0.909090909090909	0.933333333333333	0.958333333333333	0.909090909090909	1	0.875	0.909090909090909	0.8	1	1	1	1
0.636363636363636	0.6	0.791666666666667	0.818181818181818	0.333333333333333	1	0.636363636363636	0.8	0.5	0.818181818181818	0.666666666666667	0.875
0.818181818181818	0.822222222222222	0.902777777777778	0.909090909090909	0.666666666666667	1	0.818181818181818	0.8	0.833333333333333	0.909090909090909	1	0.875
0.909090909090909	0.933333333333333	0.958333333333333	0.909090909090909	1	0.875	0.909090909090909	0.8	1	1	1	1
0.909090909090909	0.888888888888889	0.944444444444445	0.909090909090909	0.666666666666667	1	0.909090909090909	1	0.833333333333333	1	1	1
0.909090909090909	0.933333333333333	0.958333333333333	0.909090909090909	1	0.875	0.909090909090909	0.8	1	1	1	1
0.818181818181818	0.822222222222222	0.902777777777778	0.909090909090909	1	0.875	0.818181818181818	0.8	0.833333333333333	0.909090909090909	0.666666666666667	1
1	1	1	1	1	1	1	1	1	1	1	1
1	1	1	1	1	1	1	1	1	1	1	1
0.909090909090909	0.888888888888889	0.944444444444445	0.909090909090909	0.666666666666667	1	0.909090909090909	1	0.833333333333333	1	1	1
0.909090909090909	0.888888888888889	0.944444444444445	1	1	1	0.909090909090909	1	0.833333333333333	0.909090909090909	0.666666666666667	1
0.909090909090909	0.888888888888889	0.944444444444445	1	1	1	0.909090909090909	1	0.833333333333333	0.909090909090909	0.666666666666667	1
0.909090909090909	0.888888888888889	0.944444444444445	1	1	1	0.909090909090909	1	0.833333333333333	0.909090909090909	0.666666666666667	1
0.818181818181818	0.822222222222222	0.902777777777778	0.909090909090909	0.666666666666667	1	0.818181818181818	0.8	0.833333333333333	0.909090909090909	1	0.875
0.818181818181818	0.822222222222222	0.902777777777778	0.909090909090909	0.666666666666667	1	0.818181818181818	0.8	0.833333333333333	0.909090909090909	1	0.875
0.818181818181818	0.777777777777778	0.888888888888889	0.909090909090909	0.666666666666667	1	0.818181818181818	1	0.666666666666667	0.909090909090909	0.666666666666667	1
0.909090909090909	0.933333333333333	0.958333333333333	0.909090909090909	1	0.875	0.909090909090909	0.8	1	1	1	1
0.909090909090909	0.888888888888889	0.944444444444445	1	1	1	0.909090909090909	1	0.833333333333333	0.909090909090909	0.666666666666667	1
0.909090909090909	0.888888888888889	0.958333333333333	0.909090909090909	1	0.875	1	1	1	0.909090909090909	0.666666666666667	1
0.818181818181818	0.866666666666667	0.916666666666667	0.818181818181818	1	0.75	0.818181818181818	0.6	1	1	1	1
0.818181818181818	0.777777777777778	0.888888888888889	0.909090909090909	0.666666666666667	1	0.818181818181818	1	0.666666666666667	0.909090909090909	0.666666666666667	1
1	1	1	1	1	1	1	1	1	1	1	1
0.909090909090909	0.933333333333333	0.958333333333333	0.909090909090909	1	0.875	0.909090909090909	0.8	1	1	1	1
0.818181818181818	0.777777777777778	0.888888888888889	0.818181818181818	0.333333333333333	1	0.818181818181818	1	0.666666666666667	1	1	1
0.909090909090909	0.888888888888889	0.944444444444445	1	1	1	0.909090909090909	1	0.833333333333333	0.909090909090909	0.666666666666667	1
0.909090909090909	0.888888888888889	0.944444444444445	1	1	1	0.909090909090909	1	0.833333333333333	0.909090909090909	0.666666666666667	1
0.909090909090909	0.888888888888889	0.944444444444445	0.909090909090909	0.666666666666667	1	0.909090909090909	1	0.833333333333333	1	1	1
0.818181818181818	0.777777777777778	0.888888888888889	0.818181818181818	0.333333333333333	1	0.818181818181818	1	0.666666666666667	1	1	1
0.909090909090909	0.888888888888889	0.944444444444445	1	1	1	0.909090909090909	1	0.833333333333333	0.909090909090909	0.666666666666667	1
0.909090909090909	0.933333333333333	0.958333333333333	0.909090909090909	1	0.875	0.909090909090909	0.8	1	1	1	1
0.909090909090909	0.888888888888889	0.944444444444445	1	1	1	0.909090909090909	1	0.833333333333333	0.909090909090909	0.666666666666667	1
0.909090909090909	0.933333333333333	0.958333333333333	0.909090909090909	1	0.875	0.909090909090909	0.8	1	1	1	1
0.909090909090909	0.933333333333333	0.958333333333333	0.909090909090909	1	0.875	0.909090909090909	0.8	1	1	1	1
0.727272727272727	0.711111111111111	0.861111111111111	0.909090909090909	1	0.875	0.818181818181818	0.8	0.833333333333333	0.727272727272727	0.333333333333333	0.875
0.727272727272727	0.8	0.875	0.909090909090909	1	0.875	0.727272727272727	0.4	1	0.818181818181818	1	0.75
0.909090909090909	0.933333333333333	0.958333333333333	0.909090909090909	1	0.875	0.909090909090909	0.8	1	1	1	1
0.909090909090909	0.933333333333333	0.958333333333333	0.909090909090909	1	0.875	0.909090909090909	0.8	1	1	1	1
0.636363636363636	0.6	0.819444444444445	0.727272727272727	0.666666666666667	0.75	0.818181818181818	0.8	0.833333333333333	0.727272727272727	0.333333333333333	0.875
0.818181818181818	0.822222222222222	0.902777777777778	0.909090909090909	0.666666666666667	1	0.818181818181818	0.8	0.833333333333333	0.909090909090909	1	0.875
0.727272727272727	0.711111111111111	0.847222222222222	0.909090909090909	0.666666666666667	1	0.727272727272727	0.8	0.666666666666667	0.818181818181818	0.666666666666667	0.875
1	1	1	1	1	1	1	1	1	1	1	1
0.636363636363636	0.733333333333333	0.833333333333333	1	1	1	0.636363636363636	0.2	1	0.636363636363636	1	0.5
0.909090909090909	0.888888888888889	0.944444444444445	1	1	1	0.909090909090909	1	0.833333333333333	0.909090909090909	0.666666666666667	1
1	1	1	1	1	1	1	1	1	1	1	1
0.545454545454545	0.622222222222222	0.791666666666667	0.545454545454545	1	0.375	0.636363636363636	0.2	1	0.909090909090909	0.666666666666667	1
0.818181818181818	0.777777777777778	0.888888888888889	0.909090909090909	0.666666666666667	1	0.818181818181818	1	0.666666666666667	0.909090909090909	0.666666666666667	1
0.909090909090909	0.888888888888889	0.944444444444445	0.909090909090909	0.666666666666667	1	0.909090909090909	1	0.833333333333333	1	1	1
0.818181818181818	0.822222222222222	0.902777777777778	0.909090909090909	0.666666666666667	1	0.818181818181818	0.8	0.833333333333333	0.909090909090909	1	0.875
0.818181818181818	0.822222222222222	0.902777777777778	1	1	1	0.818181818181818	0.8	0.833333333333333	0.818181818181818	0.666666666666667	0.875
0.818181818181818	0.866666666666667	0.916666666666667	0.909090909090909	1	0.875	0.818181818181818	0.6	1	0.909090909090909	1	0.875
0.818181818181818	0.777777777777778	0.888888888888889	0.909090909090909	0.666666666666667	1	0.818181818181818	1	0.666666666666667	0.909090909090909	0.666666666666667	1
0.909090909090909	0.888888888888889	0.944444444444445	0.909090909090909	0.666666666666667	1	0.909090909090909	1	0.833333333333333	1	1	1
0.909090909090909	0.888888888888889	0.944444444444445	1	1	1	0.909090909090909	1	0.833333333333333	0.909090909090909	0.666666666666667	1
0.909090909090909	0.888888888888889	0.958333333333333	0.909090909090909	1	0.875	1	1	1	0.909090909090909	0.666666666666667	1
0.818181818181818	0.777777777777778	0.888888888888889	0.909090909090909	0.666666666666667	1	0.818181818181818	1	0.666666666666667	0.909090909090909	0.666666666666667	1
0.909090909090909	0.933333333333333	0.958333333333333	0.909090909090909	1	0.875	0.909090909090909	0.8	1	1	1	1
1	1	1	1	1	1	1	1	1	1	1	1
0.909090909090909	0.933333333333333	0.958333333333333	0.909090909090909	1	0.875	0.909090909090909	0.8	1	1	1	1
0.909090909090909	0.888888888888889	0.944444444444445	1	1	1	0.909090909090909	1	0.833333333333333	0.909090909090909	0.666666666666667	1
0.818181818181818	0.822222222222222	0.902777777777778	1	1	1	0.818181818181818	0.8	0.833333333333333	0.818181818181818	0.666666666666667	0.875
0.909090909090909	0.933333333333333	0.958333333333333	0.909090909090909	1	0.875	0.909090909090909	0.8	1	1	1	1
0.909090909090909	0.888888888888889	0.944444444444445	0.909090909090909	0.666666666666667	1	0.909090909090909	1	0.833333333333333	1	1	1
0.909090909090909	0.888888888888889	0.944444444444445	0.909090909090909	0.666666666666667	1	0.909090909090909	1	0.833333333333333	1	1	1
0.909090909090909	0.888888888888889	0.944444444444445	1	1	1	0.909090909090909	1	0.833333333333333	0.909090909090909	0.666666666666667	1
0.818181818181818	0.822222222222222	0.902777777777778	0.909090909090909	0.666666666666667	1	0.818181818181818	0.8	0.833333333333333	0.909090909090909	1	0.875
0.909090909090909	0.888888888888889	0.944444444444445	1	1	1	0.909090909090909	1	0.833333333333333	0.909090909090909	0.666666666666667	1
0.636363636363636	0.6	0.819444444444445	0.636363636363636	0.666666666666667	0.625	0.818181818181818	0.8	0.833333333333333	0.818181818181818	0.333333333333333	1
0.909090909090909	0.888888888888889	0.944444444444445	1	1	1	0.909090909090909	1	0.833333333333333	0.909090909090909	0.666666666666667	1
1	1	1	1	1	1	1	1	1	1	1	1
0.909090909090909	0.888888888888889	0.944444444444445	0.909090909090909	0.666666666666667	1	0.909090909090909	1	0.833333333333333	1	1	1
0.545454545454545	0.622222222222222	0.791666666666667	0.545454545454545	1	0.375	0.636363636363636	0.2	1	0.909090909090909	0.666666666666667	1
1	1	1	1	1	1	1	1	1	1	1	1
0.909090909090909	0.888888888888889	0.958333333333333	0.909090909090909	1	0.875	1	1	1	0.909090909090909	0.666666666666667	1
0.909090909090909	0.888888888888889	0.944444444444445	1	1	1	0.909090909090909	1	0.833333333333333	0.909090909090909	0.666666666666667	1
0.727272727272727	0.711111111111111	0.875	0.727272727272727	1	0.625	0.909090909090909	0.8	1	0.818181818181818	0.333333333333333	1
1	1	1	1	1	1	1	1	1	1	1	1
0.909090909090909	0.888888888888889	0.944444444444445	0.909090909090909	0.666666666666667	1	0.909090909090909	1	0.833333333333333	1	1	1
0.909090909090909	0.933333333333333	0.958333333333333	0.909090909090909	1	0.875	0.909090909090909	0.8	1	1	1	1
0.909090909090909	0.933333333333333	0.958333333333333	0.909090909090909	1	0.875	0.909090909090909	0.8	1	1	1	1
0.909090909090909	0.933333333333333	0.958333333333333	1	1	1	0.909090909090909	0.8	1	0.909090909090909	1	0.875
0.818181818181818	0.777777777777778	0.916666666666667	0.818181818181818	1	0.75	1	1	1	0.818181818181818	0.333333333333333	1
0.636363636363636	0.6	0.819444444444445	0.727272727272727	0.666666666666667	0.75	0.818181818181818	0.8	0.833333333333333	0.727272727272727	0.333333333333333	0.875
0.909090909090909	0.888888888888889	0.944444444444445	1	1	1	0.909090909090909	1	0.833333333333333	0.909090909090909	0.666666666666667	1
1	1	1	1	1	1	1	1	1	1	1	1
1	1	1	1	1	1	1	1	1	1	1	1
0.727272727272727	0.666666666666667	0.861111111111111	0.727272727272727	0.666666666666667	0.75	0.909090909090909	1	0.833333333333333	0.818181818181818	0.333333333333333	1
0.909090909090909	0.888888888888889	0.944444444444445	1	1	1	0.909090909090909	1	0.833333333333333	0.909090909090909	0.666666666666667	1
1	1	1	1	1	1	1	1	1	1	1	1
0.909090909090909	0.888888888888889	0.944444444444445	0.909090909090909	0.666666666666667	1	0.909090909090909	1	0.833333333333333	1	1	1
0.818181818181818	0.822222222222222	0.902777777777778	0.909090909090909	0.666666666666667	1	0.818181818181818	0.8	0.833333333333333	0.909090909090909	1	0.875
0.818181818181818	0.866666666666667	0.916666666666667	0.818181818181818	1	0.75	0.818181818181818	0.6	1	1	1	1
0.818181818181818	0.822222222222222	0.902777777777778	0.909090909090909	1	0.875	0.818181818181818	0.8	0.833333333333333	0.909090909090909	0.666666666666667	1
1	1	1	1	1	1	1	1	1	1	1	1
0.909090909090909	0.933333333333333	0.958333333333333	0.909090909090909	1	0.875	0.909090909090909	0.8	1	1	1	1
0.818181818181818	0.777777777777778	0.888888888888889	0.909090909090909	0.666666666666667	1	0.818181818181818	1	0.666666666666667	0.909090909090909	0.666666666666667	1
0.909090909090909	0.933333333333333	0.958333333333333	0.909090909090909	1	0.875	0.909090909090909	0.8	1	1	1	1
0.636363636363636	0.555555555555555	0.791666666666667	0.818181818181818	0.666666666666667	0.875	0.727272727272727	1	0.5	0.727272727272727	0	1
0.818181818181818	0.777777777777778	0.888888888888889	0.909090909090909	0.666666666666667	1	0.818181818181818	1	0.666666666666667	0.909090909090909	0.666666666666667	1
1	1	1	1	1	1	1	1	1	1	1	1
0.909090909090909	0.888888888888889	0.944444444444445	1	1	1	0.909090909090909	1	0.833333333333333	0.909090909090909	0.666666666666667	1
0.909090909090909	0.888888888888889	0.958333333333333	0.909090909090909	1	0.875	1	1	1	0.909090909090909	0.666666666666667	1
1	1	1	1	1	1	1	1	1	1	1	1
0.909090909090909	0.933333333333333	0.958333333333333	0.909090909090909	1	0.875	0.909090909090909	0.8	1	1	1	1
0.818181818181818	0.866666666666667	0.916666666666667	0.818181818181818	1	0.75	0.818181818181818	0.6	1	1	1	1
1	1	1	1	1	1	1	1	1	1	1	1
0.818181818181818	0.822222222222222	0.902777777777778	0.909090909090909	1	0.875	0.818181818181818	0.8	0.833333333333333	0.909090909090909	0.666666666666667	1
0.818181818181818	0.777777777777778	0.888888888888889	0.909090909090909	0.666666666666667	1	0.818181818181818	1	0.666666666666667	0.909090909090909	0.666666666666667	1
1	1	1	1	1	1	1	1	1	1	1	1
0.818181818181818	0.866666666666667	0.916666666666667	0.818181818181818	1	0.75	0.818181818181818	0.6	1	1	1	1
0.909090909090909	0.888888888888889	0.944444444444445	1	1	1	0.909090909090909	1	0.833333333333333	0.909090909090909	0.666666666666667	1
0.727272727272727	0.711111111111111	0.875	0.727272727272727	1	0.625	0.909090909090909	0.8	1	0.818181818181818	0.333333333333333	1
0.909090909090909	0.933333333333333	0.958333333333333	0.909090909090909	1	0.875	0.909090909090909	0.8	1	1	1	1
0.818181818181818	0.777777777777778	0.888888888888889	0.909090909090909	0.666666666666667	1	0.818181818181818	1	0.666666666666667	0.909090909090909	0.666666666666667	1
1	1	1	1	1	1	1	1	1	1	1	1
0.818181818181818	0.777777777777778	0.902777777777778	0.818181818181818	0.666666666666667	0.875	0.909090909090909	1	0.833333333333333	0.909090909090909	0.666666666666667	1
0.454545454545455	0.511111111111111	0.722222222222222	0.545454545454545	0.666666666666667	0.5	0.454545454545455	0.2	0.666666666666667	0.909090909090909	0.666666666666667	1
0.818181818181818	0.822222222222222	0.902777777777778	0.909090909090909	1	0.875	0.818181818181818	0.8	0.833333333333333	0.909090909090909	0.666666666666667	1
1	1	1	1	1	1	1	1	1	1	1	1
0.909090909090909	0.888888888888889	0.944444444444445	0.909090909090909	0.666666666666667	1	0.909090909090909	1	0.833333333333333	1	1	1
0.818181818181818	0.866666666666667	0.916666666666667	0.818181818181818	1	0.75	0.818181818181818	0.6	1	1	1	1
0.909090909090909	0.888888888888889	0.944444444444445	0.909090909090909	0.666666666666667	1	0.909090909090909	1	0.833333333333333	1	1	1
0.909090909090909	0.888888888888889	0.944444444444445	0.909090909090909	0.666666666666667	1	0.909090909090909	1	0.833333333333333	1	1	1
0.818181818181818	0.822222222222222	0.916666666666667	0.818181818181818	1	0.75	0.909090909090909	0.8	1	0.909090909090909	0.666666666666667	1
0.727272727272727	0.755555555555556	0.861111111111111	0.818181818181818	1	0.75	0.727272727272727	0.6	0.833333333333333	0.909090909090909	0.666666666666667	1
0.818181818181818	0.822222222222222	0.902777777777778	1	1	1	0.818181818181818	0.8	0.833333333333333	0.818181818181818	0.666666666666667	0.875
0.909090909090909	0.888888888888889	0.944444444444445	0.909090909090909	0.666666666666667	1	0.909090909090909	1	0.833333333333333	1	1	1
1	1	1	1	1	1	1	1	1	1	1	1
0.909090909090909	0.888888888888889	0.944444444444445	1	1	1	0.909090909090909	1	0.833333333333333	0.909090909090909	0.666666666666667	1
0.818181818181818	0.777777777777778	0.916666666666667	0.818181818181818	1	0.75	1	1	1	0.818181818181818	0.333333333333333	1
0.818181818181818	0.822222222222222	0.902777777777778	0.909090909090909	0.666666666666667	1	0.818181818181818	0.8	0.833333333333333	0.909090909090909	1	0.875
0.727272727272727	0.755555555555556	0.875	0.727272727272727	1	0.625	0.818181818181818	0.6	1	0.909090909090909	0.666666666666667	1
1	1	1	1	1	1	1	1	1	1	1	1
0.909090909090909	0.888888888888889	0.944444444444445	0.909090909090909	0.666666666666667	1	0.909090909090909	1	0.833333333333333	1	1	1
0.909090909090909	0.888888888888889	0.944444444444445	0.909090909090909	0.666666666666667	1	0.909090909090909	1	0.833333333333333	1	1	1
0.909090909090909	0.888888888888889	0.944444444444445	0.909090909090909	0.666666666666667	1	0.909090909090909	1	0.833333333333333	1	1	1
0.909090909090909	0.933333333333333	0.958333333333333	0.909090909090909	1	0.875	0.909090909090909	0.8	1	1	1	1
0.818181818181818	0.822222222222222	0.902777777777778	0.818181818181818	0.666666666666667	0.875	0.818181818181818	0.8	0.833333333333333	1	1	1
0.909090909090909	0.933333333333333	0.958333333333333	0.909090909090909	1	0.875	0.909090909090909	0.8	1	1	1	1
0.818181818181818	0.866666666666667	0.916666666666667	1	1	1	0.818181818181818	0.6	1	0.818181818181818	1	0.75
0.818181818181818	0.822222222222222	0.916666666666667	0.818181818181818	1	0.75	0.909090909090909	0.8	1	0.909090909090909	0.666666666666667	1
0.818181818181818	0.866666666666667	0.916666666666667	0.818181818181818	1	0.75	0.818181818181818	0.6	1	1	1	1
0.909090909090909	0.933333333333333	0.958333333333333	0.909090909090909	1	0.875	0.909090909090909	0.8	1	1	1	1
0.818181818181818	0.777777777777778	0.888888888888889	0.909090909090909	0.666666666666667	1	0.818181818181818	1	0.666666666666667	0.909090909090909	0.666666666666667	1
0.909090909090909	0.888888888888889	0.944444444444445	1	1	1	0.909090909090909	1	0.833333333333333	0.909090909090909	0.666666666666667	1
0.818181818181818	0.822222222222222	0.902777777777778	0.909090909090909	0.666666666666667	1	0.818181818181818	0.8	0.833333333333333	0.909090909090909	1	0.875
0.909090909090909	0.933333333333333	0.958333333333333	0.909090909090909	1	0.875	0.909090909090909	0.8	1	1	1	1
0.909090909090909	0.933333333333333	0.958333333333333	0.909090909090909	1	0.875	0.909090909090909	0.8	1	1	1	1
0.818181818181818	0.822222222222222	0.916666666666667	0.818181818181818	1	0.75	0.909090909090909	0.8	1	0.909090909090909	0.666666666666667	1
0.818181818181818	0.822222222222222	0.902777777777778	0.909090909090909	1	0.875	0.818181818181818	0.8	0.833333333333333	0.909090909090909	0.666666666666667	1
0.818181818181818	0.777777777777778	0.888888888888889	0.909090909090909	0.666666666666667	1	0.818181818181818	1	0.666666666666667	0.909090909090909	0.666666666666667	1
0.909090909090909	0.888888888888889	0.944444444444445	0.909090909090909	0.666666666666667	1	0.909090909090909	1	0.833333333333333	1	1	1
0.909090909090909	0.888888888888889	0.944444444444445	1	1	1	0.909090909090909	1	0.833333333333333	0.909090909090909	0.666666666666667	1
0.909090909090909	0.888888888888889	0.944444444444445	0.909090909090909	0.666666666666667	1	0.909090909090909	1	0.833333333333333	1	1	1
0.909090909090909	0.888888888888889	0.944444444444445	1	1	1	0.909090909090909	1	0.833333333333333	0.909090909090909	0.666666666666667	1
0.909090909090909	0.888888888888889	0.944444444444445	0.909090909090909	0.666666666666667	1	0.909090909090909	1	0.833333333333333	1	1	1
0.909090909090909	0.888888888888889	0.944444444444445	0.909090909090909	0.666666666666667	1	0.909090909090909	1	0.833333333333333	1	1	1
0.909090909090909	0.933333333333333	0.958333333333333	0.909090909090909	1	0.875	0.909090909090909	0.8	1	1	1	1
0.909090909090909	0.888888888888889	0.944444444444445	0.909090909090909	0.666666666666667	1	0.909090909090909	1	0.833333333333333	1	1	1
0.909090909090909	0.933333333333333	0.958333333333333	0.909090909090909	1	0.875	0.909090909090909	0.8	1	1	1	1
0.818181818181818	0.777777777777778	0.888888888888889	0.909090909090909	0.666666666666667	1	0.818181818181818	1	0.666666666666667	0.909090909090909	0.666666666666667	1
0.909090909090909	0.933333333333333	0.958333333333333	1	1	1	0.909090909090909	0.8	1	0.909090909090909	1	0.875
0.909090909090909	0.888888888888889	0.944444444444445	1	1	1	0.909090909090909	1	0.833333333333333	0.909090909090909	0.666666666666667	1
0.818181818181818	0.777777777777778	0.888888888888889	0.909090909090909	0.666666666666667	1	0.818181818181818	1	0.666666666666667	0.909090909090909	0.666666666666667	1
0.909090909090909	0.888888888888889	0.944444444444445	0.909090909090909	0.666666666666667	1	0.909090909090909	1	0.833333333333333	1	1	1
0.818181818181818	0.777777777777778	0.902777777777778	0.909090909090909	0.666666666666667	1	0.909090909090909	1	0.833333333333333	0.818181818181818	0.666666666666667	0.875
0.909090909090909	0.888888888888889	0.944444444444445	1	1	1	0.909090909090909	1	0.833333333333333	0.909090909090909	0.666666666666667	1
0.909090909090909	0.933333333333333	0.958333333333333	1	1	1	0.909090909090909	0.8	1	0.909090909090909	1	0.875
0.818181818181818	0.822222222222222	0.902777777777778	0.909090909090909	0.666666666666667	1	0.818181818181818	0.8	0.833333333333333	0.909090909090909	1	0.875
0.818181818181818	0.822222222222222	0.902777777777778	0.818181818181818	0.666666666666667	0.875	0.818181818181818	0.8	0.833333333333333	1	1	1
0.818181818181818	0.866666666666667	0.916666666666667	0.818181818181818	1	0.75	0.818181818181818	0.6	1	1	1	1
0.909090909090909	0.933333333333333	0.958333333333333	0.909090909090909	1	0.875	0.909090909090909	0.8	1	1	1	1
0.818181818181818	0.822222222222222	0.902777777777778	0.909090909090909	0.666666666666667	1	0.818181818181818	0.8	0.833333333333333	0.909090909090909	1	0.875
0.909090909090909	0.888888888888889	0.944444444444445	1	1	1	0.909090909090909	1	0.833333333333333	0.909090909090909	0.666666666666667	1
0.636363636363636	0.733333333333333	0.833333333333333	0.636363636363636	1	0.5	0.636363636363636	0.2	1	1	1	1
1	1	1	1	1	1	1	1	1	1	1	1
0.909090909090909	0.888888888888889	0.944444444444445	0.909090909090909	0.666666666666667	1	0.909090909090909	1	0.833333333333333	1	1	1
0.909090909090909	0.888888888888889	0.944444444444445	0.909090909090909	0.666666666666667	1	0.909090909090909	1	0.833333333333333	1	1	1
1	1	1	1	1	1	1	1	1	1	1	1
0.818181818181818	0.777777777777778	0.888888888888889	0.909090909090909	0.666666666666667	1	0.818181818181818	1	0.666666666666667	0.909090909090909	0.666666666666667	1
1	1	1	1	1	1	1	1	1	1	1	1
0.909090909090909	0.933333333333333	0.958333333333333	0.909090909090909	1	0.875	0.909090909090909	0.8	1	1	1	1
0.909090909090909	0.888888888888889	0.944444444444445	1	1	1	0.909090909090909	1	0.833333333333333	0.909090909090909	0.666666666666667	1
1	1	1	1	1	1	1	1	1	1	1	1
0.909090909090909	0.933333333333333	0.958333333333333	0.909090909090909	1	0.875	0.909090909090909	0.8	1	1	1	1
0.909090909090909	0.888888888888889	0.958333333333333	0.909090909090909	1	0.875	1	1	1	0.909090909090909	0.666666666666667	1
0.727272727272727	0.666666666666667	0.861111111111111	0.727272727272727	0.666666666666667	0.75	0.909090909090909	1	0.833333333333333	0.818181818181818	0.333333333333333	1
0.818181818181818	0.777777777777778	0.902777777777778	0.818181818181818	0.666666666666667	0.875	0.909090909090909	1	0.833333333333333	0.909090909090909	0.666666666666667	1
0.909090909090909	0.888888888888889	0.944444444444445	1	1	1	0.909090909090909	1	0.833333333333333	0.909090909090909	0.666666666666667	1
0.545454545454545	0.577777777777778	0.763888888888889	0.818181818181818	0.333333333333333	1	0.545454545454545	0.4	0.666666666666667	0.727272727272727	1	0.625
0.909090909090909	0.888888888888889	0.958333333333333	0.909090909090909	1	0.875	1	1	1	0.909090909090909	0.666666666666667	1
0.909090909090909	0.888888888888889	0.958333333333333	0.909090909090909	1	0.875	1	1	1	0.909090909090909	0.666666666666667	1
0.909090909090909	0.933333333333333	0.958333333333333	0.909090909090909	1	0.875	0.909090909090909	0.8	1	1	1	1
1	1	1	1	1	1	1	1	1	1	1	1
0.909090909090909	0.888888888888889	0.944444444444445	0.909090909090909	0.666666666666667	1	0.909090909090909	1	0.833333333333333	1	1	1
0.818181818181818	0.822222222222222	0.916666666666667	0.818181818181818	1	0.75	0.909090909090909	0.8	1	0.909090909090909	0.666666666666667	1
1	1	1	1	1	1	1	1	1	1	1	1
0.909090909090909	0.888888888888889	0.944444444444445	1	1	1	0.909090909090909	1	0.833333333333333	0.909090909090909	0.666666666666667	1
0.909090909090909	0.888888888888889	0.944444444444445	0.909090909090909	0.666666666666667	1	0.909090909090909	1	0.833333333333333	1	1	1
1	1	1	1	1	1	1	1	1	1	1	1
0.727272727272727	0.711111111111111	0.875	0.727272727272727	1	0.625	0.909090909090909	0.8	1	0.818181818181818	0.333333333333333	1
0.818181818181818	0.822222222222222	0.902777777777778	0.909090909090909	0.666666666666667	1	0.818181818181818	0.8	0.833333333333333	0.909090909090909	1	0.875
0.909090909090909	0.933333333333333	0.958333333333333	0.909090909090909	1	0.875	0.909090909090909	0.8	1	1	1	1
0.909090909090909	0.933333333333333	0.958333333333333	0.909090909090909	1	0.875	0.909090909090909	0.8	1	1	1	1
0.909090909090909	0.888888888888889	0.944444444444445	0.909090909090909	0.666666666666667	1	0.909090909090909	1	0.833333333333333	1	1	1
0.727272727272727	0.755555555555556	0.875	0.727272727272727	1	0.625	0.818181818181818	0.6	1	0.909090909090909	0.666666666666667	1
0.909090909090909	0.888888888888889	0.944444444444445	1	1	1	0.909090909090909	1	0.833333333333333	0.909090909090909	0.666666666666667	1
0.818181818181818	0.822222222222222	0.916666666666667	0.818181818181818	1	0.75	0.909090909090909	0.8	1	0.909090909090909	0.666666666666667	1
0.909090909090909	0.933333333333333	0.958333333333333	0.909090909090909	1	0.875	0.909090909090909	0.8	1	1	1	1
0.818181818181818	0.777777777777778	0.888888888888889	0.909090909090909	0.666666666666667	1	0.818181818181818	1	0.666666666666667	0.909090909090909	0.666666666666667	1
0.727272727272727	0.666666666666667	0.861111111111111	0.727272727272727	0.666666666666667	0.75	0.909090909090909	1	0.833333333333333	0.818181818181818	0.333333333333333	1
0.818181818181818	0.777777777777778	0.888888888888889	0.909090909090909	0.666666666666667	1	0.818181818181818	1	0.666666666666667	0.909090909090909	0.666666666666667	1
0.818181818181818	0.777777777777778	0.888888888888889	0.909090909090909	0.666666666666667	1	0.818181818181818	1	0.666666666666667	0.909090909090909	0.666666666666667	1
0.727272727272727	0.666666666666667	0.861111111111111	0.727272727272727	0.666666666666667	0.75	0.909090909090909	1	0.833333333333333	0.818181818181818	0.333333333333333	1
0.909090909090909	0.888888888888889	0.944444444444445	0.909090909090909	0.666666666666667	1	0.909090909090909	1	0.833333333333333	1	1	1
0.909090909090909	0.888888888888889	0.958333333333333	0.909090909090909	1	0.875	1	1	1	0.909090909090909	0.666666666666667	1
0.909090909090909	0.888888888888889	0.958333333333333	0.909090909090909	1	0.875	1	1	1	0.909090909090909	0.666666666666667	1
0.727272727272727	0.711111111111111	0.847222222222222	0.909090909090909	0.666666666666667	1	0.727272727272727	0.8	0.666666666666667	0.818181818181818	0.666666666666667	0.875
0.909090909090909	0.888888888888889	0.944444444444445	0.909090909090909	0.666666666666667	1	0.909090909090909	1	0.833333333333333	1	1	1
0.909090909090909	0.888888888888889	0.944444444444445	1	1	1	0.909090909090909	1	0.833333333333333	0.909090909090909	0.666666666666667	1
0.818181818181818	0.866666666666667	0.916666666666667	0.818181818181818	1	0.75	0.818181818181818	0.6	1	1	1	1
0.818181818181818	0.777777777777778	0.888888888888889	0.909090909090909	0.666666666666667	1	0.818181818181818	1	0.666666666666667	0.909090909090909	0.666666666666667	1
0.909090909090909	0.888888888888889	0.958333333333333	0.909090909090909	0.666666666666667	1	1	1	1	0.909090909090909	1	0.875
1	1	1	1	1	1	1	1	1	1	1	1
1	1	1	1	1	1	1	1	1	1	1	1
0.818181818181818	0.777777777777778	0.902777777777778	0.909090909090909	0.666666666666667	1	0.909090909090909	1	0.833333333333333	0.818181818181818	0.666666666666667	0.875
0.909090909090909	0.888888888888889	0.944444444444445	0.909090909090909	0.666666666666667	1	0.909090909090909	1	0.833333333333333	1	1	1
0.909090909090909	0.888888888888889	0.944444444444445	0.909090909090909	0.666666666666667	1	0.909090909090909	1	0.833333333333333	1	1	1
0.909090909090909	0.888888888888889	0.944444444444445	0.909090909090909	0.666666666666667	1	0.909090909090909	1	0.833333333333333	1	1	1
1	1	1	1	1	1	1	1	1	1	1	1
1	1	1	1	1	1	1	1	1	1	1	1
0.818181818181818	0.777777777777778	0.888888888888889	0.909090909090909	0.666666666666667	1	0.818181818181818	1	0.666666666666667	0.909090909090909	0.666666666666667	1
0.909090909090909	0.888888888888889	0.944444444444445	1	1	1	0.909090909090909	1	0.833333333333333	0.909090909090909	0.666666666666667	1
1	1	1	1	1	1	1	1	1	1	1	1
0.818181818181818	0.777777777777778	0.888888888888889	0.909090909090909	0.666666666666667	1	0.818181818181818	1	0.666666666666667	0.909090909090909	0.666666666666667	1
0.909090909090909	0.933333333333333	0.958333333333333	0.909090909090909	1	0.875	0.909090909090909	0.8	1	1	1	1
0.909090909090909	0.933333333333333	0.958333333333333	0.909090909090909	1	0.875	0.909090909090909	0.8	1	1	1	1
1	1	1	1	1	1	1	1	1	1	1	1
1	1	1	1	1	1	1	1	1	1	1	1
0.909090909090909	0.888888888888889	0.958333333333333	0.909090909090909	1	0.875	1	1	1	0.909090909090909	0.666666666666667	1
0.818181818181818	0.866666666666667	0.916666666666667	0.818181818181818	1	0.75	0.818181818181818	0.6	1	1	1	1
0.727272727272727	0.8	0.875	0.727272727272727	1	0.625	0.727272727272727	0.4	1	1	1	1
0.909090909090909	0.933333333333333	0.958333333333333	0.909090909090909	1	0.875	0.909090909090909	0.8	1	1	1	1
0.909090909090909	0.888888888888889	0.944444444444445	0.909090909090909	0.666666666666667	1	0.909090909090909	1	0.833333333333333	1	1	1
0.818181818181818	0.777777777777778	0.888888888888889	0.909090909090909	0.666666666666667	1	0.818181818181818	1	0.666666666666667	0.909090909090909	0.666666666666667	1
0.909090909090909	0.888888888888889	0.944444444444445	0.909090909090909	0.666666666666667	1	0.909090909090909	1	0.833333333333333	1	1	1
0.909090909090909	0.933333333333333	0.958333333333333	0.909090909090909	1	0.875	0.909090909090909	0.8	1	1	1	1
0.909090909090909	0.933333333333333	0.958333333333333	0.909090909090909	1	0.875	0.909090909090909	0.8	1	1	1	1
0.818181818181818	0.777777777777778	0.888888888888889	0.909090909090909	0.666666666666667	1	0.818181818181818	1	0.666666666666667	0.909090909090909	0.666666666666667	1
1	1	1	1	1	1	1	1	1	1	1	1
1	1	1	1	1	1	1	1	1	1	1	1
0.909090909090909	0.888888888888889	0.944444444444445	0.909090909090909	0.666666666666667	1	0.909090909090909	1	0.833333333333333	1	1	1
0.818181818181818	0.822222222222222	0.916666666666667	0.818181818181818	1	0.75	0.909090909090909	0.8	1	0.909090909090909	0.666666666666667	1
0.909090909090909	0.888888888888889	0.944444444444445	0.909090909090909	0.666666666666667	1	0.909090909090909	1	0.833333333333333	1	1	1
0.909090909090909	0.933333333333333	0.958333333333333	0.909090909090909	1	0.875	0.909090909090909	0.8	1	1	1	1
0.909090909090909	0.933333333333333	0.958333333333333	0.909090909090909	1	0.875	0.909090909090909	0.8	1	1	1	1
0.909090909090909	0.933333333333333	0.958333333333333	0.909090909090909	1	0.875	0.909090909090909	0.8	1	1	1	1
0.818181818181818	0.866666666666667	0.916666666666667	0.818181818181818	1	0.75	0.818181818181818	0.6	1	1	1	1
0.909090909090909	0.933333333333333	0.958333333333333	1	1	1	0.909090909090909	0.8	1	0.909090909090909	1	0.875
1	1	1	1	1	1	1	1	1	1	1	1
0.818181818181818	0.822222222222222	0.902777777777778	0.909090909090909	0.666666666666667	1	0.818181818181818	0.8	0.833333333333333	0.909090909090909	1	0.875
0.818181818181818	0.777777777777778	0.888888888888889	0.909090909090909	0.666666666666667	1	0.818181818181818	1	0.666666666666667	0.909090909090909	0.666666666666667	1
1	1	1	1	1	1	1	1	1	1	1	1
1	1	1	1	1	1	1	1	1	1	1	1
0.818181818181818	0.822222222222222	0.902777777777778	0.818181818181818	0.666666666666667	0.875	0.818181818181818	0.8	0.833333333333333	1	1	1
1	1	1	1	1	1	1	1	1	1	1	1
0.727272727272727	0.711111111111111	0.847222222222222	0.909090909090909	0.666666666666667	1	0.727272727272727	0.8	0.666666666666667	0.818181818181818	0.666666666666667	0.875
1	1	1	1	1	1	1	1	1	1	1	1
0.818181818181818	0.777777777777778	0.888888888888889	0.909090909090909	0.666666666666667	1	0.818181818181818	1	0.666666666666667	0.909090909090909	0.666666666666667	1
0.909090909090909	0.888888888888889	0.944444444444445	0.909090909090909	0.666666666666667	1	0.909090909090909	1	0.833333333333333	1	1	1
0.818181818181818	0.777777777777778	0.888888888888889	0.909090909090909	0.666666666666667	1	0.818181818181818	1	0.666666666666667	0.909090909090909	0.666666666666667	1
0.818181818181818	0.777777777777778	0.888888888888889	0.909090909090909	0.666666666666667	1	0.818181818181818	1	0.666666666666667	0.909090909090909	0.666666666666667	1
1	1	1	1	1	1	1	1	1	1	1	1
0.909090909090909	0.888888888888889	0.944444444444445	1	1	1	0.909090909090909	1	0.833333333333333	0.909090909090909	0.666666666666667	1
1	1	1	1	1	1	1	1	1	1	1	1
1	1	1	1	1	1	1	1	1	1	1	1
0.909090909090909	0.888888888888889	0.944444444444445	1	1	1	0.909090909090909	1	0.833333333333333	0.909090909090909	0.666666666666667	1
0.909090909090909	0.888888888888889	0.944444444444445	0.909090909090909	0.666666666666667	1	0.909090909090909	1	0.833333333333333	1	1	1
1	1	1	1	1	1	1	1	1	1	1	1
1	1	1	1	1	1	1	1	1	1	1	1
1	1	1	1	1	1	1	1	1	1	1	1
0.909090909090909	0.888888888888889	0.944444444444445	1	1	1	0.909090909090909	1	0.833333333333333	0.909090909090909	0.666666666666667	1
0.818181818181818	0.822222222222222	0.916666666666667	0.909090909090909	1	0.875	0.909090909090909	0.8	1	0.818181818181818	0.666666666666667	0.875
0.818181818181818	0.777777777777778	0.888888888888889	0.909090909090909	0.666666666666667	1	0.818181818181818	1	0.666666666666667	0.909090909090909	0.666666666666667	1
1	1	1	1	1	1	1	1	1	1	1	1
0.909090909090909	0.888888888888889	0.944444444444445	0.909090909090909	0.666666666666667	1	0.909090909090909	1	0.833333333333333	1	1	1
0.909090909090909	0.888888888888889	0.944444444444445	1	1	1	0.909090909090909	1	0.833333333333333	0.909090909090909	0.666666666666667	1
0.818181818181818	0.777777777777778	0.888888888888889	0.909090909090909	0.666666666666667	1	0.818181818181818	1	0.666666666666667	0.909090909090909	0.666666666666667	1
0.818181818181818	0.866666666666667	0.916666666666667	0.818181818181818	1	0.75	0.818181818181818	0.6	1	1	1	1
0.909090909090909	0.888888888888889	0.944444444444445	1	1	1	0.909090909090909	1	0.833333333333333	0.909090909090909	0.666666666666667	1
0.909090909090909	0.888888888888889	0.944444444444445	1	1	1	0.909090909090909	1	0.833333333333333	0.909090909090909	0.666666666666667	1
0.727272727272727	0.711111111111111	0.847222222222222	0.909090909090909	0.666666666666667	1	0.727272727272727	0.8	0.666666666666667	0.818181818181818	0.666666666666667	0.875
0.909090909090909	0.888888888888889	0.944444444444445	1	1	1	0.909090909090909	1	0.833333333333333	0.909090909090909	0.666666666666667	1
0.909090909090909	0.933333333333333	0.958333333333333	0.909090909090909	1	0.875	0.909090909090909	0.8	1	1	1	1
0.818181818181818	0.777777777777778	0.888888888888889	0.909090909090909	0.666666666666667	1	0.818181818181818	1	0.666666666666667	0.909090909090909	0.666666666666667	1
0.909090909090909	0.888888888888889	0.944444444444445	1	1	1	0.909090909090909	1	0.833333333333333	0.909090909090909	0.666666666666667	1
0.818181818181818	0.822222222222222	0.916666666666667	0.818181818181818	1	0.75	0.909090909090909	0.8	1	0.909090909090909	0.666666666666667	1
0.909090909090909	0.933333333333333	0.958333333333333	0.909090909090909	1	0.875	0.909090909090909	0.8	1	1	1	1
0.909090909090909	0.888888888888889	0.944444444444445	0.909090909090909	0.666666666666667	1	0.909090909090909	1	0.833333333333333	1	1	1
0.818181818181818	0.777777777777778	0.888888888888889	0.818181818181818	0.333333333333333	1	0.818181818181818	1	0.666666666666667	1	1	1
0.818181818181818	0.822222222222222	0.902777777777778	0.909090909090909	0.666666666666667	1	0.818181818181818	0.8	0.833333333333333	0.909090909090909	1	0.875
0.818181818181818	0.822222222222222	0.916666666666667	0.818181818181818	1	0.75	0.909090909090909	0.8	1	0.909090909090909	0.666666666666667	1
0.818181818181818	0.822222222222222	0.902777777777778	0.909090909090909	0.666666666666667	1	0.818181818181818	0.8	0.833333333333333	0.909090909090909	1	0.875
0.909090909090909	0.888888888888889	0.944444444444445	0.909090909090909	0.666666666666667	1	0.909090909090909	1	0.833333333333333	1	1	1
0.909090909090909	0.888888888888889	0.944444444444445	0.909090909090909	0.666666666666667	1	0.909090909090909	1	0.833333333333333	1	1	1
0.909090909090909	0.888888888888889	0.944444444444445	0.909090909090909	0.666666666666667	1	0.909090909090909	1	0.833333333333333	1	1	1
0.818181818181818	0.777777777777778	0.888888888888889	0.909090909090909	0.666666666666667	1	0.818181818181818	1	0.666666666666667	0.909090909090909	0.666666666666667	1
0.909090909090909	0.933333333333333	0.958333333333333	0.909090909090909	1	0.875	0.909090909090909	0.8	1	1	1	1
0.727272727272727	0.711111111111111	0.875	0.727272727272727	0.666666666666667	0.75	0.909090909090909	0.8	1	0.818181818181818	0.666666666666667	0.875
0.727272727272727	0.711111111111111	0.861111111111111	0.818181818181818	0.666666666666667	0.875	0.818181818181818	0.8	0.833333333333333	0.818181818181818	0.666666666666667	0.875
0.909090909090909	0.888888888888889	0.944444444444445	1	1	1	0.909090909090909	1	0.833333333333333	0.909090909090909	0.666666666666667	1
0.909090909090909	0.888888888888889	0.958333333333333	0.909090909090909	1	0.875	1	1	1	0.909090909090909	0.666666666666667	1
0.727272727272727	0.755555555555556	0.861111111111111	1	1	1	0.727272727272727	0.6	0.833333333333333	0.727272727272727	0.666666666666667	0.75
1	1	1	1	1	1	1	1	1	1	1	1
0.909090909090909	0.888888888888889	0.944444444444445	1	1	1	0.909090909090909	1	0.833333333333333	0.909090909090909	0.666666666666667	1
0.909090909090909	0.933333333333333	0.958333333333333	0.909090909090909	1	0.875	0.909090909090909	0.8	1	1	1	1
0.818181818181818	0.866666666666667	0.916666666666667	0.818181818181818	1	0.75	0.818181818181818	0.6	1	1	1	1
0.818181818181818	0.777777777777778	0.888888888888889	0.909090909090909	0.666666666666667	1	0.818181818181818	1	0.666666666666667	0.909090909090909	0.666666666666667	1
0.909090909090909	0.888888888888889	0.944444444444445	1	1	1	0.909090909090909	1	0.833333333333333	0.909090909090909	0.666666666666667	1
0.909090909090909	0.888888888888889	0.944444444444445	0.909090909090909	0.666666666666667	1	0.909090909090909	1	0.833333333333333	1	1	1
0.909090909090909	0.888888888888889	0.944444444444445	0.909090909090909	0.666666666666667	1	0.909090909090909	1	0.833333333333333	1	1	1
0.909090909090909	0.933333333333333	0.958333333333333	0.909090909090909	1	0.875	0.909090909090909	0.8	1	1	1	1
0.818181818181818	0.777777777777778	0.888888888888889	0.909090909090909	0.666666666666667	1	0.818181818181818	1	0.666666666666667	0.909090909090909	0.666666666666667	1
1	1	1	1	1	1	1	1	1	1	1	1
0.818181818181818	0.777777777777778	0.888888888888889	0.909090909090909	0.666666666666667	1	0.818181818181818	1	0.666666666666667	0.909090909090909	0.666666666666667	1
0.909090909090909	0.888888888888889	0.944444444444445	0.909090909090909	0.666666666666667	1	0.909090909090909	1	0.833333333333333	1	1	1
0.909090909090909	0.888888888888889	0.958333333333333	0.909090909090909	1	0.875	1	1	1	0.909090909090909	0.666666666666667	1
0.909090909090909	0.888888888888889	0.944444444444445	0.909090909090909	0.666666666666667	1	0.909090909090909	1	0.833333333333333	1	1	1
0.909090909090909	0.888888888888889	0.944444444444445	0.909090909090909	0.666666666666667	1	0.909090909090909	1	0.833333333333333	1	1	1
0.909090909090909	0.933333333333333	0.958333333333333	0.909090909090909	1	0.875	0.909090909090909	0.8	1	1	1	1
0.909090909090909	0.933333333333333	0.958333333333333	0.909090909090909	1	0.875	0.909090909090909	0.8	1	1	1	1
1	1	1	1	1	1	1	1	1	1	1	1
0.818181818181818	0.777777777777778	0.888888888888889	0.909090909090909	0.666666666666667	1	0.818181818181818	1	0.666666666666667	0.909090909090909	0.666666666666667	1
0.909090909090909	0.888888888888889	0.944444444444445	0.909090909090909	0.666666666666667	1	0.909090909090909	1	0.833333333333333	1	1	1
1	1	1	1	1	1	1	1	1	1	1	1
0.727272727272727	0.711111111111111	0.847222222222222	0.909090909090909	0.666666666666667	1	0.727272727272727	0.8	0.666666666666667	0.818181818181818	0.666666666666667	0.875
0.909090909090909	0.888888888888889	0.944444444444445	1	1	1	0.909090909090909	1	0.833333333333333	0.909090909090909	0.666666666666667	1
0.909090909090909	0.888888888888889	0.944444444444445	1	1	1	0.909090909090909	1	0.833333333333333	0.909090909090909	0.666666666666667	1
0.909090909090909	0.888888888888889	0.944444444444445	0.909090909090909	0.666666666666667	1	0.909090909090909	1	0.833333333333333	1	1	1
0.818181818181818	0.777777777777778	0.902777777777778	0.818181818181818	0.666666666666667	0.875	0.909090909090909	1	0.833333333333333	0.909090909090909	0.666666666666667	1
0.909090909090909	0.888888888888889	0.944444444444445	1	1	1	0.909090909090909	1	0.833333333333333	0.909090909090909	0.666666666666667	1
1	1	1	1	1	1	1	1	1	1	1	1
0.909090909090909	0.888888888888889	0.944444444444445	1	1	1	0.909090909090909	1	0.833333333333333	0.909090909090909	0.666666666666667	1
0.727272727272727	0.755555555555556	0.875	0.727272727272727	1	0.625	0.818181818181818	0.6	1	0.909090909090909	0.666666666666667	1
0.909090909090909	0.933333333333333	0.958333333333333	0.909090909090909	1	0.875	0.909090909090909	0.8	1	1	1	1
0.909090909090909	0.933333333333333	0.958333333333333	0.909090909090909	1	0.875	0.909090909090909	0.8	1	1	1	1
0.909090909090909	0.888888888888889	0.944444444444445	0.909090909090909	0.666666666666667	1	0.909090909090909	1	0.833333333333333	1	1	1
0.909090909090909	0.933333333333333	0.958333333333333	1	1	1	0.909090909090909	0.8	1	0.909090909090909	1	0.875
0.909090909090909	0.888888888888889	0.944444444444445	0.909090909090909	0.666666666666667	1	0.909090909090909	1	0.833333333333333	1	1	1
0.818181818181818	0.822222222222222	0.902777777777778	0.818181818181818	0.666666666666667	0.875	0.818181818181818	0.8	0.833333333333333	1	1	1
0.818181818181818	0.777777777777778	0.902777777777778	0.818181818181818	0.666666666666667	0.875	0.909090909090909	1	0.833333333333333	0.909090909090909	0.666666666666667	1
0.818181818181818	0.777777777777778	0.888888888888889	0.909090909090909	0.666666666666667	1	0.818181818181818	1	0.666666666666667	0.909090909090909	0.666666666666667	1
0.727272727272727	0.666666666666667	0.861111111111111	0.727272727272727	0.666666666666667	0.75	0.909090909090909	1	0.833333333333333	0.818181818181818	0.333333333333333	1
0.909090909090909	0.888888888888889	0.958333333333333	0.909090909090909	1	0.875	1	1	1	0.909090909090909	0.666666666666667	1
0.818181818181818	0.777777777777778	0.888888888888889	0.909090909090909	0.666666666666667	1	0.818181818181818	1	0.666666666666667	0.909090909090909	0.666666666666667	1
0.818181818181818	0.822222222222222	0.902777777777778	0.909090909090909	0.666666666666667	1	0.818181818181818	0.8	0.833333333333333	0.909090909090909	1	0.875
0.909090909090909	0.888888888888889	0.944444444444445	1	1	1	0.909090909090909	1	0.833333333333333	0.909090909090909	0.666666666666667	1
1	1	1	1	1	1	1	1	1	1	1	1
0.545454545454545	0.577777777777778	0.791666666666667	0.545454545454545	1	0.375	0.727272727272727	0.4	1	0.818181818181818	0.333333333333333	1
0.818181818181818	0.822222222222222	0.916666666666667	0.818181818181818	1	0.75	0.909090909090909	0.8	1	0.909090909090909	0.666666666666667	1
0.909090909090909	0.933333333333333	0.958333333333333	1	1	1	0.909090909090909	0.8	1	0.909090909090909	1	0.875
0.818181818181818	0.777777777777778	0.888888888888889	0.909090909090909	0.666666666666667	1	0.818181818181818	1	0.666666666666667	0.909090909090909	0.666666666666667	1
1	1	1	1	1	1	1	1	1	1	1	1
0.818181818181818	0.822222222222222	0.916666666666667	0.818181818181818	1	0.75	0.909090909090909	0.8	1	0.909090909090909	0.666666666666667	1
0.909090909090909	0.933333333333333	0.958333333333333	0.909090909090909	1	0.875	0.909090909090909	0.8	1	1	1	1
0.818181818181818	0.777777777777778	0.888888888888889	0.909090909090909	0.666666666666667	1	0.818181818181818	1	0.666666666666667	0.909090909090909	0.666666666666667	1
0.818181818181818	0.777777777777778	0.902777777777778	0.909090909090909	0.666666666666667	1	0.909090909090909	1	0.833333333333333	0.818181818181818	0.666666666666667	0.875
1	1	1	1	1	1	1	1	1	1	1	1
0.818181818181818	0.822222222222222	0.916666666666667	0.818181818181818	1	0.75	0.909090909090909	0.8	1	0.909090909090909	0.666666666666667	1
0.818181818181818	0.777777777777778	0.888888888888889	0.909090909090909	0.666666666666667	1	0.818181818181818	1	0.666666666666667	0.909090909090909	0.666666666666667	1
0.818181818181818	0.822222222222222	0.902777777777778	0.909090909090909	1	0.875	0.818181818181818	0.8	0.833333333333333	0.909090909090909	0.666666666666667	1
0.909090909090909	0.888888888888889	0.944444444444445	1	1	1	0.909090909090909	1	0.833333333333333	0.909090909090909	0.666666666666667	1
0.909090909090909	0.888888888888889	0.958333333333333	0.909090909090909	1	0.875	1	1	1	0.909090909090909	0.666666666666667	1
0.909090909090909	0.933333333333333	0.958333333333333	0.909090909090909	1	0.875	0.909090909090909	0.8	1	1	1	1
0.818181818181818	0.822222222222222	0.916666666666667	0.818181818181818	1	0.75	0.909090909090909	0.8	1	0.909090909090909	0.666666666666667	1
1	1	1	1	1	1	1	1	1	1	1	1
0.909090909090909	0.888888888888889	0.944444444444445	1	1	1	0.909090909090909	1	0.833333333333333	0.909090909090909	0.666666666666667	1
0.818181818181818	0.822222222222222	0.902777777777778	0.818181818181818	0.666666666666667	0.875	0.818181818181818	0.8	0.833333333333333	1	1	1
0.909090909090909	0.888888888888889	0.944444444444445	0.909090909090909	0.666666666666667	1	0.909090909090909	1	0.833333333333333	1	1	1
1	1	1	1	1	1	1	1	1	1	1	1
0.818181818181818	0.777777777777778	0.888888888888889	0.909090909090909	0.666666666666667	1	0.818181818181818	1	0.666666666666667	0.909090909090909	0.666666666666667	1
0.909090909090909	0.888888888888889	0.944444444444445	1	1	1	0.909090909090909	1	0.833333333333333	0.909090909090909	0.666666666666667	1
0.818181818181818	0.777777777777778	0.888888888888889	0.909090909090909	0.666666666666667	1	0.818181818181818	1	0.666666666666667	0.909090909090909	0.666666666666667	1
0.818181818181818	0.777777777777778	0.902777777777778	0.818181818181818	0.666666666666667	0.875	0.909090909090909	1	0.833333333333333	0.909090909090909	0.666666666666667	1
0.818181818181818	0.822222222222222	0.902777777777778	0.909090909090909	1	0.875	0.818181818181818	0.8	0.833333333333333	0.909090909090909	0.666666666666667	1
0.909090909090909	0.888888888888889	0.944444444444445	1	1	1	0.909090909090909	1	0.833333333333333	0.909090909090909	0.666666666666667	1
0.818181818181818	0.777777777777778	0.888888888888889	0.909090909090909	0.666666666666667	1	0.818181818181818	1	0.666666666666667	0.909090909090909	0.666666666666667	1
1	1	1	1	1	1	1	1	1	1	1	1
1	1	1	1	1	1	1	1	1	1	1	1
0.909090909090909	0.888888888888889	0.944444444444445	0.909090909090909	0.666666666666667	1	0.909090909090909	1	0.833333333333333	1	1	1
0.727272727272727	0.666666666666667	0.861111111111111	0.818181818181818	1	0.75	0.909090909090909	1	0.833333333333333	0.727272727272727	0	1
0.727272727272727	0.666666666666667	0.861111111111111	0.727272727272727	0.666666666666667	0.75	0.909090909090909	1	0.833333333333333	0.818181818181818	0.333333333333333	1
0.818181818181818	0.822222222222222	0.902777777777778	0.909090909090909	0.666666666666667	1	0.818181818181818	0.8	0.833333333333333	0.909090909090909	1	0.875
1	1	1	1	1	1	1	1	1	1	1	1
0.909090909090909	0.933333333333333	0.958333333333333	0.909090909090909	1	0.875	0.909090909090909	0.8	1	1	1	1
0.545454545454545	0.622222222222222	0.791666666666667	0.636363636363636	0.666666666666667	0.625	0.636363636363636	0.2	1	0.818181818181818	1	0.75
1	1	1	1	1	1	1	1	1	1	1	1
0.818181818181818	0.822222222222222	0.902777777777778	0.909090909090909	0.666666666666667	1	0.818181818181818	0.8	0.833333333333333	0.909090909090909	1	0.875
0.818181818181818	0.822222222222222	0.902777777777778	0.909090909090909	0.666666666666667	1	0.818181818181818	0.8	0.833333333333333	0.909090909090909	1	0.875
0.818181818181818	0.822222222222222	0.916666666666667	0.818181818181818	1	0.75	0.909090909090909	0.8	1	0.909090909090909	0.666666666666667	1
0.818181818181818	0.777777777777778	0.888888888888889	0.909090909090909	0.666666666666667	1	0.818181818181818	1	0.666666666666667	0.909090909090909	0.666666666666667	1
0.818181818181818	0.822222222222222	0.902777777777778	0.909090909090909	0.666666666666667	1	0.818181818181818	0.8	0.833333333333333	0.909090909090909	1	0.875
0.909090909090909	0.888888888888889	0.944444444444445	0.909090909090909	0.666666666666667	1	0.909090909090909	1	0.833333333333333	1	1	1
0.818181818181818	0.777777777777778	0.888888888888889	0.909090909090909	0.666666666666667	1	0.818181818181818	1	0.666666666666667	0.909090909090909	0.666666666666667	1
0.909090909090909	0.888888888888889	0.944444444444445	1	1	1	0.909090909090909	1	0.833333333333333	0.909090909090909	0.666666666666667	1
0.909090909090909	0.888888888888889	0.944444444444445	0.909090909090909	0.666666666666667	1	0.909090909090909	1	0.833333333333333	1	1	1
1	1	1	1	1	1	1	1	1	1	1	1
0.818181818181818	0.822222222222222	0.902777777777778	1	1	1	0.818181818181818	0.8	0.833333333333333	0.818181818181818	0.666666666666667	0.875
0.909090909090909	0.933333333333333	0.958333333333333	0.909090909090909	1	0.875	0.909090909090909	0.8	1	1	1	1
0.727272727272727	0.711111111111111	0.861111111111111	0.818181818181818	0.666666666666667	0.875	0.818181818181818	0.8	0.833333333333333	0.818181818181818	0.666666666666667	0.875
0.909090909090909	0.888888888888889	0.944444444444445	1	1	1	0.909090909090909	1	0.833333333333333	0.909090909090909	0.666666666666667	1
0.818181818181818	0.822222222222222	0.902777777777778	0.818181818181818	0.666666666666667	0.875	0.818181818181818	0.8	0.833333333333333	1	1	1
0.818181818181818	0.822222222222222	0.916666666666667	0.818181818181818	1	0.75	0.909090909090909	0.8	1	0.909090909090909	0.666666666666667	1
1	1	1	1	1	1	1	1	1	1	1	1
0.909090909090909	0.933333333333333	0.958333333333333	1	1	1	0.909090909090909	0.8	1	0.909090909090909	1	0.875
0.818181818181818	0.822222222222222	0.916666666666667	0.818181818181818	1	0.75	0.909090909090909	0.8	1	0.909090909090909	0.666666666666667	1
0.909090909090909	0.888888888888889	0.944444444444445	1	1	1	0.909090909090909	1	0.833333333333333	0.909090909090909	0.666666666666667	1
0.818181818181818	0.822222222222222	0.916666666666667	0.818181818181818	1	0.75	0.909090909090909	0.8	1	0.909090909090909	0.666666666666667	1
1	1	1	1	1	1	1	1	1	1	1	1
0.909090909090909	0.888888888888889	0.944444444444445	1	1	1	0.909090909090909	1	0.833333333333333	0.909090909090909	0.666666666666667	1
0.818181818181818	0.777777777777778	0.888888888888889	0.909090909090909	0.666666666666667	1	0.818181818181818	1	0.666666666666667	0.909090909090909	0.666666666666667	1
1	1	1	1	1	1	1	1	1	1	1	1
0.909090909090909	0.888888888888889	0.944444444444445	0.909090909090909	0.666666666666667	1	0.909090909090909	1	0.833333333333333	1	1	1
0.818181818181818	0.822222222222222	0.902777777777778	0.909090909090909	1	0.875	0.818181818181818	0.8	0.833333333333333	0.909090909090909	0.666666666666667	1
0.909090909090909	0.888888888888889	0.944444444444445	0.909090909090909	0.666666666666667	1	0.909090909090909	1	0.833333333333333	1	1	1
0.909090909090909	0.888888888888889	0.958333333333333	0.909090909090909	1	0.875	1	1	1	0.909090909090909	0.666666666666667	1
0.818181818181818	0.822222222222222	0.902777777777778	0.909090909090909	0.666666666666667	1	0.818181818181818	0.8	0.833333333333333	0.909090909090909	1	0.875
0.818181818181818	0.777777777777778	0.888888888888889	0.909090909090909	0.666666666666667	1	0.818181818181818	1	0.666666666666667	0.909090909090909	0.666666666666667	1
0.909090909090909	0.888888888888889	0.944444444444445	1	1	1	0.909090909090909	1	0.833333333333333	0.909090909090909	0.666666666666667	1
0.818181818181818	0.777777777777778	0.888888888888889	0.909090909090909	0.666666666666667	1	0.818181818181818	1	0.666666666666667	0.909090909090909	0.666666666666667	1
0.909090909090909	0.933333333333333	0.958333333333333	1	1	1	0.909090909090909	0.8	1	0.909090909090909	1	0.875
0.909090909090909	0.888888888888889	0.944444444444445	0.909090909090909	0.666666666666667	1	0.909090909090909	1	0.833333333333333	1	1	1
0.909090909090909	0.888888888888889	0.944444444444445	0.909090909090909	0.666666666666667	1	0.909090909090909	1	0.833333333333333	1	1	1
0.909090909090909	0.888888888888889	0.958333333333333	0.909090909090909	1	0.875	1	1	1	0.909090909090909	0.666666666666667	1
0.909090909090909	0.888888888888889	0.944444444444445	0.909090909090909	0.666666666666667	1	0.909090909090909	1	0.833333333333333	1	1	1
0.818181818181818	0.822222222222222	0.902777777777778	0.909090909090909	0.666666666666667	1	0.818181818181818	0.8	0.833333333333333	0.909090909090909	1	0.875
0.909090909090909	0.888888888888889	0.944444444444445	0.909090909090909	0.666666666666667	1	0.909090909090909	1	0.833333333333333	1	1	1
1	1	1	1	1	1	1	1	1	1	1	1
1	1	1	1	1	1	1	1	1	1	1	1
0.818181818181818	0.777777777777778	0.888888888888889	0.909090909090909	0.666666666666667	1	0.818181818181818	1	0.666666666666667	0.909090909090909	0.666666666666667	1
0.818181818181818	0.822222222222222	0.902777777777778	1	1	1	0.818181818181818	0.8	0.833333333333333	0.818181818181818	0.666666666666667	0.875
1	1	1	1	1	1	1	1	1	1	1	1
0.909090909090909	0.888888888888889	0.958333333333333	0.909090909090909	0.666666666666667	1	1	1	1	0.909090909090909	1	0.875
0.818181818181818	0.777777777777778	0.888888888888889	0.909090909090909	0.666666666666667	1	0.818181818181818	1	0.666666666666667	0.909090909090909	0.666666666666667	1
0.909090909090909	0.888888888888889	0.944444444444445	0.909090909090909	0.666666666666667	1	0.909090909090909	1	0.833333333333333	1	1	1
0.727272727272727	0.666666666666667	0.861111111111111	0.818181818181818	1	0.75	0.909090909090909	1	0.833333333333333	0.727272727272727	0	1
0.909090909090909	0.888888888888889	0.944444444444445	1	1	1	0.909090909090909	1	0.833333333333333	0.909090909090909	0.666666666666667	1
0.909090909090909	0.888888888888889	0.944444444444445	0.909090909090909	0.666666666666667	1	0.909090909090909	1	0.833333333333333	1	1	1
0.727272727272727	0.755555555555556	0.861111111111111	1	1	1	0.727272727272727	0.6	0.833333333333333	0.727272727272727	0.666666666666667	0.75
1	1	1	1	1	1	1	1	1	1	1	1
0.909090909090909	0.888888888888889	0.944444444444445	0.909090909090909	0.666666666666667	1	0.909090909090909	1	0.833333333333333	1	1	1
0.818181818181818	0.866666666666667	0.916666666666667	1	1	1	0.818181818181818	0.6	1	0.818181818181818	1	0.75
0.818181818181818	0.777777777777778	0.888888888888889	0.909090909090909	0.666666666666667	1	0.818181818181818	1	0.666666666666667	0.909090909090909	0.666666666666667	1
0.909090909090909	0.933333333333333	0.958333333333333	0.909090909090909	1	0.875	0.909090909090909	0.8	1	1	1	1
0.909090909090909	0.888888888888889	0.944444444444445	0.909090909090909	0.666666666666667	1	0.909090909090909	1	0.833333333333333	1	1	1
0.727272727272727	0.8	0.875	0.727272727272727	1	0.625	0.727272727272727	0.4	1	1	1	1
0.909090909090909	0.888888888888889	0.944444444444445	1	1	1	0.909090909090909	1	0.833333333333333	0.909090909090909	0.666666666666667	1
0.818181818181818	0.822222222222222	0.902777777777778	1	1	1	0.818181818181818	0.8	0.833333333333333	0.818181818181818	0.666666666666667	0.875
0.818181818181818	0.822222222222222	0.902777777777778	1	1	1	0.818181818181818	0.8	0.833333333333333	0.818181818181818	0.666666666666667	0.875
0.909090909090909	0.888888888888889	0.944444444444445	0.909090909090909	0.666666666666667	1	0.909090909090909	1	0.833333333333333	1	1	1
0.909090909090909	0.888888888888889	0.944444444444445	0.909090909090909	0.666666666666667	1	0.909090909090909	1	0.833333333333333	1	1	1
0.909090909090909	0.933333333333333	0.958333333333333	0.909090909090909	1	0.875	0.909090909090909	0.8	1	1	1	1
0.545454545454545	0.622222222222222	0.777777777777778	0.636363636363636	1	0.5	0.545454545454545	0.2	0.833333333333333	0.909090909090909	0.666666666666667	1
0.909090909090909	0.933333333333333	0.958333333333333	0.909090909090909	1	0.875	0.909090909090909	0.8	1	1	1	1
0.818181818181818	0.822222222222222	0.902777777777778	0.909090909090909	0.666666666666667	1	0.818181818181818	0.8	0.833333333333333	0.909090909090909	1	0.875
0.909090909090909	0.888888888888889	0.944444444444445	0.909090909090909	0.666666666666667	1	0.909090909090909	1	0.833333333333333	1	1	1
0.727272727272727	0.666666666666667	0.833333333333333	0.818181818181818	0.333333333333333	1	0.727272727272727	1	0.5	0.909090909090909	0.666666666666667	1
0.727272727272727	0.755555555555556	0.875	0.727272727272727	1	0.625	0.818181818181818	0.6	1	0.909090909090909	0.666666666666667	1
0.909090909090909	0.888888888888889	0.944444444444445	0.909090909090909	0.666666666666667	1	0.909090909090909	1	0.833333333333333	1	1	1
0.909090909090909	0.933333333333333	0.958333333333333	0.909090909090909	1	0.875	0.909090909090909	0.8	1	1	1	1
0.636363636363636	0.644444444444444	0.805555555555555	0.909090909090909	0.666666666666667	1	0.636363636363636	0.6	0.666666666666667	0.727272727272727	0.666666666666667	0.75
0.727272727272727	0.711111111111111	0.861111111111111	0.727272727272727	0.666666666666667	0.75	0.818181818181818	0.8	0.833333333333333	0.909090909090909	0.666666666666667	1
0.909090909090909	0.888888888888889	0.944444444444445	0.909090909090909	0.666666666666667	1	0.909090909090909	1	0.833333333333333	1	1	1
0.909090909090909	0.888888888888889	0.944444444444445	1	1	1	0.909090909090909	1	0.833333333333333	0.909090909090909	0.666666666666667	1
0.909090909090909	0.888888888888889	0.944444444444445	0.909090909090909	0.666666666666667	1	0.909090909090909	1	0.833333333333333	1	1	1
0.818181818181818	0.777777777777778	0.888888888888889	0.909090909090909	0.666666666666667	1	0.818181818181818	1	0.666666666666667	0.909090909090909	0.666666666666667	1
1	1	1	1	1	1	1	1	1	1	1	1
0.909090909090909	0.888888888888889	0.944444444444445	1	1	1	0.909090909090909	1	0.833333333333333	0.909090909090909	0.666666666666667	1
0.727272727272727	0.755555555555556	0.861111111111111	1	1	1	0.727272727272727	0.6	0.833333333333333	0.727272727272727	0.666666666666667	0.75
0.818181818181818	0.822222222222222	0.916666666666667	0.818181818181818	1	0.75	0.909090909090909	0.8	1	0.909090909090909	0.666666666666667	1
0.818181818181818	0.822222222222222	0.902777777777778	0.909090909090909	0.666666666666667	1	0.818181818181818	0.8	0.833333333333333	0.909090909090909	1	0.875
0.818181818181818	0.822222222222222	0.902777777777778	0.909090909090909	1	0.875	0.818181818181818	0.8	0.833333333333333	0.909090909090909	0.666666666666667	1
1	1	1	1	1	1	1	1	1	1	1	1
0.909090909090909	0.888888888888889	0.944444444444445	1	1	1	0.909090909090909	1	0.833333333333333	0.909090909090909	0.666666666666667	1
0.909090909090909	0.888888888888889	0.944444444444445	0.909090909090909	0.666666666666667	1	0.909090909090909	1	0.833333333333333	1	1	1
0.818181818181818	0.777777777777778	0.888888888888889	0.909090909090909	0.666666666666667	1	0.818181818181818	1	0.666666666666667	0.909090909090909	0.666666666666667	1
0.909090909090909	0.933333333333333	0.958333333333333	1	1	1	0.909090909090909	0.8	1	0.909090909090909	1	0.875
0.909090909090909	0.933333333333333	0.958333333333333	0.909090909090909	1	0.875	0.909090909090909	0.8	1	1	1	1
0.818181818181818	0.777777777777778	0.888888888888889	0.909090909090909	0.666666666666667	1	0.818181818181818	1	0.666666666666667	0.909090909090909	0.666666666666667	1
1	1	1	1	1	1	1	1	1	1	1	1
0.909090909090909	0.888888888888889	0.944444444444445	1	1	1	0.909090909090909	1	0.833333333333333	0.909090909090909	0.666666666666667	1
1	1	1	1	1	1	1	1	1	1	1	1
0.909090909090909	0.888888888888889	0.944444444444445	0.909090909090909	0.666666666666667	1	0.909090909090909	1	0.833333333333333	1	1	1
0.909090909090909	0.888888888888889	0.944444444444445	1	1	1	0.909090909090909	1	0.833333333333333	0.909090909090909	0.666666666666667	1
0.818181818181818	0.866666666666667	0.916666666666667	0.818181818181818	1	0.75	0.818181818181818	0.6	1	1	1	1
0.909090909090909	0.888888888888889	0.944444444444445	1	1	1	0.909090909090909	1	0.833333333333333	0.909090909090909	0.666666666666667	1
0.909090909090909	0.888888888888889	0.944444444444445	1	1	1	0.909090909090909	1	0.833333333333333	0.909090909090909	0.666666666666667	1
0.909090909090909	0.888888888888889	0.944444444444445	1	1	1	0.909090909090909	1	0.833333333333333	0.909090909090909	0.666666666666667	1
1	1	1	1	1	1	1	1	1	1	1	1
1	1	1	1	1	1	1	1	1	1	1	1
0.818181818181818	0.866666666666667	0.916666666666667	1	1	1	0.818181818181818	0.6	1	0.818181818181818	1	0.75
0.909090909090909	0.933333333333333	0.958333333333333	0.909090909090909	1	0.875	0.909090909090909	0.8	1	1	1	1
0.909090909090909	0.888888888888889	0.944444444444445	0.909090909090909	0.666666666666667	1	0.909090909090909	1	0.833333333333333	1	1	1
0.909090909090909	0.888888888888889	0.944444444444445	1	1	1	0.909090909090909	1	0.833333333333333	0.909090909090909	0.666666666666667	1
0.909090909090909	0.933333333333333	0.958333333333333	0.909090909090909	1	0.875	0.909090909090909	0.8	1	1	1	1
0.818181818181818	0.822222222222222	0.902777777777778	0.909090909090909	0.666666666666667	1	0.818181818181818	0.8	0.833333333333333	0.909090909090909	1	0.875
0.818181818181818	0.777777777777778	0.888888888888889	0.909090909090909	0.666666666666667	1	0.818181818181818	1	0.666666666666667	0.909090909090909	0.666666666666667	1
0.909090909090909	0.933333333333333	0.958333333333333	0.909090909090909	1	0.875	0.909090909090909	0.8	1	1	1	1
1	1	1	1	1	1	1	1	1	1	1	1
0.727272727272727	0.666666666666667	0.861111111111111	0.727272727272727	0.666666666666667	0.75	0.909090909090909	1	0.833333333333333	0.818181818181818	0.333333333333333	1
0.909090909090909	0.888888888888889	0.958333333333333	0.909090909090909	1	0.875	1	1	1	0.909090909090909	0.666666666666667	1
0.909090909090909	0.888888888888889	0.944444444444445	0.909090909090909	0.666666666666667	1	0.909090909090909	1	0.833333333333333	1	1	1
0.909090909090909	0.888888888888889	0.944444444444445	1	1	1	0.909090909090909	1	0.833333333333333	0.909090909090909	0.666666666666667	1
0.636363636363636	0.733333333333333	0.833333333333333	1	1	1	0.636363636363636	0.2	1	0.636363636363636	1	0.5
0.909090909090909	0.933333333333333	0.958333333333333	0.909090909090909	1	0.875	0.909090909090909	0.8	1	1	1	1
0.909090909090909	0.888888888888889	0.944444444444445	0.909090909090909	0.666666666666667	1	0.909090909090909	1	0.833333333333333	1	1	1
0.909090909090909	0.933333333333333	0.958333333333333	1	1	1	0.909090909090909	0.8	1	0.909090909090909	1	0.875
1	1	1	1	1	1	1	1	1	1	1	1
0.818181818181818	0.822222222222222	0.916666666666667	0.818181818181818	1	0.75	0.909090909090909	0.8	1	0.909090909090909	0.666666666666667	1
0.818181818181818	0.822222222222222	0.902777777777778	0.909090909090909	0.666666666666667	1	0.818181818181818	0.8	0.833333333333333	0.909090909090909	1	0.875
1	1	1	1	1	1	1	1	1	1	1	1
0.909090909090909	0.888888888888889	0.944444444444445	1	1	1	0.909090909090909	1	0.833333333333333	0.909090909090909	0.666666666666667	1
0.909090909090909	0.933333333333333	0.958333333333333	0.909090909090909	1	0.875	0.909090909090909	0.8	1	1	1	1
0.727272727272727	0.8	0.875	0.727272727272727	1	0.625	0.727272727272727	0.4	1	1	1	1
0.909090909090909	0.888888888888889	0.958333333333333	0.909090909090909	0.666666666666667	1	1	1	1	0.909090909090909	1	0.875
0.909090909090909	0.888888888888889	0.944444444444445	0.909090909090909	0.666666666666667	1	0.909090909090909	1	0.833333333333333	1	1	1
0.727272727272727	0.755555555555556	0.861111111111111	0.909090909090909	0.666666666666667	1	0.727272727272727	0.6	0.833333333333333	0.818181818181818	1	0.75
1	1	1	1	1	1	1	1	1	1	1	1
0.818181818181818	0.822222222222222	0.902777777777778	1	1	1	0.818181818181818	0.8	0.833333333333333	0.818181818181818	0.666666666666667	0.875
0.909090909090909	0.888888888888889	0.958333333333333	0.909090909090909	1	0.875	1	1	1	0.909090909090909	0.666666666666667	1
0.818181818181818	0.777777777777778	0.902777777777778	0.909090909090909	0.666666666666667	1	0.909090909090909	1	0.833333333333333	0.818181818181818	0.666666666666667	0.875
0.909090909090909	0.933333333333333	0.958333333333333	0.909090909090909	1	0.875	0.909090909090909	0.8	1	1	1	1
0.818181818181818	0.822222222222222	0.902777777777778	0.909090909090909	0.666666666666667	1	0.818181818181818	0.8	0.833333333333333	0.909090909090909	1	0.875
0.818181818181818	0.822222222222222	0.916666666666667	0.818181818181818	1	0.75	0.909090909090909	0.8	1	0.909090909090909	0.666666666666667	1
0.909090909090909	0.888888888888889	0.958333333333333	0.909090909090909	1	0.875	1	1	1	0.909090909090909	0.666666666666667	1
0.818181818181818	0.822222222222222	0.916666666666667	0.818181818181818	1	0.75	0.909090909090909	0.8	1	0.909090909090909	0.666666666666667	1
0.818181818181818	0.822222222222222	0.902777777777778	0.909090909090909	0.666666666666667	1	0.818181818181818	0.8	0.833333333333333	0.909090909090909	1	0.875
0.909090909090909	0.888888888888889	0.944444444444445	0.909090909090909	0.666666666666667	1	0.909090909090909	1	0.833333333333333	1	1	1
1	1	1	1	1	1	1	1	1	1	1	1
0.909090909090909	0.933333333333333	0.958333333333333	0.909090909090909	1	0.875	0.909090909090909	0.8	1	1	1	1
0.818181818181818	0.866666666666667	0.916666666666667	0.818181818181818	1	0.75	0.818181818181818	0.6	1	1	1	1
0.909090909090909	0.933333333333333	0.958333333333333	1	1	1	0.909090909090909	0.8	1	0.909090909090909	1	0.875
0.909090909090909	0.933333333333333	0.958333333333333	0.909090909090909	1	0.875	0.909090909090909	0.8	1	1	1	1
1	1	1	1	1	1	1	1	1	1	1	1
0.818181818181818	0.822222222222222	0.916666666666667	0.818181818181818	1	0.75	0.909090909090909	0.8	1	0.909090909090909	0.666666666666667	1
0.909090909090909	0.888888888888889	0.944444444444445	0.909090909090909	0.666666666666667	1	0.909090909090909	1	0.833333333333333	1	1	1
1	1	1	1	1	1	1	1	1	1	1	1
0.727272727272727	0.8	0.875	0.727272727272727	1	0.625	0.727272727272727	0.4	1	1	1	1
0.909090909090909	0.888888888888889	0.944444444444445	0.909090909090909	0.666666666666667	1	0.909090909090909	1	0.833333333333333	1	1	1
0.818181818181818	0.777777777777778	0.888888888888889	0.909090909090909	0.666666666666667	1	0.818181818181818	1	0.666666666666667	0.909090909090909	0.666666666666667	1
0.818181818181818	0.822222222222222	0.902777777777778	1	1	1	0.818181818181818	0.8	0.833333333333333	0.818181818181818	0.666666666666667	0.875
0.909090909090909	0.933333333333333	0.958333333333333	0.909090909090909	1	0.875	0.909090909090909	0.8	1	1	1	1
0.818181818181818	0.822222222222222	0.916666666666667	0.909090909090909	1	0.875	0.909090909090909	0.8	1	0.818181818181818	0.666666666666667	0.875
0.909090909090909	0.888888888888889	0.944444444444445	1	1	1	0.909090909090909	1	0.833333333333333	0.909090909090909	0.666666666666667	1
0.818181818181818	0.777777777777778	0.888888888888889	0.909090909090909	0.666666666666667	1	0.818181818181818	1	0.666666666666667	0.909090909090909	0.666666666666667	1
0.818181818181818	0.777777777777778	0.888888888888889	0.909090909090909	0.666666666666667	1	0.818181818181818	1	0.666666666666667	0.909090909090909	0.666666666666667	1
0.909090909090909	0.888888888888889	0.944444444444445	0.909090909090909	0.666666666666667	1	0.909090909090909	1	0.833333333333333	1	1	1
0.909090909090909	0.933333333333333	0.958333333333333	0.909090909090909	1	0.875	0.909090909090909	0.8	1	1	1	1
0.909090909090909	0.888888888888889	0.944444444444445	1	1	1	0.909090909090909	1	0.833333333333333	0.909090909090909	0.666666666666667	1
0.727272727272727	0.755555555555556	0.861111111111111	0.727272727272727	0.666666666666667	0.75	0.727272727272727	0.6	0.833333333333333	1	1	1
0.818181818181818	0.777777777777778	0.888888888888889	0.909090909090909	0.666666666666667	1	0.818181818181818	1	0.666666666666667	0.909090909090909	0.666666666666667	1
0.909090909090909	0.888888888888889	0.944444444444445	1	1	1	0.909090909090909	1	0.833333333333333	0.909090909090909	0.666666666666667	1
0.727272727272727	0.8	0.875	0.727272727272727	1	0.625	0.727272727272727	0.4	1	1	1	1
0.909090909090909	0.888888888888889	0.944444444444445	1	1	1	0.909090909090909	1	0.833333333333333	0.909090909090909	0.666666666666667	1
0.727272727272727	0.711111111111111	0.875	0.727272727272727	1	0.625	0.909090909090909	0.8	1	0.818181818181818	0.333333333333333	1
0.818181818181818	0.777777777777778	0.888888888888889	0.909090909090909	0.666666666666667	1	0.818181818181818	1	0.666666666666667	0.909090909090909	0.666666666666667	1
0.818181818181818	0.822222222222222	0.916666666666667	0.818181818181818	1	0.75	0.909090909090909	0.8	1	0.909090909090909	0.666666666666667	1
0.909090909090909	0.888888888888889	0.944444444444445	0.909090909090909	0.666666666666667	1	0.909090909090909	1	0.833333333333333	1	1	1
0.818181818181818	0.822222222222222	0.902777777777778	0.909090909090909	0.666666666666667	1	0.818181818181818	0.8	0.833333333333333	0.909090909090909	1	0.875
0.909090909090909	0.888888888888889	0.944444444444445	0.909090909090909	0.666666666666667	1	0.909090909090909	1	0.833333333333333	1	1	1
0.818181818181818	0.777777777777778	0.888888888888889	0.909090909090909	0.666666666666667	1	0.818181818181818	1	0.666666666666667	0.909090909090909	0.666666666666667	1
1	1	1	1	1	1	1	1	1	1	1	1
0.818181818181818	0.822222222222222	0.902777777777778	1	1	1	0.818181818181818	0.8	0.833333333333333	0.818181818181818	0.666666666666667	0.875
0.818181818181818	0.777777777777778	0.888888888888889	0.909090909090909	0.666666666666667	1	0.818181818181818	1	0.666666666666667	0.909090909090909	0.666666666666667	1
0.909090909090909	0.933333333333333	0.958333333333333	0.909090909090909	1	0.875	0.909090909090909	0.8	1	1	1	1
1	1	1	1	1	1	1	1	1	1	1	1
0.909090909090909	0.933333333333333	0.958333333333333	0.909090909090909	1	0.875	0.909090909090909	0.8	1	1	1	1
0.909090909090909	0.933333333333333	0.958333333333333	0.909090909090909	1	0.875	0.909090909090909	0.8	1	1	1	1
0.909090909090909	0.933333333333333	0.958333333333333	0.909090909090909	1	0.875	0.909090909090909	0.8	1	1	1	1
0.909090909090909	0.888888888888889	0.944444444444445	1	1	1	0.909090909090909	1	0.833333333333333	0.909090909090909	0.666666666666667	1
0.909090909090909	0.888888888888889	0.944444444444445	0.909090909090909	0.666666666666667	1	0.909090909090909	1	0.833333333333333	1	1	1
0.909090909090909	0.888888888888889	0.944444444444445	0.909090909090909	0.666666666666667	1	0.909090909090909	1	0.833333333333333	1	1	1
0.818181818181818	0.822222222222222	0.902777777777778	0.909090909090909	1	0.875	0.818181818181818	0.8	0.833333333333333	0.909090909090909	0.666666666666667	1
0.818181818181818	0.866666666666667	0.916666666666667	0.818181818181818	1	0.75	0.818181818181818	0.6	1	1	1	1
0.909090909090909	0.888888888888889	0.944444444444445	0.909090909090909	0.666666666666667	1	0.909090909090909	1	0.833333333333333	1	1	1
0.909090909090909	0.933333333333333	0.958333333333333	0.909090909090909	1	0.875	0.909090909090909	0.8	1	1	1	1
1	1	1	1	1	1	1	1	1	1	1	1
0.818181818181818	0.777777777777778	0.888888888888889	0.909090909090909	0.666666666666667	1	0.818181818181818	1	0.666666666666667	0.909090909090909	0.666666666666667	1
0.909090909090909	0.888888888888889	0.958333333333333	0.909090909090909	1	0.875	1	1	1	0.909090909090909	0.666666666666667	1
0.636363636363636	0.6	0.819444444444445	0.727272727272727	0.666666666666667	0.75	0.818181818181818	0.8	0.833333333333333	0.727272727272727	0.333333333333333	0.875
0.818181818181818	0.822222222222222	0.916666666666667	0.818181818181818	1	0.75	0.909090909090909	0.8	1	0.909090909090909	0.666666666666667	1
0.818181818181818	0.777777777777778	0.888888888888889	0.909090909090909	0.666666666666667	1	0.818181818181818	1	0.666666666666667	0.909090909090909	0.666666666666667	1
0.818181818181818	0.822222222222222	0.916666666666667	0.818181818181818	1	0.75	0.909090909090909	0.8	1	0.909090909090909	0.666666666666667	1
0.545454545454545	0.622222222222222	0.777777777777778	0.636363636363636	1	0.5	0.545454545454545	0.2	0.833333333333333	0.909090909090909	0.666666666666667	1
0.818181818181818	0.822222222222222	0.902777777777778	0.909090909090909	1	0.875	0.818181818181818	0.8	0.833333333333333	0.909090909090909	0.666666666666667	1
0.909090909090909	0.888888888888889	0.944444444444445	0.909090909090909	0.666666666666667	1	0.909090909090909	1	0.833333333333333	1	1	1
1	1	1	1	1	1	1	1	1	1	1	1
1	1	1	1	1	1	1	1	1	1	1	1
0.636363636363636	0.733333333333333	0.833333333333333	1	1	1	0.636363636363636	0.2	1	0.636363636363636	1	0.5
1	1	1	1	1	1	1	1	1	1	1	1
0.818181818181818	0.822222222222222	0.916666666666667	0.818181818181818	1	0.75	0.909090909090909	0.8	1	0.909090909090909	0.666666666666667	1
0.818181818181818	0.777777777777778	0.888888888888889	0.909090909090909	0.666666666666667	1	0.818181818181818	1	0.666666666666667	0.909090909090909	0.666666666666667	1
0.909090909090909	0.888888888888889	0.944444444444445	0.909090909090909	0.666666666666667	1	0.909090909090909	1	0.833333333333333	1	1	1
0.909090909090909	0.933333333333333	0.958333333333333	0.909090909090909	1	0.875	0.909090909090909	0.8	1	1	1	1
0.818181818181818	0.777777777777778	0.888888888888889	0.909090909090909	0.666666666666667	1	0.818181818181818	1	0.666666666666667	0.909090909090909	0.666666666666667	1
0.909090909090909	0.888888888888889	0.944444444444445	0.909090909090909	0.666666666666667	1	0.909090909090909	1	0.833333333333333	1	1	1
0.636363636363636	0.644444444444444	0.805555555555555	0.909090909090909	0.666666666666667	1	0.636363636363636	0.6	0.666666666666667	0.727272727272727	0.666666666666667	0.75
0.909090909090909	0.933333333333333	0.958333333333333	0.909090909090909	1	0.875	0.909090909090909	0.8	1	1	1	1
1	1	1	1	1	1	1	1	1	1	1	1
1	1	1	1	1	1	1	1	1	1	1	1
0.909090909090909	0.933333333333333	0.958333333333333	0.909090909090909	1	0.875	0.909090909090909	0.8	1	1	1	1
0.909090909090909	0.888888888888889	0.944444444444445	0.909090909090909	0.666666666666667	1	0.909090909090909	1	0.833333333333333	1	1	1
0.454545454545455	0.511111111111111	0.75	0.818181818181818	1	0.75	0.636363636363636	0.2	1	0.454545454545455	0.333333333333333	0.5
0.909090909090909	0.933333333333333	0.958333333333333	0.909090909090909	1	0.875	0.909090909090909	0.8	1	1	1	1
0.909090909090909	0.888888888888889	0.944444444444445	1	1	1	0.909090909090909	1	0.833333333333333	0.909090909090909	0.666666666666667	1
0.909090909090909	0.888888888888889	0.944444444444445	0.909090909090909	0.666666666666667	1	0.909090909090909	1	0.833333333333333	1	1	1
1	1	1	1	1	1	1	1	1	1	1	1
0.909090909090909	0.888888888888889	0.944444444444445	0.909090909090909	0.666666666666667	1	0.909090909090909	1	0.833333333333333	1	1	1
1	1	1	1	1	1	1	1	1	1	1	1
0.909090909090909	0.888888888888889	0.944444444444445	0.909090909090909	0.666666666666667	1	0.909090909090909	1	0.833333333333333	1	1	1
0.909090909090909	0.888888888888889	0.944444444444445	0.909090909090909	0.666666666666667	1	0.909090909090909	1	0.833333333333333	1	1	1
1	1	1	1	1	1	1	1	1	1	1	1
0.818181818181818	0.822222222222222	0.902777777777778	0.909090909090909	0.666666666666667	1	0.818181818181818	0.8	0.833333333333333	0.909090909090909	1	0.875
0.909090909090909	0.933333333333333	0.958333333333333	0.909090909090909	1	0.875	0.909090909090909	0.8	1	1	1	1
0.909090909090909	0.888888888888889	0.944444444444445	1	1	1	0.909090909090909	1	0.833333333333333	0.909090909090909	0.666666666666667	1
1	1	1	1	1	1	1	1	1	1	1	1
0.909090909090909	0.933333333333333	0.958333333333333	1	1	1	0.909090909090909	0.8	1	0.909090909090909	1	0.875
0.818181818181818	0.777777777777778	0.888888888888889	0.909090909090909	0.666666666666667	1	0.818181818181818	1	0.666666666666667	0.909090909090909	0.666666666666667	1
1	1	1	1	1	1	1	1	1	1	1	1
0.909090909090909	0.888888888888889	0.944444444444445	0.909090909090909	0.666666666666667	1	0.909090909090909	1	0.833333333333333	1	1	1
0.909090909090909	0.888888888888889	0.958333333333333	0.909090909090909	1	0.875	1	1	1	0.909090909090909	0.666666666666667	1
0.818181818181818	0.777777777777778	0.888888888888889	0.909090909090909	0.666666666666667	1	0.818181818181818	1	0.666666666666667	0.909090909090909	0.666666666666667	1
0.636363636363636	0.644444444444444	0.819444444444445	0.636363636363636	0.666666666666667	0.625	0.727272727272727	0.6	0.833333333333333	0.909090909090909	0.666666666666667	1
0.909090909090909	0.888888888888889	0.944444444444445	1	1	1	0.909090909090909	1	0.833333333333333	0.909090909090909	0.666666666666667	1
1	1	1	1	1	1	1	1	1	1	1	1
0.818181818181818	0.822222222222222	0.902777777777778	0.909090909090909	0.666666666666667	1	0.818181818181818	0.8	0.833333333333333	0.909090909090909	1	0.875
0.818181818181818	0.822222222222222	0.902777777777778	0.909090909090909	0.666666666666667	1	0.818181818181818	0.8	0.833333333333333	0.909090909090909	1	0.875
0.909090909090909	0.888888888888889	0.944444444444445	0.909090909090909	0.666666666666667	1	0.909090909090909	1	0.833333333333333	1	1	1
0.818181818181818	0.822222222222222	0.916666666666667	0.818181818181818	1	0.75	0.909090909090909	0.8	1	0.909090909090909	0.666666666666667	1
0.909090909090909	0.888888888888889	0.944444444444445	1	1	1	0.909090909090909	1	0.833333333333333	0.909090909090909	0.666666666666667	1
0.909090909090909	0.933333333333333	0.958333333333333	1	1	1	0.909090909090909	0.8	1	0.909090909090909	1	0.875
0.818181818181818	0.822222222222222	0.902777777777778	0.909090909090909	0.666666666666667	1	0.818181818181818	0.8	0.833333333333333	0.909090909090909	1	0.875
1	1	1	1	1	1	1	1	1	1	1	1
0.818181818181818	0.777777777777778	0.888888888888889	0.909090909090909	0.666666666666667	1	0.818181818181818	1	0.666666666666667	0.909090909090909	0.666666666666667	1
0.909090909090909	0.888888888888889	0.944444444444445	1	1	1	0.909090909090909	1	0.833333333333333	0.909090909090909	0.666666666666667	1
1	1	1	1	1	1	1	1	1	1	1	1
0.909090909090909	0.888888888888889	0.958333333333333	0.909090909090909	1	0.875	1	1	1	0.909090909090909	0.666666666666667	1
0.909090909090909	0.933333333333333	0.958333333333333	0.909090909090909	1	0.875	0.909090909090909	0.8	1	1	1	1
0.727272727272727	0.8	0.875	0.727272727272727	1	0.625	0.727272727272727	0.4	1	1	1	1
0.909090909090909	0.888888888888889	0.958333333333333	0.909090909090909	0.666666666666667	1	1	1	1	0.909090909090909	1	0.875
0.727272727272727	0.755555555555556	0.861111111111111	0.909090909090909	0.666666666666667	1	0.727272727272727	0.6	0.833333333333333	0.818181818181818	1	0.75
0.818181818181818	0.777777777777778	0.902777777777778	0.818181818181818	0.666666666666667	0.875	0.909090909090909	1	0.833333333333333	0.909090909090909	0.666666666666667	1
0.818181818181818	0.866666666666667	0.916666666666667	0.909090909090909	1	0.875	0.818181818181818	0.6	1	0.909090909090909	1	0.875
0.909090909090909	0.888888888888889	0.958333333333333	0.909090909090909	1	0.875	1	1	1	0.909090909090909	0.666666666666667	1
0.909090909090909	0.888888888888889	0.944444444444445	0.909090909090909	0.666666666666667	1	0.909090909090909	1	0.833333333333333	1	1	1
0.909090909090909	0.933333333333333	0.958333333333333	0.909090909090909	1	0.875	0.909090909090909	0.8	1	1	1	1
0.727272727272727	0.8	0.875	0.727272727272727	1	0.625	0.727272727272727	0.4	1	1	1	1
0.909090909090909	0.933333333333333	0.958333333333333	1	1	1	0.909090909090909	0.8	1	0.909090909090909	1	0.875
0.909090909090909	0.888888888888889	0.944444444444445	0.909090909090909	0.666666666666667	1	0.909090909090909	1	0.833333333333333	1	1	1
0.909090909090909	0.933333333333333	0.958333333333333	0.909090909090909	1	0.875	0.909090909090909	0.8	1	1	1	1
1	1	1	1	1	1	1	1	1	1	1	1
0.727272727272727	0.666666666666667	0.861111111111111	0.727272727272727	0.666666666666667	0.75	0.909090909090909	1	0.833333333333333	0.818181818181818	0.333333333333333	1
0.727272727272727	0.755555555555556	0.861111111111111	0.909090909090909	0.666666666666667	1	0.727272727272727	0.6	0.833333333333333	0.818181818181818	1	0.75
0.818181818181818	0.822222222222222	0.902777777777778	0.818181818181818	0.666666666666667	0.875	0.818181818181818	0.8	0.833333333333333	1	1	1
0.909090909090909	0.888888888888889	0.944444444444445	0.909090909090909	0.666666666666667	1	0.909090909090909	1	0.833333333333333	1	1	1
0.909090909090909	0.888888888888889	0.944444444444445	0.909090909090909	0.666666666666667	1	0.909090909090909	1	0.833333333333333	1	1	1
0.909090909090909	0.888888888888889	0.958333333333333	0.909090909090909	1	0.875	1	1	1	0.909090909090909	0.666666666666667	1
1	1	1	1	1	1	1	1	1	1	1	1
0.909090909090909	0.933333333333333	0.958333333333333	0.909090909090909	1	0.875	0.909090909090909	0.8	1	1	1	1
0.909090909090909	0.888888888888889	0.958333333333333	0.909090909090909	1	0.875	1	1	1	0.909090909090909	0.666666666666667	1
0.727272727272727	0.755555555555556	0.875	0.727272727272727	1	0.625	0.818181818181818	0.6	1	0.909090909090909	0.666666666666667	1
0.909090909090909	0.933333333333333	0.958333333333333	0.909090909090909	1	0.875	0.909090909090909	0.8	1	1	1	1
0.909090909090909	0.888888888888889	0.944444444444445	0.909090909090909	0.666666666666667	1	0.909090909090909	1	0.833333333333333	1	1	1
0.818181818181818	0.866666666666667	0.916666666666667	0.818181818181818	1	0.75	0.818181818181818	0.6	1	1	1	1
0.818181818181818	0.822222222222222	0.902777777777778	0.909090909090909	0.666666666666667	1	0.818181818181818	0.8	0.833333333333333	0.909090909090909	1	0.875
0.818181818181818	0.777777777777778	0.888888888888889	0.909090909090909	0.666666666666667	1	0.818181818181818	1	0.666666666666667	0.909090909090909	0.666666666666667	1
0.818181818181818	0.777777777777778	0.888888888888889	0.909090909090909	0.666666666666667	1	0.818181818181818	1	0.666666666666667	0.909090909090909	0.666666666666667	1
0.545454545454545	0.622222222222222	0.791666666666667	0.545454545454545	1	0.375	0.636363636363636	0.2	1	0.909090909090909	0.666666666666667	1
0.909090909090909	0.888888888888889	0.958333333333333	0.909090909090909	1	0.875	1	1	1	0.909090909090909	0.666666666666667	1
0.818181818181818	0.822222222222222	0.916666666666667	0.818181818181818	1	0.75	0.909090909090909	0.8	1	0.909090909090909	0.666666666666667	1
0.818181818181818	0.822222222222222	0.916666666666667	0.909090909090909	1	0.875	0.909090909090909	0.8	1	0.818181818181818	0.666666666666667	0.875
0.636363636363636	0.6	0.819444444444445	0.636363636363636	0.666666666666667	0.625	0.818181818181818	0.8	0.833333333333333	0.818181818181818	0.333333333333333	1
0.545454545454545	0.622222222222222	0.777777777777778	0.909090909090909	0.666666666666667	1	0.545454545454545	0.2	0.833333333333333	0.636363636363636	1	0.5
0.909090909090909	0.888888888888889	0.944444444444445	0.909090909090909	0.666666666666667	1	0.909090909090909	1	0.833333333333333	1	1	1
0.909090909090909	0.888888888888889	0.944444444444445	1	1	1	0.909090909090909	1	0.833333333333333	0.909090909090909	0.666666666666667	1
0.909090909090909	0.888888888888889	0.944444444444445	0.909090909090909	0.666666666666667	1	0.909090909090909	1	0.833333333333333	1	1	1
0.909090909090909	0.888888888888889	0.944444444444445	0.909090909090909	0.666666666666667	1	0.909090909090909	1	0.833333333333333	1	1	1
0.818181818181818	0.822222222222222	0.902777777777778	0.909090909090909	0.666666666666667	1	0.818181818181818	0.8	0.833333333333333	0.909090909090909	1	0.875
0.909090909090909	0.888888888888889	0.944444444444445	0.909090909090909	0.666666666666667	1	0.909090909090909	1	0.833333333333333	1	1	1
1	1	1	1	1	1	1	1	1	1	1	1
1	1	1	1	1	1	1	1	1	1	1	1
0.818181818181818	0.777777777777778	0.888888888888889	0.909090909090909	0.666666666666667	1	0.818181818181818	1	0.666666666666667	0.909090909090909	0.666666666666667	1
1	1	1	1	1	1	1	1	1	1	1	1
0.909090909090909	0.933333333333333	0.958333333333333	1	1	1	0.909090909090909	0.8	1	0.909090909090909	1	0.875
0.909090909090909	0.888888888888889	0.958333333333333	0.909090909090909	1	0.875	1	1	1	0.909090909090909	0.666666666666667	1
0.818181818181818	0.777777777777778	0.902777777777778	0.818181818181818	0.666666666666667	0.875	0.909090909090909	1	0.833333333333333	0.909090909090909	0.666666666666667	1
0.818181818181818	0.822222222222222	0.902777777777778	0.909090909090909	0.666666666666667	1	0.818181818181818	0.8	0.833333333333333	0.909090909090909	1	0.875
0.909090909090909	0.933333333333333	0.958333333333333	0.909090909090909	1	0.875	0.909090909090909	0.8	1	1	1	1
1	1	1	1	1	1	1	1	1	1	1	1
0.909090909090909	0.888888888888889	0.944444444444445	1	1	1	0.909090909090909	1	0.833333333333333	0.909090909090909	0.666666666666667	1
0.818181818181818	0.822222222222222	0.916666666666667	0.818181818181818	1	0.75	0.909090909090909	0.8	1	0.909090909090909	0.666666666666667	1
0.909090909090909	0.888888888888889	0.944444444444445	1	1	1	0.909090909090909	1	0.833333333333333	0.909090909090909	0.666666666666667	1
0.636363636363636	0.733333333333333	0.833333333333333	0.636363636363636	1	0.5	0.636363636363636	0.2	1	1	1	1
0.818181818181818	0.822222222222222	0.916666666666667	0.818181818181818	1	0.75	0.909090909090909	0.8	1	0.909090909090909	0.666666666666667	1
0.818181818181818	0.822222222222222	0.902777777777778	0.909090909090909	0.666666666666667	1	0.818181818181818	0.8	0.833333333333333	0.909090909090909	1	0.875
0.818181818181818	0.777777777777778	0.888888888888889	0.909090909090909	0.666666666666667	1	0.818181818181818	1	0.666666666666667	0.909090909090909	0.666666666666667	1
0.727272727272727	0.711111111111111	0.847222222222222	0.818181818181818	0.666666666666667	0.875	0.727272727272727	0.8	0.666666666666667	0.909090909090909	0.666666666666667	1
0.727272727272727	0.666666666666667	0.861111111111111	0.727272727272727	0.666666666666667	0.75	0.909090909090909	1	0.833333333333333	0.818181818181818	0.333333333333333	1
0.909090909090909	0.888888888888889	0.944444444444445	0.909090909090909	0.666666666666667	1	0.909090909090909	1	0.833333333333333	1	1	1
0.818181818181818	0.777777777777778	0.888888888888889	0.909090909090909	0.666666666666667	1	0.818181818181818	1	0.666666666666667	0.909090909090909	0.666666666666667	1
1	1	1	1	1	1	1	1	1	1	1	1
0.818181818181818	0.866666666666667	0.916666666666667	0.909090909090909	1	0.875	0.818181818181818	0.6	1	0.909090909090909	1	0.875
0.909090909090909	0.888888888888889	0.958333333333333	0.909090909090909	1	0.875	1	1	1	0.909090909090909	0.666666666666667	1
0.818181818181818	0.777777777777778	0.888888888888889	0.909090909090909	0.666666666666667	1	0.818181818181818	1	0.666666666666667	0.909090909090909	0.666666666666667	1
0.909090909090909	0.888888888888889	0.944444444444445	1	1	1	0.909090909090909	1	0.833333333333333	0.909090909090909	0.666666666666667	1
1	1	1	1	1	1	1	1	1	1	1	1
0.909090909090909	0.888888888888889	0.944444444444445	1	1	1	0.909090909090909	1	0.833333333333333	0.909090909090909	0.666666666666667	1
0.818181818181818	0.777777777777778	0.888888888888889	0.909090909090909	0.666666666666667	1	0.818181818181818	1	0.666666666666667	0.909090909090909	0.666666666666667	1
1	1	1	1	1	1	1	1	1	1	1	1
0.818181818181818	0.777777777777778	0.916666666666667	0.818181818181818	1	0.75	1	1	1	0.818181818181818	0.333333333333333	1
1	1	1	1	1	1	1	1	1	1	1	1
0.818181818181818	0.822222222222222	0.902777777777778	0.818181818181818	0.666666666666667	0.875	0.818181818181818	0.8	0.833333333333333	1	1	1
0.909090909090909	0.888888888888889	0.944444444444445	0.909090909090909	0.666666666666667	1	0.909090909090909	1	0.833333333333333	1	1	1
0.909090909090909	0.888888888888889	0.944444444444445	1	1	1	0.909090909090909	1	0.833333333333333	0.909090909090909	0.666666666666667	1
0.909090909090909	0.933333333333333	0.958333333333333	0.909090909090909	1	0.875	0.909090909090909	0.8	1	1	1	1
1	1	1	1	1	1	1	1	1	1	1	1
0.909090909090909	0.888888888888889	0.944444444444445	1	1	1	0.909090909090909	1	0.833333333333333	0.909090909090909	0.666666666666667	1
1	1	1	1	1	1	1	1	1	1	1	1
0.909090909090909	0.933333333333333	0.958333333333333	0.909090909090909	1	0.875	0.909090909090909	0.8	1	1	1	1
0.818181818181818	0.777777777777778	0.888888888888889	0.909090909090909	0.666666666666667	1	0.818181818181818	1	0.666666666666667	0.909090909090909	0.666666666666667	1
0.909090909090909	0.888888888888889	0.944444444444445	1	1	1	0.909090909090909	1	0.833333333333333	0.909090909090909	0.666666666666667	1
0.909090909090909	0.888888888888889	0.944444444444445	0.909090909090909	0.666666666666667	1	0.909090909090909	1	0.833333333333333	1	1	1
0.909090909090909	0.933333333333333	0.958333333333333	0.909090909090909	1	0.875	0.909090909090909	0.8	1	1	1	1
0.818181818181818	0.777777777777778	0.888888888888889	0.909090909090909	0.666666666666667	1	0.818181818181818	1	0.666666666666667	0.909090909090909	0.666666666666667	1
0.727272727272727	0.666666666666667	0.833333333333333	0.818181818181818	0.333333333333333	1	0.727272727272727	1	0.5	0.909090909090909	0.666666666666667	1
0.909090909090909	0.888888888888889	0.944444444444445	1	1	1	0.909090909090909	1	0.833333333333333	0.909090909090909	0.666666666666667	1
0.909090909090909	0.888888888888889	0.944444444444445	0.909090909090909	0.666666666666667	1	0.909090909090909	1	0.833333333333333	1	1	1
0.909090909090909	0.888888888888889	0.958333333333333	0.909090909090909	1	0.875	1	1	1	0.909090909090909	0.666666666666667	1
0.818181818181818	0.777777777777778	0.888888888888889	0.909090909090909	0.666666666666667	1	0.818181818181818	1	0.666666666666667	0.909090909090909	0.666666666666667	1
1	1	1	1	1	1	1	1	1	1	1	1
0.818181818181818	0.822222222222222	0.902777777777778	0.909090909090909	0.666666666666667	1	0.818181818181818	0.8	0.833333333333333	0.909090909090909	1	0.875
0.727272727272727	0.755555555555556	0.861111111111111	0.909090909090909	0.666666666666667	1	0.727272727272727	0.6	0.833333333333333	0.818181818181818	1	0.75
0.909090909090909	0.888888888888889	0.944444444444445	0.909090909090909	0.666666666666667	1	0.909090909090909	1	0.833333333333333	1	1	1
0.818181818181818	0.777777777777778	0.888888888888889	0.909090909090909	0.666666666666667	1	0.818181818181818	1	0.666666666666667	0.909090909090909	0.666666666666667	1
0.727272727272727	0.711111111111111	0.875	0.727272727272727	1	0.625	0.909090909090909	0.8	1	0.818181818181818	0.333333333333333	1
0.818181818181818	0.777777777777778	0.888888888888889	0.909090909090909	0.666666666666667	1	0.818181818181818	1	0.666666666666667	0.909090909090909	0.666666666666667	1
1	1	1	1	1	1	1	1	1	1	1	1
0.909090909090909	0.888888888888889	0.944444444444445	1	1	1	0.909090909090909	1	0.833333333333333	0.909090909090909	0.666666666666667	1
0.909090909090909	0.888888888888889	0.944444444444445	1	1	1	0.909090909090909	1	0.833333333333333	0.909090909090909	0.666666666666667	1
1	1	1	1	1	1	1	1	1	1	1	1
0.909090909090909	0.888888888888889	0.944444444444445	1	1	1	0.909090909090909	1	0.833333333333333	0.909090909090909	0.666666666666667	1
0.818181818181818	0.822222222222222	0.902777777777778	0.909090909090909	0.666666666666667	1	0.818181818181818	0.8	0.833333333333333	0.909090909090909	1	0.875
0.909090909090909	0.933333333333333	0.958333333333333	0.909090909090909	1	0.875	0.909090909090909	0.8	1	1	1	1
0.727272727272727	0.755555555555556	0.875	0.727272727272727	1	0.625	0.818181818181818	0.6	1	0.909090909090909	0.666666666666667	1
0.727272727272727	0.666666666666667	0.861111111111111	0.727272727272727	0.666666666666667	0.75	0.909090909090909	1	0.833333333333333	0.818181818181818	0.333333333333333	1
1	1	1	1	1	1	1	1	1	1	1	1
0.818181818181818	0.822222222222222	0.916666666666667	0.818181818181818	1	0.75	0.909090909090909	0.8	1	0.909090909090909	0.666666666666667	1
0.909090909090909	0.888888888888889	0.944444444444445	0.909090909090909	0.666666666666667	1	0.909090909090909	1	0.833333333333333	1	1	1
0.363636363636364	0.4	0.708333333333333	0.454545454545455	0.666666666666667	0.375	0.636363636363636	0.2	1	0.636363636363636	0.333333333333333	0.75
0.909090909090909	0.888888888888889	0.944444444444445	1	1	1	0.909090909090909	1	0.833333333333333	0.909090909090909	0.666666666666667	1
0.818181818181818	0.777777777777778	0.902777777777778	0.818181818181818	0.666666666666667	0.875	0.909090909090909	1	0.833333333333333	0.909090909090909	0.666666666666667	1
0.909090909090909	0.888888888888889	0.944444444444445	0.909090909090909	0.666666666666667	1	0.909090909090909	1	0.833333333333333	1	1	1
0.727272727272727	0.8	0.875	0.727272727272727	1	0.625	0.727272727272727	0.4	1	1	1	1
0.727272727272727	0.755555555555556	0.861111111111111	1	1	1	0.727272727272727	0.6	0.833333333333333	0.727272727272727	0.666666666666667	0.75
0.818181818181818	0.822222222222222	0.902777777777778	0.909090909090909	0.666666666666667	1	0.818181818181818	0.8	0.833333333333333	0.909090909090909	1	0.875
0.818181818181818	0.822222222222222	0.902777777777778	0.909090909090909	0.666666666666667	1	0.818181818181818	0.8	0.833333333333333	0.909090909090909	1	0.875
0.909090909090909	0.888888888888889	0.944444444444445	0.909090909090909	0.666666666666667	1	0.909090909090909	1	0.833333333333333	1	1	1
0.818181818181818	0.822222222222222	0.916666666666667	0.818181818181818	1	0.75	0.909090909090909	0.8	1	0.909090909090909	0.666666666666667	1
0.545454545454545	0.622222222222222	0.791666666666667	0.545454545454545	1	0.375	0.636363636363636	0.2	1	0.909090909090909	0.666666666666667	1
0.909090909090909	0.933333333333333	0.958333333333333	1	1	1	0.909090909090909	0.8	1	0.909090909090909	1	0.875
0.636363636363636	0.644444444444444	0.805555555555555	0.727272727272727	0.666666666666667	0.75	0.636363636363636	0.6	0.666666666666667	0.909090909090909	0.666666666666667	1
0.818181818181818	0.777777777777778	0.888888888888889	0.909090909090909	0.666666666666667	1	0.818181818181818	1	0.666666666666667	0.909090909090909	0.666666666666667	1
0.727272727272727	0.8	0.875	0.727272727272727	1	0.625	0.727272727272727	0.4	1	1	1	1
1	1	1	1	1	1	1	1	1	1	1	1
1	1	1	1	1	1	1	1	1	1	1	1
1	1	1	1	1	1	1	1	1	1	1	1
0.727272727272727	0.755555555555556	0.861111111111111	0.818181818181818	1	0.75	0.727272727272727	0.6	0.833333333333333	0.909090909090909	0.666666666666667	1
0.909090909090909	0.888888888888889	0.958333333333333	0.909090909090909	1	0.875	1	1	1	0.909090909090909	0.666666666666667	1
0.909090909090909	0.933333333333333	0.958333333333333	0.909090909090909	1	0.875	0.909090909090909	0.8	1	1	1	1
0.909090909090909	0.888888888888889	0.944444444444445	1	1	1	0.909090909090909	1	0.833333333333333	0.909090909090909	0.666666666666667	1
0.818181818181818	0.777777777777778	0.888888888888889	0.909090909090909	0.666666666666667	1	0.818181818181818	1	0.666666666666667	0.909090909090909	0.666666666666667	1
1	1	1	1	1	1	1	1	1	1	1	1
0.818181818181818	0.777777777777778	0.888888888888889	0.909090909090909	0.666666666666667	1	0.818181818181818	1	0.666666666666667	0.909090909090909	0.666666666666667	1
0.818181818181818	0.822222222222222	0.916666666666667	0.818181818181818	1	0.75	0.909090909090909	0.8	1	0.909090909090909	0.666666666666667	1
0.909090909090909	0.933333333333333	0.958333333333333	0.909090909090909	1	0.875	0.909090909090909	0.8	1	1	1	1
1	1	1	1	1	1	1	1	1	1	1	1
0.818181818181818	0.777777777777778	0.888888888888889	0.909090909090909	0.666666666666667	1	0.818181818181818	1	0.666666666666667	0.909090909090909	0.666666666666667	1
0.909090909090909	0.888888888888889	0.944444444444445	0.909090909090909	0.666666666666667	1	0.909090909090909	1	0.833333333333333	1	1	1
1	1	1	1	1	1	1	1	1	1	1	1
0.909090909090909	0.888888888888889	0.944444444444445	1	1	1	0.909090909090909	1	0.833333333333333	0.909090909090909	0.666666666666667	1
0.818181818181818	0.866666666666667	0.916666666666667	0.818181818181818	1	0.75	0.818181818181818	0.6	1	1	1	1
0.909090909090909	0.933333333333333	0.958333333333333	0.909090909090909	1	0.875	0.909090909090909	0.8	1	1	1	1
0.909090909090909	0.888888888888889	0.944444444444445	0.909090909090909	0.666666666666667	1	0.909090909090909	1	0.833333333333333	1	1	1
1	1	1	1	1	1	1	1	1	1	1	1
0.909090909090909	0.933333333333333	0.958333333333333	0.909090909090909	1	0.875	0.909090909090909	0.8	1	1	1	1
0.909090909090909	0.888888888888889	0.944444444444445	0.909090909090909	0.666666666666667	1	0.909090909090909	1	0.833333333333333	1	1	1
0.818181818181818	0.777777777777778	0.888888888888889	0.909090909090909	0.666666666666667	1	0.818181818181818	1	0.666666666666667	0.909090909090909	0.666666666666667	1
0.818181818181818	0.777777777777778	0.888888888888889	0.909090909090909	0.666666666666667	1	0.818181818181818	1	0.666666666666667	0.909090909090909	0.666666666666667	1
0.909090909090909	0.888888888888889	0.944444444444445	0.909090909090909	0.666666666666667	1	0.909090909090909	1	0.833333333333333	1	1	1
0.818181818181818	0.822222222222222	0.902777777777778	0.909090909090909	1	0.875	0.818181818181818	0.8	0.833333333333333	0.909090909090909	0.666666666666667	1
0.909090909090909	0.888888888888889	0.944444444444445	1	1	1	0.909090909090909	1	0.833333333333333	0.909090909090909	0.666666666666667	1
1	1	1	1	1	1	1	1	1	1	1	1
0.909090909090909	0.933333333333333	0.958333333333333	0.909090909090909	1	0.875	0.909090909090909	0.8	1	1	1	1
0.727272727272727	0.666666666666667	0.847222222222222	0.818181818181818	0.666666666666667	0.875	0.818181818181818	1	0.666666666666667	0.818181818181818	0.333333333333333	1
0.909090909090909	0.888888888888889	0.958333333333333	0.909090909090909	1	0.875	1	1	1	0.909090909090909	0.666666666666667	1
1	1	1	1	1	1	1	1	1	1	1	1
0.818181818181818	0.777777777777778	0.888888888888889	0.909090909090909	0.666666666666667	1	0.818181818181818	1	0.666666666666667	0.909090909090909	0.666666666666667	1
0.909090909090909	0.933333333333333	0.958333333333333	0.909090909090909	1	0.875	0.909090909090909	0.8	1	1	1	1
1	1	1	1	1	1	1	1	1	1	1	1
0.818181818181818	0.777777777777778	0.888888888888889	0.909090909090909	0.666666666666667	1	0.818181818181818	1	0.666666666666667	0.909090909090909	0.666666666666667	1
0.818181818181818	0.777777777777778	0.888888888888889	0.909090909090909	0.666666666666667	1	0.818181818181818	1	0.666666666666667	0.909090909090909	0.666666666666667	1
0.727272727272727	0.755555555555556	0.875	0.727272727272727	1	0.625	0.818181818181818	0.6	1	0.909090909090909	0.666666666666667	1
0.545454545454545	0.622222222222222	0.791666666666667	0.545454545454545	1	0.375	0.636363636363636	0.2	1	0.909090909090909	0.666666666666667	1
0.909090909090909	0.888888888888889	0.944444444444445	1	1	1	0.909090909090909	1	0.833333333333333	0.909090909090909	0.666666666666667	1
0.636363636363636	0.6	0.819444444444445	0.727272727272727	0.666666666666667	0.75	0.818181818181818	0.8	0.833333333333333	0.727272727272727	0.333333333333333	0.875
0.909090909090909	0.933333333333333	0.958333333333333	0.909090909090909	1	0.875	0.909090909090909	0.8	1	1	1	1
0.818181818181818	0.777777777777778	0.888888888888889	0.909090909090909	0.666666666666667	1	0.818181818181818	1	0.666666666666667	0.909090909090909	0.666666666666667	1
0.818181818181818	0.822222222222222	0.916666666666667	0.818181818181818	1	0.75	0.909090909090909	0.8	1	0.909090909090909	0.666666666666667	1
0.909090909090909	0.888888888888889	0.958333333333333	0.909090909090909	1	0.875	1	1	1	0.909090909090909	0.666666666666667	1
0.818181818181818	0.777777777777778	0.888888888888889	0.909090909090909	0.666666666666667	1	0.818181818181818	1	0.666666666666667	0.909090909090909	0.666666666666667	1
0.818181818181818	0.777777777777778	0.916666666666667	0.818181818181818	1	0.75	1	1	1	0.818181818181818	0.333333333333333	1
1	1	1	1	1	1	1	1	1	1	1	1
0.909090909090909	0.888888888888889	0.944444444444445	0.909090909090909	0.666666666666667	1	0.909090909090909	1	0.833333333333333	1	1	1
0.727272727272727	0.711111111111111	0.847222222222222	0.818181818181818	0.333333333333333	1	0.727272727272727	0.8	0.666666666666667	0.909090909090909	1	0.875
0.727272727272727	0.8	0.875	0.727272727272727	1	0.625	0.727272727272727	0.4	1	1	1	1
1	1	1	1	1	1	1	1	1	1	1	1
0.909090909090909	0.888888888888889	0.958333333333333	0.909090909090909	1	0.875	1	1	1	0.909090909090909	0.666666666666667	1
0.909090909090909	0.933333333333333	0.958333333333333	0.909090909090909	1	0.875	0.909090909090909	0.8	1	1	1	1
0.909090909090909	0.933333333333333	0.958333333333333	0.909090909090909	1	0.875	0.909090909090909	0.8	1	1	1	1
0.727272727272727	0.755555555555556	0.875	0.727272727272727	1	0.625	0.818181818181818	0.6	1	0.909090909090909	0.666666666666667	1
0.909090909090909	0.933333333333333	0.958333333333333	0.909090909090909	1	0.875	0.909090909090909	0.8	1	1	1	1
0.909090909090909	0.933333333333333	0.958333333333333	0.909090909090909	1	0.875	0.909090909090909	0.8	1	1	1	1
1	1	1	1	1	1	1	1	1	1	1	1
0.909090909090909	0.888888888888889	0.944444444444445	1	1	1	0.909090909090909	1	0.833333333333333	0.909090909090909	0.666666666666667	1
0.909090909090909	0.933333333333333	0.958333333333333	0.909090909090909	1	0.875	0.909090909090909	0.8	1	1	1	1
0.909090909090909	0.933333333333333	0.958333333333333	1	1	1	0.909090909090909	0.8	1	0.909090909090909	1	0.875
0.818181818181818	0.866666666666667	0.916666666666667	1	1	1	0.818181818181818	0.6	1	0.818181818181818	1	0.75
1	1	1	1	1	1	1	1	1	1	1	1
0.818181818181818	0.822222222222222	0.902777777777778	0.909090909090909	0.666666666666667	1	0.818181818181818	0.8	0.833333333333333	0.909090909090909	1	0.875
0.909090909090909	0.888888888888889	0.944444444444445	0.909090909090909	0.666666666666667	1	0.909090909090909	1	0.833333333333333	1	1	1
0.818181818181818	0.822222222222222	0.916666666666667	0.818181818181818	1	0.75	0.909090909090909	0.8	1	0.909090909090909	0.666666666666667	1
0.636363636363636	0.6	0.819444444444445	0.727272727272727	0.666666666666667	0.75	0.818181818181818	0.8	0.833333333333333	0.727272727272727	0.333333333333333	0.875
0.909090909090909	0.888888888888889	0.944444444444445	1	1	1	0.909090909090909	1	0.833333333333333	0.909090909090909	0.666666666666667	1
0.909090909090909	0.888888888888889	0.944444444444445	0.909090909090909	0.666666666666667	1	0.909090909090909	1	0.833333333333333	1	1	1
0.909090909090909	0.888888888888889	0.944444444444445	1	1	1	0.909090909090909	1	0.833333333333333	0.909090909090909	0.666666666666667	1
0.727272727272727	0.755555555555556	0.861111111111111	0.818181818181818	1	0.75	0.727272727272727	0.6	0.833333333333333	0.909090909090909	0.666666666666667	1
1	1	1	1	1	1	1	1	1	1	1	1
0.909090909090909	0.933333333333333	0.958333333333333	0.909090909090909	1	0.875	0.909090909090909	0.8	1	1	1	1
1	1	1	1	1	1	1	1	1	1	1	1
0.909090909090909	0.888888888888889	0.944444444444445	0.909090909090909	0.666666666666667	1	0.909090909090909	1	0.833333333333333	1	1	1
1	1	1	1	1	1	1	1	1	1	1	1
1	1	1	1	1	1	1	1	1	1	1	1
0.909090909090909	0.888888888888889	0.944444444444445	0.909090909090909	0.666666666666667	1	0.909090909090909	1	0.833333333333333	1	1	1
0.909090909090909	0.888888888888889	0.944444444444445	0.909090909090909	0.666666666666667	1	0.909090909090909	1	0.833333333333333	1	1	1
0.909090909090909	0.933333333333333	0.958333333333333	0.909090909090909	1	0.875	0.909090909090909	0.8	1	1	1	1
0.818181818181818	0.777777777777778	0.888888888888889	0.909090909090909	0.666666666666667	1	0.818181818181818	1	0.666666666666667	0.909090909090909	0.666666666666667	1
0.909090909090909	0.888888888888889	0.944444444444445	1	1	1	0.909090909090909	1	0.833333333333333	0.909090909090909	0.666666666666667	1
0.818181818181818	0.822222222222222	0.902777777777778	0.818181818181818	0.666666666666667	0.875	0.818181818181818	0.8	0.833333333333333	1	1	1
0.909090909090909	0.888888888888889	0.944444444444445	1	1	1	0.909090909090909	1	0.833333333333333	0.909090909090909	0.666666666666667	1
0.818181818181818	0.822222222222222	0.916666666666667	0.818181818181818	1	0.75	0.909090909090909	0.8	1	0.909090909090909	0.666666666666667	1
0.909090909090909	0.888888888888889	0.944444444444445	1	1	1	0.909090909090909	1	0.833333333333333	0.909090909090909	0.666666666666667	1
0.818181818181818	0.822222222222222	0.902777777777778	0.909090909090909	0.666666666666667	1	0.818181818181818	0.8	0.833333333333333	0.909090909090909	1	0.875
0.909090909090909	0.888888888888889	0.944444444444445	0.909090909090909	0.666666666666667	1	0.909090909090909	1	0.833333333333333	1	1	1
0.727272727272727	0.755555555555556	0.875	0.727272727272727	1	0.625	0.818181818181818	0.6	1	0.909090909090909	0.666666666666667	1
0.909090909090909	0.933333333333333	0.958333333333333	1	1	1	0.909090909090909	0.8	1	0.909090909090909	1	0.875
0.818181818181818	0.777777777777778	0.888888888888889	0.909090909090909	0.666666666666667	1	0.818181818181818	1	0.666666666666667	0.909090909090909	0.666666666666667	1
0.818181818181818	0.822222222222222	0.916666666666667	0.818181818181818	1	0.75	0.909090909090909	0.8	1	0.909090909090909	0.666666666666667	1
0.909090909090909	0.933333333333333	0.958333333333333	0.909090909090909	1	0.875	0.909090909090909	0.8	1	1	1	1
0.909090909090909	0.933333333333333	0.958333333333333	0.909090909090909	1	0.875	0.909090909090909	0.8	1	1	1	1
0.909090909090909	0.933333333333333	0.958333333333333	0.909090909090909	1	0.875	0.909090909090909	0.8	1	1	1	1
0.909090909090909	0.933333333333333	0.958333333333333	0.909090909090909	1	0.875	0.909090909090909	0.8	1	1	1	1
0.909090909090909	0.933333333333333	0.958333333333333	1	1	1	0.909090909090909	0.8	1	0.909090909090909	1	0.875
1	1	1	1	1	1	1	1	1	1	1	1
0.909090909090909	0.933333333333333	0.958333333333333	0.909090909090909	1	0.875	0.909090909090909	0.8	1	1	1	1
1	1	1	1	1	1	1	1	1	1	1	1
0.909090909090909	0.933333333333333	0.958333333333333	1	1	1	0.909090909090909	0.8	1	0.909090909090909	1	0.875
0.909090909090909	0.933333333333333	0.958333333333333	0.909090909090909	1	0.875	0.909090909090909	0.8	1	1	1	1
0.909090909090909	0.888888888888889	0.944444444444445	1	1	1	0.909090909090909	1	0.833333333333333	0.909090909090909	0.666666666666667	1
0.909090909090909	0.888888888888889	0.944444444444445	1	1	1	0.909090909090909	1	0.833333333333333	0.909090909090909	0.666666666666667	1
0.818181818181818	0.777777777777778	0.888888888888889	0.909090909090909	0.666666666666667	1	0.818181818181818	1	0.666666666666667	0.909090909090909	0.666666666666667	1
0.818181818181818	0.822222222222222	0.902777777777778	0.909090909090909	0.666666666666667	1	0.818181818181818	0.8	0.833333333333333	0.909090909090909	1	0.875
1	1	1	1	1	1	1	1	1	1	1	1
0.818181818181818	0.777777777777778	0.888888888888889	0.909090909090909	0.666666666666667	1	0.818181818181818	1	0.666666666666667	0.909090909090909	0.666666666666667	1
0.818181818181818	0.777777777777778	0.902777777777778	0.909090909090909	1	0.875	0.909090909090909	1	0.833333333333333	0.818181818181818	0.333333333333333	1
1	1	1	1	1	1	1	1	1	1	1	1
0.909090909090909	0.888888888888889	0.944444444444445	0.909090909090909	0.666666666666667	1	0.909090909090909	1	0.833333333333333	1	1	1
0.818181818181818	0.777777777777778	0.888888888888889	0.909090909090909	0.666666666666667	1	0.818181818181818	1	0.666666666666667	0.909090909090909	0.666666666666667	1
1	1	1	1	1	1	1	1	1	1	1	1
0.636363636363636	0.733333333333333	0.833333333333333	1	1	1	0.636363636363636	0.2	1	0.636363636363636	1	0.5
0.818181818181818	0.777777777777778	0.902777777777778	0.818181818181818	0.666666666666667	0.875	0.909090909090909	1	0.833333333333333	0.909090909090909	0.666666666666667	1
0.909090909090909	0.888888888888889	0.944444444444445	0.909090909090909	0.666666666666667	1	0.909090909090909	1	0.833333333333333	1	1	1
0.818181818181818	0.866666666666667	0.916666666666667	1	1	1	0.818181818181818	0.6	1	0.818181818181818	1	0.75
1	1	1	1	1	1	1	1	1	1	1	1
0.818181818181818	0.822222222222222	0.902777777777778	0.818181818181818	0.666666666666667	0.875	0.818181818181818	0.8	0.833333333333333	1	1	1
0.727272727272727	0.8	0.875	0.909090909090909	1	0.875	0.727272727272727	0.4	1	0.818181818181818	1	0.75
0.818181818181818	0.777777777777778	0.888888888888889	0.909090909090909	0.666666666666667	1	0.818181818181818	1	0.666666666666667	0.909090909090909	0.666666666666667	1
0.727272727272727	0.666666666666667	0.861111111111111	0.727272727272727	0.666666666666667	0.75	0.909090909090909	1	0.833333333333333	0.818181818181818	0.333333333333333	1
0.818181818181818	0.777777777777778	0.888888888888889	0.909090909090909	0.666666666666667	1	0.818181818181818	1	0.666666666666667	0.909090909090909	0.666666666666667	1
1	1	1	1	1	1	1	1	1	1	1	1
0.636363636363636	0.688888888888889	0.819444444444445	0.909090909090909	0.666666666666667	1	0.636363636363636	0.4	0.833333333333333	0.727272727272727	1	0.625
0.909090909090909	0.888888888888889	0.944444444444445	0.909090909090909	0.666666666666667	1	0.909090909090909	1	0.833333333333333	1	1	1
0.818181818181818	0.866666666666667	0.916666666666667	0.909090909090909	1	0.875	0.818181818181818	0.6	1	0.909090909090909	1	0.875
0.818181818181818	0.777777777777778	0.902777777777778	0.818181818181818	0.666666666666667	0.875	0.909090909090909	1	0.833333333333333	0.909090909090909	0.666666666666667	1
0.909090909090909	0.888888888888889	0.944444444444445	0.909090909090909	0.666666666666667	1	0.909090909090909	1	0.833333333333333	1	1	1
0.909090909090909	0.933333333333333	0.958333333333333	0.909090909090909	1	0.875	0.909090909090909	0.8	1	1	1	1
0.818181818181818	0.777777777777778	0.888888888888889	0.818181818181818	0.333333333333333	1	0.818181818181818	1	0.666666666666667	1	1	1
0.909090909090909	0.888888888888889	0.944444444444445	0.909090909090909	0.666666666666667	1	0.909090909090909	1	0.833333333333333	1	1	1
1	1	1	1	1	1	1	1	1	1	1	1
0.909090909090909	0.888888888888889	0.944444444444445	1	1	1	0.909090909090909	1	0.833333333333333	0.909090909090909	0.666666666666667	1
0.727272727272727	0.666666666666667	0.861111111111111	0.727272727272727	0.666666666666667	0.75	0.909090909090909	1	0.833333333333333	0.818181818181818	0.333333333333333	1
0.727272727272727	0.711111111111111	0.875	0.727272727272727	1	0.625	0.909090909090909	0.8	1	0.818181818181818	0.333333333333333	1
