# Supplementary material for: Advanced Fiber Type-Specific Protein Profiles Derived from Adult Murine Skeletal Muscle
Source: Proteomes. 2021 Jun 8;9(2):28. doi: 10.3390/proteomes9020028 (PMC8293376; doi:10.3390/proteomes9020028)
Supplement: Supplementary file 1 [file proteomes-09-00028-s001.zip › FiPSPi/README.md]

# FiPSPi
This is the current R code of the random forest-based muscle fiber peptide selection pipeline (FiPSPi).

## General remark
In order to install all needed dependencies and run this code RStudio is recommended.

## Usage
1) Set the user settings within 'FiPSPi.r' and run the code to select a differential panel of muscle fiber peptides.
2) Set the user settings within 'FiPSPi-validation.r' and run the code to validate the selected panel with an independent dataset. 
