# Supplementary material for: Advanced Fiber Type-Specific Protein Profiles Derived from Adult Murine Skeletal Muscle
Source: Proteomes. 2021 Jun 8;9(2):28. doi: 10.3390/proteomes9020028 (PMC8293376; doi:10.3390/proteomes9020028)
Supplement: Supplementary file 1 [file proteomes-09-00028-s001.zip › Supplementary tables/S1_Spectral_library information.xlsx]

## Sheet: Tabelle1
MS ID	Sample name	Sample type	Origin	Age stage	Muscle
QExHF06109	SL Tibi	Mastermix Tibialis	mus musculus	3-13 months	Tibialis
QExHF06111	SL Tibi	Mastermix Tibialis	mus musculus	3-13 months	Tibialis
QExHF06113	SL Tibi	Mastermix Tibialis	mus musculus	3-13 months	Tibialis
QExHF06115	SL Tibi	Mastermix Tibialis	mus musculus	3-13 months	Tibialis
QExHF06117	SL Tibi	Mastermix Tibialis	mus musculus	3-13 months	Tibialis
QExHF06120	SL Tibi	Mastermix Tibialis	mus musculus	3-13 months	Tibialis
QExHF05798	Typ 1	MM 1	mus musculus	3-22 month	Soleus
QExHF05822	Typ IIa	MM 2	mus musculus	3-22 month	Soleus
QExHF05846	Typ IIB	MM 3	mus musculus	3-22 month	Tibialis
QExHF05868	Typ IIx	MM 4	mus musculus	3-22 month	Tibialis
QExHF05878	Typ IIx	MM 5	mus musculus	3-22 month	Tibialis
QExHF04261	wm 1	LMD whole muscle	mus musculus	3 months	Soleus
QExHF04263	wm 2	LMD whole muscle	mus musculus	3 months	Soleus
QExHF04265	wm 3	LMD whole muscle	mus musculus	3 months	Soleus
QExHF06369	120 min 35B	LMD whole muscle Tibi+ Sol	mus musculus	3-21 monthss	Soleus + Tibialis
QExHF06383	120 min 35B	LMD whole muscle	mus musculus	3-21 months	Soleus + Tibialis
QExHF06385	160 min 35B	LMD whole muscle	mus musculus	3-21 months	Soleus + Tibialis
QExHF06387	120 min 35B multistep	LMD whole muscle	mus musculus	3-21 months	Soleus + Tibialis
QExHF06389	160 min multistep	LMD whole muscle	mus musculus	3-21 months	Soleus + Tibialis
QExHF06393	120 min 35B	LMD whole muscle	mus musculus	3-21 months	Soleus + Tibialis
QExHF06395	160 min 35B	LMD whole muscle	mus musculus	3-21 months	Soleus + Tibialis
QExHF06397	120 min 35B multistep	LMD whole muscle	mus musculus	3-21 months	Soleus + Tibialis
QExHF06399	160 min multistep	LMD whole muscle	mus musculus	3-21 months	Soleus + Tibialis
QExHF06401	120 min 35B	LMD whole muscle	mus musculus	3-21 months	Soleus + Tibialis
QExHF06403	160 min 35B	LMD whole muscle	mus musculus	3-21 months	Soleus + Tibialis
QExHF06405	120 min 35B multistep	LMD whole muscle	mus musculus	3-21 months	Soleus + Tibialis
QExHF06407	160 min multistep	LMD whole muscle	mus musculus	3-21 months	Soleus + Tibialis
QExHF06409	120 min 35B	LMD whole muscle	mus musculus	3-21 months	Soleus + Tibialis
QExHF06411	120 min 40B	LMD whole muscle	mus musculus	3-21 months	Soleus + Tibialis
QExHF07581	MM Sol Tibi	MM	mus musculus	3-21 months	Soleus + Tibialis
QExHF07583	MM Sol Tibi	MM	mus musculus	3-21 months	Soleus + Tibialis
QExHF07587	MM Sol Tibi	MM	mus musculus	3-21 months	Soleus + Tibialis
QExHF07615	MM Sol Tibi	MM	mus musculus	3-21 months	Soleus + Tibialis
QExHF04291	Fraction 1	high pH fractionation	mus musculus	3 months	Soleus
QExHF04293	Fraction 2	high pH fractionation	mus musculus	3 months	Soleus
QExHF04295	Fraction 3	high pH fractionation	mus musculus	3 months	Soleus
QExHF04297	Fraction 4	high pH fractionation	mus musculus	3 months	Soleus
QExHF04299	Fraction 5	high pH fractionation	mus musculus	3 months	Soleus
QExHF04301	Fraction 6	high pH fractionation	mus musculus	3 months	Soleus
QExHF04303	Fraction 7	high pH fractionation	mus musculus	3 months	Soleus
QExHF04305	Fraction 8	high pH fractionation	mus musculus	3 months	Soleus
QExHF04255	wm 1	whole muscle	mus musculus	3 months	Soleus
QExHF04257	wm2	whole muscle	mus musculus	3 months	Soleus
QExHF04259	wm 3	whole muscle	mus musculus	3 months	Soleus
QEXHF05903	F1	high pH fractionation	mus musculus	3 months	Tibialis
QEXHF05905	F2	high pH fractionation	mus musculus	3 months	Tibialis
QEXHF05907	F3	high pH fractionation	mus musculus	3 months	Tibialis
QEXHF05909	F4	high pH fractionation	mus musculus	3 months	Tibialis
QEXHF05911	F5	high pH fractionation	mus musculus	3 months	Tibialis
QEXHF05913	F6	high pH fractionation	mus musculus	3 months	Tibialis
QEXHF05915	F7	high pH fractionation	mus musculus	3 months	Tibialis
QEXHF05917	F8	high pH fractionation	mus musculus	3 months	Tibialis
QExHF07607	ST complex	whole muscle	mus musculus	3 months	Soleus and Tibialis
QExHF07609	ST complex	whole muscle	mus musculus	3 months	Soleus and Tibialis
QExHF07611	ST complex	whole muscle	mus musculus	3 months	Soleus and Tibialis
QExHF07613	ST complex	whole muscle	mus musculus	3 months	Soleus and Tibialis
MM= Mastermix
LMD= Laser microdissection
F= Fraction
ST= Soleus and Tibialis
wm= whole muscle
