# Supplementary material for: Advanced Fiber Type-Specific Protein Profiles Derived from Adult Murine Skeletal Muscle
Source: Proteomes. 2021 Jun 8;9(2):28. doi: 10.3390/proteomes9020028 (PMC8293376; doi:10.3390/proteomes9020028)
Supplement: Supplementary file 1 [file proteomes-09-00028-s001.zip › Supplementary tables/S10_GO_Term_Pathway_analysis_DAVID.xlsx]

## Sheet: Cluster 1_GO term
Category	Term		Count	%	PValue	Genes	List Total	Pop Hits	Pop Total	Fold Enrichment	Bonferroni	Benjamini	FDR
GOTERM_CC_DIRECT	GO:0005964	phosphorylase kinase complex	3	2.08333	0.000489325	A2AI87, Q7TSH2, P07934	140	5	19662	84.2657	0.0994424	0.00497525	0.61834
GOTERM_CC_DIRECT	GO:0032982	myosin filament	7	4.86111	1.845e-10	A2AQP0, Z4YJF5, P70402, Q5SX39, P13541, P13542, Q5XKE0	140	13	19662	75.6231	3.94829e-08	9.87073e-09	2.33811e-07
GOTERM_CC_DIRECT	GO:0008250	oligosaccharyltransferase complex	5	3.47222	4.86011e-07	P61804, A2ACG7, A2ADH1, O54734, Q91YQ5	140	10	19662	70.2214	0.000104001	8.66715e-06	0.000615907
GOTERM_CC_DIRECT	GO:0030314	junctional membrane complex	4	2.77778	1.88667e-05	Q9ET78, E9Q9K5, Q9ET80, E9PZQ0	140	8	19662	70.2214	0.00402938	0.000252313	0.0239067
GOTERM_CC_DIRECT	GO:0033017	sarcoplasmic reticulum membrane	12	8.33333	2.46845e-16	Q9ET78, Q8CHS7, P26883, Q5SVJ0, M0QW57, Q8R429, E9PZQ0, D3YX08, O09165, Q3TMP8, A2AL76, E9QP46	140	33	19662	51.0701	4.75175e-14	2.37588e-14	2.77556e-13
GOTERM_CC_DIRECT	GO:0005865	striated muscle thin filament	5	3.47222	2.26623e-06	P49813, Q9JLH8, A2AQB2, P68134, O88990	140	14	19662	50.1582	0.000484856	3.46404e-05	0.00287189
GOTERM_CC_DIRECT	GO:0016529	sarcoplasmic reticulum	15	10.4167	3.04439e-18	A0A0R4J1N7, Q9ET80, M0QW57, Q8R429, O08532, Q9ET78, Q5SVJ0, E9Q9K5, D3YX08, E9PZQ0, O09165, Q3TMP8, A2AL76, Q7TQ48, E9QP46	140	58	19662	36.3214	6.51499e-16	6.51499e-16	3.85807e-15
GOTERM_CC_DIRECT	GO:0030017	sarcomere	7	4.86111	2.17431e-07	Z4YJF5, P49813, Q5SX39, P0DP26, Q6NZM9, P68134, O88990	140	37	19662	26.5703	4.65292e-05	4.65302e-06	0.000275545
GOTERM_CC_DIRECT	GO:0030016	myofibril	7	4.86111	3.528e-07	O09165, P49813, Q5SX39, P13541, A2AQB2, P13542, E9QP46	140	40	19662	24.5775	7.54963e-05	6.86354e-06	0.000447093
GOTERM_CC_DIRECT	GO:0031674	I band	4	2.77778	0.000627643	O08539, Q8R429, E9PZQ0, O09165	140	24	19662	23.4071	0.125723	0.0055826	0.792488
GOTERM_CC_DIRECT	GO:0030315	T-tubule	8	5.55556	1.49256e-07	O08539, A0A0N4SUN3, Q61743, E9PZQ0, O70622, O09165, O08532, E9Q616	140	57	19662	19.7113	3.19402e-05	3.54896e-06	0.000189147
GOTERM_CC_DIRECT	GO:0015935	small ribosomal subunit	4	2.77778	0.00110422	A0A1L1SQA8, P25444, P62274, P62702	140	29	19662	19.3714	0.210562	0.00941278	1.39037
GOTERM_CC_DIRECT	GO:0005844	polysome	5	3.47222	0.000238318	P58252, P14148, A0A1L1SQA8, Q9JKB3, P62702	140	43	19662	16.3306	0.0497271	0.00254705	0.301594
GOTERM_CC_DIRECT	GO:0030018	Z disc	12	8.33333	1.26575e-09	Q9ET78, O08539, P26883, A0A0R4J1N7, Q9ET80, E9PZQ0, Q9JK37, E9QJU4, A2AQB2, Q6NZM9, O88990, E9QP46	140	124	19662	13.5912	2.70871e-07	5.41742e-08	1.60405e-06
GOTERM_CC_DIRECT	GO:0016459	myosin complex	5	3.47222	0.000497716	F6ULR7, A2AQP0, Q5SX39, P13541, P13542	140	52	19662	13.5041	0.101059	0.00483092	0.628914
GOTERM_CC_DIRECT	GO:0022627	cytosolic small ribosomal subunit	5	3.47222	0.000535416	A0A1L1SQA8, P25444, P62264, P62274, P62702	140	53	19662	13.2493	0.108286	0.00497064	0.676403
GOTERM_CC_DIRECT	GO:0005747	mitochondrial respiratory chain complex I	4	2.77778	0.00446666	Q9CPU2, A2AP32, P03888, O09111	140	47	19662	11.9526	0.616343	0.0304308	5.51523
GOTERM_CC_DIRECT	GO:0022625	cytosolic large ribosomal subunit	7	4.86111	4.56052e-05	P62918, P99027, P35979, P47964, P14148, P12970, O09167	140	91	19662	10.8033	0.00971227	0.000542061	0.0577789
GOTERM_CC_DIRECT	GO:0042383	sarcolemma	8	5.55556	2.08076e-05	A0A0N4SUN3, A0A0R4J1N7, Q61743, E9PZQ0, O09165, Q02013, A2AKD7, E9Q616	140	118	19662	9.52155	0.00444297	0.000261899	0.0263657
GOTERM_CC_DIRECT	GO:0005840	ribosome	12	8.33333	9.83482e-08	P62918, P99027, P35979, P47964, P14148, A0A1L1SQA8, P12970, P25444, P62264, O09167, P62274, P62702	140	188	19662	8.96444	2.10463e-05	2.63081e-06	0.000124634
GOTERM_CC_DIRECT	GO:0030176	integral component of endoplasmic reticulum membrane	5	3.47222	0.00446241	B9EHK9, A0A0A6YVS2, Q91V79, P59266, Q9CY27	140	94	19662	7.47036	0.615992	0.0313995	5.51012
GOTERM_CC_DIRECT	GO:0030529	intracellular ribonucleoprotein complex	15	10.4167	6.48802e-08	P62918, P58252, P99027, P35979, P47964, P14148, A0A1L1SQA8, Q8CGC7, P12970, P62264, P25444, O09167, P62274, Q9JKB3, P62702	140	320	19662	6.58326	1.38843e-05	1.98348e-06	8.22209e-05
GOTERM_CC_DIRECT	GO:0005925	focal adhesion	14	9.72222	4.22625e-06	O35350, P12970, Q8BVJ7, A2AUR7, P62274, P62918, P35979, P99027, P14148, P25444, P62264, E9Q616, P62702, E9QP46	140	391	19662	5.02864	0.00090401	6.02927e-05	0.00535568
GOTERM_CC_DIRECT	GO:0031012	extracellular matrix	9	6.25	0.00118041	P58252, P26883, P35979, P52480, A0A1L1SQA8, Q91YQ5, Q8BMK4, P62264, D3Z5M7	140	294	19662	4.29927	0.223343	0.0096743	1.48564
GOTERM_CC_DIRECT	GO:0005743	mitochondrial inner membrane	10	6.94444	0.00175181	Q9CPU2, A2AP32, P03888, G3UX26, P48771, Q61586, O09111, A2AQR0, Q9CPQ1, E9Q933	140	387	19662	3.62901	0.31286	0.0133112	2.19747
GOTERM_CC_DIRECT	GO:0005913	cell-cell adherens junction	8	5.55556	0.007285	P58252, F6W2Q5, P52480, P12970, P25444, Q9D0I9, B0QZL1, E9Q616	140	316	19662	3.55552	0.790849	0.0477206	8.84955
GOTERM_CC_DIRECT	GO:0005783	endoplasmic reticulum	27	18.75	1.74452e-06	B9EHK9, A2ADH1, M0QW57, Q8R429, Q01853, O70622, Q9D1G3, Q9CY27, Q9ET78, Q9CRD2, Q61743, O54734, P53994, A2AL76, A2ACG7, A0A0A6YVS2, Q9CPU4, Q9ET80, D3Z5M7, P59266, P61804, E9Q9K5, D3YX08, Q91YQ5, Q91V79, Q6PA06, Q8BMK4	140	1323	19662	2.86618	0.000373259	2.87171e-05	0.00221076
GOTERM_CC_DIRECT	GO:0005789	endoplasmic reticulum membrane	14	9.72222	0.00159459	Q9ET80, Q9CPU4, Q01853, Q8R429, O70622, Q9D1G3, P59266, Q6GQT9, O54734, Q91V79, Q6PA06, Q91YQ5, Q8BMK4, P53994	140	710	19662	2.7693	0.289307	0.0125691	2.00208
GOTERM_CC_DIRECT	GO:0070062	extracellular exosome	45	31.25	3.17717e-08	P58252, Q91WS0, P52480, O35350, Q01853, O08532, P47857, P12970, A2AUR7, P0DP26, A2AQB2, P62274, P35979, P14148, E9PZQ0, O70250, D3YYZ9, P62264, Q02013, Q3TMP8, P53994, E9Q616, P62702, P26883, Q9CPU4, D3Z5M7, P13541, B0QZL1, P09411, A2AKH7, K3W4S6, P61804, A0A0N4SUN3, P99027, P47754, G3UX26, P48771, A0A1L1SQA8, P21550, D3YX08, Q8BMK4, P25444, Q9D0I9, P68134, E9QP46	140	2674	19662	2.36347	6.79912e-06	1.13319e-06	4.02634e-05
GOTERM_CC_DIRECT	GO:0005739	mitochondrion	28	19.4444	6.41218e-05	Q91WS0, P52480, O35350, Q8R429, O09111, A2AQR0, Q9CRD2, Q9D6K8, Q61743, Q61586, P62264, E9Q933, Q9CPU2, A2AP32, P03888, A0A1W2P7G5, P70404, Q9CPQ1, Q91ZA3, P59266, O55126, Q14BI5, P48771, G3UX26, O09165, Q9D0I9, Q9JK42, E9QP46	140	1721	19662	2.28495	0.0136288	0.000721976	0.0812294
GOTERM_CC_DIRECT	GO:0016020	membrane	89	61.8056	2.45229e-11	B9EHK9, A2ADH1, O35350, M0QW57, O70622, O08532, P12970, Q91ZM8, P49813, A2AQR0, Q766D5, Q9CY27, Q9ET78, P35979, Q61743, O54734, E9PZQ0, D3YYZ9, Q61586, Q02013, P62264, Q3TMP8, G3X8T7, A2AL76, Q8VEL0, F6ZDS4, P50284, E9Q933, E9Q309, A0A0R4J1N7, A0A0A6YVS2, A2AP32, Q9ET80, B0QZL1, P09411, O08539, P62918, K3W4S6, P99027, E9Q9K5, P47754, A0A0N4SUP6, G3UX26, D3YX08, Q6PA06, A2AI87, Q91V79, Q7TSH2, O09…	140	6998	19662	1.78614	5.24791e-09	1.7493e-09	3.10773e-08
GOTERM_CC_DIRECT	GO:0005737	cytoplasm	64	44.4444	0.00288486	P07310, O35350, Q8BVJ7, P47857, Q91ZM8, P12970, P49813, P0DP26, P62274, Q9CY27, Q9CRD2, P35979, Q3TVI8, E9PZQ0, D3YYZ9, Q02013, P62264, A2AL76, Q8VEL0, F6ZDS4, G5E8R4, E9Q309, A0A0R4J1N7, A2AG06, P13541, Q9JLH8, P13542, B0QZL1, P09411, O08539, P62918, E9Q9K5, A0A1L1SQA8, O09165, Q8BMK4, Q4LDD4, O09167, Q9D0I9, P68134, E9QP46, P58252, P52480, Q01853, P08882, A2AKD7, F6W2Q5, P14148, Q5SX39, E9Q616,…	140	6631	19662	1.3555	0.461114	0.0210934	3.59498
			467

## Sheet: GO_Term_BP_CLuster 1
Category	Term	Count	%	PValue	Genes	List Total	Pop Hits	Pop Total	Fold Enrichment	Bonferroni	Benjamini	FDR
GOTERM_BP_DIRECT	GO:0006936~muscle contraction	13	9.02778	6.00537e-16	Z4YJF5, E9Q9K5, P26883, A0A0N4SUN3, Q9JLH8, Q5SX39, P58774, A2AT68, Q5XKE0, Q14BI5, E9PZQ0, P49813, O88990	125	50	18082	37.6106	3.40838e-13	3.6873e-13	3.65727e-13
GOTERM_BP_DIRECT	GO:0006412~translation	15	10.4167	6.59885e-07	P62918, P35979, Q9CQ40, Q8R1B4, P12970, P14148, P62264, Q8CGC7, P67984, P58252, P62274, O09167, P62702, P47964, Q9D0I9	125	401	18082	5.41107	0.000405087	0.00016776	0.000166394
GOTERM_BP_DIRECT	GO:0003009~skeletal muscle contraction	6	4.16667	8.19675e-07	P20801, Q8BZ71, P58252, A0A0R4J1B1, P13541, P13542	125	26	18082	33.3822	0.000503154	0.00016776	0.000166394
GOTERM_BP_DIRECT	GO:0006096~glycolytic process	6	4.16667	4.44692e-06	B0QZL1, P52480, O70250, P09411, P21550, P47857	125	36	18082	24.1093	0.00272669	0.000682602	0.000677043
GOTERM_BP_DIRECT	GO:0030239~myofibril assembly	4	2.77778	0.000134849	Q9JK37, Q9JLH8, E9QJU4, P49813	125	15	18082	38.5749	0.0794673	0.0165594	0.0164246
GOTERM_BP_DIRECT	GO:0010880~regulation of release of sequestered calcium ion into cytosol by sarcoplasmic reticulum	4	2.77778	0.000199522	E9Q9K5, O09165, P0DP26, Q8CHS7	125	17	18082	34.0367	0.11531	0.0204177	0.0202514
GOTERM_BP_DIRECT	GO:0030241~skeletal muscle myosin thick filament assembly	3	2.08333	0.000460242	Q5SX39, A2AT68, P49813	125	5	18082	86.7936	0.246219	0.0387016	0.0383865
GOTERM_BP_DIRECT	GO:0006937~regulation of muscle contraction	4	2.77778	0.000504256	P20801, O09165, A0A0R4J1B1, E9PZQ0	125	23	18082	25.1576	0.266326	0.0387016	0.0383865
GOTERM_BP_DIRECT	GO:0018279~protein N-linked glycosylation via asparagine	4	2.77778	0.0012297	Q01853, A2ADH1, Q91YQ5, O54734	125	31	18082	18.6653	0.530226	0.0709673	0.0703894
GOTERM_BP_DIRECT	GO:0014894~response to denervation involved in regulation of muscle adaptation	3	2.08333	0.0012714	O09165, Q6NZM9, O88990	125	8	18082	54.246	0.542115	0.0709673	0.0703894
GOTERM_BP_DIRECT	GO:0060316~positive regulation of ryanodine-sensitive calcium-release channel activity	3	2.08333	0.0012714	E9Q9K5, Q9ET78, P0DP26	125	8	18082	54.246	0.542115	0.0709673	0.0703894
GOTERM_BP_DIRECT	GO:0002181~cytoplasmic translation	4	2.77778	0.00161273	P62918, P67984, P14148, P47964	125	34	18082	17.0184	0.628801	0.0825182	0.0818462
GOTERM_BP_DIRECT	GO:0006006~glucose metabolic process	4	2.77778	0.0114107	Q05816, Q61743, P52480, Q9JK42	125	68	18082	8.50918	0.99913	0.538937	0.534549
GOTERM_BP_DIRECT	GO:0006094~gluconeogenesis	3	2.08333	0.0136155	A2AQR0, O70250, P09411	125	26	18082	16.6911	0.999779	0.597136	0.592273
GOTERM_BP_DIRECT	GO:0048741~skeletal muscle fiber development	3	2.08333	0.0146394	Q8BZ71, Q5SX39, E9PZQ0	125	27	18082	16.0729	0.999883	0.59924	0.59436
GOTERM_BP_DIRECT	GO:0006816~calcium ion transport	5	3.47222	0.0161799	A0A0A6YVS2, O08532, A0A1C7ZMY0, Q5SVJ0, E9PZQ0	125	141	18082	5.12965	0.999955	0.620904	0.615848
GOTERM_BP_DIRECT	GO:0045214~sarcomere organization	3	2.08333	0.0190523	G3UWS1, O09165, A2AQB2, A2AT68	125	31	18082	13.999	0.999993	0.688125	0.682521
GOTERM_BP_DIRECT	GO:0051480~regulation of cytosolic calcium ion concentration	3	2.08333	0.0239501	A2AL76, P32848, E9PZQ0	125	35	18082	12.3991	1	0.816963	0.810311
GOTERM_BP_DIRECT	GO:0021762~substantia nigra development	3	2.08333	0.027924	Q8BW75, P0DP26, O89104	125	38	18082	11.4202	1	0.857083	0.850104
GOTERM_BP_DIRECT	GO:0005977~glycogen metabolic process	3	2.08333	0.0293035	A2AI87, P07934, Q7TSH2	125	39	18082	11.1274	1	0.857083	0.850104
GOTERM_BP_DIRECT	GO:0042493~response to drug	7	4.86111	0.0294364	Q61743, P61804, P03888, Q8BW75, A2ACG7, P21550, Q6NZM9	125	339	18082	2.987	1	0.857083	0.850104
GOTERM_BP_DIRECT	GO:0046034~ATP metabolic process	3	2.08333	0.0307098	Q01853, P13541, P13542	125	40	18082	10.8492	1	0.857083	0.850104
GOTERM_BP_DIRECT	GO:0070885~negative regulation of calcineurin-NFAT signaling cascade	2	1.38889	0.0338249	B0R091, O88990	125	5	18082	57.8624	1	0.902977	0.895624
GOTERM_BP_DIRECT	GO:0043462~regulation of ATPase activity	2	1.38889	0.0404524	A0A0R4J1B1, P58774	125	6	18082	48.2187	1	0.962646	0.954807
GOTERM_BP_DIRECT	GO:1903715~regulation of aerobic respiration	2	1.38889	0.0404524	Q01853, O88990	125	6	18082	48.2187	1	0.962646	0.954807
GOTERM_BP_DIRECT	GO:0006810~transport	20	13.8889	0.0419971	P53994, Q61743, P03888, Q9CPU2, P57787, Q3TMP8, F6ZDS4, B0R091, G3X8T7, O08532, A0A0A6YVS2, Q01853, Q05816, A2AP32, A2ADH1, D3YX08, E9Q9M0, E9PZQ0, F6W2Q5, O89104	125	1822	18082	1.58788	1	0.962646	0.954807
GOTERM_BP_DIRECT	GO:0055114~oxidation-reduction process	10	6.94444	0.0430492	A2AL76, P03888, A2AP32, D3Z5M7, A2AQR0, A0A0R4J016, Q8BW75, Q9CY27, Q9CPU2, Q8CHS7	125	676	18082	2.13988	1	0.962646	0.954807
GOTERM_BP_DIRECT	GO:0051694~pointed-end actin filament capping	2	1.38889	0.0470348	Q9JLH8, P49813	125	7	18082	41.3303	1	0.962646	0.954807
GOTERM_BP_DIRECT	GO:0030497~fatty acid elongation	2	1.38889	0.0470348	Q9CY27, B9EHK9	125	7	18082	41.3303	1	0.962646	0.954807
GOTERM_BP_DIRECT	GO:0014808~release of sequestered calcium ion into cytosol by sarcoplasmic reticulum	2	1.38889	0.0470348	E9Q9K5, E9PZQ0	125	7	18082	41.3303	1	0.962646	0.954807
GOTERM_BP_DIRECT	GO:0005975~carbohydrate metabolic process	5	3.47222	0.0535005	A2AI87, P07934, Q7TSH2, Q9JK42, P09411	125	206	18082	3.51107	1	1	0.993475
GOTERM_BP_DIRECT	GO:0045727~positive regulation of translation	3	2.08333	0.0583113	P58252, P62702, D3YYZ9	125	57	18082	7.61347	1	1	0.993475
GOTERM_BP_DIRECT	GO:0034765~regulation of ion transmembrane transport	4	2.77778	0.0658533	G3X8T7, O08532, Q61743, D3YX08	125	135	18082	4.2861	1	1	0.993475
GOTERM_BP_DIRECT	GO:0061024~membrane organization	3	2.08333	0.0695087	Q5SX39, P0DP26, B0R091	125	63	18082	6.88838	1	1	0.993475
GOTERM_BP_DIRECT	GO:0051259~protein oligomerization	3	2.08333	0.077332	E9Q616, P47857, B0R091	125	67	18082	6.47713	1	1	0.993475
GOTERM_BP_DIRECT	GO:0042761~very long-chain fatty acid biosynthetic process	2	1.38889	0.0792811	Q9CY27, B9EHK9	125	12	18082	24.1093	1	1	0.993475
GOTERM_BP_DIRECT	GO:0006734~NADH metabolic process	2	1.38889	0.0792811	Q01853, A2AQR0	125	12	18082	24.1093	1	1	0.993475
GOTERM_BP_DIRECT	GO:0045820~negative regulation of glycolytic process	2	1.38889	0.0792811	Q6NZM9, O88990	125	12	18082	24.1093	1	1	0.993475
GOTERM_BP_DIRECT	GO:0006941~striated muscle contraction	2	1.38889	0.0918744	O70250, A2AT68	125	14	18082	20.6651	1	1	0.993475
GOTERM_BP_DIRECT	GO:0060307~regulation of ventricular cardiac muscle cell membrane repolarization	2	1.38889	0.0918744	O08532, A2AKD7	125	14	18082	20.6651	1	1	0.993475

## Sheet: GO_Term_CC_Cluster 1
Category	Term	Count	%	PValue	Genes	List Total	Pop Hits	Pop Total	Fold Enrichment	Bonferroni	Benjamini	FDR
GOTERM_CC_DIRECT	GO:0005964~phosphorylase kinase complex	3	2.08333	0.000489325	A2AI87, P07934, Q7TSH2	140	5	19662	84.2657	0.107778	0.00527127	0.00475093
GOTERM_CC_DIRECT	GO:0032982~myosin filament	7	4.86111	1.845e-10	Z4YJF5, Q5SX39, A2AQP0, P70402, P13541, Q5XKE0, P13542	140	13	19662	75.6231	4.29884e-08	1.07471e-08	9.68623e-09
GOTERM_CC_DIRECT	GO:0008250~oligosaccharyltransferase complex	5	3.47222	4.86011e-07	P61804, A2ADH1, Q91YQ5, O54734, A2ACG7	140	10	19662	70.2214	0.000113234	8.71081e-06	7.85094e-06
GOTERM_CC_DIRECT	GO:0030314~junctional membrane complex	3	2.08333	0.00135114	E9Q9K5, Q9ET78, E9PZQ0	140	8	19662	52.6661	0.270233	0.0125927	0.0113496
GOTERM_CC_DIRECT	GO:0005865~striated muscle thin filament	5	3.47222	2.26623e-06	G3UWS1, Q9JLH8, A2AQB2, A2AT68, P49813, O88990	140	14	19662	50.1582	0.000527893	3.77165e-05	3.39934e-05
GOTERM_CC_DIRECT	GO:0033017~sarcoplasmic reticulum membrane	10	6.94444	1.13351e-12	A2AL76, P26883, E9QP46, Q9ET78, O09165, Q5SVJ0, D3YX08, E9PZQ0, Q3TMP8, Q8CHS7	140	33	19662	42.5584	2.64114e-10	2.64108e-10	2.38037e-10
GOTERM_CC_DIRECT	GO:0030016~myofibril	8	5.55556	1.16317e-08	E9QP46, G3UWS1, O09165, Q5SX39, A2AQB2, A2AT68, P13541, P49813, P13542	140	40	19662	28.0886	2.71018e-06	3.38773e-07	3.05332e-07
GOTERM_CC_DIRECT	GO:0016529~sarcoplasmic reticulum	11	7.63889	8.78391e-12	O08532, A2AL76, E9Q9K5, Q7TQ48, E9QP46, Q9ET78, O09165, Q5SVJ0, D3YX08, E9PZQ0, Q3TMP8	140	58	19662	26.6357	2.04664e-09	1.02333e-09	9.22311e-10
GOTERM_CC_DIRECT	GO:0030017~sarcomere	7	4.86111	2.17431e-07	Z4YJF5, Q5SX39, P0DP26, Q6NZM9, A2AT68, P49813, O88990	140	37	19662	26.5703	5.06602e-05	4.22179e-06	3.80505e-06
GOTERM_CC_DIRECT	GO:0031674~I band	4	2.77778	0.000627643	O09165, O08539, E9PZQ0, A2AT68	140	24	19662	23.4071	0.13609	0.00609337	0.00549188
GOTERM_CC_DIRECT	GO:0030315~T-tubule	9	6.25	6.28592e-09	O08532, Q61743, O70622, A0A0N4SUN3, O09165, Q5SXR6, O08539, E9Q616, E9PZQ0	140	57	19662	22.1752	1.46462e-06	2.92924e-07	2.64009e-07
GOTERM_CC_DIRECT	GO:0005844~polysome	5	3.47222	0.000238318	Q9JKB3, P58252, P62702, A0A1L1SQA8, P14148	140	43	19662	16.3306	0.0540207	0.00292253	0.00263404
GOTERM_CC_DIRECT	GO:0016459~myosin complex	5	3.47222	0.000497716	Q5SX39, A2AQP0, P13541, F6ULR7, P13542	140	52	19662	13.5041	0.109522	0.00527127	0.00475093
GOTERM_CC_DIRECT	GO:0030018~Z disc	11	7.63889	1.85084e-08	P26883, E9QP46, G3UWS1, Q9JK37, Q9ET78, O08539, E9PZQ0, E9QJU4, Q6NZM9, A2AQB2, A2AT68, O88990	140	124	19662	12.4586	4.31244e-06	4.31245e-07	3.88676e-07
GOTERM_CC_DIRECT	GO:0022625~cytosolic large ribosomal subunit	7	4.86111	4.56052e-05	P62918, P35979, P67984, O09167, P14148, P12970, P47964	140	91	19662	10.8033	0.01057	0.000664126	0.000598568
GOTERM_CC_DIRECT	GO:0005840~ribosome	13	9.02778	9.50779e-09	P62918, P35979, Q8BK72, Q9CQ40, P12970, P14148, P62264, P67984, P62274, O09167, P62702, A0A1L1SQA8, P47964	140	188	19662	9.71147	2.21531e-06	3.16474e-07	2.85234e-07
GOTERM_CC_DIRECT	GO:0042383~sarcolemma	7	4.86111	0.000192935	Q61743, A0A0N4SUN3, A2AKD7, O09165, Q5SXR6, E9Q616, E9PZQ0	140	118	19662	8.33136	0.0439626	0.00249744	0.00225091
GOTERM_CC_DIRECT	GO:0030529~intracellular ribonucleoprotein complex	16	11.1111	8.51638e-09	P62918, P35979, Q9JKB3, Q8BK72, Q9CQ40, P12970, P14148, P62264, Q8CGC7, P67984, P58252, P62274, O09167, P62702, A0A1L1SQA8, P47964	140	320	19662	7.02214	1.98431e-06	3.16474e-07	2.85234e-07
GOTERM_CC_DIRECT	GO:0005925~focal adhesion	16	11.1111	1.19658e-07	A2AUR7, P62918, P35979, Q8BVJ7, Q5SXR6, O35350, P12970, P14148, B0R091, Q9JJ28, P62264, E9QP46, P67984, P62274, P62702, E9Q616	140	391	19662	5.74702	2.788e-05	2.53458e-06	2.28439e-06
GOTERM_CC_DIRECT	GO:0031012~extracellular matrix	12	8.33333	7.95101e-06	P62264, P26883, P35979, P67984, P58252, D3Z5M7, Q5SXR6, Q8BMK4, Q91YQ5, P52480, A0A1L1SQA8, E9QN70	140	294	19662	5.73236	0.00185088	0.000123506	0.000111314
GOTERM_CC_DIRECT	GO:0070062~extracellular exosome	50	34.7222	8.21326e-11	P35979, P48771, Q5SXR6, O70250, Q62087, P12970, A2AT68, Q3TMP8, B0R091, P13541, Q8BW75, B0QZL1, P62274, P47754, P52480, P09411, E9PZQ0, A2AUR7, D3YYZ9, G3UWS1, Q8BMK4, A2AQB2, A0A1L1SQA8, P26883, P61804, P32848, O35350, E9QN70, O08532, P67984, D3Z5M7, D3YX08, P47857, P53994, A2AKH7, A0A0N4SUN3, Q8K2Q7, Q8BH64, P14148, P62264, Q01853, E9QP46, Q05816, P58252, P0DP26, Q91WS0, P62702, E9Q616, K3W4S6,…	140	2674	19662	2.62608	1.91369e-08	6.37896e-09	5.74928e-09
GOTERM_CC_DIRECT	GO:0005783~endoplasmic reticulum	23	15.9722	0.00014899	P53994, E9Q9K5, Q61743, O70622, P61804, Q9ET78, Q91YQ5, A2ACG7, Q6PA06, B9EHK9, B0R091, A0A0A6YVS2, Q01853, A2AL76, D3Z5M7, A2ADH1, Q8BMK4, D3YX08, Q9CY27, O54734, Q9D1G3, Q91V79, Q9CRD2	140	1323	19662	2.44156	0.0341216	0.00204204	0.00184047
GOTERM_CC_DIRECT	GO:0005739~mitochondrion	26	18.0556	0.000408568	P03888, P48771, Q8BK72, Q5SXR6, Q9CQ40, Q9CPU2, O35350, Q9CPQ1, Q91ZA3, O09165, A2AQR0, A2AP32, Q8BW75, Q14BI5, P52480, A0A1W2P7G5, Q9CRD2, Q61743, Q14C51, P62264, E9QP46, O55126, Q91WS0, Q9JK42, E9Q933, Q9D0I9	140	1721	19662	2.12174	0.0908234	0.00475982	0.00428997
GOTERM_CC_DIRECT	GO:0016020~membrane	83	57.6389	1.47892e-08	P62918, P35979, Q5SVJ0, P48771, Q6GQT9, Q5SXR6, B9EHK9, P12970, Q3TMP8, F6ZDS4, B0R091, Q69ZW3, G3X8T7, A2AL76, A2AP32, O09165, A2AQR0, Q8BW75, B0QZL1, A2ADH1, O09167, E9Q9M0, E9Q309, P47754, P09411, E9PZQ0, O89104, Q91V79, P49813, A0A0N4SUP6, Q9ET78, Q91YQ5, D3YYZ9, Q8VEL0, Q8BMK4, O54734, Q9CY27, F6W2Q5, P26883, P61804, P03888, Q7TSH2, A2ACG7, Q9CPU2, O35350, P57787, Q9CPQ1, O08532, A0A0A6YVS2,…	140	6998	19662	1.66573	3.44587e-06	3.82875e-07	3.45081e-07
GOTERM_CC_DIRECT	GO:0005737~cytoplasm	67	46.5278	0.00052081	Z4YJF5, P62918, P35979, Q5SVJ0, P58774, Q6NZM9, P12970, F6ZDS4, B0R091, P13541, Q69ZW3, P13542, A2AL76, O09165, B0QZL1, O09167, P62274, E9Q9M0, P08882, E9Q309, P52480, P09411, P07310, E9PZQ0, P49813, D3YYZ9, Q8VEL0, Q8BMK4, Q9CY27, F6W2Q5, A0A1L1SQA8, Q3TVI8, P26883, Q9JKB3, Q9JLH8, P32848, Q5SX39, O35350, P67984, Q8CGC7, Q4LDD4, P47857, Q9CRD2, E9Q9K5, A0A0N4SUN3, A2AKD7, Q8BVJ7, Q8BH64, O08539,…	140	6631	19662	1.41904	0.114303	0.00527604	0.00475522

## Sheet: GO_Term_MF_Cluster 1
Category	Term	Count	%	PValue	Genes	List Total	Pop Hits	Pop Total	Fold Enrichment	Bonferroni	Benjamini	FDR
GOTERM_MF_DIRECT	GO:0003779~actin binding	17	11.8056	1.38724e-09	A2AKD7, Q9JLH8, Q5SX39, A0A0R4J1B1, P58774, E9QJU4, A2AQP0, Q5XKE0, P13541, P13542, Q9JJ28, P20801, E9QP46, Q9JK37, P47754, P49813, O88990	121	338	17446	7.25175	3.62071e-07	3.62071e-07	3.34326e-07
GOTERM_MF_DIRECT	GO:0004579~dolichyl-diphosphooligosaccharide-protein glycotransferase activity	5	3.47222	2.61188e-07	P61804, A2ADH1, Q91YQ5, O54734, A2ACG7	121	9	17446	80.101	6.81676e-05	3.4085e-05	3.14731e-05
GOTERM_MF_DIRECT	GO:0051015~actin filament binding	9	6.25	3.58373e-06	P20801, E9QP46, Q9JLH8, P58252, O08539, A2AT68, P13541, P49813, O88990	121	132	17446	9.83058	0.000934917	0.000311784	0.000287893
GOTERM_MF_DIRECT	GO:0044822~poly(A) RNA binding	23	15.9722	6.36841e-06	P62918, P35979, Q9JKB3, Q5SXR6, Q91YQ5, Q14C51, Q8R1B4, P12970, P57787, P14148, F6ZDS4, P62264, Q01853, P67984, P58252, B0QZL1, Q8BMK4, O09167, P62702, P52480, E9Q616, A0A1L1SQA8, P47964	121	1113	17446	2.9795	0.00166078	0.000415539	0.000383697
GOTERM_MF_DIRECT	GO:0003735~structural constituent of ribosome	11	7.63889	1.43049e-05	P62918, P62264, P35979, P67984, P62274, O09167, P62702, Q9CQ40, A0A1L1SQA8, P14148, P47964	121	264	17446	6.00758	0.00372664	0.000746714	0.000689495
GOTERM_MF_DIRECT	GO:0005516~calmodulin binding	9	6.25	3.73807e-05	A2AI87, P07934, A2AKD7, Q5SX39, Q5SVJ0, Q7TSH2, E9PZQ0, A2AT68, P13541	121	182	17446	7.12987	0.0097091	0.00162606	0.00150146
GOTERM_MF_DIRECT	GO:0005509~calcium ion binding	15	10.4167	0.000318685	A0A0N4SUN3, P32848, Q8BH64, O35350, A2AT68, B0R091, Q91ZM8, P20801, A2AQR0, O09165, P0DP26, E9PZQ0, F6W2Q5, O88990, F6ULR7	121	699	17446	3.09403	0.0798237	0.0118824	0.0109719
GOTERM_MF_DIRECT	GO:0004689~phosphorylase kinase activity	3	2.08333	0.000462888	A2AI87, P07934, Q7TSH2	121	5	17446	86.5091	0.113826	0.0151017	0.0139445
GOTERM_MF_DIRECT	GO:0031433~telethonin binding	3	2.08333	0.000691205	Q9JK37, E9QJU4, A2AT68	121	6	17446	72.0909	0.16512	0.020045	0.0185089
GOTERM_MF_DIRECT	GO:0005200~structural constituent of cytoskeleton	5	3.47222	0.00205169	Z4YJF5, P58774, Q14BI5, A2AT68, Q5XKE0	121	78	17446	9.24242	0.41494	0.0535491	0.0494457
GOTERM_MF_DIRECT	GO:0005515~protein binding	43	29.8611	0.00274563	P62918, P35979, P26883, Q9JKB3, Q5SVJ0, Q5SXR6, O70250, P58774, Q6NZM9, O35350, P12970, A2AT68, E9QN70, F6ZDS4, Q69ZW3, P13542, O08532, A2AL76, Q9JK37, O09167, D3YX08, E9Q9M0, P47754, P52480, P47857, O88990, E9Q9K5, Q61743, Q8BVJ7, Q9ET78, A0A0N4SUN3, A2AKD7, P50284, Q8BH64, O08539, Q6PA06, E9QJU4, Q01853, Q9JJ28, G3UWS1, P58252, Q9D1G3, A2AQB2, F6W2Q5	121	4092	17446	1.51511	0.512076	0.0643845	0.0594508
GOTERM_MF_DIRECT	GO:0005523~tropomyosin binding	3	2.08333	0.00296021	Q9JLH8, A0A0R4J1B1, P49813	121	12	17446	36.0455	0.538725	0.0643845	0.0594508
GOTERM_MF_DIRECT	GO:0019843~rRNA binding	4	2.77778	0.00438154	P62918, P35979, Q14C51, P62702	121	48	17446	12.0152	0.682124	0.0866214	0.0799838
GOTERM_MF_DIRECT	GO:0030955~potassium ion binding	3	2.08333	0.00464636	Q61743, P52480, Q6NZM9	121	15	17446	28.8364	0.703446	0.0866214	0.0799838
GOTERM_MF_DIRECT	GO:0000146~microfilament motor activity	3	2.08333	0.00528634	Q5SX39, P13541, P13542	121	16	17446	27.0341	0.749274	0.0919824	0.0849339
GOTERM_MF_DIRECT	GO:0031072~heat shock protein binding	4	2.77778	0.00578873	Q61743, B0QZL1, Q5SXR6, F6ZDS4	121	53	17446	10.8816	0.780246	0.0944286	0.0871927
GOTERM_MF_DIRECT	GO:0003723~RNA binding	13	9.02778	0.00745961	P62918, P35979, Q9JKB3, Q14C51, Q8R1B4, P12970, P14148, P62264, Q8CGC7, P67984, P58252, B0QZL1, P62702	121	780	17446	2.40303	0.85833	0.114527	0.105751
GOTERM_MF_DIRECT	GO:0042803~protein homodimerization activity	13	9.02778	0.00886158	Z4YJF5, P26883, P32848, Q5SVJ0, Q62087, P14148, F6ZDS4, Q8BW75, B0QZL1, Q9JK42, P21550, P47857, O88990	121	798	17446	2.34883	0.902039	0.123738	0.114256
GOTERM_MF_DIRECT	GO:0030506~ankyrin binding	3	2.08333	0.00904611	Q61743, Q5SXR6, A2AT68	121	21	17446	20.5974	0.906685	0.123738	0.114256
GOTERM_MF_DIRECT	GO:0044325~ion channel binding	5	3.47222	0.00948185	E9Q9K5, P26883, Q61743, A2AKD7, P0DP26	121	120	17446	6.00758	0.916805	0.123738	0.114256
GOTERM_MF_DIRECT	GO:0048306~calcium-dependent protein binding	4	2.77778	0.0119601	P20801, A0A0R4J1B1, P0DP26, B0R091	121	69	17446	8.35837	0.956735	0.148647	0.137257
GOTERM_MF_DIRECT	GO:0098641~cadherin binding involved in cell-cell adhesion	7	4.86111	0.0127122	P58252, B0QZL1, P52480, E9Q616, F6W2Q5, P12970, Q9D0I9	121	279	17446	3.61746	0.964533	0.150812	0.139256
GOTERM_MF_DIRECT	GO:0097493~structural molecule activity conferring elasticity	2	1.38889	0.0137098	E9Q616, A2AT68	121	2	17446	144.182	0.972759	0.155577	0.143655
GOTERM_MF_DIRECT	GO:0005524~ATP binding	19	13.1944	0.0147009	Q61743, P07934, Q5SX39, Q5SVJ0, Q8BH64, A2AQP0, A2AT68, P13541, P13542, Q91ZA3, Q01853, Q8CGC7, Q9JK42, P52480, P09411, P07310, P47857, Q9JK91, Q9D0I9	121	1507	17446	1.81782	0.979046	0.159872	0.147622
GOTERM_MF_DIRECT	GO:0051020~GTPase binding	3	2.08333	0.0168753	Q8CGC7, B0QZL1, O08539	121	29	17446	14.9154	0.988228	0.170788	0.157701
GOTERM_MF_DIRECT	GO:0003774~motor activity	4	2.77778	0.0171826	Q5SX39, A2AQP0, P13541, P13542	121	79	17446	7.30035	0.98915	0.170788	0.157701
GOTERM_MF_DIRECT	GO:0003824~catalytic activity	9	6.25	0.0176677	Q91ZA3, Q8CGC7, A2AI87, A0A0R4J016, Q7TSH2, P52480, O70250, P07310, P47857	121	479	17446	2.70905	0.990462	0.170788	0.157701
GOTERM_MF_DIRECT	GO:0043531~ADP binding	3	2.08333	0.0253832	Q01853, P52480, P09411	121	36	17446	12.0152	0.998782	0.236608	0.218477
GOTERM_MF_DIRECT	GO:0004634~phosphopyruvate hydratase activity	2	1.38889	0.0339258	B0QZL1, P21550	121	5	17446	57.6727	0.999878	0.295154	0.272537
GOTERM_MF_DIRECT	GO:0051373~FATZ binding	2	1.38889	0.0339258	Q9JK37, E9QJU4	121	5	17446	57.6727	0.999878	0.295154	0.272537
GOTERM_MF_DIRECT	GO:0008097~5S rRNA binding	2	1.38889	0.0471743	P58252, P14148	121	7	17446	41.1948	0.999997	0.397177	0.366742
GOTERM_MF_DIRECT	GO:0019899~enzyme binding	7	4.86111	0.0495184	Q91ZA3, P26883, P07934, E9PZQ0, B9EHK9, A2AT68, E9QN70	121	384	17446	2.62831	0.999998	0.403885	0.372936
GOTERM_MF_DIRECT	GO:0016757~transferase activity, transferring glycosyl groups	5	3.47222	0.0555176	P61804, Q91YQ5, O54734, A2ACG7, K3W4S6	121	208	17446	3.46591	1	0.436061	0.402647
GOTERM_MF_DIRECT	GO:0043022~ribosome binding	3	2.08333	0.0568049	P58252, A2ACG7, Q8R1B4	121	56	17446	7.72403	1	0.436061	0.402647
GOTERM_MF_DIRECT	GO:0005244~voltage-gated ion channel activity	4	2.77778	0.0651416	G3X8T7, O08532, Q61743, D3YX08	121	134	17446	4.30393	1	0.483463	0.446416
GOTERM_MF_DIRECT	GO:0042802~identical protein binding	9	6.25	0.0666845	Q01853, Z4YJF5, Q8BZ71, P50284, E9Q9M0, O08539, Q6PA06, A2AT68, P47857	121	625	17446	2.07622	1	0.483463	0.446416
GOTERM_MF_DIRECT	GO:0015278~calcium-release channel activity	2	1.38889	0.0795125	Q9ET78, E9PZQ0	121	12	17446	24.0303	1	0.560885	0.517905

## Sheet: Pathway Cluster 1
Category	Term	Count	%	PValue	Genes	List Total	Pop Hits	Pop Total	Fold Enrichment	Bonferroni	Benjamini	FDR
KEGG_PATHWAY	mmu03010:Ribosome	11	7.63889	6.27507e-07	P62918, P62264, P35979, P67984, P62274, O09167, P62702, A0A1L1SQA8, P14148, P12970, P47964	71	145	7691	8.21768	7.27881e-05	7.27908e-05	6.77707e-05
KEGG_PATHWAY	mmu04922:Glucagon signaling pathway	7	4.86111	0.00027822	A2AI87, P07934, Q5SVJ0, P0DP26, Q7TSH2, P52480, O70250	71	100	7691	7.58268	0.0317626	0.0121464	0.0113087
KEGG_PATHWAY	mmu00010:Glycolysis / Gluconeogenesis	6	4.16667	0.000314131	B0QZL1, P52480, O70250, P09411, P21550, P47857	71	66	7691	9.84763	0.0357888	0.0121464	0.0113087
KEGG_PATHWAY	mmu01230:Biosynthesis of amino acids	6	4.16667	0.000605339	B0QZL1, P52480, O70250, P09411, P21550, P47857	71	76	7691	8.55189	0.0678305	0.0143352	0.0133466
KEGG_PATHWAY	mmu01200:Carbon metabolism	7	4.86111	0.000617897	Q91ZA3, B0QZL1, P52480, O70250, P09411, P21550, P47857	71	116	7691	6.53679	0.0691883	0.0143352	0.0133466
KEGG_PATHWAY	mmu04530:Tight junction	6	4.16667	0.00130535	Q9JKB3, Q5SX39, A2AQP0, P13541, O88990, P13542	71	90	7691	7.2216	0.140599	0.0252367	0.0234962
KEGG_PATHWAY	mmu04141:Protein processing in endoplasmic reticulum	7	4.86111	0.00410515	Q01853, P61804, Q8BMK4, Q91YQ5, O54734, A2ACG7, O35350	71	168	7691	4.5135	0.379467	0.0680281	0.0633365
KEGG_PATHWAY	mmu04020:Calcium signaling pathway	7	4.86111	0.00573845	P20801, A2AI87, P07934, Q5SVJ0, P0DP26, Q7TSH2, E9PZQ0	71	180	7691	4.2126	0.48705	0.0832075	0.077469
KEGG_PATHWAY	mmu00510:N-Glycan biosynthesis	4	2.77778	0.00986468	P61804, Q91YQ5, O54734, A2ACG7	71	49	7691	8.84277	0.683358	0.127145	0.118376
KEGG_PATHWAY	mmu01130:Biosynthesis of antibiotics	7	4.86111	0.0129129	Q91ZA3, B0QZL1, P52480, O70250, P09411, P21550, P47857	71	214	7691	3.54331	0.778571	0.14979	0.13946
KEGG_PATHWAY	mmu05230:Central carbon metabolism in cancer	4	2.77778	0.0202559	P52480, O70250, P57787, P47857	71	64	7691	6.77025	0.906875	0.213608	0.198876
KEGG_PATHWAY	mmu05010:Alzheimer's disease	6	4.16667	0.0221597	A2AP32, P48771, P0DP26, Q9CPU2, O35350, Q9CPQ1	71	177	7691	3.672	0.925685	0.214211	0.199438
KEGG_PATHWAY	mmu04260:Cardiac muscle contraction	4	2.77778	0.0327255	O08532, P48771, P58774, Q9CPQ1	71	77	7691	5.62722	0.978925	0.292012	0.271873
KEGG_PATHWAY	mmu00190:Oxidative phosphorylation	5	3.47222	0.0374437	P03888, A2AP32, P48771, Q9CPU2, Q9CPQ1	71	139	7691	3.89654	0.988048	0.310248	0.288851
KEGG_PATHWAY	mmu05012:Parkinson's disease	5	3.47222	0.0463808	P03888, A2AP32, P48771, Q9CPU2, Q9CPQ1	71	149	7691	3.63503	0.99595	0.343178	0.31951
KEGG_PATHWAY	mmu04921:Oxytocin signaling pathway	5	3.47222	0.0473348	O08532, P58252, Q5SVJ0, P0DP26, E9PZQ0	71	150	7691	3.6108	0.996394	0.343178	0.31951
KEGG_PATHWAY	mmu01100:Metabolic pathways	18	12.5	0.0597111	P61804, P03888, Q91YQ5, Q9CPU2, O70250, A2ACG7, Q9CPQ1, Q91ZA3, Q8CGC7, A2AP32, Q8BW75, B0QZL1, O54734, P52480, P09411, P07310, P21550, P47857	71	1269	7691	1.53651	0.999209	0.40744	0.379341
KEGG_PATHWAY	mmu04066:HIF-1 signaling pathway	4	2.77778	0.0655431	P50284, B0QZL1, Q5SVJ0, P21550	71	102	7691	4.248	0.999616	0.422389	0.393258
KEGG_PATHWAY	mmu04144:Endocytosis	6	4.16667	0.088416	Q4LDD4, Q5SXR6, Q8BH64, O08539, P47754, F6W2Q5	71	261	7691	2.49021	0.999978	0.539803	0.502575

## Sheet: Cluster 1_ pathway
Category	Term	Count	%	PValue	Genes	List Total	Pop Hits	Pop Total	Fold Enrichment	Bonferroni	Benjamini	FDR
KEGG_PATHWAY	mmu03010:Ribosome	12	8.33333	9.56335e-08	P62918, P99027, P35979, P47964, P14148, A0A1L1SQA8, P12970, P25444, P62264, O09167, P62274, P62702	74	145	7691	8.6013	1.03284e-05	1.03284e-05	0.000107683
KEGG_PATHWAY	mmu01230:Biosynthesis of amino acids	7	4.86111	7.68016e-05	P52480, O70250, P21550, P47857, P70404, B0QZL1, P09411	74	76	7691	9.57272	0.00826059	0.00413886	0.0864446
KEGG_PATHWAY	mmu01200:Carbon metabolism	8	5.55556	0.000106051	P52480, O70250, P21550, P47857, P70404, B0QZL1, Q91ZA3, P09411	74	116	7691	7.16775	0.0113887	0.00381075	0.119348
KEGG_PATHWAY	mmu04020:Calcium signaling pathway	9	6.25	0.00028271	Q5SVJ0, P20801, G3UX26, Q8R429, E9PZQ0, A2AI87, Q7TSH2, P0DP26, P07934	74	180	7691	5.19662	0.0300755	0.00760519	0.31787
KEGG_PATHWAY	mmu04922:Glucagon signaling pathway	7	4.86111	0.000350067	Q5SVJ0, P52480, O70250, A2AI87, Q7TSH2, P0DP26, P07934	74	100	7691	7.27527	0.0371078	0.00753423	0.393468
KEGG_PATHWAY	mmu00010:Glycolysis / Gluconeogenesis	6	4.16667	0.000382211	P52480, O70250, P21550, P47857, B0QZL1, P09411	74	66	7691	9.4484	0.040446	0.00685749	0.429527
KEGG_PATHWAY	mmu05010:Alzheimer's disease	8	5.55556	0.00137657	Q9CPU2, A2AP32, O35350, P48771, Q8R429, P0DP26, O09111, Q9CPQ1	74	177	7691	4.69751	0.138235	0.0210289	1.53912
KEGG_PATHWAY	mmu04530:Tight junction	6	4.16667	0.00157612	A2AQP0, Q5SX39, P13541, P13542, Q9JKB3, O88990	74	90	7691	6.92883	0.156635	0.0210693	1.76043
KEGG_PATHWAY	mmu05012:Parkinson's disease	7	4.86111	0.00279843	Q9CPU2, A2AP32, P03888, G3UX26, P48771, O09111, Q9CPQ1	74	149	7691	4.88273	0.261146	0.0330691	3.10619
KEGG_PATHWAY	mmu01130:Biosynthesis of antibiotics	8	5.55556	0.00402141	P52480, O70250, P21550, P47857, P70404, B0QZL1, Q91ZA3, P09411	74	214	7691	3.88532	0.352857	0.0425854	4.43584
KEGG_PATHWAY	mmu04141:Protein processing in endoplasmic reticulum	7	4.86111	0.00505191	P61804, A2ACG7, O35350, O54734, Q01853, Q91YQ5, Q8BMK4	74	168	7691	4.33052	0.42131	0.0485102	5.5433

## Sheet: Cluster 2 GO term
Category	Term		Count	%	PValue	Genes	List Total	Pop Hits	Pop Total	Fold Enrichment	Bonferroni	Benjamini	FDR
GOTERM_CC_DIRECT	GO:0005750	mitochondrial respiratory chain complex III	7	9.85915	3.39594e-13	P99028, Q9CQB4, Q9D0M3, Q8R1I1, Q9DB77, Q9CZ13, Q9CR68	71	10	19662	193.851	4.89049e-11	8.15081e-12	4.02689e-10
GOTERM_CC_DIRECT	GO:0070469	respiratory chain	23	32.3944	1.74329e-40	Q9CPP6, Q9CQ91, Q9CQ75, Q9D0M3, Q9DB77, Q9CQJ8, A0A0R4J275, P03903, Q9CZ13, Q9CR68, Q99LC3, P99028, Q9CQZ5, Q9CQB4, Q9D6J6, Q8R1I1, Q9D6J5, Q9CQZ6, A0A0R3P9C8, Q9CPX8, Q8BK30, P00397, Q99LY9	71	58	19662	109.817	2.51034e-38	1.25517e-38	2.06707e-37
GOTERM_CC_DIRECT	GO:0045254	pyruvate dehydrogenase complex	3	4.22535	0.000345033	Q8BKZ9, O08749, Q8BMF4	71	8	19662	103.849	0.0484788	0.00450738	0.40835
GOTERM_CC_DIRECT	GO:0000276	mitochondrial proton-transporting ATP synthase complex, coupling factor F(o)	4	5.6338	9.29102e-06	Q9CQQ7, Q9DCX2, P56135, P03930	71	12	19662	92.3099	0.00133702	0.000133782	0.0110161
GOTERM_CC_DIRECT	GO:0045263	proton-transporting ATP synthase complex, coupling factor F(o)	4	5.6338	9.29102e-06	Q9CQQ7, Q9DCX2, P56135, P03930	71	12	19662	92.3099	0.00133702	0.000133782	0.0110161
GOTERM_CC_DIRECT	GO:0005747	mitochondrial respiratory chain complex I	14	19.7183	5.76121e-22	Q9CPP6, Q9CQ91, Q9CQ75, Q9CQJ8, A0A0R4J275, P03903, Q99LC3, Q9CQZ5, Q9D6J6, Q9D6J5, Q9CQZ6, A0A0R3P9C8, Q8BK30, Q99LY9	71	47	19662	82.4897	8.29615e-20	2.07404e-20	6.83124e-19
GOTERM_CC_DIRECT	GO:0005753	mitochondrial proton-transporting ATP synthase complex	5	7.04225	4.34039e-07	Q9CQQ7, Q9DCX2, P56135, A2AKU9, P03930	71	18	19662	76.9249	6.24997e-05	7.81267e-06	0.000514651
GOTERM_CC_DIRECT	GO:0031672	A band	3	4.22535	0.003555	Q5SX40, A2A6Q8, G3UXF4	71	25	19662	33.2315	0.401203	0.0359681	4.13486
GOTERM_CC_DIRECT	GO:0036464	cytoplasmic ribonucleoprotein granule	3	4.22535	0.00444857	Q5SX40, P62754, P14869	71	28	19662	29.671	0.473774	0.0418985	5.14926
GOTERM_CC_DIRECT	GO:0005743	mitochondrial inner membrane	38	53.5211	7.35537e-45	Q9CPP6, Q9CQ75, P56135, Q9D0M3, Q9DB77, Q9WUM5, Q9CZ13, P56391, Q8BH59, Q791V5, Q9D023, Q9CQB4, Q9CQN6, Q8BK30, P00397, Q99LY9, P60603, P09671, Q9CQ91, J3QMG3, Q9CQJ8, Q9CR62, P12787, A0A0R4J275, P00416, Q9CR68, P99028, Q9CQQ7, Q9DCX2, P67778, Q9CQZ5, Q9D6J6, Q9D6J5, Q8R1I1, Q9CQZ6, A0A0R3P9C8, Q9CPX8, A2AKU9	71	387	19662	27.1921	1.05917e-42	1.05917e-42	8.72147e-42
GOTERM_CC_DIRECT	GO:0043209	myelin sheath	17	23.9437	5.51466e-18	Q99KI0, Q9DB77, P12787, O08749, Q9CZ13, Q9CR68, Q8BH59, Q99LC3, Q9CQQ7, Q9DCX2, P67778, A0A1L1STE6, Q9D6J6, Q8BMF4, Q5SXR6, P09671, A2AKU9	71	192	19662	24.5198	7.94111e-16	1.58822e-16	6.53889e-15
GOTERM_CC_DIRECT	GO:0031966	mitochondrial membrane	5	7.04225	0.00046368	Q9CQ75, Q9CQZ5, A0A0R3P9C8, Q60597, Q9CR68	71	101	19662	13.7094	0.0646041	0.00554999	0.548416
GOTERM_CC_DIRECT	GO:0005759	mitochondrial matrix	6	8.4507	0.000554563	Q99LC3, Q8BKZ9, A0A0R3P9C8, O08749, Q60597, Q9WUM5	71	188	19662	8.83818	0.0767722	0.00612572	0.655586
GOTERM_CC_DIRECT	GO:0005739	mitochondrion	52	73.2394	6.62158e-39	Q99KI0, Q9CQ75, Q60597, P56391, Q8BH59, Q791V5, A0A1L1STE6, Q9CQN6, P00397, P60603, J3QMG3, A0A0R4J1N8, Q9CQJ8, P12787, A0A0R4J275, P00416, P99028, Q9DCX2, Q9CQZ5, P67778, Q9D6J6, Q9D6J5, Q9CQZ6, Q8BMF4, P03930, Q9CPP6, Q9DB73, Q9D0M3, P56135, Q9DB77, O08749, P03903, Q9WUM5, Q9CZ13, Q99LC3, Q9D023, Q9CQB4, Q8BK30, Q5SXR6, Q99LY9, P09671, Q9CQ91, Q9CR62, Q9CR68, Q9CQQ7, A0A1B0GT63, Q8BKZ9, Q8R1I1,…	71	1721	19662	8.36742	9.53508e-37	3.17836e-37	7.8514e-36
GOTERM_CC_DIRECT	GO:0070062	extracellular exosome	25	35.2113	9.01759e-06	D3YYM6, Q9DB73, J3QMG3, P51150, P56135, P61027, Q9DB77, Q9CQJ8, P12787, O54962, Q62000, A0A0N4SUN8, P14869, Q9WUM5, E9QN70, Q791V5, Q9CQQ7, Q9DCX2, P67778, Q8R1I1, Q9CQZ6, Q5SXR6, B7FAU9, P09671, A2AKU9	71	2674	19662	2.58909	0.0012977	0.000144272	0.0106919
GOTERM_CC_DIRECT	GO:0016020	membrane	52	73.2394	2.26428e-10	D3YYM6, Q9CQ75, Q99KI3, P62754, Q8BH59, Q791V5, Q9Z1Z0, Q9CQN6, P00397, P60603, J3QMG3, Q9CQJ8, P12787, A0A0R4J275, P00416, Q9Z1Q2, P99028, Q9DCX2, Q9CQZ5, P67778, Q9D6J6, Q9D6J5, Q9CQZ6, B7FAU9, P03930, Q9CPP6, Q9DB73, P51150, Q9D0M3, P56135, P61027, Q9DB77, P03903, P14869, Q9CZ13, A0A1B0GT92, Q9D023, Q9CQB4, Q8BK30, Q5SXR6, Q99LY9, Q9CQ91, Q9CR62, A0A0N4SUN8, Q9CR68, Q9CQQ7, A0A1B0GT63, Q8R1I1,…	71	6998	19662	2.05778	3.26056e-08	4.65794e-09	2.68482e-07
			261

## Sheet: GO_Term_BP_Cluster 2
Category	Term	Count	%	PValue	Genes	List Total	Pop Hits	Pop Total	Fold Enrichment	Bonferroni	Benjamini	FDR
GOTERM_BP_DIRECT	GO:0055114~oxidation-reduction process	48	35.8209	2.45797e-34	Q9D0M3, Q8BK30, Q9CR68, Q8K3J1, P99028, O08749, A0A0N4SVQ1, E9QPX3, Q9DCJ5, P03903, Q99LY9, Q8JZN5, P70404, A0A0R3P9C8, Q8K2B3, Q9CQB4, P09671, Q9DB73, Q9CZ13, Q9D6J6, P08249, Q8R1I1, Q9DB77, Q9D6J5, Q9DCT2, Q9CQJ8, P03893, Q9CPP6, Q60597, P03899, P03911, Q9CQZ6, Q9CQZ5, P35486, Q9D051, Q9CPX8, Q9CQ54, Q9CQ75, A0A0R4J1N8, F6ZFT1, P20108, A0A1L1STE6, Q9CQ91, Q9DCS9, G5E814, A0A0R4J275, P00158, Q99…	129	676	18082	9.95294	1.34205e-31	1.34205e-31	1.28306e-31
GOTERM_BP_DIRECT	GO:0006810~transport	61	45.5224	1.09967e-26	Q9D0M3, Q8BK30, Q9CR68, Q8R429, Q8K3J1, Q9CQQ7, Q9CR62, Q9DCJ5, P03903, Q99LY9, P61027, Q9CZ13, A2CG35, Q9CXJ4, Q9DB77, Q8R1I1, Q8BH59, P51150, P03911, J3QMG3, Q02013, F6ZFT1, Q9CQ75, Q7M729, A0A0R4J275, Q99LC3, Q9DB20, P56135, P99028, Q9CPQ8, A0A0N4SVQ1, E9QPX3, Q9D023, A0A0R3P9C8, Q8K2B3, Q9CQB4, G5E902, Q9DCX2, Q9D6J6, Q9D6J5, Q9DCT2, Q9CQJ8, P03893, Q9CPP6, P97450, Q6PB66, P03930, P03899, Q60…	129	1822	18082	4.69287	6.00418e-24	3.00209e-24	2.87013e-24
GOTERM_BP_DIRECT	GO:0006120~mitochondrial electron transport, NADH to ubiquinone	9	6.71642	2.435e-15	F6SFF5, P03911, O08749, Q9D6J6, Q99LC3, Q9D6J5, Q9CQ54, P03893, Q9CQJ8	129	12	18082	105.128	1.3336e-12	4.4317e-13	4.2369e-13
GOTERM_BP_DIRECT	GO:0006099~tricarboxylic acid cycle	11	8.20896	3.9058e-15	Q60597, A0A1L1STE6, Q99KI0, Q9WUM5, Q9D2G2, P35486, Q9D051, Q8BMF4, P08249, P70404, Q8K2B3	129	29	18082	53.1681	2.12164e-12	5.33142e-13	5.09707e-13
GOTERM_BP_DIRECT	GO:0006122~mitochondrial electron transport, ubiquinol to cytochrome c	7	5.22388	1.84241e-10	Q9D0M3, Q9CQB4, P99028, Q9CZ13, P00158, Q8R1I1, Q9DB77	129	13	18082	75.4764	1.00595e-07	2.01191e-08	1.92347e-08
GOTERM_BP_DIRECT	GO:0061732~mitochondrial acetyl-CoA biosynthetic process from pyruvate	6	4.47761	9.04699e-10	Q8BKZ9, O08749, P35486, Q9D051, Q8BMF4, Q9D023	129	8	18082	105.128	4.93966e-07	8.23276e-08	7.87088e-08
GOTERM_BP_DIRECT	GO:0015992~proton transport	9	6.71642	7.20431e-09	P97450, P03930, A2AKU9, P56135, Q9CPQ8, Q9CQQ7, Q9DCX2, P00158, Q9DB20	129	58	18082	21.7506	3.93354e-06	5.61936e-07	5.37236e-07
GOTERM_BP_DIRECT	GO:0015986~ATP synthesis coupled proton transport	7	5.22388	1.02279e-08	P97450, P03930, A2AKU9, Q9CPQ8, Q9CQQ7, Q9DCX2, Q9DB20	129	23	18082	42.6606	5.58441e-06	6.98053e-07	6.6737e-07
GOTERM_BP_DIRECT	GO:0006734~NADH metabolic process	5	3.73134	1.13489e-06	Q60597, A0A1L1STE6, Q9D2G2, P08249, P70404	129	12	18082	58.4044	0.000619457	6.88498e-05	6.58234e-05
GOTERM_BP_DIRECT	GO:0006086~acetyl-CoA biosynthetic process from pyruvate	4	2.98507	3.42927e-06	O08749, P35486, Q9D051, Q8BMF4	129	5	18082	112.136	0.00187063	0.000187238	0.000179008
GOTERM_BP_DIRECT	GO:0006103~2-oxoglutarate metabolic process	5	3.73134	6.78826e-06	Q60597, A0A1L1STE6, O08749, Q9D2G2, P70404	129	18	18082	38.9363	0.00369954	0.000308866	0.00029529
GOTERM_BP_DIRECT	GO:0032981~mitochondrial respiratory chain complex I assembly	5	3.73134	6.78826e-06	Q8K3J1, E9QPX3, Q99LY9, Q9CQ54, Q8JZN5	129	18	18082	38.9363	0.00369954	0.000308866	0.00029529
GOTERM_BP_DIRECT	GO:0022904~respiratory electron transport chain	5	3.73134	8.55141e-06	Q9CPP6, P09671, P00416, P00158, Q8K2B3	129	19	18082	36.887	0.00465821	0.000345748	0.00033055
GOTERM_BP_DIRECT	GO:0046034~ATP metabolic process	6	4.47761	8.86533e-06	P97450, A2AKU9, P56135, Q9CPQ8, Q9DCX2, Q9DB20	129	40	18082	21.0256	0.0048288	0.000345748	0.00033055
GOTERM_BP_DIRECT	GO:0006754~ATP biosynthetic process	5	3.73134	1.91123e-05	P03930, A2AKU9, P56135, Q9CPQ8, Q9DB20	129	23	18082	30.4719	0.0103812	0.000695688	0.000665108
GOTERM_BP_DIRECT	GO:0042407~cristae formation	4	2.98507	9.40881e-05	Q9Z2I0, Q78IK4, Q8BGH2, Q8R404	129	13	18082	43.1294	0.0500772	0.00321076	0.00306962
GOTERM_BP_DIRECT	GO:0007005~mitochondrion organization	6	4.47761	0.000273842	P67778, O35129, P20108, P09671, H7BX01, Q8CGK3	129	81	18082	10.383	0.138894	0.00879516	0.00840856
GOTERM_BP_DIRECT	GO:0042776~mitochondrial ATP synthesis coupled proton transport	3	2.23881	0.000295564	P19536, Q9D0M3, Q9DB20	129	4	18082	105.128	0.14905	0.00896546	0.00857137
GOTERM_BP_DIRECT	GO:0006102~isocitrate metabolic process	3	2.23881	0.00073207	A0A1L1STE6, Q99KI0, P70404	129	6	18082	70.0853	0.329584	0.0210374	0.0201127
GOTERM_BP_DIRECT	GO:2001243~negative regulation of intrinsic apoptotic signaling pathway	4	2.98507	0.000895044	H7BX01, Q9ERS2, G3UX26, Q9DCT2	129	27	18082	20.766	0.386707	0.0235637	0.0225279
GOTERM_BP_DIRECT	GO:0006811~ion transport	13	9.70149	0.000906295	P97450, Q8R429, P03930, P56135, Q60932, Q9CPQ8, Q9CQQ7, J3QMG3, G3UX26, Q7M729, A2AKU9, Q9DCX2, Q9DB20	129	584	18082	3.12023	0.390467	0.0235637	0.0225279
GOTERM_BP_DIRECT	GO:0044070~regulation of anion transport	3	2.23881	0.00173266	Q60932, J3QMG3, G3UX26	129	9	18082	46.7235	0.61204	0.0411318	0.0393238
GOTERM_BP_DIRECT	GO:0022900~electron transport chain	3	2.23881	0.00173266	E9QPX3, Q9CQZ6, Q8K2B3	129	9	18082	46.7235	0.61204	0.0411318	0.0393238
GOTERM_BP_DIRECT	GO:0072593~reactive oxygen species metabolic process	4	2.98507	0.00243917	Q9ERS2, E9QPX3, Q9DCT2, P03893	129	38	18082	14.7548	0.736424	0.0531618	0.050825
GOTERM_BP_DIRECT	GO:0021762~substantia nigra development	4	2.98507	0.00243917	P97450, Q9CQQ7, P56391, Q9DCT2	129	38	18082	14.7548	0.736424	0.0531618	0.050825
GOTERM_BP_DIRECT	GO:0006979~response to oxidative stress	6	4.47761	0.00256553	P20108, P09671, P03899, Q8K3J1, A0A0R4J275, Q9CQZ5	129	133	18082	6.32348	0.754038	0.0531618	0.050825
GOTERM_BP_DIRECT	GO:0009060~aerobic respiration	4	2.98507	0.00262888	Q9CQB4, Q9CZ13, Q8R1I1, Q9DB77	129	39	18082	14.3765	0.762422	0.0531618	0.050825
GOTERM_BP_DIRECT	GO:0008152~metabolic process	10	7.46269	0.00569985	Q60597, Q8BKZ9, Q99KI0, Q9WUM5, Q9D2G2, P35486, Q9D051, Q8BMF4, A0A1B0GT92, Q8JZN5	129	463	18082	3.02744	0.955888	0.111147	0.106261
GOTERM_BP_DIRECT	GO:0055093~response to hyperoxia	3	2.23881	0.00706333	P03930, P09671, P00158	129	18	18082	23.3618	0.979147	0.132986	0.12714
GOTERM_BP_DIRECT	GO:0006820~anion transport	3	2.23881	0.0155462	Q60932, J3QMG3, G3UX26	129	27	18082	15.5745	0.999807	0.28294	0.270503
GOTERM_BP_DIRECT	GO:0006412~translation	8	5.97015	0.0240657	Q9WUA2, Q9JKF7, G5E902, Q9CR62, D3YYM6, F6SVV1, Q8BH59, P62754	129	401	18082	2.79642	0.999998	0.423866	0.405235
GOTERM_BP_DIRECT	GO:0042773~ATP synthesis coupled electron transport	2	1.49254	0.0417342	P03911, P03903	129	6	18082	46.7235	1	0.690512	0.66016
GOTERM_BP_DIRECT	GO:0006104~succinyl-CoA metabolic process	2	1.49254	0.0417342	Q60597, Q9WUM5	129	6	18082	46.7235	1	0.690512	0.66016
GOTERM_BP_DIRECT	GO:0009725~response to hormone	3	2.23881	0.0453919	Q9CR68, P03899, Q8CGK3	129	48	18082	8.76066	1	0.728941	0.6969
GOTERM_BP_DIRECT	GO:0042538~hyperosmotic salinity response	2	1.49254	0.0552579	P00158, Q02013	129	8	18082	35.0426	1	0.838079	0.80124
GOTERM_BP_DIRECT	GO:0034551~mitochondrial respiratory chain complex III assembly	2	1.49254	0.0552579	Q9CQB4, Q8R1I1	129	8	18082	35.0426	1	0.838079	0.80124
GOTERM_BP_DIRECT	GO:0005975~carbohydrate metabolic process	5	3.73134	0.0587905	Q99MR9, P35486, Q9D051, Q8BMF4, P08249	129	206	18082	3.4022	1	0.867557	0.829423
GOTERM_BP_DIRECT	GO:0033762~response to glucagon	2	1.49254	0.0685922	Q9D0M3, P00158	129	10	18082	28.0341	1	0.913448	0.873296
GOTERM_BP_DIRECT	GO:0010269~response to selenium ion	2	1.49254	0.0685922	P09671, P14869	129	10	18082	28.0341	1	0.913448	0.873296
GOTERM_BP_DIRECT	GO:0006105~succinate metabolic process	2	1.49254	0.0685922	Q9WUM5, Q8K2B3	129	10	18082	28.0341	1	0.913448	0.873296
GOTERM_BP_DIRECT	GO:0007270~neuron-neuron synaptic transmission	2	1.49254	0.0685922	Q60932, J3QMG3	129	10	18082	28.0341	1	0.913448	0.873296
GOTERM_BP_DIRECT	GO:0000002~mitochondrial genome maintenance	2	1.49254	0.0751892	Q9JKF7, H7BX01	129	11	18082	25.4856	1	0.97746	0.934494
GOTERM_BP_DIRECT	GO:0045454~cell redox homeostasis	3	2.23881	0.0775161	P20108, Q8BWM0, O08749	129	65	18082	6.46941	1	0.984274	0.941009
GOTERM_BP_DIRECT	GO:0006123~mitochondrial electron transport, cytochrome c to oxygen	2	1.49254	0.0817398	P19536, P12787	129	12	18082	23.3618	1	1	0.957798
GOTERM_BP_DIRECT	GO:0006006~glucose metabolic process	3	2.23881	0.0837594	P35486, Q9D051, Q8BMF4	129	68	18082	6.18399	1	1	0.957798
GOTERM_BP_DIRECT	GO:0042493~response to drug	6	4.47761	0.0932121	P67778, Q9CR68, P09671, P00158, Q02013, Q99LC3	129	339	18082	2.48089	1	1	0.957798

## Sheet: GO_Term_CC_Cluster2
Category	Term	Count	%	PValue	Genes	List Total	Pop Hits	Pop Total	Fold Enrichment	Bonferroni	Benjamini	FDR
GOTERM_CC_DIRECT	GO:0005739~mitochondrion	105	78.3582	7.05182e-84	Q9CR68, Q8R429, Q9CR62, Q99LY9, Q8JZN5, Q9D8Y1, O35129, Q8BGH2, Q9CXJ4, Q60597, P12787, P35486, P67778, P00416, Q9D6K8, Q9DB20, Q78IK2, P56135, Q9D1I2, H7BX01, Q9CPQ8, Q80U63, Q8K2B3, Q9CQB4, G5E902, Q9D6J6, Q8R404, Q8CGK3, Q9D6J5, Q9DCT2, P03893, Q9CQJ8, F6SFF5, Q9CPP6, P97450, P03930, P03899, Q3ULD5, Q9CQZ6, Q9CQZ5, Q9WUM5, P59017, Q9D051, Q9CPX8, Q8BWM0, Q9CQ91, A2AKU9, Q9DCS9, P59266, Q78IK4,…	134	1721	19662	8.95223	1.29048e-81	1.29048e-81	1.17765e-81
GOTERM_CC_DIRECT	GO:0005743~mitochondrial inner membrane	68	50.7463	3.29105e-79	Q9D0M3, Q8BK30, Q9CR68, Q9CQQ7, Q9CR62, Q9DCJ5, Q99LY9, Q9D8Y1, O35129, Q9CZ13, Q8BGH2, Q9CXJ4, P08249, Q9DB77, Q8R1I1, Q8BH59, Q9Z2I0, P12787, J3QMG3, Q9CQ75, P19536, P67778, P00416, A0A0R4J275, Q9DB20, Q78IK2, H7BX01, P56135, P99028, Q9CPQ8, A0A0N4SVQ1, Q9ERS2, E9QPX3, Q9D023, A0A0R3P9C8, Q8K2B3, Q9CQB4, P09671, G5E902, Q9DCX2, Q9D6J6, Q8R404, Q9D6J5, Q9DCT2, Q9CQJ8, P03893, F6SFF5, Q925I1, Q9C…	134	387	19662	25.7823	6.02263e-77	3.01131e-77	2.74803e-77
GOTERM_CC_DIRECT	GO:0070469~respiratory chain	35	26.1194	1.93646e-60	Q9D0M3, Q8BK30, Q9CR68, Q8K3J1, P99028, A0A0N4SVQ1, E9QPX3, Q9DCJ5, P03903, Q99LY9, A0A0R3P9C8, Q9CQB4, Q9CZ13, Q9D6J6, Q8R1I1, Q9DB77, Q9D6J5, Q9DCT2, Q9CQJ8, P03893, Q9CPP6, P03899, P03911, Q9CQZ6, Q9CQZ5, Q9CPX8, Q9CQ54, Q9CQ75, F6ZFT1, Q9CQ91, Q9DCS9, G5E814, A0A0R4J275, P00158, Q99LC3	134	58	19662	88.5448	3.54372e-58	1.18124e-58	1.07796e-58
GOTERM_CC_DIRECT	GO:0005747~mitochondrial respiratory chain complex I	27	20.1493	3.20201e-45	Q8BK30, Q8K3J1, A0A0N4SVQ1, Q9ERS2, E9QPX3, Q9DCJ5, P03903, Q99LY9, A0A0R3P9C8, Q9D6J6, Q9D6J5, Q9DCT2, Q9CQJ8, P03893, Q9CPP6, P03899, P03911, Q9CQZ6, Q9CQZ5, Q9CQ54, Q9CQ75, F6ZFT1, Q9CQ91, Q9DCS9, G5E814, A0A0R4J275, Q99LC3	134	47	19662	84.2925	5.85968e-43	1.46492e-43	1.33684e-43
GOTERM_CC_DIRECT	GO:0043209~myelin sheath	27	20.1493	1.12505e-26	Q9CR68, Q9CQQ7, O08749, Q8K2B3, P09671, G5E902, Q9CZ13, Q9DCX2, Q9D6J6, P08249, Q8BH59, Q9DB77, Q9DCT2, Q60932, P12787, P35486, Q8BMF4, G3UX26, P19536, P20108, P67778, A0A1L1STE6, A2AKU9, Q99KI0, Q9D2G2, Q99LC3, Q9DB20	134	192	19662	20.6341	2.05884e-24	4.11768e-25	3.75767e-25
GOTERM_CC_DIRECT	GO:0016020~membrane	96	71.6418	2.81414e-17	Q9CR68, Q8R429, Q9CR62, Q99LY9, A0A1B0GT92, Q9D8Y1, O35129, Q99MR9, P61027, Q8BGH2, Q9CXJ4, P62754, P12787, P67778, Q7M729, P00416, Q9DB20, G3UXF4, Q78IK2, Q9D1I2, H7BX01, P56135, Q9CPQ8, Q80U63, Q8K2B3, Q9CQB4, G5E902, Q9D6J6, Q8R404, Q8CGK3, Q9D6J5, Q9DCT2, Q9CQJ8, P03893, Q9CPP6, P97450, P03930, A0A1W2P6F6, P03899, Q9CQZ6, Q9CQZ5, P59017, Q9CPX8, Q8BWM0, Q9CQ91, A2AKU9, Q9DCS9, P59266, Q78IK4,…	134	6998	19662	2.01289	5.14988e-15	8.58313e-16	7.8327e-16
GOTERM_CC_DIRECT	GO:0005753~mitochondrial proton-transporting ATP synthase complex	9	6.71642	1.46395e-13	P97450, P03930, Q78IK2, A2AKU9, P56135, Q9CPQ8, Q9CQQ7, Q9DCX2, Q9DB20	134	18	19662	73.3657	2.67982e-11	3.82719e-12	3.49257e-12
GOTERM_CC_DIRECT	GO:0005750~mitochondrial respiratory chain complex III	7	5.22388	1.75621e-11	Q9D0M3, Q9CR68, Q9CQB4, P99028, Q9CZ13, Q8R1I1, Q9DB77	134	10	19662	102.712	3.21388e-09	4.01734e-10	3.6661e-10
GOTERM_CC_DIRECT	GO:0000276~mitochondrial proton-transporting ATP synthase complex, coupling factor F(o)	7	5.22388	7.64203e-11	P97450, P03930, P56135, Q9CPQ8, Q9CQQ7, Q9DCX2, Q9DB20	134	12	19662	85.5933	1.39849e-08	1.55388e-09	1.41802e-09
GOTERM_CC_DIRECT	GO:0045263~proton-transporting ATP synthase complex, coupling factor F(o)	6	4.47761	1.00116e-08	P97450, P03930, P56135, Q9CPQ8, Q9CQQ7, Q9DCX2	134	12	19662	73.3657	1.83211e-06	1.83212e-07	1.67193e-07
GOTERM_CC_DIRECT	GO:0031966~mitochondrial membrane	10	7.46269	2.78659e-08	Q60597, Q9CR68, Q9D1I2, P03899, Q9ERS2, Q9CQZ5, P59017, Q9DCT2, A0A0R3P9C8, Q9CQ75	134	101	19662	14.5279	5.09944e-06	4.63587e-07	4.23055e-07
GOTERM_CC_DIRECT	GO:0045254~pyruvate dehydrogenase complex	5	3.73134	1.37157e-07	Q8BKZ9, O08749, P35486, Q9D051, Q8BMF4	134	8	19662	91.7071	2.50995e-05	2.09165e-06	1.90877e-06
GOTERM_CC_DIRECT	GO:0070062~extracellular exosome	42	31.3433	2.08113e-07	Q78IK2, P56135, Q9CPQ8, Q9CQQ7, A0A0N4SVQ1, Q9ERS2, Q62000, Q9CPU4, O35129, O54962, P09671, G5E902, Q9DB73, P61027, D3YYM6, Q8BGH2, Q9DCX2, P08249, Q8R1I1, Q9DB77, Q9CQJ8, A0A1W2P6F6, P51150, Q60932, P14869, Q791V5, P12787, Q9CQZ6, Q9WUM5, J3QMG3, Q9D051, Q02013, Q61001, G3UX26, P20108, P67778, B7FAU9, A2AKU9, Q9DCS9, Q9D2G2, Q9DB20, A0A0N4SUN8	134	2674	19662	2.30468	3.8084e-05	2.9296e-06	2.67346e-06
GOTERM_CC_DIRECT	GO:0005759~mitochondrial matrix	11	8.20896	6.13437e-07	Q60597, Q8BKZ9, Q3ULD5, O08749, Q9WUM5, P35486, Q9D051, P08249, Q99LC3, A0A0R3P9C8, Q8CGK3	134	188	19662	8.58534	0.000112253	8.01849e-06	7.31742e-06
GOTERM_CC_DIRECT	GO:0042645~mitochondrial nucleoid	6	4.47761	1.44082e-05	Q925I1, Q6PB66, P09671, Q60932, G3UX26, Q8CGK3	134	46	19662	19.1389	0.00263324	0.00017578	0.000160411
GOTERM_CC_DIRECT	GO:0005741~mitochondrial outer membrane	8	5.97015	8.25796e-05	O35129, Q60932, H7BX01, Q791V5, Q8BGH2, J3QMG3, Q80U63, G3UX26	134	153	19662	7.67223	0.0149991	0.000944504	0.000861925
GOTERM_CC_DIRECT	GO:0045252~oxoglutarate dehydrogenase complex	3	2.23881	0.00044812	Q60597, O08749, Q9D2G2	134	5	19662	88.0388	0.0787505	0.00482388	0.00440212
GOTERM_CC_DIRECT	GO:0005751~mitochondrial respiratory chain complex IV	3	2.23881	0.00450116	P19536, A0A0N4SVQ1, P12787	134	15	19662	29.3463	0.562016	0.0433533	0.0395629
GOTERM_CC_DIRECT	GO:0046930~pore complex	3	2.23881	0.00450116	Q60932, J3QMG3, G3UX26	134	15	19662	29.3463	0.562016	0.0433533	0.0395629
GOTERM_CC_DIRECT	GO:0031672~A band	3	2.23881	0.0123055	G3UXF4, A2A6Q8, A0A0R4J1N7, Q5SX40	134	25	19662	17.6078	0.896261	0.112595	0.102751
GOTERM_CC_DIRECT	GO:0045271~respiratory chain complex I	2	1.49254	0.0134832	Q9CPP6, E9QPX3	134	2	19662	146.731	0.916609	0.117497	0.107224
GOTERM_CC_DIRECT	GO:0005758~mitochondrial intermembrane space	4	2.98507	0.0143399	H7BX01, Q9DCJ5, P56391, Q99LY9	134	75	19662	7.82567	0.928867	0.119282	0.108853
GOTERM_CC_DIRECT	GO:0036464~cytoplasmic ribonucleoprotein granule	3	2.23881	0.0153018	P14869, P62754, Q5SX40	134	28	19662	15.7212	0.940506	0.121749	0.111104
GOTERM_CC_DIRECT	GO:0061617~MICOS complex	2	1.49254	0.0399107	Q78IK4, Q8R404	134	6	19662	48.9104	0.999421	0.304319	0.277712
GOTERM_CC_DIRECT	GO:0014704~intercalated disc	3	2.23881	0.0466837	Q4VAE3, Q7M729, Q5SX40	134	51	19662	8.63126	0.999841	0.326914	0.298331
GOTERM_CC_DIRECT	GO:0016459~myosin complex	3	2.23881	0.048341	A0A1W2P6F6, A2A6Q8, Q5SX40	134	52	19662	8.46527	0.999885	0.326914	0.298331
GOTERM_CC_DIRECT	GO:0031012~extracellular matrix	6	4.47761	0.0496851	A0A1W2P6F6, B7FAU9, D3YYM6, Q62000, Q61001, Q9DB20	134	294	19662	2.99452	0.999911	0.326914	0.298331
GOTERM_CC_DIRECT	GO:0022627~cytosolic small ribosomal subunit	3	2.23881	0.0500196	D3YYM6, F6SVV1, P62754	134	53	19662	8.30555	0.999916	0.326914	0.298331
GOTERM_CC_DIRECT	GO:0030061~mitochondrial crista	2	1.49254	0.071959	P67778, H7BX01	134	11	19662	26.6784	0.999999	0.454086	0.414384
GOTERM_CC_DIRECT	GO:0005903~brush border	3	2.23881	0.0957907	A0A1W2P6F6, B7FAU9, Q02013	134	77	19662	5.71681	1	0.584323	0.533235

## Sheet: GO_Term_MF_Cluster2
Category	Term	Count	%	PValue	Genes	List Total	Pop Hits	Pop Total	Fold Enrichment	Bonferroni	Benjamini	FDR
GOTERM_MF_DIRECT	GO:0008137~NADH dehydrogenase (ubiquinone) activity	18	13.4328	5.23539e-29	Q9CPP6, P03899, P03911, Q8K3J1, A0A0N4SVQ1, Q9ERS2, E9QPX3, Q9DCJ5, P03903, Q9CQ54, Q9CQ75, A0A0R4J275, Q9D6J6, Q99LC3, Q9D6J5, Q9DCT2, Q9CQJ8, P03893	112	35	17446	80.1092	1.07849e-26	1.07849e-26	9.94724e-27
GOTERM_MF_DIRECT	GO:0016491~oxidoreductase activity	23	17.1642	2.67036e-11	Q60597, Q9CR68, P03930, P03899, P03911, Q8K3J1, O08749, P03903, P35486, Q9D051, Q8JZN5, P70404, Q8K2B3, A0A0R4J1N8, P20108, A0A1L1STE6, P09671, Q9DB73, P00158, Q9D6J6, P08249, Q9DCT2, P03893	112	604	17446	5.93156	5.50095e-09	2.75047e-09	2.53684e-09
GOTERM_MF_DIRECT	GO:0008121~ubiquinol-cytochrome-c reductase activity	6	4.47761	1.97938e-10	Q9CR68, Q9CQB4, P99028, P00158, Q8R1I1, Q9CPX8	112	7	17446	133.515	4.07752e-08	1.35917e-08	1.25361e-08
GOTERM_MF_DIRECT	GO:0003954~NADH dehydrogenase activity	6	4.47761	1.17669e-08	Q8K3J1, Q9ERS2, Q9D6J6, Q9D6J5, Q9DCT2, A0A0R3P9C8	112	13	17446	71.8929	2.42398e-06	6.05996e-07	5.58928e-07
GOTERM_MF_DIRECT	GO:0034604~pyruvate dehydrogenase (NAD+) activity	5	3.73134	2.30542e-08	Q8BKZ9, O08749, P35486, Q9D051, Q8BMF4	112	6	17446	129.807	4.74916e-06	9.49833e-07	8.7606e-07
GOTERM_MF_DIRECT	GO:0016887~ATPase activity	12	8.95522	5.94685e-08	P97450, P03930, A2AKU9, P56135, Q9CPQ8, Q9CQQ7, Q8CC88, Q9DCX2, Q9CXJ4, Q8CGK3, Q9DB20, Q61102	112	200	17446	9.34607	1.22504e-05	2.04175e-06	1.88317e-06
GOTERM_MF_DIRECT	GO:0016651~oxidoreductase activity, acting on NAD(P)H	5	3.73134	7.38675e-07	Q9CPP6, Q8K3J1, P03903, E9QPX3, Q9DCT2	112	12	17446	64.9033	0.000152156	2.17382e-05	2.00498e-05
GOTERM_MF_DIRECT	GO:0009055~electron carrier activity	7	5.22388	1.04211e-06	Q9D0M3, Q8BWM0, A0A0R4J275, P00158, Q9CPX8, Q8JZN5, Q8K2B3	112	53	17446	20.5731	0.000214652	2.68344e-05	2.47502e-05
GOTERM_MF_DIRECT	GO:0046933~proton-transporting ATP synthase activity, rotational mechanism	5	3.73134	1.47916e-06	A2AKU9, Q9CPQ8, Q9CQQ7, Q9DCX2, Q9DB20	112	14	17446	55.6314	0.000304661	3.38563e-05	3.12267e-05
GOTERM_MF_DIRECT	GO:0032403~protein complex binding	12	8.95522	1.76626e-05	Q9CR68, B7FAU9, Q60932, P99028, G5E902, A0A0N4SVQ1, Q9DCJ5, Q9CZ13, P00158, Q9DB77, A0A0R3P9C8, Q9DB20	112	358	17446	5.22127	0.00363191	0.000363849	0.000335588
GOTERM_MF_DIRECT	GO:0004129~cytochrome-c oxidase activity	5	3.73134	2.82469e-05	P19536, P00416, A0A0N4SVQ1, P12787, P56391	112	28	17446	27.8157	0.00580205	0.000528988	0.000487901
GOTERM_MF_DIRECT	GO:0015078~hydrogen ion transmembrane transporter activity	5	3.73134	4.86469e-05	P97450, P03930, Q9CPQ8, Q9CQQ7, Q9DCX2	112	32	17446	24.3387	0.00997146	0.000835106	0.000770243
GOTERM_MF_DIRECT	GO:0008308~voltage-gated anion channel activity	3	2.23881	0.000591825	Q60932, J3QMG3, G3UX26	112	6	17446	77.8839	0.114809	0.00937816	0.00864976
GOTERM_MF_DIRECT	GO:0003735~structural constituent of ribosome	8	5.97015	0.00149684	Q9JKF7, P14869, G5E902, Q9CR62, D3YYM6, F6SVV1, Q8BH59, P62754	112	264	17446	4.72024	0.26551	0.0220249	0.0203142
GOTERM_MF_DIRECT	GO:0015288~porin activity	3	2.23881	0.00253982	Q60932, J3QMG3, G3UX26	112	12	17446	38.942	0.407775	0.0348802	0.032171
GOTERM_MF_DIRECT	GO:0019003~GDP binding	4	2.98507	0.00659278	P51150, P61027, Q9WUM5, A2CG35	112	60	17446	10.3845	0.744008	0.084882	0.0782893
GOTERM_MF_DIRECT	GO:0051536~iron-sulfur cluster binding	4	2.98507	0.00788125	Q9CR68, Q8K3J1, Q99KI0, Q9D6J6	112	64	17446	9.73549	0.804064	0.0955022	0.0880845
GOTERM_MF_DIRECT	GO:0004738~pyruvate dehydrogenase activity	2	1.49254	0.0126849	P35486, Q9D051	112	2	17446	155.768	0.927907	0.145171	0.133896
GOTERM_MF_DIRECT	GO:0016616~oxidoreductase activity, acting on the CH-OH group of donors, NAD or NADP as acceptor	3	2.23881	0.0175722	A0A1L1STE6, P08249, P70404	112	32	17446	14.6032	0.974062	0.19052	0.175722
GOTERM_MF_DIRECT	GO:0004739~pyruvate dehydrogenase (acetyl-transferring) activity	2	1.49254	0.0189674	P35486, Q9D051	112	3	17446	103.845	0.980645	0.191358	0.176495
GOTERM_MF_DIRECT	GO:0000166~nucleotide binding	21	15.6716	0.0195074	Q925I1, Q8R429, Q9JKF7, P51150, Q3ULD5, Q60932, H7BX01, Q9WUM5, Q8CC88, J3QMG3, Q80U63, G3UX26, P70404, Q61102, Q5SX40, Q9WUA2, P61027, A2CG35, Q9CXJ4, Q9JJZ2, Q8CGK3	112	1936	17446	1.68963	0.98272	0.191358	0.176495
GOTERM_MF_DIRECT	GO:0004449~isocitrate dehydrogenase (NAD+) activity	2	1.49254	0.0252102	A0A1L1STE6, P70404	112	4	17446	77.8839	0.994804	0.23606	0.217725
GOTERM_MF_DIRECT	GO:0016624~oxidoreductase activity, acting on the aldehyde or oxo group of donors, disulfide as acceptor	2	1.49254	0.0314138	Q60597, P35486	112	5	17446	62.3071	0.998605	0.281358	0.259505
GOTERM_MF_DIRECT	GO:0005525~GTP binding	7	5.22388	0.0356615	P51150, H7BX01, P61027, Q9WUM5, A2CG35, Q80U63, Q9JJZ2	112	383	17446	2.84693	0.999436	0.306094	0.28232
GOTERM_MF_DIRECT	GO:0003924~GTPase activity	5	3.73134	0.0445303	P51150, H7BX01, P61027, Q80U63, Q9JJZ2	112	209	17446	3.7265	0.999916	0.366929	0.33843
GOTERM_MF_DIRECT	GO:0051287~NAD binding	3	2.23881	0.0478867	A0A1L1STE6, O08749, P70404	112	55	17446	8.49643	0.999959	0.37941	0.349941
GOTERM_MF_DIRECT	GO:0050660~flavin adenine dinucleotide binding	3	2.23881	0.076942	O08749, Q8JZN5, Q8K2B3	112	72	17446	6.49033	1	0.587039	0.541444
GOTERM_MF_DIRECT	GO:0044822~poly(A) RNA binding	12	8.95522	0.0966275	Q6PB66, Q8BK30, B7FAU9, Q9JKF7, A2AKU9, P14869, Q9CR62, Q9WUM5, D3YYM6, P08249, P62754, A0A0N4SUN8	112	1113	17446	1.67944	1	0.710903	0.655687

[truncated: 14 more sheets: Pathway_Cluster 2, Cluster 3 GO term, Cluster 2_pathway, Cluster 3_ pathway, GO Term BP Cluster 3, GO Term CC Cluster 3, GO Term MF Cluster 3, Pathway Cluster 3, Cluster 4 GO term, GO Term BP Cluster 4, GO_Term_CC_Cluster4, GO Term_MF_Cluster4, Cluster 4_pathway, Pathway Cluster 4]
