# Supplementary material for: Advanced Fiber Type-Specific Protein Profiles Derived from Adult Murine Skeletal Muscle
Source: Proteomes. 2021 Jun 8;9(2):28. doi: 10.3390/proteomes9020028 (PMC8293376; doi:10.3390/proteomes9020028)
Supplement: Supplementary file 1 [file proteomes-09-00028-s001.zip › Supplementary tables/S10a_Functional_annotation_Clusters.xlsx]

## Sheet: Color Code
	Sarcomere/Cytoskeleton
	Respiratory Chain
	TCA cycle
	Glycolysis
	Glycogenolysiss
	Mitochondria
	Proteasome
	Heat Shock
	Nucleus
	Fatty acid beta oxidation
	Calcium regulation
	Transport
	Ribosome

## Sheet: Cluster 1
Cluster	Protein names	Gene names	Accession
Cluster 1	AHNAK nucleoprotein (desmoyokin)	Ahnak	E9Q616
Cluster 1	Alpha-1-syntrophin	Snta1	A2AKD7;Q61234
Cluster 1	Alpha-actinin-3 (Alpha-actinin skeletal muscle isoform 3) (F-actin cross-linking protein)	Actn3	O88990
Cluster 1	Dysferlin	Dysf	A0A0N4SUN3;A0A0N4SVX9;A0A0N4SWG7;A0A0N4SWH3;E9PXU9;E9QL12;Q9ESD7
Cluster 1	F-actin-capping protein subunit alpha-2 (CapZ alpha-2)	Capza2 Cappa2	P47754
Cluster 1	Kelch-like protein 8	Klhl8	A2AH59;A2AH60;P59280
Cluster 1	Myomesin 2	Myom2	Q14BI5
Cluster 1	Myomesin-1	Myom1	Z4YJF5
Cluster 1	Myosin regulatory light chain 2, skeletal muscle isoform (Fragment)	Mylpf	F6ULR7
Cluster 1	Myosin-11	Myh11	A0A2R8VHF9;E9QPE7
Cluster 1	Myosin-3 (Myosin heavy chain 3)	Myh3 Myhse	P13541
Cluster 1	Myosin-4 (Myosin heavy chain 2b) (MyHC-2b) (Myosin heavy chain 4)	Myh4	Q5SX39
Cluster 1	Myosin-7B (Myosin cardiac muscle beta chain) (Myosin heavy chain 7B, cardiac muscle beta isoform)	Myh7b	A2AQP0
Cluster 1	Myosin-8 (Myosin heavy chain 8) (Myosin heavy chain, skeletal muscle, perinatal) (MyHC-perinatal)	Myh8 Myhsp	P13542
Cluster 1	Myosin-binding protein C, fast-type (Fast MyBP-C) (C-protein, skeletal muscle fast isoform)	Mybpc2	Q5XKE0
Cluster 1	Myosin-binding protein H (MyBP-H) (H-protein)	Mybph	P70402
Cluster 1	Myozenin-1 (Calsarcin-2) (Filamin-, actinin- and telethonin-binding protein) (Protein FATZ)	Myoz1	Q9JK37
Cluster 1	Myozenin-3	Myoz3	E9QJU4;Q8R4E4
Cluster 1	Nebulin	Neb	A2AQB2
Cluster 1	Nebulin (Fragment)	Neb	G3UWS1
Cluster 1	Nesprin-2	Syne2	E9QP46;Q6ZWQ0
Cluster 1	Titin (Fragment)	Ttn	A2AT68
Cluster 1	Troponin C, skeletal muscle (STNC)	Tnnc2 Tncs	P20801
Cluster 1	Troponin T, fast skeletal muscle	Tnnt3	A0A0R4J1B1;A2A6H6;A2A6I8;A2A6J0;A2A6J1;J3QP61;Q9QZ47;Z4YJU0;Z4YKE7;Z4YKF8;Z4YKG3;Z4YKG8;Z4YKH8;Z4YNB2
Cluster 1	Cytoskeleton-associated protein 4 (63-kDa cytoskeleton-linking membrane protein) (Climp-63) (p63)	Ckap4	Q8BMK4
Cluster 1	Cytochrome c oxidase subunit 6C (Cytochrome c oxidase polypeptide VIc)	Cox6c	Q9CPQ1
Cluster 1	Cytochrome c oxidase subunit 7A2, mitochondrial (Cytochrome c oxidase subunit VIIa-liver/heart) (Cytochrome c oxidase subunit VIIa-L)	Cox7a2 Cox7a3 Cox7al	P48771
Cluster 1	NADH dehydrogenase [ubiquinone] 1 beta subcomplex subunit 2, mitochondrial (Complex I-AGGG) (CI-AGGG) (NADH-ubiquinone oxidoreductase AGGG subunit)	Ndufb2	Q9CPU2
Cluster 1	NADH dehydrogenase [ubiquinone] 1 beta subcomplex subunit 6	Ndufb6	A2AP32;Q3UIU2
Cluster 1	NADH-ubiquinone oxidoreductase chain 1 (EC 7.1.1.2) (NADH dehydrogenase subunit 1)	Mtnd1 mt-Nd1 Nd1	P03888
Cluster 1	[Pyruvate dehydrogenase (acetyl-transferring)] kinase isozyme 2, mitochondrial (EC 2.7.11.2) (Pyruvate dehydrogenase kinase isoform 2) (PDH kinase 2)	Pdk2	Q9JK42
Cluster 1	Alpha-enolase (Fragment)	Eno1	B0QZL1
Cluster 1	ATP-dependent 6-phosphofructokinase, muscle type (ATP-PFK) (PFK-M) (EC 2.7.1.11) (6-phosphofructokinase type A) (Phosphofructo-1-kinase isozyme A) (PFK-A) (Phosphohexokinase)	Pfkm Pfk-m Pfka	P47857
Cluster 1	Beta-enolase (EC 4.2.1.11) (2-phospho-D-glycerate hydro-lyase) (Enolase 3) (Muscle-specific enolase) (MSE) (Skeletal muscle enolase)	Eno3 Eno-3	P21550
Cluster 1	Glycerol-3-phosphate dehydrogenase (EC 1.1.5.3)	Gpd2	A2AQR0;Q64521
Cluster 1	Phosphoglycerate kinase 1 (EC 2.7.2.3)	Pgk1 Pgk-1	P09411
Cluster 1	Phosphoglycerate mutase 2 (EC 5.4.2.11) (EC 5.4.2.4) (BPG-dependent PGAM 2) (Muscle-specific phosphoglycerate mutase) (Phosphoglycerate mutase isozyme M) (PGAM-M)	Pgam2	O70250
Cluster 1	Pyruvate kinase PKM (EC 2.7.1.40) (Pyruvate kinase muscle isozyme)	Pkm Pk3 Pkm2 Pykm	P52480
Cluster 1	Dolichyl-diphosphooligosaccharide--protein glycosyltransferase 48 kDa subunit (DDOST 48 kDa subunit) (Oligosaccharyl transferase 48 kDa subunit)	Ddost	O54734
Cluster 1	Dolichyl-diphosphooligosaccharide--protein glycosyltransferase subunit 1 (Dolichyl-diphosphooligosaccharide--protein glycosyltransferase 67 kDa subunit) (Ribophorin I) (RPN-I) (Ribophorin-1)	Rpn1	Q91YQ5
Cluster 1	Dolichyl-diphosphooligosaccharide--protein glycosyltransferase subunit 2	Rpn2	A2ACG7;Q9DBG6
Cluster 1	Dolichyl-diphosphooligosaccharide--protein glycosyltransferase subunit DAD1 (Oligosaccharyl transferase subunit DAD1) (Defender against cell death 1) (DAD-1)	Dad1	P61804
Cluster 1	Glycogenin	Gyg	K3W4S6;Q9R062;V9GX26
Cluster 1	Phosphorylase b kinase gamma catalytic chain, skeletal muscle/heart isoform (EC 2.7.11.19) (Phosphorylase kinase subunit gamma-1) (Serine/threonine-protein kinase PHKG1) (EC 2.7.11.1) (EC 2.7.11.26)	Phkg1 Phkg	P07934
Cluster 1	Phosphorylase b kinase regulatory subunit	Phka1	A2AI87;A2AI88;A2AI89;A2AI91;P18826
Cluster 1	Phosphorylase b kinase regulatory subunit beta (Phosphorylase kinase subunit beta)	Phkb	Q7TSH2
Cluster 1	Histone deacetylase 4 (HD4) (EC 3.5.1.98)	Hdac4	Q6NZM9
Cluster 1	Laminin subunit beta-1	Lamb1	E9QN70;P02469
Cluster 1	Fat storage-inducing transmembrane protein 1 (Fat-inducing protein 1)	Fitm1 Fit1	Q91V79
Cluster 1	Fatty acid-binding protein 5 (Epidermal-type fatty acid-binding protein) (E-FABP) (Fatty acid-binding protein, epidermal) (Keratinocyte lipid-binding protein) (Psoriasis-associated fatty acid-binding protein homolog) (PA-FABP)	Fabp5 Fabpe Klbp Mal1	Q05816
Cluster 1	Propionyl-CoA carboxylase alpha chain, mitochondrial (PCCase subunit alpha) (EC 6.4.1.3) (Propanoyl-CoA:carbon dioxide ligase subunit alpha)	Pcca	Q91ZA3
Cluster 1	Very-long-chain (3R)-3-hydroxyacyl-CoA dehydratase (EC 4.2.1.134)	Hacd1 Ptpla mCG_14195	B9EHK9;Q9QY80
Cluster 1	Very-long-chain enoyl-CoA reductase (EC 1.3.1.93) (Synaptic glycoprotein SC2) (Trans-2,3-enoyl-CoA reductase) (TER)	Tecr Gpsn2	Q9CY27
Cluster 1	Calcineurin B homologous protein 1	Chp1 1500003O03Rik	B0R091;P61022
Cluster 1	Calcium load-activated calcium channel (Fragment)	Tmco1	A0A0A6YVS2;Q921L3
Cluster 1	Calcium/calmodulin-dependent protein kinase II, beta, isoform CRA_b (Calcium/calmodulin-dependent protein kinase type II subunit beta)	Camk2b mCG_122182	Q5SVJ0
Cluster 1	Calcium-binding protein 7 (CaBP7) (Calneuron II) (Calneuron-2)	Cabp7 Caln2	Q91ZM8
Cluster 1	Calmodulin-1	Calm1 Calm Cam Cam1	P0DP26;P0DP27;P0DP28;Q3UKW2
Cluster 1	Calpain-1 catalytic subunit (EC 3.4.22.52) (Calcium-activated neutral proteinase 1) (CANP 1) (Calpain mu-type) (Calpain-1 large subunit) (Micromolar-calpain) (muCANP)	Capn1 Canp1 Capa1	O35350
Cluster 1	Calsequestrin-1 (Calmitine) (Calsequestrin, skeletal muscle isoform)	Casq1	O09165
Cluster 1	Tropomodulin-1 (Erythrocyte tropomodulin) (E-Tmod)	Tmod1 Tmod	P49813
Cluster 1	Tropomodulin-4 (Skeletal muscle tropomodulin) (Sk-Tmod)	Tmod4	Q9JLH8
Cluster 1	Tropomyosin beta chain (Beta-tropomyosin) (Tropomyosin-2)	Tpm2 Tpm-2	P58774
Cluster 1	Junctophilin-2 (JP-2) (Junctophilin type 2) [Cleaved into: Junctophilin-2 N-terminal fragment (JP2NT)]	Jph2 Jp2	Q9ET78
Cluster 1	Transmembrane protein 109	Tmem109	D3YX08;D3Z0I8;D3Z3Z2;D3Z7P2;Q3UBX0
Cluster 1	Transmembrane protein 11, mitochondrial	Tmem11	E9Q933;Q8BK08
Cluster 1	Sodium channel protein	Scn4a mCG_2873	G3X8T7;Q9ER60
Cluster 1	28S ribosomal protein S27, mitochondrial (MRP-S27) (S27mt) (Mitochondrial ribosomal protein S27)	Mrps27	Q8BK72
Cluster 1	39S ribosomal protein L49, mitochondrial (L49mt) (MRP-L49)	Mrpl49	Q9CQ40
Cluster 1	40S ribosomal protein S14	Rps14	P62264
Cluster 1	40S ribosomal protein S25	Rps25	A0A1L1SQA8;P62852
Cluster 1	40S ribosomal protein S29	Rps29	P62274
Cluster 1	40S ribosomal protein S4, X isoform	Rps4x Rps4	P62702
Cluster 1	60S ribosomal protein L12	Rpl12	P35979
Cluster 1	60S ribosomal protein L21	Rpl21	O09167;Q9CQM8
Cluster 1	60S ribosomal protein L22 (Heparin-binding protein HBp15)	Rpl22	P67984
Cluster 1	60S ribosomal protein L36	Rpl36	P47964;Q6ZWZ4
Cluster 1	60S ribosomal protein L7	Rpl7	P14148
Cluster 1	60S ribosomal protein L7a (Surfeit locus protein 3)	Rpl7a Surf-3 Surf3	P12970
Cluster 1	60S ribosomal protein L8	Rpl8	P62918
Cluster 1	Amine oxidase [flavin-containing] B (EC 1.4.3.4) (Monoamine oxidase type B) (MAO-B)	Maob	Q8BW75
Cluster 1	Arf-GAP with Rho-GAP domain, ANK repeat and PH domain-containing protein 1 (Centaurin-delta-2) (Cnt-d2)	Arap1 Centd2 Kiaa0782	Q4LDD4
Cluster 1	Arginine--tRNA ligase, cytoplasmic (EC 6.1.1.19) (Arginyl-tRNA synthetase) (ArgRS)	Rars	Q9D0I9
Cluster 1	Aspartyl/asparaginyl beta-hydroxylase	Asph	A2AL76;A2AL77;A2AL78;Q9CR06
Cluster 1	Atlastin-2 (EC 3.6.5.-) (ADP-ribosylation factor-like protein 6-interacting protein 2) (ARL-6-interacting protein 2) (Aip-2)	Atl2 Arl6ip2	Q6PA06
Cluster 1	ATP-sensitive inward rectifier potassium channel 11 (Inward rectifier K(+) channel Kir6.2) (Potassium channel, inwardly rectifying subfamily J member 11)	Kcnj11	Q61743
Cluster 1	Bifunctional glutamate/proline--tRNA ligase (Bifunctional aminoacyl-tRNA synthetase) [Includes: Glutamate--tRNA ligase (EC 6.1.1.17) (Glutamyl-tRNA synthetase) (GluRS);Proline--tRNA ligase (EC 6.1.1.15) (Prolyl-tRNA synthetase) (ProRS)]	Eprs Qprs	Q8CGC7
Cluster 1	BRO1 domain-containing protein BROX (BRO1 domain- and CAAX motif-containing protein)	Brox	Q8K2Q7
Cluster 1	CDGSH iron-sulfur domain-containing protein 1 (MitoNEET)	Cisd1 D10Ertd214e Zcd1	Q91WS0
Cluster 1	Centrosomal protein of 290 kDa	Cep290	E9Q9M0;Q6A078
Cluster 1	Centrosome-associated protein 350 (Cep350)	Cep350 Kiaa0480	E9Q309
Cluster 1	Clathrin heavy chain	Cltc	Q5SXR6;Q68FD5
Cluster 1	Coenzyme Q10A	Coq10a	A0A1W2P7G5;A0A1W2P7J1;E9Q3H6
Cluster 1	Coiled-coil domain-containing protein 18	Ccdc18	Q640L5
Cluster 1	Creatine kinase M-type (EC 2.7.3.2) (Creatine kinase M chain) (Creatine phosphokinase M-type) (CPK-M) (M-CK)	Ckm Ckmm	P07310
Cluster 1	Dehydrogenase/reductase SDR family member 7C (EC 1.1.-.-) (Short-chain dehydrogenase/reductase family 32C member 2)	Dhrs7c Sdr32c2	Q8CHS7
Cluster 1	DNA mismatch repair protein Mlh1 (MutL protein homolog 1)	Mlh1	Q9JK91
Cluster 1	EH domain-binding protein 1	Ehbp1 Kiaa0903	Q69ZW3
Cluster 1	EH domain-containing protein 2	Ehd2	Q8BH64
Cluster 1	Elongation factor 2 (EF-2)	Eef2	P58252
Cluster 1	Epidermal growth factor receptor substrate 15	Eps15	F6W2Q5;H3BK65;P42567;Q5JC28
Cluster 1	ER membrane protein complex subunit 2 (Tetratricopeptide repeat protein 35) (TPR repeat protein 35)	Emc2 Kiaa0103 Ttc35	Q9CRD2
Cluster 1	Eukaryotic translation initiation factor 3 subunit C (eIF3c) (Eukaryotic translation initiation factor 3 subunit 8) (eIF3 p110)	Eif3c Eif3s8	Q8R1B4
Cluster 1	Family with sequence similarity 149, member B (Fragment)	Fam149b	A0A286YD95;A0A286YDA4;A0A286YDS4;A0A2C9F2B4;Q6NSV7
Cluster 1	Granzyme C (EC 3.4.21.-) (B10) (Cytotoxic cell protease 2) (CCP2)	Gzmc Ctla-5 Ctla5	P08882;P08883;P08884;P13366
Cluster 1	Interferon-induced 35 kDa protein homolog (Interferon-induced protein 35, isoform CRA_c)	Ifi35 mCG_141023	D6RFB1;Q9D8C4
Cluster 1	Leucine-rich repeat-containing protein 57 (Fragment)	Lrrc57	A2AKH7;Q8JZX5;Q9D1G5
Cluster 1	Magnesium transporter protein 1 (RIKEN cDNA 2610529C04, isoform CRA_b)	Magt1 2610529C04Rik mCG_13793	A2ADH1;F6TBV1;F6WHL0;Q9CQY5
Cluster 1	MANSC domain-containing protein 4	Mansc4	A0A0N4SUP6;Q3UU94
Cluster 1	MCG23377, isoform CRA_b (MCG54232) (Predicted pseudogene 8797)	Gm8797 mCG_23377 mCG_54232	A0A0A6YW67;contaminant_RS27A_HUMAN;E9Q4P0;E9Q5F6;E9Q9J0;E9QNP0;P0CG49;P0CG50;P62983;P62984;Q5SX22
Cluster 1	Meiosis-specific coiled-coil domain-containing protein MEIOC (Meiosis-specific with coiled-coil domain protein)	Meioc Gm1564	A2AG06
Cluster 1	Monocarboxylate transporter 4 (MCT 4) (Solute carrier family 16 member 3)	Slc16a3 Mct4	P57787
Cluster 1	Motile sperm domain-containing protein 1	Mospd1	Q8VEL0
Cluster 1	Myc box-dependent-interacting protein 1 (Amphiphysin II) (Amphiphysin-like protein) (Bridging integrator 1) (SH3 domain-containing protein 9)	Bin1 Amphl Sh3p9	O08539;Q6P1B9
Cluster 1	N-acetyl-beta-glucosaminyl-glycoprotein 4-beta-N-acetylgalactosaminyltransferase 1 (NGalNAc-T1) (EC 2.4.1.244) (Beta-1,4-N-acetylgalactosaminyltransferase IV) (Beta4GalNAc-T4) (Beta4GalNAcT4)	B4galnt4	Q766D5
Cluster 1	Neuromedin-U receptor 1	Nmur1	A0A1C7ZMY0;A0A1D5RLB6;O55040
Cluster 1	Nodal modulator 1	Nomo1	Q6GQT9
Cluster 1	Nucleoprotein TPR (NPC-associated intranuclear protein) (Translocated promoter region and nuclear basket protein)	Tpr	F6ZDS4;Q7M739
Cluster 1	Parvalbumin alpha	Pvalb Pva	P32848
Cluster 1	PDZ and LIM domain 7, isoform CRA_f (PDZ and LIM domain protein 7) (Pdlim7 protein)	Pdlim7 mCG_3180	Q8BVJ7
Cluster 1	Pentatricopeptide repeat domain-containing protein 3, mitochondrial (28S ribosomal protein S39, mitochondrial) (MRP-S39)	Ptcd3 Mrps39	Q14C51
Cluster 1	Peptidyl-prolyl cis-trans isomerase FKBP1A (PPIase FKBP1A) (EC 5.2.1.8) (12 kDa FK506-binding protein) (12 kDa FKBP) (FKBP-12) (Calstabin-1) (FK506-binding protein 1A) (FKBP-1A) (Immunophilin FKBP12) (Rotamase)	Fkbp1a Fkbp1	P26883
Cluster 1	Peroxidasin homolog	Pxdn	D3Z5M7;Q3UQ28
Cluster 1	Pre-B-cell leukemia transcription factor-interacting protein 1 (Hematopoietic PBX-interacting protein)	Pbxip1 Hpip	Q3TVI8
Cluster 1	Proline-rich protein 33	Prr33 Gm14492	Q8C494
Cluster 1	Protein flightless-1 homolog	Flii Fli1 Fliih	Q9JJ28
Cluster 1	Protein Niban (Fragment)	Fam129a	D3YYZ9;D3Z233;E9PYV4;Q3UW53
Cluster 1	Protein NipSnap homolog 2 (NipSnap2) (Glioblastoma-amplified sequence)	Nipsnap2 Gbas	O55126;Q7TMG8
Cluster 1	Protein THEM6	Them6	Q80ZW2
Cluster 1	Protein-cysteine N-palmitoyltransferase HHAT-like protein (Glycerol uptake/transporter homolog) (Hedgehog acyltransferase-like protein)	Hhatl Gup1 Kiaa1173	Q9D1G3
Cluster 1	Ras suppressor protein 1 (Ras suppressor protein 1, isoform CRA_a)	Rsu1 mCG_15700	A2AUR7;Q01730;Q9D031
Cluster 1	Ras-related protein Rab-2A	Rab2a Rab2	P53994
Cluster 1	Reticulon-2 (Neuroendocrine-specific protein-like 1) (NSP-like protein 1) (Neuroendocrine-specific protein-like I) (NSP-like protein I) (NSPLI)	Rtn2 Nspl1	O70622
Cluster 1	RIKEN cDNA 2010300C02 gene	2010300C02Rik	E9Q3M9
Cluster 1	Ryanodine receptor 1 (RYR-1) (RyR1) (Skeletal muscle calcium release channel) (Skeletal muscle ryanodine receptor) (Skeletal muscle-type ryanodine receptor) (Type 1 ryanodine receptor)	Ryr1	E9PZQ0;K3W4M2
Cluster 1	SAPS domain family, member 3, isoform CRA_c (Serine/threonine-protein phosphatase 6 regulatory subunit 3)	Ppp6r3 Saps3 mCG_3896	G5E8R4;Q922D4
Cluster 1	Sarcalumenin	Srl Sar	Q7TQ48
Cluster 1	Serum paraoxonase/lactonase 3 (EC 3.1.1.2) (EC 3.1.1.81) (EC 3.1.8.1)	Pon3	Q62087
Cluster 1	SH3 and cysteine-rich domain-containing protein 3	Stac3	Q8BZ71
Cluster 1	Synaptophysin-like protein 2 (Mitsugumin-29) (Mg29)	Sypl2 Mg29	O89104
Cluster 1	Transitional endoplasmic reticulum ATPase (TER ATPase) (EC 3.6.4.6) (15S Mg(2+)-ATPase p97 subunit) (Valosin-containing protein) (VCP)	Vcp	Q01853
Cluster 1	Translocon-associated protein subunit alpha	Ssr1	A0A286YCG8;A0A286YCT4;A0A286YDB7;Q9CY50
Cluster 1	Triadin	Trdn	E9Q9K5
Cluster 1	Trimeric intracellular cation channel type A (TRIC-A) (TRICA) (27 kDa sarcoplasmic reticulum protein) (Mitsugumin-33A) (SPR-27) (Transmembrane protein 38A)	Tmem38a	Q3TMP8
Cluster 1	tRNA-dihydrouridine synthase (EC 1.3.1.-)	Dus4l	A0A0R4J016;Q32M08
Cluster 1	Tumor necrosis factor receptor superfamily member 3 (Lymphotoxin-beta receptor)	Ltbr Tnfcr Tnfrsf3	P50284
Cluster 1	Voltage-dependent calcium channel subunit alpha-2/delta-1 (Voltage-gated calcium channel subunit alpha-2/delta-1) [Cleaved into: Voltage-dependent calcium channel subunit alpha-2-1;Voltage-dependent calcium channel subunit delta-1]	Cacna2d1 Cacna2	O08532
Cluster 1	Y-box-binding protein 3 (Cold shock domain-containing protein A) (DNA-binding protein A) (Y-box protein 3)	Ybx3 Csda Msy4	Q9JKB3

## Sheet: Cluster 2
Cluster	Protein names	Gene names	Accession
Cluster 2	Ankyrin-1	Ank1	A0A0R4J1N7;B7ZW98;D3YTV8;E9QNT8;G5E8J2;Q02357
Cluster 2	Ankyrin-1 (Fragment)	Ank1	G3UXF4
Cluster 2	Filamin, alpha (Filamin-A)	Flna RP23-436K3.1-002	B7FAU9;B7FAV1;Q8BTM8
Cluster 2	Myosin light chain 4 (Fragment)	Myl4	A2A6Q8;P09541;Q9CZ19
Cluster 2	Myosin light polypeptide 6	Myl6	A0A1W2P6F6;A0A1W2P7Q9;Q60605
Cluster 2	Myosin-1 (Myosin heavy chain 1) (Myosin heavy chain 2x) (MyHC-2x) (Myosin heavy chain, skeletal muscle, adult 1)	Myh1	Q5SX40
Cluster 2	Cytochrome b (Complex III subunit 3) (Complex III subunit III) (Cytochrome b-c1 complex subunit 3) (Ubiquinol-cytochrome-c reductase complex cytochrome b subunit)	Mt-Cyb Cob Cytb mt-Cytb Mtcyb	P00158
Cluster 2	Cytochrome b-c1 complex subunit 1, mitochondrial (Complex III subunit 1) (Core protein I) (Ubiquinol-cytochrome-c reductase complex core protein 1)	Uqcrc1	Q9CZ13
Cluster 2	Cytochrome b-c1 complex subunit 10 (Complex III subunit 10) (Complex III subunit XI) (Ubiquinol-cytochrome c reductase complex 6.4 kDa protein)	Uqcr11 Uqcr	Q9CPX8
Cluster 2	Cytochrome b-c1 complex subunit 2, mitochondrial (Complex III subunit 2) (Core protein II) (Ubiquinol-cytochrome-c reductase complex core protein 2)	Uqcrc2	Q9DB77
Cluster 2	Cytochrome b-c1 complex subunit 6, mitochondrial (Complex III subunit 6) (Complex III subunit VIII) (Cytochrome c1 non-heme 11 kDa protein) (Mitochondrial hinge protein) (Ubiquinol-cytochrome c reductase complex 11 kDa protein)	Uqcrh	P99028
Cluster 2	Cytochrome b-c1 complex subunit 7	Uqcrb mCG_67985	Q9CQB4;Q9D855
Cluster 2	Cytochrome b-c1 complex subunit 9 (Complex III subunit 9) (Complex III subunit X) (Cytochrome c1 non-heme 7 kDa protein) (Ubiquinol-cytochrome c reductase complex 7.2 kDa protein)	Uqcr10	Q8R1I1
Cluster 2	Cytochrome b-c1 complex subunit Rieske, mitochondrial (EC 7.1.1.8) (Complex III subunit 5) (Cytochrome b-c1 complex subunit 5) (Rieske iron-sulfur protein) (RISP) (Rieske protein UQCRFS1) (Ubiquinol-cytochrome c reductase iron-sulfur subunit) [Cleaved into: Cytochrome b-c1 complex subunit 9 (Su9) (Subunit 9) (8 kDa subunit 9) (Complex III subunit IX) (Cytochrome b-c1 complex subunit 11) (Ubiquino…	Uqcrfs1	Q9CR68
Cluster 2	Cytochrome c oxidase subunit 3 (Cytochrome c oxidase polypeptide III)	mt-Co3 COIII Mtco3	P00416
Cluster 2	Cytochrome c oxidase subunit 5A, mitochondrial (Cytochrome c oxidase polypeptide Va)	Cox5a	P12787
Cluster 2	Cytochrome c oxidase subunit 5B, mitochondrial (Cytochrome c oxidase polypeptide Vb)	Cox5b	P19536;Q9D881
Cluster 2	Cytochrome c oxidase subunit 6B1 (Cytochrome c oxidase subunit VIb isoform 1) (COX VIb-1)	Cox6b1 Cox6b	P56391
Cluster 2	Cytochrome c oxidase subunit NDUFA4	Ndufa4	A0A0N4SVQ1;Q62425
Cluster 2	Cytochrome c1, heme protein, mitochondrial (Complex III subunit 4) (Complex III subunit IV) (Cytochrome b-c1 complex subunit 4) (Ubiquinol-cytochrome-c reductase complex cytochrome c1 subunit) (Cytochrome c-1)	Cyc1	Q9D0M3
Cluster 2	MCG5603 (NADH dehydrogenase [ubiquinone] 1 alpha subcomplex subunit 11)	Ndufa11 mCG_5603	G5E814;Q9D8B4
Cluster 2	NADH dehydrogenase [ubiquinone] 1 alpha subcomplex subunit 10, mitochondrial (Complex I-42kD) (CI-42kD) (NADH-ubiquinone oxidoreductase 42 kDa subunit)	Ndufa10	Q99LC3
Cluster 2	NADH dehydrogenase [ubiquinone] 1 alpha subcomplex subunit 12	Ndufa12 mCG_11204	A0A0R4J275;Q7TMF3
Cluster 2	NADH dehydrogenase [ubiquinone] 1 alpha subcomplex subunit 13 (Cell death regulatory protein GRIM-19) (Complex I-B16.6) (CI-B16.6) (Gene associated with retinoic and interferon-induced mortality 19 protein) (GRIM-19) (Gene associated with retinoic and IFN-induced mortality 19 protein) (NADH-ubiquinone oxidoreductase B16.6 subunit)	Ndufa13 Grim19	Q9ERS2
Cluster 2	NADH dehydrogenase [ubiquinone] 1 alpha subcomplex subunit 2 (Complex I-B8) (CI-B8) (NADH-ubiquinone oxidoreductase B8 subunit)	Ndufa2	Q9CQ75
Cluster 2	NADH dehydrogenase [ubiquinone] 1 alpha subcomplex subunit 3 (Complex I-B9) (CI-B9) (NADH-ubiquinone oxidoreductase B9 subunit)	Ndufa3	Q9CQ91
Cluster 2	NADH dehydrogenase [ubiquinone] 1 alpha subcomplex subunit 5 (Complex I subunit B13) (Complex I-13kD-B) (CI-13kD-B) (NADH-ubiquinone oxidoreductase 13 kDa-B subunit)	Ndufa5	Q9CPP6
Cluster 2	NADH dehydrogenase [ubiquinone] 1 alpha subcomplex subunit 6 (Complex I-B14) (CI-B14) (NADH-ubiquinone oxidoreductase B14 subunit)	Ndufa6	Q9CQZ5
Cluster 2	NADH dehydrogenase [ubiquinone] 1 alpha subcomplex subunit 8 (Complex I-19kD) (CI-19kD) (Complex I-PGIV) (CI-PGIV) (NADH-ubiquinone oxidoreductase 19 kDa subunit)	Ndufa8	Q9DCJ5
Cluster 2	NADH dehydrogenase [ubiquinone] 1 alpha subcomplex subunit 9, mitochondrial	Ndufa9	A0A0R3P9C8;Q9DC69
Cluster 2	NADH dehydrogenase [ubiquinone] 1 beta subcomplex subunit 1 (Complex I-MNLL) (CI-MNLL) (NADH-ubiquinone oxidoreductase MNLL subunit)	Ndufb1	P0DN34
Cluster 2	NADH dehydrogenase [ubiquinone] 1 beta subcomplex subunit 10 (Complex I-PDSW) (CI-PDSW) (NADH-ubiquinone oxidoreductase PDSW subunit)	Ndufb10	Q9DCS9
Cluster 2	NADH dehydrogenase [ubiquinone] 1 beta subcomplex subunit 3 (Complex I-B12) (CI-B12) (NADH-ubiquinone oxidoreductase B12 subunit)	Ndufb3	Q9CQZ6
Cluster 2	NADH dehydrogenase [ubiquinone] 1 beta subcomplex subunit 8, mitochondrial (Complex I-ASHI) (CI-ASHI) (NADH-ubiquinone oxidoreductase ASHI subunit)	Ndufb8	Q9D6J5
Cluster 2	NADH dehydrogenase [ubiquinone] 1 beta subcomplex subunit 9 (Complex I-B22) (CI-B22) (NADH-ubiquinone oxidoreductase B22 subunit)	Ndufb9	Q9CQJ8
Cluster 2	NADH dehydrogenase [ubiquinone] 1 subunit C2 (Complex I-B14.5b) (CI-B14.5b) (NADH-ubiquinone oxidoreductase subunit B14.5b)	Ndufc2	Q9CQ54
Cluster 2	NADH dehydrogenase [ubiquinone] flavoprotein 2, mitochondrial (EC 1.6.99.3) (EC 7.1.1.2) (NADH-ubiquinone oxidoreductase 24 kDa subunit)	Ndufv2	Q9D6J6
Cluster 2	NADH dehydrogenase [ubiquinone] flavoprotein 3, mitochondrial (Complex I-9kD) (CI-9kD) (NADH-ubiquinone oxidoreductase 9 kDa subunit)	Ndufv3	Q8BK30
Cluster 2	NADH dehydrogenase [ubiquinone] iron-sulfur protein 3, mitochondrial (EC 1.6.99.3) (EC 7.1.1.2) (Complex I-30kD) (CI-30kD) (NADH-ubiquinone oxidoreductase 30 kDa subunit)	Ndufs3	Q9DCT2
Cluster 2	NADH dehydrogenase [ubiquinone] iron-sulfur protein 4, mitochondrial	Ndufs4	E9QPX3;Q9CXZ1
Cluster 2	NADH dehydrogenase [ubiquinone] iron-sulfur protein 5 (Complex I-15 kDa) (CI-15 kDa) (NADH-ubiquinone oxidoreductase 15 kDa subunit)	Ndufs5	Q99LY9
Cluster 2	NADH dehydrogenase [ubiquinone] iron-sulfur protein 8, mitochondrial (EC 1.6.99.3) (EC 7.1.1.2) (Complex I-23kD) (CI-23kD) (NADH-ubiquinone oxidoreductase 23 kDa subunit)	Ndufs8	Q8K3J1
Cluster 2	NADH-cytochrome b5 reductase 1 (b5R.1) (EC 1.6.2.2) (NAD(P)H:quinone oxidoreductase type 3 polypeptide A2)	Cyb5r1 Nqo3a2	Q9DB73
Cluster 2	NADH-ubiquinone oxidoreductase chain 2 (EC 7.1.1.2) (NADH dehydrogenase subunit 2)	Mtnd2 mt-Nd2 Nd2	P03893
Cluster 2	NADH-ubiquinone oxidoreductase chain 3 (EC 7.1.1.2) (NADH dehydrogenase subunit 3)	Mtnd3 mt-Nd3 Nd3	P03899
Cluster 2	NADH-ubiquinone oxidoreductase chain 4 (EC 7.1.1.2) (NADH dehydrogenase subunit 4)	Mtnd4 mt-Nd4 Nd4	P03911
Cluster 2	NADH-ubiquinone oxidoreductase chain 4L (EC 7.1.1.2) (NADH dehydrogenase subunit 4L)	Mtnd4l mt-Nd4l Nd4l	P03903
Cluster 2	Succinate dehydrogenase [ubiquinone] flavoprotein subunit, mitochondrial (EC 1.3.5.1) (Flavoprotein subunit of complex II) (Fp)	Sdha	Q8K2B3
Cluster 2	ATP synthase F(0) complex subunit B1, mitochondrial (ATP synthase peripheral stalk-membrane subunit b) (ATP synthase subunit b) (ATPase subunit b)	Atp5pb Atp5f1	Q9CQQ7
Cluster 2	ATP synthase membrane subunit DAPIT, mitochondrial (Diabetes-associated protein in insulin-sensitive tissues) (Up-regulated during skeletal muscle growth protein 5)	Atp5md Dapit Usmg5	Q78IK2
Cluster 2	ATP synthase protein 8 (A6L) (F-ATPase subunit 8)	Mtatp8 Atp8 mt-Atp8	P03930
Cluster 2	ATP synthase subunit d, mitochondrial (ATPase subunit d) (ATP synthase peripheral stalk subunit d)	Atp5pd Atp5h	Q9DCX2
Cluster 2	ATP synthase subunit f, mitochondrial (ATP synthase membrane subunit f)	Atp5mf Atp5j2	P56135
Cluster 2	ATP synthase subunit g, mitochondrial (ATPase subunit g) (ATP synthase membrane subunit g)	Atp5mg Atp5l	Q9CPQ8
Cluster 2	ATP synthase subunit gamma	Atp5c1	A2AKU9
Cluster 2	ATP synthase subunit O, mitochondrial (ATP synthase peripheral stalk subunit OSCP) (Oligomycin sensitivity conferral protein) (OSCP)	Atp5po Atp5o D12Wsu28e	Q9DB20
Cluster 2	ATP synthase-coupling factor 6, mitochondrial (ATPase subunit F6) (ATP synthase peripheral stalk subunit F6)	Atp5pf Atp5j	P97450
Cluster 2	2-oxoglutarate dehydrogenase, mitochondrial (EC 1.2.4.2) (2-oxoglutarate dehydrogenase complex component E1) (OGDC-E1) (Alpha-ketoglutarate dehydrogenase)	Ogdh Kiaa4192	Q60597
Cluster 2	Aconitate hydratase, mitochondrial (Aconitase) (EC 4.2.1.3) (Citrate hydro-lyase)	Aco2	Q99KI0
Cluster 2	Dihydrolipoyllysine-residue succinyltransferase component of 2-oxoglutarate dehydrogenase complex, mitochondrial (EC 2.3.1.61) (2-oxoglutarate dehydrogenase complex component E2) (OGDC-E2) (Dihydrolipoamide succinyltransferase component of 2-oxoglutarate dehydrogenase complex) (E2K)	Dlst	Q9D2G2
Cluster 2	Isocitrate dehydrogenase [NAD] subunit gamma 1, mitochondrial (Isocitric dehydrogenase subunit gamma) (NAD(+)-specific ICDH subunit gamma)	Idh3g	P70404
Cluster 2	Isocitrate dehydrogenase [NAD] subunit, mitochondrial	Idh3a	A0A1L1STE6;Q9D6R2
Cluster 2	Malate dehydrogenase, mitochondrial (EC 1.1.1.37)	Mdh2 Mor1	P08249
Cluster 2	Dihydrolipoyllysine-residue acetyltransferase component of pyruvate dehydrogenase complex, mitochondrial (EC 2.3.1.12) (Dihydrolipoamide acetyltransferase component of pyruvate dehydrogenase complex) (Pyruvate dehydrogenase complex component E2) (PDC-E2) (PDCE2)	Dlat	Q8BMF4
Cluster 2	Pyruvate dehydrogenase E1 component subunit alpha, somatic form, mitochondrial (EC 1.2.4.1) (PDHE1-A type I)	Pdha1 Pdha-1	P35486
Cluster 2	Pyruvate dehydrogenase E1 component subunit beta, mitochondrial (PDHE1-B) (EC 1.2.4.1)	Pdhb	Q9D051
Cluster 2	Pyruvate dehydrogenase protein X component, mitochondrial (Dihydrolipoamide dehydrogenase-binding protein of pyruvate dehydrogenase complex) (Lipoyl-containing pyruvate dehydrogenase complex component X)	Pdhx	Q8BKZ9
Cluster 2	Lon protease homolog, mitochondrial (EC 3.4.21.53) (Lon protease-like protein) (LONP) (Mitochondrial ATP-dependent protease Lon) (Serine protease 15)	Lonp1 Prss15	Q8CGK3
Cluster 2	Methylcrotonoyl-CoA carboxylase beta chain, mitochondrial (MCCase subunit beta) (EC 6.4.1.4) (3-methylcrotonyl-CoA carboxylase 2) (3-methylcrotonyl-CoA carboxylase non-biotin-containing subunit) (3-methylcrotonyl-CoA:carbon dioxide ligase subunit beta)	Mccc2	Q3ULD5
Cluster 2	MICOS complex subunit MIC13	Micos13 Mic13 Qil1	Q8R404
Cluster 2	MICOS complex subunit Mic27 (Apolipoprotein O-like) (Protein FAM121A)	Apool Fam121a Mic27	Q78IK4
Cluster 2	Mitochondrial 2-oxoglutarate/malate carrier protein (OGCP) (Solute carrier family 25 member 11)	Slc25a11	Q9CR62
Cluster 2	Mitochondrial carrier homolog 2	Mtch2	Q791V5
Cluster 2	Mitochondrial proton/calcium exchanger protein (Leucine zipper-EF-hand-containing transmembrane protein 1)	Letm1	Q9Z2I0
Cluster 2	Mitochondrial pyruvate carrier 2 (Brain protein 44)	Mpc2 Brp44	Q9D023
Cluster 2	Mitofusin-2 (EC 3.6.5.-) (Hypertension-related protein 1) (Mitochondrial assembly regulatory factor) (HSG protein) (Transmembrane GTPase MFN2)	Mfn2 Kiaa0214 Marf	Q80U63
Cluster 2	Laminin subunit alpha-5 (Laminin-10 subunit alpha) (Laminin-11 subunit alpha) (Laminin-15 subunit alpha)	Lama5	Q61001
Cluster 2	Acyl-CoA dehydrogenase family member 9, mitochondrial (ACAD-9) (EC 1.3.99.-)	Acad9	Q8JZN5
Cluster 2	Sarcoplasmic/endoplasmic reticulum calcium ATPase 1 (SERCA1) (SR Ca(2+)-ATPase 1) (EC 7.2.2.10) (Calcium pump 1) (Calcium-transporting ATPase sarcoplasmic reticulum type, fast twitch skeletal muscle isoform) (Endoplasmic reticulum class 1/2 Ca(2+) ATPase)	Atp2a1	Q8R429
Cluster 2	Sodium channel subunit beta-4	Scn4b Gm1471	Q7M729
Cluster 2	Transmembrane protein 126A	Tmem126a	Q9D8Y1
Cluster 2	Transmembrane protein 143	Tmem143	A0A1B0GT63;G3X9F4;Q8VD26
Cluster 2	Transmembrane protein 14C	Tmem14c	Q9CQN6
Cluster 2	Transmembrane protein 65	Tmem65	Q4VAE3
Cluster 2	Voltage-dependent anion-selective channel protein 1 (VDAC-1) (mVDAC1) (Outer mitochondrial membrane protein porin 1) (Plasmalemmal porin) (Voltage-dependent anion-selective channel protein 5) (VDAC-5) (mVDAC5)	Vdac1 Vdac5	Q60932
Cluster 2	Voltage-dependent anion-selective channel protein 2	Vdac2	G3UX26;Q60930
Cluster 2	Voltage-dependent anion-selective channel protein 3	Vdac3	J3QMG3;Q60931
Cluster 2	39S ribosomal protein L39, mitochondrial (L39mt) (MRP-L39)	Mrpl39	Q9JKF7
Cluster 2	40S ribosomal protein S5 (Fragment)	Rps5	D3YYM6;D3Z1S8;Q91V55
Cluster 2	40S ribosomal protein S6 (Phosphoprotein NP33)	Rps6	P62754
Cluster 2	40S ribosomal protein S7	Gm9493	F6SVV1;P62082
Cluster 2	60S acidic ribosomal protein P0 (60S ribosomal protein L10E)	Rplp0 Arbp	P14869
Cluster 2	60S ribosomal protein L30	Rpl30	A0A2I3BQF4;P62889
Cluster 2	Acyl carrier protein (Fragment)	Ndufab1	F6ZFT1;F8WJ64;Q9CR21
Cluster 2	Ankyrin repeat and SOCS box protein 2 (ASB-2)	Asb2	Q8K0L0
Cluster 2	Aquaporin-1 (AQP-1) (Aquaporin-CHIP) (Delayed early response protein 2) (DER2) (Water channel protein for red blood cells and kidney proximal tubule)	Aqp1	Q02013
Cluster 2	ATPase family AAA domain-containing protein 3 (AAA-ATPase TOB3)	Atad3 Atad3a Kiaa1273	Q925I1
Cluster 2	ATP-binding cassette sub-family B member 7, mitochondrial (ATP-binding cassette transporter 7) (ABC transporter 7 protein)	Abcb7 Abc7	Q61102
Cluster 2	ATP-binding cassette sub-family B member 8, mitochondrial	Abcb8	Q9CXJ4
Cluster 2	Barrier-to-autointegration factor (Breakpoint cluster region protein 1) (LAP2-binding protein 1) [Cleaved into: Barrier-to-autointegration factor, N-terminally processed]	Banf1 Baf Bcrp1 L2bp1	O54962
Cluster 2	Bcl-2-like protein 13 (Bcl2-L-13) (Bcl-rambo) (Protein Mil1)	Bcl2l13 Mil1	P59017
Cluster 2	Calcium-binding mitochondrial carrier protein Aralar1 (Mitochondrial aspartate glutamate carrier 1) (Solute carrier family 25 member 12)	Slc25a12 Aralar1	Q8BH59
Cluster 2	Caspase recruitment domain-containing protein 19 (Bcl10-interacting CARD protein) (BinCARD)	Card19	Q9D1I2
Cluster 2	Dihydrolipoyl dehydrogenase, mitochondrial (EC 1.8.1.4) (Dihydrolipoamide dehydrogenase)	Dld	O08749
Cluster 2	Dynamin-like 120 kDa protein, mitochondrial	Opa1	H7BX01;P58281
Cluster 2	ER membrane protein complex subunit 3 (Transmembrane protein 111)	Emc3 Tmem111	Q99KI3
Cluster 2	Fat storage-inducing transmembrane protein 2 (Fat-inducing protein 2)	Fitm2 Fit2	P59266
Cluster 2	FUN14 domain-containing protein 2 (Hepatitis C virus core-binding protein 6)	Fundc2 Hcbp6	Q9D6K8
Cluster 2	Glycogen [starch] synthase (EC 2.4.1.11)	Gys1	A0A1B0GT92;Q9Z1E4
Cluster 2	Leucine-rich PPR motif-containing protein, mitochondrial (130 kDa leucine-rich protein) (LRP 130) (mLRP130)	Lrpprc Lrp130	Q6PB66
Cluster 2	MCG10343, isoform CRA_b (Phosphate carrier protein, mitochondrial)	Slc25a3 mCG_10343	G5E902;Q8VEM8
Cluster 2	MCG130675 (SCAN domain containing 3) (Zinc finger, BED type-containing 5)	Zbed5 2410018M08Rik Scand3 mCG_130675	B2RPU8;D3Z5B1;Q9D1L0
Cluster 2	MCG141136, isoform CRA_a (RIKEN cDNA 2310061I04 gene)	2310061I04Rik mCG_141136	B8JJ66;B8JJ67;B8JJ69;F6X1P1
Cluster 2	Microsomal glutathione S-transferase 3 (Microsomal GST-3) (Glutathione peroxidase MGST3) (EC 1.11.1.-) (Microsomal glutathione S-transferase III) (Microsomal GST-III)	Mgst3	Q9CPU4
Cluster 2	Mimecan (Osteoglycin)	Ogn Og	Q62000
Cluster 2	Phenylalanine--tRNA ligase beta subunit (EC 6.1.1.20) (Phenylalanyl-tRNA synthetase beta subunit) (PheRS)	Farsb Farsl Farslb Frsb	Q9WUA2
Cluster 2	Phosphatidylserine lipase ABHD16A (EC 3.1.-.-) (Alpha/beta hydrolase domain-containing protein 16A) (Abhydrolase domain-containing protein 16A) (HLA-B-associated transcript 5) (mBAT5) (Monoacylglycerol lipase ABHD16A) (EC 3.1.1.23)	Abhd16a Bat5 Ng26	Q9Z1Q2
Cluster 2	Plasminogen activator inhibitor 1 RNA-binding protein	Serbp1	A0A0N4SUN8;A0A0N4SUQ1;A0A0N4SV32;A0A0N4SWH2;Q3UMP4;Q9CY58
Cluster 2	Prohibitin (B-cell receptor-associated protein 32) (BAP 32)	Phb	P67778
Cluster 2	Prohibitin-2 (B-cell receptor-associated protein BAP37) (Repressor of estrogen receptor activity)	Phb2 Bap Bcap37 Rea	O35129
Cluster 2	Prostaglandin E synthase 2 (EC 5.3.99.3) (GATE-binding factor 1) (GBF-1) (Microsomal prostaglandin E synthase 2) (mPGES-2) [Cleaved into: Prostaglandin E synthase 2 truncated form]	Ptges2 Gbf1 Pges2	Q8BWM0
Cluster 2	Protein phosphatase 1 regulatory subunit 3A (Protein phosphatase 1 glycogen-associated regulatory subunit) (Protein phosphatase type-1 glycogen targeting subunit) (RG1)	Ppp1r3a Pp1g	Q99MR9
Cluster 2	Ras-related protein Rab-10	Rab10	P61027
Cluster 2	Ras-related protein Rab-12	Rab12	A2CG35;P35283
Cluster 2	Ras-related protein Rab-7a	Rab7a Rab7	P51150
Cluster 2	Reactive oxygen species modulator 1 (ROS modulator 1) (Protein MGR2 homolog)	Romo1	P60603
Cluster 2	Regulator of G-protein signaling 18 (RGS18)	Rgs18	Q99PG4
Cluster 2	Retinol dehydrogenase 13	Rdh13	A0A0R4J1N8;D3YVJ8;Q8CEE7
Cluster 2	RIKEN cDNA 2210010C04 gene (RIKEN cDNA 2210010C04, isoform CRA_b) (Trypsinogen 7)	2210010C04Rik trypsinogen mCG_15095	Q9CPN9
Cluster 2	Sorting and assembly machinery component 50 homolog	Samm50	Q8BGH2
Cluster 2	Succinate--CoA ligase [ADP/GDP-forming] subunit alpha, mitochondrial (EC 6.2.1.4) (EC 6.2.1.5) (Succinyl-CoA synthetase subunit alpha) (SCS-alpha)	Suclg1	Q9WUM5
Cluster 2	Superoxide dismutase [Mn], mitochondrial (EC 1.15.1.1)	Sod2 Sod-2	P09671
Cluster 2	Thioredoxin-dependent peroxide reductase, mitochondrial (EC 1.11.1.15) (Antioxidant protein 1) (AOP-1) (PRX III) (Perioredoxin-3) (Protein MER5)	Prdx3 Aop1 Mer5	P20108
Cluster 2	Tubulin alpha-8 chain (Alpha-tubulin 8)	Tuba8	Q9JJZ2
Cluster 2	Ubiquinone biosynthesis protein COQ9, mitochondrial (Fragment)	Coq9	F6SFF5;Q8K1Z0
Cluster 2	Uncharacterized protein C12orf73 homolog		Q8BTC1
Cluster 2	von Willebrand factor A domain-containing protein 8	Vwa8 Kiaa0564	Q8CC88

## Sheet: Cluster 3
Cluster	Protein names	Gene names	Accession
Cluster 3	Actin, alpha skeletal muscle (Alpha-actin-1) [Cleaved into: Actin, alpha skeletal muscle, intermediate form]	Acta1 Acta	P68134
Cluster 3	Collagen alpha-1(II) chain (Alpha-1 type II collagen) [Cleaved into: Collagen alpha-1(II) chain;Chondrocalcin]	Col2a1	P28481
Cluster 3	Delta-sarcoglycan	Sgcd	A2ACH6;P82347
Cluster 3	F-actin-capping protein subunit alpha-1 (CapZ alpha-1)	Capza1 Cappa1	P47753;Q5RKN9
Cluster 3	F-actin-capping protein subunit beta (CapZ beta)	Capzb Cappb1	P47757
Cluster 3	Myosin, heavy polypeptide 13, skeletal muscle	Myh13	B1AR69
Cluster 3	Myosin-7 (Myosin heavy chain 7) (Myosin heavy chain slow isoform) (MyHC-slow) (Myosin heavy chain, cardiac muscle beta isoform) (MyHC-beta)	Myh7	Q91Z83
Cluster 3	NADH dehydrogenase [ubiquinone] 1 beta subcomplex subunit 11, mitochondrial (Complex I-ESSS) (CI-ESSS) (NADH-ubiquinone oxidoreductase ESSS subunit) (Neuronal protein 15.6) (Np15.6) (p15.6)	Ndufb11 Np15	O09111
Cluster 3	NADH dehydrogenase [ubiquinone] iron-sulfur protein 6, mitochondrial (Complex I-13kD-A) (CI-13kD-A) (NADH-ubiquinone oxidoreductase 13 kDa-A subunit)	Ndufs6 Ip13	P52503
Cluster 3	NADH dehydrogenase [ubiquinone] iron-sulfur protein 7, mitochondrial (EC 1.6.99.3) (EC 7.1.1.2) (Complex I-20kD) (CI-20kD) (NADH-ubiquinone oxidoreductase 20 kDa subunit)	Ndufs7	Q9DC70
Cluster 3	Isocitrate dehydrogenase [NAD] subunit, mitochondrial	Idh3b mCG_9915	Q91VA7
Cluster 3	26S proteasome non-ATPase regulatory subunit 3 (26S proteasome regulatory subunit RPN3) (26S proteasome regulatory subunit S3) (Proteasome subunit p58) (Transplantation antigen P91A) (Tum-P91A antigen)	Psmd3 P91a Tstap91a	P14685
Cluster 3	26S proteasome regulatory subunit 6A	Psmc3	A2AGN7;B7ZCF1;O88685
Cluster 3	Cullin-associated NEDD8-dissociated protein 2 (Cullin-associated and neddylation-dissociated protein 2) (TBP-interacting protein of 120 kDa B) (TBP-interacting protein 120B) (p120 CAND2)	Cand2 Kiaa0667 Tip120b	Q6ZQ73
Cluster 3	Proteasome subunit beta type-2 (EC 3.4.25.1) (Macropain subunit C7-I) (Multicatalytic endopeptidase complex subunit C7-I) (Proteasome component C7-I)	Psmb2	Q9R1P3
Cluster 3	Proteasome subunit beta type-3 (EC 3.4.25.1) (Proteasome chain 13) (Proteasome component C10-II) (Proteasome theta chain)	Psmb3	Q9R1P1
Cluster 3	Proteasome subunit beta type-6 (EC 3.4.25.1) (Low molecular mass protein 19) (Macropain delta chain) (Multicatalytic endopeptidase complex delta chain) (Proteasome delta chain) (Proteasome subunit Y)	Psmb6 Lmp19	Q60692
Cluster 3	Protein unc-45 homolog B (Unc-45B)	Unc45b Cmya4	Q8CGY6
Cluster 3	Heat shock cognate 71 kDa protein (Heat shock 70 kDa protein 8)	Hspa8 Hsc70 Hsc73	P63017
Cluster 3	Heat shock protein HSP 90-alpha (Heat shock 86 kDa) (HSP 86) (HSP86) (Tumor-specific transplantation 86 kDa antigen) (TSTA)	Hsp90aa1 Hsp86 Hsp86-1 Hspca	P07901
Cluster 3	Histone H1.0 (Histone H1') (Histone H1(0)) (MyD196) [Cleaved into: Histone H1.0, N-terminally processed]	H1f0 H1fv	P10922
Cluster 3	Histone H1.4 (H1 VAR.2) (H1e)	Hist1h1e H1f4	P43274
Cluster 3	28S ribosomal protein S7, mitochondrial (MRP-S7) (S7mt)	Mrps7	Q80X85
Cluster 3	40S ribosomal protein S11	Rps11	A0A1B0GRR3;P62281
Cluster 3	40S ribosomal protein S16	Rps16	P14131
Cluster 3	40S ribosomal protein S2 (40S ribosomal protein S4) (Protein LLRep3)	Rps2 Llrep3 Rps4	P25444
Cluster 3	40S ribosomal protein S26	Rps26	P62855
Cluster 3	40S ribosomal protein S3 (EC 4.2.99.18)	Rps3	P62908
Cluster 3	40S ribosomal protein S3a (Protein TU-11)	Rps3a Rps3a1	P97351
Cluster 3	40S ribosomal protein S8	Rps8	P62242
Cluster 3	60S ribosomal protein L13 (A52)	Rpl13	P47963
Cluster 3	60S ribosomal protein L14	Rpl14	Q9CR57
Cluster 3	60S ribosomal protein L23a	Rpl23a	P62751
Cluster 3	60S ribosomal protein L27	Rpl27	P61358
Cluster 3	60S ribosomal protein L27a (L29)	Rpl27a	P14115
Cluster 3	60S ribosomal protein L34	Rpl34	Q9D1R9
Cluster 3	60S ribosomal protein L35a	Rpl35a	O55142
Cluster 3	60S ribosomal protein L4	Rpl4	Q9D8E6
Cluster 3	60S ribosomal protein L6 (TAX-responsive enhancer element-binding protein 107) (TAXREB107)	Rpl6	P47911
Cluster 3	Elongation factor 1-alpha 2 (EF-1-alpha-2) (Eukaryotic elongation factor 1 A-2) (eEF1A-2) (Statin-S1)	Eef1a2 Eef1al Stn	P62631
Cluster 3	Elongation factor Tu, mitochondrial	Tufm	Q8BFR5
Cluster 3	Elongation factor-like GTPase 1 (Elongation factor Tu GTP-binding domain-containing protein 1) (Elongation factor-like 1) (Protein FAM42A)	Efl1 Eftud1	Q8C0D5
Cluster 3	Elongin-B (EloB) (Elongin 18 kDa subunit) (RNA polymerase II transcription factor SIII subunit B) (SIII p18) (Transcription elongation factor B polypeptide 2)	Elob Tceb2	P62869
Cluster 3	Ribosomal protein L19	Rpl19	A2A547;P84099
Cluster 3	ATP-dependent RNA helicase DDX1 (EC 3.6.4.13) (DEAD box protein 1)	Ddx1	Q91VR5
Cluster 3	Beta-globin (Globin a1) (Hemoglobin, beta adult s chain) (Hemoglobin, beta adult t chain)	Hbb-bs Glna1 Hbb-bt Hbbt1 Hbbt2	A8DUK4
Cluster 3	Cadherin-13 (Heart cadherin) (H-cadherin) (Truncated cadherin) (T-cad) (T-cadherin)	Cdh13	Q9WTR5
Cluster 3	Cardiomyopathy-associated protein 5	Cmya5	E9QLJ0
Cluster 3	Chymase (Chymase 1, mast cell) (MCG8608)	Cma1 mCG_8608	A4QPC5;P21844
Cluster 3	Cytochrome c oxidase subunit 7A1, mitochondrial (Cytochrome c oxidase, subunit VIIa 1, isoform CRA_a)	Cox7a1 mCG_21566	A0A140LIU4;P56392
Cluster 3	Decorin (Bone proteoglycan II) (PG-S2) (PG40)	Dcn	P28654
Cluster 3	Dermatopontin (Early quiescence protein 1) (EQ-1) (Tyrosine-rich acidic matrix protein) (TRAMP)	Dpt	Q9QZZ6
Cluster 3	Endoplasmic reticulum chaperone BiP (EC 3.6.4.10) (78 kDa glucose-regulated protein) (GRP-78) (Binding-immunoglobulin protein) (BiP) (Heat shock protein 70 family protein 5) (HSP70 family protein 5) (Heat shock protein family A member 5) (Immunoglobulin heavy chain-binding protein)	Hspa5 Grp78	P20029
Cluster 3	ENH isoform 3a (PDZ and LIM domain protein 5)	Pdlim5	D9J303;E9Q8P5;F8WJI6;Q9CRA2
Cluster 3	Galectin-1 (Gal-1) (14 kDa lectin) (Beta-galactoside-binding lectin L-14-I) (Galaptin) (Lactose-binding lectin 1) (Lectin galactoside-binding soluble 1) (S-Lac lectin 1)	Lgals1 Gbp	P16045
Cluster 3	Guanine nucleotide-binding protein G(s) subunit alpha isoforms short (Adenylate cyclase-stimulating G alpha protein)	Gnas Gnas1 MNCb-5546	P63094;Q6R0H7;Z4YKV1
Cluster 3	Histone-lysine N-methyltransferase PRDM16	Prdm16	A2A930;A2A931;A2A933;A2A934;A2A935
Cluster 3	Junctional sarcoplasmic reticulum protein 1 (Junctional sarcoplasmic reticulum protein 1, isoform CRA_b)	Jsrp1 mCG_12144	M0QW57;Q3MI48
Cluster 3	Keratin, type I cytoskeletal 42 (Cytokeratin-42) (CK-42) (Keratin-17n) (Keratin-42) (K42) (Type I keratin Ka22)	Krt42 Ka22	Q6IFX2
Cluster 3	LIM domain-binding protein 3	Ldb3	E9PYJ9
Cluster 3	Lipoamide acyltransferase component of branched-chain alpha-keto acid dehydrogenase complex, mitochondrial (EC 2.3.1.168) (Branched-chain alpha-keto acid dehydrogenase complex component E2) (BCKAD-E2) (BCKADE2) (Dihydrolipoamide acetyltransferase component of branched-chain alpha-keto acid dehydrogenase complex) (Dihydrolipoamide branched chain transacylase) (Dihydrolipoyllysine-residue (2-methyl…	Dbt	P53395
Cluster 3	Mast cell carboxypeptidase A (MC-CPA) (EC 3.4.17.1) (Carboxypeptidase A3)	Cpa3	P15089
Cluster 3	MCG116671 (Predicted pseudogene 11361)	Gm11361 mCG_116671	A0A1Y7VKY1;F6YVP7;P62270
Cluster 3	Membrane-associated progesterone receptor component 2	Pgrmc2	Q80UU9
Cluster 3	Mitochondrial import inner membrane translocase subunit Tim13	Timm13	A0A1W2P756;P62075
Cluster 3	Nebulin (Fragment)	Neb	F6RDH3
Cluster 3	Phospholipid hydroperoxide glutathione peroxidase (PHGPx) (EC 1.11.1.12) (Glutathione peroxidase 4) (GPx-4) (GSHPx-4)	Gpx4	O70325;S4R1E5
Cluster 3	Putative adenosylhomocysteinase 3 (Fragment)	Ahcyl2	D3YX97;D3YYM7;F8WGT1;F8WI65;H3BL31;Q68FL4
Cluster 3	Serine/threonine-protein phosphatase 2B catalytic subunit alpha isoform (EC 3.1.3.16) (CAM-PRP catalytic subunit) (Calmodulin-dependent calcineurin A subunit alpha isoform) (CNA alpha)	Ppp3ca Calna	P63328
Cluster 3	Serum albumin	Alb Alb-1 Alb1	P07724
Cluster 3	Synaptopodin-2 (Myopodin)	Synpo2	Q91YE8
Cluster 3	Threonine--tRNA ligase 2, cytoplasmic (EC 6.1.1.3) (Threonyl-tRNA synthetase) (ThrRS) (Threonyl-tRNA synthetase-like protein 2)	Tarsl2	Q8BLY2
Cluster 3	Tight junction protein ZO-2 (Tight junction protein 2) (Zona occludens protein 2) (Zonula occludens protein 2)	Tjp2 Zo2	Q9Z0U1
Cluster 3	Transmembrane anterior posterior transformation protein 1	Tapt1	Q4VBD2
Cluster 3	Tubulin alpha chain (Fragment)	Tuba4a	A0A0A0MQA5;P68368
Cluster 3	Tubulin beta-4B chain (Tubulin beta-2C chain)	Tubb4b Tubb2c	P68372
Cluster 3	Vesicle-associated membrane protein-associated protein A (VAMP-A) (VAMP-associated protein A) (VAP-A) (33 kDa VAMP-associated protein) (VAP-33)	Vapa Vap33	Q9WV55

## Sheet: Cluster 4
Cluster	Protein names	Gene names	Accession	Cluster	Protein names	Gene names	Accession	Cluster	Protein names	Gene names	Accession	Cluster	Protein names	Gene names	Accession	Cluster	Protein names	Gene names	Accession	Cluster	Protein names	Gene names	Accession	Cluster	Protein names	Gene names	Accession	Cluster	Protein names	Gene names	Accession	Cluster	Protein names	Gene names	Accession	Cluster	Protein names	Gene names	Accession	Cluster	Protein names	Gene names	Accession	Cluster	Protein names	Gene names	Accession	Cluster	Protein names
Cluster 4		Alpha-actinin-2 (Alpha-actinin skeletal muscle isoform 2) (F-actin cross-linking protein)	Actn2	Q9JI91
Cluster 4		Alpha-sarcoglycan (Alpha-SG) (50 kDa dystrophin-associated glycoprotein) (50DAG) (Adhalin)	Sgca	P82350
Cluster 4		Collagen alpha-1(I) chain (Alpha-1 type I collagen)	Col1a1 Cola1	P11087
Cluster 4		Collagen alpha-1(VI) chain	Col6a1	Q04857
Cluster 4		Collagen alpha-1(XV) chain	Col15a1	A2AJY2;O35206
Cluster 4		Collagen alpha-2(I) chain (Alpha-2 type I collagen)	Col1a2 Cola2	Q01149
Cluster 4		Collagen alpha-2(IV) chain [Cleaved into: Canstatin]	Col4a2	P08122
Cluster 4		Collagen alpha-2(VI) chain	Col6a2	Q02788
Cluster 4		Desmin	Des	P31001
Cluster 4		Desmoplakin (DP)	Dsp	E9Q557
Cluster 4		Dystrobrevin	Dtna	A0A1Y7VJN9;A0A1Y7VL34;Q8CFR5;Q9D2N4
Cluster 4		Dystrophin	Dmd	P11531
Cluster 4		Fibrillin-1 [Cleaved into: Asprosin]	Fbn1 Fbn-1	Q61554
Cluster 4		Fibromodulin (FM) (Collagen-binding 59 kDa protein) (Keratan sulfate proteoglycan fibromodulin) (KSPG fibromodulin)	Fmod	P50608
Cluster 4		Filamin-C (FLN-C) (ABP-280-like protein) (ABP-L) (Actin-binding-like protein) (Filamin-2) (Gamma-filamin)	Flnc Abpl Fln2	Q8VHX6
Cluster 4		Gamma-sarcoglycan (Gamma-SG) (35 kDa dystrophin-associated glycoprotein) (35DAG)	Sgcg	P82348
Cluster 4		Gelsolin (Actin-depolymerizing factor) (ADF) (Brevin)	Gsn Gsb	P13020
Cluster 4		Kelch-like protein 40	Klhl40	A0A0R4J166;Q9D783
Cluster 4		Kelch-like protein 41 (Kelch repeat and BTB domain-containing protein 10)	Klhl41 Kbtbd10	A2AUC9
Cluster 4		Keratin, type I cytoskeletal 16 (Cytokeratin-16) (CK-16) (Keratin-16) (K16)	Krt16 Krt1-16	Q9Z2K1
Cluster 4		Keratin, type II cytoskeletal 5 (Cytokeratin-5) (CK-5) (Keratin-5) (K5) (Type-II keratin Kb5)	Krt5 Krt2-5	Q922U2
Cluster 4		Keratin, type II cytoskeletal 6A (Cytokeratin-6A) (CK-6A) (Keratin-6-alpha) (mK6-alpha) (Keratin-6A) (K6A)	Krt6a Ker2 Krt2-6 Krt2-6a Krt6	P50446
Cluster 4		Leiomodin-3	Lmod3	E9QA62
Cluster 4		MCG140437, isoform CRA_d (Myosin, heavy polypeptide 2, skeletal muscle, adult)	Myh2 mCG_140437	G3UW82
Cluster 4		Microfibrillar-associated protein 2 (MFAP-2) (Microfibril-associated glycoprotein 1) (MAGP) (MAGP-1)	Mfap2 Magp Magp1	P55002;Q99PM0
Cluster 4		Microfibrillar-associated protein 5 (Fragment)	Mfap5	D3Z3L7;D3Z4D7;F8WJ99;Q9QZJ6
Cluster 4		Myomesin-1 (Myomesin family member 1) (Skelemin)	Myom1	Q62234
Cluster 4		Myomesin-3 (Myomesin family member 3)	Myom3	A2ABU4
Cluster 4		Myopalladin	Mypn Kiaa4170	Q5DTJ9
Cluster 4		Myosin light chain 6B (Smooth muscle and nonmuscle myosin light chain alkali 6B)	Myl6b	Q8CI43
Cluster 4		Myosin regulatory light chain 10	Myl10	A0A0G2JDZ4;E9QNY3;Q62082
Cluster 4		Myosin regulatory light chain 12B (Myosin regulatory light chain 2-B, smooth muscle isoform) (Myosin regulatory light chain 20 kDa) (MLC20) (Myosin regulatory light chain MRLC2)	Myl12b Mrlc2 Mylc2b	Q3THE2;Q6ZWQ9
Cluster 4		Myosin regulatory light chain 2, ventricular/cardiac muscle isoform (MLC-2) (MLC-2v) (Myosin light chain 2, slow skeletal/ventricular muscle isoform) (MLC-2s/v)	Myl2 Mylpc	P51667
Cluster 4		Myosin-9 (Cellular myosin heavy chain, type A) (Myosin heavy chain 9) (Myosin heavy chain, non-muscle IIa) (Non-muscle myosin heavy chain A) (NMMHC-A) (Non-muscle myosin heavy chain IIa) (NMMHC II-a) (NMMHC-IIA)	Myh9	Q8VDD5
Cluster 4		Myosin-binding protein C, slow-type (RIKEN cDNA 8030451F13, isoform CRA_c)	Mybpc1 8030451F13Rik mCG_16786	D3YU50
Cluster 4		Myosin-binding protein C, slow-type (RIKEN cDNA 8030451F13, isoform CRA_d)	Mybpc1 8030451F13Rik mCG_16786	Q6P6L5
Cluster 4		Myotilin (Myofibrillar titin-like Ig domains protein) (Titin immunoglobulin domain protein)	Myot Myo Ttid	Q9JIF9
Cluster 4		Myozenin-2 (Calsarcin-1) (FATZ-related protein 2)	Myoz2	Q9JJW5
Cluster 4		Nebulin	Neb	E9Q1W3
Cluster 4		Telethonin (Titin cap protein)	Tcap	O70548
Cluster 4		Troponin C, slow skeletal and cardiac muscles (TN-C)	Tnnc1 Tncc	P19123
Cluster 4		Troponin I, slow skeletal muscle	Tnni1	D3YUN3;F6QC77;Q9WUZ5
Cluster 4		Troponin T, slow skeletal muscle	Tnnt1	E9Q688;J3QPC8;O88346
Cluster 4		Xin actin-binding repeat-containing protein 2 (Beta-xin) (Cardiomyopathy-associated protein 3) (Myogenic MEF2-activated Xin-related protein) (Myomaxin) (mXinbeta)	Xirp2 Cmya3 Xin2	Q4U4S6
Cluster 4		Beta-sarcoglycan (Beta-SG) (43 kDa dystrophin-associated glycoprotein) (43DAG)	Sgcb	P82349
Cluster 4		Vinculin (Metavinculin)	Vcl	Q64727
Cluster 4		Laminin subunit alpha-2 (Laminin M chain) (Laminin-12 subunit alpha) (Laminin-2 subunit alpha) (Laminin-4 subunit alpha) (Merosin heavy chain)	Lama2	Q60675
Cluster 4		Laminin subunit alpha-4 (Laminin-14 subunit alpha) (Laminin-8 subunit alpha) (Laminin-9 subunit alpha)	Lama4	P97927
Cluster 4		Laminin subunit beta-2 (Laminin-11 subunit beta) (Laminin-14 subunit beta) (Laminin-15 subunit beta) (Laminin-3 subunit beta) (Laminin-4 subunit beta) (Laminin-7 subunit beta) (Laminin-9 subunit beta) (S-laminin subunit beta) (S-LAM beta)	Lamb2 Lams	Q61292
Cluster 4		Laminin subunit gamma-1	Lamc1	F8VQJ3
Cluster 4		ATP synthase subunit ATP5MPL, mitochondrial (RIKEN cDNA 2010107E04, isoform CRA_a) (Fragment)	Atp5mpl 2010107E04Rik mCG_1682	A0A1Y7VLP0;P56379
Cluster 4		ATP synthase subunit beta, mitochondrial (EC 7.1.2.2) (ATP synthase F1 subunit beta)	Atp5f1b Atp5b	P56480
Cluster 4		ATP synthase subunit delta, mitochondrial (ATP synthase F1 subunit delta) (F-ATPase delta subunit)	Atp5f1d Atp5d	Q9D3D9
Cluster 4		ATP synthase subunit e, mitochondrial (ATPase subunit e) (ATP synthase membrane subunit e)	Atp5me Atp5i Atp5k Lfm-1 Lfm1	Q06185
Cluster 4		ATP synthase subunit epsilon, mitochondrial (ATPase subunit epsilon) (ATP synthase F1 subunit epsilon)	Atp5f1e Atp5e	P56382
Cluster 4		ATP synthase subunit s, mitochondrial (ATP synthase-coupling factor B) (Distal membrane arm assembly complex 2-like protein) (Mitochondrial ATP synthase regulatory component factor B)	Dmac2l Atp5s Atpw	Q9CRA7
Cluster 4		Cytochrome b5 type B (Cytochrome b5 outer mitochondrial membrane isoform)	Cyb5b Cyb5m	Q9CQX2
Cluster 4		Cytochrome b-c1 complex subunit 8 (Complex III subunit 8) (Complex III subunit VIII) (Ubiquinol-cytochrome c reductase complex 9.5 kDa protein) (Ubiquinol-cytochrome c reductase complex ubiquinone-binding protein QP-C)	Uqcrq	Q9CQ69
Cluster 4		Cytochrome c oxidase subunit 1 (EC 1.9.3.1) (Cytochrome c oxidase polypeptide I)	Mtco1 COI mt-Co1	P00397
Cluster 4		Cytochrome c oxidase subunit 2 (Cytochrome c oxidase polypeptide II)	Mtco2 COII COX2 mt-Co2	P00405
Cluster 4		Cytochrome c oxidase subunit 4 isoform 1, mitochondrial (Cytochrome c oxidase polypeptide IV) (Cytochrome c oxidase subunit IV isoform 1) (COX IV-1)	Cox4i1 Cox4 Cox4a	P19783
Cluster 4		Cytochrome c oxidase subunit 7C, mitochondrial (Cytochrome c oxidase polypeptide VIIc)	Cox7c Cox7c1	P17665
Cluster 4		NADH dehydrogenase [ubiquinone] 1 alpha subcomplex subunit 7 (Complex I-B14.5a) (CI-B14.5a) (NADH-ubiquinone oxidoreductase subunit B14.5a)	Ndufa7	Q9Z1P6
Cluster 4		NADH dehydrogenase [ubiquinone] 1 beta subcomplex subunit 4 (Complex I-B15) (CI-B15) (NADH-ubiquinone oxidoreductase B15 subunit)	Ndufb4	Q9CQC7
Cluster 4		NADH dehydrogenase [ubiquinone] 1 beta subcomplex subunit 7 (Complex I-B18) (CI-B18) (NADH-ubiquinone oxidoreductase B18 subunit)	Ndufb7	Q9CR61
Cluster 4		NADH dehydrogenase [ubiquinone] iron-sulfur protein 2, mitochondrial (EC 1.6.99.3) (EC 7.1.1.2) (Complex I-49kD) (CI-49kD) (NADH-ubiquinone oxidoreductase 49 kDa subunit)	Ndufs2	Q91WD5
Cluster 4		NADH-ubiquinone oxidoreductase 75 kDa subunit, mitochondrial (EC 1.6.99.3) (EC 7.1.1.2) (Complex I-75kD) (CI-75kD)	Ndufs1	Q91VD9
Cluster 4		NADH-ubiquinone oxidoreductase chain 5 (EC 7.1.1.2) (NADH dehydrogenase subunit 5)	Mtnd5 mt-Nd5 Nd5	P03921
Cluster 4		Succinate dehydrogenase [ubiquinone] cytochrome b small subunit, mitochondrial (CybS) (CII-4) (QPs3) (Succinate dehydrogenase complex subunit D) (Succinate-ubiquinone oxidoreductase cytochrome b small subunit) (Succinate-ubiquinone reductase membrane anchor subunit)	Sdhd	Q9CXV1
Cluster 4		Succinate dehydrogenase [ubiquinone] iron-sulfur subunit, mitochondrial (EC 1.3.5.1) (Iron-sulfur subunit of complex II) (Ip)	Sdhb	Q9CQA3
Cluster 4		Citrate synthase	Csl mCG_19869	Q80X68
Cluster 4		Citrate synthase, mitochondrial (EC 2.3.3.1) (Citrate (Si)-synthase)	Cs	Q9CZU6
Cluster 4		Isocitrate dehydrogenase [NADP], mitochondrial (IDH) (EC 1.1.1.42) (ICD-M) (IDP) (NADP(+)-specific ICDH) (Oxalosuccinate decarboxylase)	Idh2	P54071
Cluster 4		Malate dehydrogenase, cytoplasmic (EC 1.1.1.37) (Cytosolic malate dehydrogenase)	Mdh1 Mor2	P14152
Cluster 4		D-beta-hydroxybutyrate dehydrogenase, mitochondrial (EC 1.1.1.30) (3-hydroxybutyrate dehydrogenase) (BDH)	Bdh1 Bdh	Q80XN0
Cluster 4		Hexokinase-2	Hk2	E9Q5B5;O08528
Cluster 4		Apoptosis-inducing factor 1, mitochondrial	Aifm1	B1AU25;Q9Z0X1
Cluster 4		Aspartate aminotransferase, mitochondrial (mAspAT) (EC 2.6.1.1) (EC 2.6.1.7) (Fatty acid-binding protein) (FABP-1) (Glutamate oxaloacetate transaminase 2) (Kynurenine aminotransferase 4) (Kynurenine aminotransferase IV) (Kynurenine--oxoglutarate transaminase 4) (Kynurenine--oxoglutarate transaminase IV) (Plasma membrane-associated fatty acid-binding protein) (FABPpm) (Transaminase A)	Got2 Got-2	P05202
Cluster 4		Complement component 1 Q subcomponent-binding protein, mitochondrial (Complement component 1, q subcomponent binding protein) (Complement component 1, q subcomponent binding protein, isoform CRA_b) (p32-RACK)	C1qbp mCG_21176	Q8R5L1
Cluster 4		Creatine kinase S-type, mitochondrial (EC 2.7.3.2) (Basic-type mitochondrial creatine kinase) (Mib-CK) (Sarcomeric mitochondrial creatine kinase) (S-MtCK)	Ckmt2	Q6P8J7
Cluster 4		Electron transfer flavoprotein subunit alpha, mitochondrial (Alpha-ETF)	Etfa	Q99LC5
Cluster 4		Electron transfer flavoprotein-ubiquinone oxidoreductase, mitochondrial (Etfdh protein)	Etfdh	Q6PF96;Q921G7
Cluster 4		Metaxin-2 (Mitochondrial outer membrane import complex protein 2)	Mtx2 MNCb-0780	O88441
Cluster 4		Methylcrotonoyl-CoA carboxylase subunit alpha, mitochondrial (MCCase subunit alpha) (EC 6.4.1.4) (3-methylcrotonyl-CoA carboxylase 1) (3-methylcrotonyl-CoA carboxylase biotin-containing subunit) (3-methylcrotonyl-CoA:carbon dioxide ligase subunit alpha)	Mccc1 Mcca	Q99MR8
Cluster 4		MICOS complex subunit Mic26 (Apolipoprotein O) (MICOS complex subunit Mic23) (Protein FAM121B)	Apoo Fam121b Mic23 Mic26	Q9DCZ4
Cluster 4		Mitochondrial amidoxime reducing component 2 (mARC2) (EC 1.-.-.-) (Molybdenum cofactor sulfurase C-terminal domain-containing protein 2) (MOSC domain-containing protein 2) (Moco sulfurase C-terminal domain-containing protein 2)	Marc2 Mg87 Mosc2	Q922Q1
Cluster 4		Mitochondrial antiviral-signaling protein (MAVS) (CARD adapter inducing interferon beta) (Cardif) (Interferon beta promoter stimulator protein 1) (IPS-1) (Virus-induced-signaling adapter) (VISA)	Mavs Ips1 Visa	Q8VCF0
Cluster 4		Mitochondrial carnitine/acylcarnitine carrier protein (Carnitine/acylcarnitine translocase) (CAC) (mCAC) (Solute carrier family 25 member 20)	Slc25a20 Cac Cact	Q9Z2Z6
Cluster 4		Mitochondrial fission process protein 1 (Mitochondrial 18 kDa protein) (MTP18)	Mtfp1 Mtp18	Q9CRB8
Cluster 4		Mitochondrial import inner membrane translocase subunit Tim22	Timm22	E9PXB9;Q9CQ85;Z4YN86
Cluster 4		Mitochondrial import inner membrane translocase subunit TIM50	Timm50 Tim50	Q9D880
Cluster 4		Mitochondrial import receptor subunit TOM22 homolog (Translocase of outer membrane 22 kDa subunit homolog)	Tomm22 Tom22	Q9CPQ3
Cluster 4		26S proteasome non-ATPase regulatory subunit 13	Psmd13	E9Q5I9;Q9WVJ2
Cluster 4		26S proteasome non-ATPase regulatory subunit 14 (EC 3.4.19.-) (26S proteasome regulatory subunit RPN11) (MAD1)	Psmd14 Pad1	O35593
Cluster 4		26S proteasome non-ATPase regulatory subunit 2 (26S proteasome regulatory subunit RPN1) (26S proteasome regulatory subunit S2) (26S proteasome subunit p97)	Psmd2	Q8VDM4
Cluster 4		26S proteasome non-ATPase regulatory subunit 6 (26S proteasome regulatory subunit RPN7) (26S proteasome regulatory subunit S10) (p42A)	Psmd6	Q99JI4
Cluster 4		26S proteasome regulatory subunit 10B (26S proteasome AAA-ATPase subunit RPT4) (Proteasome 26S subunit ATPase 6) (Proteasome subunit p42)	Psmc6 Sug2	P62334
Cluster 4		26S proteasome regulatory subunit 4 (P26s4) (26S proteasome AAA-ATPase subunit RPT2) (Proteasome 26S subunit ATPase 1)	Psmc1	P62192
Cluster 4		26S proteasome regulatory subunit 7 (26S proteasome AAA-ATPase subunit RPT1) (Proteasome 26S subunit ATPase 2) (Protein MSS1)	Psmc2 Mss1	P46471;Q8BVQ9
Cluster 4		28S ribosomal protein S34, mitochondrial (MRP-S34) (S34mt) (T-complex expressed gene 2 protein)	Mrps34 Tce2	Q9JIK9
Cluster 4		Proteasome endopeptidase complex (EC 3.4.25.1)	Psma1 mCG_123908	A0A1B0GS70;Q9R1P4
Cluster 4		Proteasome subunit alpha type-3 (EC 3.4.25.1) (Macropain subunit C8) (Multicatalytic endopeptidase complex subunit C8) (Proteasome component C8) (Proteasome subunit K)	Psma3	O70435
Cluster 4		Proteasome subunit beta type-5 (EC 3.4.25.1) (Macropain epsilon chain) (Multicatalytic endopeptidase complex epsilon chain) (Proteasome chain 6) (Proteasome epsilon chain) (Proteasome subunit X)	Psmb5	O55234
Cluster 4		E3 ubiquitin-protein ligase TRIM32 (Fragment)	Trim32	A2AGS1;Q8CH72
Cluster 4		60 kDa heat shock protein, mitochondrial (EC 5.6.1.7) (60 kDa chaperonin) (Chaperonin 60) (CPN60) (HSP-65) (Heat shock protein 60) (HSP-60) (Hsp60) (Mitochondrial matrix protein P1)	Hspd1 Hsp60	P63038
Cluster 4		Alpha-crystallin B chain (Alpha(B)-crystallin) (P23)	Cryab Crya2	P23927
Cluster 4		DnaJ homolog subfamily A member 3, mitochondrial (DnaJ protein Tid-1) (mTid-1) (Tumorous imaginal discs protein Tid56 homolog)	Dnaja3 Tid1	Q99M87
Cluster 4		DnaJ homolog subfamily B member 4	Dnajb4	Q9D832
Cluster 4		DnaJ homolog subfamily C member 11	Dnajc11	Q5U458
Cluster 4		Heat shock protein beta-1 (HspB1) (Growth-related 25 kDa protein) (Heat shock 25 kDa protein) (HSP 25) (Heat shock 27 kDa protein) (HSP 27) (p25)	Hspb1 Hsp25 Hsp27	P14602
Cluster 4		Heat shock protein beta-6 (HspB6)	Hspb6 Gm479	Q5EBG6
Cluster 4		Heat shock protein beta-8 (HspB8) (Alpha-crystallin C chain) (Small stress protein-like protein HSP22)	Hspb8 Cryac Hsp22	Q9JK92
Cluster 4		Heat shock-related 70 kDa protein 2 (Heat shock protein 70.2)	Hspa2 Hcp70.2 Hsp70-2	P17156
Cluster 4		BAG family molecular chaperone regulator 3 (BAG-3) (Bcl-2-associated athanogene 3) (Bcl-2-binding protein Bis)	Bag3 Bis MNCb-2243	Q9JLV1
Cluster 4		Core histone macro-H2A.1 (Histone macroH2A1) (mH2A1) (H2A.y) (H2A/y)	H2afy	Q9QZQ8
Cluster 4		Histone H1.2 (H1 VAR.1) (H1c)	Hist1h1c H1f2	P15864;P43277
Cluster 4		Histone H2A type 2-C (H2a-613B)	Hist2h2ac Hist2h2ab	Q64523;Q6GSS7
Cluster 4		Histone H2B type 1-F/J/L (H2B 291A)	Hist1h2bf H2b-f;Hist1h2bj H2b-j;Hist1h2bl H2b-l;Hist1h2bn H2b-n	P10853;P10854;Q64475;Q64478;Q64525;Q6ZWY9;Q8CBB6;Q8CGP1;Q8CGP2
Cluster 4		Histone H3.2 (MCG140445)	Hist2h3c1 mCG_140445	A0A1W2P768;E0CZ27;F8WI35;P02301;P68433;P84228;P84244
Cluster 4		Histone H4	Hist1h4a;Hist1h4b H4-53;Hist1h4c H4-12;Hist1h4d;Hist1h4f;Hist1h4h;Hist1h4i;Hist1h4j;Hist1h4k;Hist1h4m;Hist2h4a Hist2h4;Hist4h4	P62806
Cluster 4		Lamin-B1	Lmnb1	P14733
Cluster 4		Obscurin (Fragment)	Obscn	J9JIB2
Cluster 4		Prelamin-A/C [Cleaved into: Lamin-A/C]	Lmna Lmn1	P48678
Cluster 4		1-acyl-sn-glycerol-3-phosphate acyltransferase gamma (EC 2.3.1.51) (1-acylglycerol-3-phosphate O-acyltransferase 3) (1-AGP acyltransferase 3) (1-AGPAT 3) (Lysophosphatidic acid acyltransferase gamma) (LPAAT-gamma)	Agpat3 Lpaat3	Q9D517
Cluster 4	2	3-ketoacyl-CoA thiolase, mitochondrial (EC 2.3.1.16) (Acetyl-CoA acyltransferase) (Beta-ketothiolase) (Mitochondrial 3-oxoacyl-CoA thiolase)	Acaa2	Q8BWT1
Cluster 4	1	Acetyl-CoA acetyltransferase, mitochondrial (EC 2.3.1.9) (Acetoacetyl-CoA thiolase)	Acat1	Q8QZT1
Cluster 4		Acetyl-CoA carboxylase 2 (EC 6.4.1.2) (ACC-beta) [Includes: Biotin carboxylase (EC 6.3.4.14)]	Acacb Acc2 Accb	E9Q4Z2
Cluster 4	7	Carnitine O-palmitoyltransferase 1, muscle isoform (CPT1-M) (EC 2.3.1.21) (Carnitine O-palmitoyltransferase I, muscle isoform) (CPT I) (CPTI-M) (Carnitine palmitoyltransferase 1B)	Cpt1b	Q924X2
Cluster 4		Carnitine O-palmitoyltransferase 2, mitochondrial (EC 2.3.1.21) (Carnitine palmitoyltransferase II) (CPT II)	Cpt2 Cpt-2	P52825
Cluster 4	6	Enoyl-CoA delta isomerase 1, mitochondrial (EC 5.3.3.8) (3,2-trans-enoyl-CoA isomerase) (Delta(3),Delta(2)-enoyl-CoA isomerase) (D3,D2-enoyl-CoA isomerase) (Dodecenoyl-CoA isomerase)	Eci1 Dci	P42125
Cluster 4		Long-chain fatty acid transport protein 1 (FATP-1) (Fatty acid transport protein 1) (EC 6.2.1.-) (Fatty acid transport protein) (Solute carrier family 27 member 1)	Slc27a1 Fatp Fatp1	Q60714
Cluster 4		Long-chain-fatty-acid--CoA ligase 1	Acsl1	D3Z041;P41216
Cluster 4		Long-chain-specific acyl-CoA dehydrogenase, mitochondrial	Acadl	A0A0R4J083
Cluster 4		Medium-chain specific acyl-CoA dehydrogenase, mitochondrial (MCAD) (EC 1.3.8.7)	Acadm	P45952
Cluster 4	4	Trifunctional enzyme subunit alpha, mitochondrial (TP-alpha) [Includes: Long-chain enoyl-CoA hydratase (EC 4.2.1.17);Long chain 3-hydroxyacyl-CoA dehydrogenase (EC 1.1.1.211)]	Hadha	Q8BMS1
Cluster 4	5	Trifunctional enzyme subunit beta, mitochondrial (TP-beta) [Includes: 3-ketoacyl-CoA thiolase (EC 2.3.1.16) (Acetyl-CoA acyltransferase) (Beta-ketothiolase)]	Hadhb	Q99JY0
Cluster 4		Very long-chain specific acyl-CoA dehydrogenase, mitochondrial (EC 1.3.8.9) (MVLCAD) (VLCAD)	Acadvl Vlcad	P50544
Cluster 4	3	Hydroxyacyl-coenzyme A dehydrogenase, mitochondrial (HCDH) (EC 1.1.1.35) (Medium and short-chain L-3-hydroxyacyl-coenzyme A dehydrogenase) (Short-chain 3-hydroxyacyl-CoA dehydrogenase)	Hadh Hadhsc Mschad Schad	Q61425
Cluster 4		Calcium uniporter protein, mitochondrial	Mcu	Q3UMR5
Cluster 4		Calnexin	Canx	P35564
Cluster 4		Calsequestrin	Casq2	F6QYE1;O09161
Cluster 4		Sarcoplasmic/endoplasmic reticulum calcium ATPase 1 (Fragment)	Atp2a1	F6RQN3
Cluster 4		Sarcoplasmic/endoplasmic reticulum calcium ATPase 2 (SERCA2) (SR Ca(2+)-ATPase 2) (EC 7.2.2.10) (Calcium pump 2) (Calcium-transporting ATPase sarcoplasmic reticulum type, slow twitch skeletal muscle isoform) (Endoplasmic reticulum class 1/2 Ca(2+) ATPase)	Atp2a2	O55143
Cluster 4		ADP/ATP translocase 1 (ADP,ATP carrier protein 1) (ADP,ATP carrier protein, heart/skeletal muscle isoform T1) (Adenine nucleotide translocator 1) (ANT 1) (Solute carrier family 25 member 4) (mANC1)	Slc25a4 Anc1 Ant1	P48962
Cluster 4		ADP/ATP translocase 2 (ADP,ATP carrier protein 2) (Adenine nucleotide translocator 2) (ANT 2) (Solute carrier family 25 member 5) [Cleaved into: ADP/ATP translocase 2, N-terminally processed]	Slc25a5 Ant2	P51881
Cluster 4		ADP/ATP translocase 4 (ADP,ATP carrier protein 4) (Adenine nucleotide translocator 4) (ANT 4) (Solute carrier family 25 member 31) (Sperm flagellar energy carrier protein)	Slc25a31 Aac4 Ant4 Sfec	Q3V132
Cluster 4		39S ribosomal protein L12, mitochondrial (L12mt) (MRP-L12)	Mrpl12 Rpml12	Q9DB15
Cluster 4		39S ribosomal protein L40, mitochondrial	Mrpl40	D3Z7C0;Q9Z2Q5
Cluster 4		40S ribosomal protein S13	Rps13	P62301;Q921R2
Cluster 4		40S ribosomal protein S20	Rps20	P60867
Cluster 4		40S ribosomal protein S23	Rps23	P62267
Cluster 4		40S ribosomal protein S28 (Fragment)	Rps28	G3UYV7;P62858
Cluster 4		40S ribosomal protein S30	Fau	P62862;Q642K5
Cluster 4		40S ribosomal protein S9	Rps9	Q6ZWN5
Cluster 4		60S acidic ribosomal protein P1	Rplp1	P47955
Cluster 4		60S acidic ribosomal protein P2	Rplp2	P99027
Cluster 4		60S ribosomal protein L29 (Fragment)	Rpl29	A0A1L1SS27;A0A1L1SUN1;F6QL70;P47915;Q5M8M8;W4VSN7
Cluster 4		60S ribosomal protein L35	Rpl35	Q6ZWV7
Cluster 4		14-3-3 protein gamma [Cleaved into: 14-3-3 protein gamma, N-terminally processed]	Ywhag	P61982
Cluster 4		AFG3-like protein 2 (EC 3.4.24.-)	Afg3l2	Q8JZQ2
Cluster 4		Alpha-centractin (Centractin) (ARP1) (Actin-RPV) (Centrosome-associated actin homolog)	Actr1a Ctrn1	P61164
Cluster 4		Aminoacyl tRNA synthase complex-interacting multifunctional protein 1 (Multisynthase complex auxiliary component p43) [Cleaved into: Endothelial monocyte-activating polypeptide 2 (EMAP-2) (Endothelial monocyte-activating polypeptide II) (EMAP-II) (Small inducible cytokine subfamily E member 1)]	Aimp1 Emap2 Scye1	P31230;Q3UZG4
Cluster 4		AP-2 complex subunit mu (AP-2 mu chain) (Adaptor protein complex AP-2 subunit mu) (Adaptor-related protein complex 2 subunit mu) (Clathrin assembly protein complex 2 mu medium chain) (Clathrin coat assembly protein AP50) (Clathrin coat-associated protein AP50) (Mu2-adaptin) (Plasma membrane adaptor AP-2 50 kDa protein)	Ap2m1 Clapm1	P84091;Q3TWV4
Cluster 4		Aspartate aminotransferase, cytoplasmic (cAspAT) (EC 2.6.1.1) (EC 2.6.1.3) (Cysteine aminotransferase, cytoplasmic) (Cysteine transaminase, cytoplasmic) (cCAT) (Glutamate oxaloacetate transaminase 1) (Transaminase A)	Got1	P05201
Cluster 4		Aspartate--tRNA ligase, cytoplasmic (EC 6.1.1.12) (Aspartyl-tRNA synthetase) (AspRS)	Dars	Q922B2
Cluster 4		Asporin (Periodontal ligament-associated protein 1) (PLAP-1)	Aspn	Q99MQ4
Cluster 4		ATPase family AAA domain-containing protein 1 (EC 3.6.1.3) (Thorase)	Atad1	Q9D5T0
Cluster 4		ATP-binding cassette sub-family D member 3	Abcd3	A0A0G2JDI9;P55096
Cluster 4		Band 3 anion transport protein (Anion exchange protein 1) (AE 1) (Anion exchanger 1) (MEB3) (Solute carrier family 4 member 1) (CD antigen CD233)	Slc4a1 Ae1	P04919
Cluster 4		Basement membrane-specific heparan sulfate proteoglycan core protein	Hspg2	E9PZ16
Cluster 4		Biglycan (Bone/cartilage proteoglycan I) (PG-S1)	Bgn	P28653
Cluster 4		C->U-editing enzyme APOBEC-2 (EC 3.5.4.36) (mRNA(cytosine(6666)) deaminase 2)	Apobec2	Q9WV35
Cluster 4		Caspase recruitment domain-containing protein 11	Card11	Q8CIS0
Cluster 4		Caveolae-associated protein 1 (Cav-p60) (Cavin-1) (Polymerase I and transcript release factor)	Cavin1 Ptrf	O54724
Cluster 4		Caveolae-associated protein 4 (Muscle-related coiled-coil protein) (Muscle-restricted coiled-coil protein)	Cavin4 Murc	A2AMM0
Cluster 4		CDGSH iron-sulfur domain-containing protein 2 (MitoNEET-related 1 protein) (Miner1) (Nervous system overexpressed protein 70)	Cisd2 Cdgsh2 Noxp70 Zcd2	Q9CQB5
Cluster 4		Cell surface glycoprotein MUC18 (Gicerin) (Melanoma cell adhesion molecule) (Melanoma-associated antigen MUC18) (CD antigen CD146)	Mcam Muc18	Q8R2Y2
Cluster 4		Centromere protein V (CENP-V) (Proline-rich protein 6)	Cenpv Prr6	Q9CXS4
Cluster 4		Cysteine and glycine-rich protein 3 (Cysteine-rich protein 3) (CRP3) (LIM domain protein, cardiac) (Muscle LIM protein)	Csrp3 Clp Mlp	P50462
Cluster 4		Cytoplasmic dynein 1 heavy chain 1 (Cytoplasmic dynein heavy chain 1) (Dynein heavy chain, cytosolic)	Dync1h1 Dhc1 Dnch1 Dnchc1 Dyhc	Q9JHU4
Cluster 4		Cytoplasmic dynein 1 light intermediate chain 1 (Dynein light chain A) (DLC-A) (Dynein light intermediate chain 1, cytosolic)	Dync1li1 Dncli1 Dnclic1	Q8R1Q8
Cluster 4		Deleted.		E9PYL9;E9PZB3;Q9CXW4
Cluster 4		DNA damage-binding protein 1 (DDB p127 subunit) (Damage-specific DNA-binding protein 1) (UV-damaged DNA-binding factor)	Ddb1	Q3U1J4
Cluster 4		Dynamin-1-like protein	Dnm1l	E9PUD2;Q8K1M6
Cluster 4		Elastin (Tropoelastin)	Eln	P54320
Cluster 4		Elongation factor 1-gamma (EF-1-gamma) (eEF-1B gamma)	Eef1g	Q9D8N0
Cluster 4		Epiplakin	Eppk1	A0A2I3BRT4;Q8R0W0
Cluster 4		Epoxide hydrolase (EC 3.3.2.9)	Ephx1	E9PWK1;Q9D379
Cluster 4		Eukaryotic translation initiation factor 3 subunit B (eIF3b) (Eukaryotic translation initiation factor 3 subunit 9) (eIF-3-eta) (eIF3 p116)	Eif3b Eif3s9	Q8JZQ9
Cluster 4		Ferritin heavy chain (Ferritin H subunit) (EC 1.16.3.1) [Cleaved into: Ferritin heavy chain, N-terminally processed]	Fth1 Fth	P09528
Cluster 4		Fibrinogen alpha chain [Cleaved into: Fibrinopeptide A;Fibrinogen alpha chain]	Fga	E9PV24
Cluster 4		Fibrous sheath-interacting protein 2	Fsip2	A2ARZ3
Cluster 4		Fibulin-5	Fbln5	A0A1Y7VJW9;Q9WVH9
Cluster 4		Four and a half LIM domains protein 1	Fhl1	A2AEX6;A2AEX8;P97447
Cluster 4		Heterochromatin protein 1-binding protein 3 (Fragment)	Hp1bp3	A2AM65;Q3TEA8;Z4YKA3;Z4YKB8
Cluster 4		Heterogeneous nuclear ribonucleoprotein M	Hnrnpm	B8JK32;B8JK33;Q9D0E1
Cluster 4		Heterogeneous nuclear ribonucleoprotein U (hnRNP U) (Scaffold-attachment factor A) (SAF-A)	Hnrnpu Hnrpu	Q8VEK3
Cluster 4		Immunity-related GTPase family M protein 1 (Immunity-related GTPase family, M, isoform CRA_a) (Interferon-gamma-inducible GTPase Ifggd3 protein)	Irgm1 Ifggd3 Irgm mCG_19410	J7NUP1;Q60766
Cluster 4		Isoleucine--tRNA ligase, cytoplasmic (EC 6.1.1.5) (Isoleucyl-tRNA synthetase) (IRS) (IleRS)	Iars	Q8BU30
Cluster 4		Isoleucine--tRNA ligase, mitochondrial (EC 6.1.1.5) (Isoleucyl-tRNA synthetase) (IleRS)	Iars2	Q8BIJ6
Cluster 4		Leiomodin-2 (Cardiac leiomodin) (C-LMOD) (Leiomodin)	Lmod2	Q3UHZ5
Cluster 4		L-lactate dehydrogenase B chain (LDH-B) (EC 1.1.1.27) (LDH heart subunit) (LDH-H)	Ldhb Ldh-2 Ldh2	P16125
Cluster 4		Lumican (Keratan sulfate proteoglycan lumican) (KSPG lumican)	Lum Lcn Ldc	P51885
Cluster 4		Major vault protein	Mvp	E9Q3X0;Q9EQK5
Cluster 4		Mast cell protease 4 (Mast cell protease 4, isoform CRA_a)	Mcpt4 mCG_130832	Q3UN88
Cluster 4		MCG129038 (Serine (or cysteine) peptidase inhibitor, clade B (ovalbumin), member 3A)	Serpinb3a mCG_129038	G3X9V8;Q6UKZ0
Cluster 4		Microtubule-associated protein 4 (MAP-4)	Map4 Mtap4	P27546
Cluster 4		Monocarboxylate transporter 1 (MCT 1) (Solute carrier family 16 member 1)	Slc16a1 Mct1	P53986
Cluster 4		Myelin protein P0	Mpz	E9QK82
Cluster 4		Na(+)/H(+) exchange regulatory cofactor NHE-RF3	Pdzk1	A0A0R4J1V0;Q9JIL4
Cluster 4		Nascent polypeptide-associated complex subunit alpha, muscle-specific form (Alpha-NAC, muscle-specific form) (skNAC)	Naca Gm1878	P70670
Cluster 4		Neutral cholesterol ester hydrolase 1 (NCEH) (EC 3.1.1.-) (Arylacetamide deacetylase-like 1) (Chlorpyrifos oxon-binding protein) (CPO-BP)	Nceh1 Aadacl1 Kiaa1363	Q8BLF1
Cluster 4		Nidogen-1 (NID-1) (Entactin)	Nid1 Ent	P10493
Cluster 4		Nucleophosmin	Npm1	Q5SQB0;Q5SQB5;Q61937;Q9DAY9
Cluster 4		PDZ and LIM domain 3, isoform CRA_a (PDZ and LIM domain protein 3)	Pdlim3 mCG_7019	A0A1B0GSX6
Cluster 4		Peptidyl-tRNA hydrolase 2, mitochondrial (PTH 2) (EC 3.1.1.29)	Ptrh2 Pth2	Q8R2Y8
Cluster 4		Perilipin-4 (Adipocyte protein S3-12)	Plin4 Kiaa1881	O88492
Cluster 4		Peroxiredoxin-like 2A	Prxl2a 5730469M10Rik Fam213a	Q3U125;Q9CYH2
Cluster 4		Phosphatidylinositide phosphatase SAC1 (EC 3.1.3.-) (Suppressor of actin mutations 1-like protein)	Sacm1l Kiaa0851 Sac1	Q9EP69
Cluster 4		Platelet glycoprotein 4 (Glycoprotein IIIb) (GPIIIB) (PAS IV) (PAS-4) (Platelet glycoprotein IV) (GPIV) (CD antigen CD36)	Cd36	Q08857
Cluster 4		Polyadenylate-binding protein (PABP)	Pabpc4	A3KFU5;A3KFU8;Q6PHQ9;Q91YZ8
Cluster 4		PRA1 family protein 3 (ADP-ribosylation factor-like protein 6-interacting protein 5) (ARL-6-interacting protein 5) (Aip-5) (Addicsin) (GTRAP3-18) (Glutamate transporter EAAC1-interacting protein) (Prenylated Rab acceptor protein 2) (Protein JWa)	Arl6ip5 Aip5 Jwa Pra2 Praf3	Q8R5J9
Cluster 4		Predicted gene 17087	Gm17087	V9GXQ2
Cluster 4		Predicted pseudogene 10073	Gm10073	E9Q3T0
Cluster 4		Probable UDP-sugar transporter protein SLC35A4	Slc35a4	A0A087WQH8
Cluster 4		Prolactin regulatory element binding, isoform CRA_b (Prolactin regulatory element-binding protein)	Preb mCG_23495	D3Z3S1;Q9WUQ2
Cluster 4		Prolargin (Proline-arginine-rich end leucine-rich repeat protein)	Prelp	Q9JK53
Cluster 4		Protein cordon-bleu (Fragment)	Cobl	F6RR81;G3UWY3;G3UZ73;G5E8P4;Q5NBX1
Cluster 4		Protein FAM162A (E2-induced gene 5 protein homolog) (Growth and transformation-dependent protein) (HGTD-P)	Fam162a E2ig5	Q9D6U8
Cluster 4		Protein kinase C and casein kinase II substrate protein 3	Pacsin3	Q99JB8
Cluster 4		Protein-glutamine gamma-glutamyltransferase 2 (EC 2.3.2.13) (Tissue transglutaminase) (Transglutaminase C) (TG(C)) (TGC) (TGase C) (Transglutaminase-2) (TGase-2)	Tgm2	P21981
Cluster 4		Ras-related protein Rab-18	Rab18	P35293
Cluster 4		Ras-related protein Rab-1B	Rab1b	Q9D1G1
Cluster 4		Ras-related protein Rab-5A	Rab5a nnyRab5a	Q9CQD1
Cluster 4		Receptor expression-enhancing protein	Reep5 mCG_121499	G3X8R0
Cluster 4		Reticulon-3	Rtn3	Q9ES97
Cluster 4		Retinol dehydrogenase 14 (EC 1.1.1.300) (Alcohol dehydrogenase PAN2)	Rdh14 Pan2	Q9ERI6
Cluster 4		Ribosomal protein	Rpl10a mCG_123122 mCG_18533	Q5XJF6
Cluster 4		Saccharopine dehydrogenase-like oxidoreductase (EC 1.-.-.-)	Sccpdh	Q8R127
Cluster 4		Sarcolemmal membrane-associated protein	Slmap	D3Z7V3;F6UV57;F6YCM8;F8WIH0;H7BX64;Q3URD3
Cluster 4		Serine/threonine-protein phosphatase 2A catalytic subunit beta isoform (PP2A-beta) (EC 3.1.3.16)	Ppp2cb	P62715;P63330
Cluster 4		Signal peptidase complex catalytic subunit SEC11 (EC 3.4.21.89)	Sec11a Sec11l1 mCG_15305	D3YTS1;D3YWT0;D3Z569;Q9R0P6
Cluster 4		Sodium/potassium-transporting ATPase subunit alpha-1 (Na(+)/K(+) ATPase alpha-1 subunit) (EC 7.2.2.13) (Sodium pump subunit alpha-1)	Atp1a1	Q8VDN2
Cluster 4		Sodium/potassium-transporting ATPase subunit alpha-2 (Na(+)/K(+) ATPase alpha-2 subunit) (EC 7.2.2.13) (Na(+)/K(+) ATPase alpha(+) subunit) (Sodium pump subunit alpha-2)	Atp1a2	Q6PIE5
Cluster 4		Sodium/potassium-transporting ATPase subunit beta-1 (Sodium/potassium-dependent ATPase subunit beta-1)	Atp1b1 Atp4b	P14094
Cluster 4		Sorbin and SH3 domain-containing protein 1	Sorbs1	A0A286YCI8;A0A286YCQ0;A0A286YDN0;D3Z5J3;E9PYX6;E9Q6A3;E9QNA7;Q62417
Cluster 4		Spectrin beta chain	Sptb Spnb1 mCG_123942	Q3UGX2
Cluster 4		Sphingomyelin phosphodiesterase 2 (EC 3.1.4.12) (Lyso-platelet-activating factor-phospholipase C) (Lyso-PAF-PLC) (Neutral sphingomyelinase) (N-SMase) (nSMase)	Smpd2	O70572
Cluster 4		Stress-70 protein, mitochondrial (75 kDa glucose-regulated protein) (GRP-75) (Heat shock 70 kDa protein 9) (Mortalin) (Peptide-binding protein 74) (PBP74) (p66 MOT)	Hspa9 Grp75 Hsp74 Hspa9a	P38647
Cluster 4		Succinate--CoA ligase [ADP-forming] subunit beta, mitochondrial (EC 6.2.1.5) (ATP-specific succinyl-CoA synthetase subunit beta) (A-SCS) (Succinyl-CoA synthetase beta-A chain) (SCS-betaA)	Sucla2	Q9Z2I9
Cluster 4		SUN domain-containing protein 2 (Protein unc-84 homolog B) (Sad1/unc-84 protein-like 2)	Sun2 Unc84b	Q8BJS4
Cluster 4		Synaptogyrin-1	Syngr1	O55100
Cluster 4		Synaptopodin	Synpo Kiaa1029	Q8CC35
Cluster 4		Synaptopodin 2-like protein (Synpo2l protein)	Synpo2l	B2RQK7;Q8BWB1
Cluster 4		T-complex protein 1 subunit delta	Cct4	G5E839;P80315
Cluster 4		T-complex protein 1 subunit zeta (TCP-1-zeta) (CCT-zeta-1)	Cct6a Cct6 Cctz Cctz1	P80317
Cluster 4		Transcriptional activator protein Pur-alpha (Purine-rich single-stranded DNA-binding protein alpha)	Pura	P42669
Cluster 4		Transforming growth factor-beta-induced protein ig-h3 (Beta ig-h3)	Tgfbi	P82198;Q3UXJ2
Cluster 4		Translational activator of cytochrome c oxidase 1 (Coiled-coil domain-containing protein 44) (Translational activator of mitochondrially-encoded cytochrome c oxidase 1)	Taco1 Ccdc44	Q8K0Z7
Cluster 4		Transmembrane emp24 domain-containing protein 10 (21 kDa transmembrane-trafficking protein) (Transmembrane protein Tmp21) (p24 family protein delta-1) (p24delta1)	Tmed10 Tmp21	Q9D1D4
Cluster 4		Trimeric intracellular cation channel type B (TRIC-B) (TRICB) (Mitsugumin-33B) (Transmembrane protein 38B)	Tmem38b D4Ertd89e Mg33b	Q9DAV9
Cluster 4		Tripartite motif-containing protein 72 (Mitsugumin-53) (Mg53)	Trim72 Mg53	Q1XH17
Cluster 4		Tubulin beta-5 chain	Tubb5	P99024
Cluster 4		Tubulointerstitial nephritis antigen-like	Tinagl1	H3BJ97;Q99JR5
Cluster 4		Ubiquinone biosynthesis O-methyltransferase, mitochondrial (3-demethylubiquinol 3-O-methyltransferase) (EC 2.1.1.64) (Polyprenyldihydroxybenzoate methyltransferase) (EC 2.1.1.114)	Coq3	Q8BMS4
Cluster 4		Ubiquitin recognition factor in ER-associated degradation protein 1 (Ubiquitin fusion degradation protein 1 homolog) (UB fusion protein 1)	Ufd1 Ufd1l	P70362
Cluster 4		Uncharacterized aarF domain-containing protein kinase 1 (EC 2.7.11.-)	Adck1	Q9D0L4
Cluster 4		Uncharacterized protein C4orf54 homolog		E0CYV9
Cluster 4		Unconventional myosin-Ic (Myosin I beta) (MMI-beta) (MMIb)	Myo1c	Q9WTI7
Cluster 4		UTP--glucose-1-phosphate uridylyltransferase (EC 2.7.7.9) (UDP-glucose pyrophosphorylase) (UDPGP) (UGPase)	Ugp2	Q91ZJ5
Cluster 4		Vesicle-associated membrane protein, associated protein B and C (Vesicle-associated membrane protein-associated protein B)	Vapb mCG_13760	Q8BH80;Q9QY76
[truncated: 5,000 more columns]
