# Supplementary material for: Advanced Fiber Type-Specific Protein Profiles Derived from Adult Murine Skeletal Muscle
Source: Proteomes. 2021 Jun 8;9(2):28. doi: 10.3390/proteomes9020028 (PMC8293376; doi:10.3390/proteomes9020028)
Supplement: Supplementary file 1 [file proteomes-09-00028-s001.zip › Supplementary tables/S11_Public Dataset_Samples.xlsx]

## Sheet: External Dataset Samples I
Fiber ID	Muscle of origin	Proteins quantified	Fiber type, renamed	MYH7	MYH2	MYH1	MYH4	Dom MYH Isoform	ID
1107fib_S1	Soleus	1930	1_1107fib_S1	94.6957	0.253889	0.62536	4.425	MYH7	Type I_1			=Exclusion as fibre type is not unique and outlier in original PCA
SA_Fib0114_S8	Soleus	1991	1_Fib0114_S8	97.819	1.03707	0.788917	0.355011	MYH7	Type I_10
Fib_1011Sol2	Soleus	1104	1_Fib_1011Sol2	91.9102	1.14415	6.19921	0.746426	MYH7	Type I_2			= Outlier in original PCA
SA_0430_S11	Soleus	1322	1_SA_0430_S11	92.5379	0.281433	2.00902	5.17169	MYH7	Type I_3
SA_1211S15	Soleus	1461	1_SA_1211S15	88.9347	8.41962	1.62261	1.0231	MYH7	Type I_4
SA_fib_0716_S61	Soleus	1823	1_ SA_fib_0716_S61	96.5008	2.40642	0.347516	0.745288	MYH7	Type I_5
SA_fib_0716_S62	Soleus	1642	1__fib_0716_S62	94.3563	4.90492	0.0537362	0.685035	MYH7	Type I_6
SA_fib_0719_S1	Soleus	849	1_fib_0719_S1	91.0052	0.717284	0.538692	7.73886	MYH7	Type I_7
SA_Fib_1128_S21	Soleus	1094	1_Fib_1128_S21	90.7497	5.56564	0.796503	2.8882	MYH7	Type I_8
SA_Fib0114_S3	Soleus	2444	1_Fib0114_S3	71.1724	23.8771	3.71778	1.23277	MYH7	Type I_9
SA_0325_sol1	Soleus	1668	2a_SA_0325_sol1	0.637803	73.036	17.8597	8.46652	MYH2	Type IIa_1
SA_0325_sol8	Soleus	1229	2a_SA_0325_sol8	6.37591	83.2039	0.928172	9.49202	MYH2	Type IIa_2
SA_Fib_1128_S23	Soleus	1263	2a_Fib_1128_S23	23.5214	68.1488	7.83547	0.49441	MYH2	Type IIa_3
1027fib_e4	EDL	1106	2b_1027fib_e4	5.08547	12.9843	6.63485	75.2954	MYH4	Type IIb_1
SA_24Ott_e14	EDL	802	2b_ SA_24Ott_e14	1.04245	3.64515	4.29505	91.0174	MYH4	Type IIb_10
SA_fib_0108_EDL1_2	EDL	1154	2b_SA_fib_0108_EDL1_2	0.515879	2.40125	0.578532	96.5043	MYH4	Type IIb_11
SA_Fib_0716_E13_130718153850		1319	2b_Fib_0716_E13	0.552855	4.78746	0.128399	94.5313	MYH4	Type IIb_12
SA_Fib_0716_E9	EDL	1604	2b_Fib_0716_E9	2.85221	5.88611	0.416179	90.8455	MYH4	Type IIb_13
SA_fib_0719_14E	EDL	1150	2b__fib_0719_14E	0.628542	2.77808	1.4186	95.1748	MYH4	Type IIb_14
SA_fib_0719_18E	EDL	812	2b__fib_0719_18E	2.40204	3.05358	1.00805	93.5363	MYH4	Type IIb_15
1107fib_E34	EDL	1362	2b_1107fib_E34	1.46824	4.43682	6.49487	87.6001	MYH4	Type IIb_2
1107fib_e9	EDL	1331	2b_1107fib_e9	2.60446	4.59882	21.1941	71.6026	MYH4	Type IIb_3
SA_0430_e10	EDL	1371	2b_SA_0430_e10	1.84171	4.83064	2.35793	90.9697	MYH4	Type IIb_4
SA_0430_e5	EDL	1282	2b_SA_0430_e5	0.964831	3.91162	4.73304	90.3905	MYH4	Type IIb_5
SA_0430_S14	Soleus	702	2b_SA_0430_S14	7.41309	2.8636	0.262689	89.4606	MYH4	Type IIb_6
SA_1211E111	EDL	1373	2b_ SA_1211E111	0.319707	1.76563	1.34994	96.5647	MYH4	Type IIb_7
SA_1211E112	EDL	1335	2b_ SA_1211E112	0.280822	1.97579	1.27425	96.4691	MYH4	Type IIb_8
SA_24Ott_25E	EDL	801	2b_SA_24Ott_25E	0.460097	1.21559	7.64478	90.6795	MYH4	Type IIb_9
Fib_1011E26	EDL	1058	2x_Fib_1011E26	7.63738	8.77102	58.1982	25.3934	MYH1	Type IIx_1
SA_Fib_1128_E10	EDL	1231	2x_Fib_1128_E10	2.35589	23.6917	68.1703	5.78217	MYH1	Type IIx_10
Fib_1011E8a	EDL	1318	2x_Fib_1011E8a	1.06947	9.61945	61.1685	28.1426	MYH1	Type IIx_2
Fib_1011E8b	EDL	1212	2x_Fib_1011E8b	4.42943	1.69393	73.4353	20.4413	MYH1	Type IIx_3
Fib_1011Sol3	Soleus	1207	2x_ Fib_1011Sol3	5.42081	12.4605	81.1218	0.996876	MYH1	Type IIx_4
SA_1211E91	EDL	1326	2x_SA_1211E91	2.91745	3.15094	54.9717	38.9599	MYH1	Type IIx_5
SA_1211E92	EDL	1266	2x_ SA_1211E92	1.48092	2.19364	61.598	34.7275	MYH1	Type IIx_6
SA_fib_0108_EDL1_1	EDL	767	2x_SA_fib_0108_EDL1_1	3.78599	8.18185	56.3134	31.7188	MYH1	Type IIx_7
SA_fib_0108_EDL2_1	EDL	997	2x__fib_0108_EDL2_1	1.471	4.57421	65.1374	28.8174	MYH1	Type IIx_8
SA_fib_0108_EDL2_2	EDL	1015	2x_fib_0108_EDL2_2	0.725521	2.59963	79.5213	17.1535	MYH1	Type IIx_9

## Sheet: External Dataset Samples II
Fiber ID	Muscle of origin	Proteins quantified	Fiber type, renamed	MYH7	MYH2	MYH1	MYH4	Dom MYH Isoform	ID
0407fib_S4	Soleus	1847	12a_0407fib_S4	66.0119	31.2894	0.295009	2.40367	MYH7			= exclusion as fibre type is not unique
1027fib_e4	EDL	1106	2b_1027fib_e4	5.08547	12.9843	6.63485	75.2954	MYH4	Type IIb_1
1027fib_s23	Soleus	1742	2a2x_1027fib_s23	2.28396	55.5807	39.5796	2.55568
1107fib_E34	EDL	1362	2b_1107fib_E34	1.46824	4.43682	6.49487	87.6001	MYH4	Type IIb_2
1107fib_e9	EDL	1331	2b_1107fib_e9	2.60446	4.59882	21.1941	71.6026	MYH4	Type IIb_3
1107fib_S1	Soleus	1930	1_1107fib_S1	94.6957	0.253889	0.62536	4.425	MYH7	Type I_1
Fib_1011E26	EDL	1058	2x_Fib_1011E26	7.63738	8.77102	58.1982	25.3934	MYH1	Type IIx_1
Fib_1011E27	EDL	894	2a2x_ Fib_1011E27	7.34004	53.2752	30.2724	9.11241
Fib_1011E8a	EDL	1318	2x_Fib_1011E8a	1.06947	9.61945	61.1685	28.1426	MYH1	Type IIx_2
Fib_1011E8b	EDL	1212	2x_Fib_1011E8b	4.42943	1.69393	73.4353	20.4413	MYH1	Type IIx_3
Fib_1011Sol2	Soleus	1104	1_Fib_1011Sol2	91.9102	1.14415	6.19921	0.746426	MYH7	Type I_2
Fib_1011Sol3	Soleus	1207	2x_ Fib_1011Sol3	5.42081	12.4605	81.1218	0.996876	MYH1	Type IIx_4
SA_0325_sol1	Soleus	1668	2a_SA_0325_sol1	0.637803	73.036	17.8597	8.46652	MYH2	Type IIa_1
SA_0325_sol8	Soleus	1229	2a_SA_0325_sol8	6.37591	83.2039	0.928172	9.49202	MYH2	Type IIa_2
SA_0430_e10	EDL	1371	2b_SA_0430_e10	1.84171	4.83064	2.35793	90.9697	MYH4	Type IIb_4
SA_0430_e5	EDL	1282	2b_SA_0430_e5	0.964831	3.91162	4.73304	90.3905	MYH4	Type IIb_5
SA_0430_S11	Soleus	1322	1_SA_0430_S11	92.5379	0.281433	2.00902	5.17169	MYH7	Type I_3
SA_0430_S14	Soleus	702	2b_SA_0430_S14	7.41309	2.8636	0.262689	89.4606	MYH4	Type IIb_6
SA_1211E111	EDL	1373	2b_ SA_1211E111	0.319707	1.76563	1.34994	96.5647	MYH4	Type IIb_7
SA_1211E112	EDL	1335	2b_ SA_1211E112	0.280822	1.97579	1.27425	96.4691	MYH4	Type IIb_8
SA_1211E71	EDL	1514	2b2x_SA_1211E71	0.189392	1.49173	34.576	63.7428	MYH4
SA_1211E72	EDL	1410	2b2x_SA_1211E72	0.16959	2.0786	38.9705	58.7813	MYH4
SA_1211E91	EDL	1326	2x_SA_1211E91	2.91745	3.15094	54.9717	38.9599	MYH1	Type IIx_5
SA_1211E92	EDL	1266	2x_ SA_1211E92	1.48092	2.19364	61.598	34.7275	MYH1	Type IIx_6
SA_1211S15	Soleus	1461	1_SA_1211S15	88.9347	8.41962	1.62261	1.0231	MYH7	Type I_4
SA_24Ott_25E	EDL	801	2b_SA_24Ott_25E	0.460097	1.21559	7.64478	90.6795	MYH4	Type IIb_9
SA_24Ott_e14	EDL	802	2b_ SA_24Ott_e14	1.04245	3.64515	4.29505	91.0174	MYH4	Type IIb_10
SA_fib_0108_EDL1_1	EDL	767	2x_SA_fib_0108_EDL1_1	3.78599	8.18185	56.3134	31.7188	MYH1	Type IIx_7
SA_fib_0108_EDL1_2	EDL	1154	2b_SA_fib_0108_EDL1_2	0.515879	2.40125	0.578532	96.5043	MYH4	Type IIb_11
SA_fib_0108_EDL2_1	EDL	997	2x__fib_0108_EDL2_1	1.471	4.57421	65.1374	28.8174	MYH1	Type IIx_8
SA_fib_0108_EDL2_2	EDL	1015	2x_fib_0108_EDL2_2	0.725521	2.59963	79.5213	17.1535	MYH1	Type IIx_9
SA_Fib_0716_E13_130718153850		1319	2b_Fib_0716_E13	0.552855	4.78746	0.128399	94.5313	MYH4	Type IIb_12
SA_Fib_0716_E9	EDL	1604	2b_Fib_0716_E9	2.85221	5.88611	0.416179	90.8455	MYH4	Type IIb_13
SA_Fib_0716_S3	Soleus	1717	2a1_Fib_0716_S3	44.3574	51.3909	0.208256	4.04352
SA_fib_0716_S61	Soleus	1823	1_ SA_fib_0716_S61	96.5008	2.40642	0.347516	0.745288	MYH7	Type I_5
SA_fib_0716_S62	Soleus	1642	1__fib_0716_S62	94.3563	4.90492	0.0537362	0.685035	MYH7	Type I_6
SA_fib_0719_14E	EDL	1150	2b__fib_0719_14E	0.628542	2.77808	1.4186	95.1748	MYH4	Type IIb_14
SA_fib_0719_18E	EDL	812	2b__fib_0719_18E	2.40204	3.05358	1.00805	93.5363	MYH4	Type IIb_15
SA_fib_0719_19E	EDL	955	2x2b2a_fib_0719_19E	1.63047	23.6119	43.7665	30.991
SA_fib_0719_S1	Soleus	849	1_fib_0719_S1	91.0052	0.717284	0.538692	7.73886	MYH7	Type I_5
SA_Fib_1128_E10	EDL	1231	2x_Fib_1128_E10	2.35589	23.6917	68.1703	5.78217	MYH1	Type IIx_10
SA_Fib_1128_S21	Soleus	1094	1_Fib_1128_S21	90.7497	5.56564	0.796503	2.8882	MYH7	Type I_6
SA_Fib_1128_S23	Soleus	1263	2a_Fib_1128_S23	23.5214	68.1488	7.83547	0.49441	MYH2	Type IIa_3
SA_Fib0114_S3	Soleus	2444	1_Fib0114_S3	71.1724	23.8771	3.71778	1.23277	MYH7	Type I_7
SA_Fib0114_S8	Soleus	1991	1_Fib0114_S8	97.819	1.03707	0.788917	0.355011	MYH7	Type I_8
