# Supplementary material for: Advanced Fiber Type-Specific Protein Profiles Derived from Adult Murine Skeletal Muscle
Source: Proteomes. 2021 Jun 8;9(2):28. doi: 10.3390/proteomes9020028 (PMC8293376; doi:10.3390/proteomes9020028)
Supplement: Supplementary file 1 [file proteomes-09-00028-s001.zip › Supplementary tables/S3_Study_annotation.xlsx]

## Sheet: Tabelle1
Mouse ID	MS ID	Fiber Type	Fiber Type ID	Phenotype	Age in month
1	QExHF06791	Type I	Type I_7	wt	21
1	QExHF06801	Type IIa	Type IIa_6	wt	21
1	QExHF06923	Type IIb	Type IIb_13	wt	21
1	QExHF06971	Type IIx	Type IIx_8	wt	21
2	QExHF06721	Type I	Type I_6	wt	21
2	QExHF06629	Type IIa	Type IIa	wt	21
2	QExHF06783	Type IIb	Type IIb_5	wt	21
2	QExHF06881	Type IIx	Type IIx_5	wt	21
3	QExHF06887	Type I	Type I_12	wt	14
3	QExHF06915	Type IIa	Type IIa_9	wt	14
3	QExHF06763	Type IIb	Type IIb_4	wt	14
3	QExHF07001	Type IIx	Type IIx_11	wt	14
4	QExHF06633	Type I	Type I	wt	14
4	QExHF06973	Type IIa	Type IIa_10	wt	14
4	QExHF06795	Type IIb	Type IIb_6	wt	14
4	QExHF06963	Type IIx	Type IIx_7	wt	14
5	QExHF06697	Type I	Type I_3	wt	14
5	QExHF07072	Type IIa	Type IIa_11	wt	14
5	QExHF06741	Type IIb	Type IIb_2	wt	14
6	QExHF06875	Type I	Type I_11	wt	14
6	QExHF06777	Type IIa	Type IIa_5	wt	14
6	QExHF06921	Type IIb	Type IIb_12	wt	14
6	QExHF06831	Type IIx	Type IIx_3	wt	14
7	QExHF06825	Type I	Type I_9	wt	14
7	QExHF06701	Type IIa	Type IIa_2	wt	13
7	QExHF06743	Type IIb	Type IIb_3	wt	14
7	QExHF06889	Type IIx	Type IIx_6	wt	14
8	QExHF07009	Type I	Type I_13	wt	11
8	QExHF06883	Type IIa	Type IIa_8	wt	11
8	QExHF06855	Type IIb	Type IIb_8	wt	11
8	QExHF06999	Type IIx	Type IIx_10	wt	11
9	QExHF06811	Type I	Type I_8	wt	11
9	QExHF06985	Type IIb	Type IIb_14	wt	11
9	QExHF06843	Type IIx	Type IIx_4	wt	11
10	QExHF07084	Type I	Type I_14	wt	11
10	QExHF06715	Type IIa	Type IIa_3	wt	11
10	QExHF06821	Type IIb	Type IIb_7	wt	11
10	QExHF06813	Type IIx	Type IIx_2	wt	11
11	QExHF06709_2	Type I	Type I_5	wt	3
11	QExHF07076	Type IIa	Type IIa_12	wt	3
11	QExHF06905	Type IIb	Type IIb_11	wt	3
11	QExHF06641	Type IIx	Type IIx	wt	3
12	QExHF06703	Type I	Type I_4	wt	3
12	QExHF06733	Type IIa	Type IIa_4	wt	3
12	QExHF06639	Type IIb	Type IIb	wt	3
12	QExHF07007	Type IIx	Type IIx_12	wt	3
13	QExHF06693	Type I	Type I_2	wt	3
13	QExHF06682	Type IIa	Type IIa_1	wt	3
13	QExHF06895	Type IIb	Type IIb_10	wt	3
14	QExHF06847	Type I	Type I_10	wt	3
14	QExHF06731	Type IIb	Type IIb_1	wt	3
14	QExHF06793	Type IIx	Type IIx_1	wt	3
15	QExHF06670	Type I	Type I_1	wt	3
15	QExHF06835	Type IIa	Type IIa_7	wt	3
15	QExHF06861	Type IIb	Type IIb_9	wt	3
15	QExHF06987	Type IIx	Type IIx_9	wt	3
