# Supplementary material for: Advanced Fiber Type-Specific Protein Profiles Derived from Adult Murine Skeletal Muscle
Source: Proteomes. 2021 Jun 8;9(2):28. doi: 10.3390/proteomes9020028 (PMC8293376; doi:10.3390/proteomes9020028)
Supplement: Supplementary file 1 [file proteomes-09-00028-s001.zip › Supplementary tables/S4_Protein_Report_Fiber_types_Spectronaut_Pulsar_no_norm.xlsx]

## Sheet: Tabelle1
PG.ProteinAccessions	PG.ProteinDescriptions	PG.ProteinGroups	PG.ProteinNames	PG.Qvalue	PG.UniProtIds	[1] QExHF06629.raw.PG.Quantity	[2] QExHF06633.raw.PG.Quantity	[3] QExHF06639.raw.PG.Quantity	[4] QExHF06641.raw.PG.Quantity	[5] QExHF06670.raw.PG.Quantity	[6] QExHF06682.raw.PG.Quantity	[7] QExHF06693.raw.PG.Quantity	[8] QExHF06697.raw.PG.Quantity	[9] QExHF06701.raw.PG.Quantity	[10] QExHF06703.raw.PG.Quantity	[11] QExHF06709_2.raw.PG.Quantity	[12] QExHF06715.raw.PG.Quantity	[13] QExHF06721.raw.PG.Quantity	[14] QExHF06731.raw.PG.Quantity	[15] QExHF06733.raw.PG.Quantity	[16] QExHF06741.raw.PG.Quantity	[17] QExHF06743.raw.PG.Quantity	[18] QExHF06763.raw.PG.Quantity	[19] QExHF06777.raw.PG.Quantity	[20] QExHF06783.raw.PG.Quantity	[21] QExHF06791.raw.PG.Quantity	[22] QExHF06793.raw.PG.Quantity	[23] QExHF06795.raw.PG.Quantity	[24] QExHF06801.raw.PG.Quantity	[25] QExHF06811.raw.PG.Quantity	[26] QExHF06813.raw.PG.Quantity	[27] QExHF06821.raw.PG.Quantity	[28] QExHF06825.raw.PG.Quantity	[29] QExHF06831.raw.PG.Quantity	[30] QExHF06835.raw.PG.Quantity	[31] QExHF06843.raw.PG.Quantity	[32] QExHF06847.raw.PG.Quantity	[33] QExHF06855.raw.PG.Quantity	[34] QExHF06861.raw.PG.Quantity	[35] QExHF06875.raw.PG.Quantity	[36] QExHF06881.raw.PG.Quantity	[37] QExHF06883.raw.PG.Quantity	[38] QExHF06887.raw.PG.Quantity	[39] QExHF06889.raw.PG.Quantity	[40] QExHF06895.raw.PG.Quantity	[41] QExHF06905.raw.PG.Quantity	[42] QExHF06915.raw.PG.Quantity	[43] QExHF06921.raw.PG.Quantity	[44] QExHF06923.raw.PG.Quantity
A0A075B5N9;A0A0G2JE31;P01674	Immunoglobulin kappa variable 3-7;Immunoglobulin kappa variable 3-7 (Fragment);Ig kappa chain V-III region PC 2154	A0A075B5N9;A0A0G2JE31;P01674	A0A075B5N9_MOUSE;A0A0G2JE31_MOUSE;KV3AM_MOUSE	1.77382e-06		460798	Filtered	Filtered	Filtered	Filtered	1.11817e+06	Filtered	8508.99	473926	Filtered	Filtered	751957	Filtered	Filtered	403879	Filtered	Filtered	Filtered	618582	Filtered	Filtered	Filtered	Filtered	539663	Filtered	Filtered	Filtered	Filtered	Filtered	1.64618e+06	Filtered	Filtered	Filtered	Filtered	Filtered	Filtered	589970	Filtered	Filtered	Filtered	Filtered	407294	Filtered	Filtered
A0A075B5P3;A0A0A6YVP0;P01867	Immunoglobulin heavy constant gamma 2B (Fragment);Immunoglobulin heavy constant gamma 2B (Fragment);Ig gamma-2B chain C region	A0A075B5P3;A0A0A6YVP0;P01867	A0A075B5P3_MOUSE;A0A0A6YVP0_MOUSE;IGG2B_MOUSE	1.77382e-06		15850.3	451942	Filtered	Filtered	1.72475e+06	Filtered	727736	769319	Filtered	501201	1.6156e+06	Filtered	504931	Filtered	Filtered	Filtered	Filtered	Filtered	Filtered	Filtered	668986	Filtered	Filtered	Filtered	1073383	Filtered	Filtered	687001	Filtered	3175.52	Filtered	1.34902e+06	Filtered	Filtered	519612	Filtered	Filtered	682999	Filtered	Filtered	Filtered	Filtered	Filtered	Filtered
A0A075B5P4;A0A0A6YWR2;P01868;P01869	Ig gamma-1 chain C region secreted form (Fragment);Ig gamma-1 chain C region secreted form (Fragment);Ig gamma-1 chain C region secreted form;Ig gamma-1 chain C region, membrane-bound form	A0A075B5P4;A0A0A6YWR2;P01868;P01869	A0A075B5P4_MOUSE;A0A0A6YWR2_MOUSE;IGHG1_MOUSE;IGH1M_MOUSE	1.78754e-06		371668	Filtered	Filtered	Filtered	Filtered	793444	Filtered	Filtered	393432	Filtered	Filtered	634986	Filtered	Filtered	315372	Filtered	Filtered	Filtered	501666	Filtered	Filtered	Filtered	Filtered	442526	Filtered	Filtered	Filtered	Filtered	Filtered	1.00114e+06	Filtered	Filtered	Filtered	Filtered	Filtered	Filtered	496573	Filtered	Filtered	Filtered	Filtered	179680	Filtered	Filtered
A0A075B5P6;A0A075B6A0;P01872	Immunoglobulin heavy constant mu (Fragment);Immunoglobulin heavy constant mu (Fragment);Immunoglobulin heavy constant mu	A0A075B5P6;A0A075B6A0;P01872	A0A075B5P6_MOUSE;A0A075B6A0_MOUSE;IGHM_MOUSE	5.34704e-06		7049.42	Filtered	151626	48516.6	Filtered	Filtered	Filtered	Filtered	Filtered	Filtered	Filtered	Filtered	11851.7	92508.3	Filtered	61045.2	80948.7	59094.5	3070.23	73462.6	Filtered	33312	104604	Filtered	Filtered	22091.3	64479.3	4256.89	49589.2	Filtered	26017	Filtered	136604	57185.7	Filtered	32369.2	Filtered	Filtered	34957	107562	136532	Filtered	180796	31076.3
A0A075B5T4;A0A075B5W2;A0A075B5W3;A0A075B5X3;A0A075B5X7;A0A0A6YXC3;A0A0G2JFS5;P01749	Immunoglobulin heavy variable 1-4 (Fragment);Immunoglobulin heavy variable 1-52;Immunoglobulin heavy variable 1-53 (Fragment);Immunoglobulin heavy variable 1-64 (Fragment);Immunoglobulin heavy variable 1-69;Immunoglobulin heavy variable 1-52 (Fragment);Immunoglobulin heavy variable 1-69 (Fragment);Ig heavy chain V region 3	A0A075B5T4;A0A075B5W2;A0A075B5W3;A0A075B5X3;A0A075B5X7;A0A0A6YXC3;A0A0G2JFS5;P01749	A0A075B5T4_MOUSE;A0A075B5W2_MOUSE;A0A075B5W3_MOUSE;A0A075B5X3_MOUSE;A0A075B5X7_MOUSE;A0A0A6YXC3_MOUSE;A0A0G2JFS5_MOUSE;HVM05_MOUSE	2.12007e-05		316814	162038	108874	Filtered	373552	935177	281041	424968	465929	276574	518208	839057	378949	29432.4	275505	41832.7	37278.4	19722.1	360712	28189.3	242281	Filtered	11510.9	89045.9	752272	Filtered	40868.4	341788	Filtered	920612	Filtered	810007	37689.9	26520.7	Filtered	Filtered	223148	355056	Filtered	58518	86127.3	207968	116299	Filtered
A0A087WNX9;Q91YN9	BAG family molecular chaperone regulator 2	A0A087WNX9;Q91YN9	A0A087WNX9_MOUSE;BAG2_MOUSE	0.00301743		3927.62	6232.83	Filtered	Filtered	9502.96	27936.5	15801	12991	14920.5	16608.5	29192	8162.07	11214.1	Filtered	10656.8	Filtered	Filtered	Filtered	8226.67	Filtered	13317.9	Filtered	Filtered	7361.14	Filtered	Filtered	Filtered	17762	Filtered	28058.4	Filtered	19553.6	Filtered	Filtered	15862.2	Filtered	6626.43	19558.9	Filtered	Filtered	Filtered	7727.4	Filtered	Filtered
A0A087WNZ5;A0A087WRP7;P0CW02	Lymphocyte antigen 6C1;Lymphocyte antigen 6C1 (Fragment);Lymphocyte antigen 6C1	A0A087WNZ5;A0A087WRP7;P0CW02	A0A087WNZ5_MOUSE;A0A087WRP7_MOUSE;LY6C1_MOUSE	6.34541e-05		Filtered	Filtered	Filtered	Filtered	Filtered	Filtered	22163.1	16944.4	Filtered	25277.1	33479.7	Filtered	23984.5	Filtered	Filtered	Filtered	Filtered	Filtered	Filtered	Filtered	26046.3	11002.5	Filtered	Filtered	30763.6	Filtered	Filtered	40672.9	Filtered	49991.6	Filtered	30329.2	2528.19	Filtered	Filtered	Filtered	Filtered	36747.5	Filtered	Filtered	Filtered	Filtered	8340.99	Filtered
A0A087WQ94;A0A087WQM0;A0A087WQS0;A0A087WRU0;A0A1D5RM59;E9Q0S6	Tensin 1 (Fragment);Tensin 1;Tensin 1;Tensin 1 (Fragment);Tensin 1;Tensin 1	A0A087WQ94;A0A087WQM0;A0A087WQS0;A0A087WRU0;A0A1D5RM59;E9Q0S6	A0A087WQ94_MOUSE;A0A087WQM0_MOUSE;A0A087WQS0_MOUSE;A0A087WRU0_MOUSE;A0A1D5RM59_MOUSE;E9Q0S6_MOUSE	0.00376217		Filtered	Filtered	Filtered	Filtered	Filtered	Filtered	Filtered	Filtered	Filtered	Filtered	Filtered	Filtered	10001.1	Filtered	10055	Filtered	Filtered	Filtered	Filtered	Filtered	12926.3	Filtered	Filtered	Filtered	Filtered	Filtered	Filtered	13461.4	Filtered	Filtered	Filtered	18647.4	Filtered	Filtered	Filtered	Filtered	6982.51	Filtered	Filtered	Filtered	Filtered	Filtered	Filtered	Filtered
A0A087WQH8	Probable UDP-sugar transporter protein SLC35A4	A0A087WQH8	A0A087WQH8_MOUSE	0.00562353		9195.24	7725.53	Filtered	Filtered	6805.91	8917.26	9875.83	9123.58	13059.8	7280.33	16107.7	8241.32	11245.3	Filtered	8022.78	6590.17	7391.66	3438.46	12187.2	Filtered	12168.4	6180.12	6479.59	9299.25	14727.9	7426.42	9920.16	16548.4	13341.9	17098	12772.3	13438.7	5718.67	6512.4	7063.23	8791.74	12470.4	16349.5	11476.1	6094.33	Filtered	9926.04	Filtered	Filtered
A0A087WR45;Q3UKG2	Proline-rich basic protein 1;Proline-rich basic protein 1 (Fragment)	A0A087WR45;Q3UKG2	A0A087WR45_MOUSE;Q3UKG2_MOUSE	0.000174049		4002.98	4795.87	Filtered	Filtered	13167.6	Filtered	10530.2	11319.7	7128.25	10560.3	20146.4	5598.73	8267.24	Filtered	5312.03	Filtered	Filtered	Filtered	3210.91	Filtered	14655.5	Filtered	Filtered	5544.8	11828.9	Filtered	Filtered	Filtered	Filtered	16978.4	Filtered	12633.1	Filtered	Filtered	6577.61	Filtered	4500.01	6475.02	Filtered	Filtered	Filtered	4497.78	Filtered	Filtered
A0A087WR50;A0A087WS56;A0A087WSN6;B7ZNJ1;B9EHT6;Q3UHL6	Fibronectin 1, isoform CRA_d;Fibronectin;Fibronectin 1, isoform CRA_c;Fibronectin;Fibronectin;Fibronectin	A0A087WR50;A0A087WS56;A0A087WSN6;B7ZNJ1;B9EHT6;Q3UHL6	A0A087WR50_MOUSE;A0A087WS56_MOUSE;A0A087WSN6_MOUSE;B7ZNJ1_MOUSE;B9EHT6_MOUSE;Q3UHL6_MOUSE	0.00211593		NaN	NaN	Filtered	Filtered	Filtered	NaN	NaN	NaN	Filtered	Filtered	Filtered	Filtered	NaN	Filtered	NaN	Filtered	Filtered	Filtered	NaN	Filtered	NaN	NaN	Filtered	Filtered	Filtered	Filtered	Filtered	NaN	NaN	NaN	Filtered	NaN	Filtered	Filtered	Filtered	Filtered	NaN	NaN	Filtered	Filtered	Filtered	NaN	Filtered	Filtered
A0A0A0MQA5;P68368	Tubulin alpha chain (Fragment);Tubulin alpha-4A chain	A0A0A0MQA5;P68368	A0A0A0MQA5_MOUSE;TBA4A_MOUSE	2.32121e-06		103438	153782	156196	208205	181185	269713	222042	136717	129660	164082	288320	110630	188416	72992.7	72216.4	82149.1	87371.2	49865.6	111928	84226.8	192622	72783.2	67166.8	112417	183269	63225.9	74424.4	178642	89538.2	208074	85953.3	225536	53439	62910.4	61420.5	108761	89081.4	195111	91641.6	137101	63563.4	74080.2	70437.5	32339.6
A0A0A0MQC7;A2A5Y6;P10637	Microtubule-associated protein;Microtubule-associated protein;Microtubule-associated protein tau	A0A0A0MQC7;A2A5Y6;P10637	A0A0A0MQC7_MOUSE;A2A5Y6_MOUSE;TAU_MOUSE	0.00323559		Filtered	Filtered	Filtered	Filtered	10841.3	Filtered	Filtered	15960	Filtered	Filtered	Filtered	Filtered	9163.82	Filtered	Filtered	Filtered	Filtered	7777.66	Filtered	Filtered	Filtered	Filtered	Filtered	Filtered	Filtered	Filtered	Filtered	Filtered	Filtered	Filtered	Filtered	Filtered	Filtered	Filtered	12891.9	Filtered	Filtered	Filtered	Filtered	Filtered	Filtered	Filtered	Filtered	Filtered
A0A0A0MQM0;P63242	Eukaryotic translation initiation factor 5A (Fragment);Eukaryotic translation initiation factor 5A-1	A0A0A0MQM0;P63242	A0A0A0MQM0_MOUSE;IF5A1_MOUSE	0.000684281		Filtered	Filtered	Filtered	NaN	Filtered	NaN	Filtered	NaN	Filtered	Filtered	Filtered	Filtered	Filtered	Filtered	NaN	Filtered	Filtered	Filtered	Filtered	Filtered	Filtered	Filtered	Filtered	Filtered	NaN	Filtered	Filtered	Filtered	Filtered	Filtered	Filtered	Filtered	Filtered	Filtered	Filtered	Filtered	Filtered	NaN	Filtered	Filtered	Filtered	NaN	Filtered	Filtered
A0A0A6YVS2;Q921L3	Calcium load-activated calcium channel (Fragment);Calcium load-activated calcium channel	A0A0A6YVS2;Q921L3	A0A0A6YVS2_MOUSE;TMCO1_MOUSE	0.00537173		7345.24	Filtered	30170.3	Filtered	Filtered	16020.4	17496.1	11961.6	12169.5	12382.4	19595.7	8419.88	10355.3	14797.3	7938.21	Filtered	10937.4	12660.2	9545.98	13644.4	Filtered	15081.3	21616.2	11762.6	14152.8	Filtered	12301	16973.4	30827	24275.7	20050.6	16820	Filtered	Filtered	Filtered	17626.8	Filtered	16470	Filtered	Filtered	Filtered	9846.54	Filtered	5443.07
A0A0A6YW67;contaminant_RS27A_HUMAN;E9Q4P0;E9Q5F6;E9Q9J0;E9QNP0;P0CG49;P0CG50;P62983;P62984;Q5SX22	MCG23377, isoform CRA_b;;KxDL motif-containing protein 1 (Fragment);Polyubiquitin-C (Fragment);Ubiquitin-60S ribosomal protein L40 (Fragment);KxDL motif-containing protein 1;Polyubiquitin-B;Polyubiquitin-C;Ubiquitin-40S ribosomal protein S27a;Ubiquitin-60S ribosomal protein L40;Polyubiquitin-B (Fragment)	A0A0A6YW67;contaminant_RS27A_HUMAN;E9Q4P0;E9Q5F6;E9Q9J0;E9QNP0;P0CG49;P0CG50;P62983;P62984;Q5SX22	A0A0A6YW67_MOUSE;contaminant_RS27A_HUMAN;E9Q4P0_MOUSE;E9Q5F6_MOUSE;E9Q9J0_MOUSE;E9QNP0_MOUSE;UBB_MOUSE;UBC_MOUSE;RS27A_MOUSE;RL40_MOUSE;Q5SX22_MOUSE	1.78754e-06		176674	122778	423484	484996	208803	267912	237020	245085	210980	144628	190899	195504	138634	213644	205122	192932	199919	130404	261093	214417	271412	237490	248607	278423	397873	216823	285423	220288	247399	509236	287854	246886	104185	206870	233478	211887	181213	316713	277449	139647	216606	181680	229072	81038.3
A0A0A6YX73;P12367;Q8K1M3	cAMP-dependent protein kinase type II-alpha regulatory subunit;cAMP-dependent protein kinase type II-alpha regulatory subunit;Protein kinase, cAMP dependent regulatory, type II alpha, isoform CRA_b	A0A0A6YX73;P12367;Q8K1M3	A0A0A6YX73_MOUSE;KAP2_MOUSE;Q8K1M3_MOUSE	0.000131724		NaN	NaN	Filtered	NaN	NaN	NaN	16489.7	NaN	NaN	NaN	NaN	NaN	NaN	NaN	NaN	Filtered	Filtered	Filtered	NaN	Filtered	NaN	NaN	Filtered	NaN	NaN	NaN	Filtered	NaN	NaN	7736.18	NaN	NaN	NaN	NaN	NaN	NaN	8052.14	NaN	NaN	NaN	NaN	NaN	NaN	Filtered
A0A0B4J1H7;A0A0B4J1H8	Immunoglobulin kappa variable 1-135 (Fragment);Immunoglobulin kappa variable 1-133 (Fragment)	A0A0B4J1H7;A0A0B4J1H8	A0A0B4J1H7_MOUSE;A0A0B4J1H8_MOUSE	1.78754e-06		2821.3	239491	Filtered	Filtered	696160	Filtered	349543	377825	Filtered	222144	642164	Filtered	234607	Filtered	Filtered	Filtered	Filtered	Filtered	Filtered	Filtered	304039	Filtered	Filtered	Filtered	511820	Filtered	Filtered	320061	Filtered	Filtered	Filtered	622395	Filtered	Filtered	289924	Filtered	Filtered	322830	Filtered	Filtered	Filtered	Filtered	Filtered	Filtered
A0A0G2JDI9;P55096	ATP-binding cassette sub-family D member 3	A0A0G2JDI9;P55096	A0A0G2JDI9_MOUSE;ABCD3_MOUSE	0.00213212		2489.9	3092.5	Filtered	Filtered	5595.09	7235.86	3707.53	6030.07	3915.3	5697.71	7124.7	6057.39	5204.01	Filtered	2550.97	Filtered	Filtered	Filtered	4044.5	Filtered	7305.81	Filtered	Filtered	3935.77	5454.86	Filtered	Filtered	6881.49	Filtered	7187.72	Filtered	4180.83	Filtered	Filtered	3405.52	Filtered	6257.01	6506.12	Filtered	Filtered	Filtered	2828.84	Filtered	Filtered
A0A0G2JDL9;P62835;Q99JI6	MCG10748, isoform CRA_b;Ras-related protein Rap-1A;Ras-related protein Rap-1b	A0A0G2JDL9;P62835;Q99JI6	A0A0G2JDL9_MOUSE;RAP1A_MOUSE;RAP1B_MOUSE	0.000193009		NaN	NaN	NaN	NaN	NaN	NaN	NaN	NaN	NaN	NaN	NaN	NaN	NaN	NaN	NaN	NaN	NaN	NaN	NaN	NaN	NaN	NaN	NaN	NaN	NaN	NaN	NaN	NaN	NaN	NaN	NaN	NaN	NaN	NaN	NaN	NaN	NaN	NaN	NaN	NaN	NaN	NaN	NaN	NaN
A0A0G2JDY6	Nexilin (Fragment)	A0A0G2JDY6	A0A0G2JDY6_MOUSE	0.00389171		Filtered	NaN	Filtered	Filtered	NaN	Filtered	NaN	Filtered	Filtered	NaN	Filtered	Filtered	Filtered	Filtered	Filtered	Filtered	Filtered	Filtered	Filtered	Filtered	Filtered	Filtered	Filtered	NaN	Filtered	Filtered	Filtered	Filtered	Filtered	Filtered	NaN	Filtered	Filtered	Filtered	NaN	Filtered	NaN	NaN	Filtered	NaN	Filtered	Filtered	Filtered	Filtered
A0A0G2JDZ4;E9QNY3;Q62082	Myosin regulatory light chain 10	A0A0G2JDZ4;E9QNY3;Q62082	A0A0G2JDZ4_MOUSE;E9QNY3_MOUSE;MYL10_MOUSE	0.00288406		461974	51035.7	214999	1917859	10277.7	30038.3	342807	Filtered	Filtered	Filtered	19348.3	24245.6	Filtered	Filtered	528116	1.11163e+06	24268.6	Filtered	Filtered	Filtered	13544	Filtered	Filtered	13591.6	Filtered	7850.73	18492.4	562071	14953.5	Filtered	21613.6	18957.6	Filtered	Filtered	118552	Filtered	Filtered	23225.2	Filtered	Filtered	Filtered	15479.2	184274	Filtered
A0A0G2JF52;Q9R0Q6	Actin related protein 2/3 complex, subunit 1A, isoform CRA_b;Actin-related protein 2/3 complex subunit 1A	A0A0G2JF52;Q9R0Q6	A0A0G2JF52_MOUSE;ARC1A_MOUSE	0.00234701		Filtered	Filtered	Filtered	Filtered	Filtered	Filtered	NaN	Filtered	Filtered	NaN	NaN	Filtered	Filtered	Filtered	Filtered	Filtered	Filtered	Filtered	Filtered	Filtered	Filtered	Filtered	Filtered	Filtered	Filtered	Filtered	Filtered	Filtered	Filtered	NaN	Filtered	NaN	Filtered	Filtered	Filtered	Filtered	Filtered	Filtered	Filtered	Filtered	Filtered	Filtered	Filtered	Filtered
A0A0G2JFC9;Q80UK7	Spindle assembly abnormal protein 6 homolog	A0A0G2JFC9;Q80UK7	A0A0G2JFC9_MOUSE;SAS6_MOUSE	0.000575358		Filtered	Filtered	Filtered	Filtered	406.328	Filtered	273.935	Filtered	753.978	Filtered	816.387	Filtered	278.003	Filtered	Filtered	Filtered	Filtered	315.301	Filtered	1626.16	Filtered	302.114	Filtered	Filtered	597.987	Filtered	Filtered	162.55	Filtered	Filtered	Filtered	421.594	331.915	230.783	Filtered	8599.92	959.106	668.539	Filtered	8752.5	Filtered	Filtered	714.005	Filtered
A0A0G2JFH2	Microtubule-associated protein (Fragment)	A0A0G2JFH2	A0A0G2JFH2_MOUSE	0.000101028		14443.2	9432	Filtered	Filtered	17160.4	24636.7	18879	18223	15491.5	25032.8	27396.9	12465	15623.7	Filtered	13460.8	Filtered	Filtered	Filtered	13173.9	Filtered	19241.7	Filtered	Filtered	11620.6	16934.5	Filtered	Filtered	24898.9	Filtered	21863.1	Filtered	28400.2	Filtered	Filtered	12754.6	Filtered	18366.1	Filtered	Filtered	Filtered	Filtered	Filtered	Filtered	Filtered
A0A0G2JGP4;contaminant_RASH_HUMAN;P08556;Q61411;Q9D091	GTPase NRas (Fragment);;GTPase NRas;GTPase HRas;GTPase NRas	A0A0G2JGP4;contaminant_RASH_HUMAN;P08556;Q61411;Q9D091	A0A0G2JGP4_MOUSE;contaminant_RASH_HUMAN;RASN_MOUSE;RASH_MOUSE;Q9D091_MOUSE	0.0052342		Filtered	1193.82	Filtered	Filtered	Filtered	Filtered	Filtered	Filtered	Filtered	Filtered	Filtered	Filtered	Filtered	Filtered	Filtered	Filtered	Filtered	Filtered	Filtered	Filtered	NaN	Filtered	Filtered	Filtered	Filtered	Filtered	Filtered	Filtered	Filtered	Filtered	Filtered	Filtered	319.018	Filtered	768.174	Filtered	NaN	4337.15	1191.98	NaN	Filtered	2481.7	Filtered	Filtered
A0A0J9YKD4	Creatine kinase M-type	A0A0J9YKD4	A0A0J9YKD4_MOUSE	0.000347625		12843	Filtered	13923.3	Filtered	Filtered	13327.1	Filtered	Filtered	Filtered	Filtered	Filtered	Filtered	Filtered	19112.2	Filtered	14923.8	13879.2	15898.4	Filtered	Filtered	Filtered	Filtered	Filtered	41731	Filtered	Filtered	18128.3	17130.9	19712.8	Filtered	11169.4	Filtered	18352.2	Filtered	Filtered	17314	13535.1	Filtered	58980.2	30896.1	27025.7	6363.85	22690	1703.43
A0A0J9YUB6;Q9CRD0	OCIA domain-containing protein 1 (Fragment);OCIA domain-containing protein 1	A0A0J9YUB6;Q9CRD0	A0A0J9YUB6_MOUSE;OCAD1_MOUSE	0.00449237		Filtered	Filtered	Filtered	Filtered	3140.58	Filtered	Filtered	Filtered	4436.23	Filtered	6292.97	Filtered	Filtered	Filtered	3617.79	Filtered	Filtered	Filtered	Filtered	Filtered	Filtered	Filtered	Filtered	Filtered	Filtered	Filtered	Filtered	Filtered	Filtered	6417.96	Filtered	Filtered	Filtered	Filtered	Filtered	Filtered	6487.93	Filtered	Filtered	Filtered	Filtered	Filtered	Filtered	Filtered
A0A0J9YUS5;E9PVC5;E9PVC6;E9Q9E1;Q6NZJ6	Eukaryotic translation initiation factor 4 gamma 1	A0A0J9YUS5;E9PVC5;E9PVC6;E9Q9E1;Q6NZJ6	A0A0J9YUS5_MOUSE;E9PVC5_MOUSE;E9PVC6_MOUSE;E9Q9E1_MOUSE;IF4G1_MOUSE	0.00162268		NaN	Filtered	Filtered	Filtered	NaN	5850.08	NaN	Filtered	NaN	2891.52	NaN	NaN	Filtered	Filtered	240.688	Filtered	Filtered	Filtered	Filtered	Filtered	Filtered	Filtered	Filtered	Filtered	NaN	Filtered	Filtered	Filtered	NaN	NaN	Filtered	NaN	Filtered	Filtered	Filtered	Filtered	15239.5	NaN	Filtered	NaN	Filtered	Filtered	Filtered	Filtered
A0A0M3HEP8;Q6TEK5	Vitamin K epoxide reductase complex subunit 1-like protein 1	A0A0M3HEP8;Q6TEK5	A0A0M3HEP8_MOUSE;VKORL_MOUSE	0.00404334		Filtered	Filtered	2863.48	5072	Filtered	Filtered	Filtered	Filtered	Filtered	Filtered	Filtered	209.612	Filtered	Filtered	Filtered	Filtered	Filtered	Filtered	Filtered	Filtered	Filtered	908.478	Filtered	Filtered	Filtered	Filtered	Filtered	1150.36	1727.76	796.304	Filtered	Filtered	Filtered	Filtered	Filtered	Filtered	Filtered	Filtered	Filtered	1259.08	Filtered	718.362	Filtered	Filtered
A0A0N4SUN3;A0A0N4SVX9;A0A0N4SWG7;A0A0N4SWH3;E9PXU9;E9QL12;Q9ESD7	Dysferlin	A0A0N4SUN3;A0A0N4SVX9;A0A0N4SWG7;A0A0N4SWH3;E9PXU9;E9QL12;Q9ESD7	A0A0N4SUN3_MOUSE;A0A0N4SVX9_MOUSE;A0A0N4SWG7_MOUSE;A0A0N4SWH3_MOUSE;E9PXU9_MOUSE;E9QL12_MOUSE;DYSF_MOUSE	0.000861749		3328.19	2763.39	14744.6	11067.3	5577.34	6503.96	8598.07	7040.68	NaN	NaN	NaN	4182.14	5053.17	10968.4	2156.82	8781.05	8232.37	7507.58	4272.05	9333.49	7361.72	7816.36	12480.4	NaN	NaN	9805.92	15070	11991.5	15078.8	NaN	13924.3	NaN	8287.82	10703	5202.05	7855.72	4714.2	7912.63	10386.8	11934.3	12665	NaN	10857.7	3478.8
A0A0N4SUN8;A0A0N4SUQ1;A0A0N4SV32;A0A0N4SWH2;Q3UMP4;Q9CY58	Plasminogen activator inhibitor 1 RNA-binding protein	A0A0N4SUN8;A0A0N4SUQ1;A0A0N4SV32;A0A0N4SWH2;Q3UMP4;Q9CY58	A0A0N4SUN8_MOUSE;A0A0N4SUQ1_MOUSE;A0A0N4SV32_MOUSE;A0A0N4SWH2_MOUSE;Q3UMP4_MOUSE;PAIRB_MOUSE	0.00015636		2120.05	1929.78	6874.12	18619	4407.67	8236.08	6015.78	6975.75	7105.23	2891.03	9594.46	5210.39	4387.16	3729.3	2201.69	2543.39	Filtered	865.268	1366.86	3288.8	5247.81	6272.5	Filtered	2430.77	5432.86	1796.15	3019.76	5108.08	7230.37	12718.7	6606.67	7650.55	1143.09	4437.35	5637.05	76259.9	3500.56	9509.94	Filtered	4762.52	4700.49	5450.58	4211.31	Filtered
A0A0N4SUP6;Q3UU94	MANSC domain-containing protein 4	A0A0N4SUP6;Q3UU94	A0A0N4SUP6_MOUSE;MANS4_MOUSE	0.000376561		77508.5	48977.7	388423	214215	Filtered	Filtered	24118.8	Filtered	31215	8657.45	17205.3	33103.4	24531.7	163790	48926.6	152556	114582	251922	30365.8	144296	24509.6	117262	367852	78574.6	35545.1	240978	262793	55930	284302	36935.7	196399	17893.8	249645	149577	23892.9	1.19183e+06	46831.3	13189.1	76051.6	1.49894e+06	Filtered	8005.72	Filtered	47700.4
A0A0N4SVB8;Q9CQW2	ADP-ribosylation factor-like protein 8B	A0A0N4SVB8;Q9CQW2	A0A0N4SVB8_MOUSE;ARL8B_MOUSE	0.00116772		62372.6	39601.2	Filtered	NaN	NaN	NaN	41869.2	80678	66981.3	Filtered	62916	42999	54027	Filtered	Filtered	Filtered	Filtered	Filtered	55475.3	Filtered	43354.7	Filtered	NaN	60136.9	97384.9	NaN	Filtered	69242	NaN	NaN	Filtered	NaN	Filtered	Filtered	NaN	NaN	50453.1	NaN	NaN	Filtered	Filtered	NaN	Filtered	Filtered
A0A0N4SVK8;Q8BGK2	[Protein ADP-ribosylarginine] hydrolase-like protein 1	A0A0N4SVK8;Q8BGK2	A0A0N4SVK8_MOUSE;ARHL1_MOUSE	0.00301743		NaN	NaN	Filtered	Filtered	NaN	11004.7	9257.26	NaN	NaN	NaN	NaN	NaN	NaN	Filtered	Filtered	Filtered	Filtered	Filtered	Filtered	Filtered	NaN	Filtered	Filtered	Filtered	Filtered	Filtered	Filtered	Filtered	Filtered	Filtered	Filtered	NaN	Filtered	Filtered	Filtered	Filtered	Filtered	Filtered	Filtered	Filtered	Filtered	Filtered	Filtered	Filtered
A0A0N4SVQ1;Q62425	Cytochrome c oxidase subunit NDUFA4	A0A0N4SVQ1;Q62425	A0A0N4SVQ1_MOUSE;NDUA4_MOUSE	1.77382e-06		273190	353025	332957	889381	376842	423117	326198	328566	405150	312441	459363	358285	321428	131743	219811	189841	202551	162725	380216	166068	235084	256491	206086	361443	369816	325558	291212	525385	785745	761068	407667	538994	148834	143883	187309	393476	420060	522051	385512	188026	167265	365424	230292	57896.6
A0A0N4SVT3;A0A0N4SW28;Q9DAS9	Guanine nucleotide-binding protein subunit gamma (Fragment);Guanine nucleotide-binding protein subunit gamma;Guanine nucleotide-binding protein G(I)/G(S)/G(O) subunit gamma-12	A0A0N4SVT3;A0A0N4SW28;Q9DAS9	A0A0N4SVT3_MOUSE;A0A0N4SW28_MOUSE;GBG12_MOUSE	0.004102		Filtered	Filtered	Filtered	Filtered	Filtered	Filtered	Filtered	Filtered	Filtered	Filtered	Filtered	Filtered	Filtered	Filtered	Filtered	Filtered	Filtered	Filtered	Filtered	Filtered	Filtered	Filtered	Filtered	Filtered	Filtered	Filtered	Filtered	Filtered	877.723	Filtered	Filtered	Filtered	Filtered	Filtered	Filtered	Filtered	Filtered	Filtered	Filtered	Filtered	Filtered	Filtered	Filtered	Filtered
A0A0R3P9C8;Q9DC69	NADH dehydrogenase [ubiquinone] 1 alpha subcomplex subunit 9, mitochondrial;NADH dehydrogenase [ubiquinone] 1 alpha subcomplex subunit 9, mitochondrial	A0A0R3P9C8;Q9DC69	A0A0R3P9C8_MOUSE;NDUA9_MOUSE	2.55233e-06		28964.5	49008.7	90407	173200	43644.3	83987.7	65152.2	55380.4	110526	45380.1	85889.1	65545.9	46960.9	34180.3	38593.9	23565.7	42092.1	30546	72895.4	33350.6	65464.7	55497	33241.5	61603.1	61274.3	65366.7	45232.2	95444	76104.5	100308	94625.3	52007.8	24731.3	23006.7	46452.7	87520.8	65990.6	118791	99520.8	45919.7	38485.1	103151	29738.3	11880.4
A0A0R4J016;Q32M08	tRNA-dihydrouridine synthase;tRNA-dihydrouridine(20a/20b) synthase [NAD(P)+]-like	A0A0R4J016;Q32M08	A0A0R4J016_MOUSE;DUS4L_MOUSE	0.00251393		3.9281e+06	1.35537e+06	13519638	13391395	2312254	6.70828e+06	Filtered	2.2758e+06	6220033	Filtered	3.11203e+06	6.07839e+06	2.67236e+06	7504600	3.75689e+06	6606458	Filtered	6460609	Filtered	9137290	1.77953e+06	5432062	6.66583e+06	3.54968e+06	2185929	3.89109e+06	10709236	Filtered	Filtered	8256707	6.05544e+06	Filtered	7521656	7.72542e+06	1.01604e+06	6428685	7.0795e+06	3.30597e+06	9745154	10130888	8.38491e+06	5354894	8899840	2.88906e+06
A0A0R4J052;D3YWI0;E9PYA3;E9Q2H8;G5E8T9;Q99KB8	Hydroxyacylglutathione hydrolase, mitochondrial;Hydroxyacylglutathione hydrolase, mitochondrial (Fragment);Hydroxyacylglutathione hydrolase, mitochondrial (Fragment);Hydroxyacylglutathione hydrolase, mitochondrial (Fragment);Hydroxyacyl glutathione hydrolase;Hydroxyacylglutathione hydrolase, mitochondrial	A0A0R4J052;D3YWI0;E9PYA3;E9Q2H8;G5E8T9;Q99KB8	A0A0R4J052_MOUSE;D3YWI0_MOUSE;E9PYA3_MOUSE;E9Q2H8_MOUSE;G5E8T9_MOUSE;GLO2_MOUSE	0.00292674		Filtered	Filtered	9052.51	13030.7	Filtered	Filtered	Filtered	Filtered	Filtered	Filtered	Filtered	Filtered	Filtered	Filtered	Filtered	Filtered	Filtered	Filtered	Filtered	Filtered	Filtered	Filtered	Filtered	Filtered	Filtered	Filtered	Filtered	Filtered	Filtered	Filtered	Filtered	Filtered	Filtered	Filtered	Filtered	Filtered	Filtered	Filtered	Filtered	Filtered	Filtered	Filtered	Filtered	Filtered
A0A0R4J083	Long-chain-specific acyl-CoA dehydrogenase, mitochondrial	A0A0R4J083	A0A0R4J083_MOUSE	3.93789e-05		13728.1	14196.5	NaN	24628.6	23316.3	39008	36432.2	38685.4	NaN	16365.7	9529.84	NaN	23970.4	Filtered	NaN	NaN	NaN	NaN	NaN	NaN	15705.6	12810.5	NaN	27033.8	48715.9	24193.8	11976.9	29656.2	NaN	34639.8	25539.5	40747.4	NaN	NaN	NaN	NaN	22423.1	47973.9	NaN	NaN	Filtered	24417.5	NaN	NaN
A0A0R4J0A1;Q99LJ2	Ankyrin repeat and BTB/POZ domain-containing protein 1	A0A0R4J0A1;Q99LJ2	A0A0R4J0A1_MOUSE;ABTB1_MOUSE	0.0044302		30646.8	Filtered	Filtered	Filtered	30922.5	Filtered	44480.7	19703.5	Filtered	Filtered	43015.8	Filtered	Filtered	Filtered	Filtered	Filtered	Filtered	Filtered	113929	Filtered	Filtered	Filtered	Filtered	Filtered	Filtered	Filtered	Filtered	Filtered	Filtered	Filtered	Filtered	Filtered	Filtered	Filtered	24937.9	Filtered	Filtered	Filtered	Filtered	Filtered	Filtered	Filtered	Filtered	Filtered
A0A0R4J0D3;Q3TDQ1	Dolichyl-diphosphooligosaccharide--protein glycosyltransferase subunit STT3B	A0A0R4J0D3;Q3TDQ1	A0A0R4J0D3_MOUSE;STT3B_MOUSE	0.0075193		Filtered	8111.88	Filtered	26491.9	Filtered	Filtered	Filtered	Filtered	Filtered	Filtered	Filtered	Filtered	Filtered	Filtered	Filtered	Filtered	Filtered	9413.71	Filtered	10906.3	Filtered	13435.6	11334.1	12959.4	Filtered	9419.81	18385.4	18646	17795.9	Filtered	14402.8	Filtered	12571.2	15753.6	Filtered	13053	Filtered	Filtered	13457.7	15998	Filtered	15750.2	16277.1	Filtered
A0A0R4J0I1;P07759	MCG1051009;Serine protease inhibitor A3K	A0A0R4J0I1;P07759	A0A0R4J0I1_MOUSE;SPA3K_MOUSE	0.00617611		Filtered	Filtered	Filtered	Filtered	Filtered	616.78	Filtered	1941.52	596.048	Filtered	2095.84	Filtered	Filtered	Filtered	Filtered	Filtered	Filtered	Filtered	Filtered	Filtered	Filtered	Filtered	Filtered	Filtered	Filtered	Filtered	Filtered	Filtered	Filtered	Filtered	Filtered	Filtered	Filtered	Filtered	Filtered	Filtered	Filtered	4113.96	Filtered	Filtered	Filtered	Filtered	Filtered	Filtered
A0A0R4J0J1;A0A0R4J1D0;P59108;Q0VE82;Q1RLL3;Q3UYN2;Q8BLR2;Q8BT60;Q8JZW4;Q9D6C8;Q9DC53;Q9Z140	Copine-9;Copine-2;Copine-2;Copine-7;Copine-9;Copine-6;Copine-4;Copine-3;Copine-5;Copine-4;Copine-8;Copine-6	A0A0R4J0J1;A0A0R4J1D0;P59108;Q0VE82;Q1RLL3;Q3UYN2;Q8BLR2;Q8BT60;Q8JZW4;Q9D6C8;Q9DC53;Q9Z140	A0A0R4J0J1_MOUSE;A0A0R4J1D0_MOUSE;CPNE2_MOUSE;CPNE7_MOUSE;CPNE9_MOUSE;Q3UYN2_MOUSE;CPNE4_MOUSE;CPNE3_MOUSE;CPNE5_MOUSE;Q9D6C8_MOUSE;CPNE8_MOUSE;CPNE6_MOUSE	0.00348941		2294.54	Filtered	Filtered	3797.41	1863.09	4801.67	3953.87	6220.17	3108.15	2381.21	3318.78	2305.25	2319.55	Filtered	735.125	Filtered	Filtered	Filtered	1779.74	Filtered	1277.04	1554.35	Filtered	Filtered	5311.42	Filtered	Filtered	4317.21	Filtered	3222.14	Filtered	2079.9	Filtered	Filtered	Filtered	Filtered	1965.84	7304.3	Filtered	Filtered	Filtered	1843.97	Filtered	Filtered
A0A0R4J166;Q9D783	Kelch-like protein 40	A0A0R4J166;Q9D783	A0A0R4J166_MOUSE;KLH40_MOUSE	2.21001e-05		62231.6	69824.7	58346.2	75697.7	112333	110952	114196	65215.4	76346	82881.8	127278	51926.3	74158.1	29238.5	48444.8	14114.9	24192.7	13255.1	71057.7	24468	83821.7	41839.1	20039.3	58377.6	70362.7	18874.5	26067	92206.4	32074.9	131803	26716.3	121140	24929.6	28300.1	39124.5	29601	55860.7	80758.8	26593.5	43468.3	32660.5	40853.1	27134.6	8399.5
A0A0R4J194;A2A542;A2A545	Voltage-dependent L-type calcium channel subunit beta-1;Voltage-dependent L-type calcium channel subunit beta-1;Calcium channel, voltage-dependent, beta 1 subunit, isoform CRA_b	A0A0R4J194;A2A542;A2A545	A0A0R4J194_MOUSE;A2A542_MOUSE;A2A545_MOUSE	0.00122267		NaN	NaN	5820.45	NaN	NaN	NaN	Filtered	NaN	NaN	Filtered	NaN	NaN	NaN	NaN	NaN	NaN	754.873	NaN	NaN	NaN	NaN	NaN	2660.91	NaN	NaN	NaN	NaN	NaN	NaN	NaN	NaN	NaN	574.284	1443.58	Filtered	NaN	NaN	Filtered	NaN	NaN	NaN	NaN	NaN	NaN
A0A0R4J1A8;A0A0R4J1B0;A2A6I0;A2A6I3;A2A6I5;Z4YKD9	Troponin T, fast skeletal muscle;Troponin T, fast skeletal muscle;Troponin T, fast skeletal muscle;Troponin T, fast skeletal muscle;Troponin T, fast skeletal muscle;Troponin T, fast skeletal muscle	A0A0R4J1A8;A0A0R4J1B0;A2A6I0;A2A6I3;A2A6I5;Z4YKD9	A0A0R4J1A8_MOUSE;A0A0R4J1B0_MOUSE;A2A6I0_MOUSE;A2A6I3_MOUSE;A2A6I5_MOUSE;Z4YKD9_MOUSE	8.13501e-05		Filtered	16543.8	10940.3	Filtered	Filtered	Filtered	Filtered	Filtered	Filtered	Filtered	Filtered	Filtered	Filtered	Filtered	Filtered	Filtered	Filtered	21615.1	28602.8	Filtered	46976.5	Filtered	43912.5	42010.2	Filtered	4847.83	Filtered	70248.7	40627.6	Filtered	Filtered	Filtered	9161.96	Filtered	Filtered	Filtered	16048.4	18643.5	13486.9	Filtered	Filtered	Filtered	Filtered	9324.83
A0A0R4J1B1;A2A6H6;A2A6I8;A2A6J0;A2A6J1;J3QP61;Q9QZ47;Z4YJU0;Z4YKE7;Z4YKF8;Z4YKG3;Z4YKG8;Z4YKH8;Z4YNB2	Troponin T, fast skeletal muscle;Troponin T, fast skeletal muscle;Troponin T, fast skeletal muscle;Troponin T, fast skeletal muscle;Troponin T, fast skeletal muscle;Troponin T, fast skeletal muscle;Troponin T, fast skeletal muscle;Troponin T, fast skeletal muscle;Troponin T, fast skeletal muscle;Troponin T, fast skeletal muscle;Troponin T, fast skeletal muscle;Troponin T, fast skeletal muscle;Tro…	A0A0R4J1B1;A2A6H6;A2A6I8;A2A6J0;A2A6J1;J3QP61;Q9QZ47;Z4YJU0;Z4YKE7;Z4YKF8;Z4YKG3;Z4YKG8;Z4YKH8;Z4YNB2	A0A0R4J1B1_MOUSE;A2A6H6_MOUSE;A2A6I8_MOUSE;A2A6J0_MOUSE;A2A6J1_MOUSE;J3QP61_MOUSE;TNNT3_MOUSE;Z4YJU0_MOUSE;Z4YKE7_MOUSE;Z4YKF8_MOUSE;Z4YKG3_MOUSE;Z4YKG8_MOUSE;Z4YKH8_MOUSE;Z4YNB2_MOUSE	1.77382e-06		1555907	663405	5036283	4.62527e+06	731532	1.92468e+06	672354	728117	1.9794e+06	915932	1.0342e+06	1.67763e+06	784969	2.24855e+06	1.17537e+06	2.44082e+06	2.40677e+06	2.16387e+06	1497065	2.55066e+06	688855	2063305	3.28378e+06	898310	1.09383e+06	2246696	3.2237e+06	1.95473e+06	6186027	2.57167e+06	3.124e+06	1.03566e+06	2797801	3252573	573348	2.59194e+06	2.71927e+06	1.39189e+06	2665242	2.96412e+06	2.99052e+06	1419489	3.58251e+06	937998
A0A0R4J1E2;P57776;Q80T06	Elongation factor 1-delta	A0A0R4J1E2;P57776;Q80T06	A0A0R4J1E2_MOUSE;EF1D_MOUSE;Q80T06_MOUSE	0.000131724		NaN	NaN	Filtered	NaN	NaN	NaN	NaN	Filtered	Filtered	NaN	NaN	NaN	Filtered	NaN	NaN	Filtered	Filtered	Filtered	Filtered	Filtered	NaN	NaN	Filtered	NaN	Filtered	Filtered	Filtered	Filtered	NaN	NaN	Filtered	NaN	NaN	Filtered	Filtered	Filtered	NaN	NaN	Filtered	Filtered	Filtered	Filtered	Filtered	Filtered
A0A0R4J1N7;B7ZW98;D3YTV8;E9QNT8;G5E8J2;Q02357	Ankyrin-1;Ank1 protein;Ankyrin-1;Ankyrin-1;Ankyrin 1, erythroid;Ankyrin-1	A0A0R4J1N7;B7ZW98;D3YTV8;E9QNT8;G5E8J2;Q02357	A0A0R4J1N7_MOUSE;B7ZW98_MOUSE;D3YTV8_MOUSE;E9QNT8_MOUSE;G5E8J2_MOUSE;ANK1_MOUSE	0.00135636		5384.88	8242.6	18491	33959.5	12025	17576.4	8441.07	7413.74	11646.4	8704.28	15779.5	8342.43	NaN	19271.5	7489.1	NaN	9931.05	5926.2	8028.83	16435	NaN	18054.6	8935.16	8058.27	NaN	10699.3	11677	10314.2	14046.5	16641.2	18277.3	NaN	6739.24	16894.5	9180.84	18867.5	9559.01	11782.5	16046	21089.7	18336.7	7695.5	13043.6	3064.93
A0A0R4J1N8;D3YVJ8;Q8CEE7	Retinol dehydrogenase 13;Retinol dehydrogenase 13 (Fragment);Retinol dehydrogenase 13	A0A0R4J1N8;D3YVJ8;Q8CEE7	A0A0R4J1N8_MOUSE;D3YVJ8_MOUSE;RDH13_MOUSE	1.77382e-06		8648139	4.37999e+06	36906972	39617336	3.82504e+06	12333528	4.97377e+06	4.70433e+06	13163197	4.56962e+06	5.5488e+06	10753379	4794349	16063961	5.58358e+06	16864930	16291125	15698364	11958182	18109994	5.45974e+06	14208144	22788540	11926765	5438763	20596474	25137996	9969730	27120650	14326458	26656112	4.88246e+06	16826786	19469822	2.62432e+06	17650846	13769842	7177432	24255556	15531726	15571158	8.06692e+06	21845998	6959422
A0A0R4J1P2;P21107	Tropomyosin alpha-3 chain	A0A0R4J1P2;P21107	A0A0R4J1P2_MOUSE;TPM3_MOUSE	1.77382e-06		NaN	NaN	Filtered	Filtered	NaN	NaN	NaN	NaN	NaN	NaN	NaN	Filtered	NaN	Filtered	NaN	Filtered	Filtered	Filtered	Filtered	Filtered	NaN	Filtered	Filtered	NaN	NaN	Filtered	Filtered	NaN	Filtered	NaN	Filtered	NaN	Filtered	Filtered	NaN	Filtered	Filtered	NaN	Filtered	Filtered	Filtered	Filtered	Filtered	Filtered
A0A0R4J1V0;Q9JIL4	Na(+)/H(+) exchange regulatory cofactor NHE-RF3	A0A0R4J1V0;Q9JIL4	A0A0R4J1V0_MOUSE;NHRF3_MOUSE	0.000829081		44947	43570.8	92570.8	225541	63856.8	153441	55526	129672	120555	62130.7	193604	128128	107005	48460.8	73171.1	56182.8	49636.4	24635.5	85028.1	42849.4	100931	85772.8	43444.1	40548.9	109976	33457.9	44688.9	82917.4	52631.9	203786	51350.1	95062.3	15639.8	41690.3	59343.5	74410.3	76596.6	173196	55933.5	56042.2	44666.1	117175	34361.1	6953.9
A0A0R4J275;Q7TMF3	NADH dehydrogenase [ubiquinone] 1 alpha subcomplex subunit 12	A0A0R4J275;Q7TMF3	A0A0R4J275_MOUSE;NDUAC_MOUSE	5.32631e-06		63273.2	85708.9	78082.1	167710	58950.4	127832	76514.5	72937.3	120922	98611	107827	81979.5	78294.7	32503.3	73362.8	46344	43185.3	34971.4	86125.2	50445.3	74371.6	89986.3	58061	76101.5	103621	73455.5	90608.9	128393	158840	153351	95355.9	130410	37593.7	54393.4	56715.2	112826	98772.5	113401	103453	45993.1	44284.1	85121.1	61036.3	16495.3
A0A0R4J293;Q9JLF6	Protein-glutamine gamma-glutamyltransferase K	A0A0R4J293;Q9JLF6	A0A0R4J293_MOUSE;TGM1_MOUSE	0.00412378		5811.42	Filtered	Filtered	Filtered	1263.02	Filtered	Filtered	3459.44	3824.14	Filtered	Filtered	1976.12	Filtered	Filtered	Filtered	Filtered	Filtered	Filtered	4188.05	Filtered	Filtered	Filtered	Filtered	Filtered	11974.3	Filtered	Filtered	Filtered	Filtered	Filtered	Filtered	Filtered	Filtered	Filtered	Filtered	Filtered	4131.57	6331.57	Filtered	Filtered	Filtered	Filtered	Filtered	Filtered
A0A0U1RPI1;Q9Z239	Phospholemman	A0A0U1RPI1;Q9Z239	A0A0U1RPI1_MOUSE;PLM_MOUSE	0.00211593		Filtered	Filtered	Filtered	Filtered	Filtered	Filtered	Filtered	Filtered	Filtered	Filtered	Filtered	Filtered	Filtered	Filtered	Filtered	Filtered	Filtered	Filtered	Filtered	Filtered	Filtered	Filtered	Filtered	Filtered	Filtered	Filtered	Filtered	Filtered	Filtered	Filtered	Filtered	Filtered	Filtered	Filtered	Filtered	246162	Filtered	Filtered	Filtered	221154	Filtered	Filtered	Filtered	Filtered
A0A140LIF0;P97478;Q3TYT1	5-demethoxyubiquinone hydroxylase, mitochondrial;5-demethoxyubiquinone hydroxylase, mitochondrial;5-demethoxyubiquinone hydroxylase, mitochondrial	A0A140LIF0;P97478;Q3TYT1	A0A140LIF0_MOUSE;COQ7_MOUSE;Q3TYT1_MOUSE	6.14047e-05		13714.1	Filtered	Filtered	Filtered	Filtered	27116.6	47349.6	12949.9	35097.9	48714.9	Filtered	Filtered	Filtered	Filtered	Filtered	Filtered	Filtered	Filtered	13170.5	Filtered	Filtered	Filtered	Filtered	21030.8	Filtered	Filtered	Filtered	36293.4	Filtered	89514.5	10342.1	Filtered	Filtered	15669.9	30228.7	Filtered	16649.8	32106.2	Filtered	Filtered	Filtered	13138	Filtered	Filtered
A0A140LIU4;P56392	Cytochrome c oxidase subunit 7A1, mitochondrial;Cytochrome c oxidase subunit 7A1, mitochondrial	A0A140LIU4;P56392	A0A140LIU4_MOUSE;CX7A1_MOUSE	1.7984e-06		293101	164264	278309	450216	252943	402968	273692	335969	276561	314041	443454	310486	364499	120948	239256	172757	157654	102160	212388	169076	222970	152193	97293.9	193138	361188	164241	248468	277873	327724	292760	218247	345548	69018.2	162878	262444	195467	237272	297604	238639	108904	165899	188416	194139	49580.9
A0A140T8T4;P51410	Uncharacterized protein;60S ribosomal protein L9	A0A140T8T4;P51410	A0A140T8T4_MOUSE;RL9_MOUSE	0.00370111		NaN	Filtered	NaN	NaN	NaN	NaN	NaN	NaN	NaN	NaN	NaN	NaN	NaN	NaN	NaN	NaN	Filtered	NaN	Filtered	Filtered	NaN	NaN	NaN	NaN	NaN	NaN	NaN	Filtered	NaN	NaN	NaN	NaN	NaN	NaN	NaN	NaN	NaN	NaN	NaN	NaN	NaN	NaN	NaN	NaN
A0A1B0GQU8;P35980	60S ribosomal protein L18	A0A1B0GQU8;P35980	A0A1B0GQU8_MOUSE;RL18_MOUSE	1.35881e-05		NaN	NaN	NaN	NaN	NaN	NaN	NaN	NaN	NaN	NaN	NaN	NaN	NaN	NaN	NaN	NaN	NaN	NaN	NaN	NaN	NaN	NaN	NaN	NaN	NaN	NaN	NaN	NaN	NaN	NaN	NaN	NaN	NaN	NaN	NaN	NaN	NaN	NaN	NaN	NaN	NaN	NaN	NaN	NaN
A0A1B0GRA5	Stromal interaction molecule 1	A0A1B0GRA5	A0A1B0GRA5_MOUSE	5.7752e-06		NaN	NaN	NaN	NaN	NaN	NaN	NaN	NaN	NaN	NaN	NaN	NaN	4362.39	NaN	2023.54	NaN	15241.2	NaN	4246.58	NaN	NaN	NaN	NaN	NaN	NaN	3943.38	NaN	NaN	3400.64	NaN	8862.02	11247.6	NaN	NaN	6301.19	NaN	5838.04	NaN	NaN	NaN	NaN	NaN	NaN	Filtered
A0A1B0GRG1;P10833	Ras-related protein R-Ras (Fragment);Ras-related protein R-Ras	A0A1B0GRG1;P10833	A0A1B0GRG1_MOUSE;RRAS_MOUSE	0.00403928		NaN	NaN	Filtered	Filtered	NaN	NaN	NaN	NaN	NaN	Filtered	Filtered	NaN	Filtered	Filtered	NaN	Filtered	Filtered	Filtered	NaN	Filtered	NaN	NaN	Filtered	NaN	NaN	NaN	NaN	NaN	NaN	NaN	NaN	NaN	NaN	Filtered	NaN	NaN	NaN	NaN	NaN	Filtered	Filtered	NaN	Filtered	Filtered
A0A1B0GRR3;P62281	40S ribosomal protein S11	A0A1B0GRR3;P62281	A0A1B0GRR3_MOUSE;RS11_MOUSE	6.47267e-05		30676.7	27900.6	31151.9	59659.6	31142.5	36720.2	88141.3	30762.3	34089	41870.2	49733.7	28023.9	37506.8	24843	34110.7	NaN	21456.2	16345.7	28800.5	NaN	28354	25024.4	33772.1	40148.9	80298.8	27017.5	28419.5	41874.9	42639.5	69387.2	40467.4	74537.9	28293.6	24291.5	27113.2	32919.8	47520.5	35157.7	21223.8	39570.6	27725.3	21750.8	19351.6	7618.32
A0A1B0GS70;Q9R1P4	Proteasome endopeptidase complex;Proteasome subunit alpha type-1	A0A1B0GS70;Q9R1P4	A0A1B0GS70_MOUSE;PSA1_MOUSE	0.00252051		15708.7	12376.9	25111.2	36428.5	13272.9	18188.9	21031.6	13595.6	25403	16761.2	Filtered	6679.25	11543	18089.5	8265.11	Filtered	Filtered	Filtered	12069.1	Filtered	21719.1	11154	Filtered	10019.8	45445.5	Filtered	13990.5	12110.6	Filtered	11508.7	Filtered	17920	12196.8	19275.5	Filtered	Filtered	17829.5	56260.1	Filtered	Filtered	15226.9	12160.5	Filtered	Filtered
A0A1B0GS91;Q8K4L3	Supervillin	A0A1B0GS91;Q8K4L3	A0A1B0GS91_MOUSE;SVIL_MOUSE	0.00175186		NaN	NaN	Filtered	Filtered	NaN	NaN	NaN	NaN	NaN	NaN	NaN	NaN	NaN	Filtered	NaN	Filtered	Filtered	Filtered	NaN	Filtered	NaN	NaN	Filtered	NaN	NaN	Filtered	Filtered	NaN	Filtered	NaN	Filtered	NaN	Filtered	Filtered	NaN	NaN	NaN	NaN	NaN	Filtered	Filtered	Filtered	Filtered	Filtered
A0A1B0GSX0;P06151;Q564E2	L-lactate dehydrogenase;L-lactate dehydrogenase A chain;L-lactate dehydrogenase	A0A1B0GSX0;P06151;Q564E2	A0A1B0GSX0_MOUSE;LDHA_MOUSE;Q564E2_MOUSE	3.49009e-06		NaN	NaN	NaN	NaN	NaN	NaN	NaN	NaN	NaN	NaN	NaN	NaN	NaN	NaN	NaN	NaN	NaN	NaN	NaN	NaN	NaN	NaN	NaN	NaN	NaN	NaN	NaN	NaN	NaN	NaN	NaN	NaN	NaN	NaN	NaN	NaN	NaN	NaN	NaN	NaN	NaN	NaN	NaN	NaN
A0A1B0GSX6	PDZ and LIM domain 3, isoform CRA_a	A0A1B0GSX6	A0A1B0GSX6_MOUSE	1.70304e-05		25821.9	34022.1	Filtered	46620.1	27139.1	51810.7	24503.9	30950.8	42465.7	29034.9	37630.6	32826.8	34520.7	16553.2	24722	11729.6	Filtered	8977.89	27037.1	Filtered	30779.7	24672.7	Filtered	33010	40478.6	18687	19081.3	39231	24247.9	53928.8	33060.9	33632.1	15957.7	14447.3	15856.6	Filtered	43561.2	36481.6	21481.1	16290.4	22376.6	35672	Filtered	6045.11
A0A1B0GT63;G3X9F4;Q8VD26	Transmembrane protein 143;Transmembrane protein 143, isoform CRA_a;Transmembrane protein 143	A0A1B0GT63;G3X9F4;Q8VD26	A0A1B0GT63_MOUSE;G3X9F4_MOUSE;TM143_MOUSE	7.08479e-05		1980.7	2523.91	Filtered	15890.6	2721.78	4571.18	2112.73	1391.59	4890.08	4040.33	4447.59	3857.97	3062.58	Filtered	6265.56	3582.16	3036.46	2482.97	6816.63	3807.61	2965.1	6858.18	2086.65	3225.99	3510.55	8350.16	5371.24	7225.43	12720.1	8142.64	10035.1	5019.69	3778.34	Filtered	Filtered	10621.5	5283.04	4118.11	10092.7	2598.58	2598.12	4273.22	4457.41	Filtered
A0A1B0GT92;Q9Z1E4	Glycogen [starch] synthase;Glycogen [starch] synthase, muscle	A0A1B0GT92;Q9Z1E4	A0A1B0GT92_MOUSE;GYS1_MOUSE	3.69175e-06		33899	28952.7	60557.6	112136	44955	78742.6	80582.1	39152.2	50453.2	79181.3	70404.1	43099	41175.2	43651	46521.5	21352.1	26765.7	17596.5	35402.9	24715.5	54484.3	75415	31490.4	72038.3	46585.7	40555.2	65538.3	49385.9	100242	74801.2	57435.1	78175.6	23516.9	28386.2	29662.6	73157	54572.5	56177.5	77059.1	39634.8	49189.2	28948.1	32774.5	17024.8
A0A1C7CYV0;B1AX58;Q99K51	Plastin-3 (Fragment);Plastin-3;Plastin-3	A0A1C7CYV0;B1AX58;Q99K51	A0A1C7CYV0_MOUSE;B1AX58_MOUSE;PLST_MOUSE	0.00733864		Filtered	Filtered	Filtered	Filtered	5405.52	Filtered	Filtered	Filtered	3789.35	Filtered	Filtered	Filtered	Filtered	Filtered	Filtered	Filtered	Filtered	Filtered	5849.2	Filtered	Filtered	Filtered	Filtered	Filtered	Filtered	Filtered	Filtered	Filtered	Filtered	Filtered	Filtered	Filtered	Filtered	Filtered	Filtered	Filtered	6084.4	Filtered	Filtered	Filtered	Filtered	2200.98	Filtered	Filtered
A0A1C7ZMY0;A0A1D5RLB6;O55040	Neuromedin-U receptor 1	A0A1C7ZMY0;A0A1D5RLB6;O55040	A0A1C7ZMY0_MOUSE;A0A1D5RLB6_MOUSE;NMUR1_MOUSE	3.88366e-05		331641	151821	1.26586e+06	1.27993e+06	182289	703172	256375	141608	337132	239954	188661	480410	213340	659459	375824	595998	614030	551564	326841	842182	140024	470547	583396	98062.7	213735	302432	566087	388990	37619.8	595929	514004	200740	676847	539336	70989.5	778132	345848	252418	290596	705367	806939	445113	931987	248244
A0A1C7ZN10;B2RRE2;E9Q405;E9QAX2;K3W4L0;Q9JMH9	Unconventional myosin-XVIIIa;Myo18a protein;Unconventional myosin-XVIIIa;Unconventional myosin-XVIIIa;Unconventional myosin-XVIIIa;Unconventional myosin-XVIIIa	A0A1C7ZN10;B2RRE2;E9Q405;E9QAX2;K3W4L0;Q9JMH9	A0A1C7ZN10_MOUSE;B2RRE2_MOUSE;E9Q405_MOUSE;E9QAX2_MOUSE;K3W4L0_MOUSE;MY18A_MOUSE	0.00141844		NaN	NaN	Filtered	Filtered	NaN	3754.75	44664.6	NaN	17952.8	42173.8	31786	19316.5	NaN	Filtered	Filtered	Filtered	Filtered	Filtered	NaN	Filtered	26074.1	NaN	Filtered	31005.1	3351.04	Filtered	Filtered	4378.79	NaN	9992.61	Filtered	4431.74	NaN	Filtered	1010.26	Filtered	NaN	NaN	NaN	Filtered	Filtered	1852.38	Filtered	Filtered
A0A1D5RLW5;A0A1D5RM85;P62717	60S ribosomal protein L18a;60S ribosomal protein L18a (Fragment);60S ribosomal protein L18a	A0A1D5RLW5;A0A1D5RM85;P62717	A0A1D5RLW5_MOUSE;A0A1D5RM85_MOUSE;RL18A_MOUSE	1.23445e-05		NaN	NaN	NaN	NaN	NaN	NaN	NaN	NaN	NaN	NaN	NaN	NaN	NaN	NaN	NaN	NaN	NaN	NaN	NaN	NaN	NaN	NaN	NaN	NaN	NaN	NaN	NaN	NaN	NaN	NaN	NaN	NaN	NaN	NaN	NaN	NaN	NaN	NaN	NaN	NaN	NaN	NaN	NaN	NaN
A0A1L1SQ51;E9PUM4	Talin-2	A0A1L1SQ51;E9PUM4	A0A1L1SQ51_MOUSE;E9PUM4_MOUSE	0.00097354		NaN	NaN	Filtered	Filtered	NaN	Filtered	NaN	NaN	NaN	NaN	NaN	NaN	NaN	Filtered	NaN	Filtered	Filtered	Filtered	NaN	Filtered	NaN	Filtered	Filtered	NaN	NaN	Filtered	Filtered	NaN	Filtered	NaN	Filtered	NaN	Filtered	Filtered	Filtered	Filtered	NaN	NaN	Filtered	Filtered	Filtered	NaN	Filtered	Filtered
A0A1L1SQA8;P62852	40S ribosomal protein S25	A0A1L1SQA8;P62852	A0A1L1SQA8_MOUSE;RS25_MOUSE	0.000777957		Filtered	69987.2	Filtered	72009.5	Filtered	Filtered	46991.9	26372	28949.4	35956.6	50648.7	22840.4	40720.9	64618	28992.3	44034.6	Filtered	Filtered	27808.7	Filtered	43383.9	20731.2	Filtered	31471.2	37602.3	39364.3	44236.2	19885.3	39623.9	54777.2	38504	78594.1	28126.8	39828.7	Filtered	Filtered	33492.4	23319	39243.3	Filtered	74587.5	20378.1	28029.2	25682.6
A0A1L1SS27;A0A1L1SUN1;F6QL70;P47915;Q5M8M8;W4VSN7	60S ribosomal protein L29 (Fragment);60S ribosomal protein L29 (Fragment);60S ribosomal protein L29;60S ribosomal protein L29;60S ribosomal protein L29;60S ribosomal protein L29	A0A1L1SS27;A0A1L1SUN1;F6QL70;P47915;Q5M8M8;W4VSN7	A0A1L1SS27_MOUSE;A0A1L1SUN1_MOUSE;F6QL70_MOUSE;RL29_MOUSE;Q5M8M8_MOUSE;W4VSN7_MOUSE	0.00027497		4031.92	2951.91	10665.9	12522.1	15356.6	18879.4	21017.1	11209.6	9022.21	15811.7	22816.3	6393.72	3509.72	3247.73	7253.24	Filtered	Filtered	Filtered	3417.51	Filtered	11381	7743.12	3937.9	6841.73	Filtered	7204.65	6680.02	12879.4	7890.11	27533.5	8966.48	45500.3	4106.18	5157.49	6705.18	7565.57	9038.93	14309.1	4775.16	3975.21	8885.57	8021.67	Filtered	Filtered
A0A1L1SSA8;Q91XE8	Transmembrane protein 205 (Fragment);Transmembrane protein 205	A0A1L1SSA8;Q91XE8	A0A1L1SSA8_MOUSE;TM205_MOUSE	0.00348495		Filtered	Filtered	Filtered	Filtered	Filtered	16831.1	Filtered	Filtered	Filtered	Filtered	13068.8	Filtered	22670.1	Filtered	Filtered	Filtered	Filtered	Filtered	Filtered	Filtered	21959.5	Filtered	Filtered	7897.62	Filtered	Filtered	Filtered	25872.8	Filtered	Filtered	Filtered	22135.3	Filtered	Filtered	14854.9	Filtered	11909.9	Filtered	Filtered	Filtered	Filtered	Filtered	Filtered	Filtered
A0A1L1STE6;Q9D6R2	Isocitrate dehydrogenase [NAD] subunit, mitochondrial;Isocitrate dehydrogenase [NAD] subunit alpha, mitochondrial	A0A1L1STE6;Q9D6R2	A0A1L1STE6_MOUSE;IDH3A_MOUSE	1.70802e-05		41132.6	50771.3	52787.5	123833	35149.1	84901.8	52374.5	49625	52943.3	60812.9	59909.3	46383.9	51816.3	28906.2	57471.2	36123	47871.7	22797.6	82555.5	38826.8	35006.5	56496	51563.8	53993.4	59184.8	55138.9	48390.4	94239.9	82702	81963.9	61466.7	55117.9	33994.4	28938.9	11685	69954.8	80840.3	70926.5	107170	47934.6	36587.2	54286.9	42491	8488.79
A0A1L1SUI3;Q9D1F9	Solute carrier family 37 (glucose-6-phosphate transporter), member 4;Solute carrier family 37 (Glucose-6-phosphate transporter), member 4	A0A1L1SUI3;Q9D1F9	A0A1L1SUI3_MOUSE;Q9D1F9_MOUSE	0.0037734		Filtered	Filtered	Filtered	Filtered	Filtered	Filtered	Filtered	Filtered	Filtered	Filtered	Filtered	Filtered	Filtered	27482.7	Filtered	38038.3	26493.6	23103	Filtered	Filtered	Filtered	Filtered	32489.6	Filtered	Filtered	24445	Filtered	Filtered	34129	Filtered	42765.9	Filtered	32004.3	38260.2	Filtered	Filtered	Filtered	Filtered	Filtered	Filtered	52170.9	Filtered	55291.8	7860.63
A0A1L1SV25;P57780	Alpha-actinin-4	A0A1L1SV25;P57780	A0A1L1SV25_MOUSE;ACTN4_MOUSE	0.00169251		NaN	NaN	NaN	NaN	NaN	NaN	Filtered	Filtered	NaN	Filtered	NaN	Filtered	NaN	NaN	NaN	NaN	NaN	NaN	NaN	NaN	NaN	NaN	NaN	NaN	NaN	NaN	NaN	NaN	NaN	NaN	Filtered	NaN	NaN	NaN	NaN	Filtered	NaN	NaN	NaN	Filtered	NaN	NaN	NaN	NaN
A0A1W2P6F6;A0A1W2P7Q9;Q60605	Myosin light polypeptide 6	A0A1W2P6F6;A0A1W2P7Q9;Q60605	A0A1W2P6F6_MOUSE;A0A1W2P7Q9_MOUSE;MYL6_MOUSE	1.77382e-06		52465.2	Filtered	Filtered	104765	18847.6	Filtered	Filtered	28972.1	Filtered	35462.7	59331.4	Filtered	49906	34374.8	32012.8	Filtered	28767.9	Filtered	60622.2	Filtered	73522.8	43794.2	Filtered	49078	88315.7	32322	50555.9	74374.1	45768.1	100447	41555.3	68520.7	40957.2	39032.7	Filtered	32410.2	55600.1	70950.7	38551.6	Filtered	40634	45505.1	29307.6	6260.63
A0A1W2P750;Q9DBR7	Protein phosphatase 1 regulatory subunit 12A (Fragment);Protein phosphatase 1 regulatory subunit 12A	A0A1W2P750;Q9DBR7	A0A1W2P750_MOUSE;MYPT1_MOUSE	0.00442154		Filtered	Filtered	Filtered	Filtered	Filtered	Filtered	Filtered	Filtered	Filtered	Filtered	Filtered	Filtered	Filtered	Filtered	Filtered	Filtered	Filtered	Filtered	Filtered	Filtered	Filtered	Filtered	Filtered	Filtered	Filtered	Filtered	Filtered	Filtered	8997.44	Filtered	Filtered	Filtered	Filtered	Filtered	Filtered	33065.3	Filtered	Filtered	Filtered	26986.7	Filtered	Filtered	Filtered	Filtered
A0A1W2P756;P62075	Mitochondrial import inner membrane translocase subunit Tim13	A0A1W2P756;P62075	A0A1W2P756_MOUSE;TIM13_MOUSE	2.26767e-06		260128	852479	1186542	885835	549763	262064	228765	377386	250029	223940	566610	204193	222935	406876	125389	217609	195739	547014	541886	303077	992792	198259	1.16116e+06	322027	321078	257305	219077	928755	107520	550214	1.53223e+06	377451	602918	1.00875e+06	5489158	186673	672088	709759	149354	196656	431344	383359	639394	320207
A0A1W2P768;E0CZ27;F8WI35;P02301;P68433;P84228;P84244	Histone H3.2;Histone H3 (Fragment);Histone H3;Histone H3.3C;Histone H3.1;Histone H3.2;Histone H3.3	A0A1W2P768;E0CZ27;F8WI35;P02301;P68433;P84228;P84244	A0A1W2P768_MOUSE;E0CZ27_MOUSE;F8WI35_MOUSE;H3C_MOUSE;H31_MOUSE;H32_MOUSE;H33_MOUSE	1.77382e-06		987968	780293	1.54356e+06	3.77315e+06	854190	1.5286e+06	1.54542e+06	2.16498e+06	1091633	1.19188e+06	1.83278e+06	709618	2408703	716876	832842	701814	647263	637641	1.03449e+06	770098	1.03418e+06	1.04499e+06	1.00362e+06	931708	1.78516e+06	752449	1107758	2.96838e+06	2.89105e+06	1.70301e+06	1723690	1.5018e+06	818422	947681	733535	1.38369e+06	2.34135e+06	1.43258e+06	1.25203e+06	970081	1.06359e+06	1.76483e+06	1.01715e+06	262106
A0A1W2P7G5;A0A1W2P7J1;E9Q3H6	Coenzyme Q10A	A0A1W2P7G5;A0A1W2P7J1;E9Q3H6	A0A1W2P7G5_MOUSE;A0A1W2P7J1_MOUSE;E9Q3H6_MOUSE	0.000318951		Filtered	Filtered	28274.9	41004.3	56259.5	87422	36945.8	65698.7	62838.4	Filtered	Filtered	71414	Filtered	32185.7	50525.5	44385.7	Filtered	33073.6	40152.3	48959.4	Filtered	49554.9	17148.5	Filtered	Filtered	52235	57429.5	59527.1	99591.9	58586.9	127602	39930.4	30686.5	30125.1	41949.9	93939.3	67553.7	68743.4	Filtered	Filtered	35132.6	32853.3	45239.7	22193.5
A0A1W2P812;G3X971;G5E8K2;G5E8K3;G5E8K5;S4R165;S4R187;S4R1S2;S4R1X7;S4R236;S4R2C1;S4R2F5;S4R2J6;S4R2K9;S4R2S8	Ankyrin-3;Ankyrin 3, epithelial, isoform CRA_i;Ankyrin 3, epithelial, isoform CRA_l;Ankyrin 3, epithelial, isoform CRA_b;Ankyrin-3;Ankyrin-3;Ankyrin-3;Ankyrin-3;Ankyrin-3;Ankyrin-3 (Fragment);Ankyrin-3;Ankyrin-3;Ankyrin-3;Ankyrin-3 (Fragment);Ankyrin-3	A0A1W2P812;G3X971;G5E8K2;G5E8K3;G5E8K5;S4R165;S4R187;S4R1S2;S4R1X7;S4R236;S4R2C1;S4R2F5;S4R2J6;S4R2K9;S4R2S8	A0A1W2P812_MOUSE;G3X971_MOUSE;G5E8K2_MOUSE;G5E8K3_MOUSE;ANK3_MOUSE;S4R165_MOUSE;S4R187_MOUSE;S4R1S2_MOUSE;S4R1X7_MOUSE;S4R236_MOUSE;S4R2C1_MOUSE;S4R2F5_MOUSE;S4R2J6_MOUSE;S4R2K9_MOUSE;S4R2S8_MOUSE	0.00273976		6473.55	4590.2	Filtered	Filtered	38356.1	Filtered	7757.69	6014	5465.69	7209.86	7286.17	4194.02	6023.13	Filtered	3821.71	Filtered	Filtered	Filtered	3277.49	Filtered	5223.02	Filtered	Filtered	Filtered	6931.75	Filtered	Filtered	6483.15	Filtered	Filtered	Filtered	11863.1	Filtered	Filtered	4990.16	Filtered	4930.17	4682.54	Filtered	Filtered	Filtered	Filtered	Filtered	Filtered
A0A1Y7VJN9;A0A1Y7VL34;Q8CFR5;Q9D2N4	Dystrobrevin;Dystrobrevin;Dystrobrevin;Dystrobrevin alpha	A0A1Y7VJN9;A0A1Y7VL34;Q8CFR5;Q9D2N4	A0A1Y7VJN9_MOUSE;A0A1Y7VL34_MOUSE;Q8CFR5_MOUSE;DTNA_MOUSE	0.000186608		8640.19	4314.3	8642.57	13292.8	10776.4	13619.7	13846.5	13781.5	11092.1	11700	12400	10292.9	9475.63	7799.33	6337.32	Filtered	5632.13	Filtered	9018.03	Filtered	13506.9	9562.74	Filtered	9562.89	13939.1	7460.04	Filtered	18978.3	14438.8	16186.3	10384.6	12595.2	8847.42	8205.47	8777.9	9508.67	12136	13740.8	9796.66	7320.89	8854.09	6845.51	10130.3	1981.61
A0A1Y7VJW9;Q9WVH9	Fibulin-5	A0A1Y7VJW9;Q9WVH9	A0A1Y7VJW9_MOUSE;FBLN5_MOUSE	0.00385826		16362.6	16311.4	Filtered	Filtered	23910.4	32212.4	23014.9	33852.3	21741.4	15312.8	45077.3	13547.4	19357.3	Filtered	13871.2	Filtered	Filtered	Filtered	18040.4	Filtered	27199.8	Filtered	Filtered	14430.1	20337.2	Filtered	Filtered	37878.8	Filtered	51532.9	Filtered	41684.1	Filtered	3954.79	Filtered	Filtered	23480.1	38141.6	Filtered	Filtered	Filtered	18906.1	Filtered	Filtered
A0A1Y7VKY1;F6YVP7;P62270	MCG116671;Uncharacterized protein;40S ribosomal protein S18	A0A1Y7VKY1;F6YVP7;P62270	A0A1Y7VKY1_MOUSE;F6YVP7_MOUSE;RS18_MOUSE	0.000201725		16638.4	14044.2	22091.7	31731.8	36760.5	25629.6	21971.2	15821.8	14671.9	19388.7	28776.2	10703.1	19753.9	10162.2	10744	11323.5	11009.3	7088.52	13149.3	13387.7	20616.4	8186.24	14116.1	15077.9	35031.3	10384.1	14783	NaN	12611.6	32668.1	14648.5	38325.5	13399.3	12803.3	22863.2	17477.2	21734	NaN	9752.79	14826.6	15377.5	14328.2	NaN	3500.81
A0A1Y7VLP0;P56379	RIKEN cDNA 2010107E04 gene (Fragment);6.8 kDa mitochondrial proteolipid	A0A1Y7VLP0;P56379	A0A1Y7VLP0_MOUSE;68MP_MOUSE	4.33992e-05		50541.5	43633.2	24786.8	99933	72194.6	95283.9	54114.8	55738.8	44302	49445.5	79522	47124.8	36199.3	10615.3	38616.6	12137	19897.5	13162.2	60894.2	12525.9	29437	35315.7	21278.2	72872.1	50791.1	63280.9	10380.4	37171.9	74515.6	111507	176021	64911.2	12602	37785.3	73523.7	26399.2	78290.7	75999.6	56063.2	17126.3	21944.4	64236.7	11408.9	2737.71
A0A286YCG8;A0A286YCT4;A0A286YDB7;Q9CY50	Translocon-associated protein subunit alpha;Translocon-associated protein subunit alpha;Translocon-associated protein subunit alpha (Fragment);Translocon-associated protein subunit alpha	A0A286YCG8;A0A286YCT4;A0A286YDB7;Q9CY50	A0A286YCG8_MOUSE;A0A286YCT4_MOUSE;A0A286YDB7_MOUSE;SSRA_MOUSE	0.00436486		16755.9	Filtered	Filtered	57228.4	Filtered	38144.3	Filtered	30870.5	17320.2	Filtered	Filtered	14464.8	17179	24011	Filtered	23906.4	Filtered	Filtered	16128.9	21630.5	Filtered	19645.3	18926.8	Filtered	31833.3	17303.2	27774.8	Filtered	27540.8	27315.1	25003.8	Filtered	16710.8	20199.5	Filtered	Filtered	Filtered	Filtered	Filtered	23586.8	Filtered	9613.36	27688.6	9679.22
A0A286YCI8;A0A286YCQ0;A0A286YDN0;D3Z5J3;E9PYX6;E9Q6A3;E9QNA7;Q62417	Sorbin and SH3 domain-containing protein 1	A0A286YCI8;A0A286YCQ0;A0A286YDN0;D3Z5J3;E9PYX6;E9Q6A3;E9QNA7;Q62417	A0A286YCI8_MOUSE;A0A286YCQ0_MOUSE;A0A286YDN0_MOUSE;D3Z5J3_MOUSE;E9PYX6_MOUSE;E9Q6A3_MOUSE;E9QNA7_MOUSE;SRBS1_MOUSE	1.55151e-05		13960	6601.71	Filtered	Filtered	19625.9	13347.6	21428.7	16149.7	15844.5	19889.4	29138.2	11838.3	16526.4	Filtered	11489.4	Filtered	Filtered	Filtered	14271.8	Filtered	19353.4	Filtered	Filtered	7249.52	20078.5	Filtered	Filtered	9168.64	Filtered	27391.6	Filtered	15198.2	Filtered	Filtered	11490.6	Filtered	18662.4	19125.3	Filtered	Filtered	Filtered	6260.3	Filtered	Filtered
A0A286YD95;A0A286YDA4;A0A286YDS4;A0A2C9F2B4;Q6NSV7	Family with sequence similarity 149, member B (Fragment);Family with sequence similarity 149, member B;Family with sequence similarity 149, member B;Family with sequence similarity 149, member B;Protein FAM149B1	A0A286YD95;A0A286YDA4;A0A286YDS4;A0A2C9F2B4;Q6NSV7	A0A286YD95_MOUSE;A0A286YDA4_MOUSE;A0A286YDS4_MOUSE;A0A2C9F2B4_MOUSE;F149B_MOUSE	3.73311e-05		3140.38	Filtered	34410	32263	3902.05	6537.75	Filtered	Filtered	4636.92	Filtered	Filtered	7080.29	Filtered	18264.7	2372.52	19329.6	19647.4	16323	3951.26	32800.4	Filtered	18086	19814.9	Filtered	8546.36	7923.55	36341.2	12809.1	Filtered	10463.7	Filtered	Filtered	24845.6	21693.4	Filtered	41829.2	4958.18	Filtered	24594.9	51592.6	33133.6	6100.26	35520.7	6172.68
A0A2C9F2D2;Q07076	Annexin;Annexin A7	A0A2C9F2D2;Q07076	A0A2C9F2D2_MOUSE;ANXA7_MOUSE	0.00444814		1185.49	Filtered	Filtered	6970.73	4642.19	4623.86	Filtered	10354.4	17402.2	Filtered	Filtered	Filtered	1831.17	Filtered	Filtered	Filtered	Filtered	Filtered	Filtered	Filtered	Filtered	Filtered	Filtered	Filtered	8014.04	Filtered	Filtered	9600.95	Filtered	Filtered	Filtered	6844.03	Filtered	Filtered	Filtered	Filtered	Filtered	11447.3	Filtered	Filtered	Filtered	4094.36	Filtered	Filtered
A0A2I3BPG9;P83882	MCG113838;60S ribosomal protein L36a	A0A2I3BPG9;P83882	A0A2I3BPG9_MOUSE;RL36A_MOUSE	0.00488721		Filtered	Filtered	Filtered	Filtered	Filtered	Filtered	Filtered	Filtered	Filtered	Filtered	Filtered	Filtered	Filtered	Filtered	Filtered	Filtered	Filtered	Filtered	Filtered	Filtered	Filtered	Filtered	Filtered	Filtered	Filtered	Filtered	Filtered	Filtered	Filtered	Filtered	Filtered	Filtered	Filtered	Filtered	Filtered	Filtered	Filtered	Filtered	Filtered	14616	Filtered	Filtered	Filtered	Filtered
A0A2I3BQF4;P62889	60S ribosomal protein L30	A0A2I3BQF4;P62889	A0A2I3BQF4_MOUSE;RL30_MOUSE	2.72611e-05		14528.4	14307.3	53326.9	55449.4	23517	34451.6	20166.8	18869.9	38469.4	29902.5	38434.1	16810.9	20261.7	18203	18277.9	17031.1	17774.9	9317.56	15425.7	16055	19832.1	20811.8	18997	16684.9	21007.6	14045.9	18960.7	27745.1	21017.1	46496.5	21364.1	31080.9	12479.4	14267.4	11060.9	21789.7	16547	26810.1	19419.2	16346.9	13655.7	15364.9	20018.6	4757.01
A0A2I3BRT4;Q8R0W0	Epiplakin	A0A2I3BRT4;Q8R0W0	A0A2I3BRT4_MOUSE;EPIPL_MOUSE	1.83592e-05		2360.56	19159.3	33350.7	101800	Filtered	3620.22	38411	6195.18	54665.6	6331.68	36938.3	16724.3	5356.35	10316.7	5561.82	935.56	8332.76	5055.87	10244.9	7356.91	32592.5	11481.8	4711.61	27541.3	43786.5	12223.3	20559.3	55552.5	17598.3	65963.1	27441.4	45748.6	3784.73	2895.28	27636.6	24226.2	18790.2	22680	22519.2	27531	20643.6	40131.9	4597.31	385.984
A0A2R8VHF9;E9QPE7	Myosin-11	A0A2R8VHF9;E9QPE7	A0A2R8VHF9_MOUSE;E9QPE7_MOUSE	0.0016952		25953.9	9973.08	Filtered	50027.4	10098.3	19821.3	Filtered	13802.9	13943.9	Filtered	Filtered	6360.27	20853	14358.7	Filtered	7716.23	9729.64	Filtered	27707.6	11242.8	21466.8	14427.6	18827.4	28188.6	35249.4	11328.4	29492	45334.4	12580.8	47663.2	18256.2	9494.14	28697.7	15032.4	6988.3	Filtered	30719.5	17214.8	12845.4	23017	29313.6	23803.4	14513.1	Filtered
A0A2R8VHG2;A0A2R8VHL8;A0A2R8VHN3;A0A2R8VHP9;A0A2R8VHY9;A0A2R8VHZ0;A0A2R8VI12;A0A2R8VI25;A0A2R8VI71;A0A2R8VI73;A0A2R8VJY1;A0A2R8VKF0;A0A2R8VKN0;A0A2R8W6L5;B2M1R7;Q61990	Poly(rC)-binding protein 2 (Fragment);Poly(rC)-binding protein 2 (Fragment);Poly(rC)-binding protein 2 (Fragment);Poly(rC)-binding protein 2;Poly(rC)-binding protein 2 (Fragment);Poly(rC)-binding protein 2 (Fragment);Poly(rC)-binding protein 2 (Fragment);Poly(RC) binding protein 2, isoform CRA_d;Poly(rC)-binding protein 2 (Fragment);Poly(rC)-binding protein 2 (Fragment);Poly(rC)-binding protein 2…	A0A2R8VHG2;A0A2R8VHL8;A0A2R8VHN3;A0A2R8VHP9;A0A2R8VHY9;A0A2R8VHZ0;A0A2R8VI12;A0A2R8VI25;A0A2R8VI71;A0A2R8VI73;A0A2R8VJY1;A0A2R8VKF0;A0A2R8VKN0;A0A2R8W6L5;B2M1R7;Q61990	A0A2R8VHG2_MOUSE;A0A2R8VHL8_MOUSE;A0A2R8VHN3_MOUSE;A0A2R8VHP9_MOUSE;A0A2R8VHY9_MOUSE;A0A2R8VHZ0_MOUSE;A0A2R8VI12_MOUSE;A0A2R8VI25_MOUSE;A0A2R8VI71_MOUSE;A0A2R8VI73_MOUSE;A0A2R8VJY1_MOUSE;A0A2R8VKF0_MOUSE;A0A2R8VKN0_MOUSE;A0A2R8W6L5_MOUSE;B2M1R7_MOUSE;PCBP2_MOUSE	0.0028247		NaN	Filtered	Filtered	NaN	Filtered	Filtered	Filtered	Filtered	Filtered	Filtered	Filtered	Filtered	Filtered	Filtered	Filtered	Filtered	Filtered	Filtered	Filtered	Filtered	Filtered	Filtered	Filtered	Filtered	NaN	Filtered	Filtered	Filtered	Filtered	Filtered	Filtered	Filtered	Filtered	Filtered	Filtered	Filtered	Filtered	Filtered	Filtered	Filtered	Filtered	Filtered	Filtered	Filtered
A0A2R8VI07;H3BJI7;Q5I0W6;Q76I24;Q76I26;Q8C6B0;Q9D7S5	Methyltransferase-like 7A1 (Fragment);Methyltransferase hypoxia-inducible domain-containing 1;Methyltransferase-like 7A2;Methyltransferase-like 7A2;Methyltransferase hypoxia-inducible domain-containing 1;MCG20149, isoform CRA_a;MCG20149, isoform CRA_d	A0A2R8VI07;H3BJI7;Q5I0W6;Q76I24;Q76I26;Q8C6B0;Q9D7S5	A0A2R8VI07_MOUSE;H3BJI7_MOUSE;Q5I0W6_MOUSE;Q76I24_MOUSE;Q76I26_MOUSE;Q8C6B0_MOUSE;Q9D7S5_MOUSE	0.00126821		NaN	NaN	Filtered	Filtered	NaN	NaN	NaN	NaN	NaN	NaN	NaN	NaN	NaN	NaN	Filtered	NaN	NaN	NaN	NaN	NaN	NaN	Filtered	NaN	NaN	NaN	NaN	NaN	NaN	NaN	NaN	Filtered	NaN	NaN	Filtered	NaN	NaN	NaN	NaN	NaN	NaN	NaN	NaN	NaN	Filtered
A1BN54	Alpha actinin 1a	A1BN54	A1BN54_MOUSE	1.77382e-06		NaN	NaN	NaN	NaN	NaN	NaN	NaN	NaN	NaN	NaN	NaN	NaN	NaN	NaN	NaN	NaN	NaN	NaN	NaN	NaN	NaN	NaN	NaN	NaN	NaN	NaN	NaN	NaN	NaN	NaN	NaN	NaN	NaN	NaN	NaN	NaN	NaN	NaN	NaN	NaN	NaN	NaN	NaN	NaN
A2A547;P84099	Ribosomal protein L19;60S ribosomal protein L19	A2A547;P84099	A2A547_MOUSE;RL19_MOUSE	0.00149259		4942.4	9679.09	15456.3	13245.2	11134.7	17773.6	12764.2	6373.07	9903.27	13739.2	20643.3	9846.05	10951.9	7743.59	8917.89	Filtered	8707.71	4383.87	13314.2	Filtered	Filtered	9206.6	10972.5	Filtered	14672.4	Filtered	14199.8	18238.5	14077.8	25353	Filtered	23704.5	6308.88	6401.76	Filtered	7468.14	14247	10541.3	12575.8	6997.68	8127.04	5747.38	7042.06	Filtered
A2A6Q8;P09541;Q9CZ19	Myosin light chain 4 (Fragment);Myosin light chain 4;Myosin light chain 4	A2A6Q8;P09541;Q9CZ19	A2A6Q8_MOUSE;MYL4_MOUSE;Q9CZ19_MOUSE	0.000154923		228868	936909	1.53927e+06	3.16057e+06	374041	160217	223427	415647	718216	368331	774901	83463.1	209321	524484	115068	152936	302500	455805	535943	151966	1.04391e+06	547046	1.28805e+06	1.14361e+06	315467	1.04988e+06	334864	1.03158e+06	1.51577e+06	633714	741811	204572	520999	314022	Filtered	394895	726337	1.21192e+06	753129	172171	426798	397947	214499	490025
A2A813;Q99LX0	Protein/nucleic acid deglycase DJ-1	A2A813;Q99LX0	A2A813_MOUSE;PARK7_MOUSE	0.00119398		Filtered	Filtered	NaN	Filtered	NaN	NaN	NaN	NaN	NaN	NaN	Filtered	NaN	NaN	34138.2	NaN	NaN	NaN	NaN	Filtered	Filtered	Filtered	NaN	NaN	NaN	Filtered	Filtered	Filtered	Filtered	NaN	Filtered	Filtered	Filtered	NaN	NaN	Filtered	31358.5	Filtered	Filtered	84830.1	NaN	NaN	Filtered	NaN	NaN
A2A930;A2A931;A2A933;A2A934;A2A935	PR domain zinc finger protein 16	A2A930;A2A931;A2A933;A2A934;A2A935	A2A930_MOUSE;A2A931_MOUSE;A2A933_MOUSE;A2A934_MOUSE;PRD16_MOUSE	0.000221093		4775.58	4135.28	6038.5	8285.77	7143.61	11576	7976.92	8109.65	6240.03	8667.05	7628.68	4870.31	5226.65	11545.9	6656.7	5009.47	5735.5	7955.93	3310.35	4208.53	5174.58	5438.62	Filtered	4600.58	12430.8	3130.86	3974.93	6833.82	4050.99	6959.96	6623.52	7865.37	4156.76	4795.2	5384.94	3672.8	4179.25	6250.77	2170.24	3148.77	3062.11	2916.74	4458.85	3909.16
A2AAJ9	Obscurin	A2AAJ9	OBSCN_MOUSE	1.78754e-06		NaN	20675.2	NaN	NaN	34055.6	30863.4	24525.3	9876.12	NaN	34033.5	30945.5	NaN	NaN	NaN	22019.5	NaN	NaN	NaN	20076.9	NaN	27715.3	NaN	NaN	23278	2149.5	NaN	NaN	41681.7	NaN	51120.5	NaN	56216.7	14782.7	NaN	17402.4	12854.3	32319.5	30003.6	NaN	11693.7	15585.2	17752.1	NaN	NaN
A2ABU4	Myomesin-3	A2ABU4	MYOM3_MOUSE	1.77382e-06		170974	170412	14357.8	73342.4	250742	275099	279148	195140	220731	253615	346224	189718	215135	13354.4	175413	15153.5	27032.2	8668.31	195373	23424.1	234856	32749.4	14840.8	207952	272338	44723.6	31402.8	275354	78446.3	373690	33079.1	354699	15279.4	21559.4	210473	57134.8	260298	262513	43741.6	34830.1	16207.4	181224	15716	5846.72
A2ACG7;Q9DBG6	Dolichyl-diphosphooligosaccharide--protein glycosyltransferase subunit 2	A2ACG7;Q9DBG6	A2ACG7_MOUSE;RPN2_MOUSE	0.000340154		9989.1	17842.6	24788.2	24088.9	26636.8	24922.7	16106.2	22321.3	13685.2	16881.2	34714.4	13371.2	21475.4	13137.8	10157.3	14336.4	15947.1	12933.8	17466.9	17746.2	31143.5	16079.6	21791.1	20498.1	24852.4	18126.4	23543.3	20127.7	29482.4	28596.8	19360.9	22333.7	15734.2	19410.8	13758.9	20664.3	18050.6	23728.4	20279.2	21420.3	22908.4	16782.7	24621.6	3466.35
A2ACH6;P82347	Delta-sarcoglycan	A2ACH6;P82347	A2ACH6_MOUSE;SGCD_MOUSE	0.000311254		21796	24907.5	21321.1	15218.8	29390	28918.3	41773.8	36609.9	27767.1	27450	38032.1	20862.9	34915.8	16904.8	17690.1	7349.48	8121.8	5679.17	32371.7	17317.2	40073.5	16055.2	8034.3	27210	33854.2	17531.6	22654	44341.1	30247.9	42607.7	9636.14	35489.9	13633.3	14593.7	21758.1	11790	32739.6	46937.5	12595.4	16960.4	15254.9	19001.9	23114.6	7128.31
A2ADH1;F6TBV1;F6WHL0;Q9CQY5	Magnesium transporter protein 1;Magnesium transporter protein 1 (Fragment);Magnesium transporter protein 1 (Fragment);Magnesium transporter protein 1	A2ADH1;F6TBV1;F6WHL0;Q9CQY5	A2ADH1_MOUSE;F6TBV1_MOUSE;F6WHL0_MOUSE;MAGT1_MOUSE	0.00165395		Filtered	Filtered	Filtered	136902	Filtered	Filtered	77700.7	Filtered	25341.2	75007.9	107315	36749.3	Filtered	Filtered	Filtered	37369.9	31297.4	48882.4	28309.3	Filtered	Filtered	30890.2	68453.4	31531.1	76567.3	37519.6	65117.1	69760.2	37923.1	73151.5	29554.3	103251	51896.7	46839.8	Filtered	Filtered	35109.2	83476.7	49243.2	49164	64322.5	29230.2	80555.4	11699.8
A2AEX6;A2AEX8;P97447	Four and a half LIM domains protein 1;Four and a half LIM domains 1, isoform CRA_b;Four and a half LIM domains protein 1	A2AEX6;A2AEX8;P97447	A2AEX6_MOUSE;A2AEX8_MOUSE;FHL1_MOUSE	1.77382e-06		45163.5	40405.6	NaN	109162	127292	130202	103896	73441.5	36804.7	96065.7	69037.2	67042.5	59584.7	38331.9	72904.3	44817.6	NaN	27543.5	53551.6	31738.8	30954.5	51413.9	Filtered	46334.3	44902	Filtered	Filtered	72454.8	57583.3	90257.9	48259.9	58089.9	23864.1	43047.1	84436	51831.1	50464.7	65604.2	Filtered	44885.2	NaN	31171.2	28636.7	23047.6
A2AG06	Meiosis-specific coiled-coil domain-containing protein MEIOC	A2AG06	MEIOC_MOUSE	0.000109369		104026	59692.1	281519	272735	94726.8	183557	180443	142120	59353	100652	118873	119949	66871.6	137441	99409.6	156818	168594	105691	99920.1	126988	83244.3	111353	121373	88226.1	49256.3	76941.8	127888	129804	160365	180315	145508	125925	170665	116056	41284.5	127912	117473	180426	126207	143069	202148	85605.1	222329	58883.5
A2AG30;O89114	DnaJ (Hsp40) homolog, subfamily B, member 5, isoform CRA_a;DnaJ homolog subfamily B member 5	A2AG30;O89114	A2AG30_MOUSE;DNJB5_MOUSE	0.00707287		Filtered	Filtered	Filtered	Filtered	Filtered	3928.62	8658.37	Filtered	3228.96	Filtered	6386.29	Filtered	Filtered	Filtered	701.072	Filtered	Filtered	Filtered	Filtered	Filtered	4886.67	321226	Filtered	601.503	Filtered	Filtered	Filtered	Filtered	Filtered	3245.72	Filtered	1521.04	Filtered	Filtered	Filtered	Filtered	Filtered	2163.99	369494	Filtered	Filtered	Filtered	Filtered	Filtered
A2AGN7;B7ZCF1;O88685	26S proteasome regulatory subunit 6A	A2AGN7;B7ZCF1;O88685	A2AGN7_MOUSE;B7ZCF1_MOUSE;PRS6A_MOUSE	2.04452e-05		14621.7	10467.5	15761.2	20821.7	12603.9	13517.5	15600.7	17058.3	19677.2	12593	18340.3	14150.1	14043.5	10025.8	6550.11	10310.4	10331.4	6446.44	13052.3	9204.73	16515.1	10972	7830.23	11745.4	19150.6	5677.3	12368.3	19165.9	14995.5	17929.8	8098.97	11187.6	7000.56	9851.29	8217.8	10734.9	15107	19357.4	10663.7	11226.3	10486.6	9007.27	10007.9	2584.96
A2AGS1;Q8CH72	E3 ubiquitin-protein ligase TRIM32 (Fragment);E3 ubiquitin-protein ligase TRIM32	A2AGS1;Q8CH72	A2AGS1_MOUSE;TRI32_MOUSE	0.00506523		7937.64	Filtered	Filtered	23759.7	12728.5	12990.1	13597.6	5969.98	Filtered	11740.4	14296	Filtered	7632.11	Filtered	7547.63	Filtered	Filtered	3990.99	9148.4	Filtered	Filtered	Filtered	4471.77	Filtered	Filtered	7857.5	4559.09	6765.56	13476.4	18727.3	Filtered	12574.9	Filtered	Filtered	Filtered	4468.98	12375.3	14036.7	5405.37	Filtered	Filtered	8869.48	9053.76	Filtered
A2AH59;A2AH60;P59280	Kelch-like protein 8	A2AH59;A2AH60;P59280	A2AH59_MOUSE;A2AH60_MOUSE;KLHL8_MOUSE	0.000262078		596071	235534	3.64969e+06	3108875	192881	694170	274518	212021	465695	223563	181935	520935	218133	1.56053e+06	367567	1328117	1415256	1.73253e+06	640356	2445889	325048	1.74185e+06	3064974	698184	547862	1.83392e+06	2.75213e+06	861143	Filtered	1.11567e+06	2.36996e+06	361213	2.00552e+06	2.37854e+06	346726	3020575	812260	451385	1.67965e+06	2.56054e+06	2.60258e+06	780553	1.98155e+06	913606
A2AI87;A2AI88;A2AI89;A2AI91;P18826	Phosphorylase b kinase regulatory subunit;Phosphorylase b kinase regulatory subunit;Phosphorylase b kinase regulatory subunit;Phosphorylase b kinase regulatory subunit;Phosphorylase b kinase regulatory subunit alpha, skeletal muscle isoform	A2AI87;A2AI88;A2AI89;A2AI91;P18826	A2AI87_MOUSE;A2AI88_MOUSE;A2AI89_MOUSE;A2AI91_MOUSE;KPB1_MOUSE	6.87798e-06		20152.1	12219	87990	83176.3	19965.8	21779.4	25835.6	17960.1	21919.5	25123	34110.5	17561.4	14005.6	56537.6	20324.6	42229	45393.1	32139.1	17850.6	47742	15545.5	65672.4	43424.3	14381.5	10322.3	33038.7	51898.1	23026.1	68599.2	35311.6	62605.4	21763.4	41995.8	42969.2	6011.29	60774	21054.3	22579.6	56034.4	66379.7	57622.1	11449.1	44762.4	13567.3
A2AJY2;O35206	Collagen alpha-1(XV) chain	A2AJY2;O35206	A2AJY2_MOUSE;COFA1_MOUSE	6.27869e-06		3976.27	2620.59	NaN	NaN	NaN	3478.43	6730.34	6206.46	8318.61	NaN	7751.24	4305.73	9856.13	NaN	3949.61	NaN	4046.16	2510.76	11239.6	NaN	6666.28	3553.52	NaN	4838.95	8382.4	6342.94	NaN	12412.2	5740.68	NaN	5092.13	NaN	3032.32	NaN	NaN	NaN	4363.46	16055.4	5654.07	NaN	NaN	2210.93	NaN	NaN
A2AKD7;Q61234	Alpha-1-syntrophin	A2AKD7;Q61234	A2AKD7_MOUSE;SNTA1_MOUSE	0.000205519		27437	27214.6	52436.9	65078.3	25021.3	45292.3	43609	42229.6	37638.1	33080.9	57055.2	35629.3	37495.4	18748.3	22264.4	25660.1	25063.4	22095.8	40896.6	21695.4	44926.6	32626.5	19266	35308.2	53720.1	30839.3	30914.5	58435.5	43044.3	60080.5	39733.9	54024.6	28260.7	21598.3	27841.1	35326.7	47110	68484.8	40406.4	23548.8	31940.8	32040.6	30702.7	12875.5
A2AKH7;Q8JZX5;Q9D1G5	Leucine-rich repeat-containing protein 57 (Fragment);Leucine rich repeat containing 57, isoform CRA_a;Leucine-rich repeat-containing protein 57	A2AKH7;Q8JZX5;Q9D1G5	A2AKH7_MOUSE;Q8JZX5_MOUSE;LRC57_MOUSE	5.58249e-06		330484	152142	1.55403e+06	1.23302e+06	117757	532008	232152	111485	334254	203364	164843	555866	194086	649318	347091	793347	540893	646292	366736	1.00725e+06	119815	439389	717191	103051	248081	304372	591473	406829	41434.6	546547	519026	199033	711046	560834	80199.2	832479	440430	208940	273278	965252	765979	426310	1875914	262938
A2AKU9	ATP synthase subunit gamma	A2AKU9	A2AKU9_MOUSE	2.58441e-06		5367.94	6580.56	12733.7	29501.3	6866.55	13191.8	28132	19421.9	30855.9	27336.6	22277.6	17586.5	9063.46	7842.68	19137	2915.52	6348.47	4547.41	9587.01	5519.96	15817.1	16370.8	5824.61	7459.92	11566.5	9942.43	7285.79	8994.59	7761.87	11845.1	10221.3	5628.84	1541.1	2775.74	5620.49	15560.4	20286.7	31795.6	17206.7	NaN	4830.53	15674.1	3945.32	NaN
A2AL76;A2AL77;A2AL78;Q9CR06	Aspartyl/asparaginyl beta-hydroxylase;Aspartyl/asparaginyl beta-hydroxylase (Fragment);Aspartyl/asparaginyl beta-hydroxylase;Aspartate-beta-hydroxylase, isoform CRA_a	A2AL76;A2AL77;A2AL78;Q9CR06	A2AL76_MOUSE;A2AL77_MOUSE;A2AL78_MOUSE;Q9CR06_MOUSE	6.51191e-06		243196	219198	422133	420529	311523	320906	283695	240077	299256	245898	341624	239189	220328	226961	167958	248508	273519	214126	168524	228929	226868	198177	270365	204226	252253	242964	284474	253353	529611	358100	257177	293891	224949	218927	193162	253522	236187	273742	242521	282433	202347	173308	234986	82742.5
A2AM65;Q3TEA8;Z4YKA3;Z4YKB8	Heterochromatin protein 1-binding protein 3 (Fragment);Heterochromatin protein 1-binding protein 3;Heterochromatin protein 1-binding protein 3;Heterochromatin protein 1-binding protein 3	A2AM65;Q3TEA8;Z4YKA3;Z4YKB8	A2AM65_MOUSE;HP1B3_MOUSE;Z4YKA3_MOUSE;Z4YKB8_MOUSE	0.000129866		21708.7	14553.6	Filtered	30478.8	12868.8	26701.9	16134	18909.6	26076.9	12737.4	35239.4	23272.7	19886.7	Filtered	11512.3	Filtered	Filtered	16509.5	18176.9	Filtered	22369.4	14132.2	13689.3	11412.5	28938.3	8004.96	14732.4	27177.1	Filtered	36896.2	11109	23757.8	9074.07	12697.7	11857.1	13649.1	21568.8	33519.7	Filtered	Filtered	Filtered	11389.6	Filtered	Filtered
A2AMM0	Caveolae-associated protein 4	A2AMM0	CAVN4_MOUSE	1.98033e-05		19746	14947.6	23806.6	35066.8	29633.9	35850	43065.8	18438.8	23311.8	29302	28275.7	18415.2	21928.6	17607.2	20148.3	14266.9	11924.9	12344	21384	17905.4	22323.8	22289.4	23492.8	21301.2	37839.8	23486	16663.9	46655.1	53346.4	42926.1	29984.9	37509	13916.9	22405.2	19427.4	Filtered	33438.9	24258.6	22040.6	Filtered	17128	19504.9	16869.8	6103.7
A2AN08	E3 ubiquitin-protein ligase UBR4	A2AN08	UBR4_MOUSE	0.00314581		Filtered	Filtered	Filtered	Filtered	Filtered	Filtered	Filtered	NaN	NaN	NaN	NaN	NaN	NaN	Filtered	NaN	Filtered	Filtered	Filtered	NaN	Filtered	NaN	Filtered	Filtered	NaN	Filtered	Filtered	Filtered	Filtered	NaN	NaN	NaN	NaN	Filtered	Filtered	Filtered	NaN	NaN	NaN	Filtered	Filtered	Filtered	Filtered	Filtered	Filtered
A2AP32;Q3UIU2	NADH dehydrogenase [ubiquinone] 1 beta subcomplex subunit 6	A2AP32;Q3UIU2	A2AP32_MOUSE;NDUB6_MOUSE	5.14281e-05		56632.4	79387.2	112436	147912	29397.9	95551.3	93183.9	57136.9	103363	77427.3	119396	74975.1	68852.1	55356.3	47872.8	57626.8	65150.8	52207.4	93856.9	75453.3	50677.1	41843.9	44101.1	48936.1	78791.6	37108.2	83372.7	120156	113988	153782	84176.6	109171	74149.2	40590	60713.6	386630	76615.8	93764.5	68215.8	146275	49571.2	69617.7	47472.9	9747
A2AQB2	Nebulin	A2AQB2	A2AQB2_MOUSE	1.78754e-06		282138	322088	883333	786856	503266	632116	489715	353345	415632	547137	650450	329856	378394	467300	327432	414520	427188	401928	314275	509172	388253	394918	649632	382063	542655	398961	548672	433712	674244	750444	521691	656494	470573	519575	374525	479683	455313	467951	477270	594625	594296	333694	655634	187894
A2AQP0	Myosin-7B	A2AQP0	MYH7B_MOUSE	0.005567		392913	899538	3.57781e+06	1.67793e+06	879971	1184469	1119389	Filtered	Filtered	672179	919197	Filtered	Filtered	325261	Filtered	1.27895e+06	130458	133948	Filtered	Filtered	361920	1.62418e+06	294713	585964	408432	Filtered	783870	348784	666745	Filtered	1.68416e+06	593700	1.50432e+06	160284	159432	2.2206e+06	588324	1.27865e+06	91702.1	2.46094e+06	1.71333e+06	367280	593673	674586
A2AQR0;Q64521	Glycerol-3-phosphate dehydrogenase;Glycerol-3-phosphate dehydrogenase, mitochondrial	A2AQR0;Q64521	A2AQR0_MOUSE;GPDM_MOUSE	5.94114e-06		4747.62	3990.18	56624.5	41755.7	Filtered	13338.9	237760	Filtered	4175.01	3363.81	4525.86	Filtered	53661.9	35853.6	2469.78	23717.2	23451.7	15816.8	4356.3	29750.6	Filtered	19228.9	25009.5	Filtered	Filtered	9232.1	30820.2	6128.2	31772.9	10554.4	21071.3	6683.35	15329.9	26837.5	Filtered	25279.6	Filtered	3553.92	21563.6	32676	24514.4	768724	25718.2	6238.97
A2ARZ3	Fibrous sheath-interacting protein 2	A2ARZ3	FSIP2_MOUSE	0.00191428		593385	1.98697e+06	58817.3	714938	Filtered	1.31453e+06	1.76191e+06	45916.6	83844.6	76963.1	405603	367807	163207	69109.2	299946	35932.4	33681.9	39067.1	23344.4	61436.5	1.71436e+06	43328.4	50386.6	14250.6	514838	31684.7	Filtered	269596	Filtered	1.04882e+06	140386	2.14834e+06	29449.8	37881.2	1.20803e+06	65416	308343	98162.6	20697.4	68745.8	86470.7	447899	146145	17062.9
A2ASS6	Titin	A2ASS6	TITIN_MOUSE	1.77382e-06		NaN	NaN	NaN	NaN	NaN	NaN	NaN	NaN	NaN	NaN	NaN	NaN	NaN	NaN	NaN	NaN	NaN	NaN	NaN	NaN	NaN	NaN	NaN	NaN	NaN	NaN	NaN	NaN	NaN	NaN	NaN	NaN	NaN	NaN	NaN	NaN	NaN	NaN	NaN	NaN	NaN	NaN	NaN	NaN
A2AT68	Titin (Fragment)	A2AT68	A2AT68_MOUSE	0.000213922		Filtered	Filtered	115274	128530	Filtered	Filtered	Filtered	Filtered	Filtered	Filtered	Filtered	Filtered	Filtered	60316.6	Filtered	63501.7	72073.3	49904.7	Filtered	64399.8	Filtered	53492.6	94624.7	Filtered	Filtered	47476.8	88163.7	Filtered	113407	Filtered	77562.5	Filtered	79386.2	64955.7	Filtered	90333.6	Filtered	Filtered	81168.4	84432.6	99746.3	Filtered	62904.7	22623.5
A2AUC9	Kelch-like protein 41	A2AUC9	KLH41_MOUSE	2.87144e-06		135491	132444	114741	193816	293357	264686	214917	198766	207265	171518	425667	127080	194047	72992.4	94126.1	46449	74264	38766.5	180388	50009.6	204146	116722	57785.1	152105	193978	46767.7	72420.9	238290	109421	369239	62076.3	284387	67734.3	80071.1	79753.6	88338.3	142639	246064	120351	107428	79481.8	143576	67523.3	14314
A2AUR7;Q01730;Q9D031	Ras suppressor protein 1, isoform CRA_a;Ras suppressor protein 1;Ras suppressor protein 1, isoform CRA_b	A2AUR7;Q01730;Q9D031	A2AUR7_MOUSE;RSU1_MOUSE;Q9D031_MOUSE	0.00699175		21658.7	11581.8	Filtered	50797.7	Filtered	27572.7	24162.6	17309.9	23366.6	11498.8	18491.9	31686.4	16736.3	26604.5	17361.8	30791.7	21838.9	27439	21492.3	34151.9	19181.3	19903.6	11789.1	16673	Filtered	14746.2	27915	19897.3	14469.8	Filtered	22043.6	Filtered	Filtered	22085.4	Filtered	49725.6	14385.2	22782.2	17774.1	32010.6	Filtered	11147.8	45135.8	9318.39
A2AW41;F7B5B5;Q8VHM5	Heterogeneous nuclear ribonucleoprotein R (Fragment);Heterogeneous nuclear ribonucleoprotein R;Heterogeneous nuclear ribonucleoprotein R	A2AW41;F7B5B5;Q8VHM5	A2AW41_MOUSE;F7B5B5_MOUSE;Q8VHM5_MOUSE	0.00353121		NaN	Filtered	Filtered	3913.52	NaN	NaN	NaN	Filtered	2951.54	NaN	3696.19	Filtered	1327.11	Filtered	NaN	Filtered	Filtered	NaN	NaN	Filtered	Filtered	Filtered	NaN	Filtered	2286.23	Filtered	NaN	Filtered	NaN	NaN	Filtered	1655.21	Filtered	Filtered	Filtered	Filtered	1316.29	Filtered	Filtered	Filtered	Filtered	Filtered	Filtered	Filtered
A2AWA9	Rab GTPase-activating protein 1	A2AWA9	RBGP1_MOUSE	0.000741004		Filtered	Filtered	Filtered	25109.2	Filtered	Filtered	Filtered	Filtered	14217.7	Filtered	Filtered	Filtered	Filtered	Filtered	Filtered	Filtered	Filtered	Filtered	Filtered	Filtered	Filtered	Filtered	Filtered	Filtered	Filtered	33944.8	Filtered	Filtered	33844.7	29102	32617.7	30987.1	Filtered	Filtered	18465.5	Filtered	Filtered	Filtered	Filtered	Filtered	Filtered	14160.1	Filtered	Filtered
A2BFF9;O88487;Q3TPJ8	Cytoplasmic dynein 1 intermediate chain 2	A2BFF9;O88487;Q3TPJ8	A2BFF9_MOUSE;DC1I2_MOUSE;Q3TPJ8_MOUSE	0.00453644		Filtered	Filtered	Filtered	Filtered	Filtered	Filtered	Filtered	NaN	10297.9	3041.33	7955.67	NaN	Filtered	Filtered	Filtered	Filtered	Filtered	Filtered	Filtered	Filtered	Filtered	Filtered	Filtered	Filtered	NaN	Filtered	Filtered	Filtered	Filtered	Filtered	Filtered	NaN	Filtered	Filtered	Filtered	Filtered	NaN	Filtered	Filtered	Filtered	Filtered	NaN	Filtered	Filtered
A2CG35;P35283	Ras-related protein Rab-12	A2CG35;P35283	A2CG35_MOUSE;RAB12_MOUSE	0.00103734		2611.38	2575.56	2806.36	6268.07	3365.88	4105.29	3840.77	3793.53	3971.77	3419.39	6146.86	3092.7	3391.15	Filtered	1919.8	1606.61	1852.11	1953.01	3398.88	Filtered	6659.32	2616.76	530.476	3251.24	5312.04	2702.74	2957.06	6806.64	4234.83	6560.82	6092.94	3199.31	1430.52	Filtered	3244.6	3019.6	4855.12	4894.61	3788.05	Filtered	Filtered	3152.36	2390.04	Filtered
A3KFU5;A3KFU8;Q6PHQ9;Q91YZ8	Polyadenylate-binding protein	A3KFU5;A3KFU8;Q6PHQ9;Q91YZ8	A3KFU5_MOUSE;A3KFU8_MOUSE;Q6PHQ9_MOUSE;Q91YZ8_MOUSE	0.00037477		14574.3	14879	11229.9	6870.88	16663.8	14995.4	35185	27859.3	14994.1	25455.7	50250.3	9708.61	34552.3	NaN	10051.2	NaN	NaN	NaN	7898.81	NaN	NaN	4470.38	NaN	4690.66	18907.4	1732.23	14102.1	27884.7	3600.88	31158	4597.34	NaN	NaN	NaN	10215.6	NaN	14061.3	NaN	10703.3	Filtered	NaN	NaN	NaN	Filtered
A3KG59	Peptidase M20 domain-containing protein 2	A3KG59	P20D2_MOUSE	0.00412378		Filtered	Filtered	Filtered	Filtered	Filtered	Filtered	Filtered	Filtered	5991.34	Filtered	Filtered	Filtered	Filtered	Filtered	Filtered	Filtered	Filtered	Filtered	Filtered	Filtered	2078.82	Filtered	Filtered	Filtered	Filtered	4336.57	Filtered	4666.46	2410.49	Filtered	4603.04	Filtered	Filtered	Filtered	Filtered	12423.1	Filtered	2672.32	Filtered	Filtered	Filtered	2929.77	Filtered	Filtered
A3KGA8;P46737	Lys-63-specific deubiquitinase BRCC36 (Fragment);Lys-63-specific deubiquitinase BRCC36	A3KGA8;P46737	A3KGA8_MOUSE;BRCC3_MOUSE	0.00301288		90593.5	Filtered	Filtered	237654	176136	105346	Filtered	279160	149414	Filtered	Filtered	50273.5	79294.3	Filtered	Filtered	Filtered	Filtered	Filtered	83152.3	Filtered	78966.8	77027.5	61436.3	Filtered	341384	Filtered	Filtered	97023.1	Filtered	48954.1	9816.04	Filtered	Filtered	Filtered	50690.5	Filtered	59399.8	235645	102366	Filtered	Filtered	40323.1	Filtered	11753.5
A4QPC5;P21844	Chymase 1, mast cell;Chymase	A4QPC5;P21844	A4QPC5_MOUSE;CMA1_MOUSE	7.9151e-05		23272.9	24134.6	20125.5	11596.7	9051.91	21224.7	Filtered	Filtered	24711.4	Filtered	Filtered	9571.59	18928.1	23576.4	10402.7	Filtered	14405.5	6686.32	37786.7	13855.2	20138.4	5642.47	34105.5	9958.63	33025.9	11256.8	28771.7	63872.3	Filtered	26689.2	15494.4	22421.3	5331.77	10067.3	10586	8624.83	29832	16325.5	14396.9	14553.4	23897.2	15401.3	15501.2	2948.12
A6PWX7;A6PWX9;F6V305;Q9CWU6	Ubiquinol-cytochrome-c reductase complex assembly factor 1;Ubiquinol-cytochrome-c reductase complex assembly factor 1;Ubiquinol-cytochrome-c reductase complex assembly factor 1 (Fragment);Ubiquinol-cytochrome-c reductase complex assembly factor 1	A6PWX7;A6PWX9;F6V305;Q9CWU6	A6PWX7_MOUSE;A6PWX9_MOUSE;F6V305_MOUSE;UQCC1_MOUSE	0.00789628		854.486	Filtered	Filtered	42272.7	Filtered	Filtered	Filtered	Filtered	Filtered	Filtered	Filtered	2971.94	Filtered	Filtered	Filtered	2731.4	Filtered	2781.61	3260.46	3313.46	Filtered	2245	Filtered	2754.84	Filtered	Filtered	6744.97	5510.4	6875.9	4475.65	Filtered	2887.14	1256.47	Filtered	Filtered	6752.81	2678.46	2621.83	3943.77	Filtered	Filtered	Filtered	2669.05	Filtered
A8DUK4	Beta-globin	A8DUK4	A8DUK4_MOUSE	7.24068e-06		16614	12763.1	18782.7	26183.9	13813.3	18243.2	27826.5	22556	19547.1	22702.3	17857.3	16273.5	35094	12744.5	9331.84	5910.6	14836.9	9549.14	35503.4	11972.6	30432.2	13499.5	13056.7	27234.6	26007.8	15459.4	12637.3	61122.1	23708.8	15633.4	22970.5	26626.6	20814.1	18135.7	9315.99	9650.65	38083.5	46075.8	15165.7	15093.4	25005.3	29284.3	15567	8352.36
B0QZL1	Alpha-enolase (Fragment)	B0QZL1	B0QZL1_MOUSE	6.05557e-05		51075.6	52364.8	198108	168586	55472	119927	44202.1	8216.53	16298.9	51681.1	92659.3	16219.6	65165.1	20178.2	43563.7	112106	118540	90743.1	8817.41	24230.9	118026	84244.3	19478	Filtered	80777	70717.4	140425	15112.8	Filtered	129224	92244.6	103463	15918.3	103284	6089.2	108974	9893.89	10801.2	109850	94312.1	109087	6648.98	21246.4	Filtered
B0QZN5;P63024;P63044	Vesicle-associated membrane protein 2;Vesicle-associated membrane protein 3;Vesicle-associated membrane protein 2	B0QZN5;P63024;P63044	B0QZN5_MOUSE;VAMP3_MOUSE;VAMP2_MOUSE	0.00347879		7748.45	4833.51	Filtered	Filtered	15048.7	Filtered	9106.36	9882.71	Filtered	6465.57	5569.95	6207.76	Filtered	Filtered	Filtered	Filtered	Filtered	Filtered	Filtered	Filtered	Filtered	Filtered	Filtered	6483.93	16453.7	Filtered	Filtered	Filtered	Filtered	20293.4	Filtered	Filtered	Filtered	Filtered	Filtered	Filtered	Filtered	Filtered	Filtered	Filtered	Filtered	Filtered	Filtered	Filtered
B0R091;P61022	Calcineurin B homologous protein 1	B0R091;P61022	B0R091_MOUSE;CHP1_MOUSE	0.00175836		1546.71	3620.82	Filtered	6365.25	2652.93	2486.55	2732.86	2338.26	3065.01	2382.5	4224.74	1681.4	3126.33	Filtered	700.202	Filtered	Filtered	Filtered	2627.04	Filtered	5465.42	Filtered	Filtered	2165.35	3473.21	Filtered	Filtered	3620.87	Filtered	4757.25	Filtered	2891.37	Filtered	Filtered	2444.49	Filtered	2099.73	5633.65	Filtered	Filtered	Filtered	Filtered	Filtered	Filtered
B1AR69	Myosin, heavy polypeptide 13, skeletal muscle	B1AR69	B1AR69_MOUSE	0.000841865		5.05318e+06	5046713	Filtered	616915	22604750	16309415	14004969	10065465	10686991	11975485	22977038	9587871	11554246	12513593	9081413	Filtered	10798882	11029047	18120910	6915877	9151215	8972689	9243871	9280014	16694054	3.50679e+06	12359488	7191540	Filtered	33125162	Filtered	19824554	Filtered	15710479	11515662	6.8698e+06	182468	8995246	9119818	12992724	729392	488786	Filtered	20721.7
B1ARA3;B1ARA5;P61255	60S ribosomal protein L26 (Fragment);60S ribosomal protein L26;60S ribosomal protein L26	B1ARA3;B1ARA5;P61255	B1ARA3_MOUSE;B1ARA5_MOUSE;RL26_MOUSE	0.0028952		Filtered	Filtered	Filtered	Filtered	36539.3	Filtered	20700.3	Filtered	21523.6	25267.3	33854	19623.6	18609.3	Filtered	Filtered	Filtered	Filtered	Filtered	20615.4	Filtered	22313.4	Filtered	Filtered	8721.64	25638.4	Filtered	Filtered	Filtered	Filtered	Filtered	Filtered	34653	7583.95	Filtered	14660.9	Filtered	19277.9	Filtered	Filtered	Filtered	Filtered	17067.6	Filtered	Filtered
B1AT36;Q9D8W5	26S proteasome non-ATPase regulatory subunit 12	B1AT36;Q9D8W5	B1AT36_MOUSE;PSD12_MOUSE	0.000476851		NaN	NaN	NaN	NaN	NaN	5646.9	8595.72	2047.05	2994.46	6495.96	NaN	NaN	NaN	NaN	2892.56	NaN	NaN	NaN	NaN	Filtered	NaN	NaN	NaN	NaN	NaN	NaN	NaN	NaN	NaN	NaN	Filtered	NaN	NaN	NaN	NaN	NaN	NaN	NaN	NaN	Filtered	Filtered	NaN	NaN	NaN
B1ATI0;B1AV77;P47740	Aldehyde dehydrogenase;Aldehyde dehydrogenase;Fatty aldehyde dehydrogenase	B1ATI0;B1AV77;P47740	B1ATI0_MOUSE;B1AV77_MOUSE;AL3A2_MOUSE	0.00969773		2257.68	2873.25	Filtered	Filtered	4109.48	4689.95	Filtered	4070.19	2464.25	1972.53	Filtered	Filtered	3705.3	Filtered	1556.65	Filtered	Filtered	Filtered	3226.74	Filtered	7031.7	Filtered	Filtered	4016.76	Filtered	Filtered	Filtered	8524.71	Filtered	Filtered	Filtered	Filtered	Filtered	Filtered	2490.43	Filtered	Filtered	27755.9	Filtered	Filtered	Filtered	Filtered	Filtered	Filtered
B1AU25;Q9Z0X1	Apoptosis-inducing factor 1, mitochondrial;Apoptosis-inducing factor 1, mitochondrial	B1AU25;Q9Z0X1	B1AU25_MOUSE;AIFM1_MOUSE	0.000319051		14397.4	14345.8	Filtered	29550.8	8248.5	20365.4	13386.2	13359.7	22242.2	15838.5	20035.8	18498.8	15350.8	1818.51	12550.5	6074.83	8264.82	1271.33	20871.4	Filtered	15895.3	9523.64	Filtered	18515.2	16096.9	8430.78	Filtered	21419.2	8574.49	24698.5	13190.6	17113.6	Filtered	7814.86	11190.9	27147.1	22043.9	22566.8	12596.3	8666.1	Filtered	15039.5	Filtered	Filtered
B1AXC5;B1AXC7;B1AXC8;Q3TFT3;Q8K2Q5	Coiled-coil-helix-coiled-coil-helix domain-containing protein 7;Coiled-coil-helix-coiled-coil-helix domain-containing protein 7 (Fragment);Coiled-coil-helix-coiled-coil-helix domain-containing protein 7 (Fragment);Coiled-coil-helix-coiled-coil-helix domain-containing protein 7;Coiled-coil-helix-coiled-coil-helix domain-containing protein 7	B1AXC5;B1AXC7;B1AXC8;Q3TFT3;Q8K2Q5	B1AXC5_MOUSE;B1AXC7_MOUSE;B1AXC8_MOUSE;Q3TFT3_MOUSE;CHCH7_MOUSE	0.00789628		6871.42	Filtered	Filtered	Filtered	6636.48	Filtered	Filtered	18981.3	Filtered	Filtered	Filtered	Filtered	Filtered	Filtered	Filtered	Filtered	Filtered	Filtered	Filtered	Filtered	Filtered	Filtered	Filtered	Filtered	Filtered	Filtered	Filtered	Filtered	Filtered	Filtered	Filtered	Filtered	Filtered	Filtered	Filtered	Filtered	Filtered	24511.8	Filtered	Filtered	Filtered	Filtered	Filtered	Filtered
B1AXW5;B1AXW6;P35700	Peroxiredoxin-1 (Fragment);Peroxiredoxin-1 (Fragment);Peroxiredoxin-1	B1AXW5;B1AXW6;P35700	B1AXW5_MOUSE;B1AXW6_MOUSE;PRDX1_MOUSE	0.00364036		NaN	Filtered	Filtered	Filtered	NaN	NaN	NaN	NaN	Filtered	NaN	NaN	NaN	NaN	Filtered	NaN	NaN	Filtered	NaN	NaN	Filtered	Filtered	Filtered	Filtered	NaN	NaN	Filtered	Filtered	NaN	Filtered	NaN	Filtered	Filtered	NaN	Filtered	Filtered	NaN	NaN	Filtered	Filtered	NaN	Filtered	NaN	NaN	Filtered
B2M1R6;P61979	Heterogeneous nuclear ribonucleoprotein K	B2M1R6;P61979	B2M1R6_MOUSE;HNRPK_MOUSE	0.000599022		Filtered	Filtered	Filtered	NaN	Filtered	NaN	Filtered	Filtered	Filtered	Filtered	NaN	Filtered	Filtered	Filtered	Filtered	Filtered	Filtered	Filtered	Filtered	Filtered	Filtered	Filtered	Filtered	Filtered	NaN	Filtered	Filtered	Filtered	Filtered	NaN	Filtered	Filtered	Filtered	Filtered	Filtered	Filtered	Filtered	NaN	Filtered	Filtered	NaN	Filtered	Filtered	NaN
B2RPU8;D3Z5B1;Q9D1L0	MCG130675;Zinc finger, BED type-containing 5 (Fragment);Coiled-coil-helix-coiled-coil-helix domain-containing protein 2	B2RPU8;D3Z5B1;Q9D1L0	B2RPU8_MOUSE;D3Z5B1_MOUSE;CHCH2_MOUSE	0.00424596		19690.3	Filtered	17597.5	27095.9	Filtered	38932.7	Filtered	33231.2	23515.5	25369.3	Filtered	23859.9	27321.6	7710.97	13288.4	Filtered	Filtered	Filtered	37899.7	Filtered	Filtered	7530.85	10672	19053.3	35502.2	13460.9	14760.1	67532.4	21835	40068.8	Filtered	Filtered	Filtered	Filtered	Filtered	10487.8	17280.2	29915	8737.38	Filtered	Filtered	33376.3	14644.9	Filtered
B2RQK7;Q8BWB1	Synaptopodin 2-like protein	B2RQK7;Q8BWB1	B2RQK7_MOUSE;SYP2L_MOUSE	2.16261e-06		19972.2	18527.4	26613	52010.3	39756.4	31268.3	23426	40599.2	18608.9	38809.7	20497.9	20082.3	29457.3	14892.8	25916.4	4027.36	13707.7	8402.5	27716.2	NaN	38516.4	19968.3	NaN	18414.3	59274.1	14530.3	NaN	31788.7	18076.1	30040	22517.9	29967.4	8074.24	14297	42185.4	16412.6	28406.9	12861.7	19391.3	8847.28	17173.4	17719.9	NaN	Filtered
B2RQS1	Striatin-3	B2RQS1	B2RQS1_MOUSE	0.00436428		NaN	Filtered	Filtered	Filtered	NaN	14978.7	8497.26	NaN	NaN	Filtered	10085.3	Filtered	3817.85	Filtered	8583.58	Filtered	Filtered	Filtered	NaN	Filtered	NaN	Filtered	Filtered	NaN	Filtered	Filtered	Filtered	NaN	Filtered	Filtered	Filtered	Filtered	Filtered	Filtered	Filtered	Filtered	NaN	Filtered	Filtered	Filtered	Filtered	Filtered	Filtered	Filtered
B2RWE8;Q8BGD9	Eif4b protein;Eukaryotic translation initiation factor 4B	B2RWE8;Q8BGD9	B2RWE8_MOUSE;IF4B_MOUSE	0.000610552		Filtered	Filtered	Filtered	Filtered	Filtered	Filtered	Filtered	Filtered	Filtered	Filtered	Filtered	2822.84	Filtered	4160.79	Filtered	2576.1	Filtered	5382.01	Filtered	Filtered	Filtered	Filtered	Filtered	Filtered	Filtered	Filtered	Filtered	Filtered	29136.1	1313.74	7210.47	Filtered	3078.72	3767.51	141690	Filtered	Filtered	Filtered	Filtered	Filtered	Filtered	Filtered	3932.05	2095.19
B7FAU9;B7FAV1;Q8BTM8	Filamin, alpha;Filamin, alpha (Fragment);Filamin-A	B7FAU9;B7FAV1;Q8BTM8	B7FAU9_MOUSE;B7FAV1_MOUSE;FLNA_MOUSE	2.71734e-05		13699.7	NaN	356832	3694.66	4430.67	99580.2	23455.5	19861.4	NaN	6666.56	5125.2	3492.5	NaN	NaN	26747.1	Filtered	NaN	82401.5	47991.1	Filtered	29606.8	64969.9	NaN	35993.4	650.614	NaN	NaN	69784.6	NaN	99112.2	239407	NaN	5456.23	420282	NaN	78466.8	52007.7	50948.9	138098	NaN	NaN	42059.6	127450	Filtered
B8JJ66;B8JJ67;B8JJ69;F6X1P1	MCG141136, isoform CRA_a;RIKEN cDNA 2310061I04 gene (Fragment);RIKEN cDNA 2310061I04 gene;RIKEN cDNA 2310061I04 gene (Fragment)	B8JJ66;B8JJ67;B8JJ69;F6X1P1	B8JJ66_MOUSE;B8JJ67_MOUSE;B8JJ69_MOUSE;F6X1P1_MOUSE	0.00422704		2006.21	4055.05	5229.77	14017.3	Filtered	Filtered	5727.71	2545.79	4518.9	2183.77	Filtered	3884.54	3295.4	Filtered	2168.2	1612.76	2094.78	Filtered	4223.54	Filtered	5796.88	4376.44	Filtered	4616.28	5021.64	4200.33	Filtered	4578.11	4594.59	Filtered	6149.27	Filtered	Filtered	Filtered	Filtered	4178.14	Filtered	4120.93	4452.52	Filtered	Filtered	2238.72	Filtered	Filtered
B8JK32;B8JK33;Q9D0E1	Heterogeneous nuclear ribonucleoprotein M	B8JK32;B8JK33;Q9D0E1	B8JK32_MOUSE;B8JK33_MOUSE;HNRPM_MOUSE	0.000786137		8405.51	6286.86	Filtered	28142.6	9819.59	25675.9	21828.6	10563.1	15506.4	12155.2	25875	9594.81	11845.6	5644.8	8895.64	Filtered	Filtered	Filtered	10577.6	Filtered	16714.1	6474.78	Filtered	7499.93	18869.5	Filtered	Filtered	17072	8498.58	24845.1	5042.38	15094	2768.71	Filtered	Filtered	6820.77	10421.8	12643.8	Filtered	Filtered	7284.04	5276.43	3366.17	Filtered
B9EHK9;Q9QY80	Very-long-chain (3R)-3-hydroxyacyl-CoA dehydratase;Very-long-chain (3R)-3-hydroxyacyl-CoA dehydratase 1	B9EHK9;Q9QY80	B9EHK9_MOUSE;HACD1_MOUSE	0.000107676		12030.2	9320.68	34631.9	28631.5	4971.76	11085.7	12108.6	9055.46	14228.5	12648.3	8904.05	12307.7	12846.2	17871.5	9949.16	22288	24429.6	12509.9	13496.1	19927.2	12688.1	11080.7	47414.8	7563.21	10342	12977.2	23322.3	22575.6	19533.1	17408.9	14740.4	12914.4	15355.2	17065.9	4477.27	36444.8	9114.67	10051.8	15710.2	56400.2	23491.1	8730.67	22791.2	14112.3
B9EIZ7	Coronin	B9EIZ7	B9EIZ7_MOUSE	0.000273352		NaN	NaN	Filtered	Filtered	NaN	NaN	NaN	NaN	NaN	NaN	NaN	NaN	NaN	Filtered	Filtered	Filtered	Filtered	Filtered	Filtered	Filtered	Filtered	Filtered	Filtered	NaN	Filtered	NaN	Filtered	Filtered	Filtered	Filtered	NaN	NaN	Filtered	Filtered	Filtered	Filtered	NaN	NaN	Filtered	NaN	Filtered	NaN	Filtered	Filtered
contaminant_ALBU_BOVIN		contaminant_ALBU_BOVIN	contaminant_ALBU_BOVIN	1.78754e-06		2835.93	NaN	21196	13773.4	49905	20644.9	NaN	2243.03	33012.7	Filtered	NaN	4207.55	NaN	NaN	9936.3	NaN	NaN	3411.76	4707.66	NaN	NaN	NaN	146930	8404.46	14768.3	NaN	Filtered	NaN	15096.5	46163	17714	Filtered	3013.23	Filtered	3002.74	17606.2	101013	NaN	Filtered	12366.6	Filtered	NaN	8436.24	6983.73
contaminant_ALBU_HUMAN		contaminant_ALBU_HUMAN	contaminant_ALBU_HUMAN	2.56719e-05		19930.2	19176.6	20658.3	28516.6	18160.6	32725.6	14923.8	25566.2	45956.7	14673.1	15311.4	18802.4	13185.1	11578.3	10604	13761.3	10508.7	10199	15991.5	35854.5	13417.7	16515.6	15827.5	12308.9	17008.2	12966.6	13723	28836	16184.3	13456.4	15482.3	13026.8	12201.7	13119.5	15153.4	13493.2	18046.7	27626.7	14532	19613.9	20310.4	10239.1	15021.7	10758
contaminant_CAS1_BOVIN		contaminant_CAS1_BOVIN	contaminant_CAS1_BOVIN	0.000245589		56106.4	112818	9455.16	16328	Filtered	28863.5	Filtered	36846.9	34722.4	Filtered	Filtered	3649.19	10395.2	4482.29	Filtered	13391.3	Filtered	Filtered	5694.5	Filtered	68016.8	34490	9121.37	Filtered	51560.4	7702.31	Filtered	Filtered	Filtered	Filtered	6094.06	6078.91	Filtered	Filtered	Filtered	Filtered	7095.52	46590.9	Filtered	Filtered	4554.25	24456.3	1965.84	Filtered
contaminant_CAS2_BOVIN		contaminant_CAS2_BOVIN	contaminant_CAS2_BOVIN	0.000354461		2.46382e+06	2.3608e+06	Filtered	Filtered	Filtered	Filtered	Filtered	1.50989e+06	Filtered	Filtered	Filtered	Filtered	Filtered	Filtered	2.44175e+06	Filtered	Filtered	Filtered	2.70359e+06	Filtered	Filtered	Filtered	Filtered	Filtered	Filtered	Filtered	Filtered	Filtered	5.9885e+06	Filtered	Filtered	Filtered	4.32512e+06	Filtered	Filtered	9147029	Filtered	Filtered	3.42004e+06	Filtered	Filtered	1.71295e+06	4356728	4253352
contaminant_CATA_HUMAN		contaminant_CATA_HUMAN	contaminant_CATA_HUMAN	0.00105669		8822.33	Filtered	Filtered	7727.33	11676.4	26841.7	Filtered	24789.6	7983.25	Filtered	Filtered	Filtered	Filtered	Filtered	Filtered	Filtered	Filtered	Filtered	Filtered	Filtered	Filtered	4888.75	7657.98	Filtered	29383.8	Filtered	Filtered	Filtered	Filtered	Filtered	Filtered	Filtered	Filtered	Filtered	Filtered	Filtered	Filtered	30900.4	Filtered	Filtered	Filtered	Filtered	Filtered	4046.49
contaminant_CATD_HUMAN		contaminant_CATD_HUMAN	contaminant_CATD_HUMAN	0.000186608		19109.4	5167.7	Filtered	36483.4	18845.1	47967.1	Filtered	45611.7	22189.6	1903.25	Filtered	14713.1	7946.11	Filtered	3944.32	8484.05	4491.79	Filtered	13089.1	Filtered	7064.4	11970.4	10886.8	Filtered	62682.4	Filtered	Filtered	39180.8	Filtered	16637.3	Filtered	Filtered	Filtered	Filtered	Filtered	3797.75	Filtered	43098.7	13819.5	2173.41	8352.94	13301	20483.2	9568.04
contaminant_GSTP1_HUMAN		contaminant_GSTP1_HUMAN	contaminant_GSTP1_HUMAN	0.000311647		Filtered	Filtered	Filtered	53484.4	Filtered	Filtered	Filtered	Filtered	Filtered	Filtered	Filtered	Filtered	Filtered	Filtered	Filtered	Filtered	Filtered	Filtered	Filtered	Filtered	Filtered	Filtered	Filtered	Filtered	54993.8	Filtered	Filtered	Filtered	Filtered	Filtered	Filtered	Filtered	Filtered	Filtered	Filtered	Filtered	Filtered	Filtered	Filtered	Filtered	Filtered	Filtered	Filtered	Filtered
contaminant_HBA_HUMAN		contaminant_HBA_HUMAN	contaminant_HBA_HUMAN	0.00453644		23952.5	23433.4	Filtered	74966.1	24129.1	50915.4	63449.3	54417	32298.7	56107.3	97461	36554	52443.6	35462	26727.9	30441.9	41186.2	24808.3	27507.2	Filtered	93589.8	32535.2	38943.7	33644.9	71096.1	33712	59311.7	73501.4	25965.5	Filtered	45888.4	93686.9	21502.5	32892.2	49759.5	27016.9	30332.5	71314.6	38451.5	37842.2	61735	28627.9	44600.1	16912.2
contaminant_K1C10_HUMAN		contaminant_K1C10_HUMAN	contaminant_K1C10_HUMAN	1.77382e-06		228284	14953.8	38913.4	42115.5	252487	176773	11908.6	932419	232497	22744.6	11172.7	181008	117418	18575.6	24436	35344.4	16304.7	38879.5	115230	35793.5	82702	84472.6	41630.8	21459	755230	40907.8	17317.5	227986	36425.4	68368.2	51861.2	29075.6	15531	21206.7	38408.6	53768.4	166924	956366	223388	21662.3	71652.1	215879	58305.3	17657.5
contaminant_K1C15_SHEEP		contaminant_K1C15_SHEEP	contaminant_K1C15_SHEEP	1.77382e-06		NaN	NaN	NaN	336387	NaN	78977.6	NaN	NaN	84260.2	NaN	NaN	119368	NaN	NaN	NaN	NaN	NaN	NaN	NaN	NaN	NaN	NaN	NaN	NaN	NaN	225364	NaN	180706	NaN	NaN	NaN	NaN	87569.4	NaN	NaN	NaN	NaN	179231	NaN	NaN	NaN	NaN	NaN	NaN
contaminant_K1C9_HUMAN		contaminant_K1C9_HUMAN	contaminant_K1C9_HUMAN	1.77382e-06		216850	241006	201744	181477	238626	818985	16347.5	1.24096e+06	562147	25076.3	24127.6	314664	166924	20172.2	22183.6	61377.3	37265.9	33990.5	215734	130430	264976	260125	185635	22123.8	1.20229e+06	72311.3	35421.3	375301	25374.8	333173	104847	65981.8	12248.2	43867	62575.1	312034	310154	1.25293e+06	34654	28312.3	205877	233391	156900	93878.7
contaminant_K1H1_HUMAN		contaminant_K1H1_HUMAN	contaminant_K1H1_HUMAN	2.83379e-06		NaN	Filtered	Filtered	NaN	Filtered	Filtered	Filtered	Filtered	NaN	Filtered	Filtered	Filtered	NaN	Filtered	Filtered	Filtered	Filtered	Filtered	NaN	Filtered	Filtered	Filtered	Filtered	Filtered	Filtered	Filtered	Filtered	NaN	Filtered	Filtered	Filtered	Filtered	Filtered	Filtered	Filtered	Filtered	NaN	NaN	Filtered	Filtered	Filtered	Filtered	Filtered	Filtered
contaminant_K1HA_HUMAN		contaminant_K1HA_HUMAN	contaminant_K1HA_HUMAN	9.57944e-06		Filtered	Filtered	Filtered	2.73159e+06	Filtered	Filtered	Filtered	Filtered	Filtered	Filtered	Filtered	Filtered	Filtered	Filtered	Filtered	Filtered	Filtered	Filtered	54118.4	Filtered	Filtered	Filtered	Filtered	Filtered	Filtered	Filtered	Filtered	Filtered	Filtered	Filtered	Filtered	Filtered	Filtered	Filtered	Filtered	Filtered	Filtered	Filtered	Filtered	Filtered	Filtered	Filtered	Filtered	Filtered
contaminant_K22E_HUMAN		contaminant_K22E_HUMAN	contaminant_K22E_HUMAN	1.77382e-06		308386	52009.9	129683	145279	177784	680607	34691.1	1.24226e+06	387430	62916.5	16579	463238	231812	60964.5	67590.4	43116	30091.8	72751.1	192770	129453	268136	234515	93211.5	17566.2	1.32928e+06	199390	18376.8	406758	24362.4	176166	150496	25807.4	9533.97	37570.5	93398.7	80431.1	251789	1.94088e+06	620961	28335	193512	379453	103754	30739.5
contaminant_K2C1_HUMAN		contaminant_K2C1_HUMAN	contaminant_K2C1_HUMAN	1.77382e-06		1339072	1.00103e+06	957090	1064063	1.10576e+06	3.53216e+06	117479	4.4776e+06	2.30055e+06	153463	84545.2	1.40112e+06	715190	152181	198396	192474	177553	235164	795254	668240	955003	1.0998e+06	1.03346e+06	135831	7551644	565284	252476	1.60684e+06	192219	1.11162e+06	866344	194919	58434.4	241275	575060	981386	1.13454e+06	4690178	643017	114056	1.17444e+06	1.17078e+06	654992	790479
contaminant_KCRM_HUMAN		contaminant_KCRM_HUMAN	contaminant_KCRM_HUMAN	0.0071065		68138.6	30660.1	273364	136083	53691.6	359521	95149	67463.4	94271.4	66215.2	87211	88796.2	70310	213914	62116.5	130004	179301	120811	66246.7	190231	86583.5	164255	107776	77203.1	39447.1	113116	228205	109845	145354	167233	180324	50878.2	85194.5	179640	22082.3	202075	67364.6	116052	286261	169708	227271	70797.5	129774	23416.7
contaminant_KRHB2_HUMAN;Q99M74	;Keratin, type II cuticular Hb2	contaminant_KRHB2_HUMAN;Q99M74	contaminant_KRHB2_HUMAN;KRT82_MOUSE	2.55732e-06		1.55171e+06	162776	393804	3.3245e+06	1.21905e+06	2.12925e+06	90809.2	4268904	1.0735e+06	175060	42961.8	1.20413e+06	1.04585e+06	96798.9	89853.7	141424	89558	197642	379715	461386	806731	630117	666885	63118.2	4758874	537010	191356	1.59242e+06	62952.6	297531	493680	104287	75911	120613	245472	286122	1.18375e+06	4.28157e+06	1.18364e+06	59146.3	483416	727364	325007	133267
contaminant_KRHB5_HUMAN		contaminant_KRHB5_HUMAN	contaminant_KRHB5_HUMAN	4.51062e-06		Filtered	Filtered	Filtered	9130954	Filtered	Filtered	Filtered	Filtered	11417.4	Filtered	Filtered	Filtered	67501.8	Filtered	Filtered	Filtered	Filtered	Filtered	69164.8	Filtered	Filtered	Filtered	Filtered	Filtered	Filtered	Filtered	Filtered	8856.04	Filtered	Filtered	Filtered	Filtered	Filtered	Filtered	Filtered	Filtered	Filtered	Filtered	Filtered	Filtered	Filtered	Filtered	Filtered	Filtered
contaminant_KRHB6_HUMAN		contaminant_KRHB6_HUMAN	contaminant_KRHB6_HUMAN	4.92668e-06		NaN	Filtered	Filtered	2.02615e+06	Filtered	Filtered	Filtered	NaN	NaN	Filtered	Filtered	Filtered	12919.2	Filtered	Filtered	Filtered	Filtered	Filtered	49511.8	Filtered	Filtered	Filtered	Filtered	Filtered	Filtered	Filtered	Filtered	NaN	Filtered	Filtered	Filtered	Filtered	Filtered	Filtered	Filtered	Filtered	NaN	NaN	Filtered	Filtered	Filtered	Filtered	Filtered	Filtered
contaminant_LYSC_HUMAN;P17897	;Lysozyme C-1	contaminant_LYSC_HUMAN;P17897	contaminant_LYSC_HUMAN;LYZ1_MOUSE	0.00353121		69689.6	Filtered	52970.8	91732.7	Filtered	214995	11568.9	188618	249812	Filtered	Filtered	260354	68405.5	Filtered	Filtered	33074.2	Filtered	17104.7	11878.1	Filtered	Filtered	43253.7	Filtered	Filtered	201111	Filtered	Filtered	Filtered	Filtered	Filtered	Filtered	Filtered	Filtered	24616.5	56627.4	Filtered	84862.2	160304	Filtered	34955.9	Filtered	75852.4	93603.6	Filtered
contaminant_PPIA_HUMAN;P17742	;Peptidyl-prolyl cis-trans isomerase A	contaminant_PPIA_HUMAN;P17742	contaminant_PPIA_HUMAN;PPIA_MOUSE	8.62455e-05		NaN	NaN	Filtered	NaN	NaN	NaN	NaN	NaN	Filtered	NaN	Filtered	NaN	Filtered	Filtered	NaN	Filtered	Filtered	Filtered	NaN	Filtered	Filtered	Filtered	NaN	NaN	NaN	NaN	Filtered	Filtered	Filtered	Filtered	Filtered	NaN	NaN	Filtered	Filtered	Filtered	NaN	NaN	NaN	NaN	Filtered	NaN	Filtered	NaN
contaminant_PRDX1_HUMAN		contaminant_PRDX1_HUMAN	contaminant_PRDX1_HUMAN	2.98468e-05		NaN	NaN	NaN	NaN	NaN	NaN	NaN	NaN	NaN	NaN	NaN	NaN	NaN	NaN	NaN	NaN	NaN	NaN	NaN	NaN	NaN	NaN	NaN	NaN	32177.7	NaN	NaN	NaN	NaN	NaN	NaN	NaN	NaN	NaN	NaN	NaN	NaN	NaN	NaN	NaN	NaN	NaN	NaN	NaN
contaminant_THIO_HUMAN		contaminant_THIO_HUMAN	contaminant_THIO_HUMAN	0.00419391		82916.1	Filtered	Filtered	Filtered	Filtered	Filtered	Filtered	198336	200444	Filtered	Filtered	128122	Filtered	Filtered	Filtered	Filtered	Filtered	Filtered	Filtered	Filtered	Filtered	Filtered	Filtered	Filtered	218003	Filtered	Filtered	253438	Filtered	Filtered	Filtered	Filtered	Filtered	Filtered	Filtered	Filtered	Filtered	253035	Filtered	Filtered	Filtered	Filtered	Filtered	Filtered
contaminant_TRFL_HUMAN		contaminant_TRFL_HUMAN	contaminant_TRFL_HUMAN	4.59324e-05		46020.5	81759	79019.4	88636.1	51612.1	78977	56888	51731.9	72156.2	43407.4	55355.4	66048.3	56383.6	46025.6	37236.1	52462.6	49718	25055	44515.1	34849.8	73618.7	36180.1	44154.2	56058.7	47545.2	37826.9	55338.9	80503.1	60083	51156.2	36841.2	65961	32069.1	43624.5	42943.2	42148	42947.9	74171.2	35038.2	59335.6	23158.1	26992.8	23940.1	16266.1
contaminant_TRYP_PIG		contaminant_TRYP_PIG	contaminant_TRYP_PIG	1.77382e-06		23846354	8447217	16460025	35502024	3257203	920908	1056238	10575669	9133363	547513	2.50925e+06	22545612	16879950	15574480	643421	10055963	9837043	7.75764e+06	11587638	14475717	9910174	15820584	22296664	8636195	21008636	22291962	8099390	16265738	28849880	3.71837e+06	11708200	1.11301e+06	11829882	10188871	11654843	9319740	14743649	21212112	11343872	6129883	12790477	18927210	9269904	8700489
D3YTQ3;F6VQH5;Q9Z130	Heterogeneous nuclear ribonucleoprotein D-like;Heterogeneous nuclear ribonucleoprotein D-like (Fragment);Heterogeneous nuclear ribonucleoprotein D-like	D3YTQ3;F6VQH5;Q9Z130	D3YTQ3_MOUSE;F6VQH5_MOUSE;HNRDL_MOUSE	0.0096092		Filtered	Filtered	Filtered	NaN	Filtered	NaN	NaN	Filtered	NaN	Filtered	NaN	Filtered	NaN	Filtered	Filtered	Filtered	Filtered	Filtered	Filtered	Filtered	Filtered	Filtered	Filtered	Filtered	Filtered	Filtered	Filtered	Filtered	Filtered	Filtered	Filtered	Filtered	Filtered	Filtered	Filtered	Filtered	Filtered	NaN	Filtered	Filtered	Filtered	Filtered	Filtered	Filtered
D3YTS1;D3YWT0;D3Z569;Q9R0P6	Signal peptidase complex catalytic subunit SEC11;Signal peptidase complex catalytic subunit SEC11;Signal peptidase complex catalytic subunit SEC11;Signal peptidase complex catalytic subunit SEC11A	D3YTS1;D3YWT0;D3Z569;Q9R0P6	D3YTS1_MOUSE;D3YWT0_MOUSE;D3Z569_MOUSE;SC11A_MOUSE	0.00179768		Filtered	10924.7	11135.8	Filtered	6843.09	17455.4	Filtered	12450.4	20720.8	Filtered	16473.5	14152.3	8743.13	5179.67	8347.18	5469.69	Filtered	4544.05	13202	5913.03	12029.9	7255.41	5307.81	12412.6	21621	4934.65	8399.14	19245.8	10773	19846.1	6230.63	11805.1	3563.21	4968.69	Filtered	6582.47	8603.47	12898.3	5297.56	6062.96	4987.41	6890.44	4171.74	Filtered
D3YU22;Q3UH68	LIM and calponin homology domains-containing protein 1	D3YU22;Q3UH68	D3YU22_MOUSE;LIMC1_MOUSE	0.00353988		9616.69	8942.04	Filtered	Filtered	21387	NaN	21193.4	18530.3	NaN	17353.9	22503.7	NaN	NaN	Filtered	NaN	Filtered	NaN	Filtered	12887.9	Filtered	18172.1	Filtered	Filtered	Filtered	21034	Filtered	Filtered	19550	Filtered	23687.3	Filtered	NaN	Filtered	Filtered	10675.4	Filtered	15353.1	NaN	Filtered	Filtered	Filtered	NaN	Filtered	Filtered
D3YU39;D3Z6W4;D6RCW3;Q8C025	Cholinephosphotransferase 1;Choline phosphotransferase 1, isoform CRA_d;Cholinephosphotransferase 1;Cholinephosphotransferase 1	D3YU39;D3Z6W4;D6RCW3;Q8C025	D3YU39_MOUSE;D3Z6W4_MOUSE;D6RCW3_MOUSE;CHPT1_MOUSE	0.00457631		Filtered	Filtered	Filtered	Filtered	Filtered	Filtered	Filtered	Filtered	30651.1	27368.3	Filtered	24860.5	Filtered	Filtered	16886.8	Filtered	Filtered	Filtered	Filtered	Filtered	Filtered	Filtered	Filtered	Filtered	Filtered	25103.5	Filtered	Filtered	31436.2	Filtered	Filtered	Filtered	10831.1	Filtered	Filtered	Filtered	39493.6	Filtered	25546.2	Filtered	Filtered	19717	Filtered	Filtered
D3YU50	Myosin-binding protein C, slow-type	D3YU50	D3YU50_MOUSE	1.77382e-06		34824.4	33681.2	18704	99462.5	143949	62633	60446.8	92596.4	38739	70413.1	180791	25775.6	79764.7	17652.9	22047.9	24344.5	15839.3	14772.9	28163.2	21262.6	80829.1	62911.1	24408.4	47385.7	70374.8	37454.6	32909.8	33152.6	49372.7	84407.9	71183.9	157327	11162.5	28990.3	71880.2	36181	32045.6	90228.3	21793.6	32905.1	22489.6	26457.2	16333	5821.59
D3YUG3;D3YUT3;D3Z5R8;D3Z722;Q9CZX8	40S ribosomal protein S19 (Fragment);40S ribosomal protein S19 (Fragment);40S ribosomal protein S19 (Fragment);40S ribosomal protein S19;40S ribosomal protein S19	D3YUG3;D3YUT3;D3Z5R8;D3Z722;Q9CZX8	D3YUG3_MOUSE;D3YUT3_MOUSE;D3Z5R8_MOUSE;D3Z722_MOUSE;RS19_MOUSE	5.26979e-05		NaN	NaN	15713.3	NaN	NaN	20555	13560.6	28607.2	21522.9	NaN	NaN	8187.63	20555.8	5803.71	5427.74	NaN	6792.75	6724.17	13018.7	NaN	NaN	NaN	NaN	31558.2	21013.3	NaN	NaN	27106.2	NaN	NaN	NaN	25373.1	6236.92	12168.8	14132.1	NaN	NaN	NaN	NaN	NaN	NaN	8693.95	NaN	NaN
D3YUM1;Q91YT0	NADH dehydrogenase [ubiquinone] flavoprotein 1, mitochondrial;NADH dehydrogenase [ubiquinone] flavoprotein 1, mitochondrial	D3YUM1;Q91YT0	D3YUM1_MOUSE;NDUV1_MOUSE	2.02773e-06		NaN	NaN	NaN	NaN	NaN	NaN	NaN	NaN	NaN	NaN	NaN	NaN	NaN	NaN	NaN	NaN	NaN	NaN	NaN	NaN	NaN	NaN	NaN	NaN	NaN	NaN	NaN	NaN	NaN	NaN	NaN	NaN	NaN	NaN	NaN	NaN	NaN	NaN	NaN	NaN	NaN	NaN	NaN	NaN
D3YUN3;F6QC77;Q9WUZ5	Troponin I, slow skeletal muscle;Troponin I, slow skeletal muscle (Fragment);Troponin I, slow skeletal muscle	D3YUN3;F6QC77;Q9WUZ5	D3YUN3_MOUSE;F6QC77_MOUSE;TNNI1_MOUSE	1.85756e-06		359792	1.15398e+06	Filtered	Filtered	1.82383e+06	1.10941e+06	1.41996e+06	1.64639e+06	460489	1.84357e+06	3319816	366205	1.56973e+06	Filtered	360115	Filtered	Filtered	Filtered	446380	Filtered	1.56532e+06	Filtered	Filtered	522955	1.82821e+06	Filtered	Filtered	1.02882e+06	9566.72	1.7755e+06	Filtered	3.50463e+06	Filtered	Filtered	1.2659e+06	Filtered	303529	1.75145e+06	Filtered	Filtered	Filtered	412948	Filtered	Filtered
D3YX08;D3Z0I8;D3Z3Z2;D3Z7P2;Q3UBX0	Transmembrane protein 109;Transmembrane protein 109 (Fragment);Transmembrane protein 109 (Fragment);Transmembrane protein 109 (Fragment);Transmembrane protein 109	D3YX08;D3Z0I8;D3Z3Z2;D3Z7P2;Q3UBX0	D3YX08_MOUSE;D3Z0I8_MOUSE;D3Z3Z2_MOUSE;D3Z7P2_MOUSE;TM109_MOUSE	0.00014384		29909	20422.7	97151.5	102867	31797.4	44706.9	28621.9	30712.7	34843	29841.2	31738.4	29630.7	24165.3	39289.3	24464.2	24942.6	46249.7	28735.8	27757.5	57981.2	20722.3	53250.9	57078.2	38779.1	32381.9	39999.6	46373.8	45534.3	90477	72019.9	68170.6	49018.3	43237.8	44840.8	19553.4	55445.6	39164	67295.9	51486.9	41146.5	67403.8	53269.4	66336.5	5964.19
D3YX34;E9Q586	Dynactin subunit 1	D3YX34;E9Q586	D3YX34_MOUSE;E9Q586_MOUSE	0.00320315		NaN	Filtered	Filtered	Filtered	NaN	NaN	NaN	NaN	NaN	NaN	NaN	NaN	NaN	NaN	NaN	NaN	NaN	Filtered	NaN	Filtered	NaN	NaN	Filtered	NaN	1412.45	Filtered	NaN	NaN	NaN	NaN	Filtered	NaN	Filtered	Filtered	NaN	Filtered	NaN	NaN	NaN	Filtered	Filtered	NaN	Filtered	Filtered
D3YX97;D3YYM7;F8WGT1;F8WI65;H3BL31;Q68FL4	Putative adenosylhomocysteinase 3 (Fragment);Putative adenosylhomocysteinase 3 (Fragment);Adenosylhomocysteinase;Adenosylhomocysteinase;Putative adenosylhomocysteinase 3 (Fragment);Putative adenosylhomocysteinase 3	D3YX97;D3YYM7;F8WGT1;F8WI65;H3BL31;Q68FL4	D3YX97_MOUSE;D3YYM7_MOUSE;F8WGT1_MOUSE;F8WI65_MOUSE;H3BL31_MOUSE;SAHH3_MOUSE	0.00301343		1.17747e+06	3.54992e+06	9043681	2.28736e+06	4666110	2.47484e+06	4134181	3822932	1.00688e+06	3316750	5976771	609189	3168113	4.77157e+06	673710	4.07426e+06	4521853	4.31029e+06	934743	4.9487e+06	4.90595e+06	1.09912e+06	5.17147e+06	933984	4.04429e+06	892397	5.52994e+06	4.54556e+06	2.56747e+06	2.01492e+06	1.55743e+06	5040323	4.17892e+06	4989725	3486775	1.16671e+06	622117	4.58242e+06	1.4517e+06	5145338	5615771	598473	4918262	1.67877e+06
D3YYM6;D3Z1S8;Q91V55	40S ribosomal protein S5 (Fragment);40S ribosomal protein S5 (Fragment);40S ribosomal protein S5	D3YYM6;D3Z1S8;Q91V55	D3YYM6_MOUSE;D3Z1S8_MOUSE;Q91V55_MOUSE	0.000140494		NaN	1528.51	7274.1	16121.8	NaN	7015.31	4779.16	5596.06	7179.77	1782.97	5837.56	1533.9	3494.14	2785.17	1345.03	NaN	2650.17	NaN	3845.96	NaN	5725.75	3589.76	2906.75	5261.99	10427.3	2302.7	3713.9	5325.38	5254.66	7978.75	4146.85	4985.89	NaN	2417.57	2520.24	3271.35	1911.46	674.069	4472.8	4643.83	2727.09	4395.16	NaN	NaN
D3YYV8;P47962	60S ribosomal protein L5 (Fragment);60S ribosomal protein L5	D3YYV8;P47962	D3YYV8_MOUSE;RL5_MOUSE	0.00815905		Filtered	Filtered	Filtered	Filtered	Filtered	Filtered	Filtered	Filtered	6525.29	Filtered	Filtered	Filtered	Filtered	Filtered	3669.47	4338.27	Filtered	2990.06	Filtered	Filtered	Filtered	3405.99	Filtered	Filtered	Filtered	Filtered	Filtered	Filtered	7717.73	Filtered	Filtered	Filtered	2438.03	Filtered	Filtered	Filtered	Filtered	Filtered	Filtered	Filtered	Filtered	Filtered	8121.16	608.81
D3YYZ9;D3Z233;E9PYV4;Q3UW53	Protein Niban (Fragment);Protein Niban;Protein Niban;Protein Niban	D3YYZ9;D3Z233;E9PYV4;Q3UW53	D3YYZ9_MOUSE;D3Z233_MOUSE;E9PYV4_MOUSE;NIBAN_MOUSE	1.77382e-06		20588.1	49676.8	149651	194021	200052	155859	184386	19962.1	10693	192560	211294	22900.1	84831.9	78086.8	52707.5	40018.4	98215.6	61973.5	31612.8	68784.1	111480	108738	126116	20970.6	60686.3	51109.1	118453	78363.7	144814	101150	31768.7	219370	113816	21281.5	18361.5	88110	41962.2	100837	123641	88944.2	136595	12296.3	116341	25215.5
D3Z041;P41216	Long-chain-fatty-acid--CoA ligase 1	D3Z041;P41216	D3Z041_MOUSE;ACSL1_MOUSE	1.77382e-06		111309	108726	75858.4	216383	117622	195687	138202	112949	157733	126358	159619	120655	137338	42001.5	93012.7	45111.3	47519.9	31801.5	156965	50692.1	126826	80124.2	50479.3	128241	154117	132768	70772.1	207934	202421	238699	131876	155767	37375.2	40569.7	69827.2	137798	151670	177175	108660	55710.2	48729.9	110401	59596.6	16217.1
D3Z158;Q8BML9	Glutamine--tRNA ligase	D3Z158;Q8BML9	D3Z158_MOUSE;SYQ_MOUSE	0.00414328		NaN	Filtered	NaN	NaN	NaN	NaN	NaN	NaN	NaN	NaN	NaN	NaN	Filtered	Filtered	NaN	Filtered	Filtered	Filtered	NaN	Filtered	Filtered	NaN	NaN	NaN	NaN	Filtered	Filtered	NaN	Filtered	NaN	NaN	NaN	NaN	NaN	Filtered	Filtered	NaN	NaN	NaN	Filtered	Filtered	Filtered	Filtered	Filtered
D3Z1M1;E9QKR0;P62880	Guanine nucleotide-binding protein G(I)/G(S)/G(T) subunit beta-2 (Fragment);Guanine nucleotide-binding protein G(I)/G(S)/G(T) subunit beta-2;Guanine nucleotide-binding protein G(I)/G(S)/G(T) subunit beta-2	D3Z1M1;E9QKR0;P62880	D3Z1M1_MOUSE;E9QKR0_MOUSE;GBB2_MOUSE	1.49729e-05		NaN	NaN	NaN	NaN	NaN	NaN	NaN	NaN	NaN	NaN	NaN	NaN	NaN	NaN	NaN	NaN	NaN	NaN	NaN	NaN	NaN	NaN	NaN	NaN	NaN	NaN	NaN	NaN	NaN	NaN	NaN	NaN	NaN	NaN	NaN	NaN	NaN	NaN	NaN	NaN	NaN	NaN	NaN	NaN
D3Z2B3;D3Z7X0;Q8K370	Acyl-Coenzyme A dehydrogenase family, member 12;Acyl-Coenzyme A dehydrogenase family, member 12;Acyl-CoA dehydrogenase family member 10	D3Z2B3;D3Z7X0;Q8K370	D3Z2B3_MOUSE;D3Z7X0_MOUSE;ACD10_MOUSE	0.00133723		Filtered	Filtered	Filtered	Filtered	Filtered	Filtered	Filtered	Filtered	Filtered	Filtered	Filtered	Filtered	4842.89	Filtered	Filtered	Filtered	Filtered	Filtered	10091.5	Filtered	Filtered	Filtered	14453.7	Filtered	Filtered	Filtered	Filtered	Filtered	Filtered	Filtered	Filtered	Filtered	Filtered	Filtered	Filtered	Filtered	Filtered	Filtered	Filtered	Filtered	Filtered	Filtered	Filtered	Filtered
D3Z3L7;D3Z4D7;F8WJ99;Q9QZJ6	Microfibrillar-associated protein 5 (Fragment);Microfibrillar-associated protein 5;Microfibrillar-associated protein 5;Microfibrillar-associated protein 5	D3Z3L7;D3Z4D7;F8WJ99;Q9QZJ6	D3Z3L7_MOUSE;D3Z4D7_MOUSE;F8WJ99_MOUSE;MFAP5_MOUSE	3.78619e-06		19669.4	11157.9	NaN	11531.4	18080.2	27246.8	26652.2	24652.8	13138.8	17792.4	21967.5	13302.2	14423.3	6530.78	10876.8	NaN	4212.62	NaN	24946.9	3451.11	19460.1	6744.16	5123.3	31453.2	21322.3	NaN	NaN	40930.7	NaN	24008	NaN	27050.6	NaN	4799.46	12874.9	48676.2	30570.2	30427.3	5537.53	NaN	9751.81	14068.9	6455.56	NaN
D3Z3S1;Q9WUQ2	Prolactin regulatory element binding, isoform CRA_b;Prolactin regulatory element-binding protein	D3Z3S1;Q9WUQ2	D3Z3S1_MOUSE;PREB_MOUSE	0.00022891		6583.6	6066.31	13879.5	15438.9	5851.94	7184.25	8162.74	9027.29	10454.7	5928.83	10350	8204.42	8719.27	4296.71	3542.64	4244.32	Filtered	4186.8	8202.65	4476.58	12494.1	6445.5	3356.95	10808.8	8192.67	3067.98	5945.57	14005.5	10009.6	12839.9	5076.38	10872.9	4331.75	2877.22	5818.85	4107.49	7046.57	12906.2	4334.06	3603.73	4989.92	5841.53	Filtered	Filtered
D3Z4C9;Q9CQY6	Ubiquinol-cytochrome-c reductase complex assembly factor 2	D3Z4C9;Q9CQY6	D3Z4C9_MOUSE;UQCC2_MOUSE	0.00457428		Filtered	Filtered	Filtered	Filtered	Filtered	13690.8	Filtered	8067.58	10153.1	Filtered	14916	8690.49	Filtered	Filtered	6157.65	Filtered	Filtered	Filtered	Filtered	Filtered	Filtered	Filtered	Filtered	Filtered	Filtered	10961.6	8368.25	Filtered	13377.8	14687.7	16718.5	Filtered	6431.58	5726.26	Filtered	Filtered	Filtered	13714.5	Filtered	Filtered	Filtered	6167.89	9134.87	2131.96
D3Z5M7;Q3UQ28	Peroxidasin homolog	D3Z5M7;Q3UQ28	D3Z5M7_MOUSE;PXDN_MOUSE	0.00174174		85420.3	12027	158632	171904	Filtered	Filtered	Filtered	Filtered	Filtered	Filtered	Filtered	77694	Filtered	Filtered	Filtered	82481.9	100097	107442	135273	Filtered	Filtered	69430.2	132621	94409.7	53005.1	62886.9	172692	110413	287371	Filtered	77702.6	Filtered	160342	155570	16372.5	150585	230557	77296	197867	203032	161352	127802	233050	43289.1
D3Z7C0;Q9Z2Q5	39S ribosomal protein L40, mitochondrial;39S ribosomal protein L40, mitochondrial	D3Z7C0;Q9Z2Q5	D3Z7C0_MOUSE;RM40_MOUSE	0.00548314		6336.74	3920.15	Filtered	12463.4	7257.03	10229.9	7424.73	9869.06	5310.53	Filtered	13207.6	Filtered	7064.55	Filtered	4948.63	3921.55	Filtered	Filtered	Filtered	Filtered	Filtered	3256.23	4032.98	4108.95	7536.32	3046.2	Filtered	Filtered	4526.15	16047.3	Filtered	16839	Filtered	Filtered	3455.81	Filtered	6133.38	Filtered	Filtered	Filtered	Filtered	3804.53	Filtered	Filtered
D3Z7H8	Cartilage intermediate layer protein 2	D3Z7H8	CILP2_MOUSE	0.000402246		Filtered	Filtered	Filtered	Filtered	17000.4	24567	14100.4	Filtered	Filtered	Filtered	Filtered	8876.41	Filtered	Filtered	Filtered	13869	Filtered	Filtered	Filtered	Filtered	41668.7	Filtered	Filtered	24051.1	22550.1	Filtered	Filtered	Filtered	27239.1	26798.6	Filtered	Filtered	Filtered	Filtered	Filtered	Filtered	12300.1	Filtered	Filtered	Filtered	Filtered	Filtered	Filtered	Filtered
D3Z7V3;F6UV57;F6YCM8;F8WIH0;H7BX64;Q3URD3	Sarcolemmal membrane-associated protein;Sarcolemmal membrane-associated protein (Fragment);Sarcolemmal membrane-associated protein (Fragment);Sarcolemmal membrane-associated protein (Fragment);Sarcolemmal membrane-associated protein;Sarcolemmal membrane-associated protein	D3Z7V3;F6UV57;F6YCM8;F8WIH0;H7BX64;Q3URD3	D3Z7V3_MOUSE;F6UV57_MOUSE;F6YCM8_MOUSE;F8WIH0_MOUSE;H7BX64_MOUSE;SLMAP_MOUSE	1.03596e-05		28949.7	53179.6	18126.8	44221	62468.5	67083.8	57865.1	60556.1	52894.8	52106.5	83163.2	36459.8	46984.6	Filtered	27074	Filtered	14918.3	Filtered	36128.3	Filtered	63485	16324.2	Filtered	38022.3	64375.8	13371.6	Filtered	75318.4	Filtered	79231.9	15324.9	74649.3	Filtered	11521.2	50217.4	13497.6	36827.3	76051.2	27760.9	10559.2	7924.6	36196.3	Filtered	Filtered
D6RCZ6;D6RJ50;Q5XJY4	Presenilins-associated rhomboid-like protein, mitochondrial;Presenilins-associated rhomboid-like protein, mitochondrial;Presenilins-associated rhomboid-like protein, mitochondrial	D6RCZ6;D6RJ50;Q5XJY4	D6RCZ6_MOUSE;D6RJ50_MOUSE;PARL_MOUSE	0.00335586		Filtered	Filtered	Filtered	Filtered	Filtered	Filtered	Filtered	Filtered	3065.9	Filtered	1848.5	Filtered	Filtered	Filtered	Filtered	Filtered	Filtered	Filtered	Filtered	Filtered	Filtered	Filtered	Filtered	Filtered	Filtered	Filtered	5132.89	Filtered	Filtered	Filtered	Filtered	Filtered	Filtered	Filtered	Filtered	Filtered	Filtered	Filtered	Filtered	Filtered	Filtered	Filtered	Filtered	Filtered
D6REH1;P42925;Q5D073	Peroxisomal membrane protein 2;Peroxisomal membrane protein 2;Peroxisomal membrane protein 2, isoform CRA_a	D6REH1;P42925;Q5D073	D6REH1_MOUSE;PXMP2_MOUSE;Q5D073_MOUSE	0.00424766		Filtered	17024.6	Filtered	Filtered	Filtered	20775.5	18401.8	26405.1	14743.3	12582.1	46634.9	13175	24374.7	Filtered	10452.8	Filtered	4754.97	Filtered	15431.9	Filtered	11557.8	Filtered	Filtered	Filtered	18767.3	Filtered	Filtered	25994.3	19606.8	26917.9	Filtered	23505.9	Filtered	Filtered	12886.2	Filtered	18745	18449.8	Filtered	Filtered	Filtered	12199.9	Filtered	Filtered
D6RFB1;Q9D8C4	Interferon-induced 35 kDa protein homolog	D6RFB1;Q9D8C4	D6RFB1_MOUSE;IN35_MOUSE	0.0024672		47130.9	Filtered	110301	80931.9	43987.8	56129.6	Filtered	37954.8	121867	61580.2	68662.9	Filtered	37669.8	47713.5	39526.8	48267.9	Filtered	36085	16678	66599.6	70419.9	62679.9	78582.6	Filtered	71469	44983.5	36810.2	Filtered	37573.7	136073	Filtered	94263.1	55605.5	35201.7	150494	68680	91585.3	65805.5	37513.9	40760.7	86444	Filtered	68591.5	16000.8
D9J2Z9;D9J300;D9J301;D9J302;Q8CI51	ENH isoform 1b;ENH isoform 1c;ENH isoform 1d;ENH isoform 1e;PDZ and LIM domain protein 5	D9J2Z9;D9J300;D9J301;D9J302;Q8CI51	D9J2Z9_MOUSE;D9J300_MOUSE;D9J301_MOUSE;D9J302_MOUSE;PDLI5_MOUSE	2.144e-06		NaN	NaN	NaN	NaN	NaN	NaN	NaN	NaN	NaN	NaN	NaN	NaN	NaN	NaN	NaN	NaN	NaN	NaN	NaN	NaN	NaN	NaN	NaN	NaN	NaN	NaN	NaN	NaN	NaN	NaN	NaN	NaN	NaN	NaN	NaN	NaN	NaN	NaN	NaN	NaN	NaN	NaN	NaN	NaN
D9J303;E9Q8P5;F8WJI6;Q9CRA2	ENH isoform 3a;PDZ and LIM domain protein 5;PDZ and LIM domain protein 5;PDZ and LIM domain protein 5	D9J303;E9Q8P5;F8WJI6;Q9CRA2	D9J303_MOUSE;E9Q8P5_MOUSE;F8WJI6_MOUSE;Q9CRA2_MOUSE	8.60982e-06		47898.6	40793.8	66895.6	112503	43367.4	67511	63817.8	53634.1	82986.4	65179.2	79329.1	39627.6	47556.8	26976.6	36055.3	28900.8	16570.2	29860	49965.4	37564.1	69145	43749	44590.2	30281.4	103938	37107.4	46156.8	63321.5	53003.7	95572.2	52472.2	168185	26308.1	34681	55141.3	46822.4	66513	63317	22608.4	43075.1	46782.5	47057.8	35462.6	7658.96
E0CXN5;P13707	Glycerol-3-phosphate dehydrogenase [NAD(+)];Glycerol-3-phosphate dehydrogenase [NAD(+)], cytoplasmic	E0CXN5;P13707	E0CXN5_MOUSE;GPDA_MOUSE	0.00255394		Filtered	Filtered	13365	Filtered	Filtered	Filtered	Filtered	Filtered	Filtered	Filtered	Filtered	Filtered	Filtered	7785.75	Filtered	Filtered	6309.88	Filtered	Filtered	Filtered	Filtered	3721.9	11835.3	Filtered	Filtered	2857.34	5718.83	Filtered	3996.16	Filtered	Filtered	Filtered	3219.26	5754.97	Filtered	Filtered	Filtered	Filtered	4961.54	6206.9	8344.06	Filtered	4593.73	2183.86
E0CYV9	Uncharacterized protein C4orf54 homolog	E0CYV9	CD054_MOUSE	0.000321107		10851.3	6849.46	5737.44	8720.29	17202.6	17426	15187.3	3325.4	14476.6	15516.1	26134.4	8423.63	13954.4	3151.34	11121.4	Filtered	Filtered	Filtered	3120.6	Filtered	11593.3	6916.77	Filtered	4009.38	4705.25	Filtered	1733.4	3184.38	3881.95	25892.7	2154.34	15659.9	Filtered	1508.94	1660.76	989.529	8029.57	3175.61	Filtered	8290.48	2701.75	2392.67	Filtered	Filtered
E0CZE0;Q8VBW6	NEDD8-activating enzyme E1 regulatory subunit	E0CZE0;Q8VBW6	E0CZE0_MOUSE;ULA1_MOUSE	0.00233887		Filtered	Filtered	Filtered	Filtered	4553.61	Filtered	Filtered	Filtered	Filtered	Filtered	Filtered	Filtered	Filtered	Filtered	Filtered	Filtered	Filtered	Filtered	Filtered	Filtered	Filtered	Filtered	Filtered	Filtered	Filtered	Filtered	Filtered	Filtered	Filtered	Filtered	Filtered	Filtered	Filtered	Filtered	Filtered	Filtered	Filtered	Filtered	Filtered	Filtered	Filtered	Filtered	Filtered	Filtered
E9PUD2;Q8K1M6	Dynamin-1-like protein	E9PUD2;Q8K1M6	E9PUD2_MOUSE;DNM1L_MOUSE	0.000180496		12180.7	15025.1	5492.97	13661.1	7180.47	29464.4	31627.8	22335	24070.9	11312.2	29206.2	20140.8	19307.4	1746.08	17797.8	2732.33	4521.39	526.995	23845.4	1595.6	9760.13	19158	14272.6	19650.9	22968.7	18473.7	5045.59	36779.8	23014.4	35350.6	20837.5	30108.6	8544.61	Filtered	4664.36	6634.16	21830.7	43317	25865.9	14554.2	2635.1	14912.2	17105.7	119.381
E9PUR2	Unconventional myosin-XVIIIa (Fragment)	E9PUR2	E9PUR2_MOUSE	0.00128069		Filtered	Filtered	Filtered	Filtered	Filtered	Filtered	9063.62	NaN	NaN	2481.06	9743.6	Filtered	NaN	Filtered	NaN	Filtered	Filtered	Filtered	NaN	Filtered	NaN	NaN	Filtered	NaN	NaN	NaN	Filtered	NaN	NaN	NaN	Filtered	NaN	Filtered	Filtered	NaN	Filtered	NaN	NaN	NaN	Filtered	Filtered	NaN	Filtered	Filtered
E9PV24	Fibrinogen alpha chain	E9PV24	FIBA_MOUSE	1.29375e-05		20310	7968.88	Filtered	Filtered	14740.2	24038.7	18932.5	21578.8	12395.6	14883.8	23861.5	9777.94	19001	Filtered	9624.48	Filtered	Filtered	Filtered	11032.7	Filtered	12952.2	2935	Filtered	8405.45	31476	8166.6	Filtered	22875.4	5719.63	17896	5224.38	24102.5	5785.01	Filtered	8188.53	Filtered	16786.9	32396.8	Filtered	Filtered	Filtered	16117.4	Filtered	Filtered
E9PWK1;Q9D379	Epoxide hydrolase;Epoxide hydrolase 1	E9PWK1;Q9D379	E9PWK1_MOUSE;HYEP_MOUSE	1.77382e-06		151391	148309	Filtered	Filtered	598283	194481	580473	623136	60406.6	277908	1.58853e+06	91913	679258	Filtered	82037.3	Filtered	Filtered	Filtered	139460	Filtered	197191	Filtered	Filtered	156548	872353	Filtered	Filtered	489519	22885.8	282268	Filtered	620916	Filtered	Filtered	476915	Filtered	171991	667627	Filtered	Filtered	Filtered	101643	Filtered	Filtered
E9PWQ3	Collagen, type VI, alpha 3	E9PWQ3	E9PWQ3_MOUSE	1.80126e-06		NaN	NaN	NaN	NaN	NaN	NaN	NaN	NaN	NaN	NaN	NaN	NaN	NaN	NaN	NaN	NaN	NaN	NaN	NaN	NaN	NaN	NaN	NaN	NaN	NaN	NaN	NaN	NaN	NaN	NaN	NaN	NaN	NaN	NaN	NaN	NaN	NaN	NaN	NaN	NaN	NaN	NaN	NaN	NaN
E9PWZ3	Ribosomal protein L3-like	E9PWZ3	E9PWZ3_MOUSE	0.000190565		Filtered	NaN	4947.03	6575.05	2722.44	9670.32	4477.44	NaN	3924.31	4446.17	8274.39	3785.64	Filtered	NaN	4361.91	Filtered	NaN	NaN	NaN	NaN	NaN	NaN	NaN	NaN	NaN	NaN	NaN	NaN	NaN	10033.5	NaN	7072.18	NaN	NaN	NaN	NaN	NaN	NaN	NaN	NaN	NaN	NaN	NaN	NaN
E9PX70;Q60847	Collagen alpha-1(XII) chain	E9PX70;Q60847	E9PX70_MOUSE;COCA1_MOUSE	1.90213e-05		13655.8	11762.7	Filtered	Filtered	4843.19	19754.9	12636.9	16503.1	Filtered	Filtered	Filtered	12080.9	13533.8	Filtered	Filtered	7760.22	Filtered	Filtered	13907.2	Filtered	96231.3	Filtered	Filtered	23642.1	14606.2	Filtered	Filtered	30154.8	12484	22674.4	Filtered	Filtered	Filtered	Filtered	Filtered	Filtered	6385.89	16312.9	Filtered	Filtered	Filtered	20115.5	Filtered	Filtered
E9PXB9;Q9CQ85;Z4YN86	Mitochondrial import inner membrane translocase subunit Tim22;Mitochondrial import inner membrane translocase subunit Tim22;Mitochondrial import inner membrane translocase subunit Tim22 (Fragment)	E9PXB9;Q9CQ85;Z4YN86	E9PXB9_MOUSE;TIM22_MOUSE;Z4YN86_MOUSE	0.00441458		7383.34	5991.37	Filtered	13231.1	9390.26	15351.5	10662.8	8797.76	11035.3	Filtered	15497.5	6048.05	6692.42	Filtered	7099.62	Filtered	2792.97	Filtered	7985.21	Filtered	Filtered	7799.11	Filtered	7313.39	9348.44	5891.03	Filtered	9774.46	Filtered	17192.7	Filtered	13385.8	Filtered	5056.66	Filtered	7303.26	7875.32	8606.34	7449.71	Filtered	Filtered	4794.52	Filtered	Filtered
E9PYB0;F7CVJ5;F7DBB3	AHNAK nucleoprotein 2 (Fragment)	E9PYB0;F7CVJ5;F7DBB3	E9PYB0_MOUSE;F7CVJ5_MOUSE;F7DBB3_MOUSE	0.000142146		Filtered	Filtered	Filtered	Filtered	Filtered	Filtered	Filtered	Filtered	Filtered	1257.99	Filtered	Filtered	Filtered	Filtered	Filtered	Filtered	Filtered	Filtered	Filtered	Filtered	14709.7	Filtered	Filtered	Filtered	Filtered	Filtered	Filtered	Filtered	Filtered	Filtered	Filtered	Filtered	Filtered	Filtered	Filtered	Filtered	Filtered	Filtered	Filtered	Filtered	Filtered	Filtered	Filtered	Filtered
E9PYJ9	LIM domain-binding protein 3	E9PYJ9	E9PYJ9_MOUSE	2.1679e-06		228832	153823	214353	394243	257799	249026	286098	154191	180805	293922	329452	154237	181629	104726	194899	88868.5	87674.1	75766.4	133743	108529	202948	159460	227429	146656	420946	169870	166527	115488	150394	382937	210646	579017	91816.9	157246	156181	193465	317662	177292	119919	117195	182722	126301	89964.1	50013.5
E9PYL9;E9PZB3;Q9CXW4	Uncharacterized protein;Uncharacterized protein;60S ribosomal protein L11	E9PYL9;E9PZB3;Q9CXW4	E9PYL9_MOUSE;E9PZB3_MOUSE;RL11_MOUSE	3.54088e-05		31277.3	26885.8	32143.8	52428.6	34871.2	45763.1	32109.8	24263.3	28944.5	24808.9	29313	21802.8	28705	13162.5	15957.5	10833.2	19541.6	11760.2	32370.8	13273	27885.7	13623.3	22439.5	39152.9	59857	25523.8	17467.9	33112.1	16365.8	40936.7	19650.5	43132.7	13269.9	15226.8	22700.1	19110.5	23638.5	28968.6	34287.2	22081.7	14116.7	15412.8	14747.8	5371.4
E9PZ16	Basement membrane-specific heparan sulfate proteoglycan core protein	E9PZ16	E9PZ16_MOUSE	3.49009e-06		7343.42	7873.52	17044.6	24518.5	10024.7	29244.3	17904.6	19710.2	21174.1	15194.6	23324.6	13647.8	13104.4	9128.86	10825.8	5519.43	11376.8	4731.28	13700.2	5390.37	25586.2	14632.6	9902.75	12550.4	25394.6	9704.65	11808.3	24718	12005.2	29960.4	11620.6	15348.8	NaN	7686.91	8439.29	12019.4	12554.9	35404.4	15424.8	7062.04	6112.42	14818	6509.97	NaN
E9PZF0	Nucleoside diphosphate kinase	E9PZF0	E9PZF0_MOUSE	0.000458606		NaN	NaN	Filtered	NaN	NaN	NaN	NaN	NaN	NaN	NaN	NaN	NaN	NaN	Filtered	NaN	Filtered	Filtered	NaN	NaN	Filtered	NaN	NaN	Filtered	NaN	NaN	NaN	NaN	NaN	NaN	NaN	NaN	NaN	NaN	NaN	NaN	NaN	NaN	NaN	NaN	Filtered	Filtered	NaN	Filtered	Filtered
E9PZQ0;K3W4M2	Ryanodine receptor 1	E9PZQ0;K3W4M2	RYR1_MOUSE;K3W4M2_MOUSE	1.87272e-06		10672.9	6725.5	21326.6	14362.6	24296.3	19233.9	NaN	19360.3	12076.3	NaN	19676.5	11744.9	NaN	9637.65	4809.04	9288.31	16959.4	16584	13814.1	18165.5	21481.8	7568.85	8260.75	33767.6	16449.2	8147.72	15559	19553.2	37552.9	27034.4	45006.1	NaN	18737.9	34099.2	46174.3	17276.9	19328.3	26828.9	12471.1	22116.1	26224.5	10482	23176.3	NaN
E9Q035	Uncharacterized protein	E9Q035	E9Q035_MOUSE	0.000565576		NaN	NaN	NaN	NaN	NaN	NaN	NaN	NaN	NaN	NaN	NaN	NaN	NaN	NaN	NaN	NaN	NaN	NaN	NaN	NaN	NaN	NaN	NaN	NaN	NaN	NaN	NaN	NaN	NaN	NaN	Filtered	NaN	NaN	NaN	NaN	NaN	NaN	NaN	NaN	NaN	NaN	NaN	NaN	NaN
E9Q133;P80318	T-complex protein 1 subunit gamma	E9Q133;P80318	E9Q133_MOUSE;TCPG_MOUSE	0.000775974		NaN	2100.67	Filtered	Filtered	1932.47	8950.78	7721.59	5532.52	4653.2	6622.56	6033.25	NaN	4211.86	Filtered	3186.83	Filtered	Filtered	Filtered	NaN	Filtered	4315.01	1859.32	Filtered	NaN	4429.72	Filtered	Filtered	3532.26	Filtered	4508.95	Filtered	5868.99	NaN	Filtered	2081.24	Filtered	1774.44	5537.8	Filtered	Filtered	Filtered	2394.81	Filtered	NaN
E9Q1V3;O35435	Dihydroorotate dehydrogenase (quinone), mitochondrial;Dihydroorotate dehydrogenase (quinone), mitochondrial	E9Q1V3;O35435	E9Q1V3_MOUSE;PYRD_MOUSE	0.00378136		NaN	NaN	Filtered	NaN	NaN	NaN	NaN	NaN	NaN	NaN	NaN	NaN	NaN	Filtered	NaN	Filtered	Filtered	Filtered	NaN	Filtered	Filtered	NaN	Filtered	NaN	NaN	NaN	NaN	NaN	17249.6	NaN	NaN	Filtered	Filtered	NaN	Filtered	Filtered	Filtered	NaN	Filtered	Filtered	Filtered	Filtered	Filtered	Filtered
E9Q1W3	Nebulin	E9Q1W3	E9Q1W3_MOUSE	1.77382e-06		32184.9	40525.5	NaN	111526	69360.9	77806.1	56343.5	55910.4	44158.4	81487.8	50181.3	18242.8	58854.2	NaN	41099.2	NaN	NaN	NaN	24005	NaN	63554.5	42810.9	NaN	23739	123211	26361.6	NaN	NaN	27646	109878	27151.8	73437.2	NaN	NaN	63496.4	73623.7	30417.1	73858.4	28151	NaN	NaN	38651.1	NaN	NaN
E9Q284;Q5SU73	Coilin	E9Q284;Q5SU73	E9Q284_MOUSE;COIL_MOUSE	2.33503e-05		3152.57	5793.82	Filtered	Filtered	Filtered	Filtered	Filtered	Filtered	Filtered	2646.81	Filtered	Filtered	Filtered	Filtered	Filtered	Filtered	Filtered	Filtered	Filtered	Filtered	Filtered	Filtered	Filtered	Filtered	Filtered	Filtered	Filtered	Filtered	Filtered	Filtered	Filtered	Filtered	Filtered	Filtered	Filtered	74709.8	Filtered	Filtered	Filtered	78905.6	Filtered	Filtered	Filtered	Filtered
E9Q309	Centrosome-associated protein 350	E9Q309	CE350_MOUSE	0.000155855		10583.4	Filtered	40816.7	33104.2	Filtered	14680.4	Filtered	5823.8	15292.3	9327.85	Filtered	15696.7	13825.1	41120.1	15815.2	34748.7	33656.3	41707	11516.6	35915.6	Filtered	27616.5	59563.1	15290.6	9037.02	36903.3	45993.2	17186.2	62996	23172.1	36723.2	Filtered	42623.6	35833.8	Filtered	83619.8	18771.2	Filtered	26648.5	97912.9	32151	8578.64	24951	13088.9
E9Q3M9	RIKEN cDNA 2010300C02 gene	E9Q3M9	E9Q3M9_MOUSE	0.000227728		9685.54	6665.83	18381.7	17087.5	10664.2	7133.77	7779.68	8094.08	9183.68	7581.8	11403.5	6615.97	11524.4	6081.18	5751.01	7020.35	8318.78	9021.4	9702.78	13534.7	7744.24	12642.6	14891.1	12075.2	19035.1	10870.1	17062	16841.1	21737.3	22337	14937.5	16128.7	10119.7	15358.7	15535.2	23496.4	16329.9	11771	11783.3	19738.1	9491.95	11742	11481.7	3214.03
E9Q3T0	Uncharacterized protein	E9Q3T0	E9Q3T0_MOUSE	5.64346e-05		2893.04	6231.78	11383.6	16096.1	6786.65	22607.2	10565.3	13844	21218.5	8762.59	21944.7	6725.67	13060.1	5151.39	4731.55	4397.62	6483.98	1938.51	9903.61	4360.72	25266.3	6725.19	6126.52	5321.8	19128.7	5766.03	7869.87	14558	5612.5	34658.6	8987.84	20523.9	Filtered	4799.33	Filtered	9992.45	5405.93	14447.5	8609.19	5323.21	8581.67	8306.09	Filtered	Filtered
E9Q3X0;Q9EQK5	Major vault protein	E9Q3X0;Q9EQK5	E9Q3X0_MOUSE;MVP_MOUSE	1.64561e-05		22606.1	Filtered	Filtered	19273	55562.9	Filtered	62646	50395.6	43865.3	55688.1	84733.1	Filtered	39862.4	Filtered	Filtered	6121.1	3992.18	2940.96	Filtered	Filtered	57916	10693.8	9714.61	26682.6	71994.4	Filtered	Filtered	58355.7	11919.2	54408.3	10466.3	65323	2741.69	3879.35	53232.1	10038.9	30393.8	55824.4	Filtered	8652.37	Filtered	Filtered	5011.44	Filtered
E9Q456	Tropomyosin alpha-1 chain	E9Q456	E9Q456_MOUSE	1.77382e-06		NaN	NaN	NaN	NaN	NaN	NaN	NaN	NaN	NaN	NaN	NaN	NaN	NaN	NaN	NaN	NaN	NaN	NaN	NaN	NaN	NaN	NaN	NaN	NaN	NaN	NaN	NaN	NaN	NaN	NaN	NaN	NaN	NaN	NaN	NaN	NaN	NaN	NaN	NaN	NaN	NaN	NaN	NaN	NaN
E9Q4F9;Q9QWW1	Homer protein homolog 2	E9Q4F9;Q9QWW1	E9Q4F9_MOUSE;HOME2_MOUSE	0.00375051		4041.54	Filtered	Filtered	Filtered	5114.54	NaN	12066.8	Filtered	3986.18	4588.02	9355.24	NaN	Filtered	Filtered	NaN	Filtered	Filtered	Filtered	Filtered	Filtered	NaN	Filtered	Filtered	4275.88	Filtered	Filtered	Filtered	Filtered	Filtered	Filtered	Filtered	8686.76	Filtered	Filtered	NaN	Filtered	NaN	Filtered	Filtered	Filtered	Filtered	Filtered	Filtered	Filtered
E9Q4K0;Q8BL65	Actin-binding LIM protein 2	E9Q4K0;Q8BL65	E9Q4K0_MOUSE;ABLM2_MOUSE	0.00406316		Filtered	NaN	Filtered	Filtered	NaN	Filtered	NaN	NaN	NaN	Filtered	NaN	NaN	NaN	Filtered	NaN	Filtered	Filtered	Filtered	NaN	Filtered	NaN	NaN	Filtered	NaN	NaN	Filtered	Filtered	NaN	Filtered	NaN	Filtered	NaN	Filtered	Filtered	NaN	Filtered	NaN	NaN	Filtered	NaN	Filtered	NaN	NaN	Filtered
E9Q4Q8;E9Q6U4;E9Q8R1;Q3UWL8;Q6P0X1	Prefoldin 4 (Fragment);Prefoldin subunit 4;Prefoldin 4 (Fragment);Prefoldin subunit 4;Prefoldin 4	E9Q4Q8;E9Q6U4;E9Q8R1;Q3UWL8;Q6P0X1	E9Q4Q8_MOUSE;E9Q6U4_MOUSE;E9Q8R1_MOUSE;Q3UWL8_MOUSE;Q6P0X1_MOUSE	0.000497212		20737.9	Filtered	Filtered	101876	Filtered	Filtered	Filtered	11941.7	39389.8	Filtered	Filtered	25108.1	22553.8	Filtered	Filtered	Filtered	Filtered	Filtered	35627.4	Filtered	78755.5	52356.4	Filtered	202190	13723.7	170878	Filtered	Filtered	74200	Filtered	149792	Filtered	Filtered	Filtered	Filtered	28124.1	40215.2	Filtered	49393.2	Filtered	Filtered	23796	Filtered	11161.2
E9Q4Z2	Acetyl-CoA carboxylase 2	E9Q4Z2	ACACB_MOUSE	0.000414841		11385.4	13464	NaN	42507	10996.6	27725.7	24296.9	13658.6	26283.4	21537.7	30132.7	14839.1	13080.4	Filtered	15995.4	Filtered	Filtered	NaN	11601.6	Filtered	13295.7	13931.8	NaN	10384.2	19134	12488.6	15761.3	21631.6	9903.23	22199.3	14537.3	18357.2	3978.25	Filtered	2890.46	14156.3	13793.6	20370.3	11236.5	Filtered	15988.1	7817.5	NaN	Filtered
E9Q557	Desmoplakin	E9Q557	DESP_MOUSE	1.58116e-05		9021.21	12776.5	Filtered	Filtered	12443.8	19520.8	29147.2	17840.4	15350.4	25724.4	35407.1	11100.5	22267.9	18328.9	16942.9	Filtered	17486.8	Filtered	10764	Filtered	14240.1	Filtered	Filtered	27319.1	38402.7	Filtered	Filtered	28201.1	37150.2	3562.93	NaN	33412	17770.5	Filtered	18100.4	Filtered	12362.5	15784	Filtered	Filtered	Filtered	18559.2	Filtered	Filtered
E9Q5B5;O08528	Hexokinase-2	E9Q5B5;O08528	E9Q5B5_MOUSE;HXK2_MOUSE	6.52832e-05		16013.7	19957.3	10071.2	33061.9	17599.4	45894.3	28900.5	27187.4	20693.4	34279	27953	21350.4	18942.3	7585.05	23284.9	Filtered	12898.4	5878.81	24211.2	Filtered	20566	19690	13768.6	29453.9	24778.8	11318.5	4529.87	30934	8598.6	39711.5	23471.6	34302.7	17392.9	3606.27	10172.1	10115.7	25738.3	36474.8	21307.6	9263.34	10115.5	20492.3	11220.6	Filtered
E9Q5I9;Q9WVJ2	26S proteasome non-ATPase regulatory subunit 13	E9Q5I9;Q9WVJ2	E9Q5I9_MOUSE;PSD13_MOUSE	0.00278635		NaN	11494.4	NaN	Filtered	17510.4	NaN	34791.5	21338.6	17016.8	27503.4	29357.8	11783.3	16075.5	NaN	14868.7	NaN	NaN	NaN	18890.4	NaN	19250.3	NaN	5000.67	22584.4	17222.5	Filtered	NaN	22669.8	Filtered	27813.4	8763.33	32303.4	Filtered	8364.66	13438.3	Filtered	19909.7	NaN	Filtered	NaN	NaN	9803.9	Filtered	NaN
E9Q616	AHNAK nucleoprotein (desmoyokin)	E9Q616	E9Q616_MOUSE	8.02221e-05		42014.6	16800.9	18546.1	45804.8	38854.4	63947.6	35892.4	28153.5	17426.1	49879.2	32108.6	41200.3	18300.1	57285	38581.5	Filtered	80166	43373.9	46608	80132.1	25612.7	53431	Filtered	18127.5	41092.5	24608.9	86348.2	48668.4	13321.9	23487.1	17579.3	33196.8	38087.8	41214.9	20531.6	99069.6	52224.4	44707.5	59890.2	91227.3	96915.7	43812.3	69763.2	22494.5
E9Q688;J3QPC8;O88346	Troponin T, slow skeletal muscle;Troponin T, slow skeletal muscle;Troponin T, slow skeletal muscle	E9Q688;J3QPC8;O88346	E9Q688_MOUSE;J3QPC8_MOUSE;TNNT1_MOUSE	1.77382e-06		342172	852055	NaN	NaN	1.79633e+06	826329	829282	958039	297484	1.22266e+06	1.58088e+06	610006	921512	NaN	233724	NaN	NaN	NaN	263909	NaN	1.13376e+06	NaN	NaN	388996	1.24988e+06	NaN	NaN	917592	NaN	848497	24893.3	1.64344e+06	NaN	12879.6	1.32899e+06	NaN	329984	1.16416e+06	NaN	NaN	NaN	276179	NaN	NaN
E9Q6A9;Q02248	Catenin beta-1	E9Q6A9;Q02248	E9Q6A9_MOUSE;CTNB1_MOUSE	3.07542e-06		NaN	NaN	NaN	NaN	NaN	NaN	NaN	NaN	NaN	NaN	NaN	NaN	NaN	Filtered	NaN	NaN	Filtered	NaN	NaN	NaN	NaN	NaN	NaN	Filtered	NaN	NaN	NaN	NaN	Filtered	NaN	NaN	NaN	Filtered	NaN	NaN	NaN	NaN	NaN	NaN	Filtered	NaN	NaN	NaN	NaN
E9Q6L4;Q60949	TBC1 domain family member 1	E9Q6L4;Q60949	E9Q6L4_MOUSE;TBCD1_MOUSE	0.00145533		Filtered	Filtered	Filtered	718.026	Filtered	Filtered	Filtered	Filtered	Filtered	Filtered	Filtered	Filtered	Filtered	Filtered	Filtered	Filtered	Filtered	Filtered	Filtered	Filtered	Filtered	Filtered	Filtered	Filtered	Filtered	Filtered	Filtered	Filtered	Filtered	Filtered	Filtered	Filtered	Filtered	Filtered	Filtered	Filtered	Filtered	Filtered	Filtered	Filtered	Filtered	Filtered	Filtered	Filtered
E9Q6M6;Q9D6M3	Mitochondrial glutamate carrier 1	E9Q6M6;Q9D6M3	E9Q6M6_MOUSE;GHC1_MOUSE	0.00304704		NaN	NaN	Filtered	NaN	NaN	NaN	NaN	NaN	NaN	NaN	NaN	NaN	5146.36	Filtered	NaN	Filtered	Filtered	Filtered	Filtered	Filtered	NaN	Filtered	Filtered	NaN	NaN	NaN	Filtered	Filtered	NaN	NaN	NaN	NaN	NaN	Filtered	NaN	Filtered	Filtered	Filtered	Filtered	Filtered	Filtered	Filtered	Filtered	Filtered
E9Q7B5;E9QPX8;F8VQE0;Q02789	Voltage-dependent L-type calcium channel subunit alpha;Voltage-dependent L-type calcium channel subunit alpha;Voltage-dependent L-type calcium channel subunit alpha;Voltage-dependent L-type calcium channel subunit alpha-1S	E9Q7B5;E9QPX8;F8VQE0;Q02789	E9Q7B5_MOUSE;E9QPX8_MOUSE;F8VQE0_MOUSE;CAC1S_MOUSE	8.67389e-06		NaN	NaN	9204.41	NaN	NaN	NaN	5808.34	NaN	4948.43	NaN	4173.07	NaN	NaN	15704.7	NaN	NaN	4231.22	4411.08	NaN	NaN	4194.3	7838.46	4827.92	NaN	NaN	NaN	8356.14	NaN	1967.39	NaN	NaN	NaN	NaN	NaN	NaN	9894.36	NaN	3729.04	8212.68	14163.5	12006.6	NaN	NaN	NaN
E9Q7Q3	Tropomyosin alpha-3 chain	E9Q7Q3	E9Q7Q3_MOUSE	1.77382e-06		NaN	NaN	NaN	NaN	Filtered	NaN	NaN	NaN	NaN	NaN	NaN	NaN	NaN	NaN	NaN	NaN	NaN	NaN	NaN	NaN	NaN	NaN	NaN	NaN	NaN	NaN	NaN	NaN	NaN	NaN	NaN	NaN	NaN	NaN	NaN	NaN	NaN	NaN	NaN	NaN	NaN	NaN	Filtered	NaN
E9Q800	MICOS complex subunit MIC60	E9Q800	E9Q800_MOUSE	2.2293e-06		NaN	NaN	NaN	NaN	NaN	NaN	NaN	NaN	NaN	NaN	NaN	NaN	NaN	NaN	NaN	NaN	NaN	NaN	NaN	NaN	NaN	NaN	NaN	NaN	NaN	NaN	NaN	NaN	NaN	NaN	NaN	NaN	NaN	NaN	NaN	NaN	NaN	NaN	NaN	NaN	NaN	NaN	NaN	NaN
E9Q8N1	Titin	E9Q8N1	E9Q8N1_MOUSE	1.93473e-05		NaN	NaN	NaN	NaN	NaN	NaN	NaN	NaN	NaN	NaN	NaN	NaN	NaN	NaN	NaN	NaN	NaN	NaN	NaN	NaN	NaN	NaN	NaN	NaN	NaN	NaN	NaN	NaN	NaN	NaN	NaN	NaN	NaN	NaN	NaN	NaN	NaN	NaN	NaN	NaN	NaN	NaN	NaN	NaN
E9Q933;Q8BK08	Transmembrane protein 11, mitochondrial;Transmembrane protein 11, mitochondrial	E9Q933;Q8BK08	E9Q933_MOUSE;TMM11_MOUSE	0.000681756		Filtered	27164.5	Filtered	Filtered	NaN	NaN	NaN	NaN	NaN	NaN	49967.7	30277.1	38027.3	13456.2	25850	16000.5	15798.5	10196.2	NaN	17940.6	42863.6	23799.1	15424.8	NaN	32893.6	26887.4	26424.8	62695.4	50931.9	NaN	37295.8	NaN	Filtered	15148.9	15725.1	31138.3	NaN	NaN	38263.9	13814.2	12787.6	26208.4	17539.8	Filtered
E9Q9C1;E9QK41;Q8K4G5	Actin-binding LIM protein 1	E9Q9C1;E9QK41;Q8K4G5	E9Q9C1_MOUSE;E9QK41_MOUSE;ABLM1_MOUSE	3.89011e-06		NaN	NaN	Filtered	Filtered	NaN	NaN	NaN	NaN	NaN	NaN	NaN	NaN	NaN	Filtered	NaN	Filtered	Filtered	Filtered	NaN	Filtered	NaN	Filtered	Filtered	NaN	NaN	Filtered	Filtered	NaN	Filtered	NaN	Filtered	NaN	Filtered	Filtered	NaN	Filtered	NaN	NaN	Filtered	Filtered	Filtered	NaN	Filtered	Filtered
E9Q9K5	Triadin	E9Q9K5	TRDN_MOUSE	6.31895e-06		6963.7	6692.3	16729.7	24799.8	5070.7	15179.6	8925.63	4765.18	10467.9	11845.6	Filtered	8662.91	10341.6	16222.8	7766.75	16463.1	14239.5	13022.3	6326.91	26314.5	8030.11	11320.3	27196.2	12077.5	13060.6	33155	37685.4	9112.27	11858.9	18444.3	28575.3	16671.7	14152.4	16797.9	6117.86	19183.1	8759.07	8621.29	22552.4	22357.9	21255.8	10131.6	25480	8075.16
E9Q9M0;Q6A078	Centrosomal protein of 290 kDa	E9Q9M0;Q6A078	E9Q9M0_MOUSE;CE290_MOUSE	0.000107417		Filtered	Filtered	72254.2	66279.6	Filtered	92757.6	Filtered	Filtered	Filtered	Filtered	Filtered	Filtered	Filtered	29253.3	Filtered	41806.2	25273.5	26223.7	Filtered	49444.5	Filtered	22992.6	35608.6	Filtered	196261	33464.1	25571.6	Filtered	32538	Filtered	Filtered	Filtered	39357.2	39631.4	Filtered	54000.7	40297.9	Filtered	23800	47965.1	51386.4	Filtered	55107	7457.69
E9QA62	Leiomodin-3	E9QA62	LMOD3_MOUSE	0.000880085		6448.73	7905.06	Filtered	Filtered	13706.5	9399.66	9963.56	9120.97	8102.74	7374.02	15905.4	5128.16	10151.4	Filtered	3528.84	Filtered	Filtered	Filtered	6225.38	Filtered	8579.19	5694.41	Filtered	6002.23	10130.4	Filtered	Filtered	11922.3	6229.75	11370.3	Filtered	10792.4	Filtered	Filtered	5709.6	Filtered	8018.74	13801.7	8028.49	6317.45	Filtered	6326.73	Filtered	Filtered
E9QJU4;Q8R4E4	Myozenin-3	E9QJU4;Q8R4E4	E9QJU4_MOUSE;MYOZ3_MOUSE	1.15285e-05		145793	132257	531313	428694	107119	195850	82697.6	83559.1	149645	95160.8	161047	182353	177627	254223	158242	284057	241449	226520	123855	284334	77154.8	161479	280896	107605	177720	165738	237635	156282	139016	169236	254913	105991	197972	180992	70013.4	276572	145924	94650.3	174863	313065	281126	126324	505882	113607
E9QJW0;Q91VS7	Microsomal glutathione S-transferase 1	E9QJW0;Q91VS7	E9QJW0_MOUSE;MGST1_MOUSE	7.73954e-06		NaN	NaN	NaN	NaN	NaN	Filtered	NaN	NaN	NaN	NaN	NaN	NaN	NaN	Filtered	NaN	NaN	NaN	NaN	NaN	Filtered	NaN	Filtered	NaN	NaN	NaN	NaN	NaN	NaN	NaN	NaN	NaN	NaN	NaN	Filtered	NaN	Filtered	NaN	NaN	NaN	Filtered	NaN	NaN	NaN	Filtered
E9QK82	Myelin protein P0	E9QK82	E9QK82_MOUSE	1.92649e-06		66734.2	36088.2	Filtered	NaN	NaN	52738.7	31205.4	264485	104635	28862.4	33845	28007.9	97979.2	NaN	8241.92	Filtered	22279.2	10791.7	51060.5	27342.6	63799.9	36889.3	NaN	84646	100657	28897.1	NaN	286411	9320.26	NaN	NaN	35387.8	3962.99	NaN	36592	102583	23231.5	42951.7	45584.4	17885.7	Filtered	29191.3	31203.5	10568.8
E9QLJ0	Cardiomyopathy-associated protein 5	E9QLJ0	E9QLJ0_MOUSE	4.33471e-05		NaN	3060.8	799.359	7169.07	10833.9	NaN	17087.7	2751.25	2652.48	17231.1	13029	1843.87	2941.01	NaN	10189.4	NaN	NaN	NaN	1824.73	NaN	6124.77	2659.28	NaN	1343.04	5638.08	NaN	NaN	3477.58	25627.1	NaN	16834.9	3418.6	NaN	673.892	5568.18	NaN	2706.39	NaN	NaN	NaN	NaN	16083.1	NaN	Filtered
E9QN70;P02469	Laminin subunit beta-1	E9QN70;P02469	E9QN70_MOUSE;LAMB1_MOUSE	6.69639e-05		10488.5	10561.5	21027.1	38975.6	14644.4	23646.5	25305.4	13234.4	17813	21674.3	31931.4	11985.2	13189.5	12059.7	13934.6	9720.94	15281.9	4545.32	16199.3	9297.87	12079.9	15368.4	11018.8	9515.44	22608.8	18500.5	22608	26401.9	20730.6	27206.8	20747.5	25954.1	10463.6	12846.1	11664.8	15899.3	15240.5	22584.8	17723.1	13098.9	16862	10711.2	14764	2667.23
E9QP46;Q6ZWQ0	Nesprin-2	E9QP46;Q6ZWQ0	E9QP46_MOUSE;SYNE2_MOUSE	4.17641e-05		56127.9	21135.9	85775.8	90861.5	49645.2	68470.2	Filtered	58325.2	62031.4	Filtered	48366.6	55798.1	Filtered	45165	38244.9	55801.4	79189.9	53945.6	54015.9	71812.7	Filtered	34476.5	62225.9	48207.1	Filtered	35180.7	107973	62196.4	72069.3	92559.9	53238	43937.1	63081.9	80782.2	10406.9	93301.9	51320.4	39056.8	116139	105586	52028.9	36279.1	39850.9	28090.1
E9QPD7;G5E8R3;Q05920	Pyruvate carboxylase;Pyruvate carboxylase;Pyruvate carboxylase, mitochondrial	E9QPD7;G5E8R3;Q05920	E9QPD7_MOUSE;G5E8R3_MOUSE;PYC_MOUSE	0.00949219		Filtered	Filtered	Filtered	Filtered	Filtered	8996.29	Filtered	3697.63	Filtered	Filtered	Filtered	3421.64	5659.13	6397.33	Filtered	2089.33	Filtered	Filtered	Filtered	Filtered	5139.75	Filtered	Filtered	Filtered	Filtered	Filtered	Filtered	5210.89	Filtered	6302.69	Filtered	Filtered	Filtered	9688.92	Filtered	Filtered	Filtered	Filtered	Filtered	Filtered	Filtered	8943.86	Filtered	Filtered
E9QPX3;Q9CXZ1	NADH dehydrogenase [ubiquinone] iron-sulfur protein 4, mitochondrial;NADH dehydrogenase [ubiquinone] iron-sulfur protein 4, mitochondrial	E9QPX3;Q9CXZ1	E9QPX3_MOUSE;NDUS4_MOUSE	2.1679e-06		163054	156465	136236	352906	149808	220578	137996	161497	236783	129265	221729	162471	157959	56537.1	113183	89857.2	80235.3	73288.6	234279	101145	157590	121187	98629	158596	217693	190132	129146	269542	304987	254658	255016	213158	94159.2	117773	135498	204158	269298	236397	240644	99383.6	80560.6	163598	101759	30729.7
E9QQ25	Striated muscle-specific serine/threonine-protein kinase	E9QQ25	E9QQ25_MOUSE	2.46279e-05		NaN	NaN	NaN	NaN	NaN	NaN	NaN	NaN	NaN	NaN	NaN	NaN	NaN	NaN	NaN	NaN	NaN	NaN	NaN	NaN	NaN	NaN	NaN	NaN	NaN	NaN	NaN	NaN	NaN	NaN	NaN	NaN	NaN	NaN	NaN	NaN	NaN	NaN	NaN	NaN	NaN	NaN	NaN	NaN
E9QQ57;O55103;Q6NVF7	Periaxin	E9QQ57;O55103;Q6NVF7	E9QQ57_MOUSE;PRAX_MOUSE;Q6NVF7_MOUSE	0.000778707		Filtered	Filtered	Filtered	NaN	Filtered	NaN	Filtered	NaN	4494.6	Filtered	NaN	NaN	NaN	Filtered	NaN	Filtered	Filtered	Filtered	2873.01	NaN	NaN	NaN	Filtered	NaN	NaN	NaN	Filtered	7177.09	NaN	NaN	NaN	Filtered	Filtered	Filtered	Filtered	NaN	NaN	Filtered	NaN	NaN	Filtered	NaN	NaN	Filtered
E9QQ93	Xin actin-binding repeat-containing protein 1	E9QQ93	E9QQ93_MOUSE	0.000228027		NaN	NaN	Filtered	NaN	NaN	NaN	NaN	NaN	NaN	NaN	NaN	NaN	NaN	Filtered	NaN	Filtered	Filtered	Filtered	NaN	Filtered	14349.9	NaN	NaN	NaN	NaN	Filtered	Filtered	NaN	Filtered	22919	Filtered	NaN	Filtered	Filtered	NaN	Filtered	NaN	NaN	Filtered	NaN	Filtered	NaN	Filtered	Filtered
E9QQ96	Obscurin	E9QQ96	E9QQ96_MOUSE	1.43771e-05		NaN	NaN	NaN	NaN	NaN	NaN	NaN	NaN	NaN	NaN	NaN	NaN	NaN	NaN	NaN	NaN	NaN	NaN	NaN	NaN	NaN	NaN	NaN	NaN	NaN	NaN	NaN	NaN	NaN	NaN	NaN	NaN	NaN	NaN	NaN	NaN	NaN	NaN	NaN	NaN	NaN	NaN	NaN	NaN
F2Z456;Q9DCN2	NADH-cytochrome b5 reductase;NADH-cytochrome b5 reductase 3	F2Z456;Q9DCN2	F2Z456_MOUSE;NB5R3_MOUSE	6.40668e-05		13964.5	NaN	NaN	NaN	NaN	NaN	NaN	NaN	13966.1	NaN	NaN	NaN	17171.8	NaN	NaN	NaN	NaN	NaN	9754.27	Filtered	NaN	NaN	NaN	NaN	NaN	NaN	NaN	NaN	NaN	17810.6	Filtered	8167.4	NaN	5126.09	7478.78	NaN	NaN	23900.9	6126.2	NaN	NaN	NaN	NaN	NaN
F6QYE1;O09161	Calsequestrin;Calsequestrin-2	F6QYE1;O09161	F6QYE1_MOUSE;CASQ2_MOUSE	0.000131106		45274.6	57875.9	Filtered	NaN	44322.6	29119	16523.2	37853	25004	17026.8	20942.7	20796.2	44696.7	Filtered	NaN	Filtered	Filtered	Filtered	30503.8	NaN	39546.3	NaN	Filtered	29185.7	67062.7	20256.3	NaN	76613.2	NaN	39369.3	NaN	30772.2	Filtered	Filtered	26227.5	14882.4	32706.7	46324.4	NaN	Filtered	Filtered	20520.4	Filtered	Filtered
F6RDH3	Nebulin (Fragment)	F6RDH3	F6RDH3_MOUSE	2.08386e-06		85492.3	79189.2	186822	214899	129975	152342	146805	110952	133734	137495	203390	106544	220175	100877	94580.3	83425.8	86843.1	88312.3	107190	122746	213330	91003.7	162066	179059	163034	89967.2	138660	176537	257966	220019	116496	194329	112515	126191	113177	124444	240754	156006	112342	140902	143746	104465	147789	41672.7
F6RER8;Q8R2G4	NAD(P)(+)--arginine ADP-ribosyltransferase (Fragment);Ecto-ADP-ribosyltransferase 3	F6RER8;Q8R2G4	F6RER8_MOUSE;NAR3_MOUSE	0.00132573		NaN	NaN	NaN	NaN	NaN	Filtered	NaN	Filtered	Filtered	Filtered	NaN	NaN	NaN	NaN	Filtered	8868.99	NaN	NaN	NaN	NaN	Filtered	6165.41	11540	Filtered	Filtered	NaN	9339.13	Filtered	7869.55	NaN	10096.6	NaN	Filtered	NaN	Filtered	NaN	NaN	Filtered	11290.5	9062.7	NaN	Filtered	NaN	3476.81
F6RPJ9;Q9JHR7	Insulin-degrading enzyme (Fragment);Insulin-degrading enzyme	F6RPJ9;Q9JHR7	F6RPJ9_MOUSE;IDE_MOUSE	5.55467e-05		Filtered	Filtered	Filtered	Filtered	Filtered	Filtered	Filtered	Filtered	Filtered	Filtered	Filtered	Filtered	Filtered	Filtered	Filtered	Filtered	Filtered	Filtered	Filtered	Filtered	Filtered	Filtered	Filtered	Filtered	36449.8	Filtered	Filtered	Filtered	Filtered	Filtered	Filtered	Filtered	Filtered	Filtered	Filtered	Filtered	Filtered	Filtered	Filtered	Filtered	Filtered	Filtered	Filtered	Filtered
F6RQN3	Sarcoplasmic/endoplasmic reticulum calcium ATPase 1 (Fragment)	F6RQN3	F6RQN3_MOUSE	9.85973e-06		63861.2	38938.2	Filtered	Filtered	23953.5	37435.1	31384.4	33874	64609.8	37401.2	52352.9	51461.2	45182.7	Filtered	28957.8	Filtered	Filtered	Filtered	104798	Filtered	32882.6	Filtered	Filtered	36134.5	59715	8881.08	14577.6	138273	27560.7	87043.2	10055.4	52199.8	7604.85	Filtered	53276	Filtered	79967.7	57724	7108.57	Filtered	Filtered	70798.6	Filtered	Filtered
F6RR81;G3UWY3;G3UZ73;G5E8P4;Q5NBX1	Protein cordon-bleu (Fragment);Protein cordon-bleu;Protein cordon-bleu;Protein cordon-bleu;Protein cordon-bleu	F6RR81;G3UWY3;G3UZ73;G5E8P4;Q5NBX1	F6RR81_MOUSE;G3UWY3_MOUSE;G3UZ73_MOUSE;G5E8P4_MOUSE;COBL_MOUSE	0.001777		16553.9	13533.4	Filtered	Filtered	19443.8	25291.2	23307.5	13472.8	19482.4	17204.1	33150.2	16530.4	30313.7	12063.8	13157.5	Filtered	17700.6	7847.1	20775.4	14880.1	18090.9	12864.7	18696.5	14105.8	27192.5	Filtered	10249.9	27011.1	13470.2	25072.3	17699	27796.3	Filtered	16532.8	6274.46	24414	19387.7	Filtered	8447.55	19740.4	Filtered	Filtered	Filtered	5377.1
F6RT34;F6RWW8;F6TYB7;F6VME3;F6ZIA4;F7A0B0;P04370	Myelin basic protein (Fragment);Myelin basic protein (Fragment);Myelin basic protein (Fragment);Myelin basic protein (Fragment);Myelin basic protein (Fragment);Myelin basic protein (Fragment);Myelin basic protein	F6RT34;F6RWW8;F6TYB7;F6VME3;F6ZIA4;F7A0B0;P04370	F6RT34_MOUSE;F6RWW8_MOUSE;F6TYB7_MOUSE;F6VME3_MOUSE;F6ZIA4_MOUSE;F7A0B0_MOUSE;MBP_MOUSE	0.00298939		26379.7	Filtered	Filtered	Filtered	8668.4	444941	Filtered	43545.1	118248	Filtered	116334	Filtered	78369.5	Filtered	Filtered	Filtered	Filtered	Filtered	173283	Filtered	86740.8	Filtered	Filtered	212248	Filtered	Filtered	Filtered	156947	Filtered	Filtered	Filtered	94424.5	Filtered	Filtered	Filtered	184071	Filtered	Filtered	Filtered	Filtered	Filtered	Filtered	Filtered	Filtered
F6SFF5;Q8K1Z0	Ubiquinone biosynthesis protein COQ9, mitochondrial (Fragment);Ubiquinone biosynthesis protein COQ9, mitochondrial	F6SFF5;Q8K1Z0	F6SFF5_MOUSE;COQ9_MOUSE	0.000230696		5126.77	3847.02	Filtered	7684.49	3619.07	7039.54	3665.09	7549.08	3615.5	5865.18	5819.88	7770.7	9096.78	Filtered	4224.01	Filtered	Filtered	Filtered	8658.6	Filtered	4134.16	4397.72	9788.43	5529.78	11839.2	8090.9	14972	6251.17	5592.85	9055.8	6533.48	8471.19	3900.98	Filtered	3140.96	55272.6	5790.09	4718.09	8782.22	Filtered	Filtered	7796.87	Filtered	Filtered
F6SVV1;P62082	40S ribosomal protein S7	F6SVV1;P62082	F6SVV1_MOUSE;RS7_MOUSE	2.60378e-05		15036.5	5410.55	85213.3	29840.2	Filtered	18046.9	6028.57	18178	11145.5	4801.2	11725.7	11588.4	17425.2	10215.3	4362.17	8219.13	3843.85	58340.6	16159.8	6261.68	25702.6	5316.92	5007.6	33154.7	28508.4	5048.21	8687.67	27122.6	59848.9	91893.9	33130.2	65590	2803.8	45990.2	38005.2	6865.54	21322.1	20057.2	7739.93	62371.9	6007.44	15047.9	16478.9	21665.6
F6ULR7	Myosin regulatory light chain 2, skeletal muscle isoform (Fragment)	F6ULR7	F6ULR7_MOUSE	8.67389e-06		36987.8	6576.32	75964.8	66600.1	20520.3	62567.4	15689.3	20676.6	39172.9	19759.8	24469.8	38854.7	18029.5	33383.8	21267.2	39298	48887.3	55657.2	60826.1	63137.5	25449	45436.3	46645.8	27102.5	35291	27818.1	62407.8	51571	101497	55067.1	46502.2	16669.3	64638.9	68462.3	15069	52413	83204.2	36822.9	72303.5	70705.8	58962.3	53659.1	78017	10211.5
F6VG99	LIM domain only 7 (Fragment)	F6VG99	F6VG99_MOUSE	0.00148053		NaN	Filtered	Filtered	Filtered	NaN	NaN	NaN	NaN	NaN	NaN	Filtered	2144.9	NaN	Filtered	NaN	Filtered	Filtered	Filtered	NaN	Filtered	NaN	Filtered	Filtered	NaN	NaN	Filtered	Filtered	NaN	Filtered	NaN	Filtered	Filtered	Filtered	Filtered	NaN	Filtered	3248.37	NaN	Filtered	Filtered	Filtered	NaN	Filtered	Filtered
F6W2Q5;H3BK65;P42567;Q5JC28	Epidermal growth factor receptor substrate 15;Epidermal growth factor receptor substrate 15;Epidermal growth factor receptor substrate 15;Epidermal growth factor receptor pathway substrate 15 isoform B	F6W2Q5;H3BK65;P42567;Q5JC28	F6W2Q5_MOUSE;H3BK65_MOUSE;EPS15_MOUSE;Q5JC28_MOUSE	0.000110258		35781.2	34160.9	89511	65185.9	50791.2	48608.4	Filtered	53787.6	30287.7	42705	60380	43621.5	48145	46238.6	29130.8	47206.1	51067.2	28034.7	50428.2	50046.4	48919.7	41643.2	45111.6	40296.3	47402.2	30090.1	57086.4	61661.9	66410.9	65648.4	37464	46963	47645.9	46590.9	32537.7	44261.5	49549	53633.8	51921.8	72224	41620.5	32946.7	57373.7	14871.6
F6X9B6	Nebulin (Fragment)	F6X9B6	F6X9B6_MOUSE	0.000335568		Filtered	Filtered	70485.7	Filtered	Filtered	Filtered	Filtered	Filtered	Filtered	Filtered	Filtered	Filtered	Filtered	26974.8	Filtered	14712.2	21520.2	21424	Filtered	26546.9	Filtered	18781.7	24599.1	Filtered	Filtered	6224.99	72034	Filtered	27457.3	Filtered	39792.5	Filtered	29726.7	29884.4	Filtered	Filtered	Filtered	Filtered	41563.3	60729.9	67351.9	Filtered	53192.5	7526.21
F6ZDS4;Q7M739	Nucleoprotein TPR;Nuclear pore complex-associated intranuclear coiled-coil protein TPR	F6ZDS4;Q7M739	TPR_MOUSE;Q7M739_MOUSE	7.09061e-06		103714	123452	292013	281184	170584	202299	179810	108315	125633	176018	156360	109572	146701	173196	135776	150396	139954	124808	100882	162353	132939	141464	292964	135987	180299	160512	177211	166133	197040	229236	212056	140025	153816	164747	158417	157155	127339	113714	116675	222627	189873	82300.3	135638	68444
F6ZFT1;F8WJ64;Q9CR21	Acyl carrier protein (Fragment);Acyl carrier protein (Fragment);Acyl carrier protein, mitochondrial	F6ZFT1;F8WJ64;Q9CR21	F6ZFT1_MOUSE;F8WJ64_MOUSE;ACPM_MOUSE	2.07916e-06		48872	33053.4	28352.2	81533.4	45500.7	24830.7	32940.1	41695.7	56183.2	23295.8	41165.7	45484.5	49703	9695.42	20675.3	28883.6	26442.7	23183.7	63960	27171.3	32538.2	32377.2	19236.4	47902.6	76743.2	49030.7	43040.5	84239.7	96697.4	71990.8	86062.5	50253.9	21508.9	33752	80177	94529.4	82898.3	70367.5	52313	46807.3	19427.8	60603.6	21656.1	6585.66
F7ARZ1;Q3TI14;Q8VE22	28S ribosomal protein S23, mitochondrial (Fragment);28S ribosomal protein S23, mitochondrial;28S ribosomal protein S23, mitochondrial	F7ARZ1;Q3TI14;Q8VE22	F7ARZ1_MOUSE;Q3TI14_MOUSE;RT23_MOUSE	0.00226766		852.767	NaN	NaN	NaN	Filtered	4116.47	NaN	Filtered	3413.22	2734.42	2861.72	NaN	2416.24	Filtered	2305.9	NaN	Filtered	NaN	NaN	Filtered	Filtered	NaN	Filtered	Filtered	3052.28	Filtered	NaN	NaN	NaN	NaN	Filtered	3571.55	NaN	NaN	Filtered	NaN	NaN	4032.76	NaN	Filtered	Filtered	NaN	Filtered	Filtered
F7C846;P47802	Metaxin-1	F7C846;P47802	F7C846_MOUSE;MTX1_MOUSE	9.82191e-05		NaN	NaN	Filtered	NaN	NaN	NaN	NaN	NaN	NaN	NaN	NaN	NaN	NaN	NaN	NaN	Filtered	Filtered	Filtered	NaN	Filtered	NaN	NaN	Filtered	NaN	NaN	NaN	Filtered	NaN	NaN	NaN	NaN	NaN	Filtered	Filtered	NaN	NaN	NaN	NaN	NaN	Filtered	Filtered	NaN	NaN	NaN
F8VPN4	Amylo-1,6-glucosidase, 4-alpha-glucanotransferase	F8VPN4	F8VPN4_MOUSE	9.8137e-06		NaN	NaN	NaN	NaN	NaN	NaN	NaN	NaN	NaN	NaN	NaN	NaN	NaN	NaN	NaN	NaN	NaN	NaN	NaN	NaN	NaN	NaN	NaN	NaN	NaN	NaN	NaN	NaN	NaN	NaN	NaN	NaN	NaN	NaN	NaN	NaN	NaN	NaN	NaN	NaN	NaN	NaN	NaN	NaN
F8VQJ3	Laminin subunit gamma-1	F8VQJ3	F8VQJ3_MOUSE	1.78754e-06		31025.5	28393.3	28384.7	41531	30477.9	72073.6	41957.1	37865	33199	67152	34074.9	24815.7	35186.8	18506.7	24481.6	18274.1	17279.4	15982.8	40512.9	36649.4	50907.1	24478.6	24737.4	37395.9	36058.7	26127.9	33933.4	63077.5	38418.6	35101.4	50043	40413.3	19404.1	21472.8	28860.6	25104.5	33742.1	42097.2	36244.3	20497.1	21782.6	24903.2	25384	12135
F8WIE5;Q69ZR2	E3 ubiquitin-protein ligase HECTD1	F8WIE5;Q69ZR2	F8WIE5_MOUSE;HECD1_MOUSE	0.00545433		Filtered	Filtered	Filtered	Filtered	Filtered	Filtered	Filtered	Filtered	Filtered	Filtered	Filtered	Filtered	Filtered	Filtered	Filtered	Filtered	Filtered	Filtered	Filtered	Filtered	Filtered	Filtered	Filtered	Filtered	Filtered	Filtered	Filtered	43431.9	Filtered	Filtered	Filtered	Filtered	17463.1	Filtered	Filtered	Filtered	20610.3	32100.9	Filtered	Filtered	33483.1	22780	40712.6	9409.17
F8WIS9	Calcium/calmodulin-dependent protein kinase type II subunit alpha	F8WIS9	F8WIS9_MOUSE	4.14387e-06		NaN	NaN	23414.7	13308.3	NaN	Filtered	Filtered	Filtered	NaN	Filtered	Filtered	1202.04	Filtered	12274.7	NaN	9214.31	9843.45	11863.9	NaN	17003.5	NaN	6271.58	11443.4	Filtered	NaN	NaN	16855.1	NaN	NaN	Filtered	NaN	Filtered	10889.2	9797.33	NaN	14455	NaN	NaN	10443.8	23723.4	20781.7	Filtered	24352.4	2230.37
F8WJ41;P62245	40S ribosomal protein S15a (Fragment);40S ribosomal protein S15a	F8WJ41;P62245	F8WJ41_MOUSE;RS15A_MOUSE	0.00263583		NaN	18967.8	Filtered	NaN	Filtered	Filtered	Filtered	Filtered	NaN	Filtered	Filtered	Filtered	26162.4	Filtered	Filtered	Filtered	Filtered	NaN	Filtered	Filtered	NaN	NaN	Filtered	NaN	37666.5	Filtered	Filtered	Filtered	Filtered	Filtered	Filtered	69802.1	Filtered	NaN	NaN	Filtered	NaN	NaN	NaN	Filtered	Filtered	NaN	Filtered	NaN
G3UW82	MCG140437, isoform CRA_d	G3UW82	G3UW82_MOUSE	1.77382e-06		1.86584e+06	1.0378e+06	227026	1143806	853354	4859789	1.48964e+06	984219	4.21178e+06	1826776	1482700	2898128	1.24051e+06	182203	2713683	83396.1	267619	76364.2	2725841	124061	1.46306e+06	606342	126367	3.68417e+06	1168917	221297	120791	2.03882e+06	256036	4.92999e+06	153560	1.56617e+06	93429.4	228933	733150	449470	2.82531e+06	1.80041e+06	450407	446349	219854	3.97995e+06	91663.7	54266.7
G3UWS1	Nebulin (Fragment)	G3UWS1	G3UWS1_MOUSE	3.15038e-05		Filtered	20362.3	49661.9	99769.6	Filtered	Filtered	Filtered	Filtered	147364	Filtered	Filtered	Filtered	Filtered	31011.8	Filtered	Filtered	24876.5	31762.9	52799.8	Filtered	44857.7	34132.5	92057.6	97362.2	Filtered	64914.1	15519.8	Filtered	127878	Filtered	17935.7	Filtered	57577.5	Filtered	Filtered	Filtered	85515.7	Filtered	52815.7	34904	48744.4	99455.4	31006.2	19282.1
G3UX26;Q60930	Voltage-dependent anion-selective channel protein 2	G3UX26;Q60930	G3UX26_MOUSE;VDAC2_MOUSE	1.78754e-06		158800	221914	303443	499493	190960	245359	208879	211850	237758	172098	306597	232027	241823	161572	177158	164068	204879	115613	236049	171000	232967	203723	208917	203134	201810	260322	252082	288411	492365	269230	313456	240165	144647	139821	151945	288881	273980	253176	307786	186498	187089	177620	217827	65592.1
G3UXF4	Ankyrin-1 (Fragment)	G3UXF4	G3UXF4_MOUSE	0.000353283		Filtered	Filtered	Filtered	7949.55	Filtered	7490.26	Filtered	4671.54	3564.1	Filtered	7448.76	4442.6	3923.92	7215.82	Filtered	Filtered	6474.53	Filtered	3533.97	Filtered	Filtered	5550.57	Filtered	Filtered	Filtered	Filtered	Filtered	3918.3	12835.5	11182.6	8304.14	Filtered	Filtered	11657	Filtered	10413.9	5482.99	5705.87	5751.57	10238.7	5687.38	2502.64	7587.72	Filtered
G3UXL2;Q9D7G0	Phosphoribosyl pyrophosphate synthetase 1-like 3;Ribose-phosphate pyrophosphokinase 1	G3UXL2;Q9D7G0	G3UXL2_MOUSE;PRPS1_MOUSE	6.07317e-05		NaN	NaN	699.884	1022.34	NaN	NaN	NaN	NaN	542.889	NaN	NaN	176.274	NaN	NaN	NaN	252.348	644.288	NaN	NaN	2467.27	NaN	NaN	1135.38	NaN	NaN	NaN	1736.83	NaN	818.927	NaN	646.453	NaN	NaN	NaN	Filtered	1436.15	NaN	NaN	1006.43	NaN	NaN	842.308	580.788	NaN
G3UYU4;O08917	Flotillin-1	G3UYU4;O08917	G3UYU4_MOUSE;FLOT1_MOUSE	0.00129214		2622.76	1482.05	Filtered	Filtered	4806.38	Filtered	7423.49	Filtered	Filtered	Filtered	Filtered	Filtered	Filtered	Filtered	Filtered	Filtered	Filtered	Filtered	3935.58	Filtered	6993.09	Filtered	Filtered	3586.3	10836.1	Filtered	Filtered	11428.3	Filtered	Filtered	Filtered	Filtered	Filtered	Filtered	7403.39	Filtered	7125.51	7251.53	Filtered	Filtered	Filtered	Filtered	Filtered	Filtered
G3UYV7;P62858	40S ribosomal protein S28 (Fragment);40S ribosomal protein S28	G3UYV7;P62858	G3UYV7_MOUSE;RS28_MOUSE	0.00096099		5119.85	Filtered	7156.49	20027.4	11596.5	16407.5	12060.4	13525.9	Filtered	9304.37	15873.1	10255.3	4827.41	7412.13	6715.35	6751.23	Filtered	2918.84	Filtered	4774.57	5720.46	7536.94	Filtered	Filtered	18972.8	Filtered	5640.56	10049.9	5614.35	21613.4	12203.8	Filtered	3682.22	8355.5	15089.8	8637.03	6443.25	16146.1	Filtered	Filtered	6036.94	5910.29	6763.25	1440.84
G3X8R0	Receptor expression-enhancing protein	G3X8R0	G3X8R0_MOUSE	0.000144784		11831.2	18472.2	Filtered	36300.4	12297.9	20303.5	19470.3	11653.7	9969.46	14743.6	16721.3	10537.4	17980.3	Filtered	9331.66	Filtered	Filtered	Filtered	12856.5	9613.67	20401.6	11684.5	14194.4	16128.3	23073.2	13701.7	Filtered	26200.5	18121.2	25990.9	16339.6	34427.1	22054.1	14100.5	15943.3	32128.3	11062.7	31148.2	17595.1	Filtered	25339.6	15266	27033.2	4658.96
G3X8T7;Q9ER60	Sodium channel protein;Sodium channel protein type 4 subunit alpha	G3X8T7;Q9ER60	G3X8T7_MOUSE;SCN4A_MOUSE	0.00106811		4752.14	3832.87	13002.7	13831.5	5744.82	9987.97	4571.42	4230.14	6240.46	4641.23	6387.97	5306.75	2551.79	9056.14	4150.2	5767.38	6424.59	3400.28	Filtered	9271.87	Filtered	7216.5	6694.49	Filtered	6707.97	9008.65	9817.55	Filtered	9543.54	11045.7	22667.8	5575.66	5841.01	18160.1	Filtered	4598.99	4234.92	6852.2	7111.75	8113.91	7121.2	Filtered	10813.3	1442.41
G3X9Q1	Integrin alpha-7	G3X9Q1	G3X9Q1_MOUSE	0.00215676		NaN	NaN	Filtered	Filtered	NaN	Filtered	NaN	NaN	Filtered	Filtered	Filtered	Filtered	NaN	Filtered	NaN	Filtered	Filtered	Filtered	NaN	Filtered	1280.93	Filtered	Filtered	NaN	NaN	Filtered	Filtered	NaN	NaN	NaN	Filtered	NaN	Filtered	Filtered	Filtered	Filtered	NaN	NaN	NaN	Filtered	NaN	NaN	NaN	Filtered
G3X9U9;Q9CQ92	Mitochondrial fission 1 protein	G3X9U9;Q9CQ92	G3X9U9_MOUSE;FIS1_MOUSE	0.000378549		Filtered	707.77	Filtered	2035.41	Filtered	Filtered	2174.61	2175.37	4880.92	2872.69	2019.96	1631.2	1294.61	Filtered	Filtered	Filtered	Filtered	Filtered	2322.13	Filtered	5355.24	Filtered	Filtered	1800.79	5439.31	796.877	601.173	6192.4	Filtered	2507.55	Filtered	1507.63	Filtered	Filtered	Filtered	Filtered	5136.66	4576.17	605.778	Filtered	Filtered	2843.52	Filtered	Filtered
G3X9V8;Q6UKZ0	MCG129038;MCG8992	G3X9V8;Q6UKZ0	G3X9V8_MOUSE;Q6UKZ0_MOUSE	7.4296e-05		34641.2	3733.72	Filtered	22659.4	21488.3	60053.4	Filtered	55590.8	65448	3605.71	Filtered	26671.2	10765.9	Filtered	Filtered	10944.5	Filtered	Filtered	21286.9	5200.4	18664	10361.4	9863.99	Filtered	156387	8315.81	Filtered	30060.9	Filtered	21924.6	18195.4	948.54	Filtered	Filtered	10198.8	Filtered	17358.9	44345.5	6409.85	Filtered	9263.73	13355.9	19972.7	12653.1
G5E814;Q9D8B4	MCG5603;NADH dehydrogenase [ubiquinone] 1 alpha subcomplex subunit 11	G5E814;Q9D8B4	G5E814_MOUSE;NDUAB_MOUSE	1.78754e-06		Filtered	40592.8	40125.3	125777	Filtered	58263.1	38274.5	41153.2	41079.5	33014.9	59826.7	Filtered	Filtered	Filtered	19905.7	16625.7	30605.9	Filtered	55938.5	Filtered	58589	44761.8	32277.6	32304.4	58723.2	31578.1	46657.8	75592.5	65668.4	109297	53476.4	57579.7	Filtered	Filtered	Filtered	53739.5	Filtered	Filtered	55984.9	Filtered	Filtered	68671.4	Filtered	Filtered
G5E839;P80315	T-complex protein 1 subunit delta	G5E839;P80315	G5E839_MOUSE;TCPD_MOUSE	0.0066752		Filtered	Filtered	Filtered	12212.3	Filtered	11063.6	17063.6	10416.2	4084.5	7616.44	39281.3	4479.91	16856.1	Filtered	9363	Filtered	Filtered	Filtered	3047.47	Filtered	7422.34	4525.9	Filtered	Filtered	10300.5	Filtered	Filtered	Filtered	Filtered	12509.5	Filtered	8048.37	Filtered	Filtered	4596.91	Filtered	Filtered	10784.4	Filtered	6199.36	7323.39	5557.47	Filtered	Filtered
G5E850;P56395	Cytochrome b-5, isoform CRA_a;Cytochrome b5	G5E850;P56395	G5E850_MOUSE;CYB5_MOUSE	0.00519979		NaN	NaN	Filtered	NaN	NaN	NaN	NaN	NaN	NaN	NaN	NaN	NaN	NaN	NaN	NaN	Filtered	NaN	Filtered	NaN	Filtered	NaN	NaN	NaN	NaN	NaN	NaN	NaN	NaN	NaN	NaN	Filtered	NaN	Filtered	NaN	NaN	NaN	NaN	NaN	Filtered	NaN	NaN	NaN	NaN	Filtered
G5E8J6	Histidine rich calcium binding protein, isoform CRA_a	G5E8J6	G5E8J6_MOUSE	8.30973e-05		Filtered	13869.3	Filtered	10825.2	35813.5	Filtered	Filtered	Filtered	17659.7	Filtered	Filtered	Filtered	26292.7	Filtered	Filtered	Filtered	Filtered	Filtered	Filtered	Filtered	27995.4	5405.18	Filtered	Filtered	Filtered	Filtered	Filtered	Filtered	Filtered	Filtered	Filtered	33339.1	Filtered	Filtered	7056.59	Filtered	Filtered	Filtered	Filtered	Filtered	Filtered	Filtered	Filtered	Filtered
G5E8R4;Q922D4	SAPS domain family, member 3, isoform CRA_c;Serine/threonine-protein phosphatase 6 regulatory subunit 3	G5E8R4;Q922D4	G5E8R4_MOUSE;PP6R3_MOUSE	0.00177529		12344.5	5628.08	Filtered	98258.2	Filtered	51969.1	Filtered	Filtered	41713.4	14408.9	Filtered	8816.14	Filtered	43841.8	8905.88	31680.6	5284.88	34012.6	9465.47	45501.2	10039.4	28520	60559.4	Filtered	Filtered	8261.07	Filtered	Filtered	Filtered	47215.2	17026.8	14890.3	Filtered	10399.1	Filtered	11609.8	15577.8	25188.1	12652.6	7407.5	Filtered	11967.8	9303.32	4814.21
G5E902;Q8VEM8	MCG10343, isoform CRA_b;Phosphate carrier protein, mitochondrial	G5E902;Q8VEM8	G5E902_MOUSE;MPCP_MOUSE	1.77382e-06		63552.7	95757.1	86016.7	280098	50588.6	105599	84276.2	94940.6	159164	77066.5	139944	100388	83254.4	48623.9	71144.5	45704.6	40096.2	31980.3	116112	51982.4	114551	80834.2	55694	84202	119865	98251.8	57590.7	167913	120174	152732	151301	104536	40697.2	39074.6	81335.6	112589	110312	168103	105869	45778.2	59847.7	117729	76112.5	11651.6
G5E924;Q8R081	Heterogeneous nuclear ribonucleoprotein L (Fragment);Heterogeneous nuclear ribonucleoprotein L	G5E924;Q8R081	G5E924_MOUSE;HNRPL_MOUSE	0.00184088		Filtered	Filtered	Filtered	Filtered	Filtered	Filtered	Filtered	2261.32	3003.06	Filtered	Filtered	3201.57	Filtered	Filtered	Filtered	Filtered	Filtered	Filtered	4935.84	Filtered	Filtered	Filtered	Filtered	1499.94	7015.19	Filtered	Filtered	6599.1	3914.29	5472.07	Filtered	Filtered	Filtered	Filtered	Filtered	Filtered	4977.66	Filtered	Filtered	Filtered	Filtered	Filtered	Filtered	Filtered
H3BJ97;Q99JR5	Tubulointerstitial nephritis antigen-like	H3BJ97;Q99JR5	H3BJ97_MOUSE;TINAL_MOUSE	0.00168482		10481.9	6098.77	Filtered	Filtered	Filtered	Filtered	7301.13	12969.7	16210	Filtered	13449.4	Filtered	18168.5	Filtered	Filtered	Filtered	Filtered	Filtered	16713	Filtered	14653.9	Filtered	Filtered	16004.9	18489	10478.3	12031.1	14010.1	10253.7	8407.78	6936.4	Filtered	Filtered	Filtered	Filtered	Filtered	16157.2	14243.3	7832.23	Filtered	Filtered	9184.92	Filtered	Filtered
H3BJL6;H3BKH6;H3BLJ9;Q9R0P3	S-formylglutathione hydrolase	H3BJL6;H3BKH6;H3BLJ9;Q9R0P3	H3BJL6_MOUSE;H3BKH6_MOUSE;H3BLJ9_MOUSE;ESTD_MOUSE	0.000972994		Filtered	Filtered	Filtered	NaN	NaN	Filtered	NaN	Filtered	NaN	Filtered	Filtered	Filtered	Filtered	Filtered	Filtered	Filtered	Filtered	Filtered	NaN	Filtered	Filtered	Filtered	Filtered	Filtered	NaN	Filtered	Filtered	Filtered	Filtered	NaN	Filtered	Filtered	Filtered	Filtered	NaN	Filtered	NaN	NaN	NaN	Filtered	Filtered	NaN	Filtered	Filtered
H7BWZ3;Q9JM76	Actin-related protein 2/3 complex subunit 3	H7BWZ3;Q9JM76	H7BWZ3_MOUSE;ARPC3_MOUSE	0.000840951		Filtered	Filtered	Filtered	NaN	Filtered	NaN	NaN	NaN	Filtered	Filtered	NaN	NaN	NaN	Filtered	Filtered	Filtered	Filtered	Filtered	NaN	NaN	Filtered	NaN	Filtered	Filtered	NaN	Filtered	Filtered	NaN	NaN	NaN	Filtered	NaN	Filtered	Filtered	2860.85	Filtered	Filtered	NaN	Filtered	Filtered	Filtered	Filtered	Filtered	Filtered
H7BX01;P58281	Dynamin-like 120 kDa protein, mitochondrial;Dynamin-like 120 kDa protein, mitochondrial	H7BX01;P58281	H7BX01_MOUSE;OPA1_MOUSE	0.00011776		Filtered	11658.3	Filtered	18135.9	Filtered	25210.9	9891.7	Filtered	11652.7	Filtered	11295.4	10950.3	Filtered	Filtered	7596.07	Filtered	Filtered	Filtered	11733.3	NaN	NaN	17837.2	NaN	10830.8	Filtered	13627.8	13167.7	14362.4	15827.6	20535.4	17738.4	NaN	9222.58	Filtered	10983.5	24262.8	19314.7	22415.1	12976.7	13062.2	NaN	13492.5	15367.6	Filtered
I7HLV2;Q6ZWV3	60S ribosomal protein L10 (Fragment);60S ribosomal protein L10	I7HLV2;Q6ZWV3	I7HLV2_MOUSE;RL10_MOUSE	0.000465598		NaN	NaN	NaN	NaN	NaN	NaN	NaN	NaN	NaN	NaN	NaN	NaN	NaN	NaN	NaN	NaN	NaN	NaN	NaN	NaN	NaN	NaN	NaN	NaN	NaN	NaN	NaN	NaN	6127.48	NaN	NaN	NaN	NaN	NaN	NaN	NaN	NaN	NaN	NaN	NaN	NaN	NaN	NaN	NaN
J3QMG3;Q60931	Voltage-dependent anion-selective channel protein 3	J3QMG3;Q60931	J3QMG3_MOUSE;VDAC3_MOUSE	1.78754e-06		86084.8	95878.5	137613	287036	83500.9	146476	97116.8	90859.8	134738	123936	129350	98584.9	133963	82154.9	79530.1	89011.1	78314.4	49937.8	125297	80652.9	144189	113938	90214.7	119864	104759	145397	112383	147795	188962	190283	173367	121012	64333.5	71176.7	97823.9	157835	110151	142028	168598	86393.6	77868.1	96016.9	103362	32740.5
J7NUP1;Q60766	Immunity-related GTPase family M protein 1	J7NUP1;Q60766	J7NUP1_MOUSE;IRGM1_MOUSE	9.03752e-05		4370.91	3451.27	Filtered	Filtered	8050.28	9741.36	6514.51	6362.82	6278.08	6674.79	8882.82	5013.79	5265.98	Filtered	3948.69	Filtered	Filtered	Filtered	4672.98	856.908	5811.64	1811.2	Filtered	41269.8	5838.4	Filtered	1590.27	8139.97	Filtered	8290.81	4367.69	6766.28	Filtered	1225.52	1205.3	2546.92	5312.66	9751.55	2753.25	Filtered	Filtered	3473.03	Filtered	Filtered
J9JIB2	Obscurin (Fragment)	J9JIB2	J9JIB2_MOUSE	0.000505041		4016.53	11040.9	17613.3	33809.5	Filtered	22163.9	28946.1	28338	17067	21631.7	28558.4	12579.9	14266.2	10017.3	7635.26	Filtered	Filtered	Filtered	13786.1	Filtered	15860.4	8671.86	Filtered	11004.1	24522.5	Filtered	Filtered	25566.8	8403.38	49983.3	Filtered	35101.7	2236.67	Filtered	Filtered	11580.5	9187.35	21452.6	13393.6	14977.2	10218.9	17911.1	Filtered	Filtered
K3W4Q8;P18572	Basigin, isoform CRA_d;Basigin	K3W4Q8;P18572	K3W4Q8_MOUSE;BASI_MOUSE	2.86844e-05		NaN	NaN	NaN	NaN	2951.92	NaN	NaN	NaN	NaN	NaN	NaN	3265.58	NaN	NaN	NaN	NaN	NaN	4764.52	NaN	NaN	NaN	5049.53	8217.6	NaN	7539.73	5096.73	6457.48	NaN	10469.4	NaN	9736.96	NaN	5366.05	9951.64	1887.22	NaN	8196.23	6836.42	5762.24	NaN	NaN	NaN	7340.36	NaN
K3W4R2;Q6URW6	Myosin-14	K3W4R2;Q6URW6	K3W4R2_MOUSE;MYH14_MOUSE	0.00554749		NaN	NaN	Filtered	Filtered	Filtered	Filtered	Filtered	5363.89	58851	Filtered	98707.8	NaN	3335.1	Filtered	49940.1	Filtered	Filtered	Filtered	NaN	Filtered	6335.65	Filtered	Filtered	NaN	109086	Filtered	Filtered	55665.5	Filtered	5711.19	Filtered	93169.7	Filtered	Filtered	82622.1	Filtered	65076.1	110329	Filtered	Filtered	Filtered	34212	Filtered	Filtered
K3W4S6;Q9R062;V9GX26	Glycogenin;Glycogenin-1;Glycogenin (Fragment)	K3W4S6;Q9R062;V9GX26	K3W4S6_MOUSE;GLYG_MOUSE;V9GX26_MOUSE	0.000131106		16665.8	Filtered	36566.5	68334.7	29069.5	29569	57038.1	25241.8	24844.3	61819.8	33654.5	25197.8	Filtered	21767.1	23772.1	19212.3	14986.9	16489	16010.3	15369.3	Filtered	27746	16218.9	21595.4	Filtered	24701.3	27440.9	Filtered	23138.1	27875.4	25711.6	43378	12165.8	15705.7	Filtered	19412.5	24845.3	Filtered	14906.1	8482.72	27022.4	Filtered	14313	5788.08
M0QW57;Q3MI48	Junctional sarcoplasmic reticulum protein 1, isoform CRA_b;Junctional sarcoplasmic reticulum protein 1	M0QW57;Q3MI48	M0QW57_MOUSE;JSPR1_MOUSE	3.49993e-06		28642.8	48088.3	Filtered	Filtered	57944.5	47258.7	43218.7	44136.6	46992.7	48921.5	61020.3	38862.5	38861	28383	34377.1	23224.5	30190.2	26056.2	36521.1	Filtered	42214.3	27336.6	39288.2	75775.7	69546.2	48097.4	45638.5	42920.9	52221.3	61667	94007.2	70154.8	28641.5	Filtered	88581.5	36911.4	56544.3	60838.9	35074.1	35091.8	38491.1	45095.4	Filtered	17579.1
O08532	Voltage-dependent calcium channel subunit alpha-2/delta-1	O08532	CA2D1_MOUSE	9.28658e-06		6634.41	7657.9	55559.5	53674.8	10120.3	32211.4	14409	11236	17381.4	15143.4	23387.3	17660.5	14535	32996.6	10418.8	26671.5	23759	17166	12751.2	35800.4	16341.2	23057.8	29788.8	11933.7	13660.2	17071.6	40010.9	24725.2	37862.3	40330.2	21952.9	21710.9	16868.5	28552.8	5634.58	27181.3	14590.6	19160.7	28274.5	33833.1	34202.7	11602.8	35570.5	4507.99
O08539;Q6P1B9	Myc box-dependent-interacting protein 1;Bin1 protein	O08539;Q6P1B9	BIN1_MOUSE;Q6P1B9_MOUSE	1.92424e-05		Filtered	Filtered	Filtered	Filtered	19517.7	14687.8	6919.95	7375.88	Filtered	7813.79	Filtered	7307.92	Filtered	8971.4	8321.02	8780.7	Filtered	19401.6	6083.08	Filtered	4711.96	6420.08	5716.63	Filtered	Filtered	4222.2	6168.97	12459	12322.1	10068.5	10004.1	6617.9	5916.06	8079.22	35098	7774.53	18760.1	11030.4	Filtered	7547.46	8584.58	7029.85	15973.7	4195.91
O08553	Dihydropyrimidinase-related protein 2	O08553	DPYL2_MOUSE	0.00655105		Filtered	Filtered	Filtered	40516.3	Filtered	Filtered	Filtered	Filtered	Filtered	Filtered	Filtered	Filtered	Filtered	Filtered	Filtered	Filtered	Filtered	Filtered	Filtered	Filtered	Filtered	Filtered	Filtered	Filtered	Filtered	Filtered	Filtered	Filtered	Filtered	Filtered	Filtered	Filtered	Filtered	Filtered	Filtered	Filtered	Filtered	Filtered	Filtered	Filtered	Filtered	Filtered	Filtered	Filtered
O08749	Dihydrolipoyl dehydrogenase, mitochondrial	O08749	DLDH_MOUSE	8.60982e-06		20841.2	21727	26732.2	63797.6	17482	23906	20227.9	33877.9	36687.3	25835	29081.1	14582.4	25077.5	11257.3	16546.6	14686.3	19416.1	9878.05	33068.5	Filtered	28170.1	17681.3	21956.9	34981.2	26428.7	33140.7	23317.5	33108.3	20650.7	34322.2	37897	31872.3	10469.9	13608.2	12544.9	22422.3	30541.1	37131	35318.6	20115.6	18554.9	25639.2	Filtered	3784.36
O09061	Proteasome subunit beta type-1	O09061	PSB1_MOUSE	0.00425366		17858.1	Filtered	Filtered	Filtered	38581.7	Filtered	24791.9	35065.6	12648.3	Filtered	Filtered	Filtered	Filtered	Filtered	Filtered	Filtered	Filtered	Filtered	13024.7	Filtered	10364	Filtered	Filtered	12144.1	49441.4	Filtered	Filtered	Filtered	10485.6	Filtered	Filtered	Filtered	Filtered	Filtered	19658.4	Filtered	19451.4	42415.9	Filtered	Filtered	Filtered	Filtered	Filtered	Filtered
O09111	NADH dehydrogenase [ubiquinone] 1 beta subcomplex subunit 11, mitochondrial	O09111	NDUBB_MOUSE	1.70304e-05		60397.7	51111.8	40470.3	88505.7	21716	84313.5	41771.9	27777.8	39207.1	49844.2	32255.4	28711.1	45435.4	21581.1	33605.4	22345.3	23864.6	15278.5	23080.5	36882.5	16433.4	24391.3	27468.5	Filtered	46546.7	37679.6	48499.9	42885.6	Filtered	49681.5	Filtered	59113.1	8143.08	10637.8	Filtered	217820	36980	40196.6	29317.2	147283	32780.9	24543.8	36771	Filtered
O09117	Synaptophysin-like protein 1	O09117	SYPL1_MOUSE	7.71225e-05		3271.81	993.968	Filtered	Filtered	5062.49	Filtered	1577.68	2971.77	Filtered	2630.01	3889.69	1245.49	2949.11	Filtered	Filtered	Filtered	Filtered	Filtered	2054.73	Filtered	3393.19	Filtered	Filtered	3889.04	Filtered	Filtered	Filtered	2773.97	Filtered	5724.93	9955.01	4740.96	Filtered	Filtered	16781.5	Filtered	Filtered	7424.84	Filtered	Filtered	Filtered	Filtered	Filtered	Filtered
O09131	Glutathione S-transferase omega-1	O09131	GSTO1_MOUSE	0.00380751		Filtered	8164.15	Filtered	Filtered	4597.52	8103.01	23005.9	16469.4	Filtered	4717.95	28999.2	Filtered	5370.51	Filtered	Filtered	Filtered	Filtered	Filtered	20840.9	Filtered	6903.8	Filtered	Filtered	Filtered	Filtered	Filtered	Filtered	28998.8	Filtered	Filtered	Filtered	14893.9	Filtered	Filtered	Filtered	Filtered	4268.01	21187.3	Filtered	Filtered	Filtered	Filtered	Filtered	Filtered
O09165	Calsequestrin-1	O09165	CASQ1_MOUSE	1.78754e-06		128069	136492	350081	373578	51297.1	186679	73982.1	179195	198278	59191.6	121287	109650	161513	168662	54788.8	141864	465970	98964.9	237444	228998	131111	130343	392097	184713	249521	222262	215536	157104	181633	131166	196419	111052	102538	176275	38778.1	166321	194372	236135	433531	295558	196947	177311	125592	34797.8
O09167;Q9CQM8	60S ribosomal protein L21	O09167;Q9CQM8	RL21_MOUSE;Q9CQM8_MOUSE	0.00128995		Filtered	8572.97	31167.2	Filtered	14667.6	19792.3	29645.8	14405.1	20247	21267	38577.3	10033	18810.2	Filtered	8352.14	10744	13723.8	9091.39	12611.7	Filtered	18456.6	15312.6	Filtered	13228.9	15067.3	Filtered	17717.3	19775.4	20722.5	23466.5	20098.7	43804	9619.38	13662.8	11105.3	16983.3	12272.1	17590.2	20238.3	16156.8	14958.4	9717.65	14031.4	Filtered
O35114	Lysosome membrane protein 2	O35114	SCRB2_MOUSE	0.00419508		1606.05	Filtered	Filtered	Filtered	2265.08	Filtered	Filtered	Filtered	2718.25	Filtered	5099.93	2808.26	3506.17	Filtered	Filtered	Filtered	Filtered	Filtered	5229.1	3351.43	Filtered	Filtered	Filtered	Filtered	4066.39	Filtered	Filtered	7026.6	6581.85	6832.65	Filtered	Filtered	1419.75	Filtered	Filtered	Filtered	Filtered	Filtered	Filtered	Filtered	Filtered	3250.93	Filtered	Filtered
O35129	Prohibitin-2	O35129	PHB2_MOUSE	3.07542e-06		47251.9	68298.4	52683.9	143305	49597.8	90467.7	69635.7	64223.4	82558.6	65360.2	86502.4	61130.3	50134	29999.9	59240	28473.9	41590.9	25531.3	84131	39740.4	70060.2	50729.1	39872.5	71987.9	80702	76246.9	55687.3	91315.2	79209.6	109843	89731.6	79718.5	27707.5	36696.9	57569.7	78831.9	82751.1	106548	86952.8	37000.4	40046	70926.8	29396.5	15390.5
O35295	Transcriptional activator protein Pur-beta	O35295	PURB_MOUSE	0.0098383		Filtered	Filtered	Filtered	Filtered	6408.58	10275.8	12813.5	5015.31	Filtered	Filtered	8645.09	Filtered	5057.75	Filtered	Filtered	Filtered	Filtered	2574.39	3511.71	Filtered	Filtered	Filtered	Filtered	Filtered	4667.94	Filtered	Filtered	Filtered	6274.53	Filtered	Filtered	7891.57	Filtered	Filtered	2269.19	Filtered	3529.93	Filtered	Filtered	Filtered	Filtered	Filtered	Filtered	Filtered
O35350	Calpain-1 catalytic subunit	O35350	CAN1_MOUSE	0.000998386		6959.8	8115.66	13620.7	28836.3	6235.77	17408.8	11239.5	8470.12	9294.06	10667.3	8382.75	11665	6307.22	8942.44	6422.68	7863.96	6703.9	4275.1	17961	5310.03	7554.9	6900.73	6357.38	7608.06	8472.87	7558.66	11137.7	9961.17	8389.4	12362.8	7964.04	10314.6	6779.38	5142.07	5041.92	7698.22	8797.47	12702.2	6307.19	8086.11	8016.09	7371.72	8447.56	2385.92
O35367	Keratocan	O35367	KERA_MOUSE	0.00795821		Filtered	Filtered	Filtered	Filtered	Filtered	13245.1	Filtered	Filtered	Filtered	Filtered	Filtered	Filtered	Filtered	Filtered	Filtered	Filtered	Filtered	Filtered	Filtered	Filtered	Filtered	Filtered	Filtered	Filtered	Filtered	Filtered	Filtered	Filtered	Filtered	Filtered	Filtered	Filtered	Filtered	Filtered	Filtered	Filtered	Filtered	Filtered	Filtered	Filtered	Filtered	Filtered	Filtered	Filtered
O35452	Tenascin XB	O35452	O35452_MOUSE	0.000876105		12971.1	Filtered	Filtered	Filtered	NaN	NaN	NaN	NaN	14840.7	Filtered	NaN	NaN	NaN	Filtered	13693.7	NaN	NaN	NaN	11505.8	Filtered	18139.6	NaN	NaN	11581.7	NaN	Filtered	Filtered	17215.5	NaN	NaN	NaN	NaN	NaN	Filtered	NaN	Filtered	13442.7	16827.4	Filtered	Filtered	Filtered	NaN	Filtered	Filtered
O35459	Delta(3,5)-Delta(2,4)-dienoyl-CoA isomerase, mitochondrial	O35459	ECH1_MOUSE	2.66133e-06		NaN	NaN	NaN	NaN	NaN	NaN	NaN	NaN	NaN	NaN	16841.7	NaN	NaN	NaN	NaN	NaN	NaN	NaN	NaN	NaN	NaN	NaN	NaN	NaN	NaN	NaN	NaN	NaN	NaN	NaN	NaN	NaN	NaN	NaN	NaN	NaN	NaN	NaN	NaN	NaN	NaN	NaN	NaN	NaN
O35593	26S proteasome non-ATPase regulatory subunit 14	O35593	PSDE_MOUSE	0.000189229		20403.3	13747.3	15931.7	22084.4	33512.6	32857.8	37226.2	16771.6	26764.4	29720	33562.4	18676.6	17843.8	11037.2	20699.2	9279.81	10533.1	8273.79	16343.3	10511.4	15338.9	15287.8	13053.5	19869.9	20370.7	8140.42	13738.1	18677.7	14434.1	30929.7	11442.2	31890.1	9493.06	12300.5	9173.15	11304.7	22414.9	16168	11950.4	11883.5	12220.8	12494.1	12931.2	5194.49
O35683	NADH dehydrogenase [ubiquinone] 1 alpha subcomplex subunit 1	O35683	NDUA1_MOUSE	0.00137439		14162.8	12196.4	Filtered	Filtered	17735.3	50097.1	20904.4	13582.5	Filtered	Filtered	20650.8	Filtered	11852.1	Filtered	17241.4	Filtered	Filtered	Filtered	Filtered	Filtered	Filtered	Filtered	Filtered	Filtered	17896.9	Filtered	Filtered	Filtered	29632.3	Filtered	82043.7	47651.8	Filtered	Filtered	40091.7	Filtered	18009.1	Filtered	Filtered	Filtered	Filtered	Filtered	Filtered	Filtered
O35737;Q8C2Q7	Heterogeneous nuclear ribonucleoprotein H	O35737;Q8C2Q7	HNRH1_MOUSE;Q8C2Q7_MOUSE	0.00011044		NaN	Filtered	NaN	NaN	NaN	NaN	NaN	NaN	NaN	NaN	NaN	NaN	Filtered	Filtered	NaN	Filtered	Filtered	Filtered	NaN	Filtered	Filtered	NaN	Filtered	Filtered	NaN	NaN	Filtered	Filtered	NaN	Filtered	NaN	Filtered	NaN	NaN	Filtered	Filtered	Filtered	Filtered	Filtered	Filtered	Filtered	Filtered	Filtered	NaN
O54724	Caveolae-associated protein 1	O54724	CAVN1_MOUSE	5.26161e-05		36280.6	19864.7	30109.9	41843.6	34966	55080.8	71386.1	27402.1	35998.5	67509.5	44626.3	26128.1	36605.3	20185.6	37000.4	17022.6	15265	16911.5	31303.1	20432.1	35352.2	28710.6	23386.5	31798.6	58039.4	16757.6	21936.6	45176.2	39512.9	53308.4	30875.6	52205.7	18474.2	21550.9	32502.7	33641.4	60022.6	33307.3	24170.4	16337.3	25862.3	22962.5	25149.6	7826.4
O54734	Dolichyl-diphosphooligosaccharide--protein glycosyltransferase 48 kDa subunit	O54734	OST48_MOUSE	0.000387474		15244.2	18799	33719.4	34371.2	16129.9	21937.7	23254.4	16014	16618.1	19034.1	19280.7	11729.3	16580.7	18833	12809.3	12580.1	16095.3	9662.26	15802.6	17407.7	28878.3	15973.4	16298.9	15853.2	21714.7	14014.7	22898.5	23557.3	22539.4	32931.4	15736.6	23295.2	14092.1	14283.2	11693	13090.7	13427.8	21941.4	17299.3	14711.4	16017.1	17279.6	19575.6	6740.56
O54962	Barrier-to-autointegration factor	O54962	BAF_MOUSE	1.41192e-05		3197.51	Filtered	7962.14	12355.2	Filtered	8067.97	10136	10075	14843.4	6732.17	17231.9	5423.84	4880.67	7811.64	3380.1	Filtered	5062.98	4539.65	5817.13	2904.35	13456.3	4114.03	3194.12	5901.11	9300.35	3103.23	4393.92	6135.67	7468.53	10214	14417.6	6412.2	Filtered	6280.21	16076.6	18728	6103.73	15922.4	8853.09	7222.63	4774.32	12580.3	Filtered	Filtered
O55100	Synaptogyrin-1	O55100	SNG1_MOUSE	0.00174174		6577.5	5615.19	Filtered	Filtered	8170.46	7942.62	Filtered	10699.2	9344.81	6063.05	Filtered	6822.15	8434.12	Filtered	3053.35	Filtered	Filtered	Filtered	9755.88	Filtered	11169.7	Filtered	Filtered	8525.93	7768.63	5386.86	Filtered	12357.8	10859.2	9710.07	8098.32	6718.11	4455.07	4147.27	Filtered	Filtered	5491.75	12473	8161.49	Filtered	Filtered	5662.16	Filtered	Filtered
O55126;Q7TMG8	Protein NipSnap homolog 2;Glioblastoma amplified sequence	O55126;Q7TMG8	NIPS2_MOUSE;Q7TMG8_MOUSE	0.00145533		32387.6	NaN	NaN	72085.9	17597.6	80276.9	63234.5	Filtered	Filtered	36649	62934.1	40561.1	Filtered	27505.9	18473.4	16244.6	18866.1	12942.5	17408.2	34157.3	Filtered	22439	21563.4	14445.7	Filtered	15433	22670.2	Filtered	34042.3	Filtered	52120.1	Filtered	23008.1	34779.8	Filtered	22375.6	35339.5	38172.7	25630.2	10506.2	14400.4	20453.3	28229.4	13631.2
O55142	60S ribosomal protein L35a	O55142	RL35A_MOUSE	0.00123053		28601.6	22055.6	32737.1	42630.2	33182.8	37121.5	30852.2	24637.8	26727.1	23066.7	42373.8	23820.9	27328.3	17777	17124.6	19334.6	27998.1	21976	24842.7	21351.4	Filtered	17255.8	23422.6	21991.1	44723.9	21632.4	25231.4	37410.1	39407.2	52173.6	29092.9	42572.8	19740.7	23419.1	40383.3	36000.3	36259.3	28260.8	Filtered	38820.2	15428.2	13207.1	18315.2	4187.83
O55143	Sarcoplasmic/endoplasmic reticulum calcium ATPase 2	O55143	AT2A2_MOUSE	1.77382e-06		370538	1.28754e+06	Filtered	41016.7	1507815	672058	1.36727e+06	1.0718e+06	412487	1086935	1.83647e+06	325158	1.08318e+06	Filtered	300814	Filtered	Filtered	Filtered	399785	Filtered	1.30066e+06	Filtered	Filtered	454351	1.25323e+06	Filtered	Filtered	1.3838e+06	Filtered	859186	Filtered	1.97102e+06	Filtered	Filtered	1.10115e+06	Filtered	382021	1.55906e+06	Filtered	24165.3	28723.7	396581	10622.2	Filtered
O55234	Proteasome subunit beta type-5	O55234	PSB5_MOUSE	0.000215041		14734.5	10634	Filtered	22274.2	26389.6	26275.3	25937.5	25847.2	18072.7	24920.5	23479.4	15251.1	13840.9	9758.85	12379.8	Filtered	Filtered	6989.06	12607.3	Filtered	17696	10649.4	16484.1	9861.85	29409.6	5409	11066.4	26825.3	9405.88	27881.4	10097	31525.4	6752.15	11833.8	23672.1	6506.15	18691.5	26874.7	9608.46	Filtered	18044.4	15172.8	Filtered	2653.22
O70209	PDZ and LIM domain protein 3	O70209	PDLI3_MOUSE	2.51441e-06		NaN	NaN	Filtered	NaN	NaN	NaN	NaN	NaN	NaN	NaN	NaN	NaN	NaN	NaN	NaN	Filtered	NaN	Filtered	NaN	Filtered	Filtered	NaN	NaN	NaN	NaN	NaN	NaN	NaN	NaN	NaN	NaN	NaN	NaN	Filtered	Filtered	NaN	NaN	33348.3	NaN	24520.8	Filtered	NaN	NaN	NaN
O70250	Phosphoglycerate mutase 2	O70250	PGAM2_MOUSE	0.000183362		NaN	43468.7	46825.7	61676.3	NaN	49813.7	3424.77	117247	NaN	NaN	36109.2	NaN	12154.5	33748.8	24409.1	30144.8	128781	60738.3	38015	43414.5	NaN	41293.4	155079	80307.9	50329.9	NaN	144099	35491.3	44385.3	54125.9	51086.8	48353.7	77933.1	89403.3	25223.6	38724.8	17351.6	34615.4	34792.4	98896	26386.7	17688.5	125150	5155.9
O70325;S4R1E5	Phospholipid hydroperoxide glutathione peroxidase;Glutathione peroxidase	O70325;S4R1E5	GPX4_MOUSE;S4R1E5_MOUSE	0.00277301		22326.5	40452.6	45136.7	52275.4	43291.8	51468.8	58125.1	25670.8	37732.5	53490	39595.2	34667.1	47185.2	24918.6	20973.4	38625.1	28078.3	35293.2	34152.7	Filtered	41650.8	26235.6	27157.6	29322.1	54363.2	24352.3	35963.6	42152.6	38045.9	53669.1	114256	60663	21272.6	53392.9	20681.2	25634.5	31602.8	40077.5	39618.8	23902.3	26971.5	27267.8	31107	9761.38
O70400	PDZ and LIM domain protein 1	O70400	PDLI1_MOUSE	0.000946993		NaN	NaN	Filtered	Filtered	NaN	4358.29	NaN	NaN	NaN	NaN	NaN	20872.7	NaN	Filtered	NaN	Filtered	Filtered	Filtered	NaN	Filtered	Filtered	Filtered	Filtered	Filtered	NaN	Filtered	Filtered	NaN	Filtered	NaN	Filtered	NaN	Filtered	Filtered	Filtered	Filtered	NaN	NaN	Filtered	Filtered	Filtered	NaN	Filtered	Filtered
O70435	Proteasome subunit alpha type-3	O70435	PSA3_MOUSE	0.00436428		10137.5	9124.95	Filtered	Filtered	13859.9	16552.5	18397.7	13900.6	16353.2	17630.5	20349	13783.9	13039.1	Filtered	9817.11	Filtered	Filtered	Filtered	12229.3	Filtered	14422.1	13630.5	19049.7	12969.6	25126.6	Filtered	Filtered	23766.6	Filtered	20155.2	Filtered	21065.4	Filtered	Filtered	9512.54	Filtered	16176.9	16528.6	10832.3	Filtered	20092.4	9169.64	16114.4	Filtered
O70456	14-3-3 protein sigma	O70456	1433S_MOUSE	4.48739e-06		Filtered	Filtered	Filtered	34517.5	Filtered	Filtered	Filtered	Filtered	Filtered	Filtered	Filtered	Filtered	Filtered	Filtered	Filtered	Filtered	Filtered	Filtered	1846.46	Filtered	Filtered	Filtered	Filtered	Filtered	61015.8	Filtered	Filtered	Filtered	Filtered	Filtered	Filtered	Filtered	Filtered	Filtered	Filtered	Filtered	Filtered	Filtered	Filtered	Filtered	Filtered	Filtered	Filtered	Filtered
O70548	Telethonin	O70548	TELT_MOUSE	1.78754e-06		63524.7	71306.3	54871.4	91200.8	133805	92168.2	118358	94044.2	81998.5	116644	169606	66089.4	100160	26807.1	72487.4	17633.9	29288.5	18654.6	54544.1	15896.2	90697.2	45805.8	20867.8	50101.1	110385	28357.1	30526.2	68886.7	67171.1	133365	29220.4	129827	28445.3	31213.6	77549.3	46851.1	71168.5	82875.8	39406	44805	49076	43913.1	32029.5	6654.7
O70571	[Pyruvate dehydrogenase (acetyl-transferring)] kinase isozyme 4, mitochondrial	O70571	PDK4_MOUSE	0.00325157		Filtered	Filtered	Filtered	Filtered	Filtered	Filtered	16567.7	6009.95	NaN	16709.3	13023.1	5520.24	NaN	NaN	8784.04	NaN	NaN	NaN	7460.37	NaN	NaN	4777.82	Filtered	6456.78	17084.4	8511.72	5171.89	12646.3	9935.01	22118.2	10193.3	21537	Filtered	NaN	Filtered	NaN	Filtered	Filtered	4369.94	NaN	NaN	3131.17	Filtered	Filtered
O70572	Sphingomyelin phosphodiesterase 2	O70572	NSMA_MOUSE	0.000455484		5873.03	5983.11	1894.63	5588.32	7400.98	9568.27	9556.13	7613.72	9848.05	8077.84	13870.1	7171.42	7041.33	Filtered	5695.2	Filtered	Filtered	575.59	8019.1	Filtered	8472.9	2419.9	Filtered	8785.18	9812.57	1750.59	2007.06	11327.2	3371.35	12696.1	2595.68	6921.06	1116.57	1325.57	4351.98	Filtered	8846.53	10439	Filtered	Filtered	Filtered	7639.14	Filtered	Filtered
O70622	Reticulon-2	O70622	RTN2_MOUSE	2.46008e-06		115719	140213	396686	365291	167802	166124	159416	122320	141484	141246	235085	111776	146344	198228	107399	179273	197698	163481	144396	201720	158912	178085	276141	147707	206354	197835	253303	211478	502250	207957	253878	208184	154188	226000	139046	218541	137295	223398	224287	199924	241465	103291	274387	60973.2
O88322	Nidogen-2	O88322	NID2_MOUSE	0.000122881		NaN	NaN	NaN	NaN	NaN	NaN	NaN	NaN	NaN	NaN	NaN	NaN	NaN	NaN	NaN	NaN	NaN	NaN	NaN	NaN	NaN	NaN	NaN	NaN	NaN	NaN	NaN	NaN	NaN	NaN	NaN	NaN	NaN	NaN	NaN	NaN	NaN	NaN	NaN	NaN	NaN	NaN	NaN	NaN
O88441	Metaxin-2	O88441	MTX2_MOUSE	7.27223e-05		35279.7	43737.2	14034	41052.8	41071.5	59009.7	49034.6	45770.1	49820.8	46926.1	65410	44656.7	42689	Filtered	32104.8	8464.43	8938.42	Filtered	50010.1	Filtered	45045.7	28494.8	7726.56	34231.9	56735.6	31685.4	14195.3	70426.7	38869.7	73005.9	Filtered	60813.2	Filtered	Filtered	27205.9	44032.4	49435.8	54949	42373	26529.8	Filtered	35706.7	Filtered	Filtered
O88492	Perilipin-4	O88492	PLIN4_MOUSE	2.51441e-06		36158.7	27769.1	26797	47647.5	63138.9	48707.2	49957.3	42942.1	14929.6	62372.3	52608.9	28512.7	17888	20180.3	33321.5	5252.13	15557.5	4919.05	21383.6	12834.9	34762.2	30553.3	7787.72	33627.4	48270.1	14608	12345	36579.2	25857.7	52601.6	18851.6	51178.9	6839.92	10645.3	20684.8	22173.4	48051.8	52652.5	22637.9	21382.3	21460.2	19799.8	10787	2568.3
O88990	Alpha-actinin-3	O88990	ACTN3_MOUSE	1.77382e-06		27463.7	23342.2	1.2797e+06	707292	32653.5	130768	23721.6	52350.5	39204.8	23968.8	39953	37249.9	30390.5	674362	18677.4	559270	615925	375649	37509.2	663753	37340.1	334422	831270	47942.9	49463	257414	868768	110273	472433	103401	316054	25268.6	375242	530562	18123.3	421687	19425.7	74714	445406	662586	680582	61136.3	577925	100205
O89104	Synaptophysin-like protein 2	O89104	SYPL2_MOUSE	1.7984e-06		24689.5	26471.5	74580.3	83473.9	34932.2	39917.2	31926.3	28025.4	38057.2	27275.3	49040.9	31648.5	39532.7	43844.7	20642.6	43604.7	32196.6	48005.7	30536.8	43592	32594.6	36642.4	62327.3	35946.1	43443	37689.1	58961.4	60701.3	82933.1	75919.3	50293.3	56173.3	43505.9	49771.8	30582.1	44020.2	35899.1	47390.9	51376.8	60329.3	58092.2	34562.3	52307.2	12112.5
P00158	Cytochrome b	P00158	CYB_MOUSE	2.32121e-06		51203.8	61760.2	42990.7	116864	38178.6	79098.6	55691.8	56136.3	60166.4	61963.4	91809.9	73020.2	53277.9	29251	38906.4	30523.5	36402.5	25627.1	88656.3	29468.2	28373.4	43738.8	33028.8	27589.6	64376.8	19814.2	50137	138894	79426.6	123460	66865.4	86783.4	33456.7	22630.2	11005.9	63259.8	75623.3	109970	90402.1	30517.6	28682.6	77355.6	44037.4	4252.32
P00397	Cytochrome c oxidase subunit 1	P00397	COX1_MOUSE	0.000356605		Filtered	67253.2	6634.27	16347.3	Filtered	Filtered	Filtered	Filtered	7503.02	Filtered	2519.68	19367.9	11662.1	Filtered	Filtered	5703.41	5916.4	2693.31	52061	5893.26	130775	16740.7	Filtered	Filtered	32349	Filtered	42485.3	77409.9	5170.09	54011.1	24027.7	Filtered	1041.52	5185.22	39885.8	9622.42	19019.1	28097.5	9440.61	Filtered	1412.73	30112.5	1207.68	Filtered
P00405	Cytochrome c oxidase subunit 2	P00405	COX2_MOUSE	2.83379e-06		71990	55232.1	78628.4	107202	110033	82943.5	63547.6	63951.5	60344.9	35175.3	122772	50834.2	53217.6	26953.1	44436.4	17516.2	24777.5	16229.5	84593	28430.3	100919	38166.6	34933.8	107378	61143.9	93354	Filtered	88217.5	111239	82916.1	439968	82296.3	17784.8	80880.7	400642	34109.3	89753.8	127603	59029.6	19946.6	20368.1	55384.2	19260.1	14017
P00416	Cytochrome c oxidase subunit 3	P00416	COX3_MOUSE	1.77382e-06		17163.4	16473.8	17999.7	43535.3	17714	13498	12504.4	13058.5	19514.3	12374	19064.3	14778.2	21731.4	7278.97	14154	9859.32	8778.55	10794.7	26320.9	14285.5	16225.7	20537.3	15416.5	24954	31305	23345.4	21923.1	33356.3	38109.6	40062.1	40511.7	27063.1	11980.1	13335.2	26585	40025.3	31941.2	25921	27733.3	20208.3	12092.2	26991.2	11829.8	3893.34
P01837	Immunoglobulin kappa constant	P01837	IGKC_MOUSE	2.67704e-06		42753.3	25107.6	12946	Filtered	81450.5	92464.7	50330.5	40149	42180.4	37811.2	97418.3	83809.1	33413.8	4223.65	37321.6	4974.95	6630.53	8451.47	59254.4	4274.56	25181.2	Filtered	Filtered	26326.5	74736.9	Filtered	6293.74	50882.7	Filtered	153234	Filtered	130793	5210.11	Filtered	103616	Filtered	43459.6	43195.4	Filtered	8798.65	6021.42	22691	11667.4	Filtered
P02463	Collagen alpha-1(IV) chain	P02463	CO4A1_MOUSE	1.78754e-06		NaN	NaN	NaN	3626.07	NaN	NaN	3475.66	NaN	NaN	NaN	NaN	NaN	NaN	NaN	NaN	NaN	NaN	NaN	NaN	NaN	NaN	NaN	NaN	758.174	3225.31	NaN	1889.88	2943.86	NaN	2852.4	NaN	NaN	NaN	NaN	NaN	4459.93	NaN	5065.98	NaN	NaN	NaN	NaN	NaN	NaN
P03888	NADH-ubiquinone oxidoreductase chain 1	P03888	NU1M_MOUSE	4.62231e-06		60468.6	36212.9	51631.5	86112.5	17236.8	39100.6	21486	23794.5	34183.6	34700.7	27985.5	25383.5	37066	37721.6	16365.7	31812.5	25050.9	16241.5	46073.3	33680.6	36283.9	63047.2	33777.5	26633.3	31912.9	22392	24468.7	71884.3	34372.9	48073.2	63817.4	27895	39038.1	32960.9	32174.4	53899.6	49391	47691.3	64436.8	27224.8	39762.9	39318.9	47666.9	7187.11
P03893	NADH-ubiquinone oxidoreductase chain 2	P03893	NU2M_MOUSE	1.30215e-05		12176.3	3112.37	Filtered	Filtered	23196.6	27864.3	4663.87	16691.1	4509.36	3273.64	16186	8982.18	4996.95	Filtered	3742.75	Filtered	Filtered	Filtered	8974.91	Filtered	2529.58	3600.62	Filtered	13226.4	4677.41	Filtered	Filtered	9375.22	Filtered	25453.3	44373.5	6970.35	Filtered	Filtered	44377.3	Filtered	7330.61	37215.5	Filtered	Filtered	Filtered	24987.5	Filtered	Filtered
P03899	NADH-ubiquinone oxidoreductase chain 3	P03899	NU3M_MOUSE	0.000261184		93827.2	69302.8	Filtered	174370	87658.4	143515	65913.9	77063.2	100779	77934.7	107650	87432.3	78665.2	Filtered	61121.1	40614.2	34596	26116.8	153447	Filtered	79323.8	94274.6	55035.4	95061.2	107899	118407	44358.9	193031	151071	150913	164517	106706	52843.3	Filtered	57396.4	136926	157756	136829	119367	48247.7	60786	125145	76433.2	18667.2
P03903	NADH-ubiquinone oxidoreductase chain 4L	P03903	NU4LM_MOUSE	0.000185881		3022.62	3528.41	Filtered	13454.5	4116	6396.69	Filtered	4369.4	4571.22	3372.52	10136.5	3921.75	4270.43	3122.82	2749.33	2258.34	2124.7	Filtered	6057.48	Filtered	Filtered	7627.35	Filtered	Filtered	7909.83	3106.93	4003.83	9008.62	8445.84	17767.2	4879.02	5349.49	Filtered	1473.55	1976.38	6736.53	4384.57	7437.68	6480.07	2357.02	5859.71	9713.7	3523.02	Filtered
P03911	NADH-ubiquinone oxidoreductase chain 4	P03911	NU4M_MOUSE	1.15285e-05		20313.6	10424.9	9614.36	34477.2	21091.3	19428.6	9020.91	13796.3	14167.7	9426.82	16830.2	17813.1	12538.6	8635.23	8057.96	5099.89	6545.51	4174.76	23215.2	6284.01	7103.88	11103.6	6626.48	16688.4	19816.7	11288.6	8478.92	27541.6	24965.9	27560	38019.4	16800	7675.96	9741.5	24205.7	17583.2	34416.9	36916.7	16165.8	6869.04	8209.29	20135.3	11058.6	Filtered
P03921	NADH-ubiquinone oxidoreductase chain 5	P03921	NU5M_MOUSE	1.23134e-05		39369.8	36942.9	Filtered	61630.1	38882.5	71073.2	49464.1	39778.8	56587.9	31341.1	71674.3	46768.3	36153.1	30909.3	37073.5	25721.8	17635.2	Filtered	42333.5	Filtered	36689.4	39706.7	Filtered	26773.6	54589.7	24812.3	Filtered	97472.5	42669.8	80995.9	51530.8	33310.1	34412.1	20704	33688.3	28768	44734.2	47932.7	62572.3	Filtered	34815.6	36831.1	Filtered	Filtered
P03930	ATP synthase protein 8	P03930	ATP8_MOUSE	9.769e-06		125980	134907	318312	358067	151605	Filtered	200979	153482	207860	171809	261058	151862	150336	78657	133730	105048	104189	76445.4	187064	153118	147968	137623	102884	139522	168942	198238	183805	232869	273617	267824	226989	236292	110019	88727.7	138891	205005	156687	196712	206020	93075.2	135617	131551	110470	31439.7
P04247	Myoglobin	P04247	MYG_MOUSE	1.78754e-06		NaN	NaN	NaN	NaN	NaN	NaN	NaN	NaN	NaN	NaN	NaN	NaN	NaN	NaN	NaN	NaN	NaN	NaN	NaN	NaN	NaN	NaN	NaN	NaN	NaN	NaN	NaN	NaN	NaN	NaN	NaN	NaN	NaN	NaN	NaN	NaN	NaN	NaN	NaN	NaN	NaN	NaN	NaN	NaN
P04919	Band 3 anion transport protein	P04919	B3AT_MOUSE	0.0001495		10732.9	4418.05	Filtered	7805.57	6999.92	10152.2	12904.3	13869.2	9270.75	6895.92	8534.29	3820.82	3286.24	Filtered	3617.44	Filtered	Filtered	Filtered	7958.58	Filtered	5527.71	Filtered	Filtered	11415.7	5313.26	3601.26	Filtered	14872.4	Filtered	9827.49	2573.6	16634.6	Filtered	Filtered	6705.9	Filtered	10696.8	19038.5	Filtered	Filtered	Filtered	5261.22	Filtered	1635.2
P05064	Fructose-bisphosphate aldolase A	P05064	ALDOA_MOUSE	2.02773e-06		NaN	NaN	NaN	NaN	NaN	NaN	NaN	NaN	NaN	NaN	NaN	NaN	NaN	NaN	NaN	NaN	NaN	NaN	NaN	NaN	NaN	NaN	NaN	NaN	NaN	NaN	NaN	NaN	NaN	NaN	NaN	NaN	NaN	NaN	NaN	NaN	NaN	NaN	NaN	NaN	NaN	NaN	NaN	NaN
P05201	Aspartate aminotransferase, cytoplasmic	P05201	AATC_MOUSE	0.000223172		4326.96	5345.49	Filtered	Filtered	5627.47	11972.3	8060.63	6894.02	7121.8	5375.52	3123.26	7018.44	6460.07	Filtered	4832.3	Filtered	Filtered	Filtered	8418.11	Filtered	Filtered	4054.43	NaN	10665	2637.62	4763.49	Filtered	9904.81	9134.12	Filtered	6285.26	11178	Filtered	Filtered	NaN	5394.55	8976.13	10012.8	3918.01	3985.16	Filtered	7910.26	Filtered	Filtered
P05202	Aspartate aminotransferase, mitochondrial	P05202	AATM_MOUSE	1.94222e-06		80386.5	90374	86702.2	157262	76104.3	279328	142563	91087.7	75248	80943.8	101704	93261.3	91414.3	49692	67477.7	35548.5	42951.5	30154.2	99108.3	46160.3	111522	152329	46667.5	113609	109193	69211.4	72508.8	128802	126827	143859	82356.3	113477	55401.6	46744.4	40287.2	85415	119525	129007	85287.1	62164.4	49510.6	93617.8	45515.8	16377.4
P05977	Myosin light chain 1/3, skeletal muscle isoform	P05977	MYL1_MOUSE	1.77382e-06		NaN	NaN	NaN	NaN	NaN	NaN	NaN	NaN	NaN	NaN	NaN	NaN	NaN	NaN	NaN	NaN	NaN	NaN	NaN	NaN	NaN	NaN	NaN	NaN	NaN	NaN	NaN	NaN	NaN	NaN	NaN	NaN	NaN	NaN	NaN	NaN	NaN	NaN	NaN	NaN	NaN	NaN	NaN	NaN
P07310	Creatine kinase M-type	P07310	KCRM_MOUSE	1.77382e-06		287963	Filtered	519493	511737	167898	433634	189631	Filtered	166991	123737	199890	235056	173695	275239	98562.3	297456	244144	375029	168250	333828	168196	183544	337789	156641	133268	168342	338708	292132	617955	224904	302220	196213	442404	334828	Filtered	312084	220480	179708	278125	345015	309758	103774	464738	161854
P07356	Annexin A2	P07356	ANXA2_MOUSE	5.01254e-06		NaN	NaN	NaN	NaN	NaN	NaN	NaN	NaN	NaN	NaN	NaN	NaN	NaN	NaN	NaN	NaN	NaN	Filtered	NaN	NaN	NaN	NaN	NaN	NaN	NaN	NaN	NaN	NaN	NaN	NaN	NaN	NaN	NaN	NaN	NaN	NaN	NaN	NaN	NaN	NaN	NaN	NaN	NaN	NaN
P07724	Serum albumin	P07724	ALBU_MOUSE	2.144e-06		18399.9	28586.2	25875.3	31699	26325.3	45396.4	31402.5	33217.6	30493.5	18486.6	31784.8	11941.1	35351.5	7724.54	16311	19646.4	13475	8502.11	27819.3	19656	27948.6	11658.7	13890.9	31953.9	22649.6	15261.9	12637	42987.2	17496.3	38030.4	30807.1	40170.4	22374	20383.7	22026.1	27092.6	25991.6	48459.5	18113.5	30911.6	28259.7	26362.8	Filtered	5006.27
P07901	Heat shock protein HSP 90-alpha	P07901	HS90A_MOUSE	3.25375e-05		4149.81	5435.53	Filtered	32352.1	Filtered	5375.03	2594.59	7523.12	5722.68	5407.74	5881.72	4149.24	5593.11	4033.71	5495.05	3633.38	4181.7	3280.8	8015.7	Filtered	5556.09	3900.04	2908.87	3305.09	20978.1	3329.52	4362.94	7131.82	4128.98	6875.61	4086.17	Filtered	3877.4	4403.9	Filtered	3148.61	5222.48	8909.19	3839.22	Filtered	Filtered	817.766	Filtered	Filtered
P07934	Phosphorylase b kinase gamma catalytic chain, skeletal muscle/heart isoform	P07934	PHKG1_MOUSE	0.000187996		Filtered	14325.6	76313.4	108461	Filtered	50195.4	Filtered	Filtered	19362.4	24178.3	Filtered	16061.6	Filtered	47294.9	11433.1	36719.1	36921	29298.4	17560	38503.5	Filtered	41478.6	42446.6	11055.3	15537.6	33456	49014.8	25413.4	49628	24202.1	55853.1	29207.4	44569.4	47803.2	Filtered	46265.4	23943.8	16437.8	42043	55274.5	62559.7	8767.49	51578.6	15701.7
P08113	Endoplasmin	P08113	ENPL_MOUSE	0.00417415		Filtered	Filtered	Filtered	Filtered	18030.4	Filtered	Filtered	Filtered	Filtered	Filtered	Filtered	9974.54	Filtered	Filtered	Filtered	Filtered	Filtered	Filtered	14753.7	Filtered	Filtered	Filtered	Filtered	Filtered	19350.2	Filtered	Filtered	Filtered	Filtered	Filtered	Filtered	Filtered	Filtered	Filtered	Filtered	Filtered	21268.9	Filtered	Filtered	Filtered	Filtered	12855	Filtered	Filtered
P08121	Collagen alpha-1(III) chain	P08121	CO3A1_MOUSE	0.00200138		Filtered	Filtered	Filtered	Filtered	Filtered	Filtered	Filtered	Filtered	Filtered	Filtered	Filtered	Filtered	Filtered	Filtered	Filtered	Filtered	Filtered	Filtered	2443.94	Filtered	Filtered	Filtered	Filtered	Filtered	Filtered	Filtered	Filtered	7164.46	Filtered	Filtered	Filtered	Filtered	Filtered	Filtered	Filtered	Filtered	4886.1	5160.21	Filtered	Filtered	Filtered	3569.49	Filtered	Filtered
P08122	Collagen alpha-2(IV) chain	P08122	CO4A2_MOUSE	5.7752e-06		120953	89783.5	84465.6	127612	72506	113166	103792	104113	128959	91840.5	127394	98037.9	134926	40843.5	70414.6	49370.7	51889	40192.8	122416	61029.6	159863	53174.6	70355.8	169964	147887	75717.7	78535.4	177808	145840	130426	80011.2	97994.6	59388.5	45958.5	75702.1	86894.4	129202	147107	110926	44987.2	49711.9	96559.7	68733.3	21952.1
P08249	Malate dehydrogenase, mitochondrial	P08249	MDHM_MOUSE	2.58441e-06		44511.3	80831.2	49067.9	101905	49905.4	118330	73306	73497	65558.5	64618	83862.8	48337.5	57640.1	34860.6	65292.1	35986.1	61165.9	23389.5	99183	36398.1	65205.2	56373.3	64694.4	93200.8	68982.9	54868.5	50860	116119	58422.1	91867.1	73793.9	66414.2	36942.6	41182.1	24943.7	66212.2	95314.9	81736.8	106751	42799.6	44468.6	45918.7	47246.5	8926.68
P08551	Neurofilament light polypeptide	P08551	NFL_MOUSE	0.00447714		13970.6	14997.9	Filtered	Filtered	Filtered	29906.2	Filtered	27437.7	27897	Filtered	Filtered	Filtered	25979.5	Filtered	Filtered	Filtered	Filtered	Filtered	22042.7	20960.8	32400.3	Filtered	Filtered	20076.1	36891	Filtered	Filtered	51154.4	Filtered	Filtered	Filtered	Filtered	Filtered	Filtered	Filtered	21796.7	Filtered	Filtered	21026.8	Filtered	Filtered	Filtered	28103.9	Filtered
P08752	Guanine nucleotide-binding protein G(i) subunit alpha-2	P08752	GNAI2_MOUSE	0.000369413		NaN	NaN	Filtered	Filtered	NaN	NaN	NaN	1511.1	NaN	NaN	NaN	NaN	NaN	Filtered	NaN	Filtered	NaN	Filtered	10258.2	NaN	NaN	NaN	Filtered	NaN	NaN	NaN	NaN	9068.24	29991.1	NaN	NaN	NaN	NaN	NaN	NaN	NaN	11937.8	4875.33	NaN	NaN	Filtered	NaN	NaN	NaN
P08882;P08883;P08884;P13366	Granzyme C;Granzyme F;Granzyme E;Granzyme G	P08882;P08883;P08884;P13366	GRAC_MOUSE;GRAF_MOUSE;GRAE_MOUSE;GRAG_MOUSE	0.0014918		12695.6	4500.78	32703	40238.7	3995.74	18303.8	8306.82	8541.97	11471.3	10583	8477.46	11405	12539.1	24957.9	9830.92	18648.7	16031.7	11532.4	7001.32	26860.1	6472.35	25994.8	22195	7456.52	9336.68	11002.5	35969.5	10618.8	8128.54	20701.4	6140.5	12687.3	21787.5	17414.4	Filtered	37572.4	9413.5	8515.57	22407.7	57683.3	36954.7	10243.8	41185.6	7864.91
P09055	Integrin beta-1	P09055	ITB1_MOUSE	0.00453644		11746.6	18307.2	Filtered	51976.7	Filtered	Filtered	Filtered	30900.8	Filtered	22805.4	Filtered	17580.2	Filtered	27819.5	13777.9	Filtered	Filtered	Filtered	25512.1	Filtered	41554.9	22472.8	21767.6	30670.4	Filtered	20414.6	27658.6	43416.5	Filtered	47115.3	29787.1	27024.1	16138.7	17522.2	Filtered	31341.6	Filtered	Filtered	Filtered	16447	Filtered	Filtered	32867.9	6247.1
P09103	Protein disulfide-isomerase	P09103	PDIA1_MOUSE	0.00161963		Filtered	3790.19	Filtered	Filtered	Filtered	21033.8	14286.9	Filtered	Filtered	Filtered	15098.7	Filtered	4550.76	Filtered	Filtered	Filtered	Filtered	Filtered	8168.31	Filtered	5276.5	Filtered	Filtered	5224.42	20043.4	Filtered	Filtered	14907.4	13370.5	Filtered	Filtered	Filtered	Filtered	Filtered	Filtered	Filtered	9922.32	10677.7	Filtered	Filtered	Filtered	13394.2	Filtered	Filtered
P09411	Phosphoglycerate kinase 1	P09411	PGK1_MOUSE	3.93789e-05		56272.2	5315.61	14775.1	54022.2	Filtered	15250.3	7327.06	40375.2	7588.15	7661.66	10543	4906.05	6793.51	10625.2	13730.4	23471.4	23876.3	3620.83	7692.01	9540.9	7781.3	30141.7	25264.5	8362.17	38793.5	10487.7	12658.8	12401.2	17718.8	9855.76	11704.2	5284.89	5763.54	10650.4	Filtered	10736.6	8127.39	14974.2	19736.1	10530.2	11924.7	6604.38	11241.9	Filtered
P09528	Ferritin heavy chain	P09528	FRIH_MOUSE	0.00197519		6783.36	8762.79	Filtered	Filtered	Filtered	Filtered	7473.3	9441.09	6647.14	Filtered	Filtered	6904.21	6869.15	Filtered	1844.81	Filtered	Filtered	Filtered	9393.38	Filtered	6336.36	2810.13	8167.31	8323.43	8336.7	5260.32	3735.95	11234.4	8314.41	4259.71	5345.31	5340.52	Filtered	Filtered	5992.36	Filtered	8948.27	12146.3	3993.89	Filtered	Filtered	6466	Filtered	Filtered
P09542	Myosin light chain 3	P09542	MYL3_MOUSE	1.77382e-06		NaN	NaN	NaN	NaN	NaN	NaN	NaN	NaN	NaN	NaN	NaN	NaN	NaN	NaN	NaN	NaN	NaN	NaN	NaN	NaN	NaN	NaN	Filtered	NaN	NaN	NaN	NaN	NaN	NaN	NaN	NaN	NaN	NaN	NaN	NaN	NaN	NaN	NaN	NaN	NaN	NaN	NaN	NaN	NaN
P09671	Superoxide dismutase [Mn], mitochondrial	P09671	SODM_MOUSE	6.17714e-05		18438.2	8593.21	6316.54	12668.8	20814.4	26870.1	18537.2	13070.4	40422.2	24721.9	19744.4	64083.1	13157.8	13519.6	24531.2	15659.3	13740	9356.8	19221.1	18328.9	16751.7	54717.1	17006.3	37395.8	28821.1	34773.2	26763.9	21904.5	55302.6	53092.2	108531	26691	5881.43	19434.1	19489.1	21343.1	16324.4	17153.8	37494.2	8036.56	Filtered	22382	Filtered	8147.26
P0C0S6;Q3THW5	Histone H2A.Z;Histone H2A.V	P0C0S6;Q3THW5	H2AZ_MOUSE;H2AV_MOUSE	7.32557e-05		NaN	NaN	NaN	NaN	NaN	NaN	NaN	NaN	NaN	NaN	NaN	NaN	NaN	NaN	NaN	NaN	NaN	NaN	NaN	NaN	NaN	NaN	NaN	NaN	NaN	NaN	NaN	NaN	NaN	NaN	NaN	NaN	NaN	NaN	NaN	NaN	NaN	NaN	NaN	NaN	NaN	NaN	NaN	NaN
P0C5K1	Serine/threonine-protein kinase SBK2	P0C5K1	SBK2_MOUSE	0.00247137		NaN	22460.4	Filtered	Filtered	NaN	NaN	NaN	NaN	NaN	NaN	NaN	NaN	NaN	Filtered	NaN	Filtered	Filtered	Filtered	NaN	Filtered	NaN	NaN	Filtered	NaN	NaN	Filtered	Filtered	NaN	Filtered	NaN	Filtered	NaN	Filtered	NaN	NaN	Filtered	NaN	NaN	Filtered	Filtered	Filtered	NaN	Filtered	Filtered
P0DN34	NADH dehydrogenase [ubiquinone] 1 beta subcomplex subunit 1	P0DN34	NDUB1_MOUSE	1.23445e-05		31153.7	45778.7	41869.2	112490	23846.9	68701.8	59373.9	34878.1	58560	56128.2	66216.2	51939.2	39666.6	18443.3	52162.4	25557.8	26154.8	23946.2	67972.9	27245.1	31338	33623.7	30690.6	30839.3	62492.1	40474.2	51344.7	102793	81532.1	110683	71734	92280.3	25046.4	20622.8	35662.5	59041.1	59704.1	57824.3	53946.6	22807.1	21465.6	53846.6	26069.1	5733.66
P0DP26;P0DP27;P0DP28;Q3UKW2	Calmodulin-1;Calmodulin-2;Calmodulin-3;Calmodulin-1	P0DP26;P0DP27;P0DP28;Q3UKW2	CALM1_MOUSE;CALM2_MOUSE;CALM3_MOUSE;Q3UKW2_MOUSE	0.000161042		17627.1	14667.5	46225.8	61587.9	15605.9	29573.9	18568.1	23312.9	20356.3	22094.7	39559.8	22985.6	16653.6	20741.8	14280.3	16762.2	21001	11753	16465.8	22028.6	18657.9	18041.7	19746.6	15732	30875.9	16843	21971.4	32557	18547.8	34726.8	23402.6	39292	14209.5	22610.1	9241.01	25125.3	15488.8	27828.8	26883.6	21191.5	24870.4	14532.4	21330	7347.01
P10107	Annexin A1	P10107	ANXA1_MOUSE	9.9627e-06		Filtered	Filtered	Filtered	51381.3	Filtered	932.803	Filtered	Filtered	1010.7	Filtered	Filtered	8138.86	Filtered	Filtered	Filtered	Filtered	Filtered	Filtered	Filtered	Filtered	Filtered	554.233	Filtered	Filtered	20093	16916.7	Filtered	12145.9	Filtered	Filtered	Filtered	Filtered	6032.45	Filtered	Filtered	Filtered	Filtered	12950.2	Filtered	Filtered	2047.56	800.986	598.917	605.786
P10126	Elongation factor 1-alpha 1	P10126	EF1A1_MOUSE	8.33288e-06		NaN	NaN	NaN	NaN	NaN	NaN	NaN	NaN	NaN	NaN	NaN	NaN	NaN	NaN	NaN	NaN	NaN	NaN	NaN	NaN	NaN	NaN	NaN	NaN	478.966	NaN	NaN	NaN	NaN	NaN	NaN	NaN	NaN	NaN	NaN	NaN	NaN	NaN	NaN	NaN	NaN	NaN	NaN	NaN
P10493	Nidogen-1	P10493	NID1_MOUSE	2.9245e-06		48671.8	43220.1	45618.2	68381.3	35152.9	58170.9	76958.8	51983.1	64640.2	56686.3	81400.9	44756.2	50875.7	24361.6	37078.3	22591.3	27534.5	20806	58132.6	27979.5	79382.4	28628.1	38788.1	62447	93256	37728.5	38675.6	101100	56395.5	81580.1	47741.2	76745.5	27829.6	27325.9	46387.7	41375.7	72550.2	90411.8	41092.4	28999.9	32052.4	55871.7	26830.5	9740.84
P10630;Q8BTU6	Eukaryotic initiation factor 4A-II	P10630;Q8BTU6	IF4A2_MOUSE;Q8BTU6_MOUSE	0.00443351		Filtered	NaN	Filtered	NaN	Filtered	NaN	Filtered	Filtered	Filtered	Filtered	Filtered	Filtered	Filtered	Filtered	Filtered	Filtered	Filtered	Filtered	Filtered	Filtered	Filtered	Filtered	Filtered	Filtered	NaN	Filtered	Filtered	Filtered	Filtered	Filtered	Filtered	Filtered	Filtered	Filtered	Filtered	Filtered	Filtered	Filtered	Filtered	Filtered	Filtered	NaN	Filtered	NaN
P10853;P10854;Q64475;Q64478;Q64525;Q6ZWY9;Q8CBB6;Q8CGP1;Q8CGP2	Histone H2B type 1-F/J/L;Histone H2B type 1-M;Histone H2B type 1-B;Histone H2B type 1-H;Histone H2B type 2-B;Histone H2B type 1-C/E/G;Histone H2B;Histone H2B type 1-K;Histone H2B type 1-P	P10853;P10854;Q64475;Q64478;Q64525;Q6ZWY9;Q8CBB6;Q8CGP1;Q8CGP2	H2B1F_MOUSE;H2B1M_MOUSE;H2B1B_MOUSE;H2B1H_MOUSE;H2B2B_MOUSE;H2B1C_MOUSE;Q8CBB6_MOUSE;H2B1K_MOUSE;H2B1P_MOUSE	1.77382e-06		242626	198045	206408	461761	210719	332996	259923	204292	253335	216419	381071	172015	240617	109861	170824	106269	109062	93116.1	281080	115773	221480	133342	133006	287669	334802	166454	154889	304505	223158	427809	225812	370108	100694	129892	176171	153887	286448	341688	186220	109756	125171	198402	132496	46668.8
P10922	Histone H1.0	P10922	H10_MOUSE	9.85973e-06		144714	65491	215514	265215	93370.3	149333	162364	89630	157515	106788	176651	89380.3	145463	79481.2	54472.6	83490.9	86574.2	72727.2	76995.8	128247	108219	56360.3	110445	54352.9	187944	100849	127405	122177	81733.6	226392	140780	165088	58305	57129.3	85461.1	89198.1	123400	97795.9	38892.3	112643	84626.3	174318	146238	33541.1
P11087	Collagen alpha-1(I) chain	P11087	CO1A1_MOUSE	1.77382e-06		451430	371676	460776	603146	467932	1.31282e+06	496324	517967	521318	394911	542214	600919	614668	293286	334494	305510	275384	211022	669059	399832	1390976	326244	500487	738941	681442	298712	431545	1.77508e+06	764156	1.18834e+06	356566	663794	291736	361584	315557	315792	757852	791042	322077	297194	645776	779768	438802	98700.9
P11152	Lipoprotein lipase	P11152	LIPL_MOUSE	0.00411656		7632.7	5428.87	Filtered	Filtered	13608.5	Filtered	8367.49	8223.74	Filtered	Filtered	37990.8	9824.44	8284.48	Filtered	Filtered	Filtered	Filtered	Filtered	8442.56	Filtered	7454.95	Filtered	Filtered	7257.49	17077.1	10272.8	Filtered	10083.6	Filtered	43547.3	Filtered	54838.1	Filtered	Filtered	Filtered	Filtered	8099.17	Filtered	Filtered	Filtered	Filtered	8958.43	Filtered	Filtered
P11404	Fatty acid-binding protein, heart	P11404	FABPH_MOUSE	0.0017214		Filtered	NaN	Filtered	Filtered	NaN	NaN	NaN	9384.21	NaN	NaN	Filtered	NaN	NaN	Filtered	Filtered	Filtered	Filtered	Filtered	NaN	NaN	Filtered	Filtered	Filtered	NaN	NaN	Filtered	Filtered	NaN	Filtered	NaN	Filtered	NaN	Filtered	Filtered	NaN	NaN	NaN	NaN	Filtered	Filtered	Filtered	NaN	Filtered	Filtered
P11438	Lysosome-associated membrane glycoprotein 1	P11438	LAMP1_MOUSE	0.00217598		Filtered	Filtered	Filtered	Filtered	Filtered	Filtered	108885	98513	19543.1	Filtered	109748	23390.7	103555	Filtered	17912.7	Filtered	Filtered	Filtered	13298.9	Filtered	Filtered	Filtered	Filtered	18782.9	Filtered	Filtered	Filtered	111781	Filtered	65850.3	26471.1	Filtered	Filtered	Filtered	Filtered	26303.7	18169.5	Filtered	Filtered	23855.6	Filtered	Filtered	Filtered	Filtered
P11499	Heat shock protein HSP 90-beta	P11499	HS90B_MOUSE	6.89345e-06		NaN	NaN	Filtered	Filtered	NaN	3942.59	4465.11	NaN	NaN	NaN	NaN	NaN	NaN	Filtered	NaN	Filtered	Filtered	Filtered	NaN	NaN	NaN	NaN	Filtered	NaN	3825.63	NaN	Filtered	NaN	NaN	3657.36	Filtered	4619.45	Filtered	NaN	NaN	Filtered	NaN	10738.1	Filtered	NaN	Filtered	2809.88	Filtered	NaN
P11531	Dystrophin	P11531	DMD_MOUSE	1.35713e-05		37510	35641.4	30821	47306	39601.9	57019.8	65754.4	46236.3	43975.5	52982.7	63882.5	37127.8	54973	20994.7	31066.9	15455.1	16724.1	9522.13	44182	17329.3	59895.3	30116.2	14959.1	42020	59944.1	22921.5	22820	65420.1	33815.9	56104.6	35404.3	53537.8	19105.2	19565.7	30092.4	30202.4	47827.3	60480.1	24361.9	20311	20543.7	32149.8	26159.3	9517.67
P11679	Keratin, type II cytoskeletal 8	P11679	K2C8_MOUSE	0.00297153		138109	Filtered	72144.9	Filtered	149656	370024	Filtered	50929.1	172387	Filtered	Filtered	Filtered	Filtered	Filtered	Filtered	29511.3	Filtered	Filtered	Filtered	Filtered	Filtered	113624	Filtered	Filtered	62361	Filtered	Filtered	Filtered	Filtered	Filtered	Filtered	Filtered	Filtered	Filtered	40390.1	65658	92084	55754.8	Filtered	Filtered	81386.6	Filtered	47971.4	40560.2
P11983	T-complex protein 1 subunit alpha	P11983	TCPA_MOUSE	0.000262078		11810.6	19322.8	Filtered	Filtered	10488.5	Filtered	42048.4	14723.5	Filtered	19826.3	Filtered	Filtered	13225.6	Filtered	5581.06	Filtered	Filtered	Filtered	Filtered	Filtered	14697.3	7458.23	Filtered	15260.8	18105.3	Filtered	Filtered	Filtered	16130.3	Filtered	Filtered	19262.1	Filtered	Filtered	Filtered	Filtered	13495.6	113401	Filtered	Filtered	Filtered	7015.67	Filtered	1564.96
P12787	Cytochrome c oxidase subunit 5A, mitochondrial	P12787	COX5A_MOUSE	1.77382e-06		231696	177039	204398	376292	122263	232992	189435	169146	237585	163026	229855	169531	194488	77273.8	152796	119614	120677	74125.2	184490	132270	140581	123607	111269	200090	233115	190411	167247	245643	264852	301473	323833	248814	80665.6	114993	198721	638214	170706	246955	227690	295504	104714	170528	86777.7	29770.4
P12970	60S ribosomal protein L7a	P12970	RL7A_MOUSE	0.00012718		1170.07	NaN	17303.6	25282.1	1219.11	NaN	2336.98	NaN	16118.3	NaN	9761.38	NaN	10479.6	6362.12	4676.15	4170.93	5844.46	2016.56	NaN	Filtered	5338.75	NaN	4189.24	5326.19	2898.2	3593.96	7209.85	1517.35	6569.01	12060.6	8944.25	13988.1	734.774	2769.41	5011.03	NaN	3934.52	NaN	9580.99	NaN	4032.04	6439.76	NaN	NaN
P13020	Gelsolin	P13020	GELS_MOUSE	3.72192e-05		NaN	17795.8	NaN	NaN	17121.2	52196.7	25464.4	27083.8	15754.7	30476.8	30376	79593.2	26597.6	NaN	39262.6	NaN	NaN	NaN	15618	Filtered	NaN	36888.8	NaN	556.003	26466.4	NaN	NaN	30590.1	5783.72	49676.4	NaN	36070.8	NaN	NaN	6688.65	11705	NaN	38229.9	24720.1	12528.1	NaN	17209.9	NaN	NaN
P13412	Troponin I, fast skeletal muscle	P13412	TNNI2_MOUSE	2.87144e-06		NaN	NaN	NaN	NaN	NaN	NaN	NaN	NaN	NaN	NaN	NaN	NaN	NaN	NaN	NaN	NaN	NaN	NaN	NaN	NaN	NaN	NaN	NaN	NaN	NaN	NaN	NaN	NaN	NaN	NaN	NaN	NaN	NaN	NaN	NaN	NaN	NaN	NaN	NaN	NaN	NaN	NaN	NaN	NaN
P13541	Myosin-3	P13541	MYH3_MOUSE	2.83379e-06		122183	119514	3068796	1.16628e+06	156511	612507	206890	179769	428863	193609	604027	241878	87933.2	1.22988e+06	144155	809378	858359	1069318	196946	766027	353922	680321	1.58725e+06	409908	187335	554616	1.03146e+06	515394	696758	517789	1.31019e+06	159800	452193	725488	268022	478120	269390	323050	987792	1.06742e+06	2.07227e+06	484299	685763	237818
P13542	Myosin-8	P13542	MYH8_MOUSE	0.000224136		2.26116e+06	1.05361e+06	4525049	13049074	Filtered	Filtered	Filtered	520171	1.90429e+06	1482241	Filtered	2.01117e+06	1212396	2.49807e+06	4.60352e+06	4.33037e+06	3.84941e+06	1.75825e+06	2.3173e+06	3.01573e+06	1.1654e+06	1.66741e+06	3.96444e+06	1.36405e+06	1.18923e+06	1.38721e+06	2.02775e+06	2111076	2.67307e+06	4.01883e+06	1.23652e+06	Filtered	5628694	2.58903e+06	Filtered	4.51202e+06	4700595	2.34301e+06	6791322	3220884	5173073	1730587	4257951	1.43602e+06
P14094	Sodium/potassium-transporting ATPase subunit beta-1	P14094	AT1B1_MOUSE	2.02773e-06		123504	137661	78795.6	163622	143617	133620	118015	160952	162757	126009	189604	154997	172766	Filtered	111466	64152.7	81780.4	36641.6	253441	52926.8	133996	92846	45659.4	151754	184891	99142	59823.5	223820	169912	201389	80725	184344	71128.2	72545.1	122638	77630.5	231372	208384	127894	57157.6	79148.3	156363	83799.2	22076.2
P14115	60S ribosomal protein L27a	P14115	RL27A_MOUSE	1.29375e-05		40126.1	46873.9	106103	90112.4	61891.4	69552.2	70177	40164.6	55261.1	54525.6	73080.1	42099.9	51214	32073.1	33039.1	45091	27897.9	18167.6	39762.7	39861.7	64583.6	39978.6	31284.1	62464.3	70575.4	34328.3	45858.2	51180	40296.2	77004.2	75417.1	69161.6	28158.9	28991.4	35163.8	35601.4	57723.4	53185.9	36168.3	35154.2	38025.1	35498.9	31194.8	14217.8
P14131	40S ribosomal protein S16	P14131	RS16_MOUSE	3.06783e-05		30108	46092	72763.7	86415	46094.5	77377.3	70886.4	38632.4	51794.8	55131.1	71308.3	44920.5	46329.4	34049.1	23486.2	27545.6	29797.9	24114.1	40719.7	28704.8	55094.6	33354.8	38050.7	42577.2	66674.7	30934.4	33744.3	54522.3	30848.5	73682.4	38518.7	77165.3	28819.7	29965.2	28927	37476.4	42577.5	43775.1	30612.4	36311.5	34912.3	27394.6	21890.2	6471.26
P14148	60S ribosomal protein L7	P14148	RL7_MOUSE	1.0649e-05		18948.4	17249.8	45344.6	53392.5	31245.5	37815	23620.4	19341.6	18846.8	29053.9	34762.3	17022.3	20089.3	12566.4	16467.7	12964.3	12259.9	12488.6	12518.9	22704.1	20070.4	25968.1	28553.7	17255.6	55737.8	27438	27750.4	14970.3	29261.6	61250.9	32741.2	60190.9	16911.8	22032.7	17688.6	35973.8	32677.7	38204.6	16722.4	28768.2	32217.6	31730.6	26745.6	5311.5
P14152	Malate dehydrogenase, cytoplasmic	P14152	MDHC_MOUSE	0.000501461		78680.8	94188.5	Filtered	Filtered	107765	81794.2	68222.9	97795.2	Filtered	42465.7	573656	55909.1	82867.2	Filtered	50062.7	Filtered	48883.3	Filtered	Filtered	Filtered	110162	62756.3	79605.2	442890	45977.6	Filtered	78065	74026.6	85477	542533	Filtered	353413	Filtered	Filtered	318768	27753.6	569590	807024	Filtered	74749.8	Filtered	435613	Filtered	Filtered
P14206	40S ribosomal protein SA	P14206	RSSA_MOUSE	0.00196111		Filtered	Filtered	Filtered	Filtered	Filtered	Filtered	Filtered	Filtered	Filtered	Filtered	Filtered	Filtered	Filtered	Filtered	Filtered	Filtered	Filtered	Filtered	Filtered	Filtered	Filtered	Filtered	Filtered	Filtered	NaN	Filtered	Filtered	Filtered	Filtered	Filtered	Filtered	Filtered	Filtered	Filtered	Filtered	Filtered	Filtered	NaN	Filtered	Filtered	Filtered	Filtered	Filtered	Filtered
P14231	Sodium/potassium-transporting ATPase subunit beta-2	P14231	AT1B2_MOUSE	8.90473e-05		Filtered	Filtered	17111.5	7471.46	Filtered	Filtered	Filtered	Filtered	Filtered	Filtered	Filtered	Filtered	Filtered	11599.1	Filtered	8467.49	6628.1	5485.06	Filtered	13542.6	Filtered	5014.19	10935.4	Filtered	Filtered	Filtered	11735.8	1001.71	1803.15	Filtered	Filtered	Filtered	18129.8	10597.6	Filtered	1084.99	Filtered	Filtered	1065.54	21818.4	17333.4	Filtered	20575.9	837.022
P14246	Solute carrier family 2, facilitated glucose transporter member 2	P14246	GTR2_MOUSE	0.00443199		Filtered	Filtered	9755.85	Filtered	Filtered	3602.33	Filtered	Filtered	3076.21	Filtered	1389.84	1346.55	Filtered	3181.6	Filtered	4372.51	Filtered	2570.29	Filtered	3011.2	Filtered	2363.47	4627.24	Filtered	Filtered	Filtered	6759.25	Filtered	Filtered	Filtered	Filtered	Filtered	2074.29	3942.7	Filtered	Filtered	1843.03	Filtered	Filtered	4354.92	Filtered	Filtered	3465.26	Filtered
P14602	Heat shock protein beta-1	P14602	HSPB1_MOUSE	5.47572e-06		6774.06	12225.4	11469.9	14441.1	12258.6	35557.1	29639.9	19010.5	18065.6	27260.1	30286.2	18009	10366.9	11672.3	14762.4	Filtered	Filtered	6648.43	10989.2	Filtered	25899.4	17846.7	6455.31	7169.05	35652.2	5740.02	10743.4	19680.7	9901.73	31993.7	11854.9	14742.4	NaN	7245.06	8703.01	8599.39	14869.1	41674.3	6789.67	8131.66	8290.07	23783.9	5028.76	NaN
P14685	26S proteasome non-ATPase regulatory subunit 3	P14685	PSMD3_MOUSE	1.46708e-05		11824.9	10938.9	14128.9	17106.3	13408.7	18752.9	20548.1	12708.6	13526.1	14660	22183.5	9207.91	11261.7	10037.3	9839.26	5446.98	8690.04	5777.01	10314.9	11154.3	12950.3	8129.1	11926	11399.9	16596.8	9017.04	17398.7	17329	14143.6	25101.1	14502.8	21060.1	5198.77	7610.35	10450.9	9647.42	11813.2	15378.4	13148.7	7514.92	11480.6	7869.41	8369.72	2337.9
P14733	Lamin-B1	P14733	LMNB1_MOUSE	5.54909e-05		34342.3	28827.3	25023.6	51929.9	44621	56485.7	56101.8	38485.8	38921.2	46347.9	63453.6	28474.2	39563	13014.4	30076.8	14418.5	12396.8	14643.2	37382	16692.5	42572.6	18203.7	19010.4	35865.7	60305.9	22529.7	23602	57059.7	41421.4	59083.1	29743.4	57378.4	22352.6	21316.5	28631.4	26716.6	46704.1	48306	25350.8	18188	18138.5	29578.6	17903.5	4904.74
P14824	Annexin A6	P14824	ANXA6_MOUSE	7.83496e-06		NaN	NaN	NaN	NaN	NaN	2398.3	NaN	NaN	NaN	NaN	NaN	NaN	NaN	NaN	NaN	NaN	NaN	NaN	NaN	NaN	NaN	NaN	NaN	NaN	NaN	NaN	NaN	NaN	NaN	2657.86	NaN	807.203	NaN	NaN	NaN	NaN	NaN	1630.98	NaN	NaN	NaN	NaN	NaN	NaN
P14869	60S acidic ribosomal protein P0	P14869	RLA0_MOUSE	2.19867e-06		37912.1	14444	27921.8	53044.7	23415.1	23341.4	26015.6	29342.1	16540.1	19158.7	21508.8	16750.8	27957.8	9179.07	18636.2	12434.2	22030.5	10188.5	15754.4	11029.8	24869	30409.5	13621.7	31366.8	65302.6	20996.1	19615.1	46015	27353	32882.3	28986.9	28188.4	13978.7	26180.1	16180.6	27186.4	21570.9	24783.3	31046.6	26434.5	23567.4	15839.2	16449.1	4309.61
P15089	Mast cell carboxypeptidase A	P15089	CBPA3_MOUSE	0.001022		26855.9	20120.3	Filtered	Filtered	Filtered	25283.7	32211.3	Filtered	25277.9	Filtered	23678.3	16205.3	19610.9	17258	Filtered	Filtered	8421.02	8263.07	31412	11246.1	Filtered	8347.39	26511.6	Filtered	29753.8	Filtered	18882.4	86111.8	Filtered	30421.2	Filtered	26593.7	9511.81	14492.6	Filtered	Filtered	28092.5	21037.8	9647.45	504345	15281.2	20259.1	20629	Filtered
P15105	Glutamine synthetase	P15105	GLNA_MOUSE	0.00214755		Filtered	Filtered	Filtered	Filtered	Filtered	Filtered	Filtered	Filtered	Filtered	Filtered	Filtered	Filtered	Filtered	Filtered	Filtered	Filtered	Filtered	Filtered	Filtered	Filtered	Filtered	Filtered	Filtered	Filtered	Filtered	Filtered	Filtered	Filtered	NaN	Filtered	NaN	Filtered	Filtered	Filtered	NaN	Filtered	Filtered	Filtered	Filtered	Filtered	Filtered	Filtered	Filtered	Filtered
P15864;P43277	Histone H1.2;Histone H1.3	P15864;P43277	H12_MOUSE;H13_MOUSE	2.66133e-06		138438	56129.3	128220	256120	152038	243834	139004	139967	150813	113376	259882	137245	149903	54913.3	126382	40637.4	45200.1	28260.1	115582	51248.4	180137	97333.3	70059.7	62705	223797	107864	51097.7	112111	107258	211969	120358	273705	47180.2	58301.1	82979	83993.9	128842	146908	42015.5	63509	95703.8	75713.3	43338.7	13208.5
P16015	Carbonic anhydrase 3	P16015	CAH3_MOUSE	0.00294272		79958.2	Filtered	Filtered	Filtered	122065	Filtered	93497.1	69284.1	Filtered	Filtered	Filtered	67409.4	92457.4	41043.8	Filtered	Filtered	Filtered	Filtered	Filtered	73091.1	Filtered	57001.1	Filtered	64109.8	70856.4	Filtered	Filtered	76522.9	Filtered	136254	Filtered	135905	38540	56810.8	Filtered	Filtered	Filtered	109661	56893.9	54529.3	61277.6	Filtered	103228	26505.1
P16045	Galectin-1	P16045	LEG1_MOUSE	0.00196602		12409.4	Filtered	16606.3	25174.6	18835.8	25475.6	21366.7	21297.7	9016.73	19389.1	24037.2	10870.2	11905.3	Filtered	8334.98	8269.56	7106.12	6763.86	12308.6	Filtered	20099.5	7112.97	9189.25	8713.31	20764.4	8446.64	Filtered	28152.5	6784.52	22686.6	Filtered	30941.4	9496.39	7039.53	Filtered	Filtered	14000.3	41685	Filtered	9333.86	Filtered	15704.6	8386.06	3334.16
P16125	L-lactate dehydrogenase B chain	P16125	LDHB_MOUSE	8.83399e-06		30476.5	24001.4	Filtered	20859	28982.8	25291	49378	31985.4	19566.3	37248.9	45644.7	22225.4	29759.4	Filtered	27579.9	Filtered	Filtered	Filtered	17084	Filtered	28624.6	Filtered	Filtered	26551.8	41742.2	NaN	Filtered	53316.5	Filtered	25817.6	Filtered	50855.3	Filtered	Filtered	20894.4	Filtered	35639.2	37833	NaN	NaN	Filtered	29612	Filtered	Filtered
P16546	Spectrin alpha chain, non-erythrocytic 1	P16546	SPTN1_MOUSE	0.001022		NaN	NaN	NaN	NaN	NaN	NaN	NaN	NaN	NaN	Filtered	NaN	NaN	Filtered	NaN	NaN	Filtered	NaN	Filtered	NaN	NaN	Filtered	NaN	Filtered	NaN	NaN	NaN	NaN	NaN	NaN	NaN	NaN	Filtered	Filtered	Filtered	NaN	NaN	NaN	NaN	NaN	NaN	Filtered	NaN	Filtered	Filtered
P16858	Glyceraldehyde-3-phosphate dehydrogenase	P16858	G3P_MOUSE	1.77382e-06		NaN	NaN	NaN	NaN	NaN	NaN	NaN	Filtered	NaN	NaN	NaN	NaN	NaN	NaN	NaN	NaN	NaN	NaN	Filtered	NaN	NaN	NaN	NaN	NaN	NaN	NaN	NaN	NaN	NaN	NaN	NaN	NaN	NaN	NaN	NaN	NaN	NaN	NaN	NaN	NaN	NaN	NaN	NaN	NaN
P17047	Lysosome-associated membrane glycoprotein 2	P17047	LAMP2_MOUSE	0.00434655		4368.12	6745.72	Filtered	Filtered	8649.86	Filtered	6469.75	9698.68	6760.24	3698.37	9117.52	4954.74	9470.4	Filtered	Filtered	Filtered	Filtered	Filtered	5062.26	Filtered	10043.7	Filtered	Filtered	6748.57	8491.63	Filtered	Filtered	10573.4	Filtered	9360.04	Filtered	7262.01	Filtered	Filtered	6021.76	Filtered	5055.41	6445.68	Filtered	Filtered	Filtered	Filtered	Filtered	Filtered
P17156	Heat shock-related 70 kDa protein 2	P17156	HSP72_MOUSE	8.23946e-05		7459.66	10203	Filtered	29953.8	14602.6	17501.2	17468.3	8811.79	9562.7	14088.1	24606.4	10770.9	10891.5	Filtered	6422.16	Filtered	Filtered	Filtered	32241.5	Filtered	14432.5	Filtered	Filtered	8726.02	16798	Filtered	Filtered	51996.2	392333	Filtered	Filtered	26533.5	Filtered	Filtered	10412.9	Filtered	10064.7	9718.96	Filtered	Filtered	Filtered	Filtered	Filtered	Filtered
P17182	Alpha-enolase	P17182	ENOA_MOUSE	1.77382e-06		NaN	NaN	NaN	NaN	NaN	NaN	NaN	NaN	NaN	NaN	NaN	NaN	NaN	NaN	NaN	NaN	NaN	NaN	NaN	NaN	NaN	NaN	NaN	NaN	NaN	NaN	NaN	NaN	NaN	NaN	NaN	NaN	NaN	NaN	NaN	NaN	NaN	NaN	NaN	NaN	NaN	NaN	NaN	NaN
P17426	AP-2 complex subunit alpha-1	P17426	AP2A1_MOUSE	0.00740921		NaN	Filtered	NaN	NaN	NaN	NaN	NaN	Filtered	NaN	NaN	NaN	Filtered	NaN	Filtered	NaN	Filtered	Filtered	Filtered	NaN	Filtered	Filtered	Filtered	Filtered	Filtered	NaN	Filtered	Filtered	NaN	Filtered	NaN	Filtered	NaN	Filtered	Filtered	NaN	Filtered	Filtered	Filtered	Filtered	NaN	Filtered	Filtered	Filtered	Filtered
P17665	Cytochrome c oxidase subunit 7C, mitochondrial	P17665	COX7C_MOUSE	0.000911046		365744	335620	560172	881685	325266	398225	352968	376507	434839	328354	505440	416582	407487	259911	434416	224494	412931	165071	514217	213811	484192	269211	339275	726628	646668	326459	489153	533330	1.02395e+06	609206	608532	874102	343771	207818	321783	391777	500486	568542	409517	326144	333811	384684	258391	68545.5
P17751	Triosephosphate isomerase	P17751	TPIS_MOUSE	1.76411e-05		NaN	NaN	NaN	NaN	NaN	NaN	NaN	NaN	NaN	NaN	NaN	16687.3	NaN	NaN	NaN	NaN	NaN	NaN	NaN	NaN	NaN	NaN	NaN	5530.78	NaN	3486.41	NaN	NaN	14985.2	NaN	NaN	NaN	NaN	NaN	NaN	NaN	NaN	NaN	NaN	48142.9	NaN	NaN	NaN	NaN
P19123	Troponin C, slow skeletal and cardiac muscles	P19123	TNNC1_MOUSE	1.77382e-06		60506.6	138525	Filtered	Filtered	89445.6	77304.7	36275.9	129300	70668.5	50121.2	319681	55223.4	168150	Filtered	34578.8	Filtered	Filtered	Filtered	65862.3	Filtered	117240	Filtered	Filtered	39827.3	134242	NaN	Filtered	45927.8	NaN	72102.6	Filtered	152164	Filtered	Filtered	1.07923e+06	Filtered	29900	154712	Filtered	Filtered	Filtered	41527.7	NaN	Filtered
P19253	60S ribosomal protein L13a	P19253	RL13A_MOUSE	8.06428e-05		NaN	NaN	NaN	NaN	NaN	NaN	NaN	NaN	NaN	NaN	NaN	NaN	NaN	NaN	NaN	NaN	NaN	NaN	NaN	NaN	NaN	NaN	NaN	NaN	NaN	NaN	NaN	NaN	NaN	NaN	NaN	NaN	NaN	NaN	NaN	NaN	NaN	NaN	NaN	NaN	NaN	NaN	NaN	NaN
P19536;Q9D881	Cytochrome c oxidase subunit 5B, mitochondrial;Cytochrome c oxidase subunit 5B, mitochondrial	P19536;Q9D881	COX5B_MOUSE;Q9D881_MOUSE	1.77382e-06		170382	214024	164125	501318	139607	272775	184105	144419	300764	177250	230305	150032	180582	85468.5	149338	89055.7	85836.4	72340.7	194181	96158.4	193123	146593	171905	259470	184426	198997	129169	234168	309296	285324	269078	278200	73593.1	99055.6	179986	260065	190653	217709	213309	113734	125035	209227	111045	31994.8
P19783	Cytochrome c oxidase subunit 4 isoform 1, mitochondrial	P19783	COX41_MOUSE	1.77382e-06		431927	471344	457456	1.08706e+06	426055	823472	525008	613431	599060	574628	697854	472255	419170	194821	463223	245443	227231	194098	525793	247473	618484	337270	387845	1.00003e+06	457690	680016	354542	608951	1.11577e+06	910430	889260	763147	221169	255764	528122	461913	597577	610268	470223	237252	304546	484756	263873	130073
P20029	Endoplasmic reticulum chaperone BiP	P20029	BIP_MOUSE	6.17714e-05		16744.1	20384.5	16622.7	40221.3	24984.1	34354.2	25362.4	24675.7	28177	25018	37973.3	16368.7	24048.3	8269.97	11985.7	19122.7	16307.9	6260.97	21304.2	9954.82	30179.8	16874.8	15025.4	16415.7	43033.7	12618.4	22037.7	31535.9	12301.2	43225.8	18872.3	42547.3	10733.1	15185.5	16505.9	20341.5	17588	33532.7	17115.4	20338.7	12244.9	15718.1	18067.9	3393.04
P20108	Thioredoxin-dependent peroxide reductase, mitochondrial	P20108	PRDX3_MOUSE	3.54088e-05		16742.5	406.999	2239.49	22128.8	Filtered	35896.5	24147	5999.85	36123.2	8815.8	46543.8	22050.7	Filtered	1616.27	5276.05	5826.22	1539.14	778.477	34834.8	Filtered	2724.3	20990.9	893.594	21122.9	2818.42	2507.32	3025.02	3033.1	38142.6	55846.7	5680.72	1322.56	Filtered	1477.23	1592.78	4560.52	24093.4	6638.69	5678.61	6038.64	1814.8	6071.22	Filtered	Filtered
P20152	Vimentin	P20152	VIME_MOUSE	1.77382e-06		50089.9	NaN	NaN	NaN	14450.9	12366.2	32624.9	NaN	NaN	24762.1	NaN	NaN	2464.51	NaN	18804.3	NaN	NaN	NaN	3491.13	NaN	18167.7	12348.6	NaN	NaN	9667.51	NaN	NaN	5166.34	NaN	88542.4	NaN	NaN	NaN	NaN	7021.69	NaN	34399.4	NaN	NaN	NaN	NaN	NaN	NaN	NaN
P20801	Troponin C, skeletal muscle	P20801	TNNC2_MOUSE	1.77382e-06		366313	204500	2.06329e+06	1.58384e+06	80138.4	154755	93642.6	147563	790884	104851	375434	489033	280509	611907	155906	1.13971e+06	1.32948e+06	1.14019e+06	399930	1.48049e+06	218245	369169	928937	180699	183081	368750	675625	267943	1.48163e+06	463898	1.97955e+06	133795	1.38574e+06	2691652	596522	1.18004e+06	303666	354499	1231052	2.29855e+06	539447	537725	859073	192967
P21550	Beta-enolase	P21550	ENOB_MOUSE	3.46103e-06		17175.6	15095.1	71252.3	123909	19083.3	24777.2	15269.2	12242.1	29976.8	10431.3	33858.7	22128.8	22259.3	28694.2	21080.2	28709.4	30682	29246.2	20101.4	37469.5	23932.9	18379.1	47668.3	15474.2	32200.1	31443.2	44121.5	33611.4	28112.9	49540.2	45265.6	28925.6	37082.1	48428	22544.6	37564.9	26326	18013.3	40770.7	37488.6	48213.7	13600.4	18985.9	6257.03
P21981	Protein-glutamine gamma-glutamyltransferase 2	P21981	TGM2_MOUSE	5.7752e-06		44816.7	37344.2	24048.3	38955.6	44163.4	55625.4	48145.4	61241.9	60779.6	47648.2	77053.3	42316.7	60123.7	14439.3	29971	16235.1	17394.6	12983.8	63203.7	15815.4	58235.8	21898.8	21154.5	44372.7	65735.6	34415.4	35837.3	92841.2	41111	74123.8	29097.4	66426.2	20154.2	19134.5	35028.4	25921.7	61041	87054	27107.9	15207	16565.8	47284.4	24628.2	4160.3
P23116	Eukaryotic translation initiation factor 3 subunit A	P23116	EIF3A_MOUSE	0.000773775		1760.19	Filtered	Filtered	Filtered	2533.81	7055.45	8678.54	3832	6270.21	5884.45	6978.33	3137.44	4033.44	Filtered	1954.85	Filtered	Filtered	Filtered	2698.72	Filtered	5472.83	Filtered	Filtered	3159.74	6321.1	Filtered	Filtered	7605.32	Filtered	12802.9	Filtered	7732.34	1105.88	Filtered	Filtered	1629.29	Filtered	7443.83	Filtered	Filtered	Filtered	5896.09	Filtered	Filtered
P23927	Alpha-crystallin B chain	P23927	CRYAB_MOUSE	1.88015e-06		12351.1	8187.81	NaN	13446.6	6853.15	18454.7	52954.2	24811.6	28430.7	14317	33926.1	10204.5	7894.83	7234.8	6771.57	Filtered	2376	Filtered	15203.4	NaN	28286.9	7887.58	NaN	16369.2	14306.3	NaN	NaN	8192.37	NaN	12639.9	NaN	1282.83	Filtered	NaN	2749.82	16972.1	17356.7	37561.2	6062.84	11319.9	NaN	31339.1	Filtered	157.129
P24270	Catalase	P24270	CATA_MOUSE	0.00352874		Filtered	2940.74	Filtered	Filtered	3989.89	Filtered	Filtered	Filtered	1783.68	1219.62	4816.08	Filtered	Filtered	Filtered	Filtered	Filtered	Filtered	Filtered	1001.04	Filtered	3845.7	Filtered	Filtered	Filtered	Filtered	Filtered	Filtered	2640.08	Filtered	3252.34	Filtered	Filtered	Filtered	Filtered	2759.89	Filtered	Filtered	1522.24	Filtered	Filtered	Filtered	Filtered	Filtered	Filtered
P25444	40S ribosomal protein S2	P25444	RS2_MOUSE	1.49497e-05		NaN	NaN	NaN	NaN	13326.3	17207	NaN	13342.5	13321.7	13896.7	25545.4	NaN	14204.2	12480.6	5998.09	7484.81	NaN	4621.12	NaN	7651.35	21413.2	10417.3	5579.96	13371.7	14666.4	12499.1	12249.1	NaN	11921.6	22258.7	19653.5	22515.1	6822.5	8270.99	8472.06	9446	9683.27	15077.5	8389.52	NaN	11615	NaN	6840.4	NaN
P26043	Radixin	P26043	RADI_MOUSE	0.000203631		Filtered	NaN	Filtered	NaN	Filtered	NaN	NaN	NaN	Filtered	Filtered	NaN	Filtered	NaN	Filtered	NaN	Filtered	Filtered	Filtered	10466.2	Filtered	Filtered	Filtered	Filtered	Filtered	NaN	Filtered	Filtered	NaN	Filtered	Filtered	Filtered	NaN	Filtered	Filtered	Filtered	Filtered	NaN	NaN	Filtered	Filtered	Filtered	NaN	Filtered	Filtered
P26883	Peptidyl-prolyl cis-trans isomerase FKBP1A	P26883	FKB1A_MOUSE	0.000163897		32207.5	58613.2	211939	139097	55876.7	109901	Filtered	21184	53871.2	25499.4	42385	18567.3	26598.5	42772.4	19124.1	53315.7	44187	47722	43908.2	57020.9	54496.2	25222.3	91684.2	75967.3	47972.4	52067.1	63944.2	28658.7	42213.4	57668.7	62346.8	46325.2	47084.1	74316.1	31054.8	56493.4	49439.5	43012.4	56579.8	53227	57765.4	38171	27659.9	16402.4
P27048;P63163	Small nuclear ribonucleoprotein-associated protein B;Small nuclear ribonucleoprotein-associated protein N	P27048;P63163	RSMB_MOUSE;RSMN_MOUSE	0.00515393		NaN	Filtered	Filtered	11246.6	Filtered	Filtered	Filtered	2343.19	3210.2	Filtered	3355.13	Filtered	Filtered	Filtered	NaN	Filtered	Filtered	Filtered	Filtered	Filtered	Filtered	NaN	Filtered	Filtered	6149.62	Filtered	Filtered	NaN	Filtered	Filtered	Filtered	Filtered	Filtered	Filtered	Filtered	Filtered	NaN	Filtered	Filtered	Filtered	Filtered	Filtered	Filtered	Filtered
P27546	Microtubule-associated protein 4	P27546	MAP4_MOUSE	5.8189e-05		25599.7	2754.02	2225.66	NaN	20330	14690.9	12126.2	8290.56	3157.95	21438.9	13338	7340.4	3986.94	Filtered	9318.86	NaN	Filtered	Filtered	NaN	Filtered	7134.77	3809.27	Filtered	4182.27	8188.78	Filtered	Filtered	NaN	4531.86	12196.5	NaN	12462.7	2011.91	Filtered	11886.7	NaN	10187.4	8089.77	Filtered	NaN	2454.39	2245.38	Filtered	Filtered
P27773	Protein disulfide-isomerase A3	P27773	PDIA3_MOUSE	0.00710075		Filtered	Filtered	Filtered	Filtered	Filtered	Filtered	Filtered	Filtered	Filtered	Filtered	Filtered	Filtered	Filtered	Filtered	Filtered	Filtered	Filtered	Filtered	Filtered	Filtered	Filtered	Filtered	Filtered	Filtered	3786.21	Filtered	Filtered	Filtered	Filtered	Filtered	Filtered	Filtered	Filtered	Filtered	Filtered	Filtered	NaN	Filtered	Filtered	Filtered	Filtered	Filtered	Filtered	Filtered
P28481	Collagen alpha-1(II) chain	P28481	CO2A1_MOUSE	2.75898e-06		117850	44554	87272	110136	113379	105878	43815.6	167186	91351	40768.4	70204.3	146236	130970	42756.4	30359.7	72657.7	65043.1	68607.6	173202	64618.4	127678	55984.1	55280.3	89735.7	200652	26324.1	71022.3	522970	147258	148442	40301.3	46860.8	82225.8	101840	48622.4	83328.2	206575	176077	63432.1	86600.5	123289	151025	80016.3	16943
P28653	Biglycan	P28653	PGS1_MOUSE	6.95621e-05		28105.5	16863.7	Filtered	27951	18558	30698.7	28263.2	24454	24874.7	19366.8	28166.8	19636.5	32548.6	13663.6	10667.9	10423.2	9371.54	5098.83	30467.9	12649.8	74530	12837.6	12750.1	46144.3	37096.7	9261.87	13732.4	56294.3	24356	42680.2	11685.3	31590.1	12112.7	9175.59	12172.9	16677.4	28084.1	41555.2	15924.9	15751.3	20272.5	25417.6	15097.8	4490.19
P28654	Decorin	P28654	PGS2_MOUSE	1.15285e-05		49194	50883.8	68360	73256	52580.5	80157	43004.8	66140.9	62162.9	48616.6	75206.9	53468.8	53466.7	40808.6	41901.8	41195.2	43306.3	28790.6	65840.2	44554.5	66961.9	37367.7	63316.2	61578.7	73387.5	44311.5	52206.4	120297	68506.7	105646	46107.4	68000.8	29933.9	48041.2	43230	46836.1	72406.5	84120.2	46672.4	35245	50498.7	55023	38434.9	16084.8
P31001	Desmin	P31001	DESM_MOUSE	1.77382e-06		531529	697915	276624	580999	872266	1.19534e+06	936611	985604	985752	917421	1.43686e+06	722207	775487	162145	687433	121236	171480	105448	1.04116e+06	152980	956908	294911	119823	687659	1.10459e+06	262996	202534	1.34305e+06	540362	1.2963e+06	396666	978342	155377	190873	621537	352372	919229	1.20692e+06	375059	174849	239170	751564	200010	64663.7
P31230;Q3UZG4	Aminoacyl tRNA synthase complex-interacting multifunctional protein 1	P31230;Q3UZG4	AIMP1_MOUSE;Q3UZG4_MOUSE	0.00305009		8656.31	7344.09	NaN	18025.1	13766.5	23046.5	21237.9	7038.7	12166.4	19901	16737	7556.2	9119.65	NaN	9473.25	5882.32	NaN	3349.23	6376.67	NaN	12768.5	9774.32	NaN	8410.11	12663	NaN	NaN	11201.7	10771	22156	NaN	17011.5	NaN	NaN	25170.7	NaN	7819.44	11001.5	6757.95	NaN	NaN	Filtered	NaN	NaN
P32020	Non-specific lipid-transfer protein	P32020	NLTP_MOUSE	0.00431902		Filtered	Filtered	Filtered	4956.04	1433.52	Filtered	Filtered	Filtered	Filtered	Filtered	Filtered	Filtered	Filtered	Filtered	Filtered	Filtered	Filtered	Filtered	Filtered	Filtered	Filtered	Filtered	Filtered	Filtered	Filtered	Filtered	Filtered	Filtered	Filtered	Filtered	Filtered	Filtered	Filtered	Filtered	Filtered	Filtered	Filtered	Filtered	Filtered	Filtered	Filtered	Filtered	Filtered	Filtered
P32848	Parvalbumin alpha	P32848	PRVA_MOUSE	6.92654e-05		Filtered	Filtered	15201.3	12346.9	Filtered	Filtered	Filtered	Filtered	Filtered	Filtered	Filtered	Filtered	Filtered	7488.88	Filtered	5337.54	9877.21	4892.83	Filtered	7031.64	Filtered	7481.6	8947.29	Filtered	Filtered	7645.55	11506.2	Filtered	8219.35	Filtered	9826.18	Filtered	8610.51	10426.7	2995.25	4501.54	Filtered	Filtered	12197.1	10638.1	8005.71	Filtered	5327.07	Filtered
P35293	Ras-related protein Rab-18	P35293	RAB18_MOUSE	0.000643656		20734.3	22718.1	Filtered	42787.3	21649.6	38006.2	30667.9	28587.2	29293.7	26999.9	36252.9	19506.9	20513.9	9663.96	17496.8	Filtered	7975.33	Filtered	28521.3	Filtered	25988.2	9871.74	Filtered	22029.7	28995.2	13358.8	Filtered	40548.5	23633.2	42703.1	14199.9	37757.7	9446.23	7688.57	15418.6	18667.4	22984.1	41275.7	22620.7	6849.57	Filtered	23023.1	Filtered	Filtered
P35385	Heat shock protein beta-7	P35385	HSPB7_MOUSE	4.45177e-05		13632.3	Filtered	Filtered	Filtered	33765.7	Filtered	18809.8	4187.03	6110.22	1832.26	7295.03	3056.95	17663.3	Filtered	Filtered	Filtered	Filtered	Filtered	4944.23	Filtered	18542.3	Filtered	Filtered	15553.3	24260.6	Filtered	Filtered	4256.65	Filtered	6942.62	Filtered	23516.6	Filtered	Filtered	Filtered	Filtered	4465.01	23293	Filtered	Filtered	Filtered	4910.35	Filtered	Filtered
P35486	Pyruvate dehydrogenase E1 component subunit alpha, somatic form, mitochondrial	P35486	ODPA_MOUSE	1.77382e-06		140881	52441.3	90410.6	191507	122388	176451	97464	234217	154018	92437.9	215815	170320	69554.2	49112.6	64120	126626	59679.5	54073.7	83401.8	92913.3	65719.8	99063.7	122409	91962.4	252454	185035	103847	119164	227218	171364	227631	222536	45007.3	82271.1	52944.1	127227	216612	320898	153747	52226.8	62468.4	154594	63282.4	41711.4
P35564	Calnexin	P35564	CALX_MOUSE	0.00142141		5812.83	9422.28	8523.51	12571.1	9804.82	17901.1	16533.3	14784.7	14277.3	19488.5	24162.3	10644.4	16407.9	8776.29	5482.52	3263.97	Filtered	3355.83	6726.37	3326.97	18825	6583.17	5904.91	7317.81	12770.1	Filtered	6260.26	18546.4	6596.02	26038.7	Filtered	18264.2	3608.49	5025.83	7045.6	8300.35	6840.73	17514.9	7759.33	9429.8	3398.69	9977.26	Filtered	Filtered
P35979	60S ribosomal protein L12	P35979	RL12_MOUSE	8.09274e-06		19034.2	18212.8	32984	35637.3	33682.8	41289.7	32001.1	26992.9	32206.9	29854.2	49740.4	21005.5	30011.7	22376.4	20394.1	16340.5	18971	20934	26546.1	17332.2	35845	22008.8	23643.9	29240.7	43457.1	24854.7	33964.2	45534.3	31765.9	52818	36270.4	45938.9	21471.2	30560.6	27673.3	23666	31196	46618.2	32359.2	22041.4	17571.3	17895.6	17955.8	7370.8
P37040;Q05DV1	NADPH--cytochrome P450 reductase	P37040;Q05DV1	NCPR_MOUSE;Q05DV1_MOUSE	0.000875938		NaN	17562.9	NaN	NaN	NaN	NaN	6686.47	NaN	NaN	NaN	NaN	NaN	NaN	Filtered	NaN	Filtered	NaN	Filtered	22342.2	NaN	NaN	NaN	Filtered	NaN	49441.8	NaN	NaN	NaN	2184.33	NaN	Filtered	21352.1	NaN	Filtered	NaN	NaN	NaN	NaN	NaN	Filtered	Filtered	Filtered	Filtered	Filtered
P38647	Stress-70 protein, mitochondrial	P38647	GRP75_MOUSE	4.20464e-06		51321.6	39073.5	24882.6	63195.5	43342	61792.3	51722.1	42012.8	48690.2	54345.7	64393.1	37052.5	41064.3	14703	26417.6	14720.6	20500.5	7641.56	52900.2	11850.4	46220	38582.7	13003.2	52256.7	46267.4	32077.7	22848.4	57286.4	34173.6	70631.5	41641.9	81976.3	15866.3	18342.3	20903.5	33529.3	50553.6	60123	37616.2	18643.8	15633.1	31481.8	12115.4	4763.76
P41105	60S ribosomal protein L28	P41105	RL28_MOUSE	0.00389112		9219.95	6655.94	12178.8	15863.6	12823.6	Filtered	Filtered	Filtered	Filtered	Filtered	Filtered	Filtered	Filtered	Filtered	Filtered	Filtered	Filtered	Filtered	5941.29	Filtered	6880.85	Filtered	Filtered	Filtered	13514	5477.52	Filtered	Filtered	Filtered	11000.8	7288.51	Filtered	7188.94	Filtered	Filtered	14078.9	Filtered	5914.09	Filtered	11552.3	Filtered	Filtered	Filtered	Filtered
P42125	Enoyl-CoA delta isomerase 1, mitochondrial	P42125	ECI1_MOUSE	0.00038446		6360.96	19209.9	Filtered	14099.9	9426.42	16304.5	21938.4	19582.9	38744	31369	29239.6	9716.74	37250.2	Filtered	20726.2	Filtered	4632.2	Filtered	24329.4	Filtered	19572.2	6699.85	Filtered	21754.4	20952.2	7621.72	4948.73	30365.6	7468.99	33486.4	11242.9	20717.6	Filtered	2961.46	14134.8	6542.52	27876.5	22547.5	11511.9	5265.65	4663	9099.52	2756.06	Filtered
P42669	Transcriptional activator protein Pur-alpha	P42669	PURA_MOUSE	4.56204e-05		8389.43	12332.8	13167.8	18357.5	16279	22057.3	19861.6	17261.5	22438.3	13777.8	26199.2	18067.9	14502.5	4789.87	9373.51	3573.03	5409.1	3565.17	15000.7	4631.18	26324	5469.52	6757.66	15590.3	16854.6	7548.25	9048.56	21188.5	8441.93	33572.8	8890.2	16726.4	Filtered	3900.97	14718.6	8754.28	13038.2	16290.3	10783.3	Filtered	5569.07	8815.73	3489.08	600.093
P42932	T-complex protein 1 subunit theta	P42932	TCPQ_MOUSE	0.000444479		NaN	NaN	Filtered	Filtered	NaN	NaN	NaN	NaN	NaN	NaN	NaN	Filtered	NaN	Filtered	NaN	Filtered	Filtered	Filtered	NaN	Filtered	NaN	Filtered	Filtered	NaN	NaN	Filtered	Filtered	NaN	Filtered	NaN	Filtered	NaN	Filtered	Filtered	NaN	NaN	NaN	NaN	Filtered	Filtered	Filtered	Filtered	Filtered	Filtered
P43274	Histone H1.4	P43274	H14_MOUSE	2.67975e-06		187654	148258	200962	230100	253443	373913	209522	196680	241643	177761	322843	166860	176614	148115	141054	130330	100332	114305	128199	190250	202719	107873	166402	78605.8	362347	191991	191801	236734	239388	290523	217245	381776	73130.1	88254.5	118402	138269	227548	172370	92046	94906.6	115001	95909.8	82136.8	45164.7
P43276	Histone H1.5	P43276	H15_MOUSE	0.000174049		Filtered	Filtered	46161.1	161692	43843.1	69632.6	46532.7	17128.5	16348.8	28007.3	73634.3	14222.3	Filtered	Filtered	26392	Filtered	Filtered	Filtered	Filtered	Filtered	Filtered	31908.4	149604	Filtered	60164.6	146487	Filtered	Filtered	Filtered	71891.9	Filtered	74563.6	Filtered	Filtered	Filtered	Filtered	Filtered	230939	Filtered	Filtered	27344.7	Filtered	Filtered	Filtered
P45591	Cofilin-2	P45591	COF2_MOUSE	0.00321779		Filtered	793.288	Filtered	Filtered	Filtered	3152.67	8943.45	2149.75	1587.34	Filtered	11212.3	Filtered	Filtered	Filtered	313.172	Filtered	Filtered	Filtered	Filtered	Filtered	Filtered	Filtered	Filtered	25124.4	Filtered	Filtered	Filtered	1225.62	Filtered	2259.6	Filtered	2566.46	Filtered	Filtered	Filtered	Filtered	Filtered	1903.4	Filtered	Filtered	Filtered	Filtered	Filtered	Filtered
P45952	Medium-chain specific acyl-CoA dehydrogenase, mitochondrial	P45952	ACADM_MOUSE	3.45486e-05		17067.3	27264.6	Filtered	Filtered	20626.3	47341.4	20689.2	24919	21056.1	14265.5	22588.2	15054.3	26015.3	Filtered	15027.8	Filtered	9932.2	Filtered	26104.7	Filtered	20698.1	9950.09	Filtered	25040.7	18946.5	22731.5	8487.23	34726.2	28828.5	26072.5	55939.5	27011.3	Filtered	Filtered	14571.5	Filtered	23132.1	27622.5	17831.7	Filtered	Filtered	12356.3	Filtered	Filtered
P46471;Q8BVQ9	26S proteasome regulatory subunit 7	P46471;Q8BVQ9	PRS7_MOUSE;Q8BVQ9_MOUSE	0.000183932		24895.8	16999.9	10273.1	13717.1	23193.5	32718.5	29585.6	21156.6	34328.5	24038.5	34515.6	35342.3	17942.4	15220.4	29165.2	Filtered	8430.58	66703	24603.3	6148.27	25945.9	8134.54	4941.4	25390	30891.3	4835.31	10129.7	Filtered	22375.2	67524.5	7080.11	27595	54147.3	20951.1	24655.1	5941.79	26332.1	31745.1	6222.96	88211.9	5412.22	30769.8	8675.66	5149.19
P46638	Ras-related protein Rab-11B	P46638	RB11B_MOUSE	0.000448907		NaN	Filtered	NaN	NaN	Filtered	NaN	NaN	Filtered	NaN	NaN	NaN	NaN	Filtered	NaN	NaN	Filtered	NaN	NaN	NaN	Filtered	NaN	NaN	NaN	NaN	NaN	NaN	NaN	NaN	NaN	NaN	NaN	NaN	Filtered	NaN	NaN	NaN	NaN	NaN	NaN	NaN	NaN	NaN	Filtered	Filtered
P47738	Aldehyde dehydrogenase, mitochondrial	P47738	ALDH2_MOUSE	0.00557793		NaN	NaN	Filtered	Filtered	Filtered	Filtered	Filtered	NaN	Filtered	Filtered	Filtered	Filtered	NaN	Filtered	Filtered	Filtered	Filtered	Filtered	NaN	Filtered	Filtered	Filtered	Filtered	NaN	NaN	Filtered	Filtered	Filtered	NaN	NaN	Filtered	Filtered	Filtered	NaN	Filtered	NaN	NaN	NaN	Filtered	Filtered	Filtered	Filtered	Filtered	Filtered
P47753;Q5RKN9	F-actin-capping protein subunit alpha-1;Capping protein (Actin filament) muscle Z-line, alpha 1	P47753;Q5RKN9	CAZA1_MOUSE;Q5RKN9_MOUSE	0.00287904		2057.5	5401.2	13479.4	Filtered	5591.95	12930.7	11065.6	8577.51	12368.8	14262.9	23436.5	8478.54	12059.1	8130.69	6443.51	Filtered	5268.78	Filtered	7148.6	Filtered	13113.4	11672.3	5703.44	5513.84	10668.2	Filtered	6604.22	11663.9	8380.7	19810.5	6952.16	9656.66	Filtered	5265.03	5116.91	9773.18	6792.67	14319.6	Filtered	6856.22	7927.51	4593.9	Filtered	Filtered
P47754	F-actin-capping protein subunit alpha-2	P47754	CAZA2_MOUSE	1.7984e-06		31371.7	33589.9	90006.4	71102.5	43628	111923	72483.3	41181.9	80657	55616.4	66417.5	66767.1	48063.6	49165.6	42323.2	48572.4	46800	36679.4	44602	95501	61937	65074.8	71019.7	73650.3	101459	51511.2	110520	56164.1	87419	125195	67558.8	91471.3	57135.6	47717.8	58637.3	68606.1	64656.3	88063.4	56568.2	70055.6	73987.9	32658	61764.9	17560.1
P47757	F-actin-capping protein subunit beta	P47757	CAPZB_MOUSE	5.17334e-06		154557	95913.4	334247	497698	252372	325750	262938	193354	125918	268486	326415	177787	189745	137202	99098.1	222351	135969	120525	89151	313845	236380	112811	224444	192130	253490	125451	195109	310907	189631	362917	169887	349577	154842	164225	223051	174687	211104	221346	133760	199403	176455	189483	192680	59326.8
P47857	ATP-dependent 6-phosphofructokinase, muscle type	P47857	PFKAM_MOUSE	3.47259e-06		23250.6	26591.8	52828.9	61626.1	19432	46501.4	24892.2	29273.1	23857.5	20723.4	29499	18122.7	25347	38008.7	20817.7	34488.3	53073.7	23733.5	26506.7	40536.1	36387.3	33169.2	42027	30060	22367.5	27679.3	50783.4	41452.4	42588.6	36347.7	45977.6	21296.5	21951.4	34035.1	16821.9	37499.1	19527.1	40005.6	51018.4	45366.5	32265	21411.8	33875.7	15321.2
P47911	60S ribosomal protein L6	P47911	RL6_MOUSE	1.17233e-05		48041.6	39358.8	59181.5	85195.2	76944.3	97352	81317.6	58919.5	63650.6	70713.5	103411	42760.2	49473.7	44663.4	47566.9	30169.5	35258.4	12584.1	48208.8	19703.8	62150	39397	45462.6	45277.3	78260.3	25299.5	46856.1	58350.2	48586.5	108800	26938.9	108271	19797.9	20513.9	26331.4	41888.1	55439.3	67285.6	38065.5	36617	40380.4	36171.8	31629.8	7524.44
P47955	60S acidic ribosomal protein P1	P47955	RLA1_MOUSE	2.16119e-05		7430.45	14034.6	24246.3	30976.3	14151.7	42317.8	23284.9	25191.4	37605.5	16214.7	36788	12936	23150.7	9807.92	8850.04	9694.51	11529.9	5609.97	22038	11379.2	44758	12270.9	11917.8	12558.1	36363.8	10126.2	15855.7	25652.2	13882.2	59406	16273.3	36474.8	Filtered	10795	Filtered	17614	12327.2	25142.2	16160	10752.6	16221	19587.9	5194	Filtered
P47963	60S ribosomal protein L13	P47963	RL13_MOUSE	0.000245744		37897.7	23710.9	64456.3	87637.7	53511.3	89649.7	91719.9	51030.2	67864	72051.9	76271.5	39224.7	51327.9	26529	40115.4	24354.2	26631.2	22691.7	40170.9	29250.1	54536	29734.6	28754.2	31644.4	57114.1	25932	35372.2	55617.3	36001.7	72611	38665.8	104956	27695.9	22200.2	41413.8	37137.6	35188.6	56574.7	37320.4	36586.7	36038.4	29633.6	32347.4	10498.5
P47964;Q6ZWZ4	60S ribosomal protein L36	P47964;Q6ZWZ4	RL36_MOUSE;Q6ZWZ4_MOUSE	0.000922318		45159.5	38190.3	69160.8	91124.1	59673.8	74012	70719.6	43026.7	45374.9	59713.5	80593.5	37272.2	44131.5	27948	36433.6	29772.2	26962.7	25125.9	22251.7	25812.1	39968.8	31227.4	35132.9	30863.7	66502.5	34179.9	43299.3	45587.5	44597	93577.2	39493	93885.8	29611	37663	27057.6	39344.4	47251.3	49504.5	34612.2	31577.3	35542.9	28205.7	36746.2	9450.22
P48036	Annexin A5	P48036	ANXA5_MOUSE	0.000251775		NaN	NaN	Filtered	Filtered	NaN	NaN	NaN	NaN	NaN	Filtered	Filtered	Filtered	NaN	Filtered	Filtered	Filtered	NaN	Filtered	NaN	Filtered	NaN	NaN	NaN	NaN	NaN	Filtered	Filtered	NaN	NaN	NaN	Filtered	Filtered	NaN	NaN	Filtered	Filtered	NaN	NaN	Filtered	Filtered	Filtered	NaN	NaN	NaN
P48678	Prelamin-A/C	P48678	LMNA_MOUSE	1.78754e-06		82447.3	114524	53755.5	76643.4	186247	87900.9	106737	91350.2	77368.9	50151.1	107425	51439.9	81270.6	28511	59336.1	25670.6	22692.2	18961	77074.8	23120.2	143667	32898.3	23674	41658	208359	26137.2	34439.3	120412	51031.2	134537	30128.8	76023.9	23869.4	29984.3	123366	40210.3	96071.8	154260	292646	29984.2	24302.4	74733	45623.3	13931.3
P48771	Cytochrome c oxidase subunit 7A2, mitochondrial	P48771	CX7A2_MOUSE	2.97252e-06		83224.3	76400.1	132897	145558	98534	111723	85438.3	108466	112229	70977.5	116944	86599.5	90567.2	49141.4	101526	77590.1	71978.8	38564.8	96660.2	94184.5	114052	98925.3	69539.8	182191	241986	79249.9	128170	131962	270262	139749	130003	117063	50673.5	92429.6	128881	161217	122006	126727	81825.4	86765.3	91619.1	100036	138999	17274.9
P48962	ADP/ATP translocase 1	P48962	ADT1_MOUSE	1.77382e-06		1.30444e+06	1.33905e+06	1.66235e+06	4.23332e+06	1.46939e+06	1.64502e+06	1.3661e+06	1.49576e+06	1.95705e+06	1.403e+06	2.04875e+06	1.45451e+06	1.45982e+06	907310	1.18486e+06	973136	999855	754097	2.07508e+06	1.11986e+06	1.37041e+06	1.51359e+06	999591	1.33756e+06	1.58195e+06	2.05483e+06	1.3476e+06	2.27531e+06	3.84258e+06	2.58978e+06	2.59416e+06	1.68224e+06	835741	1.00991e+06	1.21727e+06	2.63164e+06	1.87699e+06	2267387	2321610	1.27986e+06	948167	1.41672e+06	1.14713e+06	278428
P49722	Proteasome subunit alpha type-2	P49722	PSA2_MOUSE	0.00414328		Filtered	Filtered	Filtered	Filtered	Filtered	Filtered	Filtered	Filtered	Filtered	Filtered	Filtered	Filtered	Filtered	30422.1	Filtered	Filtered	Filtered	Filtered	Filtered	Filtered	Filtered	Filtered	Filtered	Filtered	Filtered	Filtered	50332.4	Filtered	Filtered	Filtered	71246.8	57171.8	Filtered	29080.4	Filtered	Filtered	Filtered	Filtered	Filtered	Filtered	Filtered	Filtered	33921.5	Filtered
P49813	Tropomodulin-1	P49813	TMOD1_MOUSE	6.3426e-06		8978.13	14341.8	89382.2	35876.6	9935.08	18666.2	14542.7	15053.2	13174.3	12634.9	16574.2	14392.7	21592.4	36332.9	6342.56	21127.4	20921.7	16067.9	14535.3	41418.8	27184	18347.1	30084.6	18775.5	21396.7	14855.3	41363.7	21322.1	23834.1	17612.8	19853.5	17962.2	17987.9	25799.1	13947.3	19102.4	10388.1	21945.6	16469.7	29152.2	35705.9	10443	32858.9	9136
P49817	Caveolin-1	P49817	CAV1_MOUSE	0.000671671		NaN	NaN	Filtered	NaN	Filtered	NaN	NaN	NaN	NaN	NaN	NaN	NaN	NaN	Filtered	NaN	Filtered	Filtered	Filtered	NaN	Filtered	NaN	Filtered	Filtered	NaN	NaN	Filtered	Filtered	NaN	NaN	NaN	NaN	NaN	Filtered	Filtered	NaN	NaN	NaN	NaN	NaN	Filtered	Filtered	NaN	Filtered	Filtered
P50136;Q3U3J1	2-oxoisovalerate dehydrogenase subunit alpha, mitochondrial;2-oxoisovalerate dehydrogenase subunit alpha	P50136;Q3U3J1	ODBA_MOUSE;Q3U3J1_MOUSE	0.00412378		Filtered	Filtered	Filtered	Filtered	32190.4	49114	29198.6	Filtered	20137.7	57337.8	91296	23322.3	24143.8	Filtered	12130.2	Filtered	Filtered	Filtered	14965.6	Filtered	Filtered	13319	11528.6	14434.7	31215.2	12526.1	Filtered	37401.8	Filtered	42681.9	Filtered	84707.8	Filtered	Filtered	Filtered	Filtered	20127.8	Filtered	Filtered	Filtered	Filtered	18161.4	Filtered	Filtered
P50284	Tumor necrosis factor receptor superfamily member 3	P50284	TNR3_MOUSE	5.30924e-05		17155.5	19243.3	45448.7	40075.4	11782.1	18968.1	19295.1	20902.7	19738.9	20401.3	31394.8	15417.3	21117.6	17102.6	5244.49	15376.2	12515.7	19066.8	15465.9	40659.9	17143.8	26282.7	64366.3	48674.7	49935	30855.1	50442.7	67794.7	70058.6	41723.4	27429.3	31794.7	48922.7	33012.6	22338.9	43786.5	76952.3	55824.6	50591.7	50723.5	39279	27014.3	39786	11403
P50446	Keratin, type II cytoskeletal 6A	P50446	K2C6A_MOUSE	2.67975e-06		40677.1	Filtered	Filtered	314780	Filtered	73692	Filtered	99474.3	55664.6	Filtered	Filtered	23392.1	23209.9	NaN	Filtered	Filtered	Filtered	NaN	17910.3	13913	22034	27370.6	53615.1	Filtered	99810.7	15184.5	Filtered	52900.3	Filtered	Filtered	36730.5	Filtered	Filtered	Filtered	NaN	12880.8	40540.3	73923.8	NaN	NaN	26201.5	24460.8	16022.8	NaN
P50462	Cysteine and glycine-rich protein 3	P50462	CSRP3_MOUSE	1.55151e-05		23895.7	Filtered	Filtered	Filtered	45930.7	45826.7	39345.1	24706.3	17761.3	25769.2	47840.7	31945.5	13671.1	Filtered	41481	Filtered	Filtered	Filtered	Filtered	Filtered	29985.2	29955	Filtered	17854	32983.5	Filtered	Filtered	39785.1	Filtered	56260.5	Filtered	27358.7	Filtered	Filtered	51821.3	Filtered	25197.9	34307.2	Filtered	Filtered	Filtered	29397.2	Filtered	Filtered
P50516	V-type proton ATPase catalytic subunit A	P50516	VATA_MOUSE	0.00278635		Filtered	4137.16	Filtered	Filtered	Filtered	Filtered	Filtered	Filtered	Filtered	Filtered	Filtered	Filtered	Filtered	Filtered	Filtered	Filtered	Filtered	Filtered	Filtered	Filtered	Filtered	Filtered	Filtered	Filtered	Filtered	Filtered	Filtered	Filtered	Filtered	Filtered	Filtered	Filtered	Filtered	Filtered	Filtered	43172.2	Filtered	Filtered	Filtered	21633	Filtered	Filtered	Filtered	Filtered
P50544	Very long-chain specific acyl-CoA dehydrogenase, mitochondrial	P50544	ACADV_MOUSE	2.58441e-06		60371.6	77535.2	41625.3	112233	59545.3	152812	65777.7	54148.5	87439.5	80354.6	61037.3	54657.2	75305.9	25517.2	51759.6	30448.4	24999.9	17840.5	62274.6	31362.1	54656.9	73823.4	31400.8	109408	87919.5	51484.9	44825.8	71072.2	61245.7	69626	92620.6	70308.1	34268.6	29337.2	52634.9	56203.2	107852	115908	54981	50563	42523	75965.5	47560.8	12250.4
P50608	Fibromodulin	P50608	FMOD_MOUSE	1.43417e-05		26242.3	15612.2	23769.9	26971.9	36565.8	65481.4	40639.9	33096.6	14731.1	22705.4	30137.6	26148.8	23176.5	17043.9	15813.3	18034.5	13882.7	5647.61	28116.4	Filtered	99030.8	13483.6	10692.3	32260.4	24556.7	Filtered	12144.8	44556.9	23498.8	90761.1	Filtered	27707.2	5862.03	21265.9	26185.1	6960.26	30860.4	36197.6	16089.5	15424.5	23959.1	27430.4	Filtered	1940.91
P51150	Ras-related protein Rab-7a	P51150	RAB7A_MOUSE	2.37887e-05		7503.98	6756.83	12732.7	31474.5	10634.1	15221.8	9719.22	12396.9	12879.2	10853.8	20164.7	8344.99	13035.7	7120.17	7295.64	9311.03	5959.38	4962.45	10213.2	6672.86	13108.7	9387.32	7642.39	9396.6	20985.9	7367.59	8385.75	20613.8	13384	22389	13226.1	13599.5	30578.5	8644.55	7522.76	8960.32	11493.6	17858.9	10203.6	44757.7	8353.76	25200.3	8382.78	13658.2
P51660	Peroxisomal multifunctional enzyme type 2	P51660	DHB4_MOUSE	0.00305009		13125.9	10913.7	Filtered	Filtered	51296.7	Filtered	11194.3	21482.2	18860	22905	31142.5	Filtered	31704.7	Filtered	Filtered	Filtered	Filtered	Filtered	22742.7	Filtered	39104.6	Filtered	Filtered	18497.2	15181.4	Filtered	Filtered	20932	Filtered	Filtered	Filtered	16809.2	Filtered	Filtered	34665.5	Filtered	Filtered	Filtered	Filtered	Filtered	Filtered	Filtered	Filtered	Filtered
P51667	Myosin regulatory light chain 2, ventricular/cardiac muscle isoform	P51667	MLRV_MOUSE	1.77382e-06		436721	1.05704e+06	Filtered	NaN	1.14116e+06	1.00818e+06	1.64523e+06	1.7941e+06	638295	1.06785e+06	2468985	423864	1.60706e+06	Filtered	318618	Filtered	NaN	Filtered	433203	Filtered	1.94583e+06	NaN	Filtered	469248	2379981	NaN	Filtered	1.72569e+06	NaN	1.4539e+06	Filtered	2.73525e+06	NaN	NaN	4.07016e+06	NaN	375058	2.1308e+06	2891.18	NaN	Filtered	433090	Filtered	Filtered
P51881	ADP/ATP translocase 2	P51881	ADT2_MOUSE	1.77382e-06		38905.3	74914	46283.2	129061	46081.2	93011.8	68979.4	80237.6	70417.5	66873	95591.6	63039.3	66462.9	23561.7	45966.4	22704.1	1.2144e+06	658527	77503.7	17699.1	86982.2	48327.9	25169.5	52361.7	89323.2	36367.1	37038	121929	52840.1	118793	54247.1	89428.1	619315	21709.3	57715.4	51492.6	59712.8	122111	47857.9	1317125	27578.2	68893.8	24630	200309
P51885	Lumican	P51885	LUM_MOUSE	5.09707e-05		85627.5	41824.6	Filtered	Filtered	22341.7	47064.8	41025	101812	76869.8	43785.8	64455.9	49609.3	95629.5	19743.4	29667.4	28151.6	24813.6	17609.2	85391	31272	81628.6	19347.4	43230.7	79711.7	102969	39944.1	22574	147280	Filtered	78108.1	37790.5	69717.1	Filtered	24095.7	34087.1	36355.4	90177.1	148571	35781.9	Filtered	23281.3	85889.9	31374.4	18169.4
P52480	Pyruvate kinase PKM	P52480	KPYM_MOUSE	3.46103e-06		57424	77294.7	220038	198026	41622.3	109612	99844.7	99645	53700.2	54559	48332.4	47440	57368.8	105189	58337.9	73764.7	96517.1	69276.8	83047.6	95909	57100.7	101262	193156	87512.8	93459.2	82295.4	149738	142783	176378	86298.2	117245	101034	107235	112713	35211.1	59483.6	111672	126259	108034	114814	141954	75001.5	130172	33556.6
P52503	NADH dehydrogenase [ubiquinone] iron-sulfur protein 6, mitochondrial	P52503	NDUS6_MOUSE	5.99981e-06		53120.2	52548.9	95084.5	146764	77094.7	100441	43943.2	81140.6	91819.7	65048.1	106799	52189	73118.8	37938.2	42766.5	45550.3	47457.6	42488.3	82859.9	37077.2	47323.1	37325.9	62303.3	62715.9	99018.5	52241.1	53593.5	128754	122073	121952	86192.8	122395	53753.1	60326.2	71621.3	62914.6	110215	100205	80640.7	55115.9	68973.6	68486.4	67373.1	Filtered
P52825	Carnitine O-palmitoyltransferase 2, mitochondrial	P52825	CPT2_MOUSE	3.44928e-05		34451.1	25100.5	7702.33	15065.6	34104.3	34732.3	Filtered	23422.3	Filtered	Filtered	Filtered	17935.4	18279.1	Filtered	19865.7	Filtered	Filtered	1670.42	42632	Filtered	20280.5	6096.18	Filtered	23748.5	Filtered	25616.4	6925.61	43830.4	5647.5	32276.5	8663.45	16607.6	2429.31	4443.99	Filtered	15037.8	48783.1	34962.2	14449.4	8544.31	Filtered	26864	Filtered	Filtered
P53395	Lipoamide acyltransferase component of branched-chain alpha-keto acid dehydrogenase complex, mitochondrial	P53395	ODB2_MOUSE	2.08386e-06		2.36343e+06	2.77663e+06	25772842	8349013	3.80021e+06	1.38222e+06	3.37488e+06	2.88916e+06	4199629	2.52785e+06	4188343	451083	2640873	4769226	543646	4.10112e+06	4246908	4793694	3751081	4540228	3348361	3.51186e+06	5.10697e+06	3498984	2.89598e+06	3.59169e+06	5690326	2.75601e+06	5338558	4858771	4.22563e+06	4.00435e+06	4.01502e+06	4513029	738398	4191094	4051286	3.34805e+06	5249573	4566282	4473419	2.59552e+06	5336891	2.12465e+06
P53986	Monocarboxylate transporter 1	P53986	MOT1_MOUSE	0.000142458		12395.4	14023	Filtered	16126.3	16243.8	8415.72	16197.6	12686.8	9518.54	12927.9	14867.1	7485.37	13971.2	Filtered	6489.1	Filtered	Filtered	Filtered	13063.4	Filtered	Filtered	Filtered	Filtered	11810	17151.7	8704.14	Filtered	22934.1	Filtered	23895.5	9944.17	21788.2	Filtered	Filtered	Filtered	13101.4	15297.4	14835.9	7594.53	Filtered	Filtered	8515.23	Filtered	Filtered
P53994	Ras-related protein Rab-2A	P53994	RAB2A_MOUSE	0.000538292		9590.04	13351.8	8466.53	23597.1	15598.3	15140.3	14114.2	13287.3	20750.1	17446.2	22360	14564.9	15379.3	19554.4	10861.1	27056.2	14453.7	11093.4	14790.9	18442.3	24161.2	28817.3	2864.97	14233.6	23698.9	11817.1	18625.1	8892.44	10707.9	10273	17640.8	22967.9	6264.5	14535	5640.49	19243	13196.8	8956.95	10835.5	21079.8	38205.2	NaN	29921.8	Filtered
P54071	Isocitrate dehydrogenase [NADP], mitochondrial	P54071	IDHP_MOUSE	4.48739e-06		24134.6	76352.2	Filtered	Filtered	25596.9	54649.7	58040.1	46350.3	32401	49667.8	55487.1	28224.5	58091.8	Filtered	32392.9	NaN	5973.58	NaN	43852.4	NaN	39126.8	2761.55	NaN	50923.3	46212.4	15800.8	NaN	104938	18313	65226.4	9595.15	74744.2	NaN	Filtered	15914	15977.6	35959.4	57979.1	5788.42	NaN	Filtered	36646.6	Filtered	NaN
P54320	Elastin	P54320	ELN_MOUSE	0.000917388		46255.1	Filtered	Filtered	Filtered	67054.2	53238.8	61097	33018.8	24482.6	33871.8	43110.4	28133.8	54963.9	Filtered	19367.7	Filtered	Filtered	Filtered	42552.5	Filtered	Filtered	13157.4	Filtered	23682.6	44499.2	Filtered	Filtered	89138.6	Filtered	67870.9	Filtered	63099.9	Filtered	19337.2	Filtered	Filtered	54061.3	54834.8	Filtered	21533.3	Filtered	21325.8	Filtered	Filtered
P54775	26S proteasome regulatory subunit 6B	P54775	PRS6B_MOUSE	7.23253e-05		5029.09	2719.19	Filtered	NaN	NaN	NaN	NaN	NaN	5864.35	NaN	7954.67	NaN	NaN	NaN	NaN	Filtered	NaN	NaN	NaN	NaN	4271.69	NaN	NaN	4540.04	NaN	NaN	NaN	NaN	NaN	NaN	NaN	20034.4	NaN	NaN	NaN	Filtered	NaN	NaN	NaN	NaN	Filtered	NaN	Filtered	NaN
P55002;Q99PM0	Microfibrillar-associated protein 2;Microfibril-associated glycoprotein 1	P55002;Q99PM0	MFAP2_MOUSE;Q99PM0_MOUSE	0.000550845		783347	2332.55	Filtered	1802.04	347697	1287.07	2604.53	125102	4813.89	1432.4	1760.93	8376.45	120517	Filtered	1591.89	538.925	492.458	Filtered	739721	948.288	217001	990.43	1279.5	877144	265947	1246.88	1916.09	1.01163e+06	3782.97	9761.83	1617.28	14351.5	843.068	Filtered	1563.17	3373.51	3271.96	404121	1450.14	Filtered	Filtered	4152.87	790.879	Filtered
P56135	ATP synthase subunit f, mitochondrial	P56135	ATPK_MOUSE	1.77382e-06		9123.09	4781.95	6330.05	23202.6	12261.1	10296.5	8441.85	11545.2	11660.5	NaN	NaN	6449.88	7021.02	NaN	6173.41	4729.73	4544.76	4247.16	9517.71	3775.48	5722.17	6907.75	4064.39	7565.21	8127.69	12170.4	4691.94	NaN	24011.9	12078.2	21068.8	NaN	6780.94	6687.24	4645.71	14586.9	19076.3	13238.1	15670	5391.39	3183.91	6117.99	NaN	1308.24
P56382	ATP synthase subunit epsilon, mitochondrial	P56382	ATP5E_MOUSE	1.90574e-05		279384	419860	330994	629987	347470	419596	514899	326941	506665	509736	686555	418048	418671	141717	445007	183611	181934	204697	541980	265744	369422	294939	288087	356020	788867	521854	348636	763060	784693	692802	798239	665701	231366	283324	522766	363468	989113	496055	507944	250322	262983	419153	189319	77194.8
P56391	Cytochrome c oxidase subunit 6B1	P56391	CX6B1_MOUSE	4.75187e-06		39600.5	79885.7	72035.1	255720	6373.78	43902.9	36872.9	34045.1	82596.7	41701.5	87076.5	45902.7	64470.2	19872.8	14641.4	48389.6	30660.9	18828.9	76085.1	29427.1	75967.7	35896.3	45388.3	26154.4	65405.9	32681.8	77754.1	103432	73207	99403.4	66513.1	121443	26164.3	36629.3	44883.5	65362.6	70120.2	66977.8	55666.1	29631.6	31414.5	55330.1	48840.6	NaN
P56399;Q3U4W8	Ubiquitin carboxyl-terminal hydrolase 5;Ubiquitin carboxyl-terminal hydrolase	P56399;Q3U4W8	UBP5_MOUSE;Q3U4W8_MOUSE	0.00184088		NaN	NaN	Filtered	Filtered	NaN	6889.61	2433.36	Filtered	Filtered	NaN	NaN	NaN	NaN	Filtered	Filtered	Filtered	NaN	Filtered	Filtered	Filtered	NaN	NaN	Filtered	NaN	NaN	Filtered	NaN	2052.39	NaN	NaN	NaN	NaN	NaN	Filtered	NaN	Filtered	NaN	NaN	Filtered	Filtered	Filtered	NaN	NaN	Filtered
P56480	ATP synthase subunit beta, mitochondrial	P56480	ATPB_MOUSE	1.77382e-06		877980	625609	904568	3.13934e+06	596088	1.04723e+06	1.31891e+06	748792	1.80875e+06	1.70676e+06	1.27476e+06	1.02283e+06	1.03107e+06	437477	1.39255e+06	526321	510902	415165	1.22106e+06	611205	1.01576e+06	853989	584208	311637	2510735	1.26412e+06	837978	1.58094e+06	1.39343e+06	1.05571e+06	1.79867e+06	1.80007e+06	360896	555299	916210	1.66215e+06	2.20614e+06	914892	852944	351337	636368	790027	398837	134724
P56695	Wolframin	P56695	WFS1_MOUSE	0.000117032		7193.75	3935.1	NaN	NaN	NaN	NaN	NaN	6997.88	13689.1	NaN	14685	8813.99	NaN	Filtered	7623.04	NaN	NaN	NaN	13706.9	Filtered	NaN	NaN	Filtered	9017.39	NaN	NaN	NaN	13583	5687.07	17229.8	NaN	NaN	NaN	Filtered	6303.3	NaN	12410.9	10734.1	NaN	Filtered	NaN	9332.34	NaN	Filtered
P57787	Monocarboxylate transporter 4	P57787	MOT4_MOUSE	2.81253e-05		Filtered	Filtered	45120.7	45692	Filtered	Filtered	Filtered	Filtered	Filtered	Filtered	Filtered	Filtered	Filtered	29657.5	Filtered	28718.3	24408.7	15421	Filtered	32336.8	Filtered	17627.3	32649.5	Filtered	Filtered	12060.3	41572.8	Filtered	30211.2	Filtered	27557.9	Filtered	24730.2	23785.7	Filtered	42389.7	Filtered	Filtered	23765.9	42385.4	53958.1	Filtered	44002.7	4062.83
P58252	Elongation factor 2	P58252	EF2_MOUSE	0.000304733		18119.4	21554.6	46335	75248.5	18660.1	41973.3	29630.2	28042.1	33524.6	24039.8	25342.9	17090.4	18594.3	34707.1	18831.1	10695.2	13967.1	21403.8	44923.6	42012.2	19206.4	29811.8	35857.2	27212.4	61617.5	35325	36648.2	56239	41209.7	53729.4	38442.1	38701.7	13791.1	33124.2	19032	38324.6	23887.1	32236.7	34704.7	13371.5	34232.1	31137.2	35495.4	4000.4
P58771	Tropomyosin alpha-1 chain	P58771	TPM1_MOUSE	1.77382e-06		NaN	NaN	NaN	NaN	NaN	NaN	NaN	NaN	NaN	NaN	NaN	NaN	NaN	NaN	NaN	NaN	NaN	NaN	NaN	NaN	NaN	NaN	NaN	NaN	NaN	NaN	NaN	NaN	NaN	NaN	NaN	NaN	NaN	NaN	NaN	NaN	NaN	NaN	NaN	NaN	NaN	NaN	NaN	NaN
P58774	Tropomyosin beta chain	P58774	TPM2_MOUSE	1.77382e-06		83519.5	95634.6	229751	222800	81654.2	74407.5	56954.8	67728.8	59618.4	49551.2	81973.8	52007.8	66729.5	56030.6	59050	57314.6	75904.5	87214	61572.3	82931.2	81450.2	96580.7	159044	61712.9	117818	111529	117991	127828	135349	154761	105426	121210	104484	113441	95883.6	391367	80655	126427	95795.8	448213	130101	100660	153825	35066.7
P59017	Bcl-2-like protein 13	P59017	B2L13_MOUSE	0.00103255		3195.52	Filtered	Filtered	Filtered	4148.72	7213.74	3974.31	4450.88	Filtered	5224.52	4636.7	3754.07	4988.49	Filtered	2076.66	Filtered	Filtered	Filtered	6011.07	Filtered	Filtered	Filtered	Filtered	7275.98	4999.33	2755.1	Filtered	9867.61	7379.16	Filtered	Filtered	5656.98	Filtered	Filtered	Filtered	Filtered	6237.96	10059.5	3666.83	Filtered	Filtered	3583.29	Filtered	Filtered
P59266	Fat storage-inducing transmembrane protein 2	P59266	FITM2_MOUSE	0.00140389		22169.6	28232.5	Filtered	60012.5	25935.4	46603.2	34868.3	29855.8	31067.3	27061.4	56004.9	27694.5	24388.5	31160.2	23457.8	22487.2	29514	Filtered	37005.8	Filtered	34029.6	29847.7	77249.4	23449	31768.7	35219.9	38879.1	53793.8	72093.4	49376.7	34951.3	40580.1	52903.4	21732.7	19452.3	36337.6	36540.6	38889.5	38857.5	23983.4	70036.6	24056.3	35138.6	Filtered
P59999	Actin-related protein 2/3 complex subunit 4	P59999	ARPC4_MOUSE	0.000481565		5821.98	NaN	Filtered	NaN	8855.77	10929.8	13052.9	9613.14	5796.52	11928.8	NaN	6549.08	NaN	NaN	9426.76	NaN	Filtered	Filtered	3665.85	Filtered	NaN	3920.88	Filtered	4905.07	32224.6	NaN	NaN	10786.5	NaN	12128.7	NaN	NaN	NaN	Filtered	1575.56	NaN	6131.86	10860.6	NaN	NaN	Filtered	NaN	NaN	Filtered
P60603	Reactive oxygen species modulator 1	P60603	ROMO1_MOUSE	0.000103704		3154.54	3931.42	Filtered	10176.9	6438.13	7495.31	5613.03	3950.76	17490	10035.6	7037.26	3496.46	5348.98	4297.81	3225.56	2404.63	2734.51	2815.02	6724.43	3962.05	5653.49	6527.93	7067.53	7430.14	5494.06	10264.6	5209.79	7094.13	18366.9	10893.8	11867.8	9300.6	2309.91	4317.53	2552.69	8521.18	8482.06	6610.26	10875.1	Filtered	Filtered	5296.87	Filtered	1022.25
P60710;P63260	Actin, cytoplasmic 1;Actin, cytoplasmic 2	P60710;P63260	ACTB_MOUSE;ACTG_MOUSE	1.77382e-06		NaN	NaN	NaN	NaN	NaN	NaN	NaN	NaN	NaN	NaN	NaN	NaN	NaN	NaN	NaN	NaN	NaN	NaN	NaN	NaN	NaN	NaN	NaN	NaN	NaN	NaN	NaN	NaN	NaN	NaN	NaN	NaN	NaN	NaN	NaN	NaN	NaN	NaN	NaN	NaN	NaN	NaN	NaN	NaN
P60843	Eukaryotic initiation factor 4A-I	P60843	IF4A1_MOUSE	0.00860683		Filtered	4542.17	Filtered	Filtered	Filtered	Filtered	Filtered	Filtered	Filtered	Filtered	Filtered	Filtered	Filtered	Filtered	Filtered	Filtered	Filtered	Filtered	Filtered	Filtered	Filtered	Filtered	Filtered	Filtered	27369.2	Filtered	Filtered	Filtered	Filtered	Filtered	Filtered	Filtered	Filtered	Filtered	Filtered	Filtered	Filtered	Filtered	Filtered	Filtered	Filtered	Filtered	Filtered	Filtered
P60867	40S ribosomal protein S20	P60867	RS20_MOUSE	0.00121172		15327.6	12446.3	Filtered	58086.6	17367.6	21897.2	35386.2	16977.2	13694.3	22226.1	34587.6	11251.7	18356	Filtered	13518.7	Filtered	Filtered	Filtered	12184.4	18837	17165.2	9087.67	Filtered	12541.8	26024.9	7793.05	Filtered	19683	14845.8	24233.8	Filtered	35150.2	32504.3	Filtered	15611.9	26335.2	12243	17341.4	14668.3	Filtered	Filtered	10955	Filtered	6918.07
P61027	Ras-related protein Rab-10	P61027	RAB10_MOUSE	3.97707e-05		4727.65	8475.49	30304.6	43915.7	Filtered	12062.7	12532.5	11111.6	13510.5	4977.35	17872	9144.95	7466.57	12628.3	2782.77	3913.17	10896.7	4701.04	9253.96	8303.35	18746.7	10415.8	6774.29	18497	20475.1	11632.3	9138.83	12281.7	17476.5	26297.1	10981.7	12137.3	2547.81	4951.75	12145.2	12696.4	8488.58	19442.7	17186.8	13751.2	15980.1	27142	6769.62	963.745
P61164	Alpha-centractin	P61164	ACTZ_MOUSE	0.000789543		2892.39	11163.3	5489.77	10514.6	12612.5	15563.5	16496.4	18290.2	10705	13125	28848.1	4428.28	15456	2673.15	3989.78	2469.99	1898.95	1001.54	5587.72	2469.97	20863.8	2472.63	5546.89	6072.49	27066.3	1827.15	3572.4	22799.1	4158.32	19432.1	3845.44	16892.8	Filtered	1237.95	13686.1	1595.93	5331	27517.4	4191.02	1938.24	2449.48	5903.12	1711.44	Filtered
P61358	60S ribosomal protein L27	P61358	RL27_MOUSE	0.00023389		26361.1	27799.1	80887.6	76315.3	45451.4	51304.4	70153.9	64499.2	111988	59570.5	95076.4	53566.5	63560.9	18204.8	31556.3	25518.6	29364.6	27450.7	45448.7	28656.9	41030.3	18521.4	25363.9	23364.1	72847.3	26072.1	36465.1	74837.2	47306	158562	45379.1	86045	28882.5	23167.1	27964.5	39151.1	108381	91198.9	33869.4	136200	28697.6	26481.5	27102.5	10481.8
P61458	Pterin-4-alpha-carbinolamine dehydratase	P61458	PHS_MOUSE	0.0033026		Filtered	Filtered	Filtered	Filtered	Filtered	Filtered	Filtered	Filtered	Filtered	Filtered	Filtered	Filtered	Filtered	Filtered	Filtered	Filtered	Filtered	59721.2	9623.9	Filtered	Filtered	Filtered	15419.6	Filtered	Filtered	Filtered	Filtered	Filtered	Filtered	Filtered	Filtered	Filtered	Filtered	Filtered	Filtered	Filtered	Filtered	Filtered	Filtered	Filtered	Filtered	Filtered	Filtered	Filtered
P61804	Dolichyl-diphosphooligosaccharide--protein glycosyltransferase subunit DAD1	P61804	DAD1_MOUSE	0.0067017		Filtered	Filtered	46042.7	72779.3	22472.2	Filtered	24720.4	24242.7	31361.8	25052.4	28986.2	24830.5	Filtered	19919	Filtered	17780.4	14048.9	14684.6	Filtered	20308.4	Filtered	23004.8	33350.7	21866.5	36887.1	19747	23703	Filtered	38369	45074.8	Filtered	Filtered	24719.8	26176.9	Filtered	29689.7	31275.2	36756.8	24774.3	35253.1	33296.3	26251.1	32995.5	6698.76
P61982	14-3-3 protein gamma	P61982	1433G_MOUSE	0.000798316		35752.9	43276	Filtered	71954.1	18688.2	47490.6	49154.9	Filtered	Filtered	24719.5	32387.2	20366.7	43537.1	Filtered	29304.6	23112.1	28179.4	Filtered	21132.6	Filtered	Filtered	Filtered	29596.1	31048.4	Filtered	13845	Filtered	Filtered	18046	Filtered	Filtered	23171.1	26657.2	24164.4	15128.9	Filtered	29259.8	Filtered	25976.7	Filtered	Filtered	19926.5	Filtered	Filtered
P62141	Serine/threonine-protein phosphatase PP1-beta catalytic subunit	P62141	PP1B_MOUSE	0.00070777		NaN	Filtered	Filtered	23207.5	NaN	NaN	NaN	Filtered	NaN	NaN	NaN	10455.3	Filtered	Filtered	Filtered	Filtered	Filtered	Filtered	6992.35	Filtered	Filtered	6350.06	Filtered	5460.56	10297	Filtered	Filtered	Filtered	Filtered	NaN	Filtered	NaN	Filtered	Filtered	Filtered	Filtered	6210.45	Filtered	Filtered	Filtered	Filtered	Filtered	Filtered	Filtered
P62192	26S proteasome regulatory subunit 4	P62192	PRS4_MOUSE	0.00117073		12874.5	14019	Filtered	23627	17815.4	26622.9	20686.2	14480.3	15176.5	20500.1	32146.6	9647.47	12927	7356.89	9091.19	6458.45	6034.85	6581.5	8638.77	6780.9	Filtered	11308.1	11564	10656.9	18851.6	3895.98	Filtered	15918.4	12579.4	36124.9	10879.8	25970	8704.34	6883.47	Filtered	10280.3	11770.9	23103.3	10541.9	11022.4	Filtered	13079.9	8368.1	3322.48
P62196	26S proteasome regulatory subunit 8	P62196	PRS8_MOUSE	0.000140494		NaN	NaN	NaN	NaN	Filtered	30547.5	NaN	NaN	NaN	NaN	NaN	NaN	NaN	NaN	NaN	NaN	NaN	NaN	NaN	NaN	NaN	NaN	NaN	NaN	NaN	NaN	NaN	NaN	NaN	NaN	NaN	NaN	NaN	NaN	NaN	NaN	NaN	NaN	NaN	NaN	NaN	NaN	NaN	NaN
P62242	40S ribosomal protein S8	P62242	RS8_MOUSE	0.00208072		67420.7	75375.3	114506	138824	97866.2	136763	113957	59899.1	113368	109537	157097	71773.7	97610.6	65646.7	68654.7	37811.8	66142.2	46917.6	81479.7	58018.7	105184	68509.5	68460.1	81873.2	112865	65621.4	72304	105822	92427.4	151734	74528.1	146167	38936.5	71242.4	62239.2	40761.3	86613	91768.5	70978.7	68293.8	59665.9	58084.5	41365.1	15655.9
P62259	14-3-3 protein epsilon	P62259	1433E_MOUSE	6.89345e-06		Filtered	Filtered	4267.47	25596.6	10184.9	19303	14160.8	11503	1392.46	8870.43	12113.2	6202.98	7368.2	Filtered	5549.5	Filtered	Filtered	Filtered	9495.85	Filtered	Filtered	5610.66	Filtered	7879.06	26088.9	Filtered	Filtered	10625.7	6891.15	13571.7	Filtered	16263.8	Filtered	Filtered	Filtered	Filtered	11723.1	17151.9	Filtered	Filtered	Filtered	10578.3	Filtered	Filtered
P62264	40S ribosomal protein S14	P62264	RS14_MOUSE	0.000121069		52573.3	40580	86295.6	75779.5	86020.9	60533.9	46724.9	64945.3	67477.8	39836.3	91944.4	46912.1	58619.5	34630.4	36817.7	32577.1	46604.7	34929.1	61066.8	44580.2	35011	40155.2	49739.6	57284.9	101358	49516	47928.9	74255.1	63327.7	86939.6	55089.1	100531	50341.4	52838.1	39997	63291.4	75352.7	69276.8	50329.4	55304.2	47217.6	41169.9	53116	16948
P62267	40S ribosomal protein S23	P62267	RS23_MOUSE	3.33568e-05		9754.4	13986.3	18263.5	35324	17073.1	20021.6	24081.6	16590.7	18182	19978.5	31030.9	12984.8	17652.2	8612.21	10318.1	6285.18	9020.22	6830.72	14620.9	10099.1	21565	14589.8	10597.7	19472	33926.4	10489.9	14985.5	25529	20756.4	36951.2	13812.4	36608.7	9267.79	9533.29	14401.3	17584.4	18904.8	28572.2	11489.2	10773	14334.9	14393.6	11659.1	2697.08
P62274	40S ribosomal protein S29	P62274	RS29_MOUSE	0.000138385		4260.46	6254.57	11010.2	12146.5	6052.52	13129.6	16071.5	6807.07	8605.39	11611.3	10034.7	5280.87	5754.17	5667.49	6611.62	4286.75	4452.95	3191.19	4274.56	4665.34	9763.96	4361.9	4783.98	6840.4	4847.78	6163.88	4977.44	4620.87	4338.88	11279.5	5742.81	10738.2	2752.48	4344.07	3830.14	5731.26	1600.91	6223.44	4523.57	2521.14	4428.35	3109.15	3140.26	1097.83
P62301;Q921R2	40S ribosomal protein S13	P62301;Q921R2	RS13_MOUSE;Q921R2_MOUSE	1.49497e-05		10759	12470.4	20402.3	30981.1	17766.7	24011.4	30758.9	16093.7	17983.9	23490.1	29526.4	15034.3	16757.2	8622.31	13740	7418.52	7862.7	5801.62	15663	7010.06	20033.4	10630.3	7302.7	11648	23262.7	11003.2	12362.7	20150.2	11500.3	30191.9	16307.9	28164.5	8543.13	10568.5	11133.1	11309	14561.7	17081.9	11183.3	11932.5	9614.29	9109.09	7047.79	Filtered
P62334	26S proteasome regulatory subunit 10B	P62334	PRS10_MOUSE	4.56204e-05		22311.2	12289.2	19800.1	20871	16129.8	33356	44396.6	15386.5	21640.7	31646.7	28460.6	12473.8	14558.7	7358.64	18884.6	6879.04	5330.21	Filtered	9837.75	4586.22	14928.4	9886.14	5851.08	16490.5	22556.4	3692.68	6591.18	12554.3	17715.4	35504	4556.83	37855.6	6940.49	5746.7	10630.4	8250.52	13662.4	17484.5	7377.95	7265.94	11498.2	9435.97	12262.7	Filtered
P62631	Elongation factor 1-alpha 2	P62631	EF1A2_MOUSE	1.9625e-05		22719.6	23564.2	11313.7	21962.4	16315	49951.5	18170	13503	11384	26069.2	21341.5	13979.7	29967.4	18382.2	16385.6	18621.8	8499.49	13284.3	16062.6	19346.5	16280.4	11626.8	8510.03	15311.4	11878.8	13831.7	13931.9	23000.3	11621.2	18570.7	25564.4	33922	20038.8	13413	24441.2	9005.86	9493.58	22139.7	9793.44	11847.6	10160.1	13913.3	20826.4	9791.95
P62702	40S ribosomal protein S4, X isoform	P62702	RS4X_MOUSE	2.37887e-05		NaN	8883.3	10070.1	20758.3	14484.5	21740.7	16120.6	9123.16	12766	21975	20358.9	9368.52	9833.53	8594.31	8933.85	10389.4	5596.46	9315.74	11462	13642.6	4525.16	1779.12	9369.05	8175.35	13077.1	1258.65	10054.5	14759.3	12473.4	22388.4	8536.74	28871.6	13154.9	11175	4621.98	5221.34	9528.19	13493.6	8320.59	5596.07	7690.5	5429.48	1086.53	3592.16
P62715;P63330	Serine/threonine-protein phosphatase 2A catalytic subunit beta isoform;Serine/threonine-protein phosphatase 2A catalytic subunit alpha isoform	P62715;P63330	PP2AB_MOUSE;PP2AA_MOUSE	0.0018494		6967.37	5775.11	Filtered	15810.6	8965.33	13547.1	11852.1	Filtered	12594	11671.2	25423.9	185882	Filtered	Filtered	Filtered	Filtered	Filtered	Filtered	8200.39	Filtered	9108.12	318446	Filtered	7575.97	17602.4	Filtered	Filtered	9494.92	Filtered	18079.2	Filtered	23791.7	Filtered	Filtered	4329.01	Filtered	6177.73	12436.8	4166.66	Filtered	Filtered	Filtered	Filtered	Filtered
P62751	60S ribosomal protein L23a	P62751	RL23A_MOUSE	0.000149774		23422.4	23082.7	36980.8	41260.6	44241.4	44333.8	35449.5	30556.2	37676.7	31656.2	44004.5	27071.9	24950.6	Filtered	20757.2	Filtered	19241.8	13568.6	19677.4	18254.2	33498.9	Filtered	23257	24305.8	41670.7	20432.7	15571.6	26780.8	22566.3	48390.2	30873.4	57572.7	14578	19317	16855.2	24871.2	25609.6	35761.6	16461.2	32091.2	20062.4	22497.2	17000.7	12758.4
P62754	40S ribosomal protein S6	P62754	RS6_MOUSE	0.000308709		42351	24419.5	57707.5	82715	73085	58594.1	41808.5	41768.7	26808.6	24854.1	41451.5	42647.2	38440.3	14570.7	31480	21239.2	21438	12202.8	17314.8	30335.9	20397	35127.8	27421.4	37953.2	81709.2	25318.3	34833.3	53164.7	47288.2	97263.3	35660.4	90892.7	32183.1	29214	33353.4	34687.9	33102.4	46884.9	39719.3	35659.6	28083.6	32731.5	39222	10511
P62806	Histone H4	P62806	H4_MOUSE	1.77382e-06		1.27385e+06	911824	1.08589e+06	2418511	1.20123e+06	1.84426e+06	1.4461e+06	1.3173e+06	1325888	1.27068e+06	2.0065e+06	979163	1.40245e+06	514365	978295	491232	569059	462272	1251877	550937	1501784	745450	542130	1.20865e+06	1.85524e+06	841030	843168	1.61067e+06	1420010	2.00699e+06	948411	1.81898e+06	491756	604659	983781	869467	1.27016e+06	1.98165e+06	850078	559705	630270	1.15557e+06	637550	209141
P62821;Q5SW88	Ras-related protein Rab-1A;RAB1A, member RAS oncogene family	P62821;Q5SW88	RAB1A_MOUSE;Q5SW88_MOUSE	0.000702386		Filtered	Filtered	Filtered	11177.3	NaN	Filtered	Filtered	NaN	NaN	NaN	NaN	Filtered	NaN	Filtered	NaN	Filtered	Filtered	Filtered	NaN	Filtered	NaN	Filtered	Filtered	NaN	8384.79	NaN	Filtered	NaN	NaN	NaN	NaN	NaN	Filtered	NaN	Filtered	Filtered	NaN	NaN	Filtered	Filtered	Filtered	NaN	Filtered	Filtered
P62827	GTP-binding nuclear protein Ran	P62827	RAN_MOUSE	0.00398247		Filtered	Filtered	Filtered	Filtered	Filtered	NaN	Filtered	Filtered	Filtered	Filtered	Filtered	Filtered	NaN	NaN	Filtered	NaN	Filtered	NaN	Filtered	Filtered	Filtered	Filtered	Filtered	Filtered	NaN	Filtered	Filtered	Filtered	Filtered	Filtered	Filtered	Filtered	Filtered	Filtered	Filtered	NaN	Filtered	Filtered	NaN	Filtered	Filtered	Filtered	Filtered	Filtered
P62830	60S ribosomal protein L23	P62830	RL23_MOUSE	0.000107495		NaN	NaN	NaN	NaN	NaN	NaN	NaN	NaN	NaN	75271.8	NaN	NaN	56506.3	NaN	NaN	NaN	NaN	NaN	NaN	NaN	NaN	NaN	NaN	63460.5	NaN	NaN	NaN	NaN	NaN	97225.4	NaN	NaN	NaN	NaN	9148.58	Filtered	NaN	NaN	NaN	NaN	NaN	NaN	NaN	NaN
P62855	40S ribosomal protein S26	P62855	RS26_MOUSE	1.79181e-05		35863.2	32576.7	56074.7	88450.2	57571.3	71324.4	83105.1	48999.3	49892.7	61517.1	85064.7	38796.2	46483.9	28103.7	34004.4	16637.7	21092.9	19985.7	36876.4	25812.5	49476.7	33843.1	33439.2	43075.4	82826.9	33454.3	30189.3	54630.4	40807.2	85234.7	44895.2	90825.2	29638.3	29228.7	40683.7	32500.8	60544.4	56406.5	31722.6	34251.9	37424.7	35131	31844	18573.3
P62862;Q642K5	40S ribosomal protein S30	P62862;Q642K5	RS30_MOUSE;Q642K5_MOUSE	0.00508225		24083.7	19411.1	31254.7	54775.8	37892.6	39621.3	37175.1	30737.8	42639.3	27671.4	35016.6	35552.8	30966.5	17891.7	18092.3	Filtered	Filtered	17329.3	26014.1	Filtered	Filtered	19548.3	Filtered	16887	Filtered	22360.6	Filtered	34536.8	28751	Filtered	36430.1	50524	12991.6	16804.2	22957.5	Filtered	53995	33176.7	Filtered	Filtered	Filtered	23824.1	Filtered	Filtered
P62869	Elongin-B	P62869	ELOB_MOUSE	0.00135421		28669.5	11087.4	32351.7	Filtered	31671.9	41638.8	36881.2	36846.3	53322.9	13369.1	23816.7	16909.9	49797.2	9668.51	63340.6	15939.9	12999.6	40189.2	Filtered	Filtered	42200.2	15363.9	48292.7	44209.3	56935	Filtered	16318.7	113803	23936	70212.6	68060.3	132602	16190.2	62118.6	Filtered	40106.1	50140.4	56641.5	Filtered	35768	Filtered	Filtered	22551.9	14494.3
P62897	Cytochrome c, somatic	P62897	CYC_MOUSE	3.88366e-05		NaN	NaN	NaN	NaN	NaN	NaN	NaN	NaN	NaN	NaN	NaN	NaN	NaN	4718.97	3103.28	NaN	NaN	NaN	NaN	NaN	NaN	8900.42	NaN	NaN	NaN	NaN	NaN	NaN	13551.2	NaN	13700.5	NaN	NaN	NaN	NaN	18301.9	NaN	NaN	NaN	NaN	NaN	NaN	NaN	NaN
P62900	60S ribosomal protein L31	P62900	RL31_MOUSE	0.00011044		NaN	NaN	NaN	NaN	NaN	NaN	NaN	NaN	NaN	NaN	NaN	NaN	NaN	NaN	NaN	NaN	NaN	NaN	NaN	NaN	NaN	NaN	NaN	NaN	NaN	NaN	NaN	NaN	NaN	NaN	NaN	NaN	NaN	NaN	NaN	6124.79	NaN	NaN	NaN	4039.44	NaN	NaN	NaN	NaN
P62908	40S ribosomal protein S3	P62908	RS3_MOUSE	8.49584e-05		37605.1	84246.2	106299	126614	180124	107619	133871	69731.8	66768.9	111428	178782	73525.3	112391	66638.4	72973.3	60538.5	71101.9	57650.1	91227	68507.8	93593.1	77132.8	61169.8	56756	206661	57653.3	89722	138183	73654.1	162386	34022.9	189939	70460	89788.8	69284.3	53172	117346	NaN	88929.7	91592.4	79214.6	66402.3	93146	23391.1
P62911	60S ribosomal protein L32	P62911	RL32_MOUSE	4.24181e-06		5760.9	NaN	NaN	NaN	34811.4	NaN	NaN	NaN	16656.2	34243.8	NaN	10229.3	NaN	NaN	NaN	NaN	NaN	NaN	11425.3	NaN	NaN	NaN	NaN	NaN	35241.3	NaN	NaN	NaN	16184	34917.6	NaN	NaN	NaN	NaN	NaN	16358.9	12297.6	NaN	NaN	NaN	NaN	8301.56	NaN	NaN
P62918	60S ribosomal protein L8	P62918	RL8_MOUSE	0.000908342		14194	10976	Filtered	36158.5	20111.7	36111.3	18610.1	23556.3	23094.6	15235.4	23492.7	18349.4	18602	Filtered	19254.9	Filtered	14057.7	14890.1	15940.1	17931.1	17649.8	13454.4	26764.1	22336.5	24367.2	14454.2	Filtered	22534.9	24578.7	45142.3	Filtered	26558.9	17625.7	24714.1	21547.4	52486.7	23164.3	24679.5	18838.6	45078.2	24568.4	16115.3	21532.6	4099.32
P62960	Nuclease-sensitive element-binding protein 1	P62960	YBOX1_MOUSE	9.76732e-05		NaN	NaN	NaN	NaN	NaN	Filtered	NaN	NaN	NaN	NaN	NaN	NaN	NaN	Filtered	NaN	NaN	NaN	NaN	NaN	NaN	NaN	NaN	NaN	NaN	NaN	NaN	NaN	NaN	NaN	NaN	NaN	NaN	NaN	NaN	NaN	NaN	NaN	NaN	NaN	NaN	Filtered	NaN	NaN	Filtered
P63001;Q3TLP8	Ras-related C3 botulinum toxin substrate 1;RAS-related C3 botulinum substrate 1, isoform CRA_a	P63001;Q3TLP8	RAC1_MOUSE;Q3TLP8_MOUSE	0.000364834		NaN	NaN	NaN	NaN	NaN	NaN	NaN	NaN	NaN	NaN	NaN	NaN	NaN	NaN	NaN	NaN	Filtered	NaN	NaN	NaN	NaN	NaN	NaN	6492.65	NaN	NaN	NaN	NaN	NaN	NaN	NaN	NaN	NaN	NaN	NaN	NaN	NaN	NaN	NaN	NaN	NaN	NaN	NaN	Filtered
P63017	Heat shock cognate 71 kDa protein	P63017	HSP7C_MOUSE	3.03501e-06		68890	54277.5	79453.2	102710	89832.5	108425	73962.2	115536	91602.8	79391.4	117603	77084.4	85290.1	62886.8	65991.1	50652.3	52804.3	36155.6	61695	47307.4	96719.8	78008.8	58215.5	80514.2	80698	43651	48880.2	122031	51501.2	105912	71689.7	113845	36118.4	58421.5	58289.8	55541.4	76624.7	128025	57677.6	45698.6	49405	64755.3	45667.1	Filtered
P63028	Translationally-controlled tumor protein	P63028	TCTP_MOUSE	0.0041364		Filtered	Filtered	Filtered	Filtered	Filtered	1456.84	625.036	Filtered	Filtered	Filtered	Filtered	Filtered	Filtered	Filtered	Filtered	Filtered	Filtered	Filtered	Filtered	Filtered	Filtered	Filtered	Filtered	279.76	Filtered	Filtered	Filtered	1033.68	Filtered	Filtered	Filtered	Filtered	Filtered	Filtered	Filtered	Filtered	192.28	Filtered	Filtered	Filtered	Filtered	Filtered	Filtered	Filtered
P63030	Mitochondrial pyruvate carrier 1	P63030	MPC1_MOUSE	0.00278616		Filtered	Filtered	Filtered	Filtered	Filtered	Filtered	Filtered	Filtered	NaN	Filtered	Filtered	Filtered	Filtered	Filtered	Filtered	Filtered	Filtered	Filtered	NaN	Filtered	NaN	Filtered	Filtered	Filtered	Filtered	NaN	Filtered	Filtered	NaN	Filtered	Filtered	Filtered	Filtered	Filtered	Filtered	Filtered	NaN	Filtered	Filtered	Filtered	Filtered	Filtered	Filtered	Filtered
P63038	60 kDa heat shock protein, mitochondrial	P63038	CH60_MOUSE	0.00326589		11713.5	Filtered	Filtered	Filtered	20816.6	99548.3	20409.1	14474.4	9632.18	18157.9	24480.7	6982.58	17811.4	Filtered	7956.31	Filtered	Filtered	Filtered	44693	Filtered	24656.6	9240.82	14571	59394.1	29558.3	Filtered	9502.41	70810.3	14165.5	16822.4	Filtered	25549.2	Filtered	Filtered	Filtered	12999.8	56049.1	18891.4	Filtered	6098.31	Filtered	7764.57	13631.9	Filtered
P63094;Q6R0H7;Z4YKV1	Guanine nucleotide-binding protein G(s) subunit alpha isoforms short;Guanine nucleotide-binding protein G(s) subunit alpha isoforms XLas;Guanine nucleotide-binding protein G(s) subunit alpha isoforms short	P63094;Q6R0H7;Z4YKV1	GNAS2_MOUSE;GNAS1_MOUSE;Z4YKV1_MOUSE	0.00414328		Filtered	3774.37	Filtered	14429.2	17092	Filtered	Filtered	5766.12	5345.67	3507.95	Filtered	Filtered	12272	3253.33	2011	3611.44	Filtered	Filtered	14418.8	6974.41	6587.1	6706.49	9264.64	Filtered	13179	9242.07	10679	17292	Filtered	9423.41	Filtered	9411.87	4382.99	Filtered	5712.64	8122.7	10071.4	24482.9	Filtered	Filtered	8148.75	Filtered	6623.08	Filtered
P63101	14-3-3 protein zeta/delta	P63101	1433Z_MOUSE	2.63983e-05		Filtered	NaN	Filtered	NaN	Filtered	Filtered	NaN	NaN	NaN	Filtered	Filtered	Filtered	Filtered	Filtered	Filtered	Filtered	Filtered	Filtered	Filtered	Filtered	Filtered	NaN	Filtered	NaN	NaN	NaN	Filtered	Filtered	Filtered	Filtered	Filtered	Filtered	Filtered	Filtered	Filtered	Filtered	NaN	Filtered	Filtered	Filtered	Filtered	Filtered	Filtered	Filtered
P63268	Actin, gamma-enteric smooth muscle	P63268	ACTH_MOUSE	2.72768e-06		NaN	NaN	NaN	NaN	NaN	NaN	NaN	NaN	NaN	NaN	NaN	NaN	NaN	NaN	NaN	NaN	NaN	NaN	NaN	NaN	NaN	NaN	NaN	NaN	NaN	NaN	NaN	NaN	NaN	NaN	NaN	NaN	NaN	NaN	NaN	NaN	NaN	NaN	NaN	NaN	NaN	NaN	NaN	NaN
P63276	40S ribosomal protein S17	P63276	RS17_MOUSE	0.00251182		Filtered	Filtered	Filtered	Filtered	1802.33	4951.77	2812.87	3331.36	2684.69	2260.93	5529.4	1193.85	2196.19	Filtered	Filtered	Filtered	1118.52	Filtered	1341.99	Filtered	Filtered	Filtered	Filtered	Filtered	3424.55	Filtered	Filtered	1257.74	Filtered	Filtered	Filtered	Filtered	Filtered	Filtered	Filtered	Filtered	1538.5	2385.4	Filtered	Filtered	Filtered	Filtered	Filtered	Filtered
P63321	Ras-related protein Ral-A	P63321	RALA_MOUSE	0.00158943		4437.68	NaN	Filtered	NaN	NaN	NaN	Filtered	NaN	NaN	NaN	NaN	8008.19	NaN	Filtered	Filtered	NaN	NaN	Filtered	NaN	Filtered	NaN	NaN	Filtered	NaN	NaN	NaN	NaN	NaN	NaN	NaN	Filtered	NaN	Filtered	Filtered	Filtered	NaN	NaN	NaN	NaN	Filtered	NaN	Filtered	NaN	Filtered
P63325	40S ribosomal protein S10	P63325	RS10_MOUSE	2.27696e-05		NaN	NaN	NaN	NaN	Filtered	NaN	NaN	NaN	NaN	NaN	NaN	8056.71	NaN	NaN	NaN	NaN	NaN	Filtered	NaN	NaN	NaN	NaN	NaN	NaN	NaN	NaN	NaN	NaN	NaN	NaN	NaN	NaN	Filtered	8953.57	NaN	NaN	NaN	NaN	NaN	NaN	NaN	NaN	NaN	Filtered
P63328	Serine/threonine-protein phosphatase 2B catalytic subunit alpha isoform	P63328	PP2BA_MOUSE	0.00184346		127849	48042.1	65177.7	97700.6	222061	249415	Filtered	394583	Filtered	54625.5	Filtered	124285	171251	38015.8	66976.4	24525.8	28598.5	37598.7	48755.1	63235	117637	102272	88199.6	40326.7	721039	90695.6	24066.2	126977	36882	123438	98469.8	57442.9	Filtered	31204.4	88792.4	38122.4	134049	261267	Filtered	29809.4	125754	Filtered	Filtered	21804.9
P67778	Prohibitin	P67778	PHB_MOUSE	2.2293e-06		19783.1	21221.4	37237.1	69649	12434.9	47535.3	32064.5	30037.1	36494.1	26989.3	42080.3	23624.9	31681.3	17105.1	18784.7	14311.3	21384.4	11986.2	24985.7	17756.2	33706.5	21579.4	20575.5	25247.1	33074.1	26346.6	24830.1	37998.4	26749.1	43496.3	44894.4	20397.5	8007.03	17453.5	18519.7	40153	26191.7	47448	33536.2	28163.1	23584.4	31773.9	16062.3	2204.05
P67984	60S ribosomal protein L22	P67984	RL22_MOUSE	0.00263063		15396.8	Filtered	Filtered	Filtered	54508.8	41185.1	31152.1	43190.8	35380.5	23921.1	37964.7	40963	Filtered	Filtered	15281.7	42953.3	Filtered	48958.7	Filtered	Filtered	Filtered	21732.5	Filtered	19568.1	71106.4	Filtered	31806.6	34117.5	Filtered	34712.7	31224.9	42875.5	23845.9	64996.8	103178	80643.3	18236	30892	Filtered	79850.2	29886.6	21628.3	Filtered	19163.8
P68037	Ubiquitin-conjugating enzyme E2 L3	P68037	UB2L3_MOUSE	0.00294272		Filtered	Filtered	47726.8	16003.1	Filtered	Filtered	Filtered	Filtered	Filtered	Filtered	Filtered	Filtered	Filtered	13968.6	Filtered	18237	15906.2	23603.7	Filtered	19655.2	Filtered	8387.98	31697.6	Filtered	Filtered	13787.2	20424.6	Filtered	22056.9	Filtered	17353.9	Filtered	18949.7	22249	Filtered	34205.7	Filtered	Filtered	Filtered	52715.7	10855.2	Filtered	10334.8	6627.54
P68134	Actin, alpha skeletal muscle	P68134	ACTS_MOUSE	1.77382e-06		309109	385665	1.13447e+06	993896	658612	750113	362489	682257	481806	313288	782243	253044	500413	281692	188969	488676	420723	393854	387783	768483	945049	468036	789908	332164	490776	914153	401632	767746	403162	647332	7.10232e+06	1.19974e+06	315873	3.1768e+06	11247719	274383	543947	658092	569084	426418	361487	397448	696779	194701
P68369	Tubulin alpha-1A chain	P68369	TBA1A_MOUSE	8.67389e-06		NaN	NaN	NaN	NaN	NaN	NaN	NaN	NaN	NaN	NaN	NaN	NaN	NaN	NaN	NaN	NaN	NaN	NaN	NaN	NaN	NaN	NaN	NaN	NaN	NaN	NaN	NaN	NaN	NaN	NaN	NaN	NaN	NaN	NaN	NaN	NaN	NaN	NaN	NaN	NaN	NaN	NaN	NaN	NaN
P68372	Tubulin beta-4B chain	P68372	TBB4B_MOUSE	2.96717e-06		138531	191902	221616	240204	277609	394260	242835	197862	304502	215944	389438	185744	285056	123014	227873	119344	109323	84993.3	236956	141562	237109	137601	134823	341920	274912	188800	124359	210150	269643	319628	293437	309519	90970	143469	106256	177679	255549	275017	237687	201711	120395	184213	148574	66524
P70362	Ubiquitin recognition factor in ER-associated degradation protein 1	P70362	UFD1_MOUSE	0.00200138		548006	602119	Filtered	Filtered	1763522	558481	1.72664e+06	1.85097e+06	284847	1.22212e+06	2379303	330916	1.08465e+06	Filtered	219712	Filtered	Filtered	Filtered	516571	Filtered	1.00343e+06	Filtered	Filtered	538067	2.67126e+06	Filtered	Filtered	2.30377e+06	Filtered	824620	Filtered	1.80585e+06	Filtered	Filtered	1.57237e+06	Filtered	757168	2.06797e+06	Filtered	Filtered	Filtered	544869	Filtered	Filtered
P70398;Q4FE56	Probable ubiquitin carboxyl-terminal hydrolase FAF-X	P70398;Q4FE56	USP9X_MOUSE;Q4FE56_MOUSE	0.00017025		Filtered	NaN	NaN	Filtered	Filtered	2337.63	NaN	NaN	Filtered	NaN	NaN	NaN	NaN	NaN	NaN	Filtered	Filtered	Filtered	NaN	Filtered	Filtered	Filtered	Filtered	Filtered	NaN	Filtered	NaN	NaN	Filtered	NaN	Filtered	NaN	Filtered	Filtered	Filtered	Filtered	Filtered	NaN	Filtered	Filtered	Filtered	NaN	Filtered	Filtered
P70402	Myosin-binding protein H	P70402	MYBPH_MOUSE	4.39249e-06		194737	280770	248726	5554.93	Filtered	562525	Filtered	262990	Filtered	224130	Filtered	253572	197478	157216	3719.62	118307	193562	Filtered	8749.26	235214	15150.8	193596	Filtered	160572	Filtered	2483.35	181791	284017	124419	482644	Filtered	9031.61	105406	180605	Filtered	205822	Filtered	11494	128136	168130	23883.6	8003.8	Filtered	51719.9
P70404	Isocitrate dehydrogenase [NAD] subunit gamma 1, mitochondrial	P70404	IDHG1_MOUSE	0.000101523		57508.7	62534.1	56566	122750	28727.9	84999.4	94035.8	51806.3	58300.8	50061.3	110594	63098.3	69528.7	40514.5	64973.1	49887.5	51269.3	35676.1	87007.4	58354.1	60765	67081.9	60371.2	77580.1	75022.6	98144.1	59728	96254.6	89712.9	87178.1	103319	57764.1	45715.2	46552.1	22662.1	110911	91643.9	72661.4	92453	45857.9	41897.2	60409.2	45996.2	23085.3
P70670	Nascent polypeptide-associated complex subunit alpha, muscle-specific form	P70670	NACAM_MOUSE	1.00062e-05		36892	20177.7	21862	38597.4	66348.4	49908.3	65654	30951.2	29410	73741.5	76342.8	32042.6	34241.4	15923.2	42999	11171.3	6080.31	4491.78	19900.5	3317.14	31633.6	27544.4	2423.72	23995.5	39204.1	11500.2	7127.12	22867.4	20971.9	57235.2	19416.7	62996.2	14812.8	11865.5	26134.3	15963.8	43409.7	30136.4	32220.2	16221	17191.6	12086.4	9081.71	3462.99
P80313	T-complex protein 1 subunit eta	P80313	TCPH_MOUSE	0.000362583		NaN	NaN	Filtered	NaN	NaN	548.622	1004.62	1960.9	817.328	832.204	577.88	Filtered	NaN	NaN	NaN	Filtered	Filtered	NaN	NaN	NaN	NaN	NaN	NaN	NaN	NaN	Filtered	NaN	NaN	Filtered	NaN	Filtered	NaN	NaN	Filtered	NaN	Filtered	NaN	NaN	Filtered	Filtered	Filtered	Filtered	Filtered	NaN
P80314	T-complex protein 1 subunit beta	P80314	TCPB_MOUSE	0.00481088		Filtered	Filtered	12656.5	29326.8	Filtered	Filtered	17599.3	Filtered	Filtered	Filtered	Filtered	Filtered	Filtered	Filtered	Filtered	Filtered	Filtered	Filtered	Filtered	Filtered	Filtered	Filtered	Filtered	12512.5	Filtered	Filtered	Filtered	Filtered	Filtered	Filtered	Filtered	Filtered	Filtered	Filtered	Filtered	Filtered	33046.7	Filtered	Filtered	Filtered	Filtered	Filtered	Filtered	Filtered
P80316	T-complex protein 1 subunit epsilon	P80316	TCPE_MOUSE	0.00389112		Filtered	NaN	Filtered	Filtered	NaN	Filtered	3178.62	316.287	1459.88	885.161	786.498	Filtered	601.288	NaN	Filtered	Filtered	Filtered	Filtered	Filtered	Filtered	Filtered	Filtered	NaN	NaN	NaN	Filtered	Filtered	Filtered	Filtered	Filtered	Filtered	1091.01	Filtered	Filtered	Filtered	Filtered	373.048	2620.58	Filtered	Filtered	Filtered	Filtered	Filtered	Filtered
P80317	T-complex protein 1 subunit zeta	P80317	TCPZ_MOUSE	0.000591924		4549.41	13454.5	Filtered	Filtered	16999.9	17827.2	23328	18583.9	8454.62	18975.8	21194.3	17055.9	14866.7	Filtered	8942.84	1978.69	Filtered	13060	6168.69	Filtered	18559.7	Filtered	Filtered	15998.7	17006.4	Filtered	4469.8	Filtered	14430.6	17323	Filtered	22909.8	Filtered	Filtered	Filtered	5509.01	9237.35	18114.9	Filtered	Filtered	Filtered	Filtered	Filtered	Filtered
P82198;Q3UXJ2	Transforming growth factor-beta-induced protein ig-h3	P82198;Q3UXJ2	BGH3_MOUSE;Q3UXJ2_MOUSE	5.194e-05		Filtered	3973.04	Filtered	6517.05	Filtered	9497.36	3606.83	7702.74	8640.25	2033.93	4729.93	4617.77	3668.23	2027.19	1253	2336.52	3473.89	Filtered	3674.22	Filtered	11794.9	2585.23	4022.79	9325.21	8232.63	1271.35	2516.1	8954.74	5663.55	9747.43	Filtered	3697.82	Filtered	Filtered	3859.24	3227.97	4792.7	16465.4	3652.14	Filtered	3540.11	12313.8	Filtered	Filtered
P82348	Gamma-sarcoglycan	P82348	SGCG_MOUSE	0.000117032		32473.5	22898.2	36796.8	51286.1	41829.7	39266.2	37776.1	45668.9	36177.5	27347.7	54170.3	33943.6	43979.1	17646.5	18053.9	16891.9	22067.5	16526.6	40047.6	19310.1	48956.2	23710.8	15768.2	31266.4	50644.3	18842.5	26978.8	59235.2	49829.9	54870.4	28366.5	40376.6	22806.7	20899.3	24418.1	25540.3	56401.5	62584.4	30158.3	23080.7	17836.5	28807.8	33569.4	12625.4
P82349	Beta-sarcoglycan	P82349	SGCB_MOUSE	0.00154666		18163.1	15630.9	10446.9	Filtered	9439.61	25288.8	19815.8	13072.8	15125	13294.9	20798.7	17751.9	11959.2	9107.75	10841.6	5799.63	5227.99	Filtered	17368.2	6647.96	22322.8	15505.7	Filtered	16189.9	26445.1	10969.3	Filtered	32646.8	12432.4	32964.2	14189.2	35085.6	Filtered	8421.66	8977.73	12015.4	29688.8	42719.6	13148.9	8161.41	12385.5	22593.8	10303.7	2475.68
P82350	Alpha-sarcoglycan	P82350	SGCA_MOUSE	2.13467e-05		36329	28718.6	40755.3	87307.4	28805.3	38331.4	35802.9	44217.7	38007.7	25956.1	44208.8	34199.8	43219.3	20460.9	18230.7	22627.9	19381.1	14418.7	47279	22292.5	50775.9	24653.6	23235	38365.5	44269.6	21474.9	28679.3	64572.9	39883.6	56868.2	31105.1	35730.4	17820.3	20176.3	23098.7	27520.6	43419.5	67624	29997.5	20640.6	20528.5	30509	21590	8044.03
P84091;Q3TWV4	AP-2 complex subunit mu	P84091;Q3TWV4	AP2M1_MOUSE;Q3TWV4_MOUSE	0.000259711		6938.08	3945.33	7764.07	12212	6065.76	10712.3	13085.5	8378.69	14166.1	8734.88	15639.2	5705.95	7876.03	4857.07	5580.77	3337.4	2969	3524.86	6383.59	3472.53	6811.37	4356.06	3473.2	4856.54	6282.68	3300.38	4163.05	9087.27	7048.76	10124.8	6564.61	7908.52	2836.63	4942.07	3385.33	4426.85	8150.21	9031.6	3583.64	3382.64	3978.69	3934.04	3731.4	982.689
P97350	Plakophilin-1	P97350	PKP1_MOUSE	8.95815e-05		Filtered	Filtered	Filtered	139516	Filtered	26992.8	Filtered	17336.9	17137.9	Filtered	Filtered	Filtered	Filtered	Filtered	Filtered	Filtered	Filtered	Filtered	12547.1	Filtered	Filtered	Filtered	Filtered	Filtered	36719.3	Filtered	Filtered	Filtered	Filtered	Filtered	Filtered	Filtered	Filtered	Filtered	Filtered	Filtered	Filtered	20619.1	Filtered	Filtered	Filtered	Filtered	Filtered	Filtered
P97351	40S ribosomal protein S3a	P97351	RS3A_MOUSE	0.00156347		24127.5	14232.1	33311.7	28572.9	27332.1	26392.9	25391	14860.6	20354.8	19700.4	27256	12309	14722.2	9388.85	Filtered	14069.1	11609.2	5821.34	Filtered	8522.65	18892.7	12709	18963.2	6339.94	21811.8	6734.12	21269.1	20131	16254.7	29527	17029.8	30998.5	13355.1	14171.7	13686.5	78309.6	17531.8	7597.46	12404.7	Filtered	10861.8	16405.6	10848.6	Filtered
P97384	Annexin A11	P97384	ANX11_MOUSE	0.000595985		NaN	10171.7	Filtered	Filtered	48218.6	Filtered	Filtered	24830.8	Filtered	Filtered	Filtered	NaN	NaN	Filtered	NaN	Filtered	Filtered	Filtered	NaN	Filtered	Filtered	NaN	Filtered	15548.7	NaN	NaN	NaN	Filtered	NaN	NaN	Filtered	46033.2	Filtered	Filtered	Filtered	Filtered	NaN	58250.7	NaN	Filtered	Filtered	35601.9	Filtered	Filtered
P97443	Histone-lysine N-methyltransferase Smyd1	P97443	SMYD1_MOUSE	7.21474e-06		NaN	NaN	NaN	NaN	NaN	NaN	NaN	NaN	NaN	NaN	NaN	NaN	NaN	NaN	NaN	NaN	NaN	NaN	NaN	NaN	NaN	NaN	NaN	NaN	NaN	NaN	NaN	NaN	NaN	NaN	NaN	NaN	NaN	NaN	NaN	NaN	NaN	NaN	NaN	NaN	NaN	NaN	NaN	NaN
P97450	ATP synthase-coupling factor 6, mitochondrial	P97450	ATP5J_MOUSE	2.26566e-06		151517	140151	139967	400987	151019	203192	130824	182443	252967	115576	212032	151332	167189	50519.9	91080.2	74119.9	71840.9	56180.4	211397	75646.7	148325	99862	79150.6	135453	266122	227304	109871	266938	288449	242754	266292	216551	63638.5	108337	206175	236309	277968	213576	210445	75428.8	83939.2	144058	77909.6	22029.4
P97457	Myosin regulatory light chain 2, skeletal muscle isoform	P97457	MLRS_MOUSE	1.77382e-06		NaN	NaN	NaN	NaN	NaN	NaN	NaN	NaN	NaN	NaN	NaN	NaN	NaN	NaN	NaN	NaN	NaN	NaN	NaN	NaN	NaN	NaN	NaN	NaN	NaN	NaN	NaN	NaN	NaN	NaN	NaN	NaN	NaN	NaN	NaN	NaN	NaN	NaN	NaN	NaN	NaN	NaN	NaN	NaN
P97807	Fumarate hydratase, mitochondrial	P97807	FUMH_MOUSE	0.00374498		5573.27	7527.76	Filtered	27499.7	10720.2	15779.5	16134.7	11211.9	Filtered	Filtered	Filtered	Filtered	11202.7	Filtered	5926.9	Filtered	Filtered	Filtered	7313.91	Filtered	Filtered	8493.84	Filtered	Filtered	Filtered	14331.9	Filtered	16002	12259.5	16679.6	Filtered	Filtered	Filtered	Filtered	Filtered	8660.78	14624.4	Filtered	14692.3	8079.03	Filtered	Filtered	Filtered	Filtered
P97927	Laminin subunit alpha-4	P97927	LAMA4_MOUSE	0.000438402		9607.11	9133.86	Filtered	19597.2	8137.64	17103.3	16849.1	13165.1	15927	16064.2	21317.9	8849.79	11831.2	Filtered	11279.7	Filtered	Filtered	Filtered	8345.03	Filtered	15523.4	11888.2	Filtered	15319	14660	Filtered	7014.03	21189.6	7165.2	19837.7	9758.6	15667.5	Filtered	5905.41	10683.8	8521.78	15691.4	23562.4	9351.85	Filtered	Filtered	8161.03	6670.69	625.939
P99024	Tubulin beta-5 chain	P99024	TBB5_MOUSE	0.000432773		12268.2	14200.5	34115.8	41955.5	27081.1	35879.9	27063.3	23354.4	22492.4	16905.8	37390.1	9327.42	22630.5	9564.62	14006.7	10895.7	Filtered	Filtered	16220	12919.9	27514.9	17753.8	Filtered	21421.3	51795.1	Filtered	Filtered	Filtered	Filtered	31221.5	14172.1	32634.9	Filtered	16022.9	8341.22	19072.8	13300.6	22982.4	11509.5	21342	Filtered	14232.2	Filtered	Filtered
P99027	60S acidic ribosomal protein P2	P99027	RLA2_MOUSE	7.37986e-06		44385.7	36610.7	54390.6	70536.6	51635.1	72893	38616	46846.8	65651.2	37150.3	46213.8	26898	48841	39247.7	26065	30213.4	25949.3	25514.4	41198.3	30361.8	85680.6	29833.6	32418.5	35724.6	96387.5	30582.6	35077.7	56818.1	36232.8	90600.5	39644	85788.7	25464.7	33934.6	41461.7	47072	43946.8	56804.2	45528.8	27476.3	40456.9	28973.3	36373.8	8971.69
P99028	Cytochrome b-c1 complex subunit 6, mitochondrial	P99028	QCR6_MOUSE	1.77382e-06		13677.2	32732.3	38875.6	148034	21404.4	40342.6	26082.4	23669.4	79285.4	18647	43124.2	28892.2	25729.1	15386	16616.7	21857.8	25954.9	15030.1	37361.2	26970	42288	40259.8	29456.3	54206.3	46103.9	75439.8	37007.4	117150	121879	72328.6	127633	41715.4	12995	23474.5	35555.6	123248	35261.1	55956.8	69214.7	64529.3	23872.3	48412.5	24839.3	5346.63
P99029	Peroxiredoxin-5, mitochondrial	P99029	PRDX5_MOUSE	0.000332453		NaN	NaN	NaN	NaN	NaN	NaN	NaN	NaN	NaN	NaN	NaN	NaN	NaN	Filtered	NaN	NaN	NaN	Filtered	NaN	Filtered	NaN	NaN	NaN	NaN	NaN	NaN	NaN	NaN	NaN	NaN	NaN	NaN	Filtered	Filtered	NaN	NaN	NaN	NaN	NaN	NaN	NaN	NaN	NaN	Filtered
Q00623	Apolipoprotein A-I	Q00623	APOA1_MOUSE	0.000327164		8352.03	17139.4	49290.2	NaN	32821	29535	19596.1	26150.7	23507.7	29466.6	29140	5601.25	15221.4	Filtered	14022.3	Filtered	Filtered	Filtered	23652.3	Filtered	Filtered	Filtered	Filtered	Filtered	28095.9	Filtered	Filtered	35301.2	Filtered	25560.1	Filtered	45774.4	NaN	Filtered	Filtered	Filtered	30163	46051	20967.8	16051	12493	32221.5	NaN	Filtered
Q01149	Collagen alpha-2(I) chain	Q01149	CO1A2_MOUSE	2.32121e-06		232351	102620	211741	191478	266033	533671	209569	127950	127737	100754	115540	228670	220343	84004.9	105228	96729.3	83588.7	68238.1	230867	62420.8	417601	126093	102155	234277	213563	80201.8	99323.9	312742	243936	591830	58468.5	107607	78671.2	85184.8	83626.3	373487	258728	176528	85625.2	230804	182144	154873	46652.2	32460.9
Q01853	Transitional endoplasmic reticulum ATPase	Q01853	TERA_MOUSE	3.93789e-05		9661.29	12231.6	Filtered	27743.7	9473.86	17605.6	15392.6	13796.5	16167.4	17778	14713.3	8803.04	10070.7	10445.7	5314.96	12338.1	8843.34	8865.48	11105.9	11725.2	14215.5	11490.6	25342.7	15802.4	24403.8	6135.63	20001	18017.9	9843.62	14407.6	11414.8	18980.2	9088.37	6421.13	7957.7	9583.92	9336.85	18125	12487.1	10577.1	17052	9985.82	13902	1791.2
Q02013	Aquaporin-1	Q02013	AQP1_MOUSE	2.24436e-05		69381.6	41860.2	70830.1	180990	50381.7	59838.9	49812.8	47140.4	47951.7	59769	68502	53748.3	53171.5	45948.5	46122.4	34383.1	30300.4	36573.3	60543.5	100300	90953.9	47396.2	51372.9	88449.6	62311.2	72990.9	56252.5	79785.2	124332	85539	103896	62709.8	48706.4	38127.2	71527.7	84447.6	73050.7	117932	59038.5	51207.6	92275.5	79748.4	50109	34240.1
Q02053	Ubiquitin-like modifier-activating enzyme 1	Q02053	UBA1_MOUSE	0.000687157		4764.65	8529.77	Filtered	Filtered	Filtered	8056.33	9885.65	7714.97	6581.57	11296.9	11485.7	Filtered	7372.86	Filtered	7259.86	Filtered	Filtered	Filtered	6136.72	Filtered	Filtered	6091.78	7783.28	6698.02	12115.5	Filtered	Filtered	5821.95	5049.35	6600.95	Filtered	Filtered	Filtered	Filtered	Filtered	Filtered	6447.95	10417.6	Filtered	6868.19	5393.95	6590.18	Filtered	Filtered
Q02257	Junction plakoglobin	Q02257	PLAK_MOUSE	3.71894e-06		13930.4	8292.11	Filtered	202724	18015	38369.8	Filtered	50748.1	31935.7	Filtered	Filtered	10270.1	Filtered	Filtered	Filtered	Filtered	Filtered	Filtered	17878.7	Filtered	14921.5	14177.2	15376.4	Filtered	76809	Filtered	Filtered	23356	Filtered	18650.8	Filtered	Filtered	Filtered	Filtered	Filtered	12494	13744.1	32242	Filtered	Filtered	14953.9	Filtered	15997.5	6150.32
Q02566	Myosin-6	Q02566	MYH6_MOUSE	0.000784411		Filtered	127911	Filtered	Filtered	42695	Filtered	Filtered	39822.9	Filtered	Filtered	Filtered	Filtered	Filtered	Filtered	Filtered	Filtered	Filtered	Filtered	17604.8	Filtered	Filtered	Filtered	23572.1	Filtered	18523	Filtered	Filtered	84464.4	Filtered	21658.5	Filtered	32548.1	Filtered	Filtered	1.73146e+06	Filtered	Filtered	Filtered	Filtered	Filtered	Filtered	7691.68	Filtered	Filtered
Q02788	Collagen alpha-2(VI) chain	Q02788	CO6A2_MOUSE	3.25145e-06		55961.8	47219.1	41487.1	53105.2	54546.4	69222.4	68103.6	75550.3	60646.5	52725.3	101912	42347.5	76361.1	25556.2	29055.2	22551.2	22961.8	16805.2	54405.5	19058.1	67858.9	32265.2	25532	47814.1	66805.1	20620.4	29551.7	100717	33032.7	85008.8	31641.2	77396.6	20836	25081.9	31241.7	24404.4	51112.3	99318	26540.6	23244.4	25705.5	46202	25675.5	3714.65
Q03265	ATP synthase subunit alpha, mitochondrial	Q03265	ATPA_MOUSE	1.77382e-06		NaN	NaN	NaN	NaN	NaN	NaN	NaN	NaN	NaN	NaN	NaN	NaN	NaN	NaN	NaN	NaN	NaN	NaN	NaN	NaN	NaN	NaN	NaN	NaN	NaN	NaN	NaN	NaN	NaN	NaN	NaN	NaN	NaN	NaN	NaN	NaN	NaN	NaN	NaN	NaN	NaN	NaN	NaN	NaN
Q04857	Collagen alpha-1(VI) chain	Q04857	CO6A1_MOUSE	1.91969e-06		193116	119112	115661	142714	121752	192391	173308	165866	169874	97396.7	141276	136135	180454	78580.2	83896.6	65631.9	86341.4	55919.8	183493	73833.6	299132	89284.1	76136.5	293213	196916	102156	90802.9	271773	146129	239606	126623	161627	65777.7	86763.2	101077	66746.8	163286	239030	103314	86212.7	110452	142130	72332.8	26918.7
Q05816	Fatty acid-binding protein 5	Q05816	FABP5_MOUSE	4.71152e-06		5530.76	2519.2	6233.77	27559.5	3103.32	40021.2	Filtered	32285.7	45234.5	Filtered	Filtered	12595.4	Filtered	Filtered	Filtered	4476.16	1435.59	Filtered	8412.52	5338.61	4777.43	22574.1	13345.6	Filtered	269114	6591.42	Filtered	7957.88	1629.03	12490.2	19690.2	Filtered	Filtered	3991.39	3661.05	6148.15	9793.63	23045	1783.23	Filtered	10009.2	10427	6209.03	14502.6
Q06185	ATP synthase subunit e, mitochondrial	Q06185	ATP5I_MOUSE	1.77382e-06		1.11895e+06	581086	922950	2.34478e+06	1.33244e+06	1.55604e+06	1.20525e+06	1190449	1.52941e+06	1.46641e+06	1.7585e+06	1.24243e+06	1.0329e+06	439938	1.08515e+06	565248	535722	489975	1.63932e+06	534956	562646	983998	583289	1.13333e+06	1.52575e+06	866577	747085	1.8052e+06	1.69979e+06	1.76516e+06	938848	1.62936e+06	513527	795809	1.0184e+06	598888	1.9976e+06	1.50307e+06	1.31658e+06	209814	592906	1.18441e+06	676500	270295
Q07417	Short-chain specific acyl-CoA dehydrogenase, mitochondrial	Q07417	ACADS_MOUSE	0.00857886		15082.3	Filtered	Filtered	Filtered	Filtered	25279.3	Filtered	Filtered	8946.95	Filtered	Filtered	11205.8	Filtered	Filtered	9074.5	Filtered	Filtered	7434.93	12120.4	Filtered	Filtered	Filtered	Filtered	Filtered	25297.9	Filtered	Filtered	23389.5	14716.3	36850.5	Filtered	32821.2	Filtered	4720.75	8455.4	14527.8	13417.5	18797.5	6505.86	Filtered	10621.3	9754.11	18822.2	Filtered
Q08189	Protein-glutamine gamma-glutamyltransferase E	Q08189	TGM3_MOUSE	0.000335568		2816.96	Filtered	Filtered	20838	2334.33	5407.35	Filtered	6941.76	3685.41	Filtered	Filtered	1685.68	Filtered	Filtered	Filtered	Filtered	Filtered	Filtered	Filtered	Filtered	Filtered	2341.79	Filtered	Filtered	20175.4	Filtered	Filtered	4019.6	Filtered	Filtered	6507.1	Filtered	Filtered	Filtered	Filtered	Filtered	Filtered	11479.6	936.058	Filtered	Filtered	Filtered	8760.3	2275.82
Q08642	Protein-arginine deiminase type-2	Q08642	PADI2_MOUSE	0.00159527		7395.84	Filtered	Filtered	1693.06	1230.53	12564.5	8448.07	Filtered	Filtered	24083.9	Filtered	4845.64	Filtered	Filtered	Filtered	Filtered	3110.05	Filtered	Filtered	Filtered	Filtered	6681.13	Filtered	6727.29	Filtered	3107.1	Filtered	Filtered	5824.09	40605.9	Filtered	Filtered	4200.65	Filtered	Filtered	4924.43	Filtered	Filtered	4504.24	Filtered	863.542	1003.81	4836.91	Filtered
Q08857	Platelet glycoprotein 4	Q08857	CD36_MOUSE	5.94114e-06		75159.6	78275.1	Filtered	152912	70058	94202.2	140516	82789.8	113986	125637	188785	91116.9	84329.5	Filtered	95973.1	39011.2	24767.3	19059.4	136709	35761.9	85946.4	43271	59346	110337	131611	104134	48701.3	136542	119869	189420	105767	123516	28845.4	42665.3	52528.3	90772.8	120911	133771	82337.8	30974.8	29834.6	85150.4	53185.6	12889.7
Q11011	Puromycin-sensitive aminopeptidase	Q11011	PSA_MOUSE	0.000256648		NaN	NaN	Filtered	NaN	NaN	NaN	NaN	NaN	NaN	NaN	NaN	NaN	NaN	Filtered	NaN	Filtered	Filtered	Filtered	NaN	Filtered	NaN	Filtered	Filtered	NaN	NaN	Filtered	Filtered	NaN	Filtered	NaN	Filtered	NaN	Filtered	Filtered	Filtered	Filtered	NaN	NaN	Filtered	Filtered	Filtered	Filtered	Filtered	Filtered
Q149B8	PGC-1 and ERR-induced regulator in muscle protein 1	Q149B8	PERM1_MOUSE	0.00133723		12353.1	8363	Filtered	Filtered	Filtered	Filtered	Filtered	7022	8891.53	11491.4	7519.94	Filtered	Filtered	Filtered	8744.56	Filtered	Filtered	Filtered	8765.46	Filtered	6181.09	11436.2	Filtered	8181.74	12407.7	9884.28	Filtered	Filtered	Filtered	15625.4	10274.1	Filtered	Filtered	Filtered	7009.66	Filtered	12252.5	Filtered	13118.8	Filtered	Filtered	5874	Filtered	Filtered
Q14BI5	Myomesin 2	Q14BI5	Q14BI5_MOUSE	1.77382e-06		48128.1	33980.4	595039	502155	36804.8	119187	37353	39582.6	78459	42923.3	63154.2	68360	29287.9	336933	48531.7	204271	250088	222497	65354.5	274461	56763.4	245117	297327	137400	34724.7	181662	406057	100427	547272	106209	252881	34716.2	190638	287518	30572.1	291658	61083	48001	340581	281698	315699	56588.3	286452	93035.6
Q14C51	Pentatricopeptide repeat domain-containing protein 3, mitochondrial	Q14C51	PTCD3_MOUSE	0.00270604		769.508	Filtered	Filtered	4667	1714.47	3784.72	8252.2	2392.97	3401.7	3767.94	5452.64	Filtered	1964.09	Filtered	2091.91	Filtered	890.426	Filtered	2583.26	Filtered	2130.67	3042.55	Filtered	2154.33	2765.76	1002.6	2081.21	3424.65	3655.76	4915.73	3091.88	5713.56	Filtered	916.771	1917.15	1389.43	3622.97	4969.2	2118.72	Filtered	Filtered	2592.09	1000.56	Filtered
Q1XH17	Tripartite motif-containing protein 72	Q1XH17	TRI72_MOUSE	1.41448e-05		80380.8	67922.9	39178.1	51203.5	133119	126674	223585	110517	64428	103568	107966	58190.6	83241.7	Filtered	50922.8	16784.5	Filtered	15358	57376.3	Filtered	93017.6	38317.6	29369	109655	81576.3	26704.1	22083.8	105322	25085.3	195771	30564	195710	20613.4	23028.2	48559.2	Filtered	91609.5	147398	22444.1	22663.4	26873.2	71629.3	22642.8	5409.25
Q3THE2;Q6ZWQ9	Myosin regulatory light chain 12B;MCG5400	Q3THE2;Q6ZWQ9	ML12B_MOUSE;Q6ZWQ9_MOUSE	8.87854e-05		57491.7	33856	39881.5	63155.5	54220	64501.8	50879	49016.9	48238.5	40191.8	60329.6	35507.5	55111.4	25712.8	26959	21236.9	18476.6	13899.6	46190.1	18830.7	64703.8	27059	29901.1	50003.7	64569.2	Filtered	37844.9	64090.2	32084	85479.5	Filtered	66051.4	17707.1	29382.3	31919.3	36276.8	43376.2	57105.4	32183.6	39550.4	24905	34529	33539.4	5862.07
Q3TJZ6	Protein FAM98A	Q3TJZ6	FA98A_MOUSE	0.00283025		Filtered	Filtered	7701.77	Filtered	Filtered	Filtered	Filtered	Filtered	Filtered	Filtered	614.95	Filtered	Filtered	Filtered	Filtered	Filtered	Filtered	Filtered	Filtered	Filtered	Filtered	Filtered	Filtered	Filtered	Filtered	Filtered	3268.83	Filtered	Filtered	3098.13	2592.74	Filtered	Filtered	Filtered	Filtered	Filtered	Filtered	Filtered	Filtered	2239.44	Filtered	Filtered	Filtered	Filtered
Q3TMP8	Trimeric intracellular cation channel type A	Q3TMP8	TM38A_MOUSE	2.51441e-06		9033.18	7042.22	80141.9	77037.2	930.162	27547.6	32949.3	15996.9	43348	17806.7	39304.1	20302.4	23093.6	47801.6	14335.9	19705.1	29388.6	31479.9	15673.1	31160.5	26064.4	25487.1	32283.5	14268.3	23328.2	37891.4	54253.2	24626.4	23850.1	74780	40027.7	19402.9	6315.32	34544.1	64152.7	48080.9	23551.2	55503.5	32278.3	65094.1	42167.1	54395.3	14165.8	5534.71
Q3TSU5;Q8BRK9	Alpha-mannosidase 2x	Q3TSU5;Q8BRK9	Q3TSU5_MOUSE;MA2A2_MOUSE	0.00662194		Filtered	Filtered	2414.63	Filtered	Filtered	Filtered	Filtered	Filtered	Filtered	Filtered	Filtered	Filtered	Filtered	964.638	Filtered	841.288	1365.15	Filtered	Filtered	2047.09	Filtered	1181.45	1612.35	Filtered	Filtered	Filtered	1782.2	1803.14	2394.2	Filtered	1262.05	Filtered	897.271	1173.81	Filtered	Filtered	Filtered	Filtered	1014.44	2858.13	1014.89	Filtered	1884.74	Filtered
Q3TVI8	Pre-B-cell leukemia transcription factor-interacting protein 1	Q3TVI8	PBIP1_MOUSE	1.35881e-05		11607.5	12981.7	32946.6	49565.2	17077.2	35216.7	20480	20147.6	25294.1	29238.4	28076.6	21129.6	16769.3	19993	13952	20209.5	16675.1	14652.5	22585.4	25555.4	17285.7	20228	26983.6	16496.1	Filtered	15575.1	34457.8	31124.6	31619.6	25275.9	16732.8	Filtered	25428.5	16531	10912.4	29173.9	21062.3	19388.1	18713.1	35515.9	24259.1	17292.6	28853.2	8552.92
Q3TVK3;Q9Z2W0	Aspartyl aminopeptidase	Q3TVK3;Q9Z2W0	Q3TVK3_MOUSE;DNPEP_MOUSE	0.00412378		Filtered	Filtered	Filtered	Filtered	Filtered	Filtered	8234.34	Filtered	Filtered	NaN	Filtered	Filtered	Filtered	Filtered	NaN	Filtered	Filtered	Filtered	Filtered	Filtered	Filtered	Filtered	Filtered	Filtered	Filtered	Filtered	Filtered	Filtered	Filtered	NaN	Filtered	NaN	Filtered	Filtered	Filtered	Filtered	Filtered	Filtered	Filtered	Filtered	Filtered	Filtered	Filtered	Filtered
Q3TXS7	26S proteasome non-ATPase regulatory subunit 1	Q3TXS7	PSMD1_MOUSE	4.446e-05		56561.9	8280.6	Filtered	Filtered	28195.4	15199.8	19061	Filtered	18378.6	15089.6	15756.6	Filtered	Filtered	Filtered	58098.3	NaN	Filtered	Filtered	21413.8	Filtered	16078.6	3473.16	NaN	4663.32	Filtered	Filtered	Filtered	Filtered	Filtered	136412	NaN	16635.9	Filtered	5917.95	3557.73	Filtered	6144.58	9802.95	7678.06	Filtered	Filtered	Filtered	Filtered	Filtered
Q3U125;Q9CYH2	Redox-regulatory protein FAM213A	Q3U125;Q9CYH2	Q3U125_MOUSE;F213A_MOUSE	1.04012e-05		5773.97	9439.46	3212	Filtered	8022.95	8905.57	7530.41	11875.3	16334.8	7265.08	17494.6	8171.06	12831.2	1288.92	4713.43	2363.44	2915.14	NaN	9824.11	2076.9	16904.6	1756.75	2025.38	8592.21	11712.5	2366.19	2735.11	14995.1	5647.04	16679.3	3198.69	7724.57	NaN	1677.83	8783.74	3166.26	7803.07	14515.2	2844.65	2467.07	1525.47	6611.5	2412.48	NaN
Q3U1J4	DNA damage-binding protein 1	Q3U1J4	DDB1_MOUSE	0.00310312		128170	4721.41	3154.64	27858.3	113586	5614.27	2642.21	315816	92919.2	Filtered	Filtered	121867	66631.4	7753.23	33494	Filtered	Filtered	7339.2	48473.8	1546.43	52718.9	8437.23	1936.29	6699.34	3962.14	Filtered	2270.08	23199.6	3659.89	5773.84	Filtered	14716.5	3246.61	22172.1	Filtered	46310.4	3709.17	299633	2041.39	13033.7	2285.3	72412	2126.34	Filtered
Q3U7R1	Extended synaptotagmin-1	Q3U7R1	ESYT1_MOUSE	0.000535409		Filtered	NaN	NaN	NaN	Filtered	NaN	NaN	7575.94	2642.72	NaN	NaN	4390.01	7166.93	Filtered	3674.56	Filtered	Filtered	Filtered	7187.8	Filtered	NaN	NaN	Filtered	3989.71	9290.5	Filtered	Filtered	4266.57	2736.85	NaN	Filtered	NaN	Filtered	Filtered	NaN	Filtered	NaN	7830.95	Filtered	Filtered	Filtered	NaN	Filtered	Filtered
Q3UER8;Q8VCM7	Fibrinogen gamma chain	Q3UER8;Q8VCM7	Q3UER8_MOUSE;FIBG_MOUSE	0.00234209		3075.11	1513.52	Filtered	1219.67	Filtered	3090.92	2322.5	2243.56	9355.57	2064.87	10946.6	1964.83	12434.9	Filtered	746.42	Filtered	Filtered	Filtered	7915.27	Filtered	3871.77	Filtered	Filtered	2144.2	6951.15	Filtered	Filtered	6007.6	999.324	3123.71	Filtered	2733.03	Filtered	Filtered	Filtered	Filtered	11247.7	18168.2	Filtered	Filtered	Filtered	7385.32	Filtered	Filtered
Q3UGX2	Spectrin beta chain	Q3UGX2	Q3UGX2_MOUSE	8.09274e-06		6396.45	7564.34	NaN	4331.05	12430.3	8611.37	12320.8	10234.1	8152.09	12082.6	12394.3	8103.62	9136.82	NaN	4792.55	Filtered	NaN	NaN	9268.51	NaN	9445.46	5148.67	Filtered	5859.1	17313.1	NaN	NaN	NaN	NaN	10412.5	NaN	13206.9	Filtered	NaN	9483.21	4007.94	16625.4	13693.9	NaN	NaN	NaN	3506.78	NaN	Filtered
Q3UH59;Q61879	Myosin-10	Q3UH59;Q61879	Q3UH59_MOUSE;MYH10_MOUSE	3.97644e-05		6145.05	4461.66	NaN	NaN	5286.13	7455.31	10346	NaN	8322.71	9111.93	11429.3	6009.32	5848.88	NaN	6188.04	NaN	NaN	NaN	8320.56	NaN	6734.5	NaN	NaN	6710.81	3554.86	NaN	NaN	6648.77	NaN	10372	NaN	13094.7	NaN	NaN	3539.79	NaN	5089.66	6009.14	NaN	NaN	NaN	6456.01	Filtered	Filtered
Q3UHZ5	Leiomodin-2	Q3UHZ5	LMOD2_MOUSE	8.33957e-05		11892.6	15060.1	Filtered	Filtered	24424.3	32781	35340	23966.3	22730.6	27689.6	43157.8	15725.4	30253.5	Filtered	15102.2	Filtered	Filtered	Filtered	18756.2	Filtered	30704.4	4896.84	Filtered	20944.9	24339.6	Filtered	Filtered	32305.1	Filtered	49384.8	Filtered	43668.2	Filtered	504.387	17809.5	Filtered	15279.8	32420.7	Filtered	2745.72	Filtered	15766.9	Filtered	Filtered
Q3UJQ9;Q9D0K2	Succinyl-CoA:3-ketoacid-coenzyme A transferase;Succinyl-CoA:3-ketoacid coenzyme A transferase 1, mitochondrial	Q3UJQ9;Q9D0K2	Q3UJQ9_MOUSE;SCOT1_MOUSE	0.00102599		4001.75	6978.47	Filtered	Filtered	Filtered	9117.87	5621.12	12791.9	5694.29	6060.15	10134.4	3009.04	10985.7	Filtered	2382.02	Filtered	Filtered	Filtered	6032.03	Filtered	Filtered	Filtered	Filtered	4146.7	5332.49	Filtered	Filtered	9863.55	Filtered	9245.74	Filtered	Filtered	Filtered	Filtered	Filtered	Filtered	4496.08	12279.7	Filtered	Filtered	Filtered	4442.17	Filtered	Filtered
Q3ULD5	Methylcrotonoyl-CoA carboxylase beta chain, mitochondrial	Q3ULD5	MCCB_MOUSE	5.29384e-05		12207	8753.1	NaN	17603.5	13809.7	25582.5	18570.9	9814.81	12136	23045.6	29920.2	8659.66	17721.7	4940.81	14735.5	6213.53	4596.19	4671.75	10427.5	6967.44	10418.2	7560.36	10965.4	13878.2	16367.8	11747.3	8173.46	20167.2	18943.5	31723.7	13873.1	19007.6	6016.82	6643.53	12234.5	25580.7	26703.1	18501.5	14906.3	12328.9	7090.53	25937.1	7250.88	2312.79
Q3UMR5	Calcium uniporter protein, mitochondrial	Q3UMR5	MCU_MOUSE	6.26116e-05		91065.8	249754	4876.53	37836.6	Filtered	332024	356285	237504	115130	7561.21	15782.7	61070.5	266127	1973.89	112451	2932.79	2517.99	777.031	79259.8	3216.46	349560	20096.4	Filtered	184619	344744	4498.24	4049.08	199587	5343.02	507291	30936.6	717897	Filtered	Filtered	534852	15543.5	79816.4	263755	27342.9	4017.68	3166.21	83014.4	17312.7	Filtered
Q3UN88	Mast cell protease 4, isoform CRA_a	Q3UN88	Q3UN88_MOUSE	6.31352e-06		76801.4	15882	30570.8	29342.5	18015.2	174764	21214.8	20662.2	77840.5	7752.2	22253.4	92485.6	16812.6	16120.2	62511.6	Filtered	16728	10185	131402	10312.2	17084.6	9565.58	17362.9	73557.1	24168.1	14950	19773	91883.6	Filtered	178908	14183.9	32218	12994.9	12655.3	14450.4	12898.8	96984.8	16896.3	16170.1	16067.8	14965.3	31958.3	13069.3	6019.81
Q3V132	ADP/ATP translocase 4	Q3V132	ADT4_MOUSE	0.00381037		23088.4	18516.1	Filtered	Filtered	29679.3	55988	28179.3	17098.7	Filtered	28064.6	30954.4	17736.9	15896.4	Filtered	32215.8	8960.23	Filtered	Filtered	Filtered	10766.9	Filtered	17548	Filtered	14340.9	Filtered	17531.7	16249.1	Filtered	23068	58607.6	36929.7	40513.8	Filtered	Filtered	11637.7	15392.9	17696.1	Filtered	20905.2	Filtered	Filtered	19210.7	Filtered	Filtered
Q3V1D3	AMP deaminase 1	Q3V1D3	AMPD1_MOUSE	1.99934e-06		NaN	NaN	NaN	NaN	NaN	NaN	NaN	NaN	NaN	NaN	NaN	NaN	NaN	NaN	NaN	NaN	NaN	NaN	NaN	NaN	NaN	NaN	NaN	NaN	NaN	NaN	NaN	NaN	NaN	NaN	NaN	NaN	NaN	NaN	NaN	NaN	NaN	NaN	NaN	NaN	NaN	NaN	NaN	NaN
Q4LDD4	Arf-GAP with Rho-GAP domain, ANK repeat and PH domain-containing protein 1	Q4LDD4	ARAP1_MOUSE	6.51191e-06		211111	46398.6	478119	178650	72033.7	176652	69069.3	97085.1	267581	41630.4	75304.7	223341	99311.4	221175	75908.9	235015	269392	317091	431314	407745	146776	68953.8	254264	142115	134542	76183.6	267192	385508	194935	99797.7	91108.7	59993.1	362445	361448	101077	112839	409883	144261	156468	449726	285429	297941	551868	153657
Q4U4S6	Xin actin-binding repeat-containing protein 2	Q4U4S6	XIRP2_MOUSE	0.000476851		3680.2	Filtered	Filtered	3741.27	7399.02	Filtered	8424.54	5360.27	9864.64	8403.34	Filtered	Filtered	7289.51	467.86	3927.82	1679.75	Filtered	Filtered	5902.25	Filtered	13110.9	Filtered	Filtered	4811.92	1601.78	Filtered	521.37	4115.55	Filtered	17615.9	Filtered	5835.41	Filtered	Filtered	Filtered	575.836	6176.16	Filtered	668.568	155.864	209.412	Filtered	Filtered	Filtered
Q4VAE3	Transmembrane protein 65	Q4VAE3	TMM65_MOUSE	4.33852e-06		25228.5	20905.9	16429.2	62687.4	20084.2	43912.1	28133.5	28470.2	201167	30734	43412.7	30383.2	25689.3	11328.8	29840.4	17198.7	19882.8	11171.2	161532	17453.3	20739.1	22036.3	12972.3	27556.5	27518.2	31455.9	22343.4	48459.6	69456.2	40719.9	51314.5	24184.4	6017.28	12020.9	11890.8	31195.7	41137.5	38084.9	43804	8774.12	9894.74	23092.8	17217.4	5071.48
Q4VBD2	Transmembrane anterior posterior transformation protein 1	Q4VBD2	TAPT1_MOUSE	0.00623072		Filtered	Filtered	Filtered	Filtered	Filtered	Filtered	7976.57	7837.02	4713.19	5063.56	13253.5	15942.5	4051.44	4877.25	3264	1648.04	3040.41	2123.86	18989.9	2605.04	Filtered	3639.73	5168.21	6909.21	Filtered	2239.86	3278.98	7108.65	4843.29	8863.39	1370.54	Filtered	Filtered	2211.99	Filtered	Filtered	Filtered	8799.5	2506.02	9453.66	4696.41	Filtered	3219.87	1296.05
Q5DTJ9	Myopalladin	Q5DTJ9	MYPN_MOUSE	4.61861e-06		15987.6	13887.2	18451.3	26825	17426.5	23301.9	26138.7	16927.2	18591.1	19603.4	27346.9	12604.5	17525.5	7394.88	12491.9	Filtered	7269.27	5148.07	16971.4	12825.7	19204.6	10071.2	Filtered	14355.9	18168	5785.35	8705.73	23794.7	10681.1	28709.5	12358.2	26813.4	7298.68	8361.81	13983.1	10482.3	15600.1	19765.3	11248.4	11495.3	8572.47	13442.3	8681.09	1679.6
Q5EBG6	Heat shock protein beta-6	Q5EBG6	HSPB6_MOUSE	5.86888e-05		63392.8	30139.1	Filtered	Filtered	66740.9	80817.1	94332.2	39244.6	43198.6	65647.5	62452.2	40751.3	47754.2	45973.9	50176.4	Filtered	24416.8	Filtered	33816.8	Filtered	46116.9	32933.8	Filtered	38459.4	71264	Filtered	19480.7	49575.4	19373.5	108388	28347.7	83048.3	23213.9	28611.4	33920	25970.8	52469	61202.2	21706.8	27377.7	36823	37174.3	Filtered	Filtered
Q5M8N4	Epimerase family protein SDR39U1	Q5M8N4	D39U1_MOUSE	0.00412378		Filtered	Filtered	Filtered	Filtered	Filtered	Filtered	Filtered	NaN	NaN	NaN	Filtered	NaN	NaN	Filtered	NaN	NaN	NaN	NaN	NaN	Filtered	Filtered	Filtered	NaN	NaN	NaN	NaN	NaN	NaN	Filtered	Filtered	Filtered	Filtered	Filtered	NaN	Filtered	Filtered	NaN	NaN	Filtered	NaN	Filtered	Filtered	Filtered	Filtered
Q5SQB0;Q5SQB5;Q61937;Q9DAY9	Nucleophosmin	Q5SQB0;Q5SQB5;Q61937;Q9DAY9	Q5SQB0_MOUSE;Q5SQB5_MOUSE;NPM_MOUSE;Q9DAY9_MOUSE	5.01873e-05		10423.5	8706.59	10223.9	9812.76	10564.2	12900.1	13637.8	10042.1	8105.87	15184.6	18707.5	6296.01	17506.3	6824.69	9238.33	3969.84	5123.49	5189.63	12251.4	6153.92	8853.89	8746	11272.4	12821.6	23964.2	13077.9	Filtered	16366.7	8917.11	27267.8	11069.5	36079.1	5002.41	9430.48	11899.3	6809.97	16910	11588.5	6657.22	5639.73	7998.35	6219.49	4636.29	1838.3
Q5SVJ0	Calcium/calmodulin-dependent protein kinase II, beta, isoform CRA_b	Q5SVJ0	Q5SVJ0_MOUSE	0.000435591		23308.8	18605.6	35997.3	34258	13466.2	20620.5	19369	13809.1	42851.9	18579.5	23682.3	35069.6	23631	17291.9	15491.6	21634	22406.4	11549.7	15148.1	14732	29283.5	23492.2	18209.6	29347.6	15622.8	23211.3	20606.6	19226	26432.6	36544.2	36754.4	17410.2	19941.7	16814.3	9846.88	30115.8	17184.4	35833.4	17979.3	20476.6	20369.2	18614.7	23104.5	9440.91
Q5SX39	Myosin-4	Q5SX39	MYH4_MOUSE	1.77382e-06		88318.3	34806.9	12421721	3.07994e+06	180602	969260	70670.1	137958	204984	45637.9	4453504	183743	78128	6.99633e+06	141544	5.97218e+06	5952770	5093154	230280	7.34262e+06	83768	1.57023e+06	8887112	134206	162864	1.31176e+06	7959613	950767	3.61087e+06	196195	2.25674e+06	4628920	6519366	6838941	75523.1	2.13334e+06	1.14794e+06	116774	2.06153e+06	7428329	8208075	146185	8641993	2686663
Q5SX40	Myosin-1	Q5SX40	MYH1_MOUSE	1.77382e-06		91805.4	101261	609717	4554719	81095.1	378752	246619	103108	242190	243907	300840	420217	75754	296851	315743	345747	379922	238109	278399	409418	155880	1.99424e+06	363518	148924	256984	1.69968e+06	627909	268807	2.05755e+06	669160	2.13879e+06	157202	164410	281735	70063.3	2.39935e+06	375651	363968	2.5818e+06	351055	374290	261276	350212	64570
Q5SXR6;Q68FD5	Clathrin heavy chain;Clathrin heavy chain 1	Q5SXR6;Q68FD5	Q5SXR6_MOUSE;CLH1_MOUSE	4.39847e-05		11175.3	2202.97	16459.3	Filtered	12516.8	7929.08	8692.42	10043.5	7157.38	5209.69	7586.63	3415.6	3672.34	2609.74	2605.62	Filtered	Filtered	840.118	4196.07	1295.47	5788.31	5274.72	5020.71	14307.2	6569.72	4870.57	12681.2	9436.12	3792.39	12688.4	13818.7	6148.18	4926.25	12380.9	8149.95	Filtered	17973.2	7694.36	3688.37	Filtered	2885.87	Filtered	1565.8	Filtered
Q5U458	DnaJ homolog subfamily C member 11	Q5U458	DJC11_MOUSE	0.000497212		15667	21864.9	Filtered	24395.6	Filtered	20753.4	34330.4	18365.5	35474.1	35352.4	44422.7	26237.3	36427	Filtered	20276.6	Filtered	Filtered	Filtered	27455.3	Filtered	32881.9	11479	Filtered	27155.3	19601.6	13917.1	Filtered	56320	20067.4	51656.5	15973.6	12416.8	Filtered	7270.63	14763.3	15633.2	28799.4	25390.6	19848.9	Filtered	Filtered	13608.7	Filtered	Filtered
Q5XJF6	Ribosomal protein	Q5XJF6	Q5XJF6_MOUSE	0.00017347		NaN	11652.2	13957.3	20169.9	NaN	19572.4	11802.6	10058.8	15575.3	9929.43	23743.5	6193.46	9017.6	NaN	4387.24	NaN	2767.95	3330.74	11149.6	NaN	16970.8	NaN	8800.98	13098.1	14600.9	NaN	9450.32	14137.7	9001.01	24108.4	6473.72	17467.5	NaN	4338.75	Filtered	NaN	9824.06	Filtered	13299.1	3538.31	NaN	7108.11	5540.13	931.871
Q5XKE0	Myosin-binding protein C, fast-type	Q5XKE0	MYPC2_MOUSE	1.77382e-06		195123	418399	2.45712e+06	950936	126326	452680	47742.1	230288	216953	111189	133047	201771	162012	1.07677e+06	78553.7	1.11306e+06	971918	1.13234e+06	264169	1.23141e+06	152175	362362	1.65641e+06	203278	171005	455831	1.46153e+06	700583	834798	308265	645003	146648	696770	1052625	77751.1	730435	92895.9	289142	906133	702543	1.2622e+06	183580	879997	281681
Q60597	2-oxoglutarate dehydrogenase, mitochondrial	Q60597	ODO1_MOUSE	4.20464e-06		8722.89	4224.76	9997.59	27010.5	3947.53	NaN	6890.77	5920.02	13919.1	4701.37	4964.81	5199.44	11633.8	4911.73	3500.97	6721.33	7202.25	2885.79	11381.9	4098.03	8278.92	5053.26	4529.1	4805.18	12856.5	5840.57	5884.22	19519.8	13847.8	8264.19	6188.1	NaN	3633.59	2609.76	2407.45	15970.9	13087.7	12812.1	12550.6	7432.75	6588.99	11423.2	5738.66	NaN
Q60675	Laminin subunit alpha-2	Q60675	LAMA2_MOUSE	3.56782e-06		44147.1	36170.5	33189.8	53937	30989.5	36045.2	39973.7	47209.5	47775.9	32290.8	48412.4	36387	44904.2	19365.9	20940.3	16011.2	18053.6	14324.5	43583.6	21842.5	52582.3	24167.1	24931.3	37594.8	77302.6	22469.4	34021.3	79435.1	44332.1	57174.5	25573	47747.3	21919.7	19658.2	33093.7	40000.8	58413.6	74852.1	37097.6	25227.5	21803.1	43887.3	26951.9	5823.95
Q60692	Proteasome subunit beta type-6	Q60692	PSB6_MOUSE	0.000601456		7772.13	10216	Filtered	Filtered	14740.7	33635.2	18175.3	11866.9	11159.4	14951.7	25059.1	12884	10692.5	9361.53	10464.8	10135.5	Filtered	10976.6	10027.3	15944.5	21247	15945.4	19674.3	16140	20804.9	Filtered	16783.4	19756.2	Filtered	32684.6	Filtered	20015.6	Filtered	34453.6	18876.1	Filtered	14815.4	12374.1	6939.32	Filtered	23526.3	11850	20889.2	Filtered
Q60714	Long-chain fatty acid transport protein 1	Q60714	S27A1_MOUSE	2.13549e-05		26836.5	33939	16231.7	29371.7	33143.6	54583.8	40593.7	37506.8	44856.9	42143.4	58241.5	39172.7	39197.5	13928.6	31083.2	Filtered	11896.9	7037.34	36423.7	15710.5	35067	11703.6	9307.29	28966.7	40117.1	23918.7	17921.8	47618.5	29671.6	52565.9	24853.5	48114.4	11512.5	8514.51	32202.1	27487.2	32079	53625.1	25103.5	7130.09	17559.6	30959.4	14562.4	Filtered
Q60737	Casein kinase II subunit alpha	Q60737	CSK21_MOUSE	0.00971599		Filtered	Filtered	Filtered	Filtered	9673.22	Filtered	Filtered	Filtered	Filtered	Filtered	10431.9	Filtered	Filtered	Filtered	Filtered	Filtered	Filtered	Filtered	Filtered	Filtered	Filtered	Filtered	Filtered	Filtered	Filtered	Filtered	Filtered	Filtered	Filtered	Filtered	Filtered	16396.2	Filtered	Filtered	Filtered	Filtered	Filtered	11514	Filtered	Filtered	Filtered	Filtered	Filtered	Filtered
Q60932	Voltage-dependent anion-selective channel protein 1	Q60932	VDAC1_MOUSE	1.77382e-06		593040	648867	745976	1.5037e+06	522565	858687	624302	457248	960012	761228	903293	601535	773464	434480	570321	495609	512868	352782	943929	582784	794325	744110	596050	834695	746528	991507	722648	992679	1.14924e+06	1.09304e+06	899423	823897	459083	502597	420077	1.17901e+06	642376	841996	1.06626e+06	569435	539454	666232	687597	195529
Q60936	Atypical kinase COQ8A, mitochondrial	Q60936	COQ8A_MOUSE	4.29324e-06		NaN	NaN	NaN	40988.2	NaN	NaN	10770.7	NaN	9675.13	NaN	13474.7	5365.86	NaN	NaN	NaN	NaN	NaN	Filtered	NaN	NaN	16335.7	NaN	Filtered	NaN	13783.9	NaN	Filtered	12026.2	NaN	25186.4	NaN	14036.1	NaN	NaN	NaN	NaN	NaN	NaN	NaN	NaN	NaN	6015.67	Filtered	NaN
Q60994	Adiponectin	Q60994	ADIPO_MOUSE	0.0067017		NaN	Filtered	Filtered	Filtered	NaN	Filtered	9871.4	16075	NaN	NaN	38564	Filtered	NaN	Filtered	Filtered	Filtered	Filtered	Filtered	NaN	Filtered	NaN	Filtered	Filtered	NaN	Filtered	Filtered	Filtered	24510.4	Filtered	NaN	Filtered	NaN	Filtered	NaN	10975.2	Filtered	Filtered	39229.7	Filtered	Filtered	Filtered	9999.87	Filtered	Filtered
Q61001	Laminin subunit alpha-5	Q61001	LAMA5_MOUSE	0.00277464		10760.9	Filtered	Filtered	Filtered	4696.76	7978.84	3698.64	11542.3	13766	9698.92	11502.7	7176.72	15100.2	6278.45	5777.82	Filtered	5606.72	Filtered	15306.4	Filtered	15098.9	Filtered	8812.04	11378.6	13255.6	8687.65	16688.6	26583.4	10079.4	15512.4	11003.9	Filtered	10399	Filtered	Filtered	10944.5	14068.8	13680.9	11234.9	Filtered	Filtered	Filtered	Filtered	Filtered
Q61035	Histidine--tRNA ligase, cytoplasmic	Q61035	SYHC_MOUSE	0.00304704		Filtered	Filtered	Filtered	Filtered	Filtered	Filtered	Filtered	Filtered	16967.3	Filtered	Filtered	34893.2	Filtered	Filtered	Filtered	Filtered	Filtered	Filtered	Filtered	Filtered	Filtered	90331.2	Filtered	Filtered	Filtered	Filtered	Filtered	Filtered	Filtered	57465.8	Filtered	Filtered	Filtered	Filtered	Filtered	Filtered	Filtered	Filtered	Filtered	Filtered	Filtered	13853.2	Filtered	Filtered
Q61102	ATP-binding cassette sub-family B member 7, mitochondrial	Q61102	ABCB7_MOUSE	0.000342555		16504.3	17266.2	Filtered	12834.1	16349.4	5551.07	Filtered	4087.38	7402.01	4535.85	7811.31	3706.96	5425.15	Filtered	4090.06	Filtered	Filtered	Filtered	3862.89	Filtered	5119.53	6039.2	Filtered	3766	3802.8	6162.52	5065.75	4505.23	9154.63	7446.95	5393.95	6146.57	3595.94	4751.03	Filtered	7482.44	4935.62	8839.41	6189.08	3079.91	Filtered	5933.94	4564.75	Filtered
Q61171	Peroxiredoxin-2	Q61171	PRDX2_MOUSE	0.000843705		NaN	NaN	Filtered	NaN	NaN	NaN	NaN	NaN	NaN	NaN	NaN	NaN	NaN	NaN	NaN	Filtered	Filtered	NaN	NaN	Filtered	NaN	NaN	NaN	NaN	NaN	NaN	NaN	NaN	NaN	NaN	NaN	NaN	NaN	NaN	NaN	Filtered	NaN	NaN	NaN	NaN	Filtered	NaN	Filtered	Filtered
Q61292	Laminin subunit beta-2	Q61292	LAMB2_MOUSE	4.23788e-06		62236.1	52016.5	42010.7	62018.8	51347.5	64139.2	53752.6	85386.3	87187.2	50945.6	75987.7	63168	80455	21428.5	39584.5	26505.2	25990.6	21044.2	76734.5	23675.3	144473	29442.4	37597	81212.3	118901	32464.1	39237.9	123971	55365	89545.6	43484.4	62167.3	26759.5	26512.3	49644.3	37121.6	96177.1	135586	46064.1	26400.5	27834.5	70844.5	32607.6	8215.87
Q61425	Hydroxyacyl-coenzyme A dehydrogenase, mitochondrial	Q61425	HCDH_MOUSE	0.000508961		14467.2	17047.4	Filtered	23270.5	18754.5	22152.2	16082.2	12885.3	9415.61	16973.4	16462.5	12082.6	19399.4	Filtered	13366.8	Filtered	5723.49	Filtered	15213	Filtered	7199.28	3704.24	Filtered	12033.2	13841.3	10545	12932	20764.5	7581.67	18731.7	10274.1	15288.8	8912.18	Filtered	7081.03	16581.4	12231.8	24087.7	9571.73	Filtered	Filtered	12421.2	17259.5	Filtered
Q61554	Fibrillin-1	Q61554	FBN1_MOUSE	1.77382e-06		97169.3	81129.5	21081.3	59267.4	63094.6	89184.1	72311.9	88573.8	111660	54073.1	77329.9	74220	106269	33685.5	46038.2	18221.8	29026.4	11479.6	100169	22784.8	171440	38291.6	35773.2	149805	122905	23666.8	25619.7	144784	48086.4	133237	18584.3	55799.5	16449.3	16438	41009.3	39411.5	109952	152951	35321.8	35870.6	34393.2	106977	24701.9	7060.92
Q61584	Fragile X mental retardation syndrome-related protein 1	Q61584	FXR1_MOUSE	0.00119303		NaN	NaN	NaN	Filtered	NaN	NaN	NaN	NaN	NaN	NaN	NaN	NaN	NaN	NaN	NaN	Filtered	NaN	NaN	NaN	Filtered	NaN	NaN	Filtered	NaN	NaN	NaN	Filtered	NaN	NaN	NaN	Filtered	NaN	Filtered	Filtered	NaN	NaN	2591.05	NaN	NaN	NaN	NaN	NaN	Filtered	Filtered
Q61586	Glycerol-3-phosphate acyltransferase 1, mitochondrial	Q61586	GPAT1_MOUSE	0.00297153		Filtered	Filtered	1485.59	4707.08	Filtered	2956.82	2189.55	Filtered	1642.78	Filtered	2928.33	Filtered	Filtered	1513.48	990.846	1118.24	773.118	Filtered	Filtered	952.234	839.931	Filtered	Filtered	Filtered	1317.11	Filtered	1435.78	2618.12	9541.54	4011.17	866.029	1772.79	Filtered	436.082	Filtered	1374.32	Filtered	973.004	Filtered	1203.57	Filtered	924.675	Filtered	Filtered
Q61656;Q8BTS0;S4R1I6	Probable ATP-dependent RNA helicase DDX5;DEAD (Asp-Glu-Ala-Asp) box polypeptide 5;MCG2872, isoform CRA_b	Q61656;Q8BTS0;S4R1I6	DDX5_MOUSE;Q8BTS0_MOUSE;S4R1I6_MOUSE	0.0024646		Filtered	Filtered	Filtered	NaN	NaN	3567.79	NaN	NaN	NaN	Filtered	NaN	Filtered	NaN	Filtered	NaN	Filtered	Filtered	Filtered	NaN	Filtered	NaN	NaN	Filtered	Filtered	NaN	NaN	Filtered	NaN	NaN	NaN	Filtered	Filtered	Filtered	Filtered	Filtered	Filtered	NaN	NaN	Filtered	Filtered	Filtered	Filtered	Filtered	Filtered
Q61696	Heat shock 70 kDa protein 1A	Q61696	HS71A_MOUSE	6.18553e-06		NaN	NaN	Filtered	NaN	NaN	NaN	NaN	NaN	NaN	NaN	9475.56	NaN	NaN	Filtered	NaN	Filtered	Filtered	Filtered	NaN	Filtered	NaN	NaN	Filtered	NaN	NaN	NaN	Filtered	NaN	Filtered	NaN	Filtered	NaN	Filtered	Filtered	NaN	Filtered	NaN	32921.1	Filtered	Filtered	NaN	NaN	NaN	Filtered
Q61743	ATP-sensitive inward rectifier potassium channel 11	Q61743	KCJ11_MOUSE	0.000497212		2363.91	975.547	11139.9	5752.2	2651.19	5873.81	4745.42	3144.25	4056.82	2067.98	3296.4	Filtered	2818.55	7571.15	Filtered	3684.99	4266.29	2140.11	2191.28	7062.3	3402.68	5449.44	3819.19	3772.45	2555.83	Filtered	6005.61	3713.68	3538.27	7482.4	Filtered	4541.99	2426.07	7482.18	1911.08	5876.99	3116.86	4226.87	2793.94	7043.78	5923.1	Filtered	4864.15	486.583
Q61781	Keratin, type I cytoskeletal 14	Q61781	K1C14_MOUSE	7.94864e-06		Filtered	Filtered	Filtered	29564.5	Filtered	Filtered	Filtered	Filtered	Filtered	Filtered	Filtered	Filtered	904.965	Filtered	Filtered	Filtered	Filtered	Filtered	Filtered	Filtered	Filtered	2603.19	Filtered	Filtered	26498.2	Filtered	Filtered	Filtered	Filtered	Filtered	Filtered	Filtered	Filtered	Filtered	Filtered	Filtered	1875.7	Filtered	Filtered	Filtered	Filtered	Filtered	Filtered	Filtered
Q61878	Bone marrow proteoglycan	Q61878	PRG2_MOUSE	0.00610752		Filtered	Filtered	Filtered	Filtered	Filtered	Filtered	Filtered	Filtered	Filtered	Filtered	Filtered	Filtered	Filtered	5881.88	Filtered	Filtered	Filtered	Filtered	Filtered	Filtered	Filtered	20381.3	Filtered	Filtered	Filtered	Filtered	Filtered	Filtered	Filtered	Filtered	Filtered	Filtered	Filtered	Filtered	Filtered	Filtered	Filtered	Filtered	Filtered	Filtered	Filtered	Filtered	Filtered	Filtered
Q61941	NAD(P) transhydrogenase, mitochondrial	Q61941	NNTM_MOUSE	1.78754e-06		Filtered	Filtered	10016.5	50940.7	178396	179056	224875	Filtered	NaN	191042	234018	16443.8	NaN	16650.4	117885	Filtered	NaN	Filtered	17989	NaN	NaN	24925.4	Filtered	NaN	Filtered	NaN	Filtered	26574.7	Filtered	286234	NaN	287774	NaN	17645.4	Filtered	NaN	NaN	Filtered	Filtered	NaN	16484.9	Filtered	NaN	NaN
Q62000	Mimecan	Q62000	MIME_MOUSE	0.000135169		13591.3	11269.5	34606.6	51948.3	198876	24970.8	15735.6	35688.8	10991.8	9886.66	23528.1	22221.4	11482.8	13268.6	14881.9	11644.8	12824.9	12691.7	14746	13423.6	18389.5	10414.8	25612.8	13598	18351.5	32476.5	15483.7	33421.5	60506.8	22455.4	47528.8	20328.6	30292.7	12929.4	15661.1	12560.7	20619	48986.6	24961.4	11879.1	12047.2	31103.4	27905.1	Filtered
Q62009	Periostin	Q62009	POSTN_MOUSE	0.000217991		Filtered	Filtered	Filtered	Filtered	Filtered	52674.8	Filtered	25967.4	Filtered	Filtered	Filtered	50631.1	Filtered	Filtered	Filtered	Filtered	Filtered	Filtered	44545.3	Filtered	29695.6	32842.2	Filtered	16849.5	37952.4	Filtered	Filtered	28302.3	Filtered	33355.8	Filtered	Filtered	Filtered	Filtered	Filtered	Filtered	Filtered	32427.6	Filtered	Filtered	Filtered	15901.9	Filtered	Filtered
Q62087	Serum paraoxonase/lactonase 3	Q62087	PON3_MOUSE	2.29985e-05		Filtered	Filtered	40008.1	48437.9	Filtered	17608.8	Filtered	Filtered	Filtered	Filtered	Filtered	14918.7	Filtered	16628.5	Filtered	16529.2	16684.7	16029.5	14674.1	15649.6	Filtered	17501.7	26389.4	Filtered	Filtered	18167.9	24034.4	Filtered	33365.2	18079.6	32715.5	Filtered	14316.1	16159	Filtered	14789.5	Filtered	20034.5	28961.4	13339.1	17877.9	9140.43	20446.8	Filtered
Q62095	ATP-dependent RNA helicase DDX3Y	Q62095	DDX3Y_MOUSE	0.000364834		NaN	NaN	NaN	Filtered	NaN	NaN	NaN	NaN	NaN	NaN	NaN	Filtered	NaN	NaN	NaN	NaN	Filtered	NaN	NaN	NaN	NaN	NaN	Filtered	11007.4	8257.4	Filtered	NaN	10104.3	NaN	NaN	Filtered	NaN	NaN	NaN	NaN	NaN	NaN	NaN	Filtered	NaN	NaN	NaN	NaN	Filtered
Q62159	Rho-related GTP-binding protein RhoC	Q62159	RHOC_MOUSE	0.00394589		NaN	NaN	Filtered	NaN	Filtered	Filtered	Filtered	NaN	NaN	Filtered	Filtered	NaN	NaN	NaN	Filtered	Filtered	NaN	Filtered	NaN	NaN	24987.1	Filtered	NaN	NaN	NaN	NaN	NaN	NaN	Filtered	Filtered	NaN	NaN	NaN	NaN	Filtered	NaN	NaN	NaN	NaN	NaN	Filtered	NaN	Filtered	Filtered
Q62165	Dystroglycan	Q62165	DAG1_MOUSE	0.00277464		148714	132127	Filtered	Filtered	129519	393437	150181	127781	232722	260456	201008	401846	118748	Filtered	Filtered	Filtered	Filtered	Filtered	Filtered	Filtered	137103	Filtered	Filtered	119900	270328	Filtered	Filtered	474731	Filtered	Filtered	Filtered	123702	Filtered	Filtered	Filtered	Filtered	396755	Filtered	Filtered	Filtered	Filtered	3887.36	Filtered	Filtered
Q62186;Q9D8L3	Translocon-associated protein subunit delta;Signal sequence receptor, delta, isoform CRA_c	Q62186;Q9D8L3	SSRD_MOUSE;Q9D8L3_MOUSE	0.00385223		Filtered	Filtered	4755.12	5299.73	Filtered	1493.47	Filtered	Filtered	Filtered	Filtered	Filtered	Filtered	Filtered	3457.45	Filtered	Filtered	1627.06	Filtered	Filtered	Filtered	Filtered	2234.52	1866.01	Filtered	Filtered	Filtered	Filtered	Filtered	Filtered	Filtered	Filtered	Filtered	Filtered	Filtered	Filtered	1669.71	Filtered	Filtered	2485.66	3293.26	Filtered	Filtered	Filtered	Filtered
Q62234	Myomesin-1	Q62234	MYOM1_MOUSE	1.04012e-05		48585.6	99202	13086.9	16722.4	117150	52547.3	95606	100597	27524.6	128703	178045	32104	131235	Filtered	Filtered	Filtered	6450.39	10995.6	34095.5	8980.91	120010	5107.85	4809.69	31743.2	150228	1583.76	Filtered	92825.2	Filtered	52771.9	Filtered	171379	Filtered	Filtered	84305.2	Filtered	23230.3	91225	2961.91	7194.9	8453.22	Filtered	16069	Filtered
Q62261	Spectrin beta chain, non-erythrocytic 1	Q62261	SPTB2_MOUSE	0.00109137		11543.8	NaN	Filtered	Filtered	NaN	NaN	NaN	NaN	23667.5	23528.2	NaN	NaN	NaN	Filtered	NaN	Filtered	Filtered	Filtered	NaN	Filtered	NaN	NaN	Filtered	NaN	NaN	NaN	Filtered	NaN	NaN	NaN	NaN	13292.4	Filtered	Filtered	Filtered	Filtered	NaN	NaN	Filtered	Filtered	Filtered	NaN	Filtered	Filtered
Q63918	Caveolae-associated protein 2	Q63918	CAVN2_MOUSE	0.00499388		Filtered	Filtered	Filtered	Filtered	Filtered	Filtered	Filtered	Filtered	Filtered	Filtered	Filtered	Filtered	Filtered	Filtered	Filtered	Filtered	Filtered	Filtered	Filtered	Filtered	Filtered	Filtered	Filtered	Filtered	Filtered	Filtered	Filtered	Filtered	Filtered	Filtered	33584.3	Filtered	Filtered	17161.6	Filtered	Filtered	27086.5	34901.2	Filtered	Filtered	29690.2	Filtered	Filtered	14047.1
Q640L5	Coiled-coil domain-containing protein 18	Q640L5	CCD18_MOUSE	0.000319051		62041.7	101139	307778	292334	98003.4	138417	119469	154309	65218.8	118011	114490	63379.3	80446	186485	72812.3	122234	215242	87362.6	82297.3	130428	48147.7	120920	195994	91113.6	64154.5	112190	205562	177349	159545	117458	153876	116713	146848	154767	32097.3	102240	117669	156897	151673	Filtered	217531	38353.9	170473	46216.2
Q64523;Q6GSS7	Histone H2A type 2-C;Histone H2A type 2-A	Q64523;Q6GSS7	H2A2C_MOUSE;H2A2A_MOUSE	1.77382e-06		NaN	20921.3	NaN	23569.8	7134.64	53254.4	37889.5	NaN	17354.6	43286.8	36788.4	NaN	8272.88	NaN	37307.1	NaN	NaN	NaN	NaN	NaN	30601.5	6624.08	8868.32	32647.7	NaN	25080.1	NaN	NaN	NaN	38771.2	13363	56885.8	NaN	NaN	12527	NaN	NaN	9826.91	7192.3	NaN	NaN	8694.03	NaN	5197.21
Q64727	Vinculin	Q64727	VINC_MOUSE	0.000162912		14671.7	17180.1	Filtered	13049	23998.8	20801.2	17659.6	23212.8	21963.8	17027.6	26397.3	12092.4	16970.6	Filtered	9905.05	2667.38	3869.14	Filtered	20823.2	5064.35	34378.3	6215.61	5309.28	13104.3	30820.5	16948.3	5289.21	35740.3	7703.81	29717.3	11897.8	20821.2	Filtered	12764.8	13351.5	8706.32	28112.6	30783	32439.4	Filtered	6729.06	16312.8	10929.2	Filtered
Q69ZW3	EH domain-binding protein 1	Q69ZW3	EHBP1_MOUSE	6.10967e-06		3218983	Filtered	9950662	10649738	1.4189e+06	5.83471e+06	2.35245e+06	1.43748e+06	4090252	2.16437e+06	2.73694e+06	3405245	2.06132e+06	4.55729e+06	3.19847e+06	4903148	5536764	5.03341e+06	3733505	6158532	1.32294e+06	3354869	7834175	3.16661e+06	1.94871e+06	3851042	6888616	3884694	7365155	7.26811e+06	6.26075e+06	2782505	6.07346e+06	7633928	876646	5608270	5283721	2197309	6320797	5572514	7512926	3.885e+06	7650203	2.43352e+06
Q6GQT9	Nodal modulator 1	Q6GQT9	NOMO1_MOUSE	0.00246864		Filtered	Filtered	26627.8	26324.1	9144.55	Filtered	12587.7	8440.43	12723.3	13021	14865.4	Filtered	9582.26	9934.55	10644.7	Filtered	9193.35	6032.6	4802.31	Filtered	9709.98	8961.56	11162.5	12512.2	10947.7	8471.27	Filtered	12615.6	21071.4	Filtered	9329.77	Filtered	8090.55	13762	18463	9767.14	7797.08	10261.4	11585.2	17742.7	12358.4	Filtered	13434.4	Filtered
Q6IFX2	Keratin, type I cytoskeletal 42	Q6IFX2	K1C42_MOUSE	1.77382e-06		45572.1	30805.3	70668.4	406316	62210.9	177888	Filtered	149754	107340	Filtered	Filtered	48026.3	47726.6	Filtered	Filtered	Filtered	Filtered	Filtered	41614.2	44292.1	61801.8	39854.5	82680.5	Filtered	227199	21546.6	47196.5	104672	Filtered	59726.4	47074.2	Filtered	Filtered	17022	35263.8	43588	65781.8	133030	55606.7	Filtered	36423.8	34340.3	30068.7	11704.4
Q6IFZ6	Keratin, type II cytoskeletal 1b	Q6IFZ6	K2C1B_MOUSE	0.000829554		111467	Filtered	Filtered	Filtered	Filtered	Filtered	Filtered	147432	Filtered	Filtered	Filtered	Filtered	Filtered	Filtered	Filtered	Filtered	Filtered	Filtered	Filtered	Filtered	Filtered	Filtered	Filtered	Filtered	171039	Filtered	Filtered	Filtered	Filtered	Filtered	Filtered	Filtered	11038	Filtered	23836.4	139521	Filtered	Filtered	Filtered	Filtered	Filtered	Filtered	Filtered	4578.46
Q6NZM9	Histone deacetylase 4	Q6NZM9	HDAC4_MOUSE	0.000277864		1.46966e+06	494339	9159955	4719283	443414	2.00347e+06	723743	478227	1.18355e+06	617787	604858	2.29108e+06	747549	4393689	1.06401e+06	5459857	3.49381e+06	4.38478e+06	1.61244e+06	6.90596e+06	357027	2.04574e+06	4958272	323605	1.06358e+06	1.16833e+06	3.87198e+06	1.85417e+06	271151	2.04767e+06	2490909	633975	4970487	3.81127e+06	362736	3.86401e+06	1.97245e+06	860359	1.21749e+06	6561603	5272692	1.66213e+06	12799930	1697600
Q6P6L5	Myosin-binding protein C, slow-type	Q6P6L5	Q6P6L5_MOUSE	2.02258e-06		187536	78287.9	105361	209966	510873	188213	142514	237722	172981	148546	419145	160187	181359	55132.2	119882	68587.1	79402.6	63859.1	204804	89404.9	181996	81993.6	70115.2	114873	258569	79218.5	103539	199247	149761	336343	109498	365138	79164.7	76948.5	178585	155714	303774	293468	73634.5	81722.7	99866.7	195059	84548.4	32610.5
Q6P8J7	Creatine kinase S-type, mitochondrial	Q6P8J7	KCRS_MOUSE	2.07916e-06		95316.5	126809	108090	384389	132476	201958	209420	111902	191651	147001	155214	82612.3	105068	57233.1	83445.4	75701.2	62526.3	60542.6	102678	51382.8	112084	128761	82580.1	149740	104396	79330.5	107430	107339	132214	245906	219538	209773	61121.1	91354.2	105644	117110	182774	252482	137261	52861	98565.7	83363.6	73612	13408.8
Q6PA06	Atlastin-2	Q6PA06	ATLA2_MOUSE	0.000139317		NaN	NaN	3909.67	4661.25	NaN	NaN	2247.22	940.141	3339.37	NaN	3519.48	1303.84	NaN	4533.83	NaN	3748.23	1650.39	4803.07	993.699	1418.06	NaN	581.041	720.441	NaN	NaN	NaN	3287.44	NaN	NaN	NaN	927.138	395.163	NaN	NaN	NaN	7143.08	2531.64	2862.11	3498.92	4693.55	3183.64	4138.56	NaN	NaN
Q6PB66	Leucine-rich PPR motif-containing protein, mitochondrial	Q6PB66	LPPRC_MOUSE	0.000356247		147479	Filtered	Filtered	443374	Filtered	282200	318955	216776	231862	223561	Filtered	Filtered	Filtered	Filtered	Filtered	261218	Filtered	Filtered	215046	Filtered	Filtered	175678	238990	196022	Filtered	181940	Filtered	171141	288466	532946	262939	Filtered	198499	Filtered	Filtered	Filtered	104031	269955	Filtered	295939	238298	76310.1	251337	Filtered
Q6PDI5	Proteasome adapter and scaffold protein ECM29	Q6PDI5	ECM29_MOUSE	0.00198539		Filtered	Filtered	Filtered	4568.39	Filtered	3585.01	2697.81	Filtered	Filtered	1629.6	1503	Filtered	NaN	Filtered	Filtered	Filtered	Filtered	Filtered	Filtered	Filtered	NaN	Filtered	Filtered	NaN	Filtered	Filtered	Filtered	NaN	Filtered	947.045	Filtered	NaN	Filtered	Filtered	Filtered	Filtered	NaN	Filtered	NaN	Filtered	Filtered	3087.53	Filtered	Filtered
Q6PF96;Q921G7	Electron transfer flavoprotein-ubiquinone oxidoreductase, mitochondrial;Electron transfer flavoprotein-ubiquinone oxidoreductase, mitochondrial	Q6PF96;Q921G7	Q6PF96_MOUSE;ETFD_MOUSE	3.2147e-06		75853	111335	37936.6	130408	73028.2	121994	90901.9	99374.8	91906	93014.2	121224	95258	71488.7	35388.8	73153.8	46260.8	46803.5	8117.16	137999	51058.3	75937.1	46940.7	13817.4	76319	103037	73750.7	64752.6	159527	103763	165941	79960.2	138760	33902.9	14444.6	63111.9	82347.1	107480	129331	85540.3	49217	40558.9	90301	45860.8	7337.25
Q6PIE5	Sodium/potassium-transporting ATPase subunit alpha-2	Q6PIE5	AT1A2_MOUSE	2.86373e-06		15680.7	24461.4	NaN	59993.1	30571.2	37691.2	44793.9	24191.1	20701.3	25755	40074.2	20369.6	22147.5	NaN	20123.7	NaN	19154.5	20609.8	32150.6	NaN	22361.7	18057.3	31428.8	NaN	31190.8	NaN	35229.8	64016.2	55367.3	64465.3	NaN	56067.8	NaN	NaN	21619.5	23792.6	35227.9	50864.9	20841.5	32128.3	NaN	38895.8	NaN	NaN
Q6ZQ73	Cullin-associated NEDD8-dissociated protein 2	Q6ZQ73	CAND2_MOUSE	1.25616e-05		19633.6	21131.6	25761.5	24970.4	46849.3	40550.1	46094.6	23520.5	15926	28245.8	39875.8	17098.4	29038.7	25763.3	14322.2	13567.9	12817.6	11861.9	19155.5	18146.9	27034.7	27575.7	12402.4	16874.9	29310.8	11767.6	17012.8	27372.8	23635.6	52515.8	17854.7	58614.6	15502.9	22334.5	7981.06	17003	19604.8	36742.6	14036	21148.7	12279.9	19763.2	20085.3	5943.42
Q6ZQI3	Malectin	Q6ZQI3	MLEC_MOUSE	0.00385826		Filtered	Filtered	Filtered	Filtered	Filtered	Filtered	Filtered	Filtered	Filtered	Filtered	Filtered	Filtered	Filtered	3510.13	Filtered	Filtered	Filtered	Filtered	Filtered	Filtered	Filtered	Filtered	Filtered	Filtered	Filtered	Filtered	7203.91	Filtered	7794.25	Filtered	11136.7	5686.23	4614.57	4235.89	Filtered	Filtered	Filtered	Filtered	5952.95	Filtered	Filtered	Filtered	9147.29	Filtered
Q6ZWN5	40S ribosomal protein S9	Q6ZWN5	RS9_MOUSE	3.93789e-05		6934.21	9446.61	35816.6	23207.1	17214	38528.5	43696.8	14603.5	17280.2	32322.8	41712	13348.9	20028.5	9714.8	9016.03	7327.98	7472.7	5187.09	12089.4	5700.85	17603	11006.6	10942.5	15091.8	38409.5	14194.2	12647.5	17691.8	10953.4	45008.1	19021.5	53800.5	9665.34	14563.3	13091.2	12894.5	22832	21112.3	12946.8	14211	18410.1	11282	8478.5	1324.52
Q6ZWV7	60S ribosomal protein L35	Q6ZWV7	RL35_MOUSE	0.000145132		26800.1	31784.7	44652.7	62196.8	61273	49029.6	45564.1	33301.6	36605.5	37824.1	82630.4	30234.7	27644.4	21178.7	25010.8	16058.2	11320.4	15667.5	23940	18884.1	56613.5	20642.4	25988.8	33536.2	52883.7	26589.8	25873.8	53079.2	37906.9	71062.7	40075.9	74500.1	22739.7	20854.1	27073.8	29055	38908.3	48323.7	15839	24426.8	29469.3	29570.1	21448.2	6904.82
Q6ZWZ7;Q9CPR4	60S ribosomal protein L17	Q6ZWZ7;Q9CPR4	Q6ZWZ7_MOUSE;RL17_MOUSE	0.00307344		15793.5	NaN	Filtered	Filtered	56150.3	NaN	39674.6	25980.7	18320.7	40451	55380.8	20203.4	29502	Filtered	25297.7	Filtered	Filtered	Filtered	NaN	Filtered	NaN	Filtered	Filtered	2218.16	63400.8	Filtered	Filtered	NaN	NaN	26911.3	NaN	70273	NaN	NaN	NaN	Filtered	2049.41	NaN	Filtered	NaN	Filtered	1105.01	Filtered	Filtered
Q70IV5	Synemin	Q70IV5	SYNEM_MOUSE	2.56719e-05		NaN	NaN	NaN	NaN	NaN	NaN	NaN	NaN	NaN	NaN	NaN	NaN	NaN	NaN	NaN	NaN	NaN	NaN	NaN	NaN	NaN	NaN	NaN	NaN	NaN	NaN	NaN	NaN	NaN	NaN	NaN	NaN	NaN	NaN	NaN	NaN	NaN	NaN	NaN	NaN	NaN	NaN	NaN	NaN
Q766D5	N-acetyl-beta-glucosaminyl-glycoprotein 4-beta-N-acetylgalactosaminyltransferase 1	Q766D5	B4GN4_MOUSE	0.000246267		80706.8	118365	287984	258777	208100	431977	334174	161263	276049	375268	380078	161673	202968	244127	190257	147329	227388	194868	135454	220818	328440	181218	240963	276265	204712	222790	323102	296314	270988	439280	315062	515608	161914	189768	204384	236105	189568	256024	259940	206499	258151	171001	270516	108291
Q76MZ3	Serine/threonine-protein phosphatase 2A 65 kDa regulatory subunit A alpha isoform	Q76MZ3	2AAA_MOUSE	0.00074833		3868.17	11110.3	Filtered	Filtered	Filtered	Filtered	23104.3	9901.81	Filtered	20836.8	Filtered	NaN	14142.4	Filtered	11623	Filtered	Filtered	Filtered	10029.2	Filtered	17725.8	NaN	Filtered	Filtered	29895.5	Filtered	Filtered	Filtered	Filtered	37157.2	Filtered	15096.7	Filtered	Filtered	Filtered	Filtered	Filtered	Filtered	Filtered	Filtered	Filtered	Filtered	Filtered	Filtered
Q78IK2	Up-regulated during skeletal muscle growth protein 5	Q78IK2	USMG5_MOUSE	5.42513e-06		73376.4	86414.2	78302	178452	122219	112292	95562.8	118513	168454	107588	156275	93796.1	112125	43716.6	83053.1	47342.5	53395.2	40496	144129	53125.6	102514	91300.3	60365.7	126149	150076	113179	71795.8	162123	284086	177331	137218	134894	52451.4	50378	82118.8	150013	133970	141645	127889	56708.6	57200.5	96336.8	69573.8	20995.2
Q78IK4	MICOS complex subunit Mic27	Q78IK4	MIC27_MOUSE	4.90846e-06		10041.7	13405.4	6343.1	22563.8	15272.5	12416.3	11217.5	13837.5	15798.6	13911.6	15404.9	11527.8	14514.8	4611.42	8569.23	3864.16	6105.41	2520.44	17084.6	7127.4	20463.3	13385	5666.86	18206.6	18665.4	16701.4	12542.1	17964.1	22637.1	21015.5	20001.2	14450.1	5238.54	7062.17	12134	71613.2	23525.2	23021.3	19784.5	5559.21	4792.47	14909.6	7550.63	Filtered
Q791V5	Mitochondrial carrier homolog 2	Q791V5	MTCH2_MOUSE	1.41192e-05		19282.8	28173.4	27555.4	62936.2	28309.5	48115.7	27536.2	28639.4	37864.6	35758.8	46537.8	31415.1	35322.7	33725.8	26904.8	32518.9	27052.6	22569.3	42020.3	30332.5	41803.1	57845.8	40162	31446.2	47199.1	62566.2	43952.9	64908.5	89491.2	55055.5	72010.2	49623.6	22485.3	39834.1	23307.5	30786	36277.1	45572.6	80529.3	42503.1	44571.3	36595.1	43943.9	11329.4
Q7M729	Sodium channel subunit beta-4	Q7M729	SCN4B_MOUSE	0.000327803		12135.7	14514.3	30707.3	38830.3	22132.9	36358.6	39716.9	24882.2	38203.7	37461.7	50884.7	31563.5	28536.3	33651.2	26068.8	37464.7	40737.8	21764.3	34079.1	29950.8	34598.7	30668.2	30604	30479.6	24685.5	32312.5	47275.2	46187.7	60565.5	50052.2	46014.6	36126.6	26903.7	20492.2	18764.9	32596.9	36218.9	31512.2	23106.3	23147.9	14933.8	9652.03	12931.9	6080.87
Q7TMM9	Tubulin beta-2A chain	Q7TMM9	TBB2A_MOUSE	0.000110258		Filtered	NaN	Filtered	Filtered	Filtered	Filtered	NaN	Filtered	NaN	Filtered	Filtered	Filtered	NaN	Filtered	Filtered	Filtered	Filtered	Filtered	Filtered	Filtered	Filtered	Filtered	Filtered	NaN	Filtered	Filtered	Filtered	Filtered	Filtered	Filtered	NaN	Filtered	Filtered	Filtered	NaN	Filtered	Filtered	NaN	Filtered	Filtered	Filtered	Filtered	Filtered	Filtered
Q7TQ48	Sarcalumenin	Q7TQ48	SRCA_MOUSE	1.77382e-06		9819.65	8119.84	34308.1	47251.6	7196.79	28074.7	24221.3	25086.3	26748.7	18037.5	35729.8	22829.9	23743.7	19836.9	9064.92	15381	22293.2	15090.7	16668.8	13618.7	25896.3	19660	20547.6	10356.7	28122.7	11885	26728.6	27178.1	24541.4	32224.2	22948.7	16974	8899.74	13575.9	18895	22467.3	23288.3	46675	24730.7	22575.9	22661.3	27822.9	15541.9	Filtered
Q7TQ95	Endoplasmic reticulum junction formation protein lunapark	Q7TQ95	LNP_MOUSE	0.0031321		NaN	23048.3	Filtered	NaN	NaN	Filtered	NaN	NaN	NaN	NaN	NaN	NaN	NaN	Filtered	NaN	Filtered	Filtered	NaN	NaN	Filtered	NaN	NaN	NaN	NaN	NaN	NaN	NaN	NaN	NaN	NaN	NaN	NaN	NaN	NaN	7980.53	NaN	NaN	NaN	NaN	NaN	NaN	NaN	Filtered	NaN
Q7TSH2	Phosphorylase b kinase regulatory subunit beta	Q7TSH2	KPBB_MOUSE	2.13467e-05		15288.9	15456.3	103946	85974.3	17380.6	26347.3	15635.2	18892.3	19664.2	13920.3	22634.8	20229.1	Filtered	54969.4	10761.1	46929.5	46789.8	36077.7	9643.81	57397.6	12157.9	39420.5	54921.5	8217.08	18194	23309.2	67989.6	18622.6	62315.8	23096.5	40756.1	17643.1	45075.1	49280.5	13585.1	43896	18336.7	17723.2	45170.7	56568.8	52552.2	12629.7	54591.7	17862.8
Q80U63	Mitofusin-2	Q80U63	MFN2_MOUSE	0.000463334		Filtered	Filtered	Filtered	56755.2	1958.62	5766.63	Filtered	Filtered	Filtered	Filtered	Filtered	6250.52	Filtered	Filtered	5903.58	7897.42	Filtered	6120.95	4776.09	9475.84	Filtered	31917.3	7415.9	Filtered	3436.45	24400.2	9240.46	Filtered	Filtered	9258.65	31248.4	Filtered	5035.06	Filtered	Filtered	55805.8	3972.15	4220.15	22775.6	6645.12	8555.01	3820.67	8636.86	Filtered
Q80UU9	Membrane-associated progesterone receptor component 2	Q80UU9	PGRC2_MOUSE	5.09707e-05		12306.6	8068.13	22620	24158.4	15889.9	19219.1	19174.4	17395.9	15092.8	14610.9	25208.3	11850.9	15986.4	10900.7	9969.04	9645.49	9215.05	9294.21	15986.9	9389.27	20330.1	9279.31	12845.3	12667.8	23791.7	8972.74	17400	28924	16547.9	24260.3	10219.9	24627	10924.6	10926.4	14159.5	8780.78	15284.7	22131.8	11065	10492.2	10693.4	12834.9	14838.6	2001.07
Q80X68	Citrate synthase	Q80X68	Q80X68_MOUSE	0.00184197		27224.9	26743.1	Filtered	56388	21659.4	80392.6	43875	37114.8	25791.8	45624.3	54270.2	32572.3	35809.5	Filtered	30979.1	17885.7	30463.2	17324.1	42254.3	25626.6	24148.2	29959.8	22366.2	26421.2	31863.5	12502.3	29569.6	62026.9	27753	71308.2	23173.3	52129.4	20346.9	15389.5	Filtered	32154.3	36786.2	52571	32189	19143.9	Filtered	32505.9	Filtered	Filtered
Q80X85	28S ribosomal protein S7, mitochondrial	Q80X85	RT07_MOUSE	0.0028684		1293.67	2521	Filtered	8593.02	4408.34	4991.78	3581.01	4198.14	4764.7	4603.75	5958.4	1245.49	2429.6	Filtered	1373.91	Filtered	1026.98	523.907	3635.53	Filtered	3068.9	2705.82	3971.5	3573.51	5227.54	1094.49	2354.51	6825.7	3868.57	6800.36	1268.41	4895.9	Filtered	Filtered	Filtered	2300.61	4688.27	4629.04	4010.71	704.859	1560.01	2925.01	Filtered	Filtered
Q80X90	Filamin-B	Q80X90	FLNB_MOUSE	2.28326e-06		3546.37	NaN	NaN	10903.4	NaN	6788.23	NaN	NaN	1421.21	1750.08	NaN	NaN	NaN	NaN	7421.43	NaN	NaN	NaN	3565.57	NaN	NaN	1999	NaN	1677.28	7047.54	NaN	NaN	1495.56	NaN	3177.45	NaN	NaN	NaN	NaN	NaN	NaN	2721.26	8729.88	NaN	NaN	NaN	NaN	NaN	NaN
Q80XB4	Nebulin-related-anchoring protein	Q80XB4	NRAP_MOUSE	7.24327e-06		NaN	NaN	NaN	NaN	NaN	NaN	NaN	NaN	NaN	NaN	NaN	NaN	NaN	NaN	NaN	Filtered	NaN	NaN	NaN	NaN	NaN	NaN	Filtered	NaN	NaN	NaN	NaN	NaN	Filtered	NaN	NaN	NaN	NaN	NaN	NaN	Filtered	NaN	NaN	NaN	NaN	NaN	NaN	Filtered	NaN
Q80XN0	D-beta-hydroxybutyrate dehydrogenase, mitochondrial	Q80XN0	BDH_MOUSE	2.58441e-06		38336.1	51118.3	16255.6	44710.3	38819.2	67729.2	43635.8	77523.4	83502.6	50259.6	95148.4	61396.8	37919.4	3598	40242.7	10401.8	14647.6	8988.92	65308.3	3832.73	56636.5	16766.5	14746.3	71114	53210.7	13914.1	14579.2	86286.4	32363.6	72876.1	17861.8	48385.4	5106.79	7603.34	55481.8	19496.4	76491.6	98133.6	38372.7	17008.6	14832.4	75019.1	9061.93	NaN
Q80ZS3	28S ribosomal protein S26, mitochondrial	Q80ZS3	RT26_MOUSE	0.00303546		Filtered	613.238	Filtered	4821.71	Filtered	3690.46	1779.55	3470.99	4280.98	1039.43	3811.91	Filtered	1203.21	Filtered	Filtered	Filtered	Filtered	Filtered	Filtered	Filtered	2281.59	Filtered	Filtered	Filtered	Filtered	Filtered	Filtered	3593.54	454.985	4719.56	Filtered	3744.06	Filtered	Filtered	Filtered	Filtered	Filtered	6232.36	3093.71	Filtered	Filtered	Filtered	Filtered	Filtered
Q80ZW2	Protein THEM6	Q80ZW2	THEM6_MOUSE	0.00202802		1553.27	Filtered	6854.57	8957.09	Filtered	Filtered	1695.54	Filtered	3963.2	Filtered	3528.88	3510.76	Filtered	1159.5	Filtered	3983.64	2854.93	2611.1	Filtered	1568.08	Filtered	Filtered	4673.63	1885.09	2719.69	2469.81	6291.95	4225.9	5303.68	Filtered	Filtered	1849.76	2792.15	Filtered	Filtered	1695.58	2906.33	Filtered	3815.1	Filtered	Filtered	Filtered	4527.41	Filtered
Q811U4	Mitofusin-1	Q811U4	MFN1_MOUSE	0.000259711		Filtered	NaN	NaN	NaN	Filtered	NaN	NaN	50679.5	NaN	NaN	55837.8	NaN	NaN	Filtered	23082.7	Filtered	NaN	Filtered	32979.5	Filtered	NaN	NaN	NaN	NaN	72426.4	NaN	NaN	80609	NaN	NaN	NaN	NaN	Filtered	NaN	NaN	NaN	NaN	NaN	NaN	Filtered	Filtered	NaN	NaN	Filtered
Q8BFP9	[Pyruvate dehydrogenase (acetyl-transferring)] kinase isozyme 1, mitochondrial	Q8BFP9	PDK1_MOUSE	0.00236893		Filtered	Filtered	Filtered	Filtered	Filtered	7317.34	Filtered	6556.85	17141.1	Filtered	12479.5	Filtered	Filtered	Filtered	3743.53	Filtered	Filtered	Filtered	Filtered	Filtered	Filtered	Filtered	Filtered	3771.57	Filtered	Filtered	Filtered	Filtered	Filtered	6745.98	Filtered	4611.57	Filtered	Filtered	Filtered	Filtered	3737.31	5935.1	Filtered	Filtered	Filtered	Filtered	Filtered	Filtered
Q8BFR5	Elongation factor Tu, mitochondrial	Q8BFR5	EFTU_MOUSE	4.47906e-06		25088.2	31681.2	18487	36955.2	34553.1	47631.5	30693.3	17243.2	19268.8	29830	30023.3	25118.2	22459.9	13626.4	21033.9	18721.5	14986.1	13021.4	16230.4	17465.9	41041.6	13703.6	22010.1	18357.1	55121.6	16870.2	13094.7	23085.1	22624.5	29458.8	26305	33886.3	23959.1	28883.7	8853.03	44214.8	43395.8	39613.2	18314.7	14868	7435.34	14165.2	15462.1	7195.95
Q8BFZ9	Erlin-2	Q8BFZ9	ERLN2_MOUSE	0.00781004		NaN	Filtered	Filtered	Filtered	NaN	NaN	NaN	Filtered	NaN	NaN	NaN	NaN	NaN	Filtered	Filtered	Filtered	NaN	NaN	NaN	NaN	Filtered	NaN	NaN	NaN	NaN	NaN	Filtered	Filtered	NaN	Filtered	NaN	Filtered	Filtered	Filtered	Filtered	NaN	NaN	Filtered	NaN	NaN	Filtered	NaN	Filtered	Filtered
Q8BG32	26S proteasome non-ATPase regulatory subunit 11	Q8BG32	PSD11_MOUSE	2.33399e-05		NaN	NaN	NaN	NaN	NaN	NaN	NaN	NaN	NaN	NaN	NaN	NaN	NaN	NaN	NaN	NaN	NaN	NaN	NaN	NaN	NaN	NaN	NaN	NaN	NaN	NaN	NaN	NaN	NaN	NaN	NaN	NaN	NaN	NaN	NaN	NaN	NaN	NaN	NaN	NaN	NaN	NaN	NaN	NaN
Q8BG95	Protein phosphatase 1 regulatory subunit 12B	Q8BG95	MYPT2_MOUSE	0.000186421		NaN	NaN	Filtered	Filtered	NaN	Filtered	NaN	NaN	NaN	NaN	NaN	NaN	NaN	Filtered	NaN	Filtered	Filtered	Filtered	NaN	Filtered	NaN	NaN	Filtered	NaN	NaN	Filtered	Filtered	NaN	NaN	NaN	NaN	NaN	Filtered	Filtered	NaN	Filtered	NaN	Filtered	Filtered	Filtered	Filtered	Filtered	Filtered	Filtered
Q8BGH2	Sorting and assembly machinery component 50 homolog	Q8BGH2	SAM50_MOUSE	1.00742e-05		87560.5	109466	105952	226064	89537.2	154313	127552	101785	156849	116428	165971	109026	115242	48656.9	88387.8	60404.2	69199	48041.9	156866	64478.7	109818	82121.1	62977.1	106910	133690	113047	100335	200781	150749	201993	134797	149902	54007.8	51497.3	58857.9	133036	139508	149823	129939	60771.7	56188.7	107681	66363	18720.4
Q8BH59	Calcium-binding mitochondrial carrier protein Aralar1	Q8BH59	CMC1_MOUSE	1.78754e-06		57960.5	59463.5	109966	316809	52382.9	144412	90982.2	76674.2	121539	84217.9	109070	88321.2	74186.9	71078.5	77204.3	65525.1	57569.2	42286.4	105010	77713.8	93786.3	126211	90712.2	95348.4	115532	117783	109787	145877	172422	206182	144089	115788	44974.1	64165.5	51548.8	205088	109041	150031	166194	103426	85045.4	137940	79174.8	19698.1
Q8BH64	EH domain-containing protein 2	Q8BH64	EHD2_MOUSE	0.000613964		3615.4	1885.91	Filtered	4248.75	2397.03	15177.2	7936.71	4146.51	Filtered	5072.94	3787.69	3965.72	3346.76	NaN	2121.2	4299.24	Filtered	9431.81	4481.58	Filtered	Filtered	2645.96	NaN	839.961	11530.3	Filtered	Filtered	6832.58	6190.32	4855.44	5334.69	Filtered	2293.89	Filtered	5984.25	2332.68	NaN	7170.88	Filtered	Filtered	Filtered	5381.24	Filtered	NaN
Q8BH80;Q9QY76	Vesicle-associated membrane protein, associated protein B and C;Vesicle-associated membrane protein-associated protein B	Q8BH80;Q9QY76	Q8BH80_MOUSE;VAPB_MOUSE	6.7487e-05		37064.1	71240.5	65667.4	74520.7	63443.3	66657.8	55657.2	34465.5	46616	55196.6	92017	47013.6	54591.7	20838.3	37909.1	19324.5	32666.5	13330.9	74946.8	8129.86	44710	30781.6	15835.7	34229.4	59728.1	54822.5	13669.4	67669.4	62007.8	77185	72801.5	59908.6	25433.4	31221.5	35047.3	47933.3	34169.2	76172.1	52628.9	34025.8	29433.9	53913.2	12883.1	6946.85
Q8BH95	Enoyl-CoA hydratase, mitochondrial	Q8BH95	ECHM_MOUSE	0.00635759		Filtered	11947.2	Filtered	Filtered	11172	20624	27689.9	19089.5	Filtered	10890.8	18212.4	26001.7	25681.5	Filtered	17091.3	Filtered	Filtered	Filtered	16550.8	Filtered	20812.5	Filtered	Filtered	11403.9	Filtered	Filtered	Filtered	27975.7	Filtered	Filtered	Filtered	24467.5	2577.16	Filtered	Filtered	Filtered	Filtered	37652.5	Filtered	Filtered	Filtered	Filtered	Filtered	Filtered
Q8BIJ6	Isoleucine--tRNA ligase, mitochondrial	Q8BIJ6	SYIM_MOUSE	0.000133266		10647.5	8344.53	Filtered	13062.7	9973.67	22285.9	16572.3	9843.01	7309.96	10091	9607.21	7224.91	12543.5	Filtered	4552.57	Filtered	Filtered	Filtered	7892.85	6232.37	9486.21	3701.77	Filtered	4715.98	6445.91	Filtered	Filtered	7630.56	5788.93	10498.7	Filtered	6880.36	5625.16	Filtered	Filtered	6071.6	6711.01	Filtered	3674.91	Filtered	Filtered	4955.45	Filtered	Filtered
Q8BJS4	SUN domain-containing protein 2	Q8BJS4	SUN2_MOUSE	0.00114263		11723	8047.64	13098.9	26746.4	18649.2	21850.1	25597.6	20501.4	52327.3	Filtered	22886.7	Filtered	22703.7	Filtered	13026	Filtered	Filtered	Filtered	15918.1	Filtered	21759.1	8891.88	9174.42	17260	18813.5	8262.14	11927.6	28507.8	13171.6	26353.7	9364.65	32919.4	Filtered	44854.2	7679.96	16135.1	21853.2	24036.2	11843.7	11738	10938.8	15574.3	Filtered	Filtered
Q8BK30	NADH dehydrogenase [ubiquinone] flavoprotein 3, mitochondrial	Q8BK30	NDUV3_MOUSE	1.13249e-05		89589.6	103783	92888.1	255762	84924.6	179120	102300	95541.6	183905	101467	138787	89028.6	97385.9	47757	81237.5	53047.9	57280	39519.1	119859	65101.6	104770	74572.9	94815	125924	152308	163444	87422.1	147891	177560	172368	182936	178729	97779	79578.8	112609	124600	151607	145748	153865	65419.8	80667.2	113177	59590.5	38135.5
Q8BK72	28S ribosomal protein S27, mitochondrial	Q8BK72	RT27_MOUSE	0.000562766		884.718	2396.82	1990.07	6210.4	Filtered	5148.06	3808.43	2864.39	3597.51	3113.14	3769.79	1486.9	Filtered	Filtered	1620.12	Filtered	Filtered	Filtered	3140.15	Filtered	4082.31	2162.84	Filtered	4089.67	Filtered	Filtered	1149.97	5187.41	3542.65	5726.54	1389.11	3231.71	Filtered	Filtered	972.542	562.711	3772.63	4150.22	3504.67	Filtered	Filtered	3148.41	Filtered	Filtered
Q8BKZ9	Pyruvate dehydrogenase protein X component, mitochondrial	Q8BKZ9	ODPX_MOUSE	3.76083e-06		36885	43185.2	49463.8	79385.8	22287.6	51665.7	37011.4	28214.9	57433.2	47756.1	63751.1	36769.1	23045.2	17180.2	39861.8	23150.9	25564.7	18753.3	45938.8	18494.9	37910.5	31122.1	23108.5	46826.7	43805	41671.2	34571.7	47824.7	62012.2	73969.6	66356.7	36391.7	22827.1	22587.7	21881.9	45644.2	63584.2	Filtered	54844.3	17947.9	19027.9	27103.6	22952	7434.03
Q8BLF1	Neutral cholesterol ester hydrolase 1	Q8BLF1	NCEH1_MOUSE	3.88366e-05		8855.53	7446.2	Filtered	6588.55	7517.86	Filtered	3448.49	15232	12019.2	5956.23	11974.7	12348.5	11587.1	Filtered	1208.87	Filtered	Filtered	Filtered	12261.3	Filtered	3371.67	Filtered	Filtered	1380.1	12070.9	Filtered	1225.91	16451.4	5721.6	9209.64	Filtered	4857.49	Filtered	Filtered	4207.3	6043.08	16158	21240.7	3966	Filtered	Filtered	15079.2	Filtered	Filtered
Q8BLY2	Probable threonine--tRNA ligase 2, cytoplasmic	Q8BLY2	SYTC2_MOUSE	0.00351959		2427.14	Filtered	Filtered	5372.95	995.907	5562.76	5828.12	8733.11	3620.58	4716.45	4638.87	1824.16	3179.9	Filtered	2062.62	1680.28	Filtered	1888.03	8029.9	Filtered	Filtered	2186.46	Filtered	2939.93	2939.77	Filtered	2639.84	3166.97	2813.1	5694.64	4032.02	6439.77	Filtered	1856.69	Filtered	2532.84	3061.81	17492.3	2912.54	2572.1	Filtered	Filtered	1999.42	Filtered
Q8BMF4	Dihydrolipoyllysine-residue acetyltransferase component of pyruvate dehydrogenase complex, mitochondrial	Q8BMF4	ODP2_MOUSE	1.78754e-06		300615	328807	347827	941129	261944	400057	420554	329893	410457	368632	447024	406953	314669	172994	338797	244650	217367	174114	377222	233448	316897	328293	302240	366687	491425	537919	288846	507265	804204	461685	712511	415586	220065	197322	240678	543837	507936	410672	518462	230076	209655	294405	271254	77925.7
Q8BMK4	Cytoskeleton-associated protein 4	Q8BMK4	CKAP4_MOUSE	1.56334e-05		144072	156024	573571	546124	212607	339962	175054	104240	151568	145942	288966	239717	125056	325566	151162	358598	262099	282704	174973	394056	135565	211993	267480	57199.4	278751	120800	313338	265598	Filtered	345639	183464	237150	246453	219020	136719	285325	161899	154725	136156	351346	349068	217908	474112	100348
Q8BMS1	Trifunctional enzyme subunit alpha, mitochondrial	Q8BMS1	ECHA_MOUSE	1.77382e-06		211490	247347	123098	227698	242372	336785	316191	248455	246785	373289	276682	229002	281027	72912.7	280074	51925.6	57873.7	45481.4	326537	104164	241933	89671.7	68771.5	236263	322390	168618	96832	450953	332715	334545	161211	352324	56149.4	75537	195519	199589	406491	281262	118227	66524.7	60198.4	167114	83090.5	23277.4
Q8BMS4	Ubiquinone biosynthesis O-methyltransferase, mitochondrial	Q8BMS4	COQ3_MOUSE	0.00301077		15840.1	12843.9	Filtered	13408.2	16688.2	Filtered	17566.3	42647.8	17458.1	17565.7	27006.9	9710.18	18095.9	6911.07	12115.5	Filtered	7748.11	4946.32	13487.6	12115.1	28682.2	9830.88	Filtered	12316.6	34295.2	13243.4	10455.6	33304.4	14835.3	21618.5	15737.5	24876.9	4676.43	6711.99	50616.7	9147.95	14745	25998.7	13594.6	5616.45	Filtered	8789.57	Filtered	2230.5
Q8BP67	60S ribosomal protein L24	Q8BP67	RL24_MOUSE	0.0030277		NaN	NaN	Filtered	Filtered	NaN	NaN	21699.3	NaN	NaN	NaN	NaN	NaN	NaN	Filtered	NaN	Filtered	Filtered	NaN	NaN	Filtered	NaN	NaN	NaN	NaN	NaN	NaN	NaN	Filtered	NaN	NaN	71786.7	NaN	NaN	NaN	37153.7	Filtered	NaN	NaN	NaN	NaN	NaN	NaN	Filtered	Filtered
Q8BTC1	Uncharacterized protein C12orf73 homolog	Q8BTC1	CL073_MOUSE	0.00193048		9582.13	6079.47	Filtered	20447	7452.93	18543.5	17860.6	15200.5	12392.3	12173.7	Filtered	6956.04	12286.6	Filtered	5646.4	Filtered	8765.65	Filtered	12506.9	9492.71	Filtered	9643.53	9508.83	12474.6	19672.5	12034.5	9592.46	Filtered	14375.2	Filtered	18423	Filtered	10190.1	7261.45	3016.4	15020.4	20313.5	20487.1	12461.8	6372.25	8403.01	9609.33	11755.9	Filtered
Q8BTS3	Guanylate-binding protein 9	Q8BTS3	Q8BTS3_MOUSE	0.000509502		47587.5	10136.6	Filtered	Filtered	18318.3	23485.1	11588.9	Filtered	12547.3	6532.61	Filtered	18198.7	12619.9	Filtered	6679.43	Filtered	Filtered	Filtered	16200.6	Filtered	8312.34	Filtered	Filtered	Filtered	Filtered	Filtered	Filtered	16717.1	Filtered	61309.8	Filtered	25387.7	Filtered	Filtered	9028.29	Filtered	50628.4	18959.3	Filtered	Filtered	Filtered	32562.7	Filtered	Filtered
Q8BU30	Isoleucine--tRNA ligase, cytoplasmic	Q8BU30	SYIC_MOUSE	0.000627325		6884.05	6743.63	Filtered	14446.1	14705.4	13976.2	16096.2	9071.89	8530.15	11085.2	14350.2	5926.43	12032.7	6690.03	6820.17	5572.77	5866.35	4484.69	6633.17	Filtered	13239.5	6553.23	Filtered	12222.3	8689.25	3266.62	4680.48	47229.4	7451.9	13165.3	8603.18	16110.5	5356.37	6506.79	7987.08	5289.92	8625.21	11130	5323.59	5111.39	6328.29	4628.38	5611.17	1604.21
Q8BVJ7	PDZ and LIM domain 7, isoform CRA_f	Q8BVJ7	Q8BVJ7_MOUSE	2.02773e-06		22233.7	15019.3	228499	172898	43298.9	71512.8	NaN	30201.3	27840.1	NaN	40702	21533.9	32748.3	99387.9	NaN	115962	68106.8	96584.6	23609.5	123338	25629.8	59805.6	120935	27994.1	NaN	67848	176166	33921.6	94305.3	68112.4	92146.3	71082.1	92691.4	126870	18739.2	163424	19463	24315	80467.8	154608	132014	17805.5	125398	41941
Q8BW75	Amine oxidase [flavin-containing] B	Q8BW75	AOFB_MOUSE	0.000603288		12905.5	11226.7	Filtered	Filtered	6531.89	10119.2	7062.06	9938.65	13106.9	8493.18	11017	16233.3	11340.7	4359.88	7103.6	6847.17	6714.78	4664.26	19897.8	11621.2	Filtered	2828.8	9282.25	11892.3	7793.47	12824	7400.39	13683.2	17326.6	11848.2	10959.9	6822.42	7760.09	6352.59	6395.82	11538.8	16070	17132.3	12561.1	5209.28	Filtered	9932.25	9057.42	5410.67
Q8BWM0	Prostaglandin E synthase 2	Q8BWM0	PGES2_MOUSE	0.000651884		3316.3	2797.01	Filtered	7410.3	2883.12	4898.34	4101.21	4983.26	3772.08	5435.15	9425.92	5317	3270.5	Filtered	4485.21	Filtered	Filtered	Filtered	6421.82	Filtered	6261.33	3783.26	Filtered	6586.58	6176.79	3707.83	Filtered	8392.92	5959.4	11101	5236.28	3976.48	Filtered	Filtered	Filtered	5453.14	3895.41	9429.1	Filtered	Filtered	Filtered	4413.52	Filtered	Filtered
Q8BWT1	3-ketoacyl-CoA thiolase, mitochondrial	Q8BWT1	THIM_MOUSE	1.78754e-06		77938.1	67930.7	27390	77552.5	59709	157090	103056	52998.6	63633.9	50465.3	172793	70438.4	108252	20465.9	37606.3	16862.5	18638	13716.1	67097.8	29464.9	84015.4	49097.8	14163.5	61466.1	105804	36963.3	24517.8	60165.4	63265.6	108345	48723.4	79947.8	25005.4	19295.2	20904.9	63969.3	86496.6	78546.6	41519.4	14712.8	13236	52766.3	28486	10010.4
Q8BYB9	Protein O-glucosyltransferase 1	Q8BYB9	PGLT1_MOUSE	0.00982949		1.21773e+06	3202302	2.92255e+06	2.1461e+06	3.4526e+06	3.10908e+06	Filtered	3.13941e+06	Filtered	Filtered	Filtered	Filtered	Filtered	291879	Filtered	Filtered	Filtered	Filtered	Filtered	Filtered	4062797	293804	Filtered	Filtered	Filtered	Filtered	Filtered	Filtered	Filtered	Filtered	Filtered	Filtered	1.27073e+06	41660.7	Filtered	Filtered	1.61374e+06	4326426	Filtered	732264	Filtered	811616	Filtered	444384
Q8BZ71	SH3 and cysteine-rich domain-containing protein 3	Q8BZ71	STAC3_MOUSE	0.000213922		Filtered	Filtered	103975	28637.5	Filtered	116989	17875.1	Filtered	8102.83	Filtered	15825.6	38455.3	Filtered	61054.1	8661.54	16922.3	41556.4	44039.1	Filtered	19106.8	141356	43963.9	7457.05	3119.78	Filtered	28545.8	52941.3	9975.04	33974.7	84769.3	51423.7	Filtered	63533.3	19620.6	14077.1	215157	36203.3	16104.7	36681.3	19025.7	15590.5	10189.9	117772	Filtered
Q8C0D5	Elongation factor-like GTPase 1	Q8C0D5	EFL1_MOUSE	5.94114e-06		115135	115880	160472	305252	145153	183262	165974	114904	132858	124598	229531	106188	164710	69455.1	76516.6	67097.1	67249.8	61401.8	95601.2	100183	197479	70785.9	127753	72936.9	211269	147086	85694.7	109748	211157	198300	196258	235602	84803.3	73364.1	107532	108268	183438	133356	62859.5	90025.2	113242	71341.7	103886	24723.6
Q8C494	Proline-rich protein 33	Q8C494	PRR33_MOUSE	0.000422228		14313.1	5531.29	40788.3	78813.1	Filtered	Filtered	Filtered	Filtered	Filtered	Filtered	19750.7	Filtered	Filtered	27743.9	18611.6	22064.4	15694.9	15462.1	5639.67	25126.4	Filtered	22300.2	12498.2	Filtered	Filtered	20215.8	28673.6	Filtered	25543.3	Filtered	24512.6	Filtered	20986.7	21541	Filtered	40942.8	Filtered	Filtered	19419.2	23731.7	29897.8	Filtered	22994.3	6863.41
Q8C8R3;S4R2F3	Ankyrin-2	Q8C8R3;S4R2F3	ANK2_MOUSE;S4R2F3_MOUSE	0.000463808		NaN	NaN	NaN	NaN	NaN	NaN	NaN	NaN	NaN	NaN	NaN	NaN	NaN	NaN	NaN	Filtered	NaN	Filtered	NaN	Filtered	NaN	Filtered	Filtered	NaN	NaN	NaN	NaN	NaN	NaN	NaN	NaN	NaN	Filtered	Filtered	NaN	NaN	NaN	NaN	NaN	NaN	Filtered	NaN	Filtered	NaN
Q8CC35	Synaptopodin	Q8CC35	SYNPO_MOUSE	1.00742e-05		15021.5	24063.2	NaN	9922.41	30873.2	33935.1	22110.2	29568	27495.8	29642	50406.6	17584	25621	3118	18560.4	NaN	NaN	NaN	18587.7	Filtered	27500.7	9936.74	Filtered	19101.5	33609	4109.58	NaN	17704.1	7476.28	38278.2	6537.34	35189.7	NaN	3214.56	19399.3	7754.48	27266.7	28893.1	6240.3	6374.31	5005.39	16327.3	4303.4	Filtered
Q8CC88	von Willebrand factor A domain-containing protein 8	Q8CC88	VWA8_MOUSE	0.0014918		442501	257141	Filtered	1.24491e+06	309907	24010	577478	6489.57	793834	760997	547730	401388	411158	Filtered	587492	Filtered	Filtered	Filtered	16445.5	320673	10543.8	8508.35	225440	133248	11067.4	16949.3	503192	13102.7	594604	400635	761189	748930	Filtered	Filtered	1985.2	28624.7	10718.1	18227.8	359892	Filtered	Filtered	7885.85	1921.51	Filtered
Q8CGC7	Bifunctional glutamate/proline--tRNA ligase	Q8CGC7	SYEP_MOUSE	3.54317e-05		14664	10355.7	21779.7	29704	15987.9	32706.3	31247.1	15881.1	18536.5	35056.9	31451.6	19330.9	17205.8	17076.5	22962.8	12524.8	14523.2	6211.82	16491.1	14365.9	15679.5	18209.7	10722.6	13176.6	22651.5	7302.34	12036.1	24347.4	11065.7	27995.1	15048.2	30911.8	12312.8	12067.3	10764.7	17338.3	20001.1	20208.4	13822.5	14908.8	18563.6	15426.5	17540.8	3362.89
Q8CGK3	Lon protease homolog, mitochondrial	Q8CGK3	LONM_MOUSE	0.000940241		4198.61	3012.74	4167.4	8653.46	Filtered	7471.83	3537.15	3787.48	3572.53	6505.85	2978	3261.31	3323.45	1189.41	2481.81	2458.7	1613.85	Filtered	4732.72	Filtered	4471.53	2911.01	1548.33	4819.76	2321.73	1899.82	2432	5058.2	4266.86	4692.81	4578.76	4457.93	1716.04	Filtered	1676.23	2492.72	3775.38	5472.5	2754.77	1781.42	1317.39	5359.02	3034.17	Filtered
Q8CGY6	Protein unc-45 homolog B	Q8CGY6	UN45B_MOUSE	0.000259711		10304.1	11622.7	15214.2	16700.6	21545.1	27405.9	24436.5	16305.8	12611	18855.1	30152.3	13792.6	16418.1	10504.9	9510.93	8616.28	8090.78	5414.21	8848.61	7497.13	19302.4	12561.3	8273.84	13803.4	15758.9	15763.7	10950.6	14887.4	13492.3	26844.8	15031.3	27062	10295.8	7840.34	9083.94	7756.13	9155.09	22986.8	13792.5	Filtered	6417.82	9500.64	11917.9	3446.47
Q8CHS7	Dehydrogenase/reductase SDR family member 7C	Q8CHS7	DRS7C_MOUSE	8.30749e-06		12832.3	15699.1	64162.7	77882.3	14914.9	45477.5	23868.4	18207.4	25460.6	23676.9	31942.5	28454.9	20502.2	53355.3	17920.9	27260.3	30373.9	16259	22161.5	56683.7	25341.9	41513.5	21502.7	16465.8	21286.6	25212.5	43700	31663.2	40508.2	40321.6	34318.7	25061.4	20603.6	43025.9	14525.3	50060	20151.3	28830.5	41356.5	49635.5	45680.3	19349.2	36876.6	9236.89
Q8CI43	Myosin light chain 6B	Q8CI43	MYL6B_MOUSE	1.78754e-06		51523.2	55449.1	Filtered	Filtered	138708	63030.6	146204	97356.9	46920.5	77877.5	140200	47941.3	130663	Filtered	27818.3	Filtered	Filtered	Filtered	35618.5	Filtered	153848	Filtered	4854.41	79805.4	183440	4720.15	8321.8	183175	6562.65	196860	4560.6	209072	3807.09	Filtered	171822	Filtered	43590.5	163921	Filtered	Filtered	Filtered	46190.1	Filtered	Filtered
Q8CIS0	Caspase recruitment domain-containing protein 11	Q8CIS0	CAR11_MOUSE	0.000178727		97921.3	90324.4	Filtered	101734	118237	161468	91504.6	89399.9	95267.6	94948.9	143336	132152	79875.3	Filtered	129400	Filtered	72015.3	Filtered	108076	Filtered	108417	62757.1	Filtered	70548.9	155659	Filtered	Filtered	163216	Filtered	183999	Filtered	176081	Filtered	Filtered	76779.3	Filtered	137586	173768	Filtered	50467.7	Filtered	114456	Filtered	Filtered
Q8JZN5	Acyl-CoA dehydrogenase family member 9, mitochondrial	Q8JZN5	ACAD9_MOUSE	0.00127976		Filtered	Filtered	Filtered	32219.1	Filtered	11576	Filtered	9698.01	12442.2	6902.45	19999.9	7616.26	NaN	NaN	10085.5	Filtered	2276.78	NaN	16657.5	Filtered	NaN	5872.05	5030.84	Filtered	NaN	Filtered	Filtered	25365.4	16758.4	21840.5	16265.4	Filtered	NaN	9875.42	8708.18	17534.9	13705.8	16628.2	13803.5	Filtered	Filtered	NaN	Filtered	Filtered
Q8JZQ2	AFG3-like protein 2	Q8JZQ2	AFG32_MOUSE	0.00110109		23023.4	19301	8380.61	21400.2	26045.8	34549.4	25378.1	24967.4	29919.9	24206.5	34259.9	12875.5	24261.8	5663.8	19100.2	7789.17	5556.48	4273.17	34166.6	7922.13	25269.1	19100.8	4664.17	22454.6	32763.3	19937.5	21167.5	43883.9	17836.8	42932.5	14818.9	24720	7195.52	7121.4	14961.6	26686.8	32154.7	33863.3	11769	5640.32	3007.87	9347.08	7581.23	907.531
Q8JZQ9	Eukaryotic translation initiation factor 3 subunit B	Q8JZQ9	EIF3B_MOUSE	0.000841563		3337.5	2381.22	Filtered	6882.47	6490.96	6161.97	10960.7	3893.6	6542.79	7091.04	7290.88	3474.4	14277.8	Filtered	2937.48	Filtered	Filtered	Filtered	3734	Filtered	4521.26	2798.38	Filtered	4830.53	Filtered	Filtered	Filtered	7256.59	Filtered	11274.9	Filtered	15677.7	Filtered	Filtered	2945.62	Filtered	3580.3	6615.17	Filtered	Filtered	Filtered	4231.15	Filtered	Filtered
Q8K0E8	Fibrinogen beta chain	Q8K0E8	FIBB_MOUSE	0.000344131		8520.41	Filtered	Filtered	Filtered	11683.4	20230.2	13321.2	14311	14252.1	9712.2	17457.1	7314.97	13885.1	Filtered	5056.16	Filtered	Filtered	Filtered	Filtered	Filtered	10797.9	Filtered	Filtered	8858.33	32722.9	Filtered	Filtered	21889.9	Filtered	18516	Filtered	17567.7	Filtered	Filtered	Filtered	8914.81	Filtered	28525.1	Filtered	Filtered	Filtered	12228.3	Filtered	Filtered
Q8K0L0	Ankyrin repeat and SOCS box protein 2	Q8K0L0	ASB2_MOUSE	0.00378998		3200.04	4186.16	8008.63	7667.46	3594.19	7318.35	6203.14	4314.37	7339.06	6685.81	5553.92	3615.7	8094.61	3681.76	4654.54	3519.87	4159.47	2404.24	3408.2	4439.69	4415.91	2574.71	6134.99	4161.04	4932.7	2069.29	4097.07	8017.31	5847.9	4780.16	3236.79	4302.31	2513.75	3668.01	Filtered	5946.72	3035.25	2990.08	5107.87	5427.45	Filtered	3126.88	5781.25	Filtered
Q8K0Z7	Translational activator of cytochrome c oxidase 1	Q8K0Z7	TACO1_MOUSE	0.000451702		Filtered	Filtered	Filtered	Filtered	Filtered	Filtered	27604.4	21613.4	50362.1	22846.3	42179.9	15516.2	32733.3	Filtered	14729.8	16280.4	Filtered	4397.52	38192.2	Filtered	21579.3	10620.6	14632.5	18710.3	35073.2	9535.26	16708.5	48764.6	9496.17	22535.2	9566.37	40958.1	8304.9	9633.23	Filtered	7646.5	22214.8	Filtered	25763	Filtered	10185.8	26816	18756.1	Filtered
Q8K2B3	Succinate dehydrogenase [ubiquinone] flavoprotein subunit, mitochondrial	Q8K2B3	SDHA_MOUSE	2.07893e-06		119248	86293.9	90359.1	195015	109877	117255	79324.5	97044.1	144102	92486.3	144684	93854.9	102448	71858.9	71612.8	60067.9	42784.2	43824.7	148895	71951.6	113350	70912.2	78438.8	108957	174655	110202	77558.2	172246	205336	167877	142652	133894	47084	119290	83814.2	155612	148650	147412	127554	66994.5	60727.3	117086	81206.2	27710
Q8K2Q7	BRO1 domain-containing protein BROX	Q8K2Q7	BROX_MOUSE	0.00153452		15297.1	10940.7	41026.4	Filtered	Filtered	Filtered	Filtered	Filtered	8060.97	Filtered	Filtered	8213.16	7028.97	22200.7	10177.4	17040.7	15376.7	29607.7	541106	19612.4	Filtered	17864.9	47597.3	16990.7	Filtered	36691.1	36205.2	18230.9	44674	13617.6	31014.9	Filtered	28435.4	18253.6	9298.97	139898	12394.1	Filtered	14708.5	178601	Filtered	Filtered	Filtered	8479.85
Q8K310	Matrin-3	Q8K310	MATR3_MOUSE	0.00113746		NaN	NaN	Filtered	NaN	NaN	NaN	NaN	Filtered	NaN	NaN	NaN	Filtered	NaN	Filtered	NaN	Filtered	Filtered	Filtered	NaN	Filtered	NaN	Filtered	Filtered	NaN	NaN	Filtered	Filtered	NaN	Filtered	NaN	Filtered	NaN	Filtered	Filtered	NaN	Filtered	NaN	NaN	Filtered	Filtered	Filtered	Filtered	Filtered	Filtered
Q8K3J1	NADH dehydrogenase [ubiquinone] iron-sulfur protein 8, mitochondrial	Q8K3J1	NDUS8_MOUSE	3.61404e-06		147892	146742	139729	345713	161042	237354	186066	178419	232215	176839	233705	144926	161053	90796	144509	86661.6	101511	60045.9	219581	84583.9	164127	148906	111449	174219	182687	205715	109972	265143	282392	319143	234544	225740	67695.4	85828.2	127717	226218	207337	227558	229269	96301.9	112451	158870	90514.3	40253
Q8QZT1	Acetyl-CoA acetyltransferase, mitochondrial	Q8QZT1	THIL_MOUSE	0.000422446		9506.42	5278.55	Filtered	8602.85	1.21116e+06	11734.9	5837.39	15933	16129.7	4074.57	10342	4358.69	15370.2	Filtered	7631.52	2368.36	2995.2	2905.75	14495	5442.65	10032	Filtered	7964.54	9622.08	10130.4	6708.6	5327.08	13656.7	Filtered	8678.27	7540.88	9772.75	Filtered	4724.12	5196.74	6857.21	17123.7	12422.1	5255.69	Filtered	3040.73	10678.9	Filtered	Filtered
Q8QZY1	Eukaryotic translation initiation factor 3 subunit L	Q8QZY1	EIF3L_MOUSE	0.000829081		1877.23	1648.83	Filtered	4184.1	1900.48	2460.29	5691.73	2939.23	2791.86	4081.8	6820.07	2185.79	3543.5	Filtered	1723.5	Filtered	Filtered	Filtered	1859.48	Filtered	2839.36	1446.9	Filtered	2440.18	4470.05	Filtered	Filtered	Filtered	Filtered	4612.07	1530.65	8141.16	927.118	Filtered	1684.93	Filtered	2405.96	3754.3	Filtered	Filtered	Filtered	621.412	Filtered	Filtered
Q8R010	Aminoacyl tRNA synthase complex-interacting multifunctional protein 2	Q8R010	AIMP2_MOUSE	0.000191784		Filtered	NaN	NaN	NaN	5349.93	NaN	NaN	NaN	NaN	6488.75	NaN	NaN	NaN	NaN	NaN	NaN	NaN	NaN	NaN	NaN	NaN	NaN	NaN	NaN	5653.81	NaN	NaN	NaN	6021.12	NaN	NaN	NaN	Filtered	NaN	NaN	NaN	3311.82	NaN	NaN	NaN	NaN	NaN	NaN	Filtered
Q8R0Y8	Mitochondrial coenzyme A transporter SLC25A42	Q8R0Y8	S2542_MOUSE	0.00106811		Filtered	Filtered	Filtered	Filtered	Filtered	564.278	3398.16	12947.9	2951.62	643.317	2685.6	1318.93	Filtered	1849.4	252.02	Filtered	627.327	807.355	1818.6	Filtered	Filtered	Filtered	Filtered	Filtered	Filtered	Filtered	Filtered	Filtered	Filtered	Filtered	Filtered	Filtered	Filtered	Filtered	Filtered	Filtered	5071.96	Filtered	Filtered	Filtered	Filtered	Filtered	Filtered	Filtered
Q8R127	Saccharopine dehydrogenase-like oxidoreductase	Q8R127	SCPDL_MOUSE	0.00436781		NaN	36144.4	Filtered	NaN	Filtered	28689.1	NaN	NaN	27592.4	23464.5	33453.4	17042.7	35590.3	NaN	NaN	Filtered	NaN	Filtered	25807.7	Filtered	37324.7	16376.8	25600.9	28658.6	38983.6	17136.9	Filtered	35402.4	23605.3	37308.2	25827.9	42004.3	15139.9	NaN	NaN	Filtered	32775.5	36034.7	22583.8	23595.9	Filtered	21103.1	NaN	NaN
Q8R1B4	Eukaryotic translation initiation factor 3 subunit C	Q8R1B4	EIF3C_MOUSE	0.00377659		2704.33	463.565	Filtered	2548.56	1604.58	2461.95	3033.88	2876.02	4182.36	2498.78	4820.09	1415.84	1854.57	Filtered	1066.77	Filtered	Filtered	Filtered	2555.7	Filtered	2262.9	643.309	421.93	930.578	1888.27	Filtered	557.575	2758.18	Filtered	4132.29	Filtered	3994.09	Filtered	Filtered	896.49	579.558	2083.22	4211.29	Filtered	Filtered	Filtered	797.543	1107.71	Filtered
Q8R1I1	Cytochrome b-c1 complex subunit 9	Q8R1I1	QCR9_MOUSE	3.00733e-06		136412	145853	161719	395896	105232	176582	156923	125228	189088	151824	209312	162873	160749	72266.3	122845	128041	107625	77628.6	220377	101396	149367	140255	105310	158722	175963	157151	162047	278435	263489	293092	249041	196071	89021.5	94544.9	121129	189176	195307	238798	225825	75235.9	89468.9	153640	103908	30737.5
Q8R1Q0	Syntaxin-19	Q8R1Q0	STX19_MOUSE	7.20883e-05		Filtered	Filtered	7799.3	1003.45	Filtered	Filtered	Filtered	Filtered	Filtered	Filtered	Filtered	Filtered	Filtered	1595.26	Filtered	1284.37	Filtered	747.066	Filtered	4268.42	Filtered	Filtered	Filtered	Filtered	Filtered	Filtered	3081.36	Filtered	Filtered	Filtered	Filtered	Filtered	1170.09	1843.2	Filtered	5682.89	Filtered	Filtered	Filtered	513.536	4948.36	Filtered	1922.52	2143.89
Q8R1Q8	Cytoplasmic dynein 1 light intermediate chain 1	Q8R1Q8	DC1L1_MOUSE	0.00379861		18052.7	30168.7	10534.7	12832.3	Filtered	9996.33	9683.69	12008.7	5908.1	6256.37	Filtered	5901.65	6906.38	Filtered	3462.72	Filtered	Filtered	3686.28	12125.9	Filtered	17147.6	4153.03	3838.93	9741.12	15571.1	1752.71	Filtered	14917.5	Filtered	16066.9	5188.4	7491.21	Filtered	3895.15	4388.39	4417.48	5808.35	24564.1	4160.81	Filtered	Filtered	3750.64	8063.76	Filtered
Q8R1S0	Ubiquinone biosynthesis monooxygenase COQ6, mitochondrial	Q8R1S0	COQ6_MOUSE	0.000197824		NaN	NaN	NaN	NaN	NaN	NaN	NaN	NaN	3403.3	4987.81	NaN	3997.06	NaN	NaN	5432.8	NaN	NaN	NaN	3133.4	NaN	NaN	NaN	NaN	1642.28	NaN	3944.49	2349.37	3401.78	1765.37	NaN	3209.11	1835.99	NaN	NaN	NaN	NaN	3662.14	NaN	NaN	NaN	NaN	NaN	1089.2	NaN
Q8R2P8;Q99MN1	Lysine--tRNA ligase	Q8R2P8;Q99MN1	Q8R2P8_MOUSE;SYK_MOUSE	0.00420813		3683.04	Filtered	Filtered	8434.32	29734.6	Filtered	Filtered	Filtered	13823.5	5019.53	12884.5	Filtered	Filtered	Filtered	Filtered	Filtered	1858.41	Filtered	2611.64	Filtered	Filtered	Filtered	Filtered	Filtered	Filtered	Filtered	Filtered	Filtered	Filtered	19587.9	Filtered	8834.5	Filtered	Filtered	1528.9	Filtered	Filtered	Filtered	Filtered	Filtered	Filtered	Filtered	Filtered	Filtered
Q8R2Y2	Cell surface glycoprotein MUC18	Q8R2Y2	MUC18_MOUSE	5.7266e-06		44982.2	28771.1	31962.7	44577.7	48471.5	117024	48099.9	53526.4	39834.2	37675.4	43042.6	54628.3	52277.7	25269.5	32284	23613.7	23613.4	17867.7	66800	25012.9	126946	31933	42477.4	70862.5	70766.3	19784.9	24722.7	149819	52512.1	119651	21425.2	46659.1	26423	33406.6	21995.8	39939.4	75478.1	79086.4	26010.5	36287.2	60159.9	68185.2	23031	9254.9
Q8R2Y8	Peptidyl-tRNA hydrolase 2, mitochondrial	Q8R2Y8	PTH2_MOUSE	0.000123253		818.072	3119.74	4073.69	10468.3	Filtered	7839.57	4038.29	3317.33	8978.96	2425.73	7895.87	2821.99	4369.11	2407.42	699.298	2146.34	1998.69	474.152	5632.89	3084.87	6699.71	2857.69	2339.5	5413.25	4946.48	3954.17	2968.89	8752.64	8016.36	10824.5	3755.9	6790.52	621.44	1268.04	3098.23	5589.35	3122.19	8994.33	5862.82	3291.8	895.934	3814.35	1515.39	Filtered
Q8R404	MICOS complex subunit MIC13	Q8R404	MIC13_MOUSE	1.0649e-05		20853.8	29253.7	28489.7	54513.1	33060.4	48978.4	41977.7	37759.4	37518.8	41996.9	55359.8	36448.6	38833.2	15817.1	28241.3	16701.9	20374.8	16506.3	61184.5	20106.4	33321.5	27604.9	19876	31057.9	47735.6	31733.6	29459.7	70444.7	51815.8	73854.1	39705.9	59518	17682.7	17427.1	25543.5	50693.7	57488	59149.5	37573.4	24064	10133.5	42194.5	26962.1	Filtered
Q8R429	Sarcoplasmic/endoplasmic reticulum calcium ATPase 1	Q8R429	AT2A1_MOUSE	1.77382e-06		2.20175e+06	1.43106e+06	12559626	12561688	1598884	5038958	1.83095e+06	1293501	3.43884e+06	1.84586e+06	2261986	3718445	1.59608e+06	8.34038e+06	2.24545e+06	6.35133e+06	6446969	5285212	3.04825e+06	8636049	1.59708e+06	6671360	8911700	2.8935e+06	1943106	6061054	9458522	3402624	10672593	4973995	7015564	2.01126e+06	5865380	6.5668e+06	948013	6728750	3.41456e+06	2608022	7969530	8.06365e+06	8583548	3002318	10040054	2429954
Q8R5C5	Beta-centractin	Q8R5C5	ACTY_MOUSE	0.000463334		NaN	NaN	Filtered	Filtered	11022.9	NaN	NaN	NaN	23590.8	NaN	NaN	NaN	17573.7	Filtered	NaN	Filtered	Filtered	Filtered	NaN	Filtered	25746.7	NaN	Filtered	12153.5	25944.9	NaN	Filtered	22970.3	NaN	38603.4	NaN	16919.2	Filtered	Filtered	NaN	Filtered	12052.6	30185.4	NaN	Filtered	Filtered	11427.2	Filtered	Filtered
Q8R5J9	PRA1 family protein 3	Q8R5J9	PRAF3_MOUSE	7.24262e-06		63615.5	63144.9	47707.4	70167.1	49590.4	72721.2	89087.2	73956.8	69290.1	77707.2	99404.8	58505.7	74776.3	29497	47314.1	31156.6	24562.3	18126.9	78358	24335.4	60614.9	23174.1	33063.4	45253.8	74286.2	18122.5	38507.9	100927	64503.2	116679	19172.1	124875	24890.9	14009.1	49378.8	57267.7	53225.8	98565.3	28081.6	41022.7	22226.7	42252.5	43359.2	5595.59
Q8R5L1	Complement component 1 Q subcomponent-binding protein, mitochondrial	Q8R5L1	Q8R5L1_MOUSE	0.000327803		7260.29	8775.16	3053.04	11938.4	9338.94	19132.8	Filtered	15552.2	15671.9	15141.8	18961.9	6420.54	10678.9	Filtered	8918.16	Filtered	Filtered	Filtered	15852.3	Filtered	11646.7	5326.23	5645.4	12046.9	19799.6	8128.44	4052.86	25059.2	11653	24989.5	9507.77	18393.9	Filtered	Filtered	8610.66	4501.64	9120.44	35022.1	7931.8	Filtered	Filtered	13510.9	2791.08	Filtered
Q8VBT1	Beta-taxilin	Q8VBT1	TXLNB_MOUSE	0.00156347		Filtered	Filtered	Filtered	Filtered	10822.9	8546.28	9628.41	8384.06	5376.75	18367.5	10031.4	Filtered	Filtered	Filtered	7927.76	Filtered	Filtered	Filtered	Filtered	Filtered	Filtered	Filtered	Filtered	6829.89	5696.04	Filtered	Filtered	3334.99	Filtered	11997.4	Filtered	Filtered	Filtered	Filtered	Filtered	Filtered	6197	Filtered	Filtered	1702.28	Filtered	2565.81	Filtered	Filtered
Q8VBZ3	Cleft lip and palate transmembrane protein 1 homolog	Q8VBZ3	CLPT1_MOUSE	0.00537593		Filtered	Filtered	Filtered	Filtered	Filtered	1255.03	876.171	Filtered	792.636	467.587	1084.57	Filtered	Filtered	Filtered	Filtered	Filtered	Filtered	Filtered	Filtered	Filtered	Filtered	Filtered	Filtered	Filtered	Filtered	Filtered	1656.73	Filtered	1441.79	5721.36	Filtered	2085.57	7303.83	Filtered	Filtered	Filtered	5572.69	843.143	6082.74	Filtered	Filtered	Filtered	Filtered	Filtered
Q8VCF0	Mitochondrial antiviral-signaling protein	Q8VCF0	MAVS_MOUSE	0.000212552		11143.9	8250.03	Filtered	11338.2	21361.7	15356.3	10273.1	Filtered	18403	15559	25574.5	10661.2	16295.9	Filtered	9433.13	Filtered	Filtered	Filtered	6885.95	Filtered	16751.5	6360.52	Filtered	16203.9	17505.5	5004.85	Filtered	12847.6	Filtered	15862.2	Filtered	9827.87	Filtered	1945.45	12170	Filtered	13734.8	15514.9	Filtered	5183.04	Filtered	Filtered	Filtered	Filtered
Q8VDC1	FYVE and coiled-coil domain-containing protein 1	Q8VDC1	FYCO1_MOUSE	0.00319549		NaN	NaN	Filtered	Filtered	NaN	5008.22	6615.24	NaN	NaN	4603.27	5463.47	2273.85	NaN	Filtered	1203.74	Filtered	Filtered	Filtered	NaN	Filtered	NaN	Filtered	Filtered	NaN	NaN	Filtered	Filtered	3082.27	Filtered	6999.92	Filtered	6060.41	Filtered	Filtered	Filtered	Filtered	Filtered	2965.89	Filtered	Filtered	Filtered	NaN	Filtered	Filtered
Q8VDD5	Myosin-9	Q8VDD5	MYH9_MOUSE	0.000338038		13440.7	14057.2	Filtered	24301	5333.78	15271.1	15759.9	11388.2	10709.5	14783.5	23621.2	15239.6	13966.5	Filtered	11547.8	Filtered	3737.92	Filtered	14568.1	Filtered	20390.8	11860.2	Filtered	18122.4	22649.8	16462.1	4829.01	21231.5	25572.3	28436.2	7565.47	11508.2	28126.5	17370.1	5516.56	15982.2	17100.4	11175	Filtered	Filtered	5378.28	17767.2	Filtered	Filtered
Q8VDM4	26S proteasome non-ATPase regulatory subunit 2	Q8VDM4	PSMD2_MOUSE	0.000170819		6572.96	6215.28	8303.66	11318.5	9695.57	12586.7	13758	8721.39	10949.8	10152.7	15332.6	6237.48	8200.84	3525.89	5416.45	2887.73	4692.59	3238.35	6332.94	4493.09	8445.63	4450.01	5729.45	8674.59	10052.1	2313.55	6675.95	10788.9	6963.71	15067.5	4358.81	11997.2	4355.73	4970.16	5805.28	3521.06	7215.81	10281.7	5755.53	4004.95	4436.37	4606.53	4655.62	1821.52
Q8VDN2	Sodium/potassium-transporting ATPase subunit alpha-1	Q8VDN2	AT1A1_MOUSE	6.87798e-06		84919.1	115947	Filtered	63322.1	78289.4	91894.7	81914.1	100846	73041.6	73624.3	95050.4	51593.2	111667	Filtered	38598.7	Filtered	Filtered	Filtered	84201.9	Filtered	101420	Filtered	Filtered	80374.2	109214	Filtered	6579.91	157640	36377.6	96280.1	Filtered	111122	15687.8	Filtered	106226	Filtered	79407.8	128136	Filtered	Filtered	28849.2	72017.7	Filtered	82290.4
Q8VDW0;Q9Z1N5	ATP-dependent RNA helicase DDX39A;Spliceosome RNA helicase Ddx39b	Q8VDW0;Q9Z1N5	DX39A_MOUSE;DX39B_MOUSE	0.00101166		Filtered	Filtered	Filtered	80699.9	Filtered	Filtered	Filtered	Filtered	Filtered	Filtered	Filtered	Filtered	Filtered	Filtered	Filtered	Filtered	Filtered	Filtered	Filtered	Filtered	Filtered	Filtered	Filtered	Filtered	5797.85	Filtered	Filtered	Filtered	Filtered	Filtered	Filtered	Filtered	Filtered	Filtered	Filtered	Filtered	Filtered	Filtered	Filtered	Filtered	Filtered	Filtered	Filtered	Filtered
Q8VEE1	LIM and cysteine-rich domains protein 1	Q8VEE1	LMCD1_MOUSE	0.00241324		27681.4	Filtered	Filtered	Filtered	Filtered	46213.6	32037.3	Filtered	10471.5	38222.3	44291	26956.7	32344	Filtered	Filtered	Filtered	Filtered	Filtered	15498.2	Filtered	Filtered	9507.48	Filtered	19661.7	Filtered	Filtered	Filtered	21475.8	Filtered	42909	Filtered	Filtered	Filtered	Filtered	Filtered	14649.1	38175.5	Filtered	Filtered	Filtered	Filtered	12250.6	Filtered	Filtered
Q8VEK3	Heterogeneous nuclear ribonucleoprotein U	Q8VEK3	HNRPU_MOUSE	0.000258622		8386.32	9554.08	14873.7	22912.9	16341.3	28636.6	19912.1	14179.8	15968.7	15142.5	33550.3	11580.6	16395.3	5963.57	9428.49	Filtered	5461.44	Filtered	Filtered	4179.55	18809.9	11951.7	7763.51	10223.7	32274.1	9965.61	5172.96	Filtered	9008.97	35879.7	12928.1	32408.9	4576.34	7582.94	Filtered	9604.8	12611.5	28389.1	7927.34	8423.43	7417.99	10219.5	4031.51	Filtered
Q8VEL0	Motile sperm domain-containing protein 1	Q8VEL0	MSPD1_MOUSE	0.00021633		5765.31	7041.14	16607.4	17481.6	6548.3	14854.9	9533.63	6171.88	8137.56	9051.63	12797.4	5588.91	5465.88	8621.66	6035.89	6961.3	9391.14	5944.33	7927.87	9296.23	8123.48	7673.56	8425.43	10752.7	3779.3	10264.7	9612.32	7309.44	10258.2	10229.9	10618.6	5635.1	10535.4	5598.94	Filtered	4107.2	5915.03	8108.27	9958.17	10244.5	8551.8	3695.38	14128.4	4233.68
Q8VHX6	Filamin-C	Q8VHX6	FLNC_MOUSE	1.77382e-06		250175	168856	184152	285381	276919	292783	372918	165949	213012	312450	281217	190839	259292	92577.6	215212	47081.5	54708.5	39140.5	182662	58969.2	253385	180221	80337.5	290494	228673	78783.1	99446.4	261632	172275	498672	85541.1	417160	70233	96921	173926	143090	266913	247100	98102	152086	126480	186317	73381.3	27241
Q91V79	Fat storage-inducing transmembrane protein 1	Q91V79	FITM1_MOUSE	4.29324e-06		42126.9	28577	70628.2	125042	77585.6	63600.6	45711.1	46765.5	53318.7	27822.8	107550	51207.8	62937.6	61285.6	22774.9	39536.7	49760.9	32622.8	50714	69004.4	76999.6	41864.6	55263.9	128488	59488.6	78588.5	55616	62922	112465	97562.7	82443.2	90956.9	59962.2	46784.2	56567.2	64701.3	58612.9	68207.1	49738.8	56029.9	58704.1	44848.6	57084.4	12784.1
Q91VA7	Isocitrate dehydrogenase [NAD] subunit, mitochondrial	Q91VA7	Q91VA7_MOUSE	4.54755e-06		40917.2	77301.3	50839.1	82565.6	57710.9	79753.3	61012.8	47620.6	49108.1	49517.7	91931.1	53877.2	80288.1	27567.1	60848.2	52048	36152.8	20130.2	61150.7	29826.1	48206.2	33912.8	46648.9	54446.1	88982.2	56703.4	29346.4	94846.7	55672.9	104007	74764.1	57949.9	33444.6	36670.8	17990.4	37050.9	84804.4	53217.6	85730.4	46559.2	36721.6	46919.2	41761	15318.7
Q91VB8	Alpha globin 1	Q91VB8	Q91VB8_MOUSE	0.000438402		NaN	NaN	Filtered	NaN	Filtered	NaN	NaN	10067.9	NaN	NaN	NaN	NaN	NaN	NaN	NaN	NaN	NaN	NaN	NaN	NaN	NaN	NaN	Filtered	NaN	NaN	Filtered	Filtered	NaN	NaN	NaN	NaN	NaN	NaN	NaN	NaN	Filtered	NaN	103898	NaN	NaN	NaN	NaN	NaN	NaN
Q91VD9	NADH-ubiquinone oxidoreductase 75 kDa subunit, mitochondrial	Q91VD9	NDUS1_MOUSE	1.78754e-06		130104	125671	121255	357653	120270	305883	209431	191173	309352	208995	308351	216466	188565	72910.6	200642	87763.6	111168	64407.1	286133	98357.8	218135	159829	101263	207023	212955	202273	135210	304723	295788	380907	268711	224604	54122.2	82916.5	127668	228361	230066	346624	285943	93698.5	76394	199432	118370	20848.5
Q91VR5	ATP-dependent RNA helicase DDX1	Q91VR5	DDX1_MOUSE	0.00278161		Filtered	Filtered	3622.25	7057.1	5885.96	7555.75	7827.45	9783.94	5735.26	3316.42	6667.98	2551.17	3958.03	2586.29	8889.41	Filtered	Filtered	Filtered	2383.55	Filtered	5649.05	3692.3	Filtered	2945.47	5456.81	1276.8	Filtered	2928.6	1791.5	8096.54	Filtered	5541.63	Filtered	Filtered	2917.37	Filtered	3868.05	4781.87	Filtered	1064.69	Filtered	2006.28	Filtered	Filtered
Q91WD5	NADH dehydrogenase [ubiquinone] iron-sulfur protein 2, mitochondrial	Q91WD5	NDUS2_MOUSE	3.49993e-06		16516.5	29049.6	NaN	55945.8	43593.4	56493.4	15403.1	28735.6	36084.2	11099.6	36633.6	11860.4	18388.6	12749.5	12572.7	NaN	8234.37	13589	40463.3	NaN	41711.5	19295	26777.8	54267.9	29235.6	42453.5	22770.7	52686.8	67799.9	55352.3	46288.1	19410.7	13615.8	27661	63572.2	NaN	40112	54982.3	30447.1	2358.82	NaN	41908.6	NaN	5704.91
Q91WS0	CDGSH iron-sulfur domain-containing protein 1	Q91WS0	CISD1_MOUSE	1.78754e-06		72232.9	70809.9	150113	145836	75912.2	98520.7	64517.7	72915.8	80333.7	59382.8	83290.7	71058.1	68273.6	79153.3	66016.9	96449.8	84758.6	79230.1	80375.8	105848	77663.6	45701.5	43502.8	86136.4	77467	73636.5	128553	97816.9	122474	111908	113963	90477.9	42316	55926.5	152456	61989.5	87420.7	102607	78153.4	110823	80842.8	78844.7	112573	18590.1
Q91YE8	Synaptopodin-2	Q91YE8	SYNP2_MOUSE	2.9419e-06		6443.93	8285.54	19406.8	19901.9	20534.8	17624.8	14068.4	21664.5	14854.3	34443.6	29691.8	8944.45	NaN	13501.1	37104.9	5050.86	8245.1	5318.99	9026.12	6290.94	11159.5	10583.8	53886.9	2480.08	17944.6	NaN	8622.07	NaN	10208.2	18806.3	NaN	14519.5	5250.32	14810	9155.17	8948.88	7799.49	17249.6	11446.1	13373.6	13760.7	5884.05	8141.46	1792.48
Q91YQ5	Dolichyl-diphosphooligosaccharide--protein glycosyltransferase subunit 1	Q91YQ5	RPN1_MOUSE	0.000183932		8338.63	10567.9	28073.6	26536.1	9883.17	16332.9	15442.9	11050.6	14774.6	10482.6	23559.8	10341.5	8822.39	14058.1	7268.82	12371.8	13760.9	9985.73	10948.5	14261.8	14526.9	12628.1	13645.1	9467	11887.5	10637.7	20517.5	22454.4	17942.2	19310.7	12953.2	18377.4	13305.8	13023.5	6622.08	11758.9	10176.5	16773.4	15164.9	13692.5	13831.9	8624.52	15011.9	3435.05
Q91Z83	Myosin-7	Q91Z83	MYH7_MOUSE	1.77382e-06		97355.9	412321	501452	1.31174e+06	396194	247199	583876	335858	114676	456454	669361	71808.6	381922	784743	93576.2	147953	347604	358304	78498.2	426236	695573	201278	488306	182938	678320	95516.4	377209	475616	325775	323621	153442	777010	92120.2	182169	481595	150594	101210	635644	138170	256238	564546	127097	180711	77038.2
Q91ZA3	Propionyl-CoA carboxylase alpha chain, mitochondrial	Q91ZA3	PCCA_MOUSE	0.000172737		10919	14131	19909.6	24868.9	12288.8	21681.3	19521.8	12858.8	16901.2	21773.7	20283.8	13909.6	13570.4	12418.4	11216.5	15056	10579.3	5893.57	15169.4	17936.7	19625.8	13726.8	16133.6	18571.9	17050.8	13130.3	14664.6	19326.8	20185.5	30376.7	17386	19945.7	7031.81	13849.7	18326.8	18464.3	13741.1	24116	14856.5	15468.2	13522.1	9268.03	15606.2	4118.93
Q91ZJ5	UTP--glucose-1-phosphate uridylyltransferase	Q91ZJ5	UGPA_MOUSE	7.43121e-06		50763.1	69207	31018.8	64478.1	54782.9	101514	103803	71355.8	49080.7	82063.3	61884.1	35867.1	34694.3	36750.2	49299.1	13987.5	21203.2	9834.37	57692.1	15960.8	48911.4	37477.3	31490.6	76390.1	25668.5	16760.2	23447.8	75796.7	31139.8	73559	34856	74925.6	14233.3	16666.2	28545.7	16113.5	56158	79718.1	47968	36757.3	23384.6	53896.5	21525	5016.73
Q91ZM8	Calcium-binding protein 7	Q91ZM8	CABP7_MOUSE	0.00331836		6536.05	3497.03	49300.1	30234.5	11084.5	13123.6	7735.68	7800.46	9959.6	3806.67	14813.9	5498.23	5681.32	15684.8	2780.29	14531.1	12702	11649.4	Filtered	21673.3	7382	11801.6	18576.9	5718.83	13381.2	7791.82	27072.3	16318.9	18012.8	21263.9	12648.9	8427.88	12284.3	17276.6	6538.53	12668.4	10549	13483.6	14118.7	15284.2	14485.7	6027.7	16274.6	1550.3
Q921I1	Serotransferrin	Q921I1	TRFE_MOUSE	0.00581277		Filtered	NaN	Filtered	NaN	NaN	NaN	NaN	NaN	Filtered	Filtered	NaN	NaN	NaN	Filtered	Filtered	Filtered	Filtered	Filtered	Filtered	Filtered	Filtered	NaN	Filtered	NaN	Filtered	Filtered	Filtered	Filtered	Filtered	NaN	Filtered	Filtered	Filtered	Filtered	Filtered	Filtered	NaN	NaN	NaN	NaN	Filtered	NaN	Filtered	Filtered
Q921T2	Torsin-1A-interacting protein 1	Q921T2	TOIP1_MOUSE	0.0046034		Filtered	Filtered	Filtered	NaN	Filtered	Filtered	NaN	NaN	NaN	NaN	NaN	Filtered	Filtered	Filtered	NaN	NaN	Filtered	NaN	NaN	NaN	Filtered	NaN	NaN	NaN	NaN	NaN	NaN	NaN	NaN	NaN	NaN	NaN	Filtered	NaN	Filtered	NaN	Filtered	NaN	NaN	NaN	NaN	Filtered	Filtered	Filtered
Q922B2	Aspartate--tRNA ligase, cytoplasmic	Q922B2	SYDC_MOUSE	0.000841677		10546.8	Filtered	21821.4	43407	13738	21403.9	19602.8	10799.7	12007.5	14167.5	20928.1	9462.46	12112.8	10484.6	10145.6	4492.98	4536.86	6988.3	10749.9	5002.51	11855.6	11520.5	6396.03	9643.29	22962.1	3955	5518.12	16653.3	13693.8	23525	11114.3	27126.1	4749.87	10699.2	8657.71	Filtered	6938.1	16239.9	12397.9	10167.3	Filtered	7049.91	9755.75	Filtered
Q922F4	Tubulin beta-6 chain	Q922F4	TBB6_MOUSE	0.00537173		Filtered	Filtered	Filtered	Filtered	Filtered	Filtered	Filtered	Filtered	Filtered	Filtered	Filtered	Filtered	Filtered	Filtered	Filtered	Filtered	Filtered	Filtered	Filtered	Filtered	Filtered	Filtered	Filtered	Filtered	Filtered	Filtered	Filtered	3180.86	Filtered	5757.58	Filtered	Filtered	Filtered	Filtered	Filtered	Filtered	Filtered	Filtered	Filtered	Filtered	Filtered	Filtered	Filtered	Filtered
Q922Q1	Mitochondrial amidoxime reducing component 2	Q922Q1	MARC2_MOUSE	6.2556e-05		23441.3	24754.7	4968.53	6482.77	25718.4	36862.7	31145	29689	33035	24235.5	38770.5	20350.9	31633.7	2641.75	19228.2	2675.39	4145.89	16033.9	32636.9	Filtered	24644.1	2343.55	4063.23	21595.6	38486.3	Filtered	4276.73	53982.7	4965.23	18784.3	Filtered	43010.1	2907.55	2679.33	26912.5	2359.51	35313.4	44605.2	4143.33	2708.13	Filtered	28437	3698.1	Filtered
Q922U2	Keratin, type II cytoskeletal 5	Q922U2	K2C5_MOUSE	9.07797e-05		42312.4	Filtered	Filtered	145288	32681.8	65275.8	Filtered	80449.4	49458.5	Filtered	Filtered	26771.3	19455.1	Filtered	Filtered	Filtered	Filtered	14828.4	29090	34799	28225.3	17187.6	56615.3	Filtered	124734	22392.5	Filtered	49868.9	14403	Filtered	37067.5	Filtered	Filtered	23727.8	25268.9	62191.8	65139	73924.3	29149.9	Filtered	Filtered	40458.5	27407	12062.7
Q923T9	Calcium/calmodulin-dependent protein kinase type II subunit gamma	Q923T9	KCC2G_MOUSE	4.92668e-06		NaN	NaN	NaN	NaN	NaN	NaN	NaN	NaN	NaN	NaN	NaN	NaN	NaN	NaN	NaN	NaN	NaN	NaN	NaN	NaN	NaN	NaN	NaN	NaN	NaN	NaN	NaN	NaN	NaN	NaN	NaN	NaN	NaN	NaN	NaN	NaN	NaN	NaN	NaN	NaN	NaN	NaN	NaN	NaN
Q924X2	Carnitine O-palmitoyltransferase 1, muscle isoform	Q924X2	CPT1B_MOUSE	2.55233e-06		68623.5	87054.1	48497.7	129501	56015.1	71511.7	71900.7	62286.1	90339.1	64239.7	81559.8	57715.5	67933.7	20035.4	61592.2	22108.9	24867.3	19564.9	72764.7	23416.9	62488.7	38803.4	36929.1	95582.2	91432.5	71850.1	37792.5	99808.5	87755.7	112085	69957.3	87952.5	24763.7	21851.5	59031.8	73111	99392.9	79966.4	61420.1	38091.5	26032.7	65329.6	23268	7162.85
Q925I1	ATPase family AAA domain-containing protein 3	Q925I1	ATAD3_MOUSE	9.56718e-05		5252.88	8164.13	8844.31	35653.5	NaN	16775.8	11120.8	14318.4	16854.8	9246.49	19519.4	14107.2	14565.9	NaN	7226.62	4891.05	5754.24	1964.47	17541.8	6173.63	17491.2	10004.9	4399.51	10704.3	20052.7	13188.9	8307.98	23688.2	21891.2	23308.9	16151.5	14060.2	2018.17	4537.66	10769.9	13893.1	11695.6	24769	20332.8	4966.13	3953.87	7408.1	7666.86	NaN
Q99JB2	Stomatin-like protein 2, mitochondrial	Q99JB2	STML2_MOUSE	0.00325157		Filtered	NaN	Filtered	Filtered	Filtered	NaN	NaN	8931.37	NaN	NaN	Filtered	Filtered	Filtered	Filtered	Filtered	Filtered	Filtered	Filtered	NaN	Filtered	Filtered	Filtered	Filtered	Filtered	NaN	Filtered	Filtered	NaN	Filtered	NaN	Filtered	NaN	Filtered	Filtered	Filtered	Filtered	Filtered	Filtered	Filtered	Filtered	Filtered	Filtered	Filtered	Filtered
Q99JB8	Protein kinase C and casein kinase II substrate protein 3	Q99JB8	PACN3_MOUSE	0.000497212		14745.4	16067.7	NaN	NaN	18632.3	53599	14906.1	22689	8103.3	NaN	13831.3	9005.4	7189.6	6249.63	6357.13	Filtered	NaN	Filtered	9867.38	Filtered	6385.57	8251.27	6229.75	10968.6	16507.9	NaN	Filtered	10367.5	9356.84	10383.5	13346	14191.6	6388.31	9399.11	8324.79	11099	21526.3	15144.3	NaN	7240.25	NaN	7112.69	Filtered	Filtered
Q99JI4	26S proteasome non-ATPase regulatory subunit 6	Q99JI4	PSMD6_MOUSE	0.000324039		7003.25	51996.4	67789.2	10652.1	8189.2	12749.5	12181.2	37766	39583.2	39158.4	44519.2	29180.6	17705.3	Filtered	29222.2	1745.7	27771.3	Filtered	6284.68	3961.23	8343.85	20926.6	Filtered	34228	17724.5	Filtered	5314.51	11802.1	5540.37	11983.2	4114.22	15026.2	2741.88	Filtered	14917.3	3966.03	4713.76	15370.8	3133	30796.2	Filtered	37982.3	Filtered	Filtered
Q99JY0	Trifunctional enzyme subunit beta, mitochondrial	Q99JY0	ECHB_MOUSE	1.78754e-06		82385.1	67186.2	52535.4	87842.1	88324	119211	122891	82604.7	93489.6	137528	125390	84226	91034.6	28137.3	84414.4	43607	30694.3	70073.5	112152	31685.4	91593.7	34557.7	34861.5	109726	135790	54336.6	67318.2	171632	127043	131366	83808.5	127542	97999.9	33396.9	60629.4	88627.9	146805	101641	70783.5	113189	37794.8	61308.6	34671.1	36910.2
Q99K48	Non-POU domain-containing octamer-binding protein	Q99K48	NONO_MOUSE	0.00986713		Filtered	Filtered	Filtered	4920.48	Filtered	2997.33	2141.53	Filtered	Filtered	Filtered	5532.22	Filtered	Filtered	Filtered	Filtered	Filtered	Filtered	Filtered	Filtered	Filtered	Filtered	Filtered	Filtered	Filtered	Filtered	Filtered	Filtered	Filtered	Filtered	Filtered	Filtered	3876.63	Filtered	Filtered	Filtered	Filtered	Filtered	Filtered	Filtered	Filtered	Filtered	Filtered	Filtered	Filtered
Q99KI0	Aconitate hydratase, mitochondrial	Q99KI0	ACON_MOUSE	6.5476e-06		25526.6	31731.6	30590.1	68563.9	22638	49365.4	35784.9	45215.7	22538.7	27279.3	35600.5	24234.2	27536.9	12125.2	18361.6	11897.8	18048.6	9468.34	41348	13069.9	26182	28275.6	19296.8	37030	33847.6	29662	20982.2	52457	38474.2	41499.5	33310.4	33451.7	20691.3	13620.1	Filtered	19545.8	33072.4	55269.8	33519.5	19148.5	18145	34306.5	19664.6	6492.21
Q99KI3	ER membrane protein complex subunit 3	Q99KI3	EMC3_MOUSE	0.000631806		4792.56	4493.33	7797.37	11549.5	5200.13	8991.06	8939.71	6886.42	9374	6422.01	11132.2	6282.36	6606.93	4312.13	3953.38	5375.09	4301.02	2598.16	6576.66	4883.75	6475.68	4795.17	3990.44	7077.7	5564.44	3303.52	6757.73	10520.5	9175.98	14208.5	10168.8	7502.47	4624.5	6382.69	7159.55	5255.85	5646.99	8833.03	6880.07	4404.28	4331.88	5714.74	4654.33	1055.39
Q99KQ4	Nicotinamide phosphoribosyltransferase	Q99KQ4	NAMPT_MOUSE	0.00481266		Filtered	Filtered	Filtered	Filtered	Filtered	Filtered	Filtered	Filtered	Filtered	Filtered	Filtered	Filtered	Filtered	Filtered	Filtered	Filtered	Filtered	Filtered	Filtered	Filtered	Filtered	Filtered	Filtered	Filtered	Filtered	Filtered	Filtered	Filtered	Filtered	Filtered	Filtered	Filtered	Filtered	Filtered	Filtered	Filtered	Filtered	Filtered	Filtered	Filtered	Filtered	Filtered	Filtered	Filtered
Q99LC3	NADH dehydrogenase [ubiquinone] 1 alpha subcomplex subunit 10, mitochondrial	Q99LC3	NDUAA_MOUSE	4.61414e-06		57188.3	87471.3	91552	235715	63829.8	121243	82034.6	81981.6	160681	72049.5	132480	84259.9	66616.7	42709.9	67132.6	51275.7	54693.7	34133.6	96229	49583.5	96763.7	68252	67927.4	98598.3	107140	103987	77721.6	120193	142167	151214	138005	92067.3	30636.3	46272.4	61000.7	117228	100343	116481	123805	46763.4	54476.3	103176	43790.9	13511.3
Q99LC5	Electron transfer flavoprotein subunit alpha, mitochondrial	Q99LC5	ETFA_MOUSE	1.58116e-05		23497.5	31136.9	Filtered	21472.1	34768.4	68587.9	48078.6	49178.7	38767	36700.3	52230	26691.7	62225.9	Filtered	25360.4	Filtered	12750.8	Filtered	40563.5	Filtered	45651.9	Filtered	10321	38064.8	21905.9	12861.5	Filtered	26263.8	14569.2	36696.7	12885.1	21598.7	Filtered	8594.15	Filtered	21619.4	31298.4	53777.9	20384.5	Filtered	Filtered	14696.9	Filtered	Filtered
Q99LY9	NADH dehydrogenase [ubiquinone] iron-sulfur protein 5	Q99LY9	NDUS5_MOUSE	2.08386e-06		NaN	5905.97	12071.8	34871.5	NaN	12898.8	5913.44	NaN	11540.7	7504.17	3406.22	958.79	4628.56	2067.09	4017.67	NaN	NaN	NaN	NaN	4728.47	7575.67	8277.7	5589.74	3799.57	7568.54	4611.57	5446.24	7497.33	NaN	10820.1	8857.35	15030.5	NaN	NaN	NaN	7813.48	NaN	5294.59	4644.47	NaN	4590.97	4470.21	3425	NaN
Q99M87	DnaJ homolog subfamily A member 3, mitochondrial	Q99M87	DNJA3_MOUSE	0.0028247		24398.9	35873.2	Filtered	Filtered	35313.1	41049.3	33573.1	26610.4	33829.8	28147.3	45173.3	24964.9	27843.3	Filtered	13275.8	Filtered	Filtered	Filtered	29977.4	Filtered	31574.7	Filtered	Filtered	38461.5	40308.5	24603.5	Filtered	44266.5	34354.1	52453.7	42992.2	51292.6	Filtered	12991.7	14190.9	Filtered	33653.4	43210.4	Filtered	Filtered	Filtered	22452.8	Filtered	Filtered
Q99MN9	Propionyl-CoA carboxylase beta chain, mitochondrial	Q99MN9	PCCB_MOUSE	1.09102e-05		NaN	NaN	NaN	NaN	NaN	NaN	NaN	NaN	NaN	NaN	NaN	NaN	NaN	NaN	NaN	NaN	NaN	NaN	NaN	NaN	NaN	NaN	NaN	NaN	NaN	NaN	NaN	NaN	NaN	NaN	NaN	NaN	NaN	NaN	NaN	NaN	NaN	NaN	NaN	NaN	NaN	NaN	NaN	NaN
Q99MQ4	Asporin	Q99MQ4	ASPN_MOUSE	2.67494e-05		51932.4	35354	Filtered	Filtered	23883.5	37221.2	31774.8	53673.1	46407.4	26288.4	40410.8	46463	57099.8	21563	35219.4	Filtered	19852.8	13294.5	49311.1	21242.7	57135.5	30137.8	25998.6	47590.8	60306.1	22251.2	20438.2	93330.3	31167.1	58848	28488.6	36553.5	20326.4	24039.8	45446.4	25473.3	61476.3	77824.7	25890	25242.5	30199.3	44967.5	22033	5685.5
Q99MR8	Methylcrotonoyl-CoA carboxylase subunit alpha, mitochondrial	Q99MR8	MCCA_MOUSE	3.45486e-05		11041.1	12474.6	Filtered	12417.6	11869.2	25356.2	22347.1	8931.22	11744	12965.1	26578.1	10692.3	16033.7	2798.42	9969.13	4902.41	3877.35	Filtered	8719.05	7310.6	13427.7	7810.38	3368.23	9199.66	9620.91	9402.69	6285.65	9543.21	11953.7	21082.5	10306.4	15144.1	5667.24	4913.11	6165.06	16739.1	7029.18	13419	8346.24	Filtered	Filtered	10083.3	Filtered	2413.97
Q99MR9	Protein phosphatase 1 regulatory subunit 3A	Q99MR9	PPR3A_MOUSE	0.00172948		Filtered	17045.8	9472.6	39235.5	Filtered	36393.6	24954.1	11196	3899.43	9844.74	5423.26	9497.3	2144.24	Filtered	13058.6	Filtered	Filtered	Filtered	17023.9	Filtered	4844.26	20820.6	Filtered	4261.39	5336.74	8564.41	Filtered	Filtered	21052.5	Filtered	13786.8	3783.94	Filtered	Filtered	Filtered	Filtered	9667.26	47058.2	13144.4	14116.8	Filtered	Filtered	Filtered	Filtered
Q99P72	Reticulon-4	Q99P72	RTN4_MOUSE	1.88015e-06		NaN	NaN	NaN	NaN	NaN	NaN	NaN	NaN	NaN	NaN	NaN	NaN	NaN	NaN	NaN	NaN	NaN	NaN	NaN	NaN	1474.71	NaN	NaN	NaN	NaN	NaN	NaN	1592.89	NaN	1302.21	NaN	1050.75	NaN	NaN	NaN	NaN	NaN	NaN	NaN	NaN	NaN	NaN	NaN	NaN
Q99PG4	Regulator of G-protein signaling 18	Q99PG4	RGS18_MOUSE	0.000213922		3684.26	Filtered	3361.8	21414.1	2825.51	4919.14	2282.98	3460.52	2913.26	2945.01	5565.85	3152.64	3053.69	Filtered	2396.43	Filtered	Filtered	Filtered	2651.16	Filtered	3428.56	4982.01	1059.14	2372.24	3982.82	3934.39	Filtered	4505.51	6527.25	7494.33	8663.76	4418.72	595.939	1122.54	2850.71	Filtered	3303.58	5819.66	Filtered	Filtered	1543.17	2581.59	1043.25	Filtered
Q9CPN9	RIKEN cDNA 2210010C04 gene	Q9CPN9	Q9CPN9_MOUSE	9.55014e-05		12707.4	4977.49	9669.24	Filtered	3940.75	Filtered	Filtered	12164.3	7535.28	Filtered	Filtered	11436.7	11069.4	3206.85	Filtered	3590.32	7834.71	7488.78	14281.7	9623.1	Filtered	5758.12	4212.46	Filtered	8925.22	Filtered	6780.2	25150.5	13418.9	8694.49	Filtered	Filtered	6020.12	5652.51	6152.84	12278.5	14730.5	17883.3	12193.3	7194.78	4313.63	10924.5	9748.2	Filtered
Q9CPP6	NADH dehydrogenase [ubiquinone] 1 alpha subcomplex subunit 5	Q9CPP6	NDUA5_MOUSE	9.44564e-06		59383.3	78766.1	110637	196262	60873.9	93518.6	74396.3	68477.5	110801	67526.8	108565	63863	86457.5	44169	57178.1	40478.7	49360.2	32678.4	96527.2	44593.4	74637.2	58526.6	Filtered	71306	83636.4	84488.6	62031	133598	84488.3	78365.6	99357.6	92959.9	41802.1	62267.6	44574.2	107116	99430.2	104260	70391	47139.4	60406	39913.3	86974.6	24818.6
Q9CPQ1	Cytochrome c oxidase subunit 6C	Q9CPQ1	COX6C_MOUSE	2.06204e-06		311766	335187	947904	1.18157e+06	162926	210633	175217	123446	160587	134062	231687	191641	173322	293641	136701	369829	306718	219757	164257	259742	139248	180830	425868	197325	358438	238108	358293	396057	353499	427845	407019	251060	228844	148848	595139	338792	229569	176420	198489	910223	297261	133819	349568	62214
Q9CPQ3	Mitochondrial import receptor subunit TOM22 homolog	Q9CPQ3	TOM22_MOUSE	2.49895e-05		12352.1	13995.6	13858.2	31015.8	23113.4	32960.4	13337	16556.7	20177.7	21149.1	27717.8	12734.4	19977.7	8172.5	15884	7308.59	7460.84	4238.28	18544.5	6392.68	29213.9	19544.9	9321.92	21543.1	22079.2	18733.4	12427.3	23902.5	18184.4	36659.9	20620.4	29033.7	2802.53	10738.5	13255.2	19109.7	18110.6	26322.5	21697.1	9805.38	10126.4	18825.8	7064.36	989.686
Q9CPQ8	ATP synthase subunit g, mitochondrial	Q9CPQ8	ATP5L_MOUSE	1.94222e-06		188947	244934	238892	764339	249090	365592	305788	326714	465013	319353	522649	273358	342352	125227	261759	157885	148258	107184	414102	164894	339207	269361	147616	292709	344842	333385	226277	532556	528578	552973	427730	382542	89086.8	130633	175895	408463	332352	406236	428728	124929	130240	271397	159094	37160.6
Q9CPS5;Q9CX56	26S proteasome non-ATPase regulatory subunit 8	Q9CPS5;Q9CX56	Q9CPS5_MOUSE;PSMD8_MOUSE	0.000391561		NaN	NaN	NaN	NaN	NaN	NaN	355.203	NaN	NaN	NaN	NaN	NaN	NaN	Filtered	NaN	NaN	NaN	NaN	NaN	Filtered	NaN	NaN	NaN	NaN	NaN	NaN	NaN	NaN	NaN	NaN	NaN	1122.6	NaN	Filtered	NaN	NaN	NaN	NaN	NaN	NaN	NaN	NaN	NaN	Filtered
Q9CPU2	NADH dehydrogenase [ubiquinone] 1 beta subcomplex subunit 2, mitochondrial	Q9CPU2	NDUB2_MOUSE	8.34705e-06		186352	131783	226908	406612	171666	256059	211573	185871	202732	143059	266491	177872	166851	87101.5	147582	110407	121937	95953.1	231832	118591	133354	119448	184644	171819	245364	148346	171633	300596	391045	347672	236550	252210	140862	155382	126263	202788	304521	274057	201405	127150	140899	201397	137732	56922.7
Q9CPU4	Microsomal glutathione S-transferase 3	Q9CPU4	MGST3_MOUSE	3.2147e-06		52663.4	33723.7	61067.5	99940.5	107691	84960.3	43790.1	60716.8	72509	37736.1	108977	55093.3	58194.7	33030.9	28882.8	51528.4	46519.7	47870	70741.5	35356.5	48872.1	40057	34031.8	54222.2	68698.9	47443.9	62444.2	99780.3	100841	101950	68397.5	59118.4	44623.7	34793.1	39386.6	66006.4	79253.2	79723.5	80241.7	55869.8	52523.1	78358.4	56106.2	14525.7
[truncated: 161 more rows]
[truncated: 12 more columns]
