# Supplementary material for: Advanced Fiber Type-Specific Protein Profiles Derived from Adult Murine Skeletal Muscle
Source: Proteomes. 2021 Jun 8;9(2):28. doi: 10.3390/proteomes9020028 (PMC8293376; doi:10.3390/proteomes9020028)
Supplement: Supplementary file 1 [file proteomes-09-00028-s001.zip › Supplementary tables/S5_Peptide_Report_Fiber_types_Spectronaut_Pulsar_no_norm.xlsx]

## Sheet: Tabelle1
PEP.IsProteotypic	PEP.StrippedSequence	PG.ProteinAccessions	PG.ProteinDescriptions	PG.ProteinGroups	PG.ProteinNames	PG.Qvalue	PG.UniProtIds	[1] QExHF06629.raw.PEP.Quantity	[2] QExHF06633.raw.PEP.Quantity	[3] QExHF06639.raw.PEP.Quantity	[4] QExHF06641.raw.PEP.Quantity	[5] QExHF06670.raw.PEP.Quantity	[6] QExHF06682.raw.PEP.Quantity	[7] QExHF06693.raw.PEP.Quantity	[8] QExHF06697.raw.PEP.Quantity	[9] QExHF06701.raw.PEP.Quantity	[10] QExHF06703.raw.PEP.Quantity	[11] QExHF06709_2.raw.PEP.Quantity	[12] QExHF06715.raw.PEP.Quantity	[13] QExHF06721.raw.PEP.Quantity	[14] QExHF06731.raw.PEP.Quantity	[15] QExHF06733.raw.PEP.Quantity	[16] QExHF06741.raw.PEP.Quantity	[17] QExHF06743.raw.PEP.Quantity	[18] QExHF06763.raw.PEP.Quantity	[19] QExHF06777.raw.PEP.Quantity	[20] QExHF06783.raw.PEP.Quantity	[21] QExHF06791.raw.PEP.Quantity	[22] QExHF06793.raw.PEP.Quantity	[23] QExHF06795.raw.PEP.Quantity	[24] QExHF06801.raw.PEP.Quantity	[25] QExHF06811.raw.PEP.Quantity	[26] QExHF06813.raw.PEP.Quantity	[27] QExHF06821.raw.PEP.Quantity	[28] QExHF06825.raw.PEP.Quantity	[29] QExHF06831.raw.PEP.Quantity	[30] QExHF06835.raw.PEP.Quantity	[31] QExHF06843.raw.PEP.Quantity	[32] QExHF06847.raw.PEP.Quantity	[33] QExHF06855.raw.PEP.Quantity	[34] QExHF06861.raw.PEP.Quantity	[35] QExHF06875.raw.PEP.Quantity	[36] QExHF06881.raw.PEP.Quantity	[37] QExHF06883.raw.PEP.Quantity	[38] QExHF06887.raw.PEP.Quantity	[39] QExHF06889.raw.PEP.Quantity	[40] QExHF06895.raw.PEP.Quantity	[41] QExHF06905.raw.PEP.Quantity	[42] QExHF06915.raw.PEP.Quantity
False	YASNLESGVPAR	A0A075B5N9;A0A0G2JE31;P01674	Immunoglobulin kappa variable 3-7;Immunoglobulin kappa variable 3-7 (Fragment);Ig kappa chain V-III region PC 2154	A0A075B5N9;A0A0G2JE31;P01674	A0A075B5N9_MOUSE;A0A0G2JE31_MOUSE;KV3AM_MOUSE	1.77382e-06		460798	Filtered	Filtered	Filtered	Filtered	1.11817e+06	Filtered	8508.99	473926	Filtered	Filtered	751957	Filtered	Filtered	403879	Filtered	Filtered	Filtered	618582	Filtered	Filtered	Filtered	Filtered	539663	Filtered	Filtered	Filtered	Filtered	Filtered	1.64618e+06	Filtered	Filtered	Filtered	Filtered	Filtered	Filtered	589970	Filtered	Filtered	Filtered	Filtered	407294
False	DLPSPIER	A0A075B5P3;A0A0A6YVP0;P01867	Immunoglobulin heavy constant gamma 2B (Fragment);Immunoglobulin heavy constant gamma 2B (Fragment);Ig gamma-2B chain C region	A0A075B5P3;A0A0A6YVP0;P01867	A0A075B5P3_MOUSE;A0A0A6YVP0_MOUSE;IGG2B_MOUSE	1.77382e-06		18291.3	733580	Filtered	Filtered	2.86101e+06	Filtered	1.17594e+06	1.20515e+06	Filtered	807988	2390508	Filtered	738482	Filtered	Filtered	Filtered	Filtered	Filtered	Filtered	Filtered	918449	Filtered	Filtered	Filtered	1.70272e+06	Filtered	Filtered	1.0934e+06	Filtered	3175.52	Filtered	2.22459e+06	Filtered	Filtered	880946	Filtered	Filtered	1.03565e+06	Filtered	Filtered	Filtered	Filtered
False	APQVYILPPPAEQLSR	A0A075B5P3;A0A0A6YVP0;P01867	Immunoglobulin heavy constant gamma 2B (Fragment);Immunoglobulin heavy constant gamma 2B (Fragment);Ig gamma-2B chain C region	A0A075B5P3;A0A0A6YVP0;P01867	A0A075B5P3_MOUSE;A0A0A6YVP0_MOUSE;IGG2B_MOUSE	1.77382e-06		13409.3	451609	Filtered	Filtered	1.70071e+06	Filtered	756372	769820	Filtered	519755	1.79373e+06	Filtered	546205	Filtered	Filtered	Filtered	Filtered	Filtered	Filtered	Filtered	774916	Filtered	Filtered	7120.72	1091086	Filtered	Filtered	703398	Filtered	Filtered	Filtered	1392313	Filtered	Filtered	540981	Filtered	Filtered	732246	Filtered	Filtered	Filtered	Filtered
False	TTPPSVYPLAPGCGDTTGSSVTLGCLVK	A0A075B5P3;A0A0A6YVP0;P01867	Immunoglobulin heavy constant gamma 2B (Fragment);Immunoglobulin heavy constant gamma 2B (Fragment);Ig gamma-2B chain C region	A0A075B5P3;A0A0A6YVP0;P01867	A0A075B5P3_MOUSE;A0A0A6YVP0_MOUSE;IGG2B_MOUSE	1.77382e-06		Filtered	170637	Filtered	Filtered	612531	Filtered	250891	332990	Filtered	175859	662578	Filtered	230105	Filtered	Filtered	Filtered	Filtered	Filtered	Filtered	Filtered	313594	Filtered	Filtered	Filtered	426345	Filtered	Filtered	264200	Filtered	Filtered	Filtered	430143	Filtered	Filtered	136909	Filtered	Filtered	281098	Filtered	Filtered	Filtered	Filtered
False	DVLMISLTPK	A0A075B5P3;A0A0A6YVP0;P01867	Immunoglobulin heavy constant gamma 2B (Fragment);Immunoglobulin heavy constant gamma 2B (Fragment);Ig gamma-2B chain C region	A0A075B5P3;A0A0A6YVP0;P01867	A0A075B5P3_MOUSE;A0A0A6YVP0_MOUSE;IGG2B_MOUSE	1.77382e-06		Filtered	51231.8	Filtered	Filtered	160586	Filtered	60488.9	68549	Filtered	26749.2	157861	Filtered	24826.1	Filtered	Filtered	Filtered	Filtered	Filtered	Filtered	Filtered	84070.7	Filtered	Filtered	Filtered	91086.1	Filtered	Filtered	53690.1	Filtered	Filtered	Filtered	60240.9	Filtered	Filtered	283598	Filtered	Filtered	78290.1	Filtered	Filtered	Filtered	Filtered
False	DTAPVLDSDGSYFIYSK	A0A075B5P3;A0A0A6YVP0;P01867	Immunoglobulin heavy constant gamma 2B (Fragment);Immunoglobulin heavy constant gamma 2B (Fragment);Ig gamma-2B chain C region	A0A075B5P3;A0A0A6YVP0;P01867	A0A075B5P3_MOUSE;A0A0A6YVP0_MOUSE;IGG2B_MOUSE	1.77382e-06		Filtered	23192.8	Filtered	Filtered	188322	Filtered	42426.7	78020.1	Filtered	31936.2	130212	Filtered	35427.8	Filtered	Filtered	Filtered	Filtered	Filtered	Filtered	Filtered	37449.7	Filtered	Filtered	Filtered	81654.8	Filtered	Filtered	66877.1	Filtered	Filtered	Filtered	89523.9	Filtered	Filtered	28763	Filtered	Filtered	79993.2	Filtered	Filtered	Filtered	Filtered
False	KLEPSGPISTINPCPPCK	A0A075B5P3;A0A0A6YVP0;P01867	Immunoglobulin heavy constant gamma 2B (Fragment);Immunoglobulin heavy constant gamma 2B (Fragment);Ig gamma-2B chain C region	A0A075B5P3;A0A0A6YVP0;P01867	A0A075B5P3_MOUSE;A0A0A6YVP0_MOUSE;IGG2B_MOUSE	1.77382e-06		Filtered	114780	Filtered	Filtered	408351	Filtered	201137	132377	Filtered	160037	426550	Filtered	196485	Filtered	Filtered	Filtered	Filtered	Filtered	Filtered	Filtered	132909	Filtered	Filtered	Filtered	200615	Filtered	Filtered	148773	Filtered	Filtered	Filtered	434035	Filtered	Filtered	148856	Filtered	Filtered	133342	Filtered	Filtered	Filtered	Filtered
False	LEPSGPISTINPCPPCK	A0A075B5P3;A0A0A6YVP0;P01867	Immunoglobulin heavy constant gamma 2B (Fragment);Immunoglobulin heavy constant gamma 2B (Fragment);Ig gamma-2B chain C region	A0A075B5P3;A0A0A6YVP0;P01867	A0A075B5P3_MOUSE;A0A0A6YVP0_MOUSE;IGG2B_MOUSE	1.77382e-06		Filtered	192047	Filtered	Filtered	334123	Filtered	218660	248708	Filtered	232192	298218	Filtered	205959	Filtered	Filtered	Filtered	Filtered	Filtered	Filtered	Filtered	281686	Filtered	Filtered	Filtered	536088	Filtered	Filtered	301313	Filtered	Filtered	Filtered	317697	Filtered	Filtered	262648	Filtered	Filtered	276971	Filtered	Filtered	Filtered	Filtered
False	APQVYTIPPPK	A0A075B5P4;A0A0A6YWR2;P01868;P01869	Ig gamma-1 chain C region secreted form (Fragment);Ig gamma-1 chain C region secreted form (Fragment);Ig gamma-1 chain C region secreted form;Ig gamma-1 chain C region, membrane-bound form	A0A075B5P4;A0A0A6YWR2;P01868;P01869	A0A075B5P4_MOUSE;A0A0A6YWR2_MOUSE;IGHG1_MOUSE;IGH1M_MOUSE	1.78754e-06		326587	Filtered	Filtered	Filtered	Filtered	657113	Filtered	Filtered	337984	Filtered	Filtered	494372	Filtered	Filtered	273520	Filtered	Filtered	Filtered	427722	Filtered	Filtered	Filtered	Filtered	458118	Filtered	Filtered	Filtered	Filtered	Filtered	945374	Filtered	Filtered	Filtered	Filtered	Filtered	Filtered	392270	Filtered	Filtered	Filtered	Filtered	153189
False	DVLTITLTPK	A0A075B5P4;A0A0A6YWR2;P01868;P01869	Ig gamma-1 chain C region secreted form (Fragment);Ig gamma-1 chain C region secreted form (Fragment);Ig gamma-1 chain C region secreted form;Ig gamma-1 chain C region, membrane-bound form	A0A075B5P4;A0A0A6YWR2;P01868;P01869	A0A075B5P4_MOUSE;A0A0A6YWR2_MOUSE;IGHG1_MOUSE;IGH1M_MOUSE	1.78754e-06		305466	Filtered	Filtered	Filtered	Filtered	814086	Filtered	Filtered	405074	Filtered	Filtered	776256	Filtered	Filtered	329949	Filtered	Filtered	Filtered	476418	Filtered	Filtered	Filtered	Filtered	401501	Filtered	Filtered	Filtered	Filtered	Filtered	964010	Filtered	Filtered	Filtered	Filtered	Filtered	Filtered	340864	Filtered	Filtered	Filtered	Filtered	167176
False	VNSAAFPAPIEK	A0A075B5P4;A0A0A6YWR2;P01868;P01869	Ig gamma-1 chain C region secreted form (Fragment);Ig gamma-1 chain C region secreted form (Fragment);Ig gamma-1 chain C region secreted form;Ig gamma-1 chain C region, membrane-bound form	A0A075B5P4;A0A0A6YWR2;P01868;P01869	A0A075B5P4_MOUSE;A0A0A6YWR2_MOUSE;IGHG1_MOUSE;IGH1M_MOUSE	1.78754e-06		482953	Filtered	Filtered	Filtered	Filtered	909134	Filtered	Filtered	437239	Filtered	Filtered	634330	Filtered	Filtered	342647	Filtered	Filtered	Filtered	600858	Filtered	Filtered	Filtered	Filtered	467958	Filtered	Filtered	Filtered	Filtered	Filtered	1.09405e+06	Filtered	Filtered	Filtered	Filtered	Filtered	Filtered	756584	Filtered	Filtered	Filtered	Filtered	218674
False	TTPPSVYPLAPGSAAQTNSMVTLGCLVK	A0A075B5P4;A0A0A6YWR2;P01868;P01869	Ig gamma-1 chain C region secreted form (Fragment);Ig gamma-1 chain C region secreted form (Fragment);Ig gamma-1 chain C region secreted form;Ig gamma-1 chain C region, membrane-bound form	A0A075B5P4;A0A0A6YWR2;P01868;P01869	A0A075B5P4_MOUSE;A0A0A6YWR2_MOUSE;IGHG1_MOUSE;IGH1M_MOUSE	1.78754e-06		2482.6	Filtered	Filtered	Filtered	Filtered	64033.3	Filtered	Filtered	10368.3	Filtered	Filtered	23881.7	Filtered	Filtered	8790.54	Filtered	Filtered	Filtered	7397.56	Filtered	Filtered	Filtered	Filtered	Filtered	Filtered	Filtered	Filtered	260995	Filtered	36962.8	Filtered	Filtered	Filtered	Filtered	Filtered	Filtered	6130.75	Filtered	Filtered	Filtered	Filtered	Filtered
False	DCGCKPCICTVPEVSSVFIFPPKPK	A0A075B5P4;A0A0A6YWR2;P01868;P01869	Ig gamma-1 chain C region secreted form (Fragment);Ig gamma-1 chain C region secreted form (Fragment);Ig gamma-1 chain C region secreted form;Ig gamma-1 chain C region, membrane-bound form	A0A075B5P4;A0A0A6YWR2;P01868;P01869	A0A075B5P4_MOUSE;A0A0A6YWR2_MOUSE;IGHG1_MOUSE;IGH1M_MOUSE	1.78754e-06		Filtered	Filtered	Filtered	Filtered	Filtered	Filtered	Filtered	Filtered	138289	Filtered	Filtered	86025.1	Filtered	Filtered	Filtered	Filtered	Filtered	Filtered	Filtered	Filtered	Filtered	Filtered	Filtered	Filtered	Filtered	Filtered	Filtered	Filtered	Filtered	410338	Filtered	Filtered	Filtered	Filtered	Filtered	Filtered	Filtered	Filtered	Filtered	Filtered	Filtered	22464
False	VTCVVVDISK	A0A075B5P4;A0A0A6YWR2;P01868;P01869	Ig gamma-1 chain C region secreted form (Fragment);Ig gamma-1 chain C region secreted form (Fragment);Ig gamma-1 chain C region secreted form;Ig gamma-1 chain C region, membrane-bound form	A0A075B5P4;A0A0A6YWR2;P01868;P01869	A0A075B5P4_MOUSE;A0A0A6YWR2_MOUSE;IGHG1_MOUSE;IGH1M_MOUSE	1.78754e-06		Filtered	Filtered	Filtered	Filtered	Filtered	Filtered	Filtered	Filtered	28272.3	Filtered	Filtered	64412.7	Filtered	Filtered	Filtered	Filtered	Filtered	Filtered	52075.8	Filtered	Filtered	Filtered	Filtered	Filtered	Filtered	Filtered	Filtered	Filtered	Filtered	92555.5	Filtered	Filtered	Filtered	Filtered	Filtered	Filtered	Filtered	Filtered	Filtered	Filtered	Filtered	Filtered
False	SILEGSDEYLVCK	A0A075B5P6;A0A075B6A0;P01872	Immunoglobulin heavy constant mu (Fragment);Immunoglobulin heavy constant mu (Fragment);Immunoglobulin heavy constant mu	A0A075B5P6;A0A075B6A0;P01872	A0A075B5P6_MOUSE;A0A075B6A0_MOUSE;IGHM_MOUSE	5.34704e-06		7048.61	Filtered	134157	36883.6	Filtered	Filtered	Filtered	Filtered	Filtered	Filtered	Filtered	Filtered	10081.2	97209.2	Filtered	70154.1	90576.8	61066	3635.7	70145.5	Filtered	38147.7	84500.4	Filtered	Filtered	27789.8	74145.2	5046.16	45469.7	Filtered	29283.6	Filtered	124097	61725	Filtered	32322.2	Filtered	Filtered	33978.3	111970	111444	Filtered
False	ESATVTCLVK	A0A075B5P6;A0A075B6A0;P01872	Immunoglobulin heavy constant mu (Fragment);Immunoglobulin heavy constant mu (Fragment);Immunoglobulin heavy constant mu	A0A075B5P6;A0A075B6A0;P01872	A0A075B5P6_MOUSE;A0A075B6A0_MOUSE;IGHM_MOUSE	5.34704e-06		Filtered	Filtered	261984	87405.8	Filtered	Filtered	Filtered	Filtered	Filtered	Filtered	Filtered	Filtered	22179.2	148712	Filtered	91473.2	119122	99107.3	Filtered	128719	Filtered	51906.7	196977	Filtered	Filtered	36419.3	93244	Filtered	89449.9	Filtered	42217.6	Filtered	262807	97932.5	Filtered	54366.2	Filtered	Filtered	58642.3	170292	261507	Filtered
False	GFSPADISVQWLQR	A0A075B5P6;A0A075B6A0;P01872	Immunoglobulin heavy constant mu (Fragment);Immunoglobulin heavy constant mu (Fragment);Immunoglobulin heavy constant mu	A0A075B5P6;A0A075B6A0;P01872	A0A075B5P6_MOUSE;A0A075B6A0_MOUSE;IGHM_MOUSE	5.34704e-06		Filtered	Filtered	58735.4	21260.4	Filtered	Filtered	Filtered	Filtered	Filtered	Filtered	Filtered	Filtered	3294.7	31604.1	Filtered	21508.5	33147.3	17110.1	Filtered	21523.1	Filtered	9881.76	32333.4	Filtered	Filtered	2064.69	26048.7	4819.39	13847.8	Filtered	6549.72	Filtered	22908	11899.5	Filtered	10419.1	Filtered	Filtered	12250.4	40424	36644.8	Filtered
False	YLATSQVLLSPK	A0A075B5P6;A0A075B6A0;P01872	Immunoglobulin heavy constant mu (Fragment);Immunoglobulin heavy constant mu (Fragment);Immunoglobulin heavy constant mu	A0A075B5P6;A0A075B6A0;P01872	A0A075B5P6_MOUSE;A0A075B6A0_MOUSE;IGHM_MOUSE	5.34704e-06		Filtered	Filtered	278028	63072.9	Filtered	Filtered	Filtered	Filtered	Filtered	Filtered	Filtered	Filtered	Filtered	136885	Filtered	106604	133603	85359.7	Filtered	107523	Filtered	50375.5	129197	Filtered	Filtered	40322	103397	Filtered	64768.8	Filtered	46798.3	Filtered	189818	93469	Filtered	40595.9	Filtered	Filtered	55021.3	174601	181474	Filtered
False	EFVCTVTHR	A0A075B5P6;A0A075B6A0;P01872	Immunoglobulin heavy constant mu (Fragment);Immunoglobulin heavy constant mu (Fragment);Immunoglobulin heavy constant mu	A0A075B5P6;A0A075B6A0;P01872	A0A075B5P6_MOUSE;A0A075B6A0_MOUSE;IGHM_MOUSE	5.34704e-06		Filtered	Filtered	47370.4	22553.5	Filtered	Filtered	Filtered	1934.35	Filtered	Filtered	Filtered	Filtered	Filtered	19799.8	Filtered	13812.8	17560.8	15795.7	1522.29	22757.1	Filtered	12217.8	34779.3	Filtered	Filtered	16324.3	18939.9	2905.1	13028.2	Filtered	16627.4	Filtered	37540.9	14592.8	Filtered	16619.2	Filtered	Filtered	12458.1	42594.6	35083.5	Filtered
False	LVESGFTTDPVTIENK	A0A075B5P6;A0A075B6A0;P01872	Immunoglobulin heavy constant mu (Fragment);Immunoglobulin heavy constant mu (Fragment);Immunoglobulin heavy constant mu	A0A075B5P6;A0A075B6A0;P01872	A0A075B5P6_MOUSE;A0A075B6A0_MOUSE;IGHM_MOUSE	5.34704e-06		7050.23	Filtered	144441	30928.4	Filtered	Filtered	Filtered	4239.51	Filtered	Filtered	Filtered	Filtered	10900.4	40475.6	Filtered	35676	42951.6	31437.6	4052.71	61334	Filtered	24889.4	78344.3	Filtered	Filtered	22258.5	53643	9796.12	34824.1	Filtered	24034.3	Filtered	48300.1	45904.1	Filtered	21312.5	Filtered	Filtered	27558.4	72655.6	54342.1	Filtered
False	DLHVPIPAVAEMNPNVNVFVPPR	A0A075B5P6;A0A075B6A0;P01872	Immunoglobulin heavy constant mu (Fragment);Immunoglobulin heavy constant mu (Fragment);Immunoglobulin heavy constant mu	A0A075B5P6;A0A075B6A0;P01872	A0A075B5P6_MOUSE;A0A075B6A0_MOUSE;IGHM_MOUSE	5.34704e-06		Filtered	Filtered	42392	21989.2	Filtered	Filtered	Filtered	Filtered	Filtered	Filtered	Filtered	Filtered	Filtered	8862.93	Filtered	17474.5	16855.2	7621.76	Filtered	22971.8	Filtered	5010.07	13194.8	Filtered	Filtered	3439.39	24678.3	Filtered	11638.3	Filtered	22672.3	Filtered	11990.9	19985.1	Filtered	5271.84	Filtered	Filtered	4340.8	27539.9	23652.2	721.912
False	HPPAVYLLPPAR	A0A075B5P6;A0A075B6A0;P01872	Immunoglobulin heavy constant mu (Fragment);Immunoglobulin heavy constant mu (Fragment);Immunoglobulin heavy constant mu	A0A075B5P6;A0A075B6A0;P01872	A0A075B5P6_MOUSE;A0A075B6A0_MOUSE;IGHM_MOUSE	5.34704e-06		Filtered	Filtered	118031	Filtered	Filtered	Filtered	Filtered	Filtered	Filtered	Filtered	Filtered	Filtered	5483.83	66540.7	Filtered	41495.8	78865.7	45025.7	Filtered	36263.9	Filtered	15753.3	45634.9	Filtered	Filtered	Filtered	39351.7	Filtered	21742.3	Filtered	Filtered	Filtered	47055.9	24698.5	Filtered	Filtered	Filtered	Filtered	22122.8	62498.9	72596.5	Filtered
False	GVASVCVEDWNNR	A0A075B5P6;A0A075B6A0;P01872	Immunoglobulin heavy constant mu (Fragment);Immunoglobulin heavy constant mu (Fragment);Immunoglobulin heavy constant mu	A0A075B5P6;A0A075B6A0;P01872	A0A075B5P6_MOUSE;A0A075B6A0_MOUSE;IGHM_MOUSE	5.34704e-06		Filtered	Filtered	Filtered	Filtered	Filtered	Filtered	Filtered	Filtered	Filtered	Filtered	Filtered	Filtered	Filtered	31319.3	Filtered	Filtered	119151	25195.3	Filtered	Filtered	Filtered	Filtered	75517	Filtered	Filtered	Filtered	98264	Filtered	Filtered	Filtered	Filtered	Filtered	39120.1	Filtered	Filtered	Filtered	Filtered	Filtered	Filtered	32758.3	37765.3	Filtered
False	NLVAMGCLAR	A0A075B5P6;A0A075B6A0;P01872	Immunoglobulin heavy constant mu (Fragment);Immunoglobulin heavy constant mu (Fragment);Immunoglobulin heavy constant mu	A0A075B5P6;A0A075B6A0;P01872	A0A075B5P6_MOUSE;A0A075B6A0_MOUSE;IGHM_MOUSE	5.34704e-06		Filtered	Filtered	Filtered	Filtered	Filtered	Filtered	Filtered	Filtered	Filtered	Filtered	Filtered	Filtered	Filtered	Filtered	Filtered	Filtered	Filtered	Filtered	Filtered	Filtered	Filtered	Filtered	Filtered	Filtered	Filtered	Filtered	Filtered	Filtered	Filtered	Filtered	Filtered	Filtered	Filtered	36065.5	Filtered	Filtered	Filtered	Filtered	Filtered	Filtered	Filtered	Filtered
False	SSSTAYMQLSSLTSEDSAVYYCAR	A0A075B5T4;A0A075B5W2;A0A075B5W3;A0A075B5X3;A0A075B5X7;A0A0A6YXC3;A0A0G2JFS5;P01749	Immunoglobulin heavy variable 1-4 (Fragment);Immunoglobulin heavy variable 1-52;Immunoglobulin heavy variable 1-53 (Fragment);Immunoglobulin heavy variable 1-64 (Fragment);Immunoglobulin heavy variable 1-69;Immunoglobulin heavy variable 1-52 (Fragment);Immunoglobulin heavy variable 1-69 (Fragment);Ig heavy chain V region 3	A0A075B5T4;A0A075B5W2;A0A075B5W3;A0A075B5X3;A0A075B5X7;A0A0A6YXC3;A0A0G2JFS5;P01749	A0A075B5T4_MOUSE;A0A075B5W2_MOUSE;A0A075B5W3_MOUSE;A0A075B5X3_MOUSE;A0A075B5X7_MOUSE;A0A0A6YXC3_MOUSE;A0A0G2JFS5_MOUSE;HVM05_MOUSE	2.12007e-05		316814	162038	108874	Filtered	373552	935177	281041	424968	465929	276574	518208	839057	378949	29432.4	275505	41832.7	37278.4	19722.1	360712	28189.3	242281	Filtered	11510.9	89045.9	752272	Filtered	40868.4	341788	Filtered	920612	Filtered	810007	37689.9	26520.7	Filtered	Filtered	223148	355056	Filtered	58518	86127.3	207968
False	LLESLDQLELR	A0A087WNX9;Q91YN9	BAG family molecular chaperone regulator 2	A0A087WNX9;Q91YN9	A0A087WNX9_MOUSE;BAG2_MOUSE	0.00301743		3927.62	6232.83	Filtered	Filtered	9502.96	27936.5	15801	12991	14920.5	16608.5	29192	8162.07	11214.1	Filtered	10656.8	Filtered	Filtered	Filtered	8226.67	Filtered	13317.9	Filtered	Filtered	7361.14	Filtered	Filtered	Filtered	17762	Filtered	28058.4	Filtered	19553.6	Filtered	Filtered	15862.2	Filtered	6626.43	19558.9	Filtered	Filtered	Filtered	7727.4
False	QCLSFCPAGVPIRDPNIR	A0A087WNZ5;A0A087WRP7;P0CW02	Lymphocyte antigen 6C1;Lymphocyte antigen 6C1 (Fragment);Lymphocyte antigen 6C1	A0A087WNZ5;A0A087WRP7;P0CW02	A0A087WNZ5_MOUSE;A0A087WRP7_MOUSE;LY6C1_MOUSE	6.34541e-05		Filtered	Filtered	Filtered	Filtered	Filtered	Filtered	22163.1	16944.4	Filtered	25277.1	33479.7	Filtered	23984.5	Filtered	Filtered	Filtered	Filtered	Filtered	Filtered	Filtered	26046.3	11002.5	Filtered	Filtered	30763.6	Filtered	Filtered	40672.9	Filtered	49991.6	Filtered	30329.2	2528.19	Filtered	Filtered	Filtered	Filtered	36747.5	Filtered	Filtered	Filtered	Filtered
False	ASDGFCIAQNIELIEDSQR	A0A087WNZ5;A0A087WRP7;P0CW02	Lymphocyte antigen 6C1;Lymphocyte antigen 6C1 (Fragment);Lymphocyte antigen 6C1	A0A087WNZ5;A0A087WRP7;P0CW02	A0A087WNZ5_MOUSE;A0A087WRP7_MOUSE;LY6C1_MOUSE	6.34541e-05		1040.15	Filtered	Filtered	Filtered	Filtered	Filtered	5835.73	4271.7	7015.53	1264.76	4737.04	3280.41	Filtered	954.388	Filtered	Filtered	Filtered	Filtered	2445.14	Filtered	5202.72	Filtered	Filtered	2432.19	4966.21	Filtered	Filtered	2717.5	Filtered	6418.04	Filtered	Filtered	Filtered	Filtered	Filtered	5282.76	5993.15	13476	5564.2	Filtered	Filtered	9579.64
False	SKPSPQLSAETPVAALPEFPR	A0A087WQ94;A0A087WQM0;A0A087WQS0;A0A087WRU0;A0A1D5RM59;E9Q0S6	Tensin 1 (Fragment);Tensin 1;Tensin 1;Tensin 1 (Fragment);Tensin 1;Tensin 1	A0A087WQ94;A0A087WQM0;A0A087WQS0;A0A087WRU0;A0A1D5RM59;E9Q0S6	A0A087WQ94_MOUSE;A0A087WQM0_MOUSE;A0A087WQS0_MOUSE;A0A087WRU0_MOUSE;A0A1D5RM59_MOUSE;E9Q0S6_MOUSE	0.00376217		Filtered	Filtered	Filtered	Filtered	Filtered	Filtered	Filtered	Filtered	Filtered	Filtered	Filtered	Filtered	14240.9	Filtered	10055	Filtered	Filtered	Filtered	Filtered	Filtered	25957	Filtered	Filtered	Filtered	Filtered	Filtered	Filtered	20201.6	Filtered	Filtered	Filtered	18647.4	Filtered	Filtered	Filtered	Filtered	9770.93	Filtered	Filtered	Filtered	Filtered	Filtered
False	SQSFPDVEPQLPQAPTR	A0A087WQ94;A0A087WQM0;A0A087WQS0;A0A087WRU0;A0A1D5RM59;E9Q0S6	Tensin 1 (Fragment);Tensin 1;Tensin 1;Tensin 1 (Fragment);Tensin 1;Tensin 1	A0A087WQ94;A0A087WQM0;A0A087WQS0;A0A087WRU0;A0A1D5RM59;E9Q0S6	A0A087WQ94_MOUSE;A0A087WQM0_MOUSE;A0A087WQS0_MOUSE;A0A087WRU0_MOUSE;A0A1D5RM59_MOUSE;E9Q0S6_MOUSE	0.00376217		Filtered	Filtered	Filtered	Filtered	Filtered	Filtered	Filtered	Filtered	Filtered	5487.73	Filtered	Filtered	Filtered	Filtered	Filtered	Filtered	Filtered	Filtered	3176.12	Filtered	6673.69	Filtered	Filtered	3541.29	7298.14	Filtered	Filtered	Filtered	Filtered	Filtered	Filtered	Filtered	Filtered	Filtered	2758.8	Filtered	5179.68	Filtered	Filtered	Filtered	Filtered	Filtered
False	ERQPAEPPGPLR	A0A087WQ94;A0A087WQM0;A0A087WQS0;A0A087WRU0;A0A1D5RM59;E9Q0S6	Tensin 1 (Fragment);Tensin 1;Tensin 1;Tensin 1 (Fragment);Tensin 1;Tensin 1	A0A087WQ94;A0A087WQM0;A0A087WQS0;A0A087WRU0;A0A1D5RM59;E9Q0S6	A0A087WQ94_MOUSE;A0A087WQM0_MOUSE;A0A087WQS0_MOUSE;A0A087WRU0_MOUSE;A0A1D5RM59_MOUSE;E9Q0S6_MOUSE	0.00376217		Filtered	Filtered	Filtered	Filtered	3395.82	Filtered	5815.2	Filtered	3145.32	4803.56	Filtered	Filtered	5761.34	Filtered	Filtered	Filtered	Filtered	Filtered	2699.26	Filtered	6148.14	Filtered	Filtered	Filtered	4187.39	Filtered	Filtered	6721.19	Filtered	Filtered	Filtered	Filtered	Filtered	Filtered	Filtered	Filtered	5996.91	Filtered	Filtered	Filtered	Filtered	1573.34
False	LFGFVAR	A0A087WQ94;A0A087WQM0;A0A087WQS0;A0A087WRU0;A0A1D5RM59;E9Q0S6	Tensin 1 (Fragment);Tensin 1;Tensin 1;Tensin 1 (Fragment);Tensin 1;Tensin 1	A0A087WQ94;A0A087WQM0;A0A087WQS0;A0A087WRU0;A0A1D5RM59;E9Q0S6	A0A087WQ94_MOUSE;A0A087WQM0_MOUSE;A0A087WQS0_MOUSE;A0A087WRU0_MOUSE;A0A1D5RM59_MOUSE;E9Q0S6_MOUSE	0.00376217		Filtered	Filtered	Filtered	Filtered	Filtered	Filtered	24238.9	Filtered	Filtered	Filtered	Filtered	Filtered	Filtered	Filtered	Filtered	Filtered	Filtered	Filtered	Filtered	Filtered	Filtered	Filtered	Filtered	Filtered	10545.6	Filtered	Filtered	Filtered	Filtered	Filtered	2644.09	Filtered	Filtered	Filtered	Filtered	Filtered	7143.07	Filtered	Filtered	Filtered	Filtered	Filtered
False	EQAIALLK	A0A087WQ94;A0A087WQM0;A0A087WQS0;A0A087WRU0;A0A1D5RM59;E9Q0S6	Tensin 1 (Fragment);Tensin 1;Tensin 1;Tensin 1 (Fragment);Tensin 1;Tensin 1	A0A087WQ94;A0A087WQM0;A0A087WQS0;A0A087WRU0;A0A1D5RM59;E9Q0S6	A0A087WQ94_MOUSE;A0A087WQM0_MOUSE;A0A087WQS0_MOUSE;A0A087WRU0_MOUSE;A0A1D5RM59_MOUSE;E9Q0S6_MOUSE	0.00376217		Filtered	Filtered	Filtered	Filtered	Filtered	Filtered	Filtered	Filtered	107357	Filtered	Filtered	791.344	Filtered	Filtered	Filtered	Filtered	Filtered	Filtered	Filtered	Filtered	Filtered	Filtered	3922.11	Filtered	Filtered	Filtered	Filtered	Filtered	Filtered	Filtered	Filtered	Filtered	Filtered	Filtered	Filtered	Filtered	Filtered	Filtered	Filtered	Filtered	Filtered	Filtered
False	IIAVSFPSTANEENFR	A0A087WQ94;A0A087WQM0;A0A087WQS0;A0A087WRU0;A0A1D5RM59;E9Q0S6	Tensin 1 (Fragment);Tensin 1;Tensin 1;Tensin 1 (Fragment);Tensin 1;Tensin 1	A0A087WQ94;A0A087WQM0;A0A087WQS0;A0A087WRU0;A0A1D5RM59;E9Q0S6	A0A087WQ94_MOUSE;A0A087WQM0_MOUSE;A0A087WQS0_MOUSE;A0A087WRU0_MOUSE;A0A1D5RM59_MOUSE;E9Q0S6_MOUSE	0.00376217		Filtered	Filtered	Filtered	Filtered	Filtered	9926.89	Filtered	4833.83	Filtered	Filtered	Filtered	Filtered	Filtered	Filtered	6209.94	Filtered	Filtered	Filtered	Filtered	Filtered	Filtered	Filtered	Filtered	Filtered	Filtered	Filtered	Filtered	Filtered	Filtered	Filtered	Filtered	Filtered	Filtered	Filtered	Filtered	Filtered	Filtered	Filtered	Filtered	Filtered	Filtered	Filtered
False	TPEEEPLNLEGLVAHR	A0A087WQ94;A0A087WQM0;A0A087WQS0;A0A087WRU0;A0A1D5RM59;E9Q0S6	Tensin 1 (Fragment);Tensin 1;Tensin 1;Tensin 1 (Fragment);Tensin 1;Tensin 1	A0A087WQ94;A0A087WQM0;A0A087WQS0;A0A087WRU0;A0A1D5RM59;E9Q0S6	A0A087WQ94_MOUSE;A0A087WQM0_MOUSE;A0A087WQS0_MOUSE;A0A087WRU0_MOUSE;A0A1D5RM59_MOUSE;E9Q0S6_MOUSE	0.00376217		Filtered	Filtered	Filtered	Filtered	Filtered	Filtered	Filtered	Filtered	4218.17	Filtered	Filtered	Filtered	Filtered	Filtered	Filtered	Filtered	Filtered	Filtered	Filtered	Filtered	Filtered	Filtered	Filtered	Filtered	Filtered	Filtered	Filtered	Filtered	Filtered	Filtered	Filtered	Filtered	Filtered	Filtered	Filtered	Filtered	4059.74	Filtered	Filtered	Filtered	Filtered	Filtered
False	VSAQGITLTDNQR	A0A087WQ94;A0A087WQM0;A0A087WQS0;A0A087WRU0;A0A1D5RM59;E9Q0S6	Tensin 1 (Fragment);Tensin 1;Tensin 1;Tensin 1 (Fragment);Tensin 1;Tensin 1	A0A087WQ94;A0A087WQM0;A0A087WQS0;A0A087WRU0;A0A1D5RM59;E9Q0S6	A0A087WQ94_MOUSE;A0A087WQM0_MOUSE;A0A087WQS0_MOUSE;A0A087WRU0_MOUSE;A0A1D5RM59_MOUSE;E9Q0S6_MOUSE	0.00376217		Filtered	Filtered	Filtered	Filtered	Filtered	Filtered	25745	Filtered	Filtered	Filtered	Filtered	Filtered	Filtered	Filtered	Filtered	Filtered	Filtered	Filtered	Filtered	Filtered	Filtered	Filtered	Filtered	Filtered	Filtered	Filtered	Filtered	Filtered	Filtered	Filtered	Filtered	Filtered	Filtered	Filtered	Filtered	Filtered	Filtered	Filtered	Filtered	Filtered	Filtered	Filtered
False	ATSETLAADPTPAATIVHFK	A0A087WQ94;A0A087WQM0;A0A087WQS0;A0A087WRU0;A0A1D5RM59;E9Q0S6	Tensin 1 (Fragment);Tensin 1;Tensin 1;Tensin 1 (Fragment);Tensin 1;Tensin 1	A0A087WQ94;A0A087WQM0;A0A087WQS0;A0A087WRU0;A0A1D5RM59;E9Q0S6	A0A087WQ94_MOUSE;A0A087WQM0_MOUSE;A0A087WQS0_MOUSE;A0A087WRU0_MOUSE;A0A1D5RM59_MOUSE;E9Q0S6_MOUSE	0.00376217		Filtered	Filtered	Filtered	Filtered	Filtered	Filtered	Filtered	Filtered	Filtered	Filtered	Filtered	Filtered	Filtered	Filtered	Filtered	Filtered	Filtered	Filtered	Filtered	Filtered	15204.9	Filtered	Filtered	Filtered	Filtered	Filtered	Filtered	Filtered	Filtered	Filtered	Filtered	Filtered	Filtered	Filtered	Filtered	Filtered	Filtered	Filtered	Filtered	Filtered	Filtered	Filtered
True	GFLAGYVVAK	A0A087WQH8	Probable UDP-sugar transporter protein SLC35A4	A0A087WQH8	A0A087WQH8_MOUSE	0.00562353		9195.24	7725.53	Filtered	Filtered	6805.91	8917.26	9875.83	9123.58	13059.8	7280.33	16107.7	8241.32	11245.3	Filtered	8022.78	6590.17	7391.66	3438.46	12187.2	Filtered	12168.4	6180.12	6479.59	9299.25	14727.9	7426.42	9920.16	16548.4	13341.9	17098	12772.3	13438.7	5718.67	6512.4	7063.23	8791.74	12470.4	16349.5	11476.1	6094.33	Filtered	9926.04
False	LQAAAGIVQTALAR	A0A087WR45;Q3UKG2	Proline-rich basic protein 1;Proline-rich basic protein 1 (Fragment)	A0A087WR45;Q3UKG2	A0A087WR45_MOUSE;Q3UKG2_MOUSE	0.000174049		7689.92	10687.7	Filtered	Filtered	25252.6	Filtered	18470.1	16879	17416.9	22204.5	30664	11562.7	15973.7	Filtered	11819.3	Filtered	Filtered	Filtered	7577.15	Filtered	24447.6	Filtered	Filtered	9743.78	20977.8	Filtered	Filtered	Filtered	Filtered	24062.6	Filtered	25868.6	Filtered	Filtered	10147.7	Filtered	11016.5	14298.7	Filtered	Filtered	Filtered	6554.76
False	LPGALAFGQR	A0A087WR45;Q3UKG2	Proline-rich basic protein 1;Proline-rich basic protein 1 (Fragment)	A0A087WR45;Q3UKG2	A0A087WR45_MOUSE;Q3UKG2_MOUSE	0.000174049		3354.01	2724.51	Filtered	Filtered	8951.5	11044.4	9661.92	5760.31	3418.01	7506.92	9103.87	4821.56	7052.38	Filtered	3092.2	Filtered	Filtered	Filtered	1556.75	Filtered	6422.32	Filtered	Filtered	Filtered	6219.42	Filtered	Filtered	Filtered	Filtered	8692.34	Filtered	10480	Filtered	Filtered	3007.57	Filtered	1952.49	Filtered	Filtered	Filtered	Filtered	Filtered
False	DSSLPALLPR	A0A087WR45;Q3UKG2	Proline-rich basic protein 1;Proline-rich basic protein 1 (Fragment)	A0A087WR45;Q3UKG2	A0A087WR45_MOUSE;Q3UKG2_MOUSE	0.000174049		965.002	975.41	Filtered	Filtered	5298.61	1554.89	3458.51	Filtered	549.826	1969.57	Filtered	411.97	1775.68	Filtered	1024.64	Filtered	Filtered	Filtered	498.832	Filtered	Filtered	Filtered	Filtered	1345.81	Filtered	Filtered	Filtered	Filtered	Filtered	Filtered	Filtered	1550.72	Filtered	Filtered	Filtered	Filtered	531.061	880.459	Filtered	Filtered	Filtered	Filtered
False	SHLTSTLDDDVCPEAVGSGEAASERPR	A0A087WR45;Q3UKG2	Proline-rich basic protein 1;Proline-rich basic protein 1 (Fragment)	A0A087WR45;Q3UKG2	A0A087WR45_MOUSE;Q3UKG2_MOUSE	0.000174049		3285.43	Filtered	Filtered	Filtered	Filtered	Filtered	23114.5	Filtered	Filtered	21561.8	20671.2	8967.2	16440.4	Filtered	Filtered	Filtered	Filtered	Filtered	Filtered	Filtered	13096.6	Filtered	Filtered	Filtered	Filtered	Filtered	Filtered	9940.77	Filtered	18180.4	Filtered	Filtered	Filtered	Filtered	Filtered	Filtered	Filtered	Filtered	Filtered	Filtered	Filtered	Filtered
False	AAPELETPLVAPATAVQAPLLPDHPATAAR	A0A087WR45;Q3UKG2	Proline-rich basic protein 1;Proline-rich basic protein 1 (Fragment)	A0A087WR45;Q3UKG2	A0A087WR45_MOUSE;Q3UKG2_MOUSE	0.000174049		Filtered	Filtered	Filtered	Filtered	Filtered	Filtered	7351.9	Filtered	3949.36	2282.28	11062.5	Filtered	3445.66	Filtered	Filtered	Filtered	Filtered	Filtered	Filtered	Filtered	9698.3	Filtered	Filtered	Filtered	8289.46	Filtered	Filtered	5959.42	Filtered	Filtered	Filtered	13645.5	Filtered	Filtered	Filtered	Filtered	Filtered	4245.93	Filtered	Filtered	Filtered	2440.8
False	SSPAFPGGTSSAWENR	A0A087WR45;Q3UKG2	Proline-rich basic protein 1;Proline-rich basic protein 1 (Fragment)	A0A087WR45;Q3UKG2	A0A087WR45_MOUSE;Q3UKG2_MOUSE	0.000174049		Filtered	Filtered	Filtered	Filtered	Filtered	Filtered	Filtered	Filtered	Filtered	Filtered	Filtered	3704.43	Filtered	Filtered	Filtered	Filtered	Filtered	Filtered	Filtered	Filtered	Filtered	Filtered	Filtered	Filtered	Filtered	Filtered	Filtered	Filtered	Filtered	Filtered	Filtered	10874.5	Filtered	Filtered	Filtered	Filtered	Filtered	Filtered	Filtered	Filtered	Filtered	Filtered
False	MLPSGEMEVIFGAGPLFNR	A0A087WR45;Q3UKG2	Proline-rich basic protein 1;Proline-rich basic protein 1 (Fragment)	A0A087WR45;Q3UKG2	A0A087WR45_MOUSE;Q3UKG2_MOUSE	0.000174049		Filtered	Filtered	Filtered	Filtered	Filtered	Filtered	Filtered	Filtered	Filtered	Filtered	Filtered	Filtered	Filtered	Filtered	Filtered	Filtered	Filtered	Filtered	Filtered	Filtered	Filtered	Filtered	Filtered	Filtered	Filtered	Filtered	Filtered	Filtered	Filtered	Filtered	Filtered	Filtered	Filtered	Filtered	Filtered	Filtered	Filtered	Filtered	8268.36	Filtered	Filtered	Filtered
False	GTWLWVAPGR	A0A087WR45;Q3UKG2	Proline-rich basic protein 1;Proline-rich basic protein 1 (Fragment)	A0A087WR45;Q3UKG2	A0A087WR45_MOUSE;Q3UKG2_MOUSE	0.000174049		Filtered	Filtered	Filtered	Filtered	Filtered	Filtered	Filtered	Filtered	Filtered	4341.1	Filtered	Filtered	Filtered	Filtered	Filtered	Filtered	Filtered	Filtered	Filtered	Filtered	Filtered	Filtered	Filtered	Filtered	Filtered	Filtered	Filtered	Filtered	Filtered	Filtered	Filtered	Filtered	Filtered	Filtered	Filtered	Filtered	Filtered	Filtered	Filtered	Filtered	Filtered	Filtered
False	APITGYIIR	A0A087WR50;A0A087WS56;A0A087WSN6;B7ZNJ1;B9EHT6;Q3UHL6	Fibronectin 1, isoform CRA_d;Fibronectin;Fibronectin 1, isoform CRA_c;Fibronectin;Fibronectin;Fibronectin	A0A087WR50;A0A087WS56;A0A087WSN6;B7ZNJ1;B9EHT6;Q3UHL6	A0A087WR50_MOUSE;A0A087WS56_MOUSE;A0A087WSN6_MOUSE;B7ZNJ1_MOUSE;B9EHT6_MOUSE;Q3UHL6_MOUSE	0.00211593		4870.15	2990.27	Filtered	Filtered	Filtered	14850.3	12709.3	6584.06	Filtered	Filtered	Filtered	Filtered	6905.11	Filtered	2772.74	Filtered	Filtered	Filtered	6260.95	Filtered	7378.19	6530.94	Filtered	Filtered	Filtered	Filtered	Filtered	12492.4	2409.32	14424.5	Filtered	11944.5	Filtered	Filtered	Filtered	Filtered	6483.89	11723.8	Filtered	Filtered	Filtered	2480.14
False	ATGVFTTLQPLR	A0A087WR50;A0A087WS56;A0A087WSN6;B7ZNJ1;B9EHT6;Q3UHL6	Fibronectin 1, isoform CRA_d;Fibronectin;Fibronectin 1, isoform CRA_c;Fibronectin;Fibronectin;Fibronectin	A0A087WR50;A0A087WS56;A0A087WSN6;B7ZNJ1;B9EHT6;Q3UHL6	A0A087WR50_MOUSE;A0A087WS56_MOUSE;A0A087WSN6_MOUSE;B7ZNJ1_MOUSE;B9EHT6_MOUSE;Q3UHL6_MOUSE	0.00211593		Filtered	Filtered	Filtered	Filtered	64969.8	Filtered	79330.2	45667.4	Filtered	Filtered	Filtered	40874.9	60737.4	Filtered	Filtered	Filtered	Filtered	Filtered	Filtered	Filtered	71263.5	52803	Filtered	Filtered	48536.3	Filtered	Filtered	59054	Filtered	81312.5	Filtered	65336	Filtered	Filtered	Filtered	Filtered	45915.6	55849.5	Filtered	Filtered	Filtered	Filtered
False	NTFAEITGLSPGVTYLFK	A0A087WR50;A0A087WS56;A0A087WSN6;B7ZNJ1;B9EHT6;Q3UHL6	Fibronectin 1, isoform CRA_d;Fibronectin;Fibronectin 1, isoform CRA_c;Fibronectin;Fibronectin;Fibronectin	A0A087WR50;A0A087WS56;A0A087WSN6;B7ZNJ1;B9EHT6;Q3UHL6	A0A087WR50_MOUSE;A0A087WS56_MOUSE;A0A087WSN6_MOUSE;B7ZNJ1_MOUSE;B9EHT6_MOUSE;Q3UHL6_MOUSE	0.00211593		Filtered	Filtered	Filtered	Filtered	Filtered	1865.66	1319.06	Filtered	Filtered	Filtered	Filtered	Filtered	330.555	Filtered	Filtered	Filtered	Filtered	Filtered	Filtered	Filtered	785.566	Filtered	Filtered	Filtered	Filtered	Filtered	Filtered	Filtered	Filtered	1302.1	Filtered	Filtered	Filtered	Filtered	Filtered	Filtered	Filtered	1344.75	Filtered	Filtered	Filtered	1204.68
False	NLQPGSEYTVTLVAVK	A0A087WR50;A0A087WS56;A0A087WSN6;B7ZNJ1;B9EHT6;Q3UHL6	Fibronectin 1, isoform CRA_d;Fibronectin;Fibronectin 1, isoform CRA_c;Fibronectin;Fibronectin;Fibronectin	A0A087WR50;A0A087WS56;A0A087WSN6;B7ZNJ1;B9EHT6;Q3UHL6	A0A087WR50_MOUSE;A0A087WS56_MOUSE;A0A087WSN6_MOUSE;B7ZNJ1_MOUSE;B9EHT6_MOUSE;Q3UHL6_MOUSE	0.00211593		Filtered	Filtered	Filtered	Filtered	Filtered	Filtered	Filtered	Filtered	18130.5	Filtered	27058.9	Filtered	Filtered	Filtered	Filtered	Filtered	Filtered	Filtered	7382.69	Filtered	29059.9	Filtered	Filtered	Filtered	Filtered	Filtered	Filtered	Filtered	Filtered	Filtered	Filtered	Filtered	Filtered	Filtered	Filtered	Filtered	Filtered	40083.7	Filtered	Filtered	Filtered	19456.8
False	SYTITGLQPGTDYK	A0A087WR50;A0A087WS56;A0A087WSN6;B7ZNJ1;B9EHT6;Q3UHL6	Fibronectin 1, isoform CRA_d;Fibronectin;Fibronectin 1, isoform CRA_c;Fibronectin;Fibronectin;Fibronectin	A0A087WR50;A0A087WS56;A0A087WSN6;B7ZNJ1;B9EHT6;Q3UHL6	A0A087WR50_MOUSE;A0A087WS56_MOUSE;A0A087WSN6_MOUSE;B7ZNJ1_MOUSE;B9EHT6_MOUSE;Q3UHL6_MOUSE	0.00211593		Filtered	Filtered	Filtered	Filtered	Filtered	Filtered	28921.6	15793	Filtered	Filtered	32268.7	Filtered	Filtered	Filtered	Filtered	Filtered	Filtered	Filtered	Filtered	Filtered	Filtered	Filtered	Filtered	Filtered	Filtered	Filtered	Filtered	Filtered	Filtered	Filtered	Filtered	39808.7	Filtered	Filtered	Filtered	Filtered	Filtered	Filtered	Filtered	Filtered	Filtered	Filtered
False	VEVLPVSLPGEHGQR	A0A087WR50;A0A087WS56;A0A087WSN6;B7ZNJ1;B9EHT6;Q3UHL6	Fibronectin 1, isoform CRA_d;Fibronectin;Fibronectin 1, isoform CRA_c;Fibronectin;Fibronectin;Fibronectin	A0A087WR50;A0A087WS56;A0A087WSN6;B7ZNJ1;B9EHT6;Q3UHL6	A0A087WR50_MOUSE;A0A087WS56_MOUSE;A0A087WSN6_MOUSE;B7ZNJ1_MOUSE;B9EHT6_MOUSE;Q3UHL6_MOUSE	0.00211593		Filtered	Filtered	Filtered	Filtered	Filtered	21748.1	Filtered	13619.4	Filtered	8502.66	Filtered	Filtered	Filtered	Filtered	Filtered	Filtered	Filtered	Filtered	Filtered	Filtered	18978.9	Filtered	Filtered	Filtered	Filtered	Filtered	Filtered	24292.5	Filtered	Filtered	Filtered	Filtered	Filtered	4822.03	Filtered	Filtered	Filtered	18448.7	Filtered	Filtered	Filtered	Filtered
False	STTPDITGYR	A0A087WR50;A0A087WS56;A0A087WSN6;B7ZNJ1;B9EHT6;Q3UHL6	Fibronectin 1, isoform CRA_d;Fibronectin;Fibronectin 1, isoform CRA_c;Fibronectin;Fibronectin;Fibronectin	A0A087WR50;A0A087WS56;A0A087WSN6;B7ZNJ1;B9EHT6;Q3UHL6	A0A087WR50_MOUSE;A0A087WS56_MOUSE;A0A087WSN6_MOUSE;B7ZNJ1_MOUSE;B9EHT6_MOUSE;Q3UHL6_MOUSE	0.00211593		Filtered	Filtered	Filtered	Filtered	Filtered	Filtered	Filtered	Filtered	Filtered	Filtered	Filtered	Filtered	Filtered	Filtered	Filtered	Filtered	Filtered	Filtered	Filtered	Filtered	Filtered	Filtered	Filtered	Filtered	Filtered	Filtered	Filtered	Filtered	Filtered	Filtered	Filtered	Filtered	Filtered	Filtered	5688.4	Filtered	Filtered	Filtered	Filtered	Filtered	Filtered	Filtered
False	YEVSVYALK	A0A087WR50;A0A087WS56;A0A087WSN6;B7ZNJ1;B9EHT6;Q3UHL6	Fibronectin 1, isoform CRA_d;Fibronectin;Fibronectin 1, isoform CRA_c;Fibronectin;Fibronectin;Fibronectin	A0A087WR50;A0A087WS56;A0A087WSN6;B7ZNJ1;B9EHT6;Q3UHL6	A0A087WR50_MOUSE;A0A087WS56_MOUSE;A0A087WSN6_MOUSE;B7ZNJ1_MOUSE;B9EHT6_MOUSE;Q3UHL6_MOUSE	0.00211593		Filtered	Filtered	Filtered	Filtered	Filtered	Filtered	Filtered	Filtered	4420.5	Filtered	Filtered	Filtered	Filtered	Filtered	Filtered	Filtered	Filtered	Filtered	Filtered	Filtered	Filtered	660.48	Filtered	Filtered	Filtered	Filtered	Filtered	Filtered	Filtered	Filtered	Filtered	Filtered	Filtered	Filtered	Filtered	Filtered	Filtered	Filtered	Filtered	Filtered	Filtered	Filtered
False	ITGYIIK	A0A087WR50;A0A087WS56;A0A087WSN6;B7ZNJ1;B9EHT6;Q3UHL6	Fibronectin 1, isoform CRA_d;Fibronectin;Fibronectin 1, isoform CRA_c;Fibronectin;Fibronectin;Fibronectin	A0A087WR50;A0A087WS56;A0A087WSN6;B7ZNJ1;B9EHT6;Q3UHL6	A0A087WR50_MOUSE;A0A087WS56_MOUSE;A0A087WSN6_MOUSE;B7ZNJ1_MOUSE;B9EHT6_MOUSE;Q3UHL6_MOUSE	0.00211593		Filtered	Filtered	Filtered	Filtered	Filtered	Filtered	Filtered	25309.9	Filtered	Filtered	Filtered	Filtered	Filtered	Filtered	Filtered	Filtered	Filtered	Filtered	Filtered	Filtered	Filtered	Filtered	Filtered	Filtered	Filtered	Filtered	Filtered	Filtered	Filtered	Filtered	Filtered	Filtered	Filtered	Filtered	Filtered	Filtered	Filtered	Filtered	Filtered	Filtered	Filtered	Filtered
False	DDKESAPISDTVVPAVPPPTDLR	A0A087WR50;A0A087WS56;A0A087WSN6;B7ZNJ1;B9EHT6;Q3UHL6	Fibronectin 1, isoform CRA_d;Fibronectin;Fibronectin 1, isoform CRA_c;Fibronectin;Fibronectin;Fibronectin	A0A087WR50;A0A087WS56;A0A087WSN6;B7ZNJ1;B9EHT6;Q3UHL6	A0A087WR50_MOUSE;A0A087WS56_MOUSE;A0A087WSN6_MOUSE;B7ZNJ1_MOUSE;B9EHT6_MOUSE;Q3UHL6_MOUSE	0.00211593		Filtered	Filtered	Filtered	Filtered	Filtered	Filtered	Filtered	Filtered	Filtered	Filtered	Filtered	Filtered	Filtered	Filtered	Filtered	Filtered	Filtered	Filtered	Filtered	Filtered	Filtered	Filtered	Filtered	Filtered	Filtered	Filtered	Filtered	Filtered	Filtered	Filtered	Filtered	Filtered	Filtered	Filtered	Filtered	Filtered	Filtered	Filtered	Filtered	Filtered	Filtered	Filtered
False	EIIDPVLDR	A0A0A0MQA5;P68368	Tubulin alpha chain (Fragment);Tubulin alpha-4A chain	A0A0A0MQA5;P68368	A0A0A0MQA5_MOUSE;TBA4A_MOUSE	2.32121e-06		181288	245870	297892	366678	271770	445577	390569	282437	213358	262863	463274	190237	333974	136430	142015	157886	139015	85650	176409	161089	337300	149329	117794	215470	363734	103326	139560	286700	162793	361824	145311	362567	107233	127335	113598	170201	159107	385194	178243	237097	127140	172805
False	AVFVDLEPTVIDEIR	A0A0A0MQA5;P68368	Tubulin alpha chain (Fragment);Tubulin alpha-4A chain	A0A0A0MQA5;P68368	A0A0A0MQA5_MOUSE;TBA4A_MOUSE	2.32121e-06		16804.4	35338.9	83258	140812	52600	230254	94546.9	102789	98973.5	70148.2	171998	85980.2	99364.9	57926.5	45666.2	21668	51936.5	16586.8	40792.9	30282	145432	54958.9	37962.9	47113.6	110849	27415	29185	52505.7	35101.9	104444	37400.3	38498.2	3351.13	25630	29028.2	57373.2	40341	164037	73922.8	75203.4	33229.1	96350.5
False	SIQFVDWCPTGFK	A0A0A0MQA5;P68368	Tubulin alpha chain (Fragment);Tubulin alpha-4A chain	A0A0A0MQA5;P68368	A0A0A0MQA5_MOUSE;TBA4A_MOUSE	2.32121e-06		20163.5	42995.5	31828.6	63009.7	25176.4	73602.4	70702.9	33320.9	33850.8	51673.9	121622	31007	67874.2	25124.3	17751	25232.6	23558.9	10759.6	41809	21547.2	53588.9	26008.1	20998	25997.7	57216.2	8303.56	23220	77132.4	30193.9	88638.1	12033.6	70471.4	17839.6	14647	4654.22	35045.9	26595.5	57657	30115.6	38075.6	14289.5	29059.2
False	IHFPLATYAPVISAEK	A0A0A0MQA5;P68368	Tubulin alpha chain (Fragment);Tubulin alpha-4A chain	A0A0A0MQA5;P68368	A0A0A0MQA5_MOUSE;TBA4A_MOUSE	2.32121e-06		41169	63905.1	73811	159955	45075.2	162445	117293	83413.3	67728.6	68459.2	157669	52550.4	115761	40489.6	46125.9	44801.1	46287.3	20959.1	73491.3	47722	147942	57914.9	28079.6	65658.1	119397	27957.1	39163.3	105150	42671.1	136093	39007.4	107645	24129.5	34639.8	24231.6	59996	42686.9	135701	42863.3	54666.5	25373.5	53021
False	VGINYQPPTVVPGGDLAK	A0A0A0MQA5;P68368	Tubulin alpha chain (Fragment);Tubulin alpha-4A chain	A0A0A0MQA5;P68368	A0A0A0MQA5_MOUSE;TBA4A_MOUSE	2.32121e-06		105228	135693	135293	209909	198591	310297	240292	184514	143939	166065	309496	124713	226333	83804.3	95605.6	90715.6	81994.2	51787.7	130402	107362	211560	112854	71875	138179	249119	88949.2	91780.8	190901	158031	237278	83089.5	225936	57142.4	83097.5	61902.6	125130	100566	228840	107600	127957	72880.3	100910
False	TIGGGDDSFTTFFCETGAGK	A0A0A0MQA5;P68368	Tubulin alpha chain (Fragment);Tubulin alpha-4A chain	A0A0A0MQA5;P68368	A0A0A0MQA5_MOUSE;TBA4A_MOUSE	2.32121e-06		9436.37	18111.4	29225.5	28872.4	19202.9	35234.9	24563.4	23930.5	23470.7	20247.8	54401	18192.5	30859.8	11751.5	10067.1	9043.6	14021.6	5714.59	18072.4	13978.2	36260.9	13547.4	15739.7	16152.1	21415.6	10586	15847.3	20328.5	21172.5	28095.5	17626.5	22177.2	7323.19	10701.7	7296.93	31584.7	18911.2	31643.4	27008.2	28462.3	15846.4	18448.7
False	LISQIVSSITASLR	A0A0A0MQA5;P68368	Tubulin alpha chain (Fragment);Tubulin alpha-4A chain	A0A0A0MQA5;P68368	A0A0A0MQA5_MOUSE;TBA4A_MOUSE	2.32121e-06		2960.53	3463.45	7021.43	21008.8	Filtered	3825.46	24336.3	11674.6	18103.7	4155.17	21410.4	10946.2	6841.76	9267.22	2318.05	Filtered	3525.03	3550.75	3732.48	4486.93	14708.2	6463.49	2532.6	5807.25	7894.16	Filtered	Filtered	2262.09	4478.1	3402.02	2290.36	1318.32	Filtered	Filtered	Filtered	16487.8	5516.04	25474	10499.5	29131.4	11403.6	31013.9
False	QLFHPEQLITGK	A0A0A0MQA5;P68368	Tubulin alpha chain (Fragment);Tubulin alpha-4A chain	A0A0A0MQA5;P68368	A0A0A0MQA5_MOUSE;TBA4A_MOUSE	2.32121e-06		18690.2	14870.3	18190.2	33768.2	25265.1	39551	45357.2	36320.1	22918.8	42391	71552.4	20965.2	30314.4	11090.3	15614.7	14910.3	11921.6	7817.15	24740.9	14193.3	31801.7	15056.1	6305.83	20493.3	40206.9	6044.62	11623.6	37483.8	23297.8	52686.3	12815	38899.1	10108.2	14934.9	8870.55	20068.4	16851	52670.5	18403.3	20613.1	9674.68	21546.2
False	NLDIERPTYTNLNR	A0A0A0MQA5;P68368	Tubulin alpha chain (Fragment);Tubulin alpha-4A chain	A0A0A0MQA5;P68368	A0A0A0MQA5_MOUSE;TBA4A_MOUSE	2.32121e-06		229430	119514	156206	279091	172833	273510	174266	123309	124683	118406	200691	111403	158419	161334	60600.3	179140	166787	104389	150252	183320	203321	95658.4	142835	138715	181880	61474.5	160990	221330	233434	452675	202363	216079	119444	169563	104256	215250	224314	167116	201625	118471	133398	123724
False	DVNAAIAAIK	A0A0A0MQA5;P68368	Tubulin alpha chain (Fragment);Tubulin alpha-4A chain	A0A0A0MQA5;P68368	A0A0A0MQA5_MOUSE;TBA4A_MOUSE	2.32121e-06		103438	153782	156196	208205	181185	269713	222042	136717	129660	164082	288320	110630	188416	72992.7	72216.4	82149.1	87371.2	49865.6	111928	84226.8	192622	72783.2	67166.8	112417	183269	63225.9	74424.4	178642	89538.2	208074	85953.3	225536	53439	62910.4	61420.5	108761	89081.4	195111	91641.6	137101	63563.4	74080.2
False	AYHEQLSVAEITNACFEPANQMVK	A0A0A0MQA5;P68368	Tubulin alpha chain (Fragment);Tubulin alpha-4A chain	A0A0A0MQA5;P68368	A0A0A0MQA5_MOUSE;TBA4A_MOUSE	2.32121e-06		Filtered	3210.06	Filtered	Filtered	Filtered	24945.6	10797.9	10814.4	7838.76	5963.29	22811	Filtered	6336.68	Filtered	Filtered	Filtered	Filtered	Filtered	6660.59	Filtered	25294.9	Filtered	Filtered	16076.1	12003.6	Filtered	Filtered	12852.8	Filtered	11531	21703.2	10429.1	Filtered	8928.69	17644.6	Filtered	6162.12	25643.9	Filtered	Filtered	Filtered	9990.84
False	LDHKFDLMYAK	A0A0A0MQA5;P68368	Tubulin alpha chain (Fragment);Tubulin alpha-4A chain	A0A0A0MQA5;P68368	A0A0A0MQA5_MOUSE;TBA4A_MOUSE	2.32121e-06		Filtered	19111.5	Filtered	Filtered	Filtered	73103.7	Filtered	Filtered	Filtered	Filtered	Filtered	Filtered	Filtered	Filtered	Filtered	Filtered	Filtered	Filtered	Filtered	Filtered	30677.4	Filtered	Filtered	Filtered	Filtered	Filtered	Filtered	Filtered	Filtered	Filtered	47954.7	Filtered	Filtered	Filtered	47813.4	Filtered	Filtered	46132.2	Filtered	Filtered	Filtered	Filtered
False	FDGALNVDLTEFQTNLVPYPR	A0A0A0MQA5;P68368	Tubulin alpha chain (Fragment);Tubulin alpha-4A chain	A0A0A0MQA5;P68368	A0A0A0MQA5_MOUSE;TBA4A_MOUSE	2.32121e-06		Filtered	Filtered	6408.81	Filtered	Filtered	Filtered	17194	Filtered	Filtered	Filtered	9970.8	Filtered	Filtered	Filtered	Filtered	Filtered	Filtered	Filtered	Filtered	3823.68	Filtered	4110.64	Filtered	Filtered	Filtered	Filtered	Filtered	Filtered	Filtered	Filtered	Filtered	Filtered	Filtered	Filtered	Filtered	Filtered	Filtered	26800.9	Filtered	Filtered	Filtered	23256
False	YMACCLLYR	A0A0A0MQA5;P68368	Tubulin alpha chain (Fragment);Tubulin alpha-4A chain	A0A0A0MQA5;P68368	A0A0A0MQA5_MOUSE;TBA4A_MOUSE	2.32121e-06		Filtered	Filtered	Filtered	Filtered	Filtered	Filtered	Filtered	Filtered	Filtered	Filtered	Filtered	Filtered	Filtered	Filtered	Filtered	Filtered	Filtered	Filtered	Filtered	Filtered	Filtered	Filtered	Filtered	Filtered	Filtered	Filtered	Filtered	Filtered	Filtered	Filtered	36118.4	Filtered	Filtered	24185.6	28691.1	Filtered	Filtered	Filtered	Filtered	Filtered	Filtered	Filtered
False	QLFHPEQLITGKEDAANNYAR	A0A0A0MQA5;P68368	Tubulin alpha chain (Fragment);Tubulin alpha-4A chain	A0A0A0MQA5;P68368	A0A0A0MQA5_MOUSE;TBA4A_MOUSE	2.32121e-06		Filtered	Filtered	Filtered	Filtered	Filtered	Filtered	Filtered	Filtered	Filtered	Filtered	Filtered	Filtered	Filtered	Filtered	Filtered	Filtered	Filtered	Filtered	Filtered	Filtered	57645.3	Filtered	Filtered	53681.3	Filtered	Filtered	Filtered	Filtered	Filtered	Filtered	Filtered	Filtered	Filtered	Filtered	Filtered	Filtered	Filtered	Filtered	Filtered	Filtered	Filtered	Filtered
False	AVCMLSNTTAIAEAWAR	A0A0A0MQA5;P68368	Tubulin alpha chain (Fragment);Tubulin alpha-4A chain	A0A0A0MQA5;P68368	A0A0A0MQA5_MOUSE;TBA4A_MOUSE	2.32121e-06		Filtered	5478.68	Filtered	Filtered	Filtered	Filtered	Filtered	Filtered	Filtered	Filtered	11725.2	Filtered	Filtered	Filtered	Filtered	Filtered	Filtered	Filtered	2911.16	Filtered	Filtered	Filtered	Filtered	Filtered	Filtered	Filtered	Filtered	6658.94	Filtered	5326.58	Filtered	Filtered	Filtered	Filtered	Filtered	Filtered	Filtered	Filtered	Filtered	Filtered	Filtered	Filtered
False	RSIQFVDWCPTGFK	A0A0A0MQA5;P68368	Tubulin alpha chain (Fragment);Tubulin alpha-4A chain	A0A0A0MQA5;P68368	A0A0A0MQA5_MOUSE;TBA4A_MOUSE	2.32121e-06		Filtered	Filtered	Filtered	Filtered	Filtered	Filtered	9631.74	Filtered	Filtered	6717.48	Filtered	Filtered	Filtered	Filtered	Filtered	Filtered	Filtered	Filtered	Filtered	Filtered	Filtered	Filtered	Filtered	Filtered	Filtered	Filtered	Filtered	Filtered	Filtered	Filtered	Filtered	Filtered	Filtered	Filtered	Filtered	Filtered	Filtered	Filtered	Filtered	Filtered	Filtered	Filtered
False	FDLMYAK	A0A0A0MQA5;P68368	Tubulin alpha chain (Fragment);Tubulin alpha-4A chain	A0A0A0MQA5;P68368	A0A0A0MQA5_MOUSE;TBA4A_MOUSE	2.32121e-06		Filtered	Filtered	Filtered	Filtered	Filtered	Filtered	Filtered	Filtered	Filtered	Filtered	Filtered	Filtered	Filtered	Filtered	Filtered	Filtered	Filtered	Filtered	Filtered	Filtered	Filtered	Filtered	Filtered	Filtered	Filtered	Filtered	Filtered	Filtered	Filtered	Filtered	Filtered	Filtered	Filtered	Filtered	Filtered	Filtered	Filtered	Filtered	Filtered	Filtered	Filtered	Filtered
False	EQDLEGATVVGVPGEEQK	A0A0A0MQC7;A2A5Y6;P10637	Microtubule-associated protein;Microtubule-associated protein;Microtubule-associated protein tau	A0A0A0MQC7;A2A5Y6;P10637	A0A0A0MQC7_MOUSE;A2A5Y6_MOUSE;TAU_MOUSE	0.00323559		Filtered	Filtered	Filtered	Filtered	18453	Filtered	Filtered	15960	Filtered	Filtered	Filtered	Filtered	9163.82	Filtered	Filtered	Filtered	Filtered	7777.66	Filtered	Filtered	Filtered	Filtered	Filtered	Filtered	Filtered	Filtered	Filtered	Filtered	Filtered	Filtered	Filtered	Filtered	Filtered	Filtered	22553.4	Filtered	Filtered	Filtered	Filtered	Filtered	Filtered	Filtered
False	EATCQPSGTRPEDIEK	A0A0A0MQC7;A2A5Y6;P10637	Microtubule-associated protein;Microtubule-associated protein;Microtubule-associated protein tau	A0A0A0MQC7;A2A5Y6;P10637	A0A0A0MQC7_MOUSE;A2A5Y6_MOUSE;TAU_MOUSE	0.00323559		Filtered	3266.14	Filtered	Filtered	3229.71	Filtered	Filtered	Filtered	Filtered	Filtered	Filtered	Filtered	Filtered	Filtered	Filtered	Filtered	Filtered	Filtered	Filtered	Filtered	Filtered	Filtered	Filtered	Filtered	Filtered	Filtered	Filtered	Filtered	Filtered	Filtered	Filtered	Filtered	Filtered	Filtered	3230.43	Filtered	Filtered	Filtered	Filtered	Filtered	Filtered	Filtered
False	QQVSSMSGAPLLPQGLR	A0A0A0MQC7;A2A5Y6;P10637	Microtubule-associated protein;Microtubule-associated protein;Microtubule-associated protein tau	A0A0A0MQC7;A2A5Y6;P10637	A0A0A0MQC7_MOUSE;A2A5Y6_MOUSE;TAU_MOUSE	0.00323559		Filtered	Filtered	Filtered	Filtered	Filtered	Filtered	Filtered	Filtered	Filtered	Filtered	Filtered	Filtered	Filtered	Filtered	Filtered	Filtered	Filtered	Filtered	Filtered	Filtered	Filtered	Filtered	Filtered	Filtered	Filtered	Filtered	Filtered	Filtered	Filtered	Filtered	Filtered	Filtered	Filtered	Filtered	Filtered	Filtered	Filtered	Filtered	Filtered	Filtered	Filtered	Filtered
False	NGFVVLK	A0A0A0MQM0;P63242	Eukaryotic translation initiation factor 5A (Fragment);Eukaryotic translation initiation factor 5A-1	A0A0A0MQM0;P63242	A0A0A0MQM0_MOUSE;IF5A1_MOUSE	0.000684281		Filtered	Filtered	Filtered	4399.21	Filtered	1456.73	Filtered	1117.51	Filtered	Filtered	Filtered	Filtered	Filtered	Filtered	435.39	Filtered	Filtered	Filtered	Filtered	Filtered	Filtered	Filtered	Filtered	Filtered	6839.99	Filtered	Filtered	Filtered	Filtered	Filtered	Filtered	Filtered	Filtered	Filtered	Filtered	Filtered	Filtered	1244.65	Filtered	Filtered	Filtered	709.146
False	VHLVGIDIFTGK	A0A0A0MQM0;P63242	Eukaryotic translation initiation factor 5A (Fragment);Eukaryotic translation initiation factor 5A-1	A0A0A0MQM0;P63242	A0A0A0MQM0_MOUSE;IF5A1_MOUSE	0.000684281		Filtered	Filtered	Filtered	34760.3	Filtered	7606.35	Filtered	Filtered	Filtered	Filtered	Filtered	Filtered	Filtered	Filtered	Filtered	Filtered	Filtered	Filtered	Filtered	Filtered	Filtered	Filtered	Filtered	Filtered	11823.4	Filtered	Filtered	Filtered	Filtered	Filtered	Filtered	Filtered	Filtered	Filtered	Filtered	Filtered	Filtered	Filtered	Filtered	Filtered	Filtered	1771.64
False	EDLRLPEGDLGK	A0A0A0MQM0;P63242	Eukaryotic translation initiation factor 5A (Fragment);Eukaryotic translation initiation factor 5A-1	A0A0A0MQM0;P63242	A0A0A0MQM0_MOUSE;IF5A1_MOUSE	0.000684281		Filtered	Filtered	Filtered	Filtered	Filtered	Filtered	Filtered	Filtered	Filtered	Filtered	Filtered	Filtered	Filtered	Filtered	Filtered	Filtered	Filtered	Filtered	Filtered	Filtered	Filtered	Filtered	Filtered	Filtered	13759.2	Filtered	Filtered	Filtered	Filtered	Filtered	Filtered	Filtered	Filtered	Filtered	Filtered	Filtered	Filtered	Filtered	Filtered	Filtered	Filtered	Filtered
False	ILGLAPSR	A0A0A6YVS2;Q921L3	Calcium load-activated calcium channel (Fragment);Calcium load-activated calcium channel	A0A0A6YVS2;Q921L3	A0A0A6YVS2_MOUSE;TMCO1_MOUSE	0.00537173		7345.24	Filtered	30170.3	Filtered	Filtered	16020.4	17496.1	11961.6	12169.5	12382.4	19595.7	8419.88	10355.3	14797.3	7938.21	Filtered	10937.4	12660.2	9545.98	13644.4	Filtered	15081.3	21616.2	11762.6	14152.8	Filtered	16854.2	16973.4	30827	24275.7	20050.6	16820	Filtered	Filtered	Filtered	17626.8	Filtered	16470	Filtered	Filtered	Filtered	9846.54
False	LPFTPLSYIQGLSHR	A0A0A6YVS2;Q921L3	Calcium load-activated calcium channel (Fragment);Calcium load-activated calcium channel	A0A0A6YVS2;Q921L3	A0A0A6YVS2_MOUSE;TMCO1_MOUSE	0.00537173		Filtered	Filtered	Filtered	15582.5	Filtered	Filtered	Filtered	Filtered	Filtered	Filtered	Filtered	Filtered	Filtered	Filtered	Filtered	Filtered	Filtered	Filtered	Filtered	Filtered	Filtered	Filtered	Filtered	Filtered	Filtered	Filtered	7747.72	Filtered	Filtered	Filtered	Filtered	Filtered	Filtered	Filtered	Filtered	Filtered	Filtered	Filtered	Filtered	6019.04	Filtered	Filtered
False	ESTLHLVLR	A0A0A6YW67;contaminant_RS27A_HUMAN;E9Q4P0;E9Q5F6;E9Q9J0;E9QNP0;P0CG49;P0CG50;P62983;P62984;Q5SX22	MCG23377, isoform CRA_b;;KxDL motif-containing protein 1 (Fragment);Polyubiquitin-C (Fragment);Ubiquitin-60S ribosomal protein L40 (Fragment);KxDL motif-containing protein 1;Polyubiquitin-B;Polyubiquitin-C;Ubiquitin-40S ribosomal protein S27a;Ubiquitin-60S ribosomal protein L40;Polyubiquitin-B (Fragment)	A0A0A6YW67;contaminant_RS27A_HUMAN;E9Q4P0;E9Q5F6;E9Q9J0;E9QNP0;P0CG49;P0CG50;P62983;P62984;Q5SX22	A0A0A6YW67_MOUSE;contaminant_RS27A_HUMAN;E9Q4P0_MOUSE;E9Q5F6_MOUSE;E9Q9J0_MOUSE;E9QNP0_MOUSE;UBB_MOUSE;UBC_MOUSE;RS27A_MOUSE;RL40_MOUSE;Q5SX22_MOUSE	1.78754e-06		90174.8	91891.7	227083	245842	90177.6	162510	111527	157988	146864	108884	144047	132395	116031	82225.8	74475.4	89466.1	93831.6	66551.3	127284	104325	184450	89010.5	104065	110825	192085	94417.7	133213	172095	99060.6	207918	135215	118569	66758.5	96968	176729	106368	145258	232881	130071	84254.6	108634	143930
False	TITLEVEPSDTIENVK	A0A0A6YW67;contaminant_RS27A_HUMAN;E9Q4P0;E9Q5F6;E9Q9J0;E9QNP0;P0CG49;P0CG50;P62983;P62984;Q5SX22	MCG23377, isoform CRA_b;;KxDL motif-containing protein 1 (Fragment);Polyubiquitin-C (Fragment);Ubiquitin-60S ribosomal protein L40 (Fragment);KxDL motif-containing protein 1;Polyubiquitin-B;Polyubiquitin-C;Ubiquitin-40S ribosomal protein S27a;Ubiquitin-60S ribosomal protein L40;Polyubiquitin-B (Fragment)	A0A0A6YW67;contaminant_RS27A_HUMAN;E9Q4P0;E9Q5F6;E9Q9J0;E9QNP0;P0CG49;P0CG50;P62983;P62984;Q5SX22	A0A0A6YW67_MOUSE;contaminant_RS27A_HUMAN;E9Q4P0_MOUSE;E9Q5F6_MOUSE;E9Q9J0_MOUSE;E9QNP0_MOUSE;UBB_MOUSE;UBC_MOUSE;RS27A_MOUSE;RL40_MOUSE;Q5SX22_MOUSE	1.78754e-06		263174	153665	619885	724150	327429	373313	362512	332183	275097	180371	237750	258613	161237	345063	335768	296398	306006	194256	394902	324508	358373	385970	393148	446021	603661	339227	437634	268481	395737	810554	440494	375203	141611	316771	290226	317406	217167	400545	424827	195040	324579	219430
False	TLSDYNIQK	A0A0A6YW67;contaminant_RS27A_HUMAN;E9Q4P0;E9Q5F6;E9Q9J0;E9QNP0;P0CG49;P0CG50;P62983;P62984;Q5SX22	MCG23377, isoform CRA_b;;KxDL motif-containing protein 1 (Fragment);Polyubiquitin-C (Fragment);Ubiquitin-60S ribosomal protein L40 (Fragment);KxDL motif-containing protein 1;Polyubiquitin-B;Polyubiquitin-C;Ubiquitin-40S ribosomal protein S27a;Ubiquitin-60S ribosomal protein L40;Polyubiquitin-B (Fragment)	A0A0A6YW67;contaminant_RS27A_HUMAN;E9Q4P0;E9Q5F6;E9Q9J0;E9QNP0;P0CG49;P0CG50;P62983;P62984;Q5SX22	A0A0A6YW67_MOUSE;contaminant_RS27A_HUMAN;E9Q4P0_MOUSE;E9Q5F6_MOUSE;E9Q9J0_MOUSE;E9QNP0_MOUSE;UBB_MOUSE;UBC_MOUSE;RS27A_MOUSE;RL40_MOUSE;Q5SX22_MOUSE	1.78754e-06		Filtered	Filtered	Filtered	Filtered	Filtered	Filtered	Filtered	Filtered	Filtered	Filtered	21958.6	Filtered	Filtered	Filtered	Filtered	Filtered	Filtered	Filtered	Filtered	Filtered	Filtered	Filtered	Filtered	Filtered	Filtered	Filtered	Filtered	Filtered	Filtered	Filtered	Filtered	Filtered	Filtered	Filtered	Filtered	377934	Filtered	Filtered	Filtered	355085	Filtered	Filtered
False	IQDKEGIPPDQQR	A0A0A6YW67;contaminant_RS27A_HUMAN;E9Q4P0;E9Q5F6;E9Q9J0;E9QNP0;P0CG49;P0CG50;P62983;P62984;Q5SX22	MCG23377, isoform CRA_b;;KxDL motif-containing protein 1 (Fragment);Polyubiquitin-C (Fragment);Ubiquitin-60S ribosomal protein L40 (Fragment);KxDL motif-containing protein 1;Polyubiquitin-B;Polyubiquitin-C;Ubiquitin-40S ribosomal protein S27a;Ubiquitin-60S ribosomal protein L40;Polyubiquitin-B (Fragment)	A0A0A6YW67;contaminant_RS27A_HUMAN;E9Q4P0;E9Q5F6;E9Q9J0;E9QNP0;P0CG49;P0CG50;P62983;P62984;Q5SX22	A0A0A6YW67_MOUSE;contaminant_RS27A_HUMAN;E9Q4P0_MOUSE;E9Q5F6_MOUSE;E9Q9J0_MOUSE;E9QNP0_MOUSE;UBB_MOUSE;UBC_MOUSE;RS27A_MOUSE;RL40_MOUSE;Q5SX22_MOUSE	1.78754e-06		Filtered	23945.6	Filtered	Filtered	Filtered	Filtered	Filtered	Filtered	Filtered	Filtered	Filtered	Filtered	Filtered	Filtered	Filtered	Filtered	Filtered	Filtered	Filtered	Filtered	Filtered	Filtered	Filtered	Filtered	Filtered	Filtered	Filtered	Filtered	Filtered	Filtered	Filtered	Filtered	Filtered	Filtered	Filtered	177219	Filtered	Filtered	Filtered	Filtered	Filtered	Filtered
False	TDEHVIDQGDDGDNFYVIER	A0A0A6YX73;P12367;Q8K1M3	cAMP-dependent protein kinase type II-alpha regulatory subunit;cAMP-dependent protein kinase type II-alpha regulatory subunit;Protein kinase, cAMP dependent regulatory, type II alpha, isoform CRA_b	A0A0A6YX73;P12367;Q8K1M3	A0A0A6YX73_MOUSE;KAP2_MOUSE;Q8K1M3_MOUSE	0.000131724		13331.5	5427.26	Filtered	14381.2	12743.6	27511.6	18477.6	8256.79	10157	17566.4	15237.4	15085.3	5396.91	2320.04	11933.9	Filtered	Filtered	Filtered	8375.98	Filtered	6682.15	8771.37	Filtered	13504	9981.12	4112.58	Filtered	9397.83	8273.56	28249.4	6871.59	21175.5	3564.74	1397.47	3981.58	6918.04	17622.9	11476.2	5728	4018.31	5114.69	6651.59
False	GTYDILVTK	A0A0A6YX73;P12367;Q8K1M3	cAMP-dependent protein kinase type II-alpha regulatory subunit;cAMP-dependent protein kinase type II-alpha regulatory subunit;Protein kinase, cAMP dependent regulatory, type II alpha, isoform CRA_b	A0A0A6YX73;P12367;Q8K1M3	A0A0A6YX73_MOUSE;KAP2_MOUSE;Q8K1M3_MOUSE	0.000131724		17530	Filtered	Filtered	Filtered	22935	22830.7	27348.6	Filtered	Filtered	Filtered	Filtered	14192.6	Filtered	Filtered	15730.5	Filtered	Filtered	Filtered	Filtered	Filtered	Filtered	10720.5	Filtered	14442.5	Filtered	7521.38	Filtered	Filtered	11176.6	Filtered	7490.82	Filtered	Filtered	Filtered	Filtered	Filtered	12862.4	Filtered	Filtered	Filtered	Filtered	Filtered
False	AATIIATSEGSLWGLDR	A0A0A6YX73;P12367;Q8K1M3	cAMP-dependent protein kinase type II-alpha regulatory subunit;cAMP-dependent protein kinase type II-alpha regulatory subunit;Protein kinase, cAMP dependent regulatory, type II alpha, isoform CRA_b	A0A0A6YX73;P12367;Q8K1M3	A0A0A6YX73_MOUSE;KAP2_MOUSE;Q8K1M3_MOUSE	0.000131724		Filtered	Filtered	Filtered	Filtered	Filtered	40542.5	Filtered	Filtered	Filtered	Filtered	Filtered	Filtered	Filtered	Filtered	12007.1	Filtered	Filtered	Filtered	Filtered	Filtered	Filtered	Filtered	Filtered	Filtered	Filtered	Filtered	Filtered	Filtered	Filtered	60292.9	Filtered	21639.9	Filtered	Filtered	Filtered	Filtered	Filtered	Filtered	Filtered	Filtered	Filtered	Filtered
False	IVDVIGEK	A0A0A6YX73;P12367;Q8K1M3	cAMP-dependent protein kinase type II-alpha regulatory subunit;cAMP-dependent protein kinase type II-alpha regulatory subunit;Protein kinase, cAMP dependent regulatory, type II alpha, isoform CRA_b	A0A0A6YX73;P12367;Q8K1M3	A0A0A6YX73_MOUSE;KAP2_MOUSE;Q8K1M3_MOUSE	0.000131724		Filtered	Filtered	Filtered	Filtered	Filtered	Filtered	51775	Filtered	Filtered	Filtered	Filtered	Filtered	Filtered	Filtered	27764.1	Filtered	Filtered	Filtered	Filtered	Filtered	Filtered	Filtered	Filtered	Filtered	Filtered	Filtered	Filtered	Filtered	Filtered	Filtered	Filtered	Filtered	Filtered	Filtered	Filtered	Filtered	Filtered	Filtered	Filtered	Filtered	Filtered	Filtered
False	NISHYEEQLVK	A0A0A6YX73;P12367;Q8K1M3	cAMP-dependent protein kinase type II-alpha regulatory subunit;cAMP-dependent protein kinase type II-alpha regulatory subunit;Protein kinase, cAMP dependent regulatory, type II alpha, isoform CRA_b	A0A0A6YX73;P12367;Q8K1M3	A0A0A6YX73_MOUSE;KAP2_MOUSE;Q8K1M3_MOUSE	0.000131724		Filtered	Filtered	Filtered	Filtered	Filtered	Filtered	16489.7	Filtered	Filtered	Filtered	Filtered	Filtered	Filtered	Filtered	Filtered	Filtered	Filtered	Filtered	Filtered	Filtered	Filtered	Filtered	Filtered	Filtered	Filtered	Filtered	Filtered	Filtered	Filtered	7736.18	Filtered	Filtered	Filtered	Filtered	Filtered	Filtered	8052.14	Filtered	Filtered	Filtered	Filtered	Filtered
False	GSFGELALMYNTPR	A0A0A6YX73;P12367;Q8K1M3	cAMP-dependent protein kinase type II-alpha regulatory subunit;cAMP-dependent protein kinase type II-alpha regulatory subunit;Protein kinase, cAMP dependent regulatory, type II alpha, isoform CRA_b	A0A0A6YX73;P12367;Q8K1M3	A0A0A6YX73_MOUSE;KAP2_MOUSE;Q8K1M3_MOUSE	0.000131724		Filtered	Filtered	Filtered	Filtered	Filtered	Filtered	Filtered	Filtered	Filtered	Filtered	Filtered	Filtered	Filtered	Filtered	Filtered	Filtered	Filtered	Filtered	Filtered	Filtered	Filtered	Filtered	Filtered	Filtered	Filtered	Filtered	Filtered	Filtered	Filtered	Filtered	Filtered	Filtered	Filtered	Filtered	Filtered	Filtered	Filtered	Filtered	Filtered	Filtered	Filtered	Filtered
False	LIYLVSK	A0A0B4J1H7;A0A0B4J1H8	Immunoglobulin kappa variable 1-135 (Fragment);Immunoglobulin kappa variable 1-133 (Fragment)	A0A0B4J1H7;A0A0B4J1H8	A0A0B4J1H7_MOUSE;A0A0B4J1H8_MOUSE	1.78754e-06		2821.3	380477	Filtered	Filtered	935462	Filtered	598534	586331	Filtered	358742	1.01441e+06	Filtered	346034	Filtered	Filtered	Filtered	Filtered	Filtered	Filtered	Filtered	466980	Filtered	Filtered	Filtered	737232	Filtered	Filtered	480592	Filtered	Filtered	Filtered	933733	Filtered	Filtered	367257	Filtered	Filtered	472351	Filtered	Filtered	Filtered	Filtered
False	FTGSGSGTDFTLK	A0A0B4J1H7;A0A0B4J1H8	Immunoglobulin kappa variable 1-135 (Fragment);Immunoglobulin kappa variable 1-133 (Fragment)	A0A0B4J1H7;A0A0B4J1H8	A0A0B4J1H7_MOUSE;A0A0B4J1H8_MOUSE	1.78754e-06		Filtered	273970	Filtered	Filtered	971663	Filtered	312465	449884	Filtered	227614	701968	Filtered	278418	Filtered	Filtered	Filtered	Filtered	Filtered	Filtered	Filtered	337011	Filtered	Filtered	Filtered	590844	Filtered	Filtered	377599	Filtered	Filtered	Filtered	623289	Filtered	Filtered	403447	Filtered	Filtered	391734	Filtered	Filtered	Filtered	Filtered
False	RLIYLVSK	A0A0B4J1H7;A0A0B4J1H8	Immunoglobulin kappa variable 1-135 (Fragment);Immunoglobulin kappa variable 1-133 (Fragment)	A0A0B4J1H7;A0A0B4J1H8	A0A0B4J1H7_MOUSE;A0A0B4J1H8_MOUSE	1.78754e-06		Filtered	64027.3	Filtered	Filtered	181354	Filtered	137629	97258.9	Filtered	80075.1	210119	Filtered	79370.5	Filtered	Filtered	Filtered	Filtered	Filtered	Filtered	Filtered	108126	Filtered	Filtered	Filtered	207385	Filtered	Filtered	101992	Filtered	Filtered	Filtered	310164	Filtered	Filtered	99067.5	Filtered	Filtered	104403	Filtered	Filtered	Filtered	Filtered
False	GIEGAQASPLVPGAGEIINTDNIIK	A0A0G2JDI9;P55096	ATP-binding cassette sub-family D member 3	A0A0G2JDI9;P55096	A0A0G2JDI9_MOUSE;ABCD3_MOUSE	0.00213212		2489.9	3261.63	Filtered	Filtered	5595.09	7235.86	4794.07	9823.26	3915.3	5697.71	7016.04	6057.39	7775.45	Filtered	2550.97	Filtered	Filtered	Filtered	3561.28	Filtered	7860.48	Filtered	Filtered	3935.77	8446.45	Filtered	Filtered	11063.2	Filtered	5911.27	Filtered	6403.77	Filtered	Filtered	5341.1	Filtered	6777.14	6065.13	Filtered	Filtered	Filtered	4762.15
False	EYLDNVQLGHILER	A0A0G2JDI9;P55096	ATP-binding cassette sub-family D member 3	A0A0G2JDI9;P55096	A0A0G2JDI9_MOUSE;ABCD3_MOUSE	0.00213212		Filtered	2923.36	Filtered	Filtered	Filtered	Filtered	2620.99	2236.88	Filtered	Filtered	7233.36	Filtered	2632.57	Filtered	Filtered	Filtered	Filtered	Filtered	4527.71	Filtered	6751.14	Filtered	Filtered	Filtered	2463.28	Filtered	Filtered	5347.72	Filtered	6619.2	Filtered	2845.46	Filtered	Filtered	1469.94	Filtered	5736.88	6947.11	Filtered	Filtered	Filtered	Filtered
False	VLGELWPLFGGR	A0A0G2JDI9;P55096	ATP-binding cassette sub-family D member 3	A0A0G2JDI9;P55096	A0A0G2JDI9_MOUSE;ABCD3_MOUSE	0.00213212		Filtered	Filtered	Filtered	Filtered	Filtered	Filtered	Filtered	Filtered	Filtered	Filtered	Filtered	Filtered	Filtered	Filtered	Filtered	Filtered	Filtered	Filtered	Filtered	Filtered	Filtered	Filtered	Filtered	Filtered	Filtered	Filtered	Filtered	4233.58	Filtered	9032.7	Filtered	3293.26	Filtered	Filtered	Filtered	Filtered	Filtered	Filtered	Filtered	Filtered	Filtered	Filtered
False	FDHVPLATPNGDILIQDLSFEVR	A0A0G2JDI9;P55096	ATP-binding cassette sub-family D member 3	A0A0G2JDI9;P55096	A0A0G2JDI9_MOUSE;ABCD3_MOUSE	0.00213212		Filtered	Filtered	Filtered	Filtered	Filtered	Filtered	Filtered	Filtered	Filtered	Filtered	Filtered	Filtered	Filtered	Filtered	Filtered	Filtered	Filtered	Filtered	Filtered	Filtered	Filtered	Filtered	Filtered	Filtered	Filtered	Filtered	Filtered	Filtered	Filtered	Filtered	Filtered	Filtered	Filtered	Filtered	Filtered	Filtered	Filtered	Filtered	Filtered	Filtered	Filtered	895.537
False	LVVLGSGGVGK	A0A0G2JDL9;P62835;Q99JI6	MCG10748, isoform CRA_b;Ras-related protein Rap-1A;Ras-related protein Rap-1b	A0A0G2JDL9;P62835;Q99JI6	A0A0G2JDL9_MOUSE;RAP1A_MOUSE;RAP1B_MOUSE	0.000193009		55411.9	43376.9	41856.6	129971	45815	68902.4	51765.6	52110.2	58932.8	44310.6	77943.8	48008.7	56000.2	30443.9	34314	26943.8	22563	19195.3	64771.3	31407.9	61494.4	32845.7	27904.3	75238.7	64999.7	42083.4	30715.7	79846.1	57617.6	77120.7	51225.1	65920	28699.8	24936	37610.6	41560.2	67487.4	53721.4	51208.7	36994.6	29925.5	34022
False	YDPTIEDSYR	A0A0G2JDL9;P62835;Q99JI6	MCG10748, isoform CRA_b;Ras-related protein Rap-1A;Ras-related protein Rap-1b	A0A0G2JDL9;P62835;Q99JI6	A0A0G2JDL9_MOUSE;RAP1A_MOUSE;RAP1B_MOUSE	0.000193009		29589.2	39998.2	Filtered	40467.5	49416.1	46255.3	33485.1	27604.2	22115.5	27862.9	45940	23210.8	29411.3	9697.23	14292.7	Filtered	12688.9	Filtered	36320.3	Filtered	30559	16326	17820.2	26629.3	47304.1	19104.6	Filtered	48543.1	29517.6	62580.7	23123.3	45100.2	14261.5	18113	Filtered	Filtered	38041.1	41281.8	21101.4	Filtered	Filtered	24945.8
False	YDPTIEDSYRK	A0A0G2JDL9;P62835;Q99JI6	MCG10748, isoform CRA_b;Ras-related protein Rap-1A;Ras-related protein Rap-1b	A0A0G2JDL9;P62835;Q99JI6	A0A0G2JDL9_MOUSE;RAP1A_MOUSE;RAP1B_MOUSE	0.000193009		4766.19	Filtered	Filtered	30923.5	Filtered	Filtered	Filtered	Filtered	11101.2	Filtered	Filtered	16328.6	Filtered	Filtered	Filtered	Filtered	Filtered	Filtered	5417.15	Filtered	4833.75	2597.72	1795.98	4467.2	17657.9	4553.66	Filtered	Filtered	Filtered	Filtered	4995.75	Filtered	Filtered	Filtered	4469.5	Filtered	6641.39	4231	1917.35	Filtered	Filtered	6397.24
False	INVNEIFYDLVR	A0A0G2JDL9;P62835;Q99JI6	MCG10748, isoform CRA_b;Ras-related protein Rap-1A;Ras-related protein Rap-1b	A0A0G2JDL9;P62835;Q99JI6	A0A0G2JDL9_MOUSE;RAP1A_MOUSE;RAP1B_MOUSE	0.000193009		Filtered	Filtered	6238.49	18360.5	Filtered	Filtered	2382.82	2336.88	8911.16	Filtered	3485.66	5571.09	880.773	2674.84	Filtered	Filtered	Filtered	Filtered	3222.61	Filtered	4796.58	3392.48	Filtered	3891.29	5831.44	2679.09	2747.34	3873.92	2569.11	4466.63	3322.79	Filtered	Filtered	Filtered	3043.31	5406.83	5567.01	9953.61	5048.75	7755.3	3821.97	14178.3
False	SKINVNEIFYDLVR	A0A0G2JDL9;P62835;Q99JI6	MCG10748, isoform CRA_b;Ras-related protein Rap-1A;Ras-related protein Rap-1b	A0A0G2JDL9;P62835;Q99JI6	A0A0G2JDL9_MOUSE;RAP1A_MOUSE;RAP1B_MOUSE	0.000193009		Filtered	Filtered	Filtered	6691.2	Filtered	Filtered	4250.58	Filtered	Filtered	Filtered	3550.98	Filtered	Filtered	Filtered	Filtered	Filtered	Filtered	Filtered	Filtered	Filtered	3137.63	Filtered	1098.78	2270.45	Filtered	Filtered	Filtered	Filtered	Filtered	7826.09	Filtered	3611.51	Filtered	Filtered	Filtered	Filtered	Filtered	Filtered	Filtered	Filtered	Filtered	Filtered
False	STFEELER	A0A0G2JDY6	Nexilin (Fragment)	A0A0G2JDY6	A0A0G2JDY6_MOUSE	0.00389171		Filtered	20371	Filtered	Filtered	27219.4	Filtered	68019.7	Filtered	Filtered	44173	Filtered	Filtered	Filtered	Filtered	Filtered	Filtered	Filtered	Filtered	Filtered	Filtered	Filtered	Filtered	Filtered	16821.5	Filtered	Filtered	Filtered	Filtered	Filtered	Filtered	578022	Filtered	Filtered	Filtered	36957.9	Filtered	33562.1	34298.2	Filtered	1.02377e+06	Filtered	Filtered
False	AEILLSSCKPVPK	A0A0G2JDY6	Nexilin (Fragment)	A0A0G2JDY6	A0A0G2JDY6_MOUSE	0.00389171		2239.26	Filtered	Filtered	Filtered	Filtered	11021.9	Filtered	Filtered	6460.37	Filtered	Filtered	Filtered	Filtered	Filtered	Filtered	Filtered	Filtered	Filtered	Filtered	Filtered	Filtered	Filtered	Filtered	Filtered	Filtered	Filtered	Filtered	Filtered	Filtered	9292.6	Filtered	Filtered	Filtered	Filtered	Filtered	Filtered	Filtered	Filtered	2501.64	1374.76	3350.08	Filtered
False	RIEQDLLEK	A0A0G2JDY6	Nexilin (Fragment)	A0A0G2JDY6	A0A0G2JDY6_MOUSE	0.00389171		Filtered	Filtered	Filtered	Filtered	Filtered	Filtered	Filtered	Filtered	Filtered	Filtered	Filtered	Filtered	Filtered	Filtered	Filtered	Filtered	Filtered	Filtered	13189.4	Filtered	Filtered	Filtered	Filtered	Filtered	Filtered	Filtered	Filtered	Filtered	Filtered	33967.1	Filtered	Filtered	Filtered	8983.61	Filtered	Filtered	Filtered	Filtered	Filtered	Filtered	Filtered	Filtered
False	RAEQEGDDSLLITVVPAK	A0A0G2JDY6	Nexilin (Fragment)	A0A0G2JDY6	A0A0G2JDY6_MOUSE	0.00389171		Filtered	Filtered	Filtered	Filtered	Filtered	Filtered	Filtered	Filtered	Filtered	Filtered	Filtered	Filtered	Filtered	Filtered	5166.84	Filtered	Filtered	Filtered	Filtered	Filtered	Filtered	Filtered	Filtered	Filtered	Filtered	Filtered	Filtered	Filtered	3339.68	Filtered	Filtered	10785.6	Filtered	3045.45	Filtered	Filtered	Filtered	Filtered	Filtered	Filtered	Filtered	Filtered
False	LSFEEIER	A0A0G2JDY6	Nexilin (Fragment)	A0A0G2JDY6	A0A0G2JDY6_MOUSE	0.00389171		91693.3	Filtered	Filtered	Filtered	Filtered	Filtered	Filtered	Filtered	Filtered	Filtered	Filtered	Filtered	Filtered	Filtered	Filtered	Filtered	Filtered	Filtered	Filtered	Filtered	Filtered	Filtered	Filtered	Filtered	Filtered	Filtered	Filtered	Filtered	Filtered	Filtered	Filtered	Filtered	Filtered	Filtered	Filtered	Filtered	Filtered	Filtered	Filtered	Filtered	Filtered	Filtered
False	DGFIDKEDLR	A0A0G2JDZ4;E9QNY3;Q62082	Myosin regulatory light chain 10	A0A0G2JDZ4;E9QNY3;Q62082	A0A0G2JDZ4_MOUSE;E9QNY3_MOUSE;MYL10_MOUSE	0.00288406		461974	51035.7	214999	1917859	10277.7	30038.3	342807	Filtered	Filtered	Filtered	19348.3	24245.6	Filtered	Filtered	528116	1.11163e+06	24268.6	Filtered	Filtered	Filtered	13544	Filtered	Filtered	13591.6	Filtered	7850.73	18492.4	562071	14953.5	Filtered	21613.6	18957.6	Filtered	Filtered	118552	Filtered	Filtered	23225.2	Filtered	Filtered	Filtered	15479.2
False	DGIWKPTLVILR	A0A0G2JF52;Q9R0Q6	Actin related protein 2/3 complex, subunit 1A, isoform CRA_b;Actin-related protein 2/3 complex subunit 1A	A0A0G2JF52;Q9R0Q6	A0A0G2JF52_MOUSE;ARC1A_MOUSE	0.00234701		Filtered	Filtered	Filtered	Filtered	Filtered	Filtered	1664.25	Filtered	Filtered	834	598.227	Filtered	Filtered	Filtered	Filtered	Filtered	Filtered	Filtered	Filtered	Filtered	Filtered	Filtered	Filtered	Filtered	Filtered	Filtered	Filtered	Filtered	Filtered	2359.89	Filtered	317.506	Filtered	Filtered	Filtered	Filtered	Filtered	Filtered	Filtered	Filtered	Filtered	Filtered
False	EVDEKPASTPWGSK	A0A0G2JF52;Q9R0Q6	Actin related protein 2/3 complex, subunit 1A, isoform CRA_b;Actin-related protein 2/3 complex subunit 1A	A0A0G2JF52;Q9R0Q6	A0A0G2JF52_MOUSE;ARC1A_MOUSE	0.00234701		Filtered	Filtered	Filtered	Filtered	Filtered	Filtered	Filtered	Filtered	Filtered	Filtered	Filtered	Filtered	Filtered	Filtered	Filtered	Filtered	Filtered	Filtered	Filtered	Filtered	Filtered	Filtered	Filtered	Filtered	Filtered	Filtered	Filtered	Filtered	Filtered	Filtered	Filtered	Filtered	Filtered	Filtered	Filtered	Filtered	Filtered	Filtered	Filtered	Filtered	Filtered	Filtered
False	KLQGDLK	A0A0G2JFC9;Q80UK7	Spindle assembly abnormal protein 6 homolog	A0A0G2JFC9;Q80UK7	A0A0G2JFC9_MOUSE;SAS6_MOUSE	0.000575358		Filtered	Filtered	Filtered	Filtered	406.328	Filtered	273.935	Filtered	753.978	Filtered	816.387	Filtered	278.003	Filtered	Filtered	Filtered	Filtered	315.301	Filtered	1626.16	Filtered	302.114	Filtered	Filtered	597.987	Filtered	Filtered	162.55	Filtered	Filtered	Filtered	421.594	331.915	230.783	Filtered	8599.92	959.106	668.539	Filtered	8752.5	Filtered	Filtered
True	GLTPDLPK	A0A0G2JFH2	Microtubule-associated protein (Fragment)	A0A0G2JFH2	A0A0G2JFH2_MOUSE	0.000101028		25300.7	15058.7	Filtered	Filtered	18193.9	32905.8	21226.2	25389.4	27767	34404.7	40689	18958	26074.5	Filtered	16607	Filtered	Filtered	Filtered	23029.2	Filtered	36868.8	Filtered	Filtered	15766.4	31784	Filtered	Filtered	55878.8	Filtered	27672.6	Filtered	38940.3	Filtered	Filtered	20928.4	Filtered	28534.6	Filtered	Filtered	Filtered	Filtered	Filtered
True	VVVTAYKDPQVPEVEAPQK	A0A0G2JFH2	Microtubule-associated protein (Fragment)	A0A0G2JFH2	A0A0G2JFH2_MOUSE	0.000101028		Filtered	6781.2	Filtered	Filtered	24575.5	27300.2	25287.1	22127.8	Filtered	31046.5	32422.1	13358.3	16349.1	Filtered	17469.3	Filtered	Filtered	Filtered	Filtered	Filtered	Filtered	Filtered	Filtered	Filtered	Filtered	Filtered	Filtered	Filtered	Filtered	30984.9	Filtered	30208.4	Filtered	Filtered	10286.9	Filtered	16834.4	Filtered	Filtered	Filtered	Filtered	Filtered
True	FSSLGDHSLK	A0A0G2JFH2	Microtubule-associated protein (Fragment)	A0A0G2JFH2	A0A0G2JFH2_MOUSE	0.000101028		7403.54	6456.05	Filtered	Filtered	8711.91	Filtered	10123.6	7151.76	Filtered	9647.28	9079.78	5078.63	4447.57	Filtered	6306	Filtered	Filtered	Filtered	2156	Filtered	8648.56	2979.21	Filtered	5117.51	8506.03	4167.23	Filtered	Filtered	5787.68	6931.89	6601.22	16051.9	4163.2	3091.6	7048.5	Filtered	9729.3	8541.98	Filtered	Filtered	Filtered	2930.18
True	AAALQVPHAVGAVK	A0A0G2JFH2	Microtubule-associated protein (Fragment)	A0A0G2JFH2	A0A0G2JFH2_MOUSE	0.000101028		10625.3	10124.8	Filtered	14257.2	14919.5	13704.1	25471.3	14925.2	10907.3	20774.1	24214.1	9445.37	11916.6	4296.64	9478.47	Filtered	Filtered	2364.1	Filtered	Filtered	12207.7	6353.6	Filtered	Filtered	10513.5	Filtered	Filtered	11793.7	Filtered	12497.1	Filtered	18586.5	Filtered	Filtered	Filtered	Filtered	10021.5	Filtered	Filtered	5486.1	Filtered	Filtered
True	APPAAMPSTSTEGVTGTSTEAQEK	A0A0G2JFH2	Microtubule-associated protein (Fragment)	A0A0G2JFH2	A0A0G2JFH2_MOUSE	0.000101028		14715.3	4272.55	Filtered	9698.93	14937.5	21650	18206	9377.8	7800.35	28983	15304	11475	8652.3	Filtered	15789	Filtered	Filtered	Filtered	Filtered	3697.8	7706.25	16178	Filtered	Filtered	14494.8	Filtered	4105.11	7024.1	Filtered	24688.7	Filtered	22597.7	Filtered	Filtered	Filtered	Filtered	12507.4	Filtered	Filtered	Filtered	Filtered	6370.18
True	SGVGPSQPTTVGTECGFVSR	A0A0G2JFH2	Microtubule-associated protein (Fragment)	A0A0G2JFH2	A0A0G2JFH2_MOUSE	0.000101028		12555.5	6771.72	Filtered	Filtered	12639	23603	15871.1	Filtered	Filtered	17053.8	22210.4	10960.2	9024.39	Filtered	9884.25	Filtered	Filtered	Filtered	Filtered	Filtered	Filtered	10313.4	Filtered	13977.8	12134.6	Filtered	Filtered	Filtered	39738.8	53335.5	Filtered	12557	6370.71	Filtered	Filtered	Filtered	16132.7	27523.7	Filtered	9337.65	Filtered	5504.1
True	VADLSSTGPIQGAGFVPSVGTEENK	A0A0G2JFH2	Microtubule-associated protein (Fragment)	A0A0G2JFH2	A0A0G2JFH2_MOUSE	0.000101028		19986.3	12918	Filtered	Filtered	16164.4	Filtered	24113.8	29661.3	Filtered	22301.2	34537.9	20628.5	18956.2	Filtered	14372.7	Filtered	Filtered	Filtered	14336.6	Filtered	24221.7	Filtered	Filtered	12954.2	Filtered	Filtered	Filtered	27114.7	Filtered	Filtered	Filtered	24785.7	Filtered	Filtered	9467.46	Filtered	19293.6	Filtered	Filtered	Filtered	Filtered	Filtered
True	VIDDEFLPQR	A0A0G2JFH2	Microtubule-associated protein (Fragment)	A0A0G2JFH2	A0A0G2JFH2_MOUSE	0.000101028		Filtered	Filtered	Filtered	Filtered	Filtered	Filtered	Filtered	Filtered	Filtered	Filtered	Filtered	Filtered	Filtered	Filtered	Filtered	Filtered	Filtered	Filtered	Filtered	Filtered	Filtered	Filtered	Filtered	Filtered	Filtered	Filtered	Filtered	Filtered	Filtered	Filtered	Filtered	Filtered	Filtered	Filtered	Filtered	Filtered	12165.5	Filtered	Filtered	13763.7	Filtered	Filtered
True	DCAESPGVTSCPEQPPEIVVK	A0A0G2JFH2	Microtubule-associated protein (Fragment)	A0A0G2JFH2	A0A0G2JFH2_MOUSE	0.000101028		10398.9	Filtered	Filtered	Filtered	Filtered	16111.2	Filtered	Filtered	Filtered	Filtered	Filtered	Filtered	Filtered	Filtered	7884.18	Filtered	Filtered	Filtered	17683.5	Filtered	Filtered	6486.11	Filtered	Filtered	Filtered	Filtered	Filtered	Filtered	Filtered	Filtered	Filtered	Filtered	Filtered	Filtered	Filtered	Filtered	16844	Filtered	Filtered	Filtered	Filtered	Filtered
True	ETPGSQPSEPCSGFPSSQGK	A0A0G2JFH2	Microtubule-associated protein (Fragment)	A0A0G2JFH2	A0A0G2JFH2_MOUSE	0.000101028		7863.86	Filtered	Filtered	Filtered	11696.5	14281.6	13474.9	Filtered	Filtered	Filtered	Filtered	6663.18	Filtered	Filtered	Filtered	Filtered	Filtered	Filtered	Filtered	Filtered	9990.51	Filtered	Filtered	Filtered	10360.9	Filtered	Filtered	Filtered	Filtered	Filtered	Filtered	Filtered	Filtered	Filtered	Filtered	Filtered	Filtered	Filtered	Filtered	Filtered	Filtered	Filtered
True	DQELIQAPGPESELFK	A0A0G2JFH2	Microtubule-associated protein (Fragment)	A0A0G2JFH2	A0A0G2JFH2_MOUSE	0.000101028		4046.11	Filtered	Filtered	Filtered	7875.62	Filtered	Filtered	5403.88	Filtered	Filtered	Filtered	Filtered	Filtered	Filtered	Filtered	Filtered	Filtered	Filtered	Filtered	Filtered	Filtered	Filtered	Filtered	Filtered	Filtered	Filtered	Filtered	Filtered	Filtered	Filtered	Filtered	Filtered	Filtered	Filtered	Filtered	Filtered	4700.95	Filtered	Filtered	Filtered	Filtered	Filtered
True	AVPSPSEPVPESGVVSIK	A0A0G2JFH2	Microtubule-associated protein (Fragment)	A0A0G2JFH2	A0A0G2JFH2_MOUSE	0.000101028		5227.78	Filtered	Filtered	Filtered	8252.69	Filtered	Filtered	Filtered	Filtered	Filtered	Filtered	Filtered	Filtered	Filtered	Filtered	Filtered	Filtered	Filtered	Filtered	Filtered	Filtered	Filtered	Filtered	Filtered	Filtered	Filtered	Filtered	Filtered	Filtered	Filtered	Filtered	Filtered	Filtered	Filtered	Filtered	Filtered	Filtered	Filtered	Filtered	Filtered	Filtered	Filtered
True	LECIATSATGLESDILCDSVEGGSK	A0A0G2JFH2	Microtubule-associated protein (Fragment)	A0A0G2JFH2	A0A0G2JFH2_MOUSE	0.000101028		Filtered	Filtered	Filtered	Filtered	Filtered	Filtered	3796.2	Filtered	Filtered	3803.57	Filtered	Filtered	Filtered	Filtered	Filtered	Filtered	Filtered	Filtered	Filtered	Filtered	Filtered	Filtered	Filtered	Filtered	Filtered	Filtered	Filtered	Filtered	Filtered	Filtered	Filtered	Filtered	Filtered	Filtered	Filtered	Filtered	Filtered	Filtered	Filtered	Filtered	Filtered	Filtered
True	KVIDDEFLPQR	A0A0G2JFH2	Microtubule-associated protein (Fragment)	A0A0G2JFH2	A0A0G2JFH2_MOUSE	0.000101028		Filtered	Filtered	Filtered	Filtered	Filtered	Filtered	Filtered	Filtered	Filtered	11141.9	Filtered	Filtered	Filtered	Filtered	Filtered	Filtered	Filtered	Filtered	Filtered	Filtered	Filtered	Filtered	Filtered	Filtered	Filtered	Filtered	Filtered	Filtered	Filtered	Filtered	Filtered	Filtered	Filtered	Filtered	Filtered	Filtered	Filtered	Filtered	Filtered	Filtered	Filtered	Filtered
True	FSLSDDQNER	A0A0G2JFH2	Microtubule-associated protein (Fragment)	A0A0G2JFH2	A0A0G2JFH2_MOUSE	0.000101028		Filtered	Filtered	Filtered	Filtered	Filtered	Filtered	Filtered	Filtered	Filtered	Filtered	Filtered	Filtered	Filtered	Filtered	Filtered	Filtered	Filtered	Filtered	Filtered	Filtered	Filtered	Filtered	Filtered	Filtered	Filtered	Filtered	Filtered	Filtered	Filtered	Filtered	Filtered	Filtered	Filtered	Filtered	Filtered	Filtered	Filtered	Filtered	Filtered	10154.1	Filtered	Filtered
True	GHLRPAVFTESQSLPEEVR	A0A0G2JFH2	Microtubule-associated protein (Fragment)	A0A0G2JFH2	A0A0G2JFH2_MOUSE	0.000101028		Filtered	Filtered	Filtered	Filtered	Filtered	Filtered	Filtered	Filtered	Filtered	Filtered	Filtered	Filtered	Filtered	Filtered	Filtered	Filtered	Filtered	Filtered	Filtered	Filtered	Filtered	Filtered	Filtered	Filtered	Filtered	Filtered	Filtered	Filtered	Filtered	128150	Filtered	Filtered	Filtered	Filtered	Filtered	Filtered	Filtered	Filtered	Filtered	Filtered	Filtered	Filtered
True	IHAPLFSHISGIATEEGADLK	A0A0G2JFH2	Microtubule-associated protein (Fragment)	A0A0G2JFH2	A0A0G2JFH2_MOUSE	0.000101028		Filtered	Filtered	Filtered	Filtered	Filtered	Filtered	Filtered	Filtered	13475.1	Filtered	Filtered	Filtered	Filtered	Filtered	Filtered	Filtered	Filtered	Filtered	Filtered	Filtered	Filtered	Filtered	Filtered	Filtered	Filtered	Filtered	Filtered	Filtered	Filtered	Filtered	Filtered	Filtered	Filtered	Filtered	Filtered	Filtered	Filtered	Filtered	Filtered	Filtered	Filtered	Filtered
False	LVVVGAGGVGK	A0A0G2JGP4;contaminant_RASH_HUMAN;P08556;Q61411;Q9D091	GTPase NRas (Fragment);;GTPase NRas;GTPase HRas;GTPase NRas	A0A0G2JGP4;contaminant_RASH_HUMAN;P08556;Q61411;Q9D091	A0A0G2JGP4_MOUSE;contaminant_RASH_HUMAN;RASN_MOUSE;RASH_MOUSE;Q9D091_MOUSE	0.0052342		Filtered	9662.14	Filtered	Filtered	Filtered	Filtered	Filtered	Filtered	Filtered	Filtered	Filtered	Filtered	Filtered	Filtered	Filtered	Filtered	Filtered	Filtered	Filtered	Filtered	16283	Filtered	Filtered	Filtered	Filtered	Filtered	Filtered	Filtered	Filtered	Filtered	Filtered	Filtered	10019.9	Filtered	30292.6	Filtered	16552.6	20211.1	14220.9	12552.3	Filtered	13754.1
False	QGVEDAFYTLVR	A0A0G2JGP4;contaminant_RASH_HUMAN;P08556;Q61411;Q9D091	GTPase NRas (Fragment);;GTPase NRas;GTPase HRas;GTPase NRas	A0A0G2JGP4;contaminant_RASH_HUMAN;P08556;Q61411;Q9D091	A0A0G2JGP4_MOUSE;contaminant_RASH_HUMAN;RASN_MOUSE;RASH_MOUSE;Q9D091_MOUSE	0.0052342		645.372	1193.82	Filtered	5400.41	Filtered	Filtered	Filtered	Filtered	Filtered	Filtered	2094.16	Filtered	Filtered	Filtered	Filtered	Filtered	Filtered	Filtered	1445.47	Filtered	Filtered	Filtered	Filtered	Filtered	Filtered	Filtered	Filtered	2602.85	2656.63	3797.56	2386.38	Filtered	319.018	Filtered	768.174	1297.47	Filtered	4337.15	1191.98	Filtered	Filtered	2481.7
False	SALTIQLIQNHFVDEYDPTIEDSYR	A0A0G2JGP4;contaminant_RASH_HUMAN;P08556;Q61411;Q9D091	GTPase NRas (Fragment);;GTPase NRas;GTPase HRas;GTPase NRas	A0A0G2JGP4;contaminant_RASH_HUMAN;P08556;Q61411;Q9D091	A0A0G2JGP4_MOUSE;contaminant_RASH_HUMAN;RASN_MOUSE;RASH_MOUSE;Q9D091_MOUSE	0.0052342		Filtered	Filtered	Filtered	Filtered	Filtered	Filtered	48464.2	Filtered	Filtered	Filtered	Filtered	Filtered	8814.79	Filtered	Filtered	Filtered	Filtered	Filtered	Filtered	Filtered	Filtered	Filtered	Filtered	Filtered	17262.5	Filtered	Filtered	Filtered	Filtered	Filtered	Filtered	Filtered	Filtered	Filtered	Filtered	Filtered	Filtered	Filtered	Filtered	Filtered	Filtered	Filtered
True	TVGCVAGDEESYTVFK	A0A0J9YKD4	Creatine kinase M-type	A0A0J9YKD4	A0A0J9YKD4_MOUSE	0.000347625		12843	Filtered	13923.3	Filtered	Filtered	13327.1	Filtered	Filtered	Filtered	Filtered	Filtered	Filtered	Filtered	19112.2	Filtered	14923.8	13879.2	15898.4	Filtered	Filtered	Filtered	Filtered	Filtered	41731	Filtered	Filtered	18128.3	17130.9	19712.8	Filtered	11169.4	Filtered	18352.2	Filtered	Filtered	17314	13535.1	Filtered	58980.2	30896.1	27025.7	6363.85
False	ESYGVTLPHK	A0A0J9YUB6;Q9CRD0	OCIA domain-containing protein 1 (Fragment);OCIA domain-containing protein 1	A0A0J9YUB6;Q9CRD0	A0A0J9YUB6_MOUSE;OCAD1_MOUSE	0.00449237		Filtered	Filtered	Filtered	Filtered	3140.58	Filtered	Filtered	Filtered	4436.23	Filtered	6292.97	Filtered	Filtered	Filtered	3617.79	Filtered	Filtered	Filtered	Filtered	Filtered	Filtered	Filtered	Filtered	Filtered	Filtered	Filtered	Filtered	Filtered	Filtered	6417.96	Filtered	Filtered	Filtered	Filtered	Filtered	Filtered	6487.93	Filtered	Filtered	Filtered	Filtered	Filtered
False	FDSNVSGQSSFGTSPAADNIEK	A0A0J9YUB6;Q9CRD0	OCIA domain-containing protein 1 (Fragment);OCIA domain-containing protein 1	A0A0J9YUB6;Q9CRD0	A0A0J9YUB6_MOUSE;OCAD1_MOUSE	0.00449237		Filtered	Filtered	Filtered	Filtered	Filtered	Filtered	Filtered	Filtered	Filtered	Filtered	Filtered	Filtered	Filtered	Filtered	Filtered	Filtered	Filtered	Filtered	Filtered	Filtered	Filtered	Filtered	Filtered	Filtered	Filtered	Filtered	Filtered	Filtered	1996.72	Filtered	Filtered	Filtered	Filtered	Filtered	Filtered	Filtered	Filtered	Filtered	Filtered	Filtered	Filtered	Filtered
False	EAVGDLLDAFK	A0A0J9YUS5;E9PVC5;E9PVC6;E9Q9E1;Q6NZJ6	Eukaryotic translation initiation factor 4 gamma 1	A0A0J9YUS5;E9PVC5;E9PVC6;E9Q9E1;Q6NZJ6	A0A0J9YUS5_MOUSE;E9PVC5_MOUSE;E9PVC6_MOUSE;E9Q9E1_MOUSE;IF4G1_MOUSE	0.00162268		1312.78	Filtered	Filtered	Filtered	3231.85	5566.23	3852.6	Filtered	1408.26	3549.94	5488	2509.92	Filtered	Filtered	2191.86	Filtered	Filtered	Filtered	Filtered	Filtered	Filtered	Filtered	Filtered	Filtered	2762.67	Filtered	Filtered	Filtered	3237.97	5631.57	Filtered	3312.7	Filtered	Filtered	Filtered	Filtered	2262.16	3239.68	Filtered	927.751	Filtered	Filtered
False	LGIESTLER	A0A0J9YUS5;E9PVC5;E9PVC6;E9Q9E1;Q6NZJ6	Eukaryotic translation initiation factor 4 gamma 1	A0A0J9YUS5;E9PVC5;E9PVC6;E9Q9E1;Q6NZJ6	A0A0J9YUS5_MOUSE;E9PVC5_MOUSE;E9PVC6_MOUSE;E9Q9E1_MOUSE;IF4G1_MOUSE	0.00162268		Filtered	Filtered	Filtered	Filtered	Filtered	Filtered	Filtered	18033.4	Filtered	Filtered	Filtered	Filtered	19284.8	Filtered	Filtered	Filtered	Filtered	Filtered	Filtered	Filtered	Filtered	27784.5	Filtered	Filtered	Filtered	Filtered	32937.1	Filtered	Filtered	Filtered	Filtered	Filtered	Filtered	Filtered	Filtered	Filtered	15239.5	Filtered	Filtered	Filtered	Filtered	Filtered
False	FIGELFK	A0A0J9YUS5;E9PVC5;E9PVC6;E9Q9E1;Q6NZJ6	Eukaryotic translation initiation factor 4 gamma 1	A0A0J9YUS5;E9PVC5;E9PVC6;E9Q9E1;Q6NZJ6	A0A0J9YUS5_MOUSE;E9PVC5_MOUSE;E9PVC6_MOUSE;E9Q9E1_MOUSE;IF4G1_MOUSE	0.00162268		Filtered	Filtered	Filtered	12516.2	Filtered	Filtered	Filtered	Filtered	Filtered	1165.96	Filtered	Filtered	1215.42	Filtered	Filtered	Filtered	Filtered	Filtered	Filtered	Filtered	Filtered	Filtered	Filtered	Filtered	Filtered	Filtered	Filtered	Filtered	1149.04	Filtered	Filtered	Filtered	Filtered	Filtered	Filtered	Filtered	Filtered	Filtered	Filtered	Filtered	Filtered	Filtered
False	GLPLVDDGGWNTVPISK	A0A0J9YUS5;E9PVC5;E9PVC6;E9Q9E1;Q6NZJ6	Eukaryotic translation initiation factor 4 gamma 1	A0A0J9YUS5;E9PVC5;E9PVC6;E9Q9E1;Q6NZJ6	A0A0J9YUS5_MOUSE;E9PVC5_MOUSE;E9PVC6_MOUSE;E9Q9E1_MOUSE;IF4G1_MOUSE	0.00162268		Filtered	Filtered	Filtered	Filtered	Filtered	5850.08	Filtered	Filtered	Filtered	2891.52	Filtered	Filtered	Filtered	Filtered	240.688	Filtered	Filtered	Filtered	Filtered	Filtered	Filtered	Filtered	Filtered	Filtered	Filtered	Filtered	Filtered	Filtered	Filtered	Filtered	Filtered	Filtered	Filtered	Filtered	Filtered	Filtered	Filtered	Filtered	Filtered	Filtered	Filtered	Filtered
False	QVTQLAIDTEER	A0A0J9YUS5;E9PVC5;E9PVC6;E9Q9E1;Q6NZJ6	Eukaryotic translation initiation factor 4 gamma 1	A0A0J9YUS5;E9PVC5;E9PVC6;E9Q9E1;Q6NZJ6	A0A0J9YUS5_MOUSE;E9PVC5_MOUSE;E9PVC6_MOUSE;E9Q9E1_MOUSE;IF4G1_MOUSE	0.00162268		Filtered	Filtered	Filtered	Filtered	Filtered	Filtered	Filtered	Filtered	Filtered	Filtered	Filtered	Filtered	Filtered	Filtered	Filtered	Filtered	Filtered	Filtered	Filtered	Filtered	Filtered	Filtered	Filtered	Filtered	Filtered	Filtered	Filtered	Filtered	Filtered	Filtered	Filtered	Filtered	Filtered	Filtered	Filtered	Filtered	Filtered	Filtered	Filtered	Filtered	4502.47	Filtered
False	GFGLLGSIFGK	A0A0M3HEP8;Q6TEK5	Vitamin K epoxide reductase complex subunit 1-like protein 1	A0A0M3HEP8;Q6TEK5	A0A0M3HEP8_MOUSE;VKORL_MOUSE	0.00404334		Filtered	Filtered	2863.48	5072	Filtered	Filtered	Filtered	Filtered	Filtered	Filtered	Filtered	209.612	Filtered	Filtered	Filtered	Filtered	Filtered	Filtered	Filtered	Filtered	Filtered	908.478	Filtered	Filtered	Filtered	Filtered	Filtered	1150.36	1727.76	796.304	Filtered	Filtered	Filtered	Filtered	Filtered	Filtered	Filtered	Filtered	Filtered	1259.08	Filtered	718.362
False	LQTIFLK	A0A0N4SUN3;A0A0N4SVX9;A0A0N4SWG7;A0A0N4SWH3;E9PXU9;E9QL12;Q9ESD7	Dysferlin	A0A0N4SUN3;A0A0N4SVX9;A0A0N4SWG7;A0A0N4SWH3;E9PXU9;E9QL12;Q9ESD7	A0A0N4SUN3_MOUSE;A0A0N4SVX9_MOUSE;A0A0N4SWG7_MOUSE;A0A0N4SWH3_MOUSE;E9PXU9_MOUSE;E9QL12_MOUSE;DYSF_MOUSE	0.000861749		2997.9	3859.35	18370.9	17281.8	3352.63	5738	7663.02	5777.76	7505.03	4830	8649.86	5383.38	4308.34	10461.6	2561.08	9869.96	9860.57	7342.07	13152.7	9423.25	5671.7	6720.02	10569.9	3839.2	6059.9	9055.71	13184.7	10470.2	13681.6	9414.27	8917.4	6045.16	9131.21	8035.88	4200.9	6157.15	5988.16	9642.45	9474.07	13099.4	9249.74	2980.04
False	DVILDDLSLTGEK	A0A0N4SUN3;A0A0N4SVX9;A0A0N4SWG7;A0A0N4SWH3;E9PXU9;E9QL12;Q9ESD7	Dysferlin	A0A0N4SUN3;A0A0N4SVX9;A0A0N4SWG7;A0A0N4SWH3;E9PXU9;E9QL12;Q9ESD7	A0A0N4SUN3_MOUSE;A0A0N4SVX9_MOUSE;A0A0N4SWG7_MOUSE;A0A0N4SWH3_MOUSE;E9PXU9_MOUSE;E9QL12_MOUSE;DYSF_MOUSE	0.000861749		5232.51	Filtered	17895.6	Filtered	7682.87	11347.1	8032.1	9321.74	14999.1	9000.31	12938.9	12033.8	7397.44	11699.3	5664.18	8881.9	9662.31	5901.45	11626.3	9013.33	10736.9	12962.7	14204.5	8391.28	9304	8573.03	17244.6	19925.9	14284.5	19396.8	3368.93	9886.79	5950.46	9033.6	6645.87	14705.6	8591.59	17556.4	15327.6	12791.9	15305.1	8915.87
False	ISATGGEIEEEPAGVLK	A0A0N4SUN3;A0A0N4SVX9;A0A0N4SWG7;A0A0N4SWH3;E9PXU9;E9QL12;Q9ESD7	Dysferlin	A0A0N4SUN3;A0A0N4SVX9;A0A0N4SWG7;A0A0N4SWH3;E9PXU9;E9QL12;Q9ESD7	A0A0N4SUN3_MOUSE;A0A0N4SVX9_MOUSE;A0A0N4SWG7_MOUSE;A0A0N4SWH3_MOUSE;E9PXU9_MOUSE;E9QL12_MOUSE;DYSF_MOUSE	0.000861749		3328.19	2763.39	14744.6	11067.3	5577.34	6503.96	8598.07	7040.68	Filtered	Filtered	Filtered	4182.14	5053.17	10968.4	2156.82	8781.05	8232.37	7507.58	4272.05	9333.49	7361.72	7816.36	12480.4	Filtered	Filtered	9805.92	15070	11991.5	15078.8	Filtered	13924.3	Filtered	8287.82	10703	5202.05	7855.72	4714.2	7912.63	10386.8	11934.3	12665	Filtered
False	VPAHEVLFSR	A0A0N4SUN3;A0A0N4SVX9;A0A0N4SWG7;A0A0N4SWH3;E9PXU9;E9QL12;Q9ESD7	Dysferlin	A0A0N4SUN3;A0A0N4SVX9;A0A0N4SWG7;A0A0N4SWH3;E9PXU9;E9QL12;Q9ESD7	A0A0N4SUN3_MOUSE;A0A0N4SVX9_MOUSE;A0A0N4SWG7_MOUSE;A0A0N4SWH3_MOUSE;E9PXU9_MOUSE;E9QL12_MOUSE;DYSF_MOUSE	0.000861749		3049.36	Filtered	10810.2	12530.4	Filtered	3907.26	5310.7	3578.15	5117.94	4323.52	5762.83	5283.96	3877.27	4962.92	2233.04	4640.11	5528.2	4665.24	4557.87	5487.7	4505.91	4429.73	11545.7	3932.06	6518.71	6960.99	8924.4	10050.1	13981.4	6833.03	8679.2	4879.01	6690.68	6455.21	Filtered	3279.09	5810.75	7789.8	7835	7105.78	7929.48	5733.62
False	EDLYCPPIVVK	A0A0N4SUN3;A0A0N4SVX9;A0A0N4SWG7;A0A0N4SWH3;E9PXU9;E9QL12;Q9ESD7	Dysferlin	A0A0N4SUN3;A0A0N4SVX9;A0A0N4SWG7;A0A0N4SWH3;E9PXU9;E9QL12;Q9ESD7	A0A0N4SUN3_MOUSE;A0A0N4SVX9_MOUSE;A0A0N4SWG7_MOUSE;A0A0N4SWH3_MOUSE;E9PXU9_MOUSE;E9QL12_MOUSE;DYSF_MOUSE	0.000861749		7020.58	7043.56	Filtered	17483.4	Filtered	Filtered	Filtered	7575.49	8055.92	Filtered	Filtered	11019	Filtered	12009.6	Filtered	Filtered	Filtered	10429.7	8951.07	13833.5	Filtered	13552.1	19047	Filtered	Filtered	Filtered	Filtered	16300.2	20490.9	Filtered	9299.57	Filtered	13005.6	Filtered	Filtered	11722.2	12031.3	14264.5	15652.1	Filtered	Filtered	6730.51
False	IGETVIDLENR	A0A0N4SUN3;A0A0N4SVX9;A0A0N4SWG7;A0A0N4SWH3;E9PXU9;E9QL12;Q9ESD7	Dysferlin	A0A0N4SUN3;A0A0N4SVX9;A0A0N4SWG7;A0A0N4SWH3;E9PXU9;E9QL12;Q9ESD7	A0A0N4SUN3_MOUSE;A0A0N4SVX9_MOUSE;A0A0N4SWG7_MOUSE;A0A0N4SWH3_MOUSE;E9PXU9_MOUSE;E9QL12_MOUSE;DYSF_MOUSE	0.000861749		Filtered	Filtered	Filtered	Filtered	Filtered	Filtered	Filtered	43958.2	Filtered	Filtered	Filtered	Filtered	32410.5	42217.6	Filtered	38536.4	33397.5	30218.9	Filtered	36995.1	Filtered	Filtered	39958.4	Filtered	Filtered	28447.1	48187.1	71455.4	40248.2	Filtered	28466.8	Filtered	29931.3	35366	Filtered	39640.9	Filtered	Filtered	36738.7	52868.9	53649	Filtered
False	LAWFPLTR	A0A0N4SUN3;A0A0N4SVX9;A0A0N4SWG7;A0A0N4SWH3;E9PXU9;E9QL12;Q9ESD7	Dysferlin	A0A0N4SUN3;A0A0N4SVX9;A0A0N4SWG7;A0A0N4SWH3;E9PXU9;E9QL12;Q9ESD7	A0A0N4SUN3_MOUSE;A0A0N4SVX9_MOUSE;A0A0N4SWG7_MOUSE;A0A0N4SWH3_MOUSE;E9PXU9_MOUSE;E9QL12_MOUSE;DYSF_MOUSE	0.000861749		Filtered	5898.34	16304.5	16615.8	Filtered	Filtered	Filtered	Filtered	Filtered	10303	Filtered	Filtered	Filtered	7968.41	Filtered	8021.98	6594.92	Filtered	9527.96	Filtered	Filtered	Filtered	10352.2	Filtered	Filtered	Filtered	11718.9	17727.7	Filtered	20328.5	Filtered	12135.4	Filtered	Filtered	Filtered	Filtered	Filtered	Filtered	9577.45	4493.77	Filtered	Filtered
False	IEIQNQLLR	A0A0N4SUN3;A0A0N4SVX9;A0A0N4SWG7;A0A0N4SWH3;E9PXU9;E9QL12;Q9ESD7	Dysferlin	A0A0N4SUN3;A0A0N4SVX9;A0A0N4SWG7;A0A0N4SWH3;E9PXU9;E9QL12;Q9ESD7	A0A0N4SUN3_MOUSE;A0A0N4SVX9_MOUSE;A0A0N4SWG7_MOUSE;A0A0N4SWH3_MOUSE;E9PXU9_MOUSE;E9QL12_MOUSE;DYSF_MOUSE	0.000861749		Filtered	Filtered	Filtered	Filtered	Filtered	Filtered	Filtered	Filtered	Filtered	Filtered	Filtered	Filtered	Filtered	Filtered	Filtered	6484.97	Filtered	Filtered	Filtered	Filtered	Filtered	Filtered	7341.75	Filtered	Filtered	Filtered	12222.5	Filtered	9126.72	Filtered	Filtered	Filtered	7120.75	6416.79	Filtered	Filtered	Filtered	Filtered	6826.17	8732.98	7148.12	4183.39
False	EFTGFPDPYAELNTGK	A0A0N4SUN3;A0A0N4SVX9;A0A0N4SWG7;A0A0N4SWH3;E9PXU9;E9QL12;Q9ESD7	Dysferlin	A0A0N4SUN3;A0A0N4SVX9;A0A0N4SWG7;A0A0N4SWH3;E9PXU9;E9QL12;Q9ESD7	A0A0N4SUN3_MOUSE;A0A0N4SVX9_MOUSE;A0A0N4SWG7_MOUSE;A0A0N4SWH3_MOUSE;E9PXU9_MOUSE;E9QL12_MOUSE;DYSF_MOUSE	0.000861749		Filtered	Filtered	Filtered	Filtered	Filtered	Filtered	Filtered	Filtered	5705.42	Filtered	Filtered	Filtered	Filtered	Filtered	Filtered	Filtered	4244.76	6553.44	6294.59	Filtered	Filtered	Filtered	Filtered	Filtered	Filtered	Filtered	Filtered	9261.54	Filtered	Filtered	Filtered	Filtered	5574.37	Filtered	Filtered	Filtered	6093.38	12785.5	Filtered	Filtered	Filtered	Filtered
False	TDALLGEFR	A0A0N4SUN3;A0A0N4SVX9;A0A0N4SWG7;A0A0N4SWH3;E9PXU9;E9QL12;Q9ESD7	Dysferlin	A0A0N4SUN3;A0A0N4SVX9;A0A0N4SWG7;A0A0N4SWH3;E9PXU9;E9QL12;Q9ESD7	A0A0N4SUN3_MOUSE;A0A0N4SVX9_MOUSE;A0A0N4SWG7_MOUSE;A0A0N4SWH3_MOUSE;E9PXU9_MOUSE;E9QL12_MOUSE;DYSF_MOUSE	0.000861749		Filtered	Filtered	32666.5	Filtered	8475.51	Filtered	12242.3	Filtered	Filtered	Filtered	Filtered	Filtered	Filtered	13952.2	Filtered	13202.3	Filtered	Filtered	Filtered	Filtered	Filtered	14441.6	Filtered	Filtered	Filtered	17975.1	27139	Filtered	Filtered	Filtered	Filtered	Filtered	16555	16634.4	Filtered	14852.5	Filtered	Filtered	Filtered	22967.4	Filtered	Filtered
False	TQEETDDPSVIGEFK	A0A0N4SUN3;A0A0N4SVX9;A0A0N4SWG7;A0A0N4SWH3;E9PXU9;E9QL12;Q9ESD7	Dysferlin	A0A0N4SUN3;A0A0N4SVX9;A0A0N4SWG7;A0A0N4SWH3;E9PXU9;E9QL12;Q9ESD7	A0A0N4SUN3_MOUSE;A0A0N4SVX9_MOUSE;A0A0N4SWG7_MOUSE;A0A0N4SWH3_MOUSE;E9PXU9_MOUSE;E9QL12_MOUSE;DYSF_MOUSE	0.000861749		Filtered	Filtered	Filtered	Filtered	Filtered	Filtered	Filtered	Filtered	Filtered	Filtered	Filtered	Filtered	Filtered	Filtered	Filtered	Filtered	Filtered	8538.96	Filtered	Filtered	Filtered	Filtered	20190.4	Filtered	Filtered	7632.19	Filtered	Filtered	18639.6	Filtered	Filtered	Filtered	10270.9	Filtered	Filtered	8795.07	6382.06	Filtered	10696	15690.1	Filtered	Filtered
False	ITLYDYDLLSK	A0A0N4SUN3;A0A0N4SVX9;A0A0N4SWG7;A0A0N4SWH3;E9PXU9;E9QL12;Q9ESD7	Dysferlin	A0A0N4SUN3;A0A0N4SVX9;A0A0N4SWG7;A0A0N4SWH3;E9PXU9;E9QL12;Q9ESD7	A0A0N4SUN3_MOUSE;A0A0N4SVX9_MOUSE;A0A0N4SWG7_MOUSE;A0A0N4SWH3_MOUSE;E9PXU9_MOUSE;E9QL12_MOUSE;DYSF_MOUSE	0.000861749		Filtered	Filtered	Filtered	Filtered	Filtered	Filtered	Filtered	3557.43	Filtered	Filtered	Filtered	Filtered	1995.11	Filtered	Filtered	Filtered	Filtered	Filtered	Filtered	Filtered	Filtered	Filtered	3373.1	Filtered	Filtered	Filtered	5502.68	6095.65	5136.17	Filtered	Filtered	Filtered	2700.24	Filtered	Filtered	Filtered	Filtered	Filtered	5240.3	3702.61	3396.96	Filtered
False	SVSDQDNYIPCTLEPVFGK	A0A0N4SUN3;A0A0N4SVX9;A0A0N4SWG7;A0A0N4SWH3;E9PXU9;E9QL12;Q9ESD7	Dysferlin	A0A0N4SUN3;A0A0N4SVX9;A0A0N4SWG7;A0A0N4SWH3;E9PXU9;E9QL12;Q9ESD7	A0A0N4SUN3_MOUSE;A0A0N4SVX9_MOUSE;A0A0N4SWG7_MOUSE;A0A0N4SWH3_MOUSE;E9PXU9_MOUSE;E9QL12_MOUSE;DYSF_MOUSE	0.000861749		Filtered	Filtered	7992.98	Filtered	Filtered	Filtered	Filtered	Filtered	Filtered	Filtered	Filtered	Filtered	Filtered	4137.08	Filtered	Filtered	Filtered	Filtered	3714.33	Filtered	Filtered	Filtered	Filtered	Filtered	Filtered	Filtered	5797.92	Filtered	6483.03	Filtered	3094.15	Filtered	2356.26	Filtered	Filtered	Filtered	Filtered	Filtered	3970.26	Filtered	4812.05	Filtered
False	RPVVGQCTIR	A0A0N4SUN3;A0A0N4SVX9;A0A0N4SWG7;A0A0N4SWH3;E9PXU9;E9QL12;Q9ESD7	Dysferlin	A0A0N4SUN3;A0A0N4SVX9;A0A0N4SWG7;A0A0N4SWH3;E9PXU9;E9QL12;Q9ESD7	A0A0N4SUN3_MOUSE;A0A0N4SVX9_MOUSE;A0A0N4SWG7_MOUSE;A0A0N4SWH3_MOUSE;E9PXU9_MOUSE;E9QL12_MOUSE;DYSF_MOUSE	0.000861749		Filtered	Filtered	4584.57	4597.45	Filtered	Filtered	Filtered	Filtered	Filtered	Filtered	Filtered	Filtered	Filtered	Filtered	Filtered	Filtered	Filtered	Filtered	Filtered	Filtered	Filtered	Filtered	3206.29	1052.41	Filtered	Filtered	Filtered	1442.61	Filtered	Filtered	Filtered	Filtered	1854.55	Filtered	Filtered	Filtered	Filtered	Filtered	Filtered	Filtered	Filtered	Filtered
False	VEDLPADDILR	A0A0N4SUN3;A0A0N4SVX9;A0A0N4SWG7;A0A0N4SWH3;E9PXU9;E9QL12;Q9ESD7	Dysferlin	A0A0N4SUN3;A0A0N4SVX9;A0A0N4SWG7;A0A0N4SWH3;E9PXU9;E9QL12;Q9ESD7	A0A0N4SUN3_MOUSE;A0A0N4SVX9_MOUSE;A0A0N4SWG7_MOUSE;A0A0N4SWH3_MOUSE;E9PXU9_MOUSE;E9QL12_MOUSE;DYSF_MOUSE	0.000861749		Filtered	Filtered	Filtered	Filtered	Filtered	Filtered	Filtered	Filtered	Filtered	Filtered	Filtered	Filtered	Filtered	Filtered	Filtered	Filtered	Filtered	Filtered	Filtered	Filtered	Filtered	Filtered	Filtered	Filtered	Filtered	Filtered	Filtered	55727.2	Filtered	Filtered	Filtered	Filtered	Filtered	Filtered	Filtered	Filtered	47918.8	34166.3	Filtered	Filtered	Filtered	25186.8
False	GSQPAGELLAAFELIQR	A0A0N4SUN3;A0A0N4SVX9;A0A0N4SWG7;A0A0N4SWH3;E9PXU9;E9QL12;Q9ESD7	Dysferlin	A0A0N4SUN3;A0A0N4SVX9;A0A0N4SWG7;A0A0N4SWH3;E9PXU9;E9QL12;Q9ESD7	A0A0N4SUN3_MOUSE;A0A0N4SVX9_MOUSE;A0A0N4SWG7_MOUSE;A0A0N4SWH3_MOUSE;E9PXU9_MOUSE;E9QL12_MOUSE;DYSF_MOUSE	0.000861749		Filtered	Filtered	977.326	1720.62	Filtered	Filtered	395.664	Filtered	Filtered	Filtered	Filtered	Filtered	Filtered	750.996	Filtered	Filtered	Filtered	Filtered	Filtered	Filtered	Filtered	Filtered	496.21	Filtered	Filtered	Filtered	Filtered	Filtered	Filtered	Filtered	Filtered	Filtered	Filtered	Filtered	Filtered	Filtered	Filtered	1222.02	725.17	1378.46	1001.81	1552.89
False	FVFPFDYLPAEQVCAVAK	A0A0N4SUN3;A0A0N4SVX9;A0A0N4SWG7;A0A0N4SWH3;E9PXU9;E9QL12;Q9ESD7	Dysferlin	A0A0N4SUN3;A0A0N4SVX9;A0A0N4SWG7;A0A0N4SWH3;E9PXU9;E9QL12;Q9ESD7	A0A0N4SUN3_MOUSE;A0A0N4SVX9_MOUSE;A0A0N4SWG7_MOUSE;A0A0N4SWH3_MOUSE;E9PXU9_MOUSE;E9QL12_MOUSE;DYSF_MOUSE	0.000861749		Filtered	Filtered	Filtered	Filtered	Filtered	Filtered	Filtered	Filtered	Filtered	Filtered	Filtered	Filtered	Filtered	Filtered	13876	Filtered	Filtered	Filtered	Filtered	Filtered	Filtered	Filtered	Filtered	Filtered	20089.6	18348.1	Filtered	Filtered	27471.5	24965.3	Filtered	Filtered	Filtered	Filtered	Filtered	Filtered	Filtered	Filtered	25396.9	Filtered	Filtered	20116.7
False	LEANLEQVHLALK	A0A0N4SUN3;A0A0N4SVX9;A0A0N4SWG7;A0A0N4SWH3;E9PXU9;E9QL12;Q9ESD7	Dysferlin	A0A0N4SUN3;A0A0N4SVX9;A0A0N4SWG7;A0A0N4SWH3;E9PXU9;E9QL12;Q9ESD7	A0A0N4SUN3_MOUSE;A0A0N4SVX9_MOUSE;A0A0N4SWG7_MOUSE;A0A0N4SWH3_MOUSE;E9PXU9_MOUSE;E9QL12_MOUSE;DYSF_MOUSE	0.000861749		Filtered	Filtered	Filtered	Filtered	Filtered	Filtered	Filtered	Filtered	Filtered	Filtered	Filtered	Filtered	Filtered	Filtered	Filtered	Filtered	Filtered	Filtered	Filtered	Filtered	Filtered	Filtered	Filtered	Filtered	Filtered	Filtered	Filtered	Filtered	Filtered	Filtered	Filtered	Filtered	Filtered	Filtered	Filtered	Filtered	Filtered	Filtered	Filtered	Filtered	Filtered	Filtered
False	VYDTQLENVEAFGGLSDFCNTFK	A0A0N4SUN3;A0A0N4SVX9;A0A0N4SWG7;A0A0N4SWH3;E9PXU9;E9QL12;Q9ESD7	Dysferlin	A0A0N4SUN3;A0A0N4SVX9;A0A0N4SWG7;A0A0N4SWH3;E9PXU9;E9QL12;Q9ESD7	A0A0N4SUN3_MOUSE;A0A0N4SVX9_MOUSE;A0A0N4SWG7_MOUSE;A0A0N4SWH3_MOUSE;E9PXU9_MOUSE;E9QL12_MOUSE;DYSF_MOUSE	0.000861749		Filtered	Filtered	Filtered	Filtered	Filtered	Filtered	Filtered	Filtered	Filtered	Filtered	Filtered	Filtered	Filtered	400.186	Filtered	Filtered	Filtered	Filtered	Filtered	Filtered	Filtered	Filtered	Filtered	Filtered	Filtered	Filtered	Filtered	Filtered	Filtered	Filtered	Filtered	Filtered	Filtered	Filtered	Filtered	Filtered	Filtered	Filtered	Filtered	Filtered	1586.62	Filtered
False	DYTIEEIEAGR	A0A0N4SUN3;A0A0N4SVX9;A0A0N4SWG7;A0A0N4SWH3;E9PXU9;E9QL12;Q9ESD7	Dysferlin	A0A0N4SUN3;A0A0N4SVX9;A0A0N4SWG7;A0A0N4SWH3;E9PXU9;E9QL12;Q9ESD7	A0A0N4SUN3_MOUSE;A0A0N4SVX9_MOUSE;A0A0N4SWG7_MOUSE;A0A0N4SWH3_MOUSE;E9PXU9_MOUSE;E9QL12_MOUSE;DYSF_MOUSE	0.000861749		Filtered	16174.7	Filtered	Filtered	Filtered	Filtered	Filtered	Filtered	Filtered	Filtered	Filtered	Filtered	Filtered	Filtered	Filtered	Filtered	Filtered	Filtered	Filtered	Filtered	Filtered	Filtered	Filtered	Filtered	Filtered	Filtered	Filtered	Filtered	Filtered	Filtered	Filtered	Filtered	Filtered	Filtered	Filtered	Filtered	Filtered	Filtered	Filtered	Filtered	Filtered	Filtered
False	FDQLFDDESDPFEVLK	A0A0N4SUN8;A0A0N4SUQ1;A0A0N4SV32;A0A0N4SWH2;Q3UMP4;Q9CY58	Plasminogen activator inhibitor 1 RNA-binding protein	A0A0N4SUN8;A0A0N4SUQ1;A0A0N4SV32;A0A0N4SWH2;Q3UMP4;Q9CY58	A0A0N4SUN8_MOUSE;A0A0N4SUQ1_MOUSE;A0A0N4SV32_MOUSE;A0A0N4SWH2_MOUSE;Q3UMP4_MOUSE;PAIRB_MOUSE	0.00015636		2120.05	1929.78	6874.12	18619	4407.67	8236.08	6015.78	6975.75	7105.23	2891.03	9594.46	5210.39	4387.16	3729.3	2201.69	2543.39	Filtered	865.268	1366.86	3288.8	5247.81	6272.5	Filtered	2430.77	5432.86	1796.15	3019.76	5108.08	7230.37	12718.7	6606.67	7650.55	1143.09	4437.35	5637.05	6142.81	3500.56	9509.94	Filtered	4762.52	4700.49	5450.58
False	EETQPPVALKK	A0A0N4SUN8;A0A0N4SUQ1;A0A0N4SV32;A0A0N4SWH2;Q3UMP4;Q9CY58	Plasminogen activator inhibitor 1 RNA-binding protein	A0A0N4SUN8;A0A0N4SUQ1;A0A0N4SV32;A0A0N4SWH2;Q3UMP4;Q9CY58	A0A0N4SUN8_MOUSE;A0A0N4SUQ1_MOUSE;A0A0N4SV32_MOUSE;A0A0N4SWH2_MOUSE;Q3UMP4_MOUSE;PAIRB_MOUSE	0.00015636		Filtered	Filtered	Filtered	Filtered	2010.48	Filtered	Filtered	1293.71	Filtered	Filtered	Filtered	Filtered	Filtered	Filtered	Filtered	Filtered	Filtered	Filtered	Filtered	Filtered	Filtered	Filtered	Filtered	Filtered	Filtered	Filtered	Filtered	Filtered	1857.88	Filtered	Filtered	Filtered	443.361	Filtered	Filtered	Filtered	1508.03	1792.12	Filtered	Filtered	Filtered	Filtered
False	PGHLQEGFGCVVTNR	A0A0N4SUN8;A0A0N4SUQ1;A0A0N4SV32;A0A0N4SWH2;Q3UMP4;Q9CY58	Plasminogen activator inhibitor 1 RNA-binding protein	A0A0N4SUN8;A0A0N4SUQ1;A0A0N4SV32;A0A0N4SWH2;Q3UMP4;Q9CY58	A0A0N4SUN8_MOUSE;A0A0N4SUQ1_MOUSE;A0A0N4SV32_MOUSE;A0A0N4SWH2_MOUSE;Q3UMP4_MOUSE;PAIRB_MOUSE	0.00015636		Filtered	Filtered	Filtered	Filtered	Filtered	Filtered	Filtered	Filtered	Filtered	Filtered	Filtered	Filtered	Filtered	Filtered	Filtered	Filtered	Filtered	Filtered	Filtered	Filtered	Filtered	Filtered	Filtered	Filtered	Filtered	Filtered	Filtered	Filtered	Filtered	Filtered	Filtered	Filtered	Filtered	Filtered	Filtered	146377	Filtered	Filtered	Filtered	Filtered	Filtered	Filtered
False	LGAQFLK	A0A0N4SUP6;Q3UU94	MANSC domain-containing protein 4	A0A0N4SUP6;Q3UU94	A0A0N4SUP6_MOUSE;MANS4_MOUSE	0.000376561		77508.5	48977.7	388423	214215	Filtered	Filtered	24118.8	Filtered	31215	8657.45	17205.3	33103.4	24531.7	163790	48926.6	152556	114582	251922	30365.8	144296	24509.6	117262	367852	78574.6	35545.1	240978	262793	55930	284302	36935.7	196399	17893.8	249645	149577	23892.9	1.19183e+06	46831.3	13189.1	76051.6	1.49894e+06	Filtered	8005.72
False	EICCYSISCK	A0A0N4SVB8;Q9CQW2	ADP-ribosylation factor-like protein 8B	A0A0N4SVB8;Q9CQW2	A0A0N4SVB8_MOUSE;ARL8B_MOUSE	0.00116772		6477.78	5535.66	Filtered	18619.5	5046.13	5846.49	4774.49	4509.09	8857.81	Filtered	9744.12	3900.08	8253.23	Filtered	Filtered	Filtered	Filtered	Filtered	9317.92	Filtered	9337.5	Filtered	3813.57	7913.26	11961	4944.98	Filtered	13747.2	5023.89	7628.29	Filtered	5700.29	Filtered	Filtered	2284.3	5651.23	8331.91	6242.12	3986.52	Filtered	Filtered	4710.66
False	DLPNALDEK	A0A0N4SVB8;Q9CQW2	ADP-ribosylation factor-like protein 8B	A0A0N4SVB8;Q9CQW2	A0A0N4SVB8_MOUSE;ARL8B_MOUSE	0.00116772		62372.6	39601.2	Filtered	Filtered	Filtered	Filtered	41869.2	80678	66981.3	48900.3	62916	42999	54027	Filtered	42696.9	Filtered	Filtered	Filtered	55475.3	Filtered	43354.7	Filtered	Filtered	60136.9	97384.9	Filtered	Filtered	69242	Filtered	Filtered	Filtered	Filtered	Filtered	Filtered	Filtered	Filtered	50453.1	Filtered	Filtered	Filtered	Filtered	Filtered
False	MNLSAIQDR	A0A0N4SVB8;Q9CQW2	ADP-ribosylation factor-like protein 8B	A0A0N4SVB8;Q9CQW2	A0A0N4SVB8_MOUSE;ARL8B_MOUSE	0.00116772		Filtered	Filtered	Filtered	Filtered	Filtered	Filtered	Filtered	Filtered	Filtered	Filtered	Filtered	Filtered	Filtered	Filtered	Filtered	Filtered	Filtered	Filtered	Filtered	Filtered	Filtered	Filtered	Filtered	Filtered	Filtered	Filtered	Filtered	Filtered	Filtered	Filtered	Filtered	Filtered	Filtered	Filtered	Filtered	Filtered	Filtered	Filtered	Filtered	Filtered	Filtered	Filtered
False	NELHNLLDKPQLQGIPVLVLGNK	A0A0N4SVB8;Q9CQW2	ADP-ribosylation factor-like protein 8B	A0A0N4SVB8;Q9CQW2	A0A0N4SVB8_MOUSE;ARL8B_MOUSE	0.00116772		Filtered	Filtered	Filtered	Filtered	Filtered	Filtered	Filtered	Filtered	Filtered	Filtered	Filtered	Filtered	Filtered	Filtered	Filtered	Filtered	Filtered	Filtered	Filtered	Filtered	Filtered	Filtered	Filtered	Filtered	Filtered	Filtered	Filtered	Filtered	Filtered	Filtered	Filtered	Filtered	Filtered	Filtered	Filtered	Filtered	Filtered	Filtered	Filtered	Filtered	Filtered	1602.85
False	TGGLDSLVLSPGR	A0A0N4SVK8;Q8BGK2	[Protein ADP-ribosylarginine] hydrolase-like protein 1	A0A0N4SVK8;Q8BGK2	A0A0N4SVK8_MOUSE;ARHL1_MOUSE	0.00301743		7355.69	4241.47	Filtered	Filtered	7776.25	18205.5	15475.8	4772.92	4652	8062.12	15745.3	4578.48	9819.4	Filtered	Filtered	Filtered	Filtered	Filtered	Filtered	Filtered	8530.62	Filtered	Filtered	Filtered	Filtered	Filtered	Filtered	Filtered	Filtered	Filtered	Filtered	6038.23	Filtered	Filtered	Filtered	Filtered	Filtered	Filtered	Filtered	Filtered	Filtered	Filtered
False	ENSVLGSIQEELQK	A0A0N4SVK8;Q8BGK2	[Protein ADP-ribosylarginine] hydrolase-like protein 1	A0A0N4SVK8;Q8BGK2	A0A0N4SVK8_MOUSE;ARHL1_MOUSE	0.00301743		Filtered	Filtered	Filtered	Filtered	Filtered	Filtered	15862.7	12859.3	Filtered	16881	21579.3	Filtered	13152.9	Filtered	10966	Filtered	Filtered	Filtered	Filtered	Filtered	Filtered	Filtered	Filtered	Filtered	Filtered	Filtered	Filtered	Filtered	Filtered	21478.3	Filtered	Filtered	Filtered	Filtered	Filtered	Filtered	Filtered	Filtered	Filtered	Filtered	Filtered	Filtered
False	VLPLAEEYCR	A0A0N4SVK8;Q8BGK2	[Protein ADP-ribosylarginine] hydrolase-like protein 1	A0A0N4SVK8;Q8BGK2	A0A0N4SVK8_MOUSE;ARHL1_MOUSE	0.00301743		Filtered	Filtered	Filtered	Filtered	Filtered	Filtered	17860.1	Filtered	Filtered	10586.6	Filtered	Filtered	Filtered	Filtered	Filtered	Filtered	Filtered	Filtered	Filtered	Filtered	Filtered	Filtered	Filtered	Filtered	Filtered	Filtered	Filtered	Filtered	Filtered	Filtered	Filtered	Filtered	Filtered	Filtered	Filtered	Filtered	Filtered	Filtered	Filtered	Filtered	Filtered	Filtered
False	GLYQELEHK	A0A0N4SVK8;Q8BGK2	[Protein ADP-ribosylarginine] hydrolase-like protein 1	A0A0N4SVK8;Q8BGK2	A0A0N4SVK8_MOUSE;ARHL1_MOUSE	0.00301743		Filtered	Filtered	Filtered	Filtered	Filtered	11004.7	9257.26	Filtered	Filtered	Filtered	Filtered	Filtered	Filtered	Filtered	Filtered	Filtered	Filtered	Filtered	Filtered	Filtered	Filtered	Filtered	Filtered	Filtered	Filtered	Filtered	Filtered	Filtered	Filtered	Filtered	Filtered	Filtered	Filtered	Filtered	Filtered	Filtered	Filtered	Filtered	Filtered	Filtered	Filtered	Filtered
False	LALFNPDVSWDR	A0A0N4SVQ1;Q62425	Cytochrome c oxidase subunit NDUFA4	A0A0N4SVQ1;Q62425	A0A0N4SVQ1_MOUSE;NDUA4_MOUSE	1.77382e-06		218061	364552	342147	1.01864e+06	149799	463420	400209	383437	451112	427325	676048	504006	440955	144833	217251	241004	279607	210898	692313	205542	192685	262866	217577	173172	440890	117687	388764	1.12107e+06	564690	1291002	308404	826338	160208	133026	169223	450597	391228	651266	458064	237648	142787	456387
False	FYSVNVDYSK	A0A0N4SVQ1;Q62425	Cytochrome c oxidase subunit NDUFA4	A0A0N4SVQ1;Q62425	A0A0N4SVQ1_MOUSE;NDUA4_MOUSE	1.77382e-06		583314	660504	620496	1.57315e+06	603884	776771	531600	589249	714549	481496	663104	550707	499275	230917	430123	298639	313252	267358	425909	278588	477156	481644	380098	883351	650009	840987	455803	403981	1.75132e+06	948743	884509	753686	275265	287324	372360	708216	855011	884213	676315	313757	346581	613201
False	LALFNPDVSWDRK	A0A0N4SVQ1;Q62425	Cytochrome c oxidase subunit NDUFA4	A0A0N4SVQ1;Q62425	A0A0N4SVQ1_MOUSE;NDUA4_MOUSE	1.77382e-06		18196	34018.7	36226.9	76347.3	Filtered	29158.3	46784.3	13011	49789.1	28504.1	38936.4	20143.6	24054.9	19480.8	12058.3	29880	14795.1	9918.87	22425.9	14073	35409.3	24962.8	20581.5	27806.7	18549.4	18000.3	29068.4	51099	41228.6	43460.8	30088	36959.5	11030.6	11298.2	20343.9	21615.5	13941.3	30675.4	22158.4	12674.5	12427	26682.4
False	SDPLLMGIPTSENPFK	A0A0N4SVT3;A0A0N4SW28;Q9DAS9	Guanine nucleotide-binding protein subunit gamma (Fragment);Guanine nucleotide-binding protein subunit gamma;Guanine nucleotide-binding protein G(I)/G(S)/G(O) subunit gamma-12	A0A0N4SVT3;A0A0N4SW28;Q9DAS9	A0A0N4SVT3_MOUSE;A0A0N4SW28_MOUSE;GBG12_MOUSE	0.004102		Filtered	Filtered	Filtered	Filtered	Filtered	Filtered	Filtered	Filtered	Filtered	Filtered	Filtered	Filtered	Filtered	Filtered	Filtered	Filtered	Filtered	Filtered	Filtered	Filtered	Filtered	Filtered	Filtered	Filtered	Filtered	Filtered	Filtered	Filtered	877.723	Filtered	Filtered	Filtered	Filtered	Filtered	Filtered	Filtered	Filtered	Filtered	Filtered	Filtered	Filtered	Filtered
False	NFDFEDVFVNIPR	A0A0R3P9C8;Q9DC69	NADH dehydrogenase [ubiquinone] 1 alpha subcomplex subunit 9, mitochondrial;NADH dehydrogenase [ubiquinone] 1 alpha subcomplex subunit 9, mitochondrial	A0A0R3P9C8;Q9DC69	A0A0R3P9C8_MOUSE;NDUA9_MOUSE	2.55233e-06		18654.4	56321.3	53508.4	174279	4436.58	79981.7	65576.9	35991	107657	30815.4	67123.3	65653.3	30154.7	23699.8	30480	18683.9	35530.7	14078.6	58121.8	28873.6	56475.6	34737.8	29688.2	65191.5	50732.7	60552.4	35927.2	92126.4	65470.5	106115	80870.9	58435.1	9300.34	17495.5	45170.7	63423.8	52521.4	96412.5	74426.1	32518	32191.4	99926.2
False	AVQHSNVVINLIGR	A0A0R3P9C8;Q9DC69	NADH dehydrogenase [ubiquinone] 1 alpha subcomplex subunit 9, mitochondrial;NADH dehydrogenase [ubiquinone] 1 alpha subcomplex subunit 9, mitochondrial	A0A0R3P9C8;Q9DC69	A0A0R3P9C8_MOUSE;NDUA9_MOUSE	2.55233e-06		59890.5	82439.8	186488	252627	49046.4	151751	90815.5	104648	154507	94975.3	158534	105075	101360	58511.1	74875.2	49214	72127	65899.3	139916	60959	105225	101824	56272.5	103907	102995	109563	83489.1	176011	145812	164171	163508	91131.2	63455.8	45588.3	69794.1	151797	115980	185562	184158	72535.2	63902.3	128869
False	SSVSGVVATVFGATGFLGR	A0A0R3P9C8;Q9DC69	NADH dehydrogenase [ubiquinone] 1 alpha subcomplex subunit 9, mitochondrial;NADH dehydrogenase [ubiquinone] 1 alpha subcomplex subunit 9, mitochondrial	A0A0R3P9C8;Q9DC69	A0A0R3P9C8_MOUSE;NDUA9_MOUSE	2.55233e-06		8348.68	8265.03	31224.3	92695	Filtered	20230	39064.3	25502.2	69413.8	10349.8	32010	25909.1	9367.84	20330	10426.6	2798.98	18618.4	11660.1	20648.9	10219	34693.1	29929	13763.8	15710.5	30095.2	25985	16280.3	18195	17030.7	30639.8	39497	6457.08	1437.88	5936.35	24393.3	47341.4	29469.9	74399	39977.8	32705.9	19361.6	80656.4
False	TFAFTGPNR	A0A0R3P9C8;Q9DC69	NADH dehydrogenase [ubiquinone] 1 alpha subcomplex subunit 9, mitochondrial;NADH dehydrogenase [ubiquinone] 1 alpha subcomplex subunit 9, mitochondrial	A0A0R3P9C8;Q9DC69	A0A0R3P9C8_MOUSE;NDUA9_MOUSE	2.55233e-06		107258	96259.8	Filtered	260798	77450	113430	111780	116169	154555	82674	182071	140325	105840	67224.7	78821.5	Filtered	83052.1	94748.9	154735	91613.8	Filtered	93727.9	91777.8	99549.7	167139	101499	117099	277447	226351	189222	208107	151171	99909.6	95300.4	128910	162055	231549	198582	137909	81047.6	89512.3	173467
False	LFGLSPFEPWTTK	A0A0R3P9C8;Q9DC69	NADH dehydrogenase [ubiquinone] 1 alpha subcomplex subunit 9, mitochondrial;NADH dehydrogenase [ubiquinone] 1 alpha subcomplex subunit 9, mitochondrial	A0A0R3P9C8;Q9DC69	A0A0R3P9C8_MOUSE;NDUA9_MOUSE	2.55233e-06		Filtered	9170.23	10242.2	40359.6	Filtered	Filtered	13172.7	7925.96	23995.4	Filtered	30081.3	12019.2	7663.99	3079.02	510.719	6140.47	11447.4	3858.44	15585.5	8828.66	5251.69	7959.03	3892.67	5485.64	20008.8	2757.5	16116.1	50419.1	26031.9	42132.2	12887.3	17217.8	3919.26	2890.84	7132.47	16707	15530.6	25705.7	13960.5	11883.9	6332.36	29583.7
False	GIVNATKDPDAVGK	A0A0R3P9C8;Q9DC69	NADH dehydrogenase [ubiquinone] 1 alpha subcomplex subunit 9, mitochondrial;NADH dehydrogenase [ubiquinone] 1 alpha subcomplex subunit 9, mitochondrial	A0A0R3P9C8;Q9DC69	A0A0R3P9C8_MOUSE;NDUA9_MOUSE	2.55233e-06		27960.5	38337.5	42176.9	89890.2	17025.9	39739.5	52413.6	24518.7	41098.2	31821.6	31689.8	30268.7	30584.7	19653.8	25030.1	16304.2	15957.4	12525.7	37114.2	19193.4	37840.9	29724.8	29576.9	72399.5	37541.8	108940	28864.4	46318.8	75983.6	46373	67303	44674	17107	17335.5	25243.4	58959	38660	44652.6	39653.8	32088.9	30887	42526
False	QPVYVADVSK	A0A0R3P9C8;Q9DC69	NADH dehydrogenase [ubiquinone] 1 alpha subcomplex subunit 9, mitochondrial;NADH dehydrogenase [ubiquinone] 1 alpha subcomplex subunit 9, mitochondrial	A0A0R3P9C8;Q9DC69	A0A0R3P9C8_MOUSE;NDUA9_MOUSE	2.55233e-06		115440	105410	246587	271332	104050	285586	138813	117700	142495	126556	159615	118909	121977	111694	98789	114056	136325	106554	160164	122316	195689	171648	201065	229241	146352	258370	180073	209583	368272	190071	301662	146705	147963	132189	171061	130645	194201	171387	268244	79341.5	160000	157493
False	MGSQVIIPYR	A0A0R3P9C8;Q9DC69	NADH dehydrogenase [ubiquinone] 1 alpha subcomplex subunit 9, mitochondrial;NADH dehydrogenase [ubiquinone] 1 alpha subcomplex subunit 9, mitochondrial	A0A0R3P9C8;Q9DC69	A0A0R3P9C8_MOUSE;NDUA9_MOUSE	2.55233e-06		56132.8	59062.9	43435.6	127710	70036.3	65966.7	60437	53810.8	77189.1	61458	74482.3	42557.5	49099.3	22578.9	37650.3	23364.3	26058.2	29923.7	95569.3	23483.1	61629.2	43880.4	33803.2	194437	67782.7	102480	30908.6	54288.3	304745	77170	390567	63601	26439.4	116945	196196	52295.9	101188	99145	75779.6	25471.3	27112.4	61254.9
False	SVFPEAIIIRPSDIFGR	A0A0R3P9C8;Q9DC69	NADH dehydrogenase [ubiquinone] 1 alpha subcomplex subunit 9, mitochondrial;NADH dehydrogenase [ubiquinone] 1 alpha subcomplex subunit 9, mitochondrial	A0A0R3P9C8;Q9DC69	A0A0R3P9C8_MOUSE;NDUA9_MOUSE	2.55233e-06		24808.5	94012.3	120885	419020	Filtered	78640.6	114778	58825.3	211863	24129.4	121280	65745.2	25476.3	29419	22830.1	15974.6	55400.6	26089.9	33952.4	41468.4	86350	45815	21464.9	63206.9	137187	41197.8	62916.4	99596.9	132704	129877	141660	112459	8392.36	13253.3	67697.5	45698.9	72636.1	113012	115315	82312.7	32459.5	104939
False	KAVQHSNVVINLIGR	A0A0R3P9C8;Q9DC69	NADH dehydrogenase [ubiquinone] 1 alpha subcomplex subunit 9, mitochondrial;NADH dehydrogenase [ubiquinone] 1 alpha subcomplex subunit 9, mitochondrial	A0A0R3P9C8;Q9DC69	A0A0R3P9C8_MOUSE;NDUA9_MOUSE	2.55233e-06		14543.3	21956.3	23722.7	83693.8	Filtered	72974.2	37534	Filtered	41157.9	36071.8	58250.7	26621.3	35863.2	11140.8	31240.7	9114.75	12735.5	Filtered	31910	13792.1	29693.2	26652.9	15743.3	30237.7	34631.8	29162.9	17105.9	47447.7	28159.6	66889.8	40799.6	46342.3	7295.21	11531.8	13692.5	29385.2	21928.5	43100	34065	16565.9	15583.1	35260.2
False	FLNHFANYR	A0A0R3P9C8;Q9DC69	NADH dehydrogenase [ubiquinone] 1 alpha subcomplex subunit 9, mitochondrial;NADH dehydrogenase [ubiquinone] 1 alpha subcomplex subunit 9, mitochondrial	A0A0R3P9C8;Q9DC69	A0A0R3P9C8_MOUSE;NDUA9_MOUSE	2.55233e-06		4694.4	38857	8288.68	146274	Filtered	46912.7	49570.1	6499.78	54812.8	39041.2	72208.5	13333.1	11500.7	4647.14	28010.2	6063.64	6602.39	4646.89	60426.4	6220.02	32588.7	31800.8	4120.49	Filtered	84936.9	59315.1	57630.8	72128.8	Filtered	97583.7	62831.2	71125.1	52117.1	2221.56	29170	79245.6	64761.5	58314.3	57445.2	5549.41	5457.74	51926
False	WLSSEIEETKPAK	A0A0R3P9C8;Q9DC69	NADH dehydrogenase [ubiquinone] 1 alpha subcomplex subunit 9, mitochondrial;NADH dehydrogenase [ubiquinone] 1 alpha subcomplex subunit 9, mitochondrial	A0A0R3P9C8;Q9DC69	A0A0R3P9C8_MOUSE;NDUA9_MOUSE	2.55233e-06		Filtered	39768.7	Filtered	57818.4	Filtered	57510.9	Filtered	23487.5	Filtered	42646.9	Filtered	34356.7	Filtered	Filtered	37428.8	Filtered	18426.2	Filtered	47446.7	Filtered	Filtered	17879.6	17296.8	Filtered	Filtered	Filtered	35383	79260.7	38953.1	84718.7	38396.2	66038.6	Filtered	Filtered	Filtered	Filtered	Filtered	18183.3	45621.5	Filtered	Filtered	44515.9
False	IHISDVMPTDLPGLEDLGVQPTPLELK	A0A0R3P9C8;Q9DC69	NADH dehydrogenase [ubiquinone] 1 alpha subcomplex subunit 9, mitochondrial;NADH dehydrogenase [ubiquinone] 1 alpha subcomplex subunit 9, mitochondrial	A0A0R3P9C8;Q9DC69	A0A0R3P9C8_MOUSE;NDUA9_MOUSE	2.55233e-06		13098.9	20600.9	30198.9	86877.8	7154.64	59702.2	29932.9	27483.6	37739.7	26734.7	33928.2	41633.2	17026.9	11614	17903.5	2755.74	13708.5	10430.1	31239	7655.08	47774.8	24213.5	11896.4	26888.4	67716.5	32154.5	12835.4	47802.3	31734.5	122952	183378	27220.9	Filtered	15983	77018.6	20905.1	36770.6	94311.3	28949.3	13223.7	11836.6	86369.3
False	CDVYDIMHLR	A0A0R3P9C8;Q9DC69	NADH dehydrogenase [ubiquinone] 1 alpha subcomplex subunit 9, mitochondrial;NADH dehydrogenase [ubiquinone] 1 alpha subcomplex subunit 9, mitochondrial	A0A0R3P9C8;Q9DC69	A0A0R3P9C8_MOUSE;NDUA9_MOUSE	2.55233e-06		Filtered	4264.03	Filtered	8683.13	Filtered	Filtered	Filtered	Filtered	5513.81	Filtered	6045.12	Filtered	Filtered	Filtered	Filtered	Filtered	Filtered	Filtered	5330.36	Filtered	6786.99	1985.25	1909.82	8434.1	Filtered	7178.06	665.144	8506.5	16332.7	3732.64	2423.2	Filtered	1329.06	Filtered	Filtered	Filtered	5630.97	6225.69	5300.36	Filtered	Filtered	2706.78
False	LMGDLGQLTFLEWDAR	A0A0R3P9C8;Q9DC69	NADH dehydrogenase [ubiquinone] 1 alpha subcomplex subunit 9, mitochondrial;NADH dehydrogenase [ubiquinone] 1 alpha subcomplex subunit 9, mitochondrial	A0A0R3P9C8;Q9DC69	A0A0R3P9C8_MOUSE;NDUA9_MOUSE	2.55233e-06		Filtered	Filtered	Filtered	3983.73	Filtered	Filtered	2450.44	1290.31	Filtered	Filtered	3897.56	Filtered	Filtered	Filtered	Filtered	Filtered	Filtered	Filtered	Filtered	Filtered	Filtered	Filtered	Filtered	Filtered	Filtered	Filtered	Filtered	Filtered	Filtered	2708.98	4920.7	Filtered	Filtered	Filtered	9196.22	Filtered	Filtered	4750.32	Filtered	Filtered	Filtered	5883.35
False	FIHVSHLNASMK	A0A0R3P9C8;Q9DC69	NADH dehydrogenase [ubiquinone] 1 alpha subcomplex subunit 9, mitochondrial;NADH dehydrogenase [ubiquinone] 1 alpha subcomplex subunit 9, mitochondrial	A0A0R3P9C8;Q9DC69	A0A0R3P9C8_MOUSE;NDUA9_MOUSE	2.55233e-06		Filtered	Filtered	Filtered	Filtered	Filtered	Filtered	32191.1	Filtered	Filtered	Filtered	Filtered	Filtered	Filtered	Filtered	Filtered	Filtered	Filtered	Filtered	7753.37	Filtered	Filtered	Filtered	Filtered	Filtered	Filtered	Filtered	Filtered	45538.9	Filtered	Filtered	18488.9	Filtered	Filtered	5225.04	26761.3	Filtered	Filtered	Filtered	Filtered	Filtered	Filtered	Filtered
False	YVVNHLGR	A0A0R3P9C8;Q9DC69	NADH dehydrogenase [ubiquinone] 1 alpha subcomplex subunit 9, mitochondrial;NADH dehydrogenase [ubiquinone] 1 alpha subcomplex subunit 9, mitochondrial	A0A0R3P9C8;Q9DC69	A0A0R3P9C8_MOUSE;NDUA9_MOUSE	2.55233e-06		Filtered	Filtered	Filtered	Filtered	Filtered	Filtered	Filtered	Filtered	Filtered	Filtered	Filtered	Filtered	Filtered	Filtered	Filtered	Filtered	Filtered	Filtered	Filtered	Filtered	Filtered	Filtered	Filtered	Filtered	Filtered	Filtered	Filtered	Filtered	Filtered	Filtered	Filtered	Filtered	Filtered	Filtered	Filtered	169018	Filtered	Filtered	Filtered	77171.1	Filtered	Filtered
False	YLLFHLVK	A0A0R3P9C8;Q9DC69	NADH dehydrogenase [ubiquinone] 1 alpha subcomplex subunit 9, mitochondrial;NADH dehydrogenase [ubiquinone] 1 alpha subcomplex subunit 9, mitochondrial	A0A0R3P9C8;Q9DC69	A0A0R3P9C8_MOUSE;NDUA9_MOUSE	2.55233e-06		Filtered	Filtered	Filtered	Filtered	Filtered	Filtered	Filtered	Filtered	Filtered	Filtered	Filtered	Filtered	Filtered	Filtered	Filtered	Filtered	Filtered	Filtered	Filtered	Filtered	Filtered	Filtered	Filtered	Filtered	Filtered	Filtered	Filtered	22833.5	Filtered	Filtered	Filtered	Filtered	Filtered	Filtered	Filtered	Filtered	Filtered	Filtered	Filtered	Filtered	Filtered	Filtered
False	IHDDLAR	A0A0R4J016;Q32M08	tRNA-dihydrouridine synthase;tRNA-dihydrouridine(20a/20b) synthase [NAD(P)+]-like	A0A0R4J016;Q32M08	A0A0R4J016_MOUSE;DUS4L_MOUSE	0.00251393		3.9281e+06	1.35537e+06	13519638	13391395	2312254	6.70828e+06	Filtered	2.2758e+06	6220033	Filtered	3.11203e+06	6.07839e+06	2.67236e+06	7504600	3.75689e+06	6606458	Filtered	6460609	Filtered	9137290	1.77953e+06	5432062	6.66583e+06	3.54968e+06	2185929	3.89109e+06	10709236	Filtered	Filtered	8256707	6.05544e+06	Filtered	7521656	7.72542e+06	1.01604e+06	6428685	7.0795e+06	3.30597e+06	9745154	10130888	8.38491e+06	5354894
False	ALLEVLGR	A0A0R4J052;D3YWI0;E9PYA3;E9Q2H8;G5E8T9;Q99KB8	Hydroxyacylglutathione hydrolase, mitochondrial;Hydroxyacylglutathione hydrolase, mitochondrial (Fragment);Hydroxyacylglutathione hydrolase, mitochondrial (Fragment);Hydroxyacylglutathione hydrolase, mitochondrial (Fragment);Hydroxyacyl glutathione hydrolase;Hydroxyacylglutathione hydrolase, mitochondrial	A0A0R4J052;D3YWI0;E9PYA3;E9Q2H8;G5E8T9;Q99KB8	A0A0R4J052_MOUSE;D3YWI0_MOUSE;E9PYA3_MOUSE;E9Q2H8_MOUSE;G5E8T9_MOUSE;GLO2_MOUSE	0.00292674		Filtered	Filtered	9052.51	13030.7	Filtered	Filtered	Filtered	Filtered	Filtered	Filtered	Filtered	Filtered	Filtered	Filtered	Filtered	Filtered	Filtered	Filtered	Filtered	Filtered	Filtered	Filtered	Filtered	Filtered	Filtered	Filtered	Filtered	Filtered	Filtered	Filtered	Filtered	Filtered	Filtered	Filtered	Filtered	Filtered	Filtered	Filtered	Filtered	Filtered	Filtered	Filtered
False	VTHLSTLQVGSLSVK	A0A0R4J052;D3YWI0;E9PYA3;E9Q2H8;G5E8T9;Q99KB8	Hydroxyacylglutathione hydrolase, mitochondrial;Hydroxyacylglutathione hydrolase, mitochondrial (Fragment);Hydroxyacylglutathione hydrolase, mitochondrial (Fragment);Hydroxyacylglutathione hydrolase, mitochondrial (Fragment);Hydroxyacyl glutathione hydrolase;Hydroxyacylglutathione hydrolase, mitochondrial	A0A0R4J052;D3YWI0;E9PYA3;E9Q2H8;G5E8T9;Q99KB8	A0A0R4J052_MOUSE;D3YWI0_MOUSE;E9PYA3_MOUSE;E9Q2H8_MOUSE;G5E8T9_MOUSE;GLO2_MOUSE	0.00292674		Filtered	Filtered	Filtered	Filtered	Filtered	Filtered	Filtered	Filtered	Filtered	Filtered	Filtered	Filtered	Filtered	Filtered	2449.09	Filtered	Filtered	Filtered	Filtered	Filtered	Filtered	Filtered	Filtered	Filtered	Filtered	Filtered	Filtered	Filtered	Filtered	Filtered	Filtered	Filtered	Filtered	Filtered	Filtered	Filtered	Filtered	Filtered	Filtered	Filtered	Filtered	Filtered
False	AQDTAELFFEDVR	A0A0R4J083	Long-chain-specific acyl-CoA dehydrogenase, mitochondrial	A0A0R4J083	A0A0R4J083_MOUSE	3.93789e-05		17339.5	13047.4	57655.9	43301.5	11498.7	23106.4	21609.6	22808.2	18680	15408.8	12896	24993.9	17860.4	Filtered	16165.7	15916.5	24779.1	18243.6	25935.2	24802.9	24184.4	28436.5	32425.1	26997.7	25879.5	22139.5	31760.1	30382.9	33159.1	33093.8	21216.2	13935.7	9579.56	14391.5	9443.9	39002.6	24199.7	33668.6	32991.5	42798.7	Filtered	16867
True	KLTDIGIR	A0A0R4J083	Long-chain-specific acyl-CoA dehydrogenase, mitochondrial	A0A0R4J083	A0A0R4J083_MOUSE	3.93789e-05		13728.1	14196.5	Filtered	24628.6	23316.3	39008	36432.2	38685.4	Filtered	16365.7	9529.84	Filtered	23970.4	Filtered	Filtered	Filtered	Filtered	Filtered	Filtered	Filtered	15705.6	12810.5	Filtered	27033.8	48715.9	24193.8	11976.9	29656.2	Filtered	34639.8	25539.5	40747.4	Filtered	Filtered	Filtered	Filtered	22423.1	47973.9	Filtered	Filtered	Filtered	24417.5
False	QGLLGINIAEK	A0A0R4J083	Long-chain-specific acyl-CoA dehydrogenase, mitochondrial	A0A0R4J083	A0A0R4J083_MOUSE	3.93789e-05		11771.6	19176.8	Filtered	15817.4	15016.3	23829	16030	22184.4	11504.1	9076.22	12009.6	16389.9	16499.6	Filtered	11438.6	Filtered	Filtered	Filtered	30896.9	Filtered	11920.6	9289.64	6182.13	19270.4	15667.9	13619	7352.64	32209.8	10414.3	17489.3	16772.1	11094.5	Filtered	Filtered	Filtered	10085.6	27716.6	24990.5	17864.8	Filtered	Filtered	15524
False	IFSSEHDIFR	A0A0R4J083	Long-chain-specific acyl-CoA dehydrogenase, mitochondrial	A0A0R4J083	A0A0R4J083_MOUSE	3.93789e-05		Filtered	13555.5	Filtered	Filtered	Filtered	12958.8	15674.2	9962.6	8648.86	9673.82	8970.34	9394.88	11091.4	Filtered	Filtered	Filtered	Filtered	Filtered	15671.7	Filtered	7627.86	Filtered	Filtered	12772.7	11386.5	5402.81	Filtered	25776.2	Filtered	11332.7	7676.95	14973.9	Filtered	Filtered	Filtered	Filtered	16447.2	17706.9	Filtered	Filtered	Filtered	7630.66
False	LPANALLGEENK	A0A0R4J083	Long-chain-specific acyl-CoA dehydrogenase, mitochondrial	A0A0R4J083	A0A0R4J083_MOUSE	3.93789e-05		29441.6	16366.3	Filtered	Filtered	19089.2	Filtered	Filtered	46808.6	15549.3	Filtered	Filtered	23491.1	31801.2	Filtered	Filtered	Filtered	11458.4	Filtered	51305.9	Filtered	11918.8	8426.66	Filtered	21972.5	28855	12623	Filtered	65063.4	21576.6	17528.1	18648.9	Filtered	Filtered	Filtered	Filtered	Filtered	45611.4	43153	21263.8	Filtered	Filtered	25262.8
False	VQPIYGGTNEIMK	A0A0R4J083	Long-chain-specific acyl-CoA dehydrogenase, mitochondrial	A0A0R4J083	A0A0R4J083_MOUSE	3.93789e-05		Filtered	Filtered	Filtered	Filtered	Filtered	Filtered	Filtered	Filtered	Filtered	Filtered	Filtered	Filtered	Filtered	Filtered	Filtered	Filtered	Filtered	Filtered	Filtered	Filtered	Filtered	Filtered	Filtered	9844.11	Filtered	7328.48	Filtered	Filtered	6153.12	Filtered	Filtered	Filtered	Filtered	Filtered	Filtered	Filtered	5886.59	Filtered	Filtered	Filtered	Filtered	Filtered
False	TVAHIQTVQHK	A0A0R4J083	Long-chain-specific acyl-CoA dehydrogenase, mitochondrial	A0A0R4J083	A0A0R4J083_MOUSE	3.93789e-05		Filtered	Filtered	Filtered	Filtered	Filtered	Filtered	Filtered	Filtered	Filtered	Filtered	Filtered	Filtered	Filtered	Filtered	Filtered	Filtered	Filtered	Filtered	Filtered	Filtered	Filtered	Filtered	Filtered	Filtered	Filtered	Filtered	Filtered	Filtered	Filtered	Filtered	Filtered	Filtered	Filtered	Filtered	Filtered	1604.17	Filtered	Filtered	Filtered	381.765	Filtered	Filtered
False	SGSDWILNGSK	A0A0R4J083	Long-chain-specific acyl-CoA dehydrogenase, mitochondrial	A0A0R4J083	A0A0R4J083_MOUSE	3.93789e-05		Filtered	Filtered	Filtered	Filtered	Filtered	Filtered	Filtered	Filtered	Filtered	Filtered	Filtered	Filtered	Filtered	Filtered	Filtered	Filtered	Filtered	Filtered	11492.9	Filtered	14285.1	Filtered	Filtered	Filtered	Filtered	Filtered	Filtered	Filtered	Filtered	Filtered	Filtered	Filtered	Filtered	Filtered	Filtered	Filtered	Filtered	Filtered	Filtered	Filtered	Filtered	Filtered
False	AFVDSCLQLHETK	A0A0R4J083	Long-chain-specific acyl-CoA dehydrogenase, mitochondrial	A0A0R4J083	A0A0R4J083_MOUSE	3.93789e-05		Filtered	Filtered	Filtered	Filtered	Filtered	Filtered	Filtered	Filtered	Filtered	Filtered	Filtered	Filtered	9582.74	Filtered	Filtered	Filtered	Filtered	Filtered	9067.49	Filtered	Filtered	Filtered	Filtered	Filtered	Filtered	Filtered	Filtered	Filtered	Filtered	Filtered	Filtered	Filtered	Filtered	Filtered	Filtered	Filtered	Filtered	Filtered	Filtered	Filtered	Filtered	Filtered
False	SPAHGISLFLVENGMK	A0A0R4J083	Long-chain-specific acyl-CoA dehydrogenase, mitochondrial	A0A0R4J083	A0A0R4J083_MOUSE	3.93789e-05		Filtered	Filtered	Filtered	Filtered	Filtered	Filtered	Filtered	Filtered	Filtered	Filtered	Filtered	Filtered	Filtered	Filtered	Filtered	Filtered	Filtered	Filtered	Filtered	Filtered	Filtered	Filtered	Filtered	Filtered	Filtered	Filtered	Filtered	Filtered	Filtered	Filtered	12729.7	Filtered	Filtered	Filtered	Filtered	Filtered	Filtered	Filtered	Filtered	Filtered	Filtered	Filtered
False	GFYYLMQELPQER	A0A0R4J083	Long-chain-specific acyl-CoA dehydrogenase, mitochondrial	A0A0R4J083	A0A0R4J083_MOUSE	3.93789e-05		Filtered	Filtered	Filtered	Filtered	Filtered	Filtered	Filtered	Filtered	Filtered	Filtered	Filtered	Filtered	Filtered	Filtered	Filtered	Filtered	Filtered	Filtered	Filtered	Filtered	Filtered	Filtered	Filtered	Filtered	Filtered	Filtered	Filtered	Filtered	Filtered	Filtered	Filtered	Filtered	Filtered	Filtered	Filtered	Filtered	Filtered	Filtered	Filtered	Filtered	Filtered	Filtered
False	LPANALLGEENKGFYYLMQELPQER	A0A0R4J083	Long-chain-specific acyl-CoA dehydrogenase, mitochondrial	A0A0R4J083	A0A0R4J083_MOUSE	3.93789e-05		Filtered	Filtered	Filtered	Filtered	Filtered	Filtered	Filtered	Filtered	Filtered	Filtered	Filtered	Filtered	Filtered	Filtered	Filtered	Filtered	Filtered	Filtered	Filtered	Filtered	Filtered	Filtered	Filtered	Filtered	Filtered	Filtered	Filtered	Filtered	Filtered	Filtered	Filtered	Filtered	Filtered	Filtered	Filtered	Filtered	Filtered	Filtered	Filtered	Filtered	Filtered	Filtered
False	EDFVEAVR	A0A0R4J0A1;Q99LJ2	Ankyrin repeat and BTB/POZ domain-containing protein 1	A0A0R4J0A1;Q99LJ2	A0A0R4J0A1_MOUSE;ABTB1_MOUSE	0.0044302		30646.8	Filtered	Filtered	Filtered	30922.5	Filtered	44480.7	19703.5	Filtered	Filtered	43015.8	Filtered	Filtered	Filtered	Filtered	Filtered	Filtered	Filtered	113929	Filtered	Filtered	Filtered	Filtered	Filtered	Filtered	Filtered	Filtered	Filtered	Filtered	Filtered	Filtered	Filtered	Filtered	Filtered	24937.9	Filtered	Filtered	Filtered	Filtered	Filtered	Filtered	Filtered
False	EGDYFTQQGEFR	A0A0R4J0D3;Q3TDQ1	Dolichyl-diphosphooligosaccharide--protein glycosyltransferase subunit STT3B	A0A0R4J0D3;Q3TDQ1	A0A0R4J0D3_MOUSE;STT3B_MOUSE	0.0075193		Filtered	8111.88	Filtered	26491.9	Filtered	Filtered	Filtered	Filtered	Filtered	Filtered	Filtered	Filtered	Filtered	Filtered	Filtered	Filtered	Filtered	9413.71	Filtered	10906.3	Filtered	13435.6	11334.1	12959.4	Filtered	9419.81	18385.4	18646	17795.9	Filtered	14402.8	Filtered	12571.2	15753.6	Filtered	13053	Filtered	Filtered	13457.7	15998	Filtered	11050.6
False	EAYFWLR	A0A0R4J0D3;Q3TDQ1	Dolichyl-diphosphooligosaccharide--protein glycosyltransferase subunit STT3B	A0A0R4J0D3;Q3TDQ1	A0A0R4J0D3_MOUSE;STT3B_MOUSE	0.0075193		Filtered	Filtered	Filtered	Filtered	Filtered	29390.9	Filtered	Filtered	Filtered	Filtered	Filtered	Filtered	Filtered	Filtered	Filtered	Filtered	Filtered	Filtered	Filtered	Filtered	Filtered	Filtered	Filtered	Filtered	Filtered	Filtered	Filtered	Filtered	Filtered	Filtered	Filtered	Filtered	Filtered	Filtered	Filtered	Filtered	Filtered	Filtered	Filtered	Filtered	Filtered	20449.8
False	AVLDVAETGTEAAAATGVIGGIR	A0A0R4J0I1;P07759	MCG1051009;Serine protease inhibitor A3K	A0A0R4J0I1;P07759	A0A0R4J0I1_MOUSE;SPA3K_MOUSE	0.00617611		Filtered	Filtered	Filtered	Filtered	Filtered	616.78	Filtered	1941.52	596.048	Filtered	2095.84	Filtered	Filtered	Filtered	Filtered	Filtered	Filtered	Filtered	Filtered	Filtered	Filtered	Filtered	Filtered	Filtered	Filtered	Filtered	Filtered	Filtered	Filtered	Filtered	Filtered	Filtered	Filtered	Filtered	Filtered	Filtered	Filtered	6587.69	Filtered	Filtered	Filtered	Filtered
False	TMEEILEGLK	A0A0R4J0I1;P07759	MCG1051009;Serine protease inhibitor A3K	A0A0R4J0I1;P07759	A0A0R4J0I1_MOUSE;SPA3K_MOUSE	0.00617611		Filtered	Filtered	Filtered	Filtered	Filtered	Filtered	Filtered	Filtered	Filtered	Filtered	Filtered	Filtered	Filtered	Filtered	Filtered	Filtered	Filtered	Filtered	Filtered	Filtered	Filtered	Filtered	Filtered	Filtered	Filtered	Filtered	Filtered	Filtered	Filtered	Filtered	Filtered	Filtered	Filtered	Filtered	Filtered	Filtered	Filtered	Filtered	Filtered	Filtered	Filtered	Filtered
False	KLSVSQVVHK	A0A0R4J0I1;P07759	MCG1051009;Serine protease inhibitor A3K	A0A0R4J0I1;P07759	A0A0R4J0I1_MOUSE;SPA3K_MOUSE	0.00617611		Filtered	Filtered	Filtered	Filtered	Filtered	Filtered	Filtered	Filtered	Filtered	Filtered	Filtered	Filtered	Filtered	Filtered	Filtered	Filtered	Filtered	Filtered	Filtered	Filtered	Filtered	Filtered	Filtered	Filtered	Filtered	Filtered	Filtered	Filtered	Filtered	Filtered	Filtered	Filtered	Filtered	Filtered	Filtered	Filtered	Filtered	1640.23	Filtered	Filtered	Filtered	Filtered
False	DIVQFVPFR	A0A0R4J0J1;A0A0R4J1D0;P59108;Q0VE82;Q1RLL3;Q3UYN2;Q8BLR2;Q8BT60;Q8JZW4;Q9D6C8;Q9DC53;Q9Z140	Copine-9;Copine-2;Copine-2;Copine-7;Copine-9;Copine-6;Copine-4;Copine-3;Copine-5;Copine-4;Copine-8;Copine-6	A0A0R4J0J1;A0A0R4J1D0;P59108;Q0VE82;Q1RLL3;Q3UYN2;Q8BLR2;Q8BT60;Q8JZW4;Q9D6C8;Q9DC53;Q9Z140	A0A0R4J0J1_MOUSE;A0A0R4J1D0_MOUSE;CPNE2_MOUSE;CPNE7_MOUSE;CPNE9_MOUSE;Q3UYN2_MOUSE;CPNE4_MOUSE;CPNE3_MOUSE;CPNE5_MOUSE;Q9D6C8_MOUSE;CPNE8_MOUSE;CPNE6_MOUSE	0.00348941		2294.54	Filtered	Filtered	3797.41	1863.09	4801.67	3953.87	6220.17	3108.15	2381.21	3318.78	2305.25	2319.55	Filtered	735.125	Filtered	Filtered	Filtered	1779.74	Filtered	1277.04	1554.35	Filtered	Filtered	5311.42	Filtered	Filtered	4317.21	Filtered	3222.14	Filtered	2079.9	Filtered	Filtered	Filtered	Filtered	1965.84	7304.3	Filtered	Filtered	Filtered	1843.97
False	ALPTVFESVR	A0A0R4J166;Q9D783	Kelch-like protein 40	A0A0R4J166;Q9D783	A0A0R4J166_MOUSE;KLH40_MOUSE	2.21001e-05		60572.7	67091	49971.8	55941.4	119577	112199	111976	63043.5	71912.1	75612.4	135434	41404.4	65781.1	25014.8	47027	12242.2	20847.9	11820.4	61531.2	17366	88266.4	41084.7	20313.6	51565.2	66593.3	15180.1	24108.9	79047.5	32032.2	125131	20794.6	123981	20642.1	24022.9	37553	19983.7	46953.9	81282.3	24624.8	43207.5	30219.9	44671.1
False	LVLAACSPYFR	A0A0R4J166;Q9D783	Kelch-like protein 40	A0A0R4J166;Q9D783	A0A0R4J166_MOUSE;KLH40_MOUSE	2.21001e-05		41122	52192.5	32142.2	48148.4	73410.9	91037.2	86964.5	42598.9	54223.4	58820	97159	39356.1	56818.6	15684.7	37618.1	9734.94	13452	6937.68	41828.3	14450.9	54577.5	30241.8	12124.2	41804.8	52330.6	9192.01	16041.4	75151.8	17852.8	101599	13451.1	86865.3	12591	15930.9	28894	14104.1	38359.2	55434.1	15895	24387.9	15744.8	30602.2
False	FLDCVVR	A0A0R4J166;Q9D783	Kelch-like protein 40	A0A0R4J166;Q9D783	A0A0R4J166_MOUSE;KLH40_MOUSE	2.21001e-05		85000.2	90190.7	92924.6	123003	144012	129620	143648	90003.8	102902	114213	149240	75018.5	99874.8	47016	60689.4	Filtered	38278.2	21007.4	109814	41587.2	108621	54190.7	27680	81762.8	92164	32251.3	38050.7	122420	46339.7	168679	45903.1	152572	41555.7	44946.6	50926.6	54715.2	82268.8	105560	39260.6	62809.4	52016.9	47286
False	LGLLLDCAR	A0A0R4J166;Q9D783	Kelch-like protein 40	A0A0R4J166;Q9D783	A0A0R4J166_MOUSE;KLH40_MOUSE	2.21001e-05		81620.9	85865.7	62667.8	105486	85871.1	132099	138173	57949.8	97996.2	110382	170952	67306.2	81007.2	40675.7	73541.3	20367.4	22078.9	13802.4	84330.3	24086.1	117642	63359	25249.7	68375.6	90230.5	18047.4	41658.7	115039	34530	182083	25011	142074	30219.5	34046.7	43280.6	27269.9	74231.3	95286.2	36860.3	44895.7	39319.8	46733.1
False	FLAEPDSAGEVR	A0A0R4J166;Q9D783	Kelch-like protein 40	A0A0R4J166;Q9D783	A0A0R4J166_MOUSE;KLH40_MOUSE	2.21001e-05		184584	170800	148418	Filtered	307353	298094	270893	178781	168860	226023	334368	139305	188434	90095.1	175856	Filtered	58125.2	51755.8	169061	Filtered	172112	98380.6	Filtered	129930	203413	54032.6	Filtered	251664	66255.7	303301	65952.3	327327	Filtered	83062	136407	77385.6	148920	203850	70139.3	140479	113280	112169
False	SLFGATVHDGR	A0A0R4J166;Q9D783	Kelch-like protein 40	A0A0R4J166;Q9D783	A0A0R4J166_MOUSE;KLH40_MOUSE	2.21001e-05		18215.8	16736	12658.3	16035	25530.8	27807.1	32437	15046.5	17597.2	20481.8	32333.3	14582.9	19030.3	8759.88	16326.1	2978.67	5883.6	3625.5	19343.2	5236.95	20376.6	12003.7	6824.2	20123.7	26875.3	4655.2	5203.38	33239.3	9100.07	40291.6	9515.69	43522.8	7159.29	8641.11	18462.1	6513.2	19194.1	26566.6	7066.12	10928.5	10873	17769.1
False	IFVAAGVTDTGLTSSSEVYSIADNK	A0A0R4J166;Q9D783	Kelch-like protein 40	A0A0R4J166;Q9D783	A0A0R4J166_MOUSE;KLH40_MOUSE	2.21001e-05		2494.95	2939.23	Filtered	15421.6	5376.96	11327.3	11288.1	15631.9	17898.2	6061.78	23217.7	8458.5	8876.11	9715.28	2302.97	Filtered	4409.94	3242.2	6273.45	Filtered	19573.2	12680.9	Filtered	8775.74	12629.9	Filtered	Filtered	7543.7	Filtered	14211.2	Filtered	Filtered	Filtered	Filtered	5249.59	8813.36	9724.31	26656.2	8239.42	11698.3	7610.65	16966.1
False	VLPGILNDTLR	A0A0R4J166;Q9D783	Kelch-like protein 40	A0A0R4J166;Q9D783	A0A0R4J166_MOUSE;KLH40_MOUSE	2.21001e-05		23346.2	19440.3	14680.6	27165.6	54548.3	41961.8	39579.1	42135.9	29977.2	27789.5	68227.3	25498.5	33688.9	10411.6	18450.2	Filtered	6806.22	3088.87	29976.2	Filtered	36023.7	15576.1	3338.75	21343.1	33946.8	1691.2	8365.01	26197	13177.9	62210.3	5704.11	44147.5	6126.78	8717.52	23197	6298.05	24007.7	41070.9	10941.4	12314	9451.48	16854
False	ELKDSEDSLDSVLCYDR	A0A0R4J166;Q9D783	Kelch-like protein 40	A0A0R4J166;Q9D783	A0A0R4J166_MOUSE;KLH40_MOUSE	2.21001e-05		34007.5	42938.6	32596	Filtered	30335.2	88339.7	34635.2	35520	27422.4	33856.5	93690.8	39274	31514.6	24941.2	37535.3	Filtered	Filtered	Filtered	39241.6	Filtered	50055.4	32557.2	Filtered	22384.4	22597.2	Filtered	17075.7	50066.5	Filtered	48097.5	Filtered	47746.3	21080.5	20798.7	16556.5	Filtered	24840.1	39428.7	22796.4	37153.6	22615.4	24085.6
False	DSEDSLDSVLCYDR	A0A0R4J166;Q9D783	Kelch-like protein 40	A0A0R4J166;Q9D783	A0A0R4J166_MOUSE;KLH40_MOUSE	2.21001e-05		10959.4	5887.4	Filtered	Filtered	30222.1	25119.2	16696.5	16305.4	13865.7	13528.9	27702.4	11038.9	13925.6	Filtered	11260.4	Filtered	Filtered	Filtered	15864.3	Filtered	10807.3	9365.85	Filtered	8167.28	15830.3	Filtered	Filtered	21453.9	Filtered	34725.9	Filtered	26703.5	Filtered	Filtered	Filtered	Filtered	11902.3	21532	Filtered	Filtered	Filtered	10635.9
False	LYQQTLLQDGLK	A0A0R4J166;Q9D783	Kelch-like protein 40	A0A0R4J166;Q9D783	A0A0R4J166_MOUSE;KLH40_MOUSE	2.21001e-05		7952.19	Filtered	Filtered	Filtered	35013.8	17650.5	13168.4	11015.1	9565.77	12016	31797.5	6103.65	8552.57	Filtered	6111.05	Filtered	Filtered	Filtered	14024.7	Filtered	6692.09	4110.64	Filtered	7704.38	10359.2	Filtered	Filtered	18649.7	Filtered	30100.5	Filtered	18793.7	Filtered	Filtered	Filtered	Filtered	8866.14	16606.9	Filtered	Filtered	Filtered	6419.96
False	EIAYAAGATFLPVR	A0A0R4J166;Q9D783	Kelch-like protein 40	A0A0R4J166;Q9D783	A0A0R4J166_MOUSE;KLH40_MOUSE	2.21001e-05		53246	25032.1	Filtered	Filtered	74973	82363.1	Filtered	Filtered	92273.7	82280	103924	Filtered	Filtered	Filtered	76539.8	Filtered	Filtered	Filtered	Filtered	Filtered	Filtered	Filtered	Filtered	75973.5	Filtered	Filtered	Filtered	Filtered	Filtered	Filtered	Filtered	66194.1	Filtered	15835.2	Filtered	Filtered	102116	169219	Filtered	Filtered	Filtered	84342.8
False	LCLANCLAVFR	A0A0R4J166;Q9D783	Kelch-like protein 40	A0A0R4J166;Q9D783	A0A0R4J166_MOUSE;KLH40_MOUSE	2.21001e-05		Filtered	Filtered	Filtered	Filtered	Filtered	Filtered	11105.3	Filtered	12947	7170.89	17315.6	Filtered	4440.42	5358.85	Filtered	Filtered	Filtered	Filtered	3483.15	Filtered	11700.3	5337.08	Filtered	3418.82	Filtered	Filtered	Filtered	Filtered	Filtered	11479.9	Filtered	Filtered	Filtered	Filtered	Filtered	Filtered	4509.72	14735	Filtered	6549.01	3656.83	8165.13
False	WTSFEAFPQER	A0A0R4J166;Q9D783	Kelch-like protein 40	A0A0R4J166;Q9D783	A0A0R4J166_MOUSE;KLH40_MOUSE	2.21001e-05		Filtered	Filtered	Filtered	Filtered	Filtered	47742.5	Filtered	23134.1	Filtered	26915.3	26262.7	42587.9	Filtered	Filtered	20135.2	Filtered	Filtered	Filtered	66981.3	Filtered	Filtered	Filtered	Filtered	Filtered	Filtered	Filtered	Filtered	110605	Filtered	127303	Filtered	71423.3	Filtered	Filtered	Filtered	Filtered	Filtered	Filtered	14678.6	Filtered	Filtered	27354.4
False	TLGLEQAEEQR	A0A0R4J166;Q9D783	Kelch-like protein 40	A0A0R4J166;Q9D783	A0A0R4J166_MOUSE;KLH40_MOUSE	2.21001e-05		Filtered	Filtered	Filtered	Filtered	Filtered	43223.9	Filtered	Filtered	Filtered	Filtered	Filtered	Filtered	Filtered	Filtered	Filtered	Filtered	Filtered	Filtered	Filtered	Filtered	Filtered	Filtered	Filtered	Filtered	Filtered	Filtered	Filtered	Filtered	Filtered	Filtered	Filtered	Filtered	Filtered	Filtered	Filtered	Filtered	Filtered	Filtered	Filtered	Filtered	Filtered	Filtered
False	LYQQTLLQDGLKDMLDHGK	A0A0R4J166;Q9D783	Kelch-like protein 40	A0A0R4J166;Q9D783	A0A0R4J166_MOUSE;KLH40_MOUSE	2.21001e-05		Filtered	Filtered	Filtered	Filtered	Filtered	Filtered	Filtered	Filtered	Filtered	Filtered	Filtered	Filtered	Filtered	Filtered	Filtered	Filtered	Filtered	Filtered	Filtered	Filtered	1981.6	Filtered	Filtered	Filtered	Filtered	Filtered	Filtered	Filtered	Filtered	Filtered	Filtered	Filtered	Filtered	Filtered	Filtered	Filtered	Filtered	Filtered	Filtered	Filtered	Filtered	Filtered
False	TSLAPIIVYIK	A0A0R4J194;A2A542;A2A545	Voltage-dependent L-type calcium channel subunit beta-1;Voltage-dependent L-type calcium channel subunit beta-1;Calcium channel, voltage-dependent, beta 1 subunit, isoform CRA_b	A0A0R4J194;A2A542;A2A545	A0A0R4J194_MOUSE;A2A542_MOUSE;A2A545_MOUSE	0.00122267		6137.86	3356.31	26656.7	19991.5	7314.23	19586.6	Filtered	7405.73	9234.66	Filtered	12115.1	7718.32	6203.5	18886.3	3127.44	14798.5	13061.5	10626	8002.77	19451.4	6246.91	10238.6	21122.8	8274.32	3303.7	12720.4	19910.3	9235.86	11636.9	20569.2	13928.5	9976.42	6613.31	13616.4	Filtered	13753.7	2982.74	Filtered	14123.9	13497.8	15488.6	5951.74
False	ATHPPSSTPPNPLLNR	A0A0R4J194;A2A542;A2A545	Voltage-dependent L-type calcium channel subunit beta-1;Voltage-dependent L-type calcium channel subunit beta-1;Calcium channel, voltage-dependent, beta 1 subunit, isoform CRA_b	A0A0R4J194;A2A542;A2A545	A0A0R4J194_MOUSE;A2A542_MOUSE;A2A545_MOUSE	0.00122267		17464.7	10609.5	64320.3	Filtered	42119.8	73626.1	Filtered	31053.3	Filtered	Filtered	52431.3	42076.6	28034.1	22052.8	Filtered	36970	16194.4	15605.3	19205.3	30644	Filtered	16531.7	34156.3	15117.7	30427.3	27118.6	44004.2	Filtered	22992.2	63107.5	34225.7	56655.4	20832	43149.7	Filtered	21719.6	Filtered	36767.7	25092.9	21020.3	29363.9	22805.5
False	LLQEQTLR	A0A0R4J194;A2A542;A2A545	Voltage-dependent L-type calcium channel subunit beta-1;Voltage-dependent L-type calcium channel subunit beta-1;Calcium channel, voltage-dependent, beta 1 subunit, isoform CRA_b	A0A0R4J194;A2A542;A2A545	A0A0R4J194_MOUSE;A2A542_MOUSE;A2A545_MOUSE	0.00122267		34267.6	Filtered	86701.8	75785.9	40669.5	Filtered	31805.9	39343.4	43946.1	40687.9	62806.5	45681.2	37117.5	63833.7	27640.9	45523.7	37053.1	33796.7	33143.8	54765	Filtered	34408.9	72661.1	31422.3	Filtered	37135.5	54224.3	59111.2	36419.9	92965.1	44241.6	71655.4	35322.7	54165	Filtered	50993.6	31141.9	Filtered	34198.3	51628.2	48359.9	28387.9
False	SGDNSSSSLGDVVTGTR	A0A0R4J194;A2A542;A2A545	Voltage-dependent L-type calcium channel subunit beta-1;Voltage-dependent L-type calcium channel subunit beta-1;Calcium channel, voltage-dependent, beta 1 subunit, isoform CRA_b	A0A0R4J194;A2A542;A2A545	A0A0R4J194_MOUSE;A2A542_MOUSE;A2A545_MOUSE	0.00122267		Filtered	Filtered	Filtered	Filtered	Filtered	30091.3	Filtered	Filtered	Filtered	Filtered	Filtered	Filtered	Filtered	13304.4	Filtered	13920.6	7715.35	6917.65	Filtered	14862.7	Filtered	13381.5	17901.2	Filtered	Filtered	13846.5	Filtered	Filtered	18707.8	Filtered	Filtered	Filtered	6402	16674.4	Filtered	24228.4	Filtered	Filtered	Filtered	13280.7	12349.5	Filtered
False	EGCEVGFIPSPVK	A0A0R4J194;A2A542;A2A545	Voltage-dependent L-type calcium channel subunit beta-1;Voltage-dependent L-type calcium channel subunit beta-1;Calcium channel, voltage-dependent, beta 1 subunit, isoform CRA_b	A0A0R4J194;A2A542;A2A545	A0A0R4J194_MOUSE;A2A542_MOUSE;A2A545_MOUSE	0.00122267		Filtered	Filtered	22288.4	Filtered	16964.5	Filtered	Filtered	Filtered	Filtered	Filtered	18378.5	13337.3	Filtered	7168.12	Filtered	23993.3	17439.6	12513.6	10788.4	Filtered	Filtered	Filtered	21941.3	Filtered	Filtered	Filtered	Filtered	Filtered	Filtered	Filtered	Filtered	Filtered	Filtered	Filtered	Filtered	19577.2	Filtered	Filtered	Filtered	18069.8	Filtered	Filtered
False	TKPVAFAVR	A0A0R4J194;A2A542;A2A545	Voltage-dependent L-type calcium channel subunit beta-1;Voltage-dependent L-type calcium channel subunit beta-1;Calcium channel, voltage-dependent, beta 1 subunit, isoform CRA_b	A0A0R4J194;A2A542;A2A545	A0A0R4J194_MOUSE;A2A542_MOUSE;A2A545_MOUSE	0.00122267		Filtered	Filtered	Filtered	Filtered	6.45122e+06	Filtered	Filtered	Filtered	Filtered	Filtered	Filtered	Filtered	Filtered	69086.9	Filtered	Filtered	Filtered	Filtered	Filtered	Filtered	Filtered	209416	Filtered	Filtered	Filtered	Filtered	Filtered	Filtered	43357.9	Filtered	Filtered	Filtered	Filtered	116757	Filtered	263156	1816196	Filtered	Filtered	270163	Filtered	1.80163e+06
False	TLQLVALDADTINHPAQLSK	A0A0R4J194;A2A542;A2A545	Voltage-dependent L-type calcium channel subunit beta-1;Voltage-dependent L-type calcium channel subunit beta-1;Calcium channel, voltage-dependent, beta 1 subunit, isoform CRA_b	A0A0R4J194;A2A542;A2A545	A0A0R4J194_MOUSE;A2A542_MOUSE;A2A545_MOUSE	0.00122267		Filtered	Filtered	Filtered	232006	Filtered	Filtered	Filtered	Filtered	Filtered	Filtered	Filtered	106958	Filtered	138932	Filtered	Filtered	Filtered	Filtered	76384.4	Filtered	Filtered	155927	Filtered	82784.6	Filtered	Filtered	Filtered	179095	Filtered	135799	81557.4	Filtered	Filtered	146452	Filtered	Filtered	Filtered	134517	Filtered	Filtered	Filtered	Filtered
False	TNVGYNPSPGDEVPVQGVAITFEPK	A0A0R4J194;A2A542;A2A545	Voltage-dependent L-type calcium channel subunit beta-1;Voltage-dependent L-type calcium channel subunit beta-1;Calcium channel, voltage-dependent, beta 1 subunit, isoform CRA_b	A0A0R4J194;A2A542;A2A545	A0A0R4J194_MOUSE;A2A542_MOUSE;A2A545_MOUSE	0.00122267		Filtered	Filtered	Filtered	Filtered	4556.86	9896.07	Filtered	Filtered	Filtered	Filtered	Filtered	Filtered	Filtered	8839.1	Filtered	Filtered	4501.62	Filtered	Filtered	Filtered	Filtered	Filtered	Filtered	Filtered	Filtered	Filtered	Filtered	Filtered	Filtered	Filtered	Filtered	Filtered	Filtered	Filtered	Filtered	Filtered	Filtered	Filtered	Filtered	Filtered	Filtered	Filtered
False	TSVSSVTTPPPHGK	A0A0R4J194;A2A542;A2A545	Voltage-dependent L-type calcium channel subunit beta-1;Voltage-dependent L-type calcium channel subunit beta-1;Calcium channel, voltage-dependent, beta 1 subunit, isoform CRA_b	A0A0R4J194;A2A542;A2A545	A0A0R4J194_MOUSE;A2A542_MOUSE;A2A545_MOUSE	0.00122267		Filtered	Filtered	5820.45	Filtered	Filtered	Filtered	Filtered	Filtered	Filtered	Filtered	Filtered	Filtered	Filtered	Filtered	Filtered	Filtered	754.873	Filtered	Filtered	Filtered	Filtered	Filtered	2660.91	Filtered	Filtered	Filtered	Filtered	Filtered	Filtered	Filtered	Filtered	Filtered	574.284	1443.58	Filtered	Filtered	Filtered	Filtered	Filtered	Filtered	Filtered	Filtered
False	YDIMTVR	A0A0R4J1A8;A0A0R4J1B0;A2A6I0;A2A6I3;A2A6I5;Z4YKD9	Troponin T, fast skeletal muscle;Troponin T, fast skeletal muscle;Troponin T, fast skeletal muscle;Troponin T, fast skeletal muscle;Troponin T, fast skeletal muscle;Troponin T, fast skeletal muscle	A0A0R4J1A8;A0A0R4J1B0;A2A6I0;A2A6I3;A2A6I5;Z4YKD9	A0A0R4J1A8_MOUSE;A0A0R4J1B0_MOUSE;A2A6I0_MOUSE;A2A6I3_MOUSE;A2A6I5_MOUSE;Z4YKD9_MOUSE	8.13501e-05		Filtered	18874.4	10940.3	Filtered	Filtered	Filtered	Filtered	Filtered	Filtered	Filtered	Filtered	Filtered	Filtered	Filtered	Filtered	Filtered	Filtered	21615.1	36888.8	Filtered	43849.7	Filtered	41189.2	42644.9	Filtered	4847.83	Filtered	84861.6	50299.2	Filtered	Filtered	Filtered	9161.96	Filtered	Filtered	Filtered	16048.4	21316.4	13486.9	Filtered	Filtered	Filtered
False	QKYDIMTVR	A0A0R4J1A8;A0A0R4J1B0;A2A6I0;A2A6I3;A2A6I5;Z4YKD9	Troponin T, fast skeletal muscle;Troponin T, fast skeletal muscle;Troponin T, fast skeletal muscle;Troponin T, fast skeletal muscle;Troponin T, fast skeletal muscle;Troponin T, fast skeletal muscle	A0A0R4J1A8;A0A0R4J1B0;A2A6I0;A2A6I3;A2A6I5;Z4YKD9	A0A0R4J1A8_MOUSE;A0A0R4J1B0_MOUSE;A2A6I0_MOUSE;A2A6I3_MOUSE;A2A6I5_MOUSE;Z4YKD9_MOUSE	8.13501e-05		Filtered	14213.3	Filtered	Filtered	Filtered	Filtered	Filtered	Filtered	Filtered	Filtered	Filtered	Filtered	Filtered	Filtered	Filtered	Filtered	Filtered	Filtered	20316.8	Filtered	50103.2	Filtered	46635.9	41375.5	Filtered	Filtered	Filtered	55635.8	30956	Filtered	Filtered	Filtered	Filtered	Filtered	Filtered	Filtered	Filtered	15970.7	Filtered	Filtered	Filtered	Filtered
False	YDITTLR	A0A0R4J1B1;A2A6H6;A2A6I8;A2A6J0;A2A6J1;J3QP61;Q9QZ47;Z4YJU0;Z4YKE7;Z4YKF8;Z4YKG3;Z4YKG8;Z4YKH8;Z4YNB2	Troponin T, fast skeletal muscle;Troponin T, fast skeletal muscle;Troponin T, fast skeletal muscle;Troponin T, fast skeletal muscle;Troponin T, fast skeletal muscle;Troponin T, fast skeletal muscle;Troponin T, fast skeletal muscle;Troponin T, fast skeletal muscle;Troponin T, fast skeletal muscle;Troponin T, fast skeletal muscle;Troponin T, fast skeletal muscle;Troponin T, fast skeletal muscle;Tro…	A0A0R4J1B1;A2A6H6;A2A6I8;A2A6J0;A2A6J1;J3QP61;Q9QZ47;Z4YJU0;Z4YKE7;Z4YKF8;Z4YKG3;Z4YKG8;Z4YKH8;Z4YNB2	A0A0R4J1B1_MOUSE;A2A6H6_MOUSE;A2A6I8_MOUSE;A2A6J0_MOUSE;A2A6J1_MOUSE;J3QP61_MOUSE;TNNT3_MOUSE;Z4YJU0_MOUSE;Z4YKE7_MOUSE;Z4YKF8_MOUSE;Z4YKG3_MOUSE;Z4YKG8_MOUSE;Z4YKH8_MOUSE;Z4YNB2_MOUSE	1.77382e-06		2.1828e+06	812572	6.2034e+06	5468871	783750	1935577	644135	989531	2.41104e+06	891817	1.13227e+06	2.15851e+06	956379	2.50788e+06	1.07918e+06	3.24858e+06	3.10489e+06	2794266	2048723	3.2005e+06	807947	2.5121e+06	3.2774e+06	863749	1.39119e+06	2.43728e+06	3791089	2.65819e+06	9568152	2.54129e+06	3499733	956447	3.54051e+06	4.17132e+06	634488	3224552	3.6939e+06	1808329	3313149	3624558	3.15465e+06	1.63105e+06
False	QKYDITTLR	A0A0R4J1B1;A2A6H6;A2A6I8;A2A6J0;A2A6J1;J3QP61;Q9QZ47;Z4YJU0;Z4YKE7;Z4YKF8;Z4YKG3;Z4YKG8;Z4YKH8;Z4YNB2	Troponin T, fast skeletal muscle;Troponin T, fast skeletal muscle;Troponin T, fast skeletal muscle;Troponin T, fast skeletal muscle;Troponin T, fast skeletal muscle;Troponin T, fast skeletal muscle;Troponin T, fast skeletal muscle;Troponin T, fast skeletal muscle;Troponin T, fast skeletal muscle;Troponin T, fast skeletal muscle;Troponin T, fast skeletal muscle;Troponin T, fast skeletal muscle;Tro…	A0A0R4J1B1;A2A6H6;A2A6I8;A2A6J0;A2A6J1;J3QP61;Q9QZ47;Z4YJU0;Z4YKE7;Z4YKF8;Z4YKG3;Z4YKG8;Z4YKH8;Z4YNB2	A0A0R4J1B1_MOUSE;A2A6H6_MOUSE;A2A6I8_MOUSE;A2A6J0_MOUSE;A2A6J1_MOUSE;J3QP61_MOUSE;TNNT3_MOUSE;Z4YJU0_MOUSE;Z4YKE7_MOUSE;Z4YKF8_MOUSE;Z4YKG3_MOUSE;Z4YKG8_MOUSE;Z4YKH8_MOUSE;Z4YNB2_MOUSE	1.77382e-06		929016	514239	3869169	3.78167e+06	679315	1.91379e+06	700573	466704	1.54776e+06	940047	936127	1.19675e+06	613560	1.98922e+06	1.27156e+06	1633066	1.70864e+06	1.53348e+06	945407	1.90083e+06	569763	1.61451e+06	3.29017e+06	932871	796469	2.05611e+06	2.65631e+06	1.25128e+06	2.8039e+06	2.60205e+06	2.74826e+06	1.11486e+06	2.05509e+06	2.33383e+06	512208	1.95933e+06	1.74465e+06	975450	2.01733e+06	2.30367e+06	2826381	1.20793e+06
False	IPEGEKVDFDDIQKK	A0A0R4J1B1;A2A6H6;A2A6I8;A2A6J0;A2A6J1;J3QP61;Q9QZ47;Z4YJU0;Z4YKE7;Z4YKF8;Z4YKG3;Z4YKG8;Z4YKH8;Z4YNB2	Troponin T, fast skeletal muscle;Troponin T, fast skeletal muscle;Troponin T, fast skeletal muscle;Troponin T, fast skeletal muscle;Troponin T, fast skeletal muscle;Troponin T, fast skeletal muscle;Troponin T, fast skeletal muscle;Troponin T, fast skeletal muscle;Troponin T, fast skeletal muscle;Troponin T, fast skeletal muscle;Troponin T, fast skeletal muscle;Troponin T, fast skeletal muscle;Tro…	A0A0R4J1B1;A2A6H6;A2A6I8;A2A6J0;A2A6J1;J3QP61;Q9QZ47;Z4YJU0;Z4YKE7;Z4YKF8;Z4YKG3;Z4YKG8;Z4YKH8;Z4YNB2	A0A0R4J1B1_MOUSE;A2A6H6_MOUSE;A2A6I8_MOUSE;A2A6J0_MOUSE;A2A6J1_MOUSE;J3QP61_MOUSE;TNNT3_MOUSE;Z4YJU0_MOUSE;Z4YKE7_MOUSE;Z4YKF8_MOUSE;Z4YKG3_MOUSE;Z4YKG8_MOUSE;Z4YKH8_MOUSE;Z4YNB2_MOUSE	1.77382e-06		334164	198908	1.31338e+06	1.17568e+06	200683	769498	203233	174172	504293	306081	318469	335853	215694	552830	367252	516338	465739	526218	191509	618020	200081	503394	1.08073e+06	355069	243602	581305	758994	280880	817908	740134	812569	319476	547608	665708	154859	597566	432721	310625	582462	636953	740178	350166
False	IPEGEKVDFDDIQK	A0A0R4J1B1;A2A6H6;A2A6I8;A2A6J0;A2A6J1;J3QP61;Q9QZ47;Z4YJU0;Z4YKE7;Z4YKF8;Z4YKG3;Z4YKG8;Z4YKH8;Z4YNB2	Troponin T, fast skeletal muscle;Troponin T, fast skeletal muscle;Troponin T, fast skeletal muscle;Troponin T, fast skeletal muscle;Troponin T, fast skeletal muscle;Troponin T, fast skeletal muscle;Troponin T, fast skeletal muscle;Troponin T, fast skeletal muscle;Troponin T, fast skeletal muscle;Troponin T, fast skeletal muscle;Troponin T, fast skeletal muscle;Troponin T, fast skeletal muscle;Tro…	A0A0R4J1B1;A2A6H6;A2A6I8;A2A6J0;A2A6J1;J3QP61;Q9QZ47;Z4YJU0;Z4YKE7;Z4YKF8;Z4YKG3;Z4YKG8;Z4YKH8;Z4YNB2	A0A0R4J1B1_MOUSE;A2A6H6_MOUSE;A2A6I8_MOUSE;A2A6J0_MOUSE;A2A6J1_MOUSE;J3QP61_MOUSE;TNNT3_MOUSE;Z4YJU0_MOUSE;Z4YKE7_MOUSE;Z4YKF8_MOUSE;Z4YKG3_MOUSE;Z4YKG8_MOUSE;Z4YKH8_MOUSE;Z4YNB2_MOUSE	1.77382e-06		2038874	1.18763e+06	6.90816e+06	6223136	1.43949e+06	3.48157e+06	1.12839e+06	1.22345e+06	3.02685e+06	1.85952e+06	1.79789e+06	2.18513e+06	1.38288e+06	3.56547e+06	1.92391e+06	3.51034e+06	3513232	3.01042e+06	1.32677e+06	3366395	1.15328e+06	2.76222e+06	4201103	1.8231e+06	1.3706e+06	3.22262e+06	4491679	1.65446e+06	4787535	3.75258e+06	3839643	1.84822e+06	3.07111e+06	4409372	864219	3.01844e+06	2622551	2.00983e+06	3.56311e+06	3544591	3.5793e+06	1.64315e+06
False	KPLNIDHLSDDKLR	A0A0R4J1B1;A2A6H6;A2A6I8;A2A6J0;A2A6J1;J3QP61;Q9QZ47;Z4YJU0;Z4YKE7;Z4YKF8;Z4YKG3;Z4YKG8;Z4YKH8;Z4YNB2	Troponin T, fast skeletal muscle;Troponin T, fast skeletal muscle;Troponin T, fast skeletal muscle;Troponin T, fast skeletal muscle;Troponin T, fast skeletal muscle;Troponin T, fast skeletal muscle;Troponin T, fast skeletal muscle;Troponin T, fast skeletal muscle;Troponin T, fast skeletal muscle;Troponin T, fast skeletal muscle;Troponin T, fast skeletal muscle;Troponin T, fast skeletal muscle;Tro…	A0A0R4J1B1;A2A6H6;A2A6I8;A2A6J0;A2A6J1;J3QP61;Q9QZ47;Z4YJU0;Z4YKE7;Z4YKF8;Z4YKG3;Z4YKG8;Z4YKH8;Z4YNB2	A0A0R4J1B1_MOUSE;A2A6H6_MOUSE;A2A6I8_MOUSE;A2A6J0_MOUSE;A2A6J1_MOUSE;J3QP61_MOUSE;TNNT3_MOUSE;Z4YJU0_MOUSE;Z4YKE7_MOUSE;Z4YKF8_MOUSE;Z4YKG3_MOUSE;Z4YKG8_MOUSE;Z4YKH8_MOUSE;Z4YNB2_MOUSE	1.77382e-06		66773.4	35270.6	457562	339915	29339.6	269696	70807.5	39882.3	132229	92772.6	103784	107608	55972.3	140926	89564.9	126898	148116	146143	82546.2	184250	67640.7	107223	263717	77892.5	81636.5	76214.2	249780	207205	203043	322060	145575	133036	107612	137706	31134.5	211466	110409	111159	180467	154061	248578	106670
False	ELWDTLYQLETDKFEFGEK	A0A0R4J1B1;A2A6H6;A2A6I8;A2A6J0;A2A6J1;J3QP61;Q9QZ47;Z4YJU0;Z4YKE7;Z4YKF8;Z4YKG3;Z4YKG8;Z4YKH8;Z4YNB2	Troponin T, fast skeletal muscle;Troponin T, fast skeletal muscle;Troponin T, fast skeletal muscle;Troponin T, fast skeletal muscle;Troponin T, fast skeletal muscle;Troponin T, fast skeletal muscle;Troponin T, fast skeletal muscle;Troponin T, fast skeletal muscle;Troponin T, fast skeletal muscle;Troponin T, fast skeletal muscle;Troponin T, fast skeletal muscle;Troponin T, fast skeletal muscle;Tro…	A0A0R4J1B1;A2A6H6;A2A6I8;A2A6J0;A2A6J1;J3QP61;Q9QZ47;Z4YJU0;Z4YKE7;Z4YKF8;Z4YKG3;Z4YKG8;Z4YKH8;Z4YNB2	A0A0R4J1B1_MOUSE;A2A6H6_MOUSE;A2A6I8_MOUSE;A2A6J0_MOUSE;A2A6J1_MOUSE;J3QP61_MOUSE;TNNT3_MOUSE;Z4YJU0_MOUSE;Z4YKE7_MOUSE;Z4YKF8_MOUSE;Z4YKG3_MOUSE;Z4YKG8_MOUSE;Z4YKH8_MOUSE;Z4YNB2_MOUSE	1.77382e-06		15700.9	16129	249621	308951	Filtered	Filtered	19818.4	26994.7	94105.3	12368.2	21331.2	46428.9	4035.2	90592.3	30249.1	20521.6	47019.4	114055	20814.1	37979	23557.3	39163.3	44963.8	28531.2	16524.2	19025.8	75716	21573.4	22074.1	38277.7	84511	9066.67	19277.6	18288.1	16736.6	94121.6	32732.3	40458.2	71991.2	211868	94395.7	166036
False	RKPLNIDHLSDDK	A0A0R4J1B1;A2A6H6;A2A6I8;A2A6J0;A2A6J1;J3QP61;Q9QZ47;Z4YJU0;Z4YKE7;Z4YKF8;Z4YKG3;Z4YKG8;Z4YKH8;Z4YNB2	Troponin T, fast skeletal muscle;Troponin T, fast skeletal muscle;Troponin T, fast skeletal muscle;Troponin T, fast skeletal muscle;Troponin T, fast skeletal muscle;Troponin T, fast skeletal muscle;Troponin T, fast skeletal muscle;Troponin T, fast skeletal muscle;Troponin T, fast skeletal muscle;Troponin T, fast skeletal muscle;Troponin T, fast skeletal muscle;Troponin T, fast skeletal muscle;Tro…	A0A0R4J1B1;A2A6H6;A2A6I8;A2A6J0;A2A6J1;J3QP61;Q9QZ47;Z4YJU0;Z4YKE7;Z4YKF8;Z4YKG3;Z4YKG8;Z4YKH8;Z4YNB2	A0A0R4J1B1_MOUSE;A2A6H6_MOUSE;A2A6I8_MOUSE;A2A6J0_MOUSE;A2A6J1_MOUSE;J3QP61_MOUSE;TNNT3_MOUSE;Z4YJU0_MOUSE;Z4YKE7_MOUSE;Z4YKF8_MOUSE;Z4YKG3_MOUSE;Z4YKG8_MOUSE;Z4YKH8_MOUSE;Z4YNB2_MOUSE	1.77382e-06		32294.7	11217.7	108913	101139	12416.4	27155.9	8359.5	17550.6	41163.3	11660.9	19023.1	36337.2	17120.8	34961	16141.1	42993.8	43746.9	48625.1	37960.4	77783.5	16322	71403.6	67442.9	24000.7	45832.5	40896.3	101916	93983.8	110207	76913.7	45976.1	22762.5	64107.8	91842.2	31562.6	104119	85662.6	56272.1	85422.8	107064	93842	77385.4
False	ELWDTLYQLETDK	A0A0R4J1B1;A2A6H6;A2A6I8;A2A6J0;A2A6J1;J3QP61;Q9QZ47;Z4YJU0;Z4YKE7;Z4YKF8;Z4YKG3;Z4YKG8;Z4YKH8;Z4YNB2	Troponin T, fast skeletal muscle;Troponin T, fast skeletal muscle;Troponin T, fast skeletal muscle;Troponin T, fast skeletal muscle;Troponin T, fast skeletal muscle;Troponin T, fast skeletal muscle;Troponin T, fast skeletal muscle;Troponin T, fast skeletal muscle;Troponin T, fast skeletal muscle;Troponin T, fast skeletal muscle;Troponin T, fast skeletal muscle;Troponin T, fast skeletal muscle;Tro…	A0A0R4J1B1;A2A6H6;A2A6I8;A2A6J0;A2A6J1;J3QP61;Q9QZ47;Z4YJU0;Z4YKE7;Z4YKF8;Z4YKG3;Z4YKG8;Z4YKH8;Z4YNB2	A0A0R4J1B1_MOUSE;A2A6H6_MOUSE;A2A6I8_MOUSE;A2A6J0_MOUSE;A2A6J1_MOUSE;J3QP61_MOUSE;TNNT3_MOUSE;Z4YJU0_MOUSE;Z4YKE7_MOUSE;Z4YKF8_MOUSE;Z4YKG3_MOUSE;Z4YKG8_MOUSE;Z4YKH8_MOUSE;Z4YNB2_MOUSE	1.77382e-06		3529.2	Filtered	24656.7	23332.6	Filtered	Filtered	Filtered	4088.57	10582.6	Filtered	4239.79	7215.7	3750.52	10164.2	Filtered	10119.5	11932.4	7382.17	14855.8	14654.3	Filtered	7482.55	9557.53	945.398	6616.56	Filtered	19705.8	43347.6	18919.6	18806.1	3151.34	Filtered	7265.6	14810.7	Filtered	13654	13021.1	12071.4	23279.7	19087.5	12533.9	12348.2
False	KPLNIDHLSDDK	A0A0R4J1B1;A2A6H6;A2A6I8;A2A6J0;A2A6J1;J3QP61;Q9QZ47;Z4YJU0;Z4YKE7;Z4YKF8;Z4YKG3;Z4YKG8;Z4YKH8;Z4YNB2	Troponin T, fast skeletal muscle;Troponin T, fast skeletal muscle;Troponin T, fast skeletal muscle;Troponin T, fast skeletal muscle;Troponin T, fast skeletal muscle;Troponin T, fast skeletal muscle;Troponin T, fast skeletal muscle;Troponin T, fast skeletal muscle;Troponin T, fast skeletal muscle;Troponin T, fast skeletal muscle;Troponin T, fast skeletal muscle;Troponin T, fast skeletal muscle;Tro…	A0A0R4J1B1;A2A6H6;A2A6I8;A2A6J0;A2A6J1;J3QP61;Q9QZ47;Z4YJU0;Z4YKE7;Z4YKF8;Z4YKG3;Z4YKG8;Z4YKH8;Z4YNB2	A0A0R4J1B1_MOUSE;A2A6H6_MOUSE;A2A6I8_MOUSE;A2A6J0_MOUSE;A2A6J1_MOUSE;J3QP61_MOUSE;TNNT3_MOUSE;Z4YJU0_MOUSE;Z4YKE7_MOUSE;Z4YKF8_MOUSE;Z4YKG3_MOUSE;Z4YKG8_MOUSE;Z4YKH8_MOUSE;Z4YNB2_MOUSE	1.77382e-06		24516.9	6628.08	44657.6	125168	12602.6	13344.1	Filtered	117097	144425	10813.4	18510.4	140037	14166.2	19996.6	11640.9	175585	25768.3	140709	101242	260559	10246.1	21043.1	37704.1	12313.4	27362	20047	249378	199235	59148.4	294652	30504.4	23966.8	45541.2	131524	11895.8	247371	132496	35367.3	157882	259815	43263	33813.9
False	ALSSMGANYSSYLAK	A0A0R4J1B1;A2A6H6;A2A6I8;A2A6J0;A2A6J1;J3QP61;Q9QZ47;Z4YJU0;Z4YKE7;Z4YKF8;Z4YKG3;Z4YKG8;Z4YKH8;Z4YNB2	Troponin T, fast skeletal muscle;Troponin T, fast skeletal muscle;Troponin T, fast skeletal muscle;Troponin T, fast skeletal muscle;Troponin T, fast skeletal muscle;Troponin T, fast skeletal muscle;Troponin T, fast skeletal muscle;Troponin T, fast skeletal muscle;Troponin T, fast skeletal muscle;Troponin T, fast skeletal muscle;Troponin T, fast skeletal muscle;Troponin T, fast skeletal muscle;Tro…	A0A0R4J1B1;A2A6H6;A2A6I8;A2A6J0;A2A6J1;J3QP61;Q9QZ47;Z4YJU0;Z4YKE7;Z4YKF8;Z4YKG3;Z4YKG8;Z4YKH8;Z4YNB2	A0A0R4J1B1_MOUSE;A2A6H6_MOUSE;A2A6I8_MOUSE;A2A6J0_MOUSE;A2A6J1_MOUSE;J3QP61_MOUSE;TNNT3_MOUSE;Z4YJU0_MOUSE;Z4YKE7_MOUSE;Z4YKF8_MOUSE;Z4YKG3_MOUSE;Z4YKG8_MOUSE;Z4YKH8_MOUSE;Z4YNB2_MOUSE	1.77382e-06		482341	214932	1.79515e+06	1.55216e+06	343899	894738	235140	288019	553357	405750	484143	574512	264386	739055	486703	847015	791892	650409	109039	672159	166858	539511	935860	175242	385637	639621	1.31279e+06	46554.7	822718	897094	2106669	480707	678205	1816393	421331	705538	580124	416834	594605	771262	961079	449481
False	DLMELQALIDSHFEAR	A0A0R4J1B1;A2A6H6;A2A6I8;A2A6J0;A2A6J1;J3QP61;Q9QZ47;Z4YJU0;Z4YKE7;Z4YKF8;Z4YKG3;Z4YKG8;Z4YKH8;Z4YNB2	Troponin T, fast skeletal muscle;Troponin T, fast skeletal muscle;Troponin T, fast skeletal muscle;Troponin T, fast skeletal muscle;Troponin T, fast skeletal muscle;Troponin T, fast skeletal muscle;Troponin T, fast skeletal muscle;Troponin T, fast skeletal muscle;Troponin T, fast skeletal muscle;Troponin T, fast skeletal muscle;Troponin T, fast skeletal muscle;Troponin T, fast skeletal muscle;Tro…	A0A0R4J1B1;A2A6H6;A2A6I8;A2A6J0;A2A6J1;J3QP61;Q9QZ47;Z4YJU0;Z4YKE7;Z4YKF8;Z4YKG3;Z4YKG8;Z4YKH8;Z4YNB2	A0A0R4J1B1_MOUSE;A2A6H6_MOUSE;A2A6I8_MOUSE;A2A6J0_MOUSE;A2A6J1_MOUSE;J3QP61_MOUSE;TNNT3_MOUSE;Z4YJU0_MOUSE;Z4YKE7_MOUSE;Z4YKF8_MOUSE;Z4YKG3_MOUSE;Z4YKG8_MOUSE;Z4YKH8_MOUSE;Z4YNB2_MOUSE	1.77382e-06		17818.5	29108.4	841454	940984	Filtered	3013.8	11127.9	25223.6	225474	6173.92	16074.5	117248	3105.38	62494.1	17859.1	41286.5	62896.7	185368	9758.27	118561	14948.4	51858	26369.1	19508.4	56378.3	12183.1	176775	86186.8	Filtered	35512.8	201418	30174.2	20001.4	37218	Filtered	245003	23394.8	44628	97966.4	326943	116531	113658
False	VDFDDIQKK	A0A0R4J1B1;A2A6H6;A2A6I8;A2A6J0;A2A6J1;J3QP61;Q9QZ47;Z4YJU0;Z4YKE7;Z4YKF8;Z4YKG3;Z4YKG8;Z4YKH8;Z4YNB2	Troponin T, fast skeletal muscle;Troponin T, fast skeletal muscle;Troponin T, fast skeletal muscle;Troponin T, fast skeletal muscle;Troponin T, fast skeletal muscle;Troponin T, fast skeletal muscle;Troponin T, fast skeletal muscle;Troponin T, fast skeletal muscle;Troponin T, fast skeletal muscle;Troponin T, fast skeletal muscle;Troponin T, fast skeletal muscle;Troponin T, fast skeletal muscle;Tro…	A0A0R4J1B1;A2A6H6;A2A6I8;A2A6J0;A2A6J1;J3QP61;Q9QZ47;Z4YJU0;Z4YKE7;Z4YKF8;Z4YKG3;Z4YKG8;Z4YKH8;Z4YNB2	A0A0R4J1B1_MOUSE;A2A6H6_MOUSE;A2A6I8_MOUSE;A2A6J0_MOUSE;A2A6J1_MOUSE;J3QP61_MOUSE;TNNT3_MOUSE;Z4YJU0_MOUSE;Z4YKE7_MOUSE;Z4YKF8_MOUSE;Z4YKG3_MOUSE;Z4YKG8_MOUSE;Z4YKH8_MOUSE;Z4YNB2_MOUSE	1.77382e-06		32973.1	17515.4	59928.2	49291.1	Filtered	Filtered	Filtered	Filtered	16742.4	Filtered	Filtered	20751.4	15572.4	25606.9	9862.84	26177.3	26889.8	38211.7	11065.2	36552.6	Filtered	21460.2	49454.3	18272.6	34721.8	29369.4	45773.4	Filtered	73981.1	Filtered	45354.5	Filtered	50402.9	63782.7	20869.9	84858.6	49837.9	24582.9	24547.8	90956.8	32409.9	14413.7
False	KALSSMGANYSSYLAK	A0A0R4J1B1;A2A6H6;A2A6I8;A2A6J0;A2A6J1;J3QP61;Q9QZ47;Z4YJU0;Z4YKE7;Z4YKF8;Z4YKG3;Z4YKG8;Z4YKH8;Z4YNB2	Troponin T, fast skeletal muscle;Troponin T, fast skeletal muscle;Troponin T, fast skeletal muscle;Troponin T, fast skeletal muscle;Troponin T, fast skeletal muscle;Troponin T, fast skeletal muscle;Troponin T, fast skeletal muscle;Troponin T, fast skeletal muscle;Troponin T, fast skeletal muscle;Troponin T, fast skeletal muscle;Troponin T, fast skeletal muscle;Troponin T, fast skeletal muscle;Tro…	A0A0R4J1B1;A2A6H6;A2A6I8;A2A6J0;A2A6J1;J3QP61;Q9QZ47;Z4YJU0;Z4YKE7;Z4YKF8;Z4YKG3;Z4YKG8;Z4YKH8;Z4YNB2	A0A0R4J1B1_MOUSE;A2A6H6_MOUSE;A2A6I8_MOUSE;A2A6J0_MOUSE;A2A6J1_MOUSE;J3QP61_MOUSE;TNNT3_MOUSE;Z4YJU0_MOUSE;Z4YKE7_MOUSE;Z4YKF8_MOUSE;Z4YKG3_MOUSE;Z4YKG8_MOUSE;Z4YKH8_MOUSE;Z4YNB2_MOUSE	1.77382e-06		48939.6	22181.4	182862	206165	43108.9	143295	42353.8	24390.3	55943.3	51899.6	56132.8	63147.9	42656.8	89386.3	63353.5	67026.6	73709	64190.3	Filtered	138742	24734.1	65491.2	125184	Filtered	47919.7	86040.9	167006	Filtered	82672.1	153277	188416	130682	79638.6	132091	Filtered	128891	51308.8	41683.8	50383.2	122935	133272	43767.5
False	AKELWDTLYQLETDKFEFGEK	A0A0R4J1B1;A2A6H6;A2A6I8;A2A6J0;A2A6J1;J3QP61;Q9QZ47;Z4YJU0;Z4YKE7;Z4YKF8;Z4YKG3;Z4YKG8;Z4YKH8;Z4YNB2	Troponin T, fast skeletal muscle;Troponin T, fast skeletal muscle;Troponin T, fast skeletal muscle;Troponin T, fast skeletal muscle;Troponin T, fast skeletal muscle;Troponin T, fast skeletal muscle;Troponin T, fast skeletal muscle;Troponin T, fast skeletal muscle;Troponin T, fast skeletal muscle;Troponin T, fast skeletal muscle;Troponin T, fast skeletal muscle;Troponin T, fast skeletal muscle;Tro…	A0A0R4J1B1;A2A6H6;A2A6I8;A2A6J0;A2A6J1;J3QP61;Q9QZ47;Z4YJU0;Z4YKE7;Z4YKF8;Z4YKG3;Z4YKG8;Z4YKH8;Z4YNB2	A0A0R4J1B1_MOUSE;A2A6H6_MOUSE;A2A6I8_MOUSE;A2A6J0_MOUSE;A2A6J1_MOUSE;J3QP61_MOUSE;TNNT3_MOUSE;Z4YJU0_MOUSE;Z4YKE7_MOUSE;Z4YKF8_MOUSE;Z4YKG3_MOUSE;Z4YKG8_MOUSE;Z4YKH8_MOUSE;Z4YNB2_MOUSE	1.77382e-06		Filtered	Filtered	91815.8	133997	Filtered	Filtered	6131.35	3834.59	29822.4	Filtered	6846.85	11561.6	Filtered	29498.9	991.46	3269.45	7871.75	35362.2	3048.37	13970.2	2256.63	5895.19	9750.72	Filtered	5052.13	Filtered	34080.9	11278	5596.04	10962.1	20972.2	Filtered	1510.35	3553.99	Filtered	28394.1	7501.59	16793	14146.9	56785.2	21484.2	33131.3
False	VDFDDIQK	A0A0R4J1B1;A2A6H6;A2A6I8;A2A6J0;A2A6J1;J3QP61;Q9QZ47;Z4YJU0;Z4YKE7;Z4YKF8;Z4YKG3;Z4YKG8;Z4YKH8;Z4YNB2	Troponin T, fast skeletal muscle;Troponin T, fast skeletal muscle;Troponin T, fast skeletal muscle;Troponin T, fast skeletal muscle;Troponin T, fast skeletal muscle;Troponin T, fast skeletal muscle;Troponin T, fast skeletal muscle;Troponin T, fast skeletal muscle;Troponin T, fast skeletal muscle;Troponin T, fast skeletal muscle;Troponin T, fast skeletal muscle;Troponin T, fast skeletal muscle;Tro…	A0A0R4J1B1;A2A6H6;A2A6I8;A2A6J0;A2A6J1;J3QP61;Q9QZ47;Z4YJU0;Z4YKE7;Z4YKF8;Z4YKG3;Z4YKG8;Z4YKH8;Z4YNB2	A0A0R4J1B1_MOUSE;A2A6H6_MOUSE;A2A6I8_MOUSE;A2A6J0_MOUSE;A2A6J1_MOUSE;J3QP61_MOUSE;TNNT3_MOUSE;Z4YJU0_MOUSE;Z4YKE7_MOUSE;Z4YKF8_MOUSE;Z4YKG3_MOUSE;Z4YKG8_MOUSE;Z4YKH8_MOUSE;Z4YNB2_MOUSE	1.77382e-06		492927	302111	848888	805331	383264	264193	199055	460536	426175	235311	387152	275923	311528	340244	140562	528644	451750	517156	288076	505756	245980	345390	488301	236318	488916	316324	614478	469865	1.04292e+06	445156	428205	250779	335498	718920	218996	312162	461568	485792	529605	430341	501241	198653
False	RKPLNIDHLSDDKLR	A0A0R4J1B1;A2A6H6;A2A6I8;A2A6J0;A2A6J1;J3QP61;Q9QZ47;Z4YJU0;Z4YKE7;Z4YKF8;Z4YKG3;Z4YKG8;Z4YKH8;Z4YNB2	Troponin T, fast skeletal muscle;Troponin T, fast skeletal muscle;Troponin T, fast skeletal muscle;Troponin T, fast skeletal muscle;Troponin T, fast skeletal muscle;Troponin T, fast skeletal muscle;Troponin T, fast skeletal muscle;Troponin T, fast skeletal muscle;Troponin T, fast skeletal muscle;Troponin T, fast skeletal muscle;Troponin T, fast skeletal muscle;Troponin T, fast skeletal muscle;Tro…	A0A0R4J1B1;A2A6H6;A2A6I8;A2A6J0;A2A6J1;J3QP61;Q9QZ47;Z4YJU0;Z4YKE7;Z4YKF8;Z4YKG3;Z4YKG8;Z4YKH8;Z4YNB2	A0A0R4J1B1_MOUSE;A2A6H6_MOUSE;A2A6I8_MOUSE;A2A6J0_MOUSE;A2A6J1_MOUSE;J3QP61_MOUSE;TNNT3_MOUSE;Z4YJU0_MOUSE;Z4YKE7_MOUSE;Z4YKF8_MOUSE;Z4YKG3_MOUSE;Z4YKG8_MOUSE;Z4YKH8_MOUSE;Z4YNB2_MOUSE	1.77382e-06		Filtered	47198.2	297019	165127	Filtered	79044.8	Filtered	Filtered	51589.7	Filtered	Filtered	58671.9	Filtered	46243.7	16783.6	79300.8	149546	57206.2	13666.1	118740	31592.6	65129.8	64174.6	68147.1	Filtered	38926.3	126766	37823.1	63742.5	229169	86003.8	Filtered	Filtered	46043.2	Filtered	99721.9	53894.7	Filtered	43299	Filtered	Filtered	50370
False	QNKDLMELQALIDSHFEAR	A0A0R4J1B1;A2A6H6;A2A6I8;A2A6J0;A2A6J1;J3QP61;Q9QZ47;Z4YJU0;Z4YKE7;Z4YKF8;Z4YKG3;Z4YKG8;Z4YKH8;Z4YNB2	Troponin T, fast skeletal muscle;Troponin T, fast skeletal muscle;Troponin T, fast skeletal muscle;Troponin T, fast skeletal muscle;Troponin T, fast skeletal muscle;Troponin T, fast skeletal muscle;Troponin T, fast skeletal muscle;Troponin T, fast skeletal muscle;Troponin T, fast skeletal muscle;Troponin T, fast skeletal muscle;Troponin T, fast skeletal muscle;Troponin T, fast skeletal muscle;Tro…	A0A0R4J1B1;A2A6H6;A2A6I8;A2A6J0;A2A6J1;J3QP61;Q9QZ47;Z4YJU0;Z4YKE7;Z4YKF8;Z4YKG3;Z4YKG8;Z4YKH8;Z4YNB2	A0A0R4J1B1_MOUSE;A2A6H6_MOUSE;A2A6I8_MOUSE;A2A6J0_MOUSE;A2A6J1_MOUSE;J3QP61_MOUSE;TNNT3_MOUSE;Z4YJU0_MOUSE;Z4YKE7_MOUSE;Z4YKF8_MOUSE;Z4YKG3_MOUSE;Z4YKG8_MOUSE;Z4YKH8_MOUSE;Z4YNB2_MOUSE	1.77382e-06		Filtered	Filtered	72801.6	80360.9	Filtered	Filtered	Filtered	Filtered	16486.1	Filtered	Filtered	Filtered	Filtered	11139.3	Filtered	Filtered	983.005	7991.13	Filtered	27878.4	Filtered	Filtered	8123.04	Filtered	Filtered	Filtered	15507.7	Filtered	Filtered	Filtered	88536.6	Filtered	Filtered	8701.51	9115.11	13254	Filtered	Filtered	1051.15	11441.2	6764.71	6098.13
False	ITSLEVENQNLR	A0A0R4J1E2;P57776;Q80T06	Elongation factor 1-delta	A0A0R4J1E2;P57776;Q80T06	A0A0R4J1E2_MOUSE;EF1D_MOUSE;Q80T06_MOUSE	0.000131724		27743.6	15339.9	Filtered	28800.6	33360.4	54273.7	29635.5	Filtered	Filtered	27618.8	21311.5	27279.8	Filtered	15766.3	19107.6	Filtered	Filtered	Filtered	Filtered	Filtered	16430.6	25407.2	Filtered	15422.9	Filtered	Filtered	Filtered	Filtered	17575	26206.8	Filtered	28959.9	8306.68	Filtered	Filtered	Filtered	29271.5	42976.3	Filtered	Filtered	Filtered	Filtered
False	LVPVGYGIR	A0A0R4J1E2;P57776;Q80T06	Elongation factor 1-delta	A0A0R4J1E2;P57776;Q80T06	A0A0R4J1E2_MOUSE;EF1D_MOUSE;Q80T06_MOUSE	0.000131724		Filtered	Filtered	Filtered	Filtered	19582.9	Filtered	Filtered	19162.6	Filtered	81179.9	46731	Filtered	Filtered	Filtered	25812.3	Filtered	Filtered	Filtered	192482	Filtered	Filtered	Filtered	Filtered	24972.3	69964.9	Filtered	Filtered	Filtered	12182.8	Filtered	Filtered	76517.3	Filtered	17419	3151.15	Filtered	Filtered	Filtered	Filtered	Filtered	Filtered	Filtered
False	GVVQDLQQAISK	A0A0R4J1E2;P57776;Q80T06	Elongation factor 1-delta	A0A0R4J1E2;P57776;Q80T06	A0A0R4J1E2_MOUSE;EF1D_MOUSE;Q80T06_MOUSE	0.000131724		Filtered	Filtered	Filtered	Filtered	Filtered	Filtered	29698.3	Filtered	Filtered	24194.1	34524.7	Filtered	Filtered	Filtered	Filtered	Filtered	Filtered	Filtered	Filtered	Filtered	Filtered	13417.8	Filtered	12949.5	Filtered	Filtered	Filtered	Filtered	15068.7	Filtered	Filtered	39135.9	Filtered	Filtered	Filtered	Filtered	9706.47	Filtered	Filtered	Filtered	Filtered	Filtered
False	SIQLDGLVWGASK	A0A0R4J1E2;P57776;Q80T06	Elongation factor 1-delta	A0A0R4J1E2;P57776;Q80T06	A0A0R4J1E2_MOUSE;EF1D_MOUSE;Q80T06_MOUSE	0.000131724		Filtered	Filtered	Filtered	Filtered	Filtered	7829.31	7319.3	Filtered	Filtered	Filtered	Filtered	Filtered	Filtered	Filtered	Filtered	Filtered	Filtered	Filtered	Filtered	Filtered	Filtered	Filtered	Filtered	Filtered	4755.91	Filtered	Filtered	Filtered	Filtered	Filtered	Filtered	6891.75	Filtered	Filtered	Filtered	Filtered	Filtered	Filtered	Filtered	Filtered	Filtered	Filtered
False	SLAGSSGPGASSGPGGDHSELIVR	A0A0R4J1E2;P57776;Q80T06	Elongation factor 1-delta	A0A0R4J1E2;P57776;Q80T06	A0A0R4J1E2_MOUSE;EF1D_MOUSE;Q80T06_MOUSE	0.000131724		Filtered	Filtered	Filtered	Filtered	Filtered	17737.4	Filtered	Filtered	Filtered	14609.5	Filtered	Filtered	Filtered	Filtered	Filtered	Filtered	Filtered	Filtered	Filtered	Filtered	Filtered	Filtered	Filtered	Filtered	Filtered	Filtered	Filtered	Filtered	Filtered	Filtered	Filtered	Filtered	Filtered	Filtered	Filtered	Filtered	Filtered	Filtered	Filtered	Filtered	Filtered	Filtered
False	VGTDLLEEEITK	A0A0R4J1E2;P57776;Q80T06	Elongation factor 1-delta	A0A0R4J1E2;P57776;Q80T06	A0A0R4J1E2_MOUSE;EF1D_MOUSE;Q80T06_MOUSE	0.000131724		Filtered	Filtered	Filtered	Filtered	14382.1	Filtered	Filtered	Filtered	Filtered	Filtered	Filtered	Filtered	Filtered	Filtered	11542.9	Filtered	Filtered	Filtered	Filtered	Filtered	Filtered	Filtered	Filtered	Filtered	Filtered	Filtered	Filtered	Filtered	Filtered	Filtered	Filtered	Filtered	Filtered	Filtered	Filtered	Filtered	Filtered	Filtered	Filtered	Filtered	Filtered	Filtered
False	QENGASVILR	A0A0R4J1E2;P57776;Q80T06	Elongation factor 1-delta	A0A0R4J1E2;P57776;Q80T06	A0A0R4J1E2_MOUSE;EF1D_MOUSE;Q80T06_MOUSE	0.000131724		Filtered	Filtered	Filtered	Filtered	Filtered	Filtered	Filtered	Filtered	Filtered	Filtered	Filtered	Filtered	Filtered	Filtered	Filtered	Filtered	Filtered	Filtered	Filtered	Filtered	Filtered	Filtered	Filtered	Filtered	Filtered	Filtered	Filtered	Filtered	Filtered	Filtered	Filtered	Filtered	Filtered	207.958	Filtered	Filtered	Filtered	Filtered	Filtered	Filtered	Filtered	Filtered
False	FYEQMNGPVTSGSR	A0A0R4J1E2;P57776;Q80T06	Elongation factor 1-delta	A0A0R4J1E2;P57776;Q80T06	A0A0R4J1E2_MOUSE;EF1D_MOUSE;Q80T06_MOUSE	0.000131724		Filtered	Filtered	Filtered	Filtered	Filtered	Filtered	Filtered	Filtered	Filtered	Filtered	Filtered	Filtered	Filtered	Filtered	Filtered	Filtered	Filtered	Filtered	Filtered	Filtered	Filtered	Filtered	Filtered	Filtered	Filtered	Filtered	Filtered	Filtered	Filtered	Filtered	Filtered	Filtered	Filtered	Filtered	Filtered	Filtered	Filtered	Filtered	Filtered	Filtered	Filtered	Filtered
False	GSGLQPDLIEGR	A0A0R4J1N7;B7ZW98;D3YTV8;E9QNT8;G5E8J2;Q02357	Ankyrin-1;Ank1 protein;Ankyrin-1;Ankyrin-1;Ankyrin 1, erythroid;Ankyrin-1	A0A0R4J1N7;B7ZW98;D3YTV8;E9QNT8;G5E8J2;Q02357	A0A0R4J1N7_MOUSE;B7ZW98_MOUSE;D3YTV8_MOUSE;E9QNT8_MOUSE;G5E8J2_MOUSE;ANK1_MOUSE	0.00135636		83082.2	91947.3	196328	176853	179022	156240	156490	129718	136436	130842	180689	100975	131830	140242	96156.7	122405	138102	115252	127975	155613	163952	132571	129224	100577	119605	119682	156278	181425	172802	180876	144134	172837	128288	135955	81390.7	180289	139258	151550	146795	196730	164462	91225.6
False	QVDSSGAIDTQQHEEVELR	A0A0R4J1N7;B7ZW98;D3YTV8;E9QNT8;G5E8J2;Q02357	Ankyrin-1;Ank1 protein;Ankyrin-1;Ankyrin-1;Ankyrin 1, erythroid;Ankyrin-1	A0A0R4J1N7;B7ZW98;D3YTV8;E9QNT8;G5E8J2;Q02357	A0A0R4J1N7_MOUSE;B7ZW98_MOUSE;D3YTV8_MOUSE;E9QNT8_MOUSE;G5E8J2_MOUSE;ANK1_MOUSE	0.00135636		5384.88	8242.6	18491	33959.5	12025	17576.4	8441.07	7413.74	11646.4	8704.28	15779.5	8342.43	Filtered	19271.5	7489.1	Filtered	9931.05	5926.2	8028.83	16435	Filtered	18054.6	8935.16	8058.27	Filtered	10699.3	11677	10314.2	14046.5	16641.2	18277.3	Filtered	6739.24	16894.5	9180.84	18867.5	9559.01	11782.5	16046	21089.7	18336.7	7695.5
False	TLEQHENFVEVAR	A0A0R4J1N7;B7ZW98;D3YTV8;E9QNT8;G5E8J2;Q02357	Ankyrin-1;Ank1 protein;Ankyrin-1;Ankyrin-1;Ankyrin 1, erythroid;Ankyrin-1	A0A0R4J1N7;B7ZW98;D3YTV8;E9QNT8;G5E8J2;Q02357	A0A0R4J1N7_MOUSE;B7ZW98_MOUSE;D3YTV8_MOUSE;E9QNT8_MOUSE;G5E8J2_MOUSE;ANK1_MOUSE	0.00135636		Filtered	Filtered	Filtered	Filtered	Filtered	Filtered	Filtered	Filtered	Filtered	Filtered	Filtered	Filtered	Filtered	Filtered	Filtered	Filtered	Filtered	Filtered	Filtered	Filtered	Filtered	Filtered	Filtered	Filtered	Filtered	Filtered	Filtered	Filtered	Filtered	Filtered	Filtered	Filtered	Filtered	Filtered	Filtered	Filtered	Filtered	Filtered	Filtered	Filtered	Filtered	Filtered
False	LDLASLK	A0A0R4J1N8;D3YVJ8;Q8CEE7	Retinol dehydrogenase 13;Retinol dehydrogenase 13 (Fragment);Retinol dehydrogenase 13	A0A0R4J1N8;D3YVJ8;Q8CEE7	A0A0R4J1N8_MOUSE;D3YVJ8_MOUSE;RDH13_MOUSE	1.77382e-06		8648139	4.37999e+06	36906972	39617336	3.82504e+06	12333528	4.97377e+06	4.70433e+06	13163197	4.56962e+06	5.5488e+06	10753379	4794349	16063961	5.58358e+06	16864930	16291125	15698364	11958182	18109994	5.45974e+06	14208144	22788540	11926765	5438763	20596474	25137996	9969730	27120650	14326458	26656112	4.88246e+06	16826786	19469822	2.62432e+06	17650846	13769842	7177432	24255556	15531726	15571158	8.06692e+06
False	ENVLDRAEQAEAEQK	A0A0R4J1P2;P21107	Tropomyosin alpha-3 chain	A0A0R4J1P2;P21107	A0A0R4J1P2_MOUSE;TPM3_MOUSE	1.77382e-06		39391.1	156324	Filtered	Filtered	171379	149207	240755	98879.4	94669.1	256208	367979	Filtered	161825	Filtered	91154.7	Filtered	Filtered	Filtered	Filtered	Filtered	189662	Filtered	Filtered	106226	146454	Filtered	Filtered	114642	Filtered	223184	Filtered	456247	Filtered	Filtered	202688	Filtered	Filtered	117738	Filtered	Filtered	Filtered	Filtered
False	AADAEAEVASLNRR	A0A0R4J1P2;P21107	Tropomyosin alpha-3 chain	A0A0R4J1P2;P21107	A0A0R4J1P2_MOUSE;TPM3_MOUSE	1.77382e-06		251286	936318	Filtered	Filtered	476599	464257	790845	633561	266097	888112	1.05239e+06	178608	945993	Filtered	208167	Filtered	Filtered	Filtered	158219	Filtered	1.27533e+06	Filtered	Filtered	484876	842877	Filtered	Filtered	324248	Filtered	401567	Filtered	1.65767e+06	Filtered	Filtered	1192979	Filtered	208372	718473	Filtered	Filtered	Filtered	165906
False	LDKENVLDRAEQAEAEQK	A0A0R4J1P2;P21107	Tropomyosin alpha-3 chain	A0A0R4J1P2;P21107	A0A0R4J1P2_MOUSE;TPM3_MOUSE	1.77382e-06		220484	622633	Filtered	Filtered	278877	498518	725448	273776	358237	771733	963766	349351	581675	Filtered	242607	Filtered	Filtered	Filtered	342537	Filtered	808970	Filtered	Filtered	397450	515793	Filtered	Filtered	754926	Filtered	631738	Filtered	1.59636e+06	Filtered	Filtered	655364	Filtered	312186	436915	Filtered	Filtered	Filtered	269367
False	KAADAEAEVASLNRR	A0A0R4J1P2;P21107	Tropomyosin alpha-3 chain	A0A0R4J1P2;P21107	A0A0R4J1P2_MOUSE;TPM3_MOUSE	1.77382e-06		168349	733488	Filtered	Filtered	435527	404215	735595	443332	245116	887774	911799	108204	839896	Filtered	180942	Filtered	Filtered	Filtered	144473	Filtered	1207172	Filtered	Filtered	456843	724291	Filtered	Filtered	258372	Filtered	503957	Filtered	2.054e+06	Filtered	Filtered	1.0872e+06	Filtered	103661	648083	Filtered	Filtered	Filtered	144001
False	AADAEAEVASLNR	A0A0R4J1P2;P21107	Tropomyosin alpha-3 chain	A0A0R4J1P2;P21107	A0A0R4J1P2_MOUSE;TPM3_MOUSE	1.77382e-06		619562	1.1641e+06	Filtered	Filtered	2.48208e+06	783176	1.26141e+06	1560645	520756	978943	2.35462e+06	407668	1.40541e+06	Filtered	371048	Filtered	Filtered	Filtered	780448	Filtered	1.17529e+06	Filtered	Filtered	1.24228e+06	2.18163e+06	Filtered	Filtered	1.08667e+06	5948.85	1.24506e+06	Filtered	2.18992e+06	Filtered	Filtered	1.76733e+06	Filtered	618190	1.66633e+06	Filtered	Filtered	Filtered	491777
False	KAADAEAEVASLNR	A0A0R4J1P2;P21107	Tropomyosin alpha-3 chain	A0A0R4J1P2;P21107	A0A0R4J1P2_MOUSE;TPM3_MOUSE	1.77382e-06		366031	724190	Filtered	Filtered	2.49827e+06	611948	1.35979e+06	826991	278541	733682	2205573	208674	1.11976e+06	Filtered	174035	Filtered	Filtered	Filtered	316257	Filtered	967882	Filtered	Filtered	407044	1.2097e+06	Filtered	Filtered	640161	Filtered	871889	Filtered	1.78462e+06	Filtered	Filtered	1.42358e+06	Filtered	308667	906384	Filtered	Filtered	Filtered	268167
False	QLEDELATMQK	A0A0R4J1P2;P21107	Tropomyosin alpha-3 chain	A0A0R4J1P2;P21107	A0A0R4J1P2_MOUSE;TPM3_MOUSE	1.77382e-06		26814.1	81212.9	Filtered	Filtered	116955	17653.8	28411.1	77691.4	35076.3	25446.6	110960	Filtered	51171.5	Filtered	Filtered	Filtered	Filtered	Filtered	50646.4	Filtered	130922	Filtered	Filtered	67113.4	108615	Filtered	Filtered	65248.8	Filtered	50651.1	Filtered	68361.7	Filtered	Filtered	1.79775e+06	Filtered	54326.6	163896	Filtered	Filtered	Filtered	25387.2
False	SKQLEDELATMQK	A0A0R4J1P2;P21107	Tropomyosin alpha-3 chain	A0A0R4J1P2;P21107	A0A0R4J1P2_MOUSE;TPM3_MOUSE	1.77382e-06		27709.3	147689	Filtered	Filtered	140430	30532.8	66864	90694.5	56936.2	70585.3	239257	Filtered	76155.1	Filtered	60155.7	Filtered	Filtered	Filtered	38316	Filtered	260249	Filtered	Filtered	148420	97287.5	Filtered	Filtered	57306.5	Filtered	86965.2	Filtered	174792	Filtered	Filtered	1.85277e+06	Filtered	36994.4	145324	Filtered	Filtered	Filtered	37179.6
False	SKQLEDELATMQKK	A0A0R4J1P2;P21107	Tropomyosin alpha-3 chain	A0A0R4J1P2;P21107	A0A0R4J1P2_MOUSE;TPM3_MOUSE	1.77382e-06		Filtered	27089	Filtered	Filtered	Filtered	Filtered	15936.5	Filtered	Filtered	18256.2	21853.4	Filtered	Filtered	Filtered	Filtered	Filtered	Filtered	Filtered	Filtered	Filtered	38927.4	Filtered	Filtered	19252.8	Filtered	Filtered	Filtered	Filtered	Filtered	Filtered	Filtered	28675.7	Filtered	Filtered	Filtered	Filtered	Filtered	14675.4	Filtered	Filtered	Filtered	Filtered
False	LDKENVLDR	A0A0R4J1P2;P21107	Tropomyosin alpha-3 chain	A0A0R4J1P2;P21107	A0A0R4J1P2_MOUSE;TPM3_MOUSE	1.77382e-06		Filtered	Filtered	Filtered	Filtered	Filtered	Filtered	Filtered	Filtered	6609.06	Filtered	Filtered	Filtered	Filtered	Filtered	Filtered	Filtered	Filtered	Filtered	Filtered	Filtered	Filtered	Filtered	Filtered	Filtered	16725.9	Filtered	Filtered	12398	Filtered	Filtered	Filtered	Filtered	Filtered	Filtered	Filtered	Filtered	Filtered	Filtered	Filtered	Filtered	Filtered	Filtered
False	IKSSGKHVTLLVCGK	A0A0R4J1V0;Q9JIL4	Na(+)/H(+) exchange regulatory cofactor NHE-RF3	A0A0R4J1V0;Q9JIL4	A0A0R4J1V0_MOUSE;NHRF3_MOUSE	0.000829081		44947	43570.8	92570.8	225541	63856.8	153441	55526	129672	120555	62130.7	193604	128128	107005	48460.8	73171.1	56182.8	49636.4	24635.5	85028.1	42849.4	100931	85772.8	43444.1	40548.9	109976	33457.9	44688.9	82917.4	52631.9	203786	51350.1	95062.3	15639.8	41690.3	59343.5	74410.3	76596.6	173196	55933.5	56042.2	44666.1	117175
False	IHEWVPPSTPYK	A0A0R4J275;Q7TMF3	NADH dehydrogenase [ubiquinone] 1 alpha subcomplex subunit 12	A0A0R4J275;Q7TMF3	A0A0R4J275_MOUSE;NDUAC_MOUSE	5.32631e-06		62186.2	106964	59316.2	168826	55097.3	152931	87870.8	72784.8	99620	111069	113280	108540	79955.5	29390.8	78006.4	47801.3	44582.4	32983.9	97743.7	43146.8	51905.1	51212.2	57043.6	40350.9	98786.8	34762.5	66703.1	137823	103950	157453	59430.1	157155	28933.6	31759.4	36285	99428.9	94337.8	95202.5	93680.7	47210.6	36526.4	81400.2
False	KFIWTNHK	A0A0R4J275;Q7TMF3	NADH dehydrogenase [ubiquinone] 1 alpha subcomplex subunit 12	A0A0R4J275;Q7TMF3	A0A0R4J275_MOUSE;NDUAC_MOUSE	5.32631e-06		7504.58	10368.1	11542	29453.5	5079.65	22303	13099.2	8188.21	15916.2	16987.4	18346.8	9183.22	10665.1	2625.81	12029.3	3410.76	4015.4	4848.49	10741.5	5487.33	7300.83	13233.7	9854.62	10307.6	20125.3	11670.7	13746.5	23084.5	16140.2	35868.4	12640.1	33648.9	6331.97	6053.55	4282.19	47010.2	14985.7	17156.6	16384.3	14326.5	7895.34	18872.7
False	FNVSATPEQYVPYSTTR	A0A0R4J275;Q7TMF3	NADH dehydrogenase [ubiquinone] 1 alpha subcomplex subunit 12	A0A0R4J275;Q7TMF3	A0A0R4J275_MOUSE;NDUAC_MOUSE	5.32631e-06		120129	139795	163388	304851	116674	208262	128574	137839	247231	167777	191855	128215	144263	65493.4	130053	87820	80958.1	67081.7	149890	102702	163909	205513	107285	177646	191950	173933	191377	224270	356429	266731	213998	200425	77515.5	125367	129579	192038	186994	227845	200295	76442.2	88430.5	155090
False	IGTLVGEDKYGNK	A0A0R4J275;Q7TMF3	NADH dehydrogenase [ubiquinone] 1 alpha subcomplex subunit 12	A0A0R4J275;Q7TMF3	A0A0R4J275_MOUSE;NDUAC_MOUSE	5.32631e-06		16123.7	26736.9	31763.6	78411.7	39407.3	46665.7	56206.3	26479.3	44802.9	41879.3	64835.5	20615.6	30449.9	16722.7	26277	26437.9	30431.8	16571.3	24861	34756.9	28331.8	19332.2	32016.3	53291.6	28433	60043.8	30271.7	32640	44145.6	63576.5	63088	52059.2	22821.9	28765.5	28881.8	33514.7	35667.6	27751.3	36301.5	15767.5	39891.3	21301.7
False	RGVQQVTGHGGLR	A0A0R4J275;Q7TMF3	NADH dehydrogenase [ubiquinone] 1 alpha subcomplex subunit 12	A0A0R4J275;Q7TMF3	A0A0R4J275_MOUSE;NDUAC_MOUSE	5.32631e-06		1371.75	3565.1	3054.3	6541.87	185.604	862.573	3790.1	930.563	4260.96	2562.12	1962.37	Filtered	2932.92	Filtered	3856.63	1462.07	Filtered	1034.01	1775.91	1292.57	1432.92	3419.77	2540.61	4195.38	5395.08	6713.17	3517.14	4706.46	5251.77	4997.62	6729.97	4548.79	1019.62	1235.18	2851.64	25423.2	3851.73	1854.29	2934.42	Filtered	Filtered	2509.29
False	YYEDNKQFFGR	A0A0R4J275;Q7TMF3	NADH dehydrogenase [ubiquinone] 1 alpha subcomplex subunit 12	A0A0R4J275;Q7TMF3	A0A0R4J275_MOUSE;NDUAC_MOUSE	5.32631e-06		41582.6	40219.4	Filtered	78598.9	Filtered	46810.3	40819.4	54117.6	43616.6	77506.7	97911.8	33568.1	52145.4	Filtered	24789.1	Filtered	Filtered	Filtered	29213.7	Filtered	54393.3	27798.1	Filtered	48011.3	56306	56779.1	20887	49846.6	Filtered	44702.7	326790	65716.3	Filtered	Filtered	Filtered	29703.4	58526.8	37908.8	22490	Filtered	33901.7	29792.8
False	FIWTNHK	A0A0R4J275;Q7TMF3	NADH dehydrogenase [ubiquinone] 1 alpha subcomplex subunit 12	A0A0R4J275;Q7TMF3	A0A0R4J275_MOUSE;NDUAC_MOUSE	5.32631e-06		Filtered	Filtered	Filtered	32022.2	Filtered	Filtered	Filtered	Filtered	Filtered	Filtered	122525	11770.4	Filtered	Filtered	9464.74	Filtered	Filtered	Filtered	19412.6	Filtered	Filtered	Filtered	Filtered	Filtered	Filtered	Filtered	Filtered	90125.8	21287.8	Filtered	Filtered	Filtered	Filtered	Filtered	1.40515e+06	Filtered	25718.2	Filtered	Filtered	Filtered	Filtered	Filtered
False	WVIYTTEMNGK	A0A0R4J275;Q7TMF3	NADH dehydrogenase [ubiquinone] 1 alpha subcomplex subunit 12	A0A0R4J275;Q7TMF3	A0A0R4J275_MOUSE;NDUAC_MOUSE	5.32631e-06		Filtered	Filtered	Filtered	Filtered	Filtered	15850.7	Filtered	Filtered	Filtered	6543.38	Filtered	9373.27	Filtered	Filtered	7387.71	Filtered	Filtered	Filtered	Filtered	Filtered	Filtered	Filtered	Filtered	Filtered	Filtered	Filtered	Filtered	Filtered	Filtered	16757.2	19926.7	10461.4	Filtered	Filtered	4636.55	Filtered	2308.33	5108.04	Filtered	Filtered	Filtered	7670.38
False	NTFWDVDGSMVPPEWHR	A0A0R4J275;Q7TMF3	NADH dehydrogenase [ubiquinone] 1 alpha subcomplex subunit 12	A0A0R4J275;Q7TMF3	A0A0R4J275_MOUSE;NDUAC_MOUSE	5.32631e-06		Filtered	Filtered	Filtered	Filtered	Filtered	Filtered	Filtered	Filtered	Filtered	Filtered	Filtered	Filtered	Filtered	Filtered	Filtered	Filtered	Filtered	Filtered	Filtered	Filtered	Filtered	Filtered	Filtered	Filtered	29722.5	Filtered	Filtered	Filtered	Filtered	Filtered	Filtered	55395.3	Filtered	Filtered	Filtered	Filtered	Filtered	Filtered	Filtered	Filtered	Filtered	Filtered
False	IGTLVGEDK	A0A0R4J275;Q7TMF3	NADH dehydrogenase [ubiquinone] 1 alpha subcomplex subunit 12	A0A0R4J275;Q7TMF3	A0A0R4J275_MOUSE;NDUAC_MOUSE	5.32631e-06		Filtered	Filtered	Filtered	Filtered	Filtered	Filtered	Filtered	Filtered	Filtered	Filtered	Filtered	Filtered	Filtered	Filtered	Filtered	Filtered	Filtered	Filtered	Filtered	Filtered	Filtered	Filtered	Filtered	Filtered	Filtered	Filtered	Filtered	Filtered	Filtered	Filtered	Filtered	Filtered	Filtered	Filtered	Filtered	267141	Filtered	Filtered	Filtered	159103	Filtered	Filtered
False	GVQQVTGHGGLR	A0A0R4J275;Q7TMF3	NADH dehydrogenase [ubiquinone] 1 alpha subcomplex subunit 12	A0A0R4J275;Q7TMF3	A0A0R4J275_MOUSE;NDUAC_MOUSE	5.32631e-06		Filtered	Filtered	Filtered	Filtered	Filtered	Filtered	Filtered	Filtered	Filtered	Filtered	Filtered	Filtered	Filtered	Filtered	Filtered	Filtered	Filtered	Filtered	Filtered	Filtered	Filtered	Filtered	Filtered	Filtered	Filtered	Filtered	Filtered	Filtered	Filtered	Filtered	Filtered	Filtered	Filtered	Filtered	Filtered	78910.1	Filtered	Filtered	Filtered	50237.6	Filtered	Filtered
False	WLHCMTDDPPTTNPPTAR	A0A0R4J275;Q7TMF3	NADH dehydrogenase [ubiquinone] 1 alpha subcomplex subunit 12	A0A0R4J275;Q7TMF3	A0A0R4J275_MOUSE;NDUAC_MOUSE	5.32631e-06		Filtered	Filtered	Filtered	Filtered	Filtered	47527.9	Filtered	Filtered	Filtered	22538.4	Filtered	Filtered	Filtered	Filtered	19667	Filtered	Filtered	Filtered	Filtered	Filtered	Filtered	Filtered	Filtered	Filtered	Filtered	Filtered	Filtered	Filtered	7307.33	Filtered	59209.7	Filtered	Filtered	Filtered	Filtered	Filtered	Filtered	Filtered	Filtered	Filtered	Filtered	30212.4
False	VHTSPNAIIGK	A0A0R4J293;Q9JLF6	Protein-glutamine gamma-glutamyltransferase K	A0A0R4J293;Q9JLF6	A0A0R4J293_MOUSE;TGM1_MOUSE	0.00412378		5811.42	Filtered	Filtered	Filtered	1263.02	Filtered	Filtered	5343.09	3824.14	Filtered	Filtered	1976.12	Filtered	Filtered	Filtered	Filtered	Filtered	Filtered	4188.05	Filtered	Filtered	Filtered	Filtered	Filtered	11974.3	Filtered	Filtered	Filtered	Filtered	Filtered	Filtered	Filtered	Filtered	Filtered	Filtered	Filtered	4131.57	6331.57	Filtered	Filtered	Filtered	Filtered
False	GTHVIIPVGK	A0A0R4J293;Q9JLF6	Protein-glutamine gamma-glutamyltransferase K	A0A0R4J293;Q9JLF6	A0A0R4J293_MOUSE;TGM1_MOUSE	0.00412378		Filtered	Filtered	Filtered	Filtered	Filtered	Filtered	Filtered	1575.78	Filtered	Filtered	Filtered	Filtered	Filtered	Filtered	Filtered	Filtered	Filtered	Filtered	Filtered	Filtered	Filtered	Filtered	Filtered	Filtered	Filtered	Filtered	Filtered	Filtered	Filtered	Filtered	Filtered	Filtered	Filtered	Filtered	Filtered	Filtered	Filtered	Filtered	Filtered	Filtered	Filtered	Filtered
False	TGEPDEEEGTFR	A0A0U1RPI1;Q9Z239	Phospholemman	A0A0U1RPI1;Q9Z239	A0A0U1RPI1_MOUSE;PLM_MOUSE	0.00211593		Filtered	Filtered	Filtered	Filtered	Filtered	Filtered	Filtered	Filtered	Filtered	Filtered	Filtered	Filtered	Filtered	Filtered	Filtered	Filtered	Filtered	Filtered	Filtered	Filtered	Filtered	Filtered	Filtered	Filtered	Filtered	Filtered	Filtered	Filtered	Filtered	Filtered	Filtered	Filtered	Filtered	Filtered	Filtered	246162	Filtered	Filtered	Filtered	221154	Filtered	Filtered
False	IYAGQMAVLGR	A0A140LIF0;P97478;Q3TYT1	5-demethoxyubiquinone hydroxylase, mitochondrial;5-demethoxyubiquinone hydroxylase, mitochondrial;5-demethoxyubiquinone hydroxylase, mitochondrial	A0A140LIF0;P97478;Q3TYT1	A0A140LIF0_MOUSE;COQ7_MOUSE;Q3TYT1_MOUSE	6.14047e-05		13714.1	Filtered	Filtered	Filtered	Filtered	27116.6	22005.2	12949.9	35097.9	14972.4	Filtered	Filtered	Filtered	Filtered	Filtered	Filtered	Filtered	Filtered	13170.5	Filtered	Filtered	Filtered	Filtered	13592.8	Filtered	Filtered	Filtered	36293.4	Filtered	25131.5	10342.1	Filtered	Filtered	15669.9	30228.7	Filtered	16649.8	32106.2	Filtered	Filtered	Filtered	13138
False	EGAMACTVAVEESIANHYNNQIR	A0A140LIF0;P97478;Q3TYT1	5-demethoxyubiquinone hydroxylase, mitochondrial;5-demethoxyubiquinone hydroxylase, mitochondrial;5-demethoxyubiquinone hydroxylase, mitochondrial	A0A140LIF0;P97478;Q3TYT1	A0A140LIF0_MOUSE;COQ7_MOUSE;Q3TYT1_MOUSE	6.14047e-05		Filtered	Filtered	Filtered	Filtered	Filtered	Filtered	72694	Filtered	Filtered	82457.4	86811.1	Filtered	Filtered	Filtered	Filtered	Filtered	Filtered	Filtered	Filtered	Filtered	Filtered	Filtered	Filtered	28468.7	Filtered	Filtered	Filtered	Filtered	Filtered	153898	Filtered	Filtered	Filtered	Filtered	Filtered	Filtered	Filtered	Filtered	Filtered	Filtered	Filtered	Filtered
False	TSVGPVIQK	A0A140LIF0;P97478;Q3TYT1	5-demethoxyubiquinone hydroxylase, mitochondrial;5-demethoxyubiquinone hydroxylase, mitochondrial;5-demethoxyubiquinone hydroxylase, mitochondrial	A0A140LIF0;P97478;Q3TYT1	A0A140LIF0_MOUSE;COQ7_MOUSE;Q3TYT1_MOUSE	6.14047e-05		Filtered	Filtered	Filtered	Filtered	Filtered	Filtered	Filtered	Filtered	Filtered	Filtered	Filtered	Filtered	Filtered	Filtered	Filtered	Filtered	Filtered	Filtered	Filtered	Filtered	Filtered	Filtered	Filtered	Filtered	Filtered	Filtered	Filtered	Filtered	Filtered	Filtered	Filtered	Filtered	Filtered	Filtered	Filtered	65831.5	Filtered	Filtered	Filtered	29256.7	Filtered	Filtered
False	LFQADNDLPVHLK	A0A140LIU4;P56392	Cytochrome c oxidase subunit 7A1, mitochondrial;Cytochrome c oxidase subunit 7A1, mitochondrial	A0A140LIU4;P56392	A0A140LIU4_MOUSE;CX7A1_MOUSE	1.7984e-06		293101	328062	278309	875449	252943	402968	273692	335969	533918	314041	443454	310486	364499	120948	239256	172757	157654	102160	400220	169076	336441	289378	170148	355631	361188	270058	248468	529117	532253	575561	406927	345548	128005	162878	262444	367310	431213	570451	464178	171032	165899	371154
False	GGGMDNVLYR	A0A140LIU4;P56392	Cytochrome c oxidase subunit 7A1, mitochondrial;Cytochrome c oxidase subunit 7A1, mitochondrial	A0A140LIU4;P56392	A0A140LIU4_MOUSE;CX7A1_MOUSE	1.7984e-06		Filtered	Filtered	Filtered	24982.4	Filtered	Filtered	Filtered	Filtered	19203.5	Filtered	Filtered	Filtered	Filtered	Filtered	Filtered	Filtered	Filtered	Filtered	24555.5	Filtered	109499	15006.8	24439.5	30643.7	Filtered	58424.3	Filtered	26628.8	123194	9958.53	29567.4	Filtered	10030.9	Filtered	Filtered	Filtered	43331.3	24757.8	13100.6	Filtered	Filtered	5677.35
False	FLDGIYVSEK	A0A140T8T4;P51410	Uncharacterized protein;60S ribosomal protein L9	A0A140T8T4;P51410	A0A140T8T4_MOUSE;RL9_MOUSE	0.00370111		18188.2	Filtered	38934.4	53571.1	22952.2	39253.8	31311	21396.6	30557.9	27687.7	30965	18891.1	19048.3	23327.3	20981.9	13177.9	Filtered	11120.7	Filtered	Filtered	20276	18902	16892.6	14738	30778.3	21206.6	21683	Filtered	21263.5	29519.9	22614	42964.5	12095.8	20429.7	19221.1	27097.1	17354.8	21793.8	14977.5	13331.5	23414.1	15295.8
False	TILSNQTVDIPENVEITLK	A0A140T8T4;P51410	Uncharacterized protein;60S ribosomal protein L9	A0A140T8T4;P51410	A0A140T8T4_MOUSE;RL9_MOUSE	0.00370111		Filtered	Filtered	Filtered	Filtered	Filtered	Filtered	5941.47	Filtered	3689.55	3315.24	Filtered	Filtered	Filtered	Filtered	Filtered	Filtered	Filtered	Filtered	Filtered	Filtered	2751.14	Filtered	Filtered	Filtered	2269.02	Filtered	Filtered	Filtered	Filtered	Filtered	Filtered	Filtered	Filtered	Filtered	Filtered	3223.71	1069.63	6434.3	Filtered	Filtered	Filtered	Filtered
False	DFNHINVELSLLGK	A0A140T8T4;P51410	Uncharacterized protein;60S ribosomal protein L9	A0A140T8T4;P51410	A0A140T8T4_MOUSE;RL9_MOUSE	0.00370111		Filtered	Filtered	Filtered	Filtered	Filtered	Filtered	Filtered	507.961	3852.68	Filtered	Filtered	Filtered	Filtered	Filtered	Filtered	Filtered	Filtered	Filtered	Filtered	Filtered	Filtered	Filtered	Filtered	Filtered	Filtered	Filtered	Filtered	Filtered	Filtered	Filtered	Filtered	Filtered	Filtered	Filtered	Filtered	2287.85	Filtered	Filtered	Filtered	1618.31	Filtered	1599.7
False	SVYAHFPINVVIQENGSLVEIR	A0A140T8T4;P51410	Uncharacterized protein;60S ribosomal protein L9	A0A140T8T4;P51410	A0A140T8T4_MOUSE;RL9_MOUSE	0.00370111		Filtered	Filtered	Filtered	Filtered	Filtered	Filtered	Filtered	Filtered	22950.1	Filtered	Filtered	Filtered	Filtered	Filtered	Filtered	Filtered	Filtered	Filtered	Filtered	Filtered	Filtered	Filtered	Filtered	Filtered	Filtered	Filtered	Filtered	Filtered	Filtered	Filtered	Filtered	Filtered	Filtered	Filtered	Filtered	12667.9	Filtered	Filtered	Filtered	Filtered	Filtered	Filtered
False	TAVVVGTVTDDVR	A0A1B0GQU8;P35980	60S ribosomal protein L18	A0A1B0GQU8;P35980	A0A1B0GQU8_MOUSE;RL18_MOUSE	1.35881e-05		88591	91655.3	158734	154862	142704	185813	129801	103577	112288	135146	167341	77572.7	119472	68588	81106.2	82056.5	96429.8	48469.1	93150.5	78928.8	111717	76250	76331.4	89679.8	111939	80504.8	102920	110464	107031	179619	192474	163748	72232.2	130611	118323	81423.5	108299	127114	87561.3	80048.3	88759.9	83685.6
False	GTVLLSGPR	A0A1B0GQU8;P35980	60S ribosomal protein L18	A0A1B0GQU8;P35980	A0A1B0GQU8_MOUSE;RL18_MOUSE	1.35881e-05		76831.5	64010.2	91479.7	118473	100781	128135	116287	86060.2	76288.1	98259.1	154334	62801.8	79836.7	41183.5	68808.2	39570.7	45991.3	42158.6	52322.1	41545.6	87000.4	49966.5	70252.3	71440.6	100729	68673.9	62182.6	83098.7	83754.3	166047	78027.5	165058	56833.9	62839.6	64019.3	61401.5	88282	86986.3	65375.5	53306.6	57048.9	69206.9
False	ILTFDQLALESPK	A0A1B0GQU8;P35980	60S ribosomal protein L18	A0A1B0GQU8;P35980	A0A1B0GQU8_MOUSE;RL18_MOUSE	1.35881e-05		33326.2	37853.2	37492.1	50899.9	57267.7	79038.9	67729.7	59805.3	61724.3	69627.7	114375	35023.4	59250.8	20826	36635.4	19058.2	22581.3	14141.1	33731.7	18748.9	66542.5	22363.1	21657.6	32477.9	52866.2	22184.5	25047	53364	33135.7	91542.2	32582.4	76662.1	13259.3	19811.2	27979.6	29715.7	34403.3	65652.7	33130.7	19363.8	19465.4	26394.9
False	TNSTFNQVVLK	A0A1B0GQU8;P35980	60S ribosomal protein L18	A0A1B0GQU8;P35980	A0A1B0GQU8_MOUSE;RL18_MOUSE	1.35881e-05		22505.5	16704.4	19933.2	26290.3	46538.4	36765.6	33880.6	28561.7	21648.1	24926.5	43417.5	17100.4	25425.2	8912.15	16536.9	13158.4	13225.1	11090.2	25358.4	10672.9	19741.1	11123.8	14427.4	17665.9	33755.2	13858.4	13570.3	26376	19641.7	49325.3	31175.2	40652	14630.6	11757.6	15836.2	15823	31220.2	29995.3	17760.5	13221.2	11609.3	14483.4
False	TNRPPLSLSR	A0A1B0GQU8;P35980	60S ribosomal protein L18	A0A1B0GQU8;P35980	A0A1B0GQU8_MOUSE;RL18_MOUSE	1.35881e-05		43282.5	41175.3	60886.5	98416.1	64498.4	68152.7	85431.7	53198.8	58036.7	65657	86508.6	41624.6	56576.8	28310.5	51613.8	26636.4	29385.9	28660.8	48278.8	38267.1	66007.7	30079.4	42973	57714.6	84886.9	41790	44412.5	73190	61833.3	126745	63711.5	127926	38196.7	41913.8	51563.2	56336.2	66463.3	75885.7	47125.2	52204.2	52440.9	49636.2
False	ALDTVLFGPPLLTR	A0A1B0GRA5	Stromal interaction molecule 1	A0A1B0GRA5	A0A1B0GRA5_MOUSE	5.7752e-06		15760.7	25854.4	37297.2	62726.1	16347	49097.8	29537.6	30971.2	46700.2	26843.4	43630.5	36625.3	27033.5	18844.5	20962.8	21522.8	19133	10629.2	38051.8	19197.1	42208.9	24178.2	20828	33865.1	40934.5	22368.5	24639.2	50191.2	50109.2	57874.6	31667.1	33932.1	11666.5	18954	24555.6	26965.2	31685.5	56947.4	31319.7	25344	18208.4	37107.9
False	LSFEAVR	A0A1B0GRA5	Stromal interaction molecule 1	A0A1B0GRA5	A0A1B0GRA5_MOUSE	5.7752e-06		23157.5	17352.2	27096.9	34408.2	18539.3	27617.8	19014.1	25240.5	24304.5	Filtered	21863.1	27696.4	21123.7	Filtered	13874.1	14641.1	15976.4	12340	29401.5	19062.4	19845.4	18116.1	19198.7	21799.6	35070.8	18200.2	19219.8	40263	37607.5	43835.7	28399.3	26513	18296.8	21547.8	15766.4	21872.7	37770.9	37869.4	22655.9	21145.7	17766.6	30934
False	LTEPQLGLGSQR	A0A1B0GRA5	Stromal interaction molecule 1	A0A1B0GRA5	A0A1B0GRA5_MOUSE	5.7752e-06		11327.7	Filtered	Filtered	Filtered	16213.3	15309.5	19109.6	12933.4	16753.1	15208.7	18678.4	10291.8	16331.9	Filtered	11595.5	Filtered	Filtered	Filtered	16889	Filtered	Filtered	11317.8	Filtered	Filtered	18411.6	11571.5	Filtered	19422.8	13060	14956.1	15272.1	19986.3	Filtered	Filtered	12125.4	Filtered	19016	18735.5	Filtered	10134.7	Filtered	9259.7
False	NTGASSGATSEESTEAEFCR	A0A1B0GRA5	Stromal interaction molecule 1	A0A1B0GRA5	A0A1B0GRA5_MOUSE	5.7752e-06		3517.6	3300.81	Filtered	5597.41	5624.54	6701.46	4225.92	3179.66	5500.79	4781.85	5277.23	3906.01	5038.14	1338.51	3649.39	Filtered	2137.59	Filtered	5415.29	Filtered	4877.09	3889.7	3838.09	4927.47	6977.49	4730.32	3772.02	7843.72	5867.49	8870.52	5080.31	7169.3	Filtered	2395.06	5404.02	6455.12	7312.78	7476.3	4533.86	3587.68	3336.69	6590.14
False	LISVEDLWK	A0A1B0GRA5	Stromal interaction molecule 1	A0A1B0GRA5	A0A1B0GRA5_MOUSE	5.7752e-06		Filtered	5754.83	Filtered	8108.64	Filtered	13711.8	Filtered	Filtered	Filtered	Filtered	Filtered	10364.3	Filtered	Filtered	Filtered	Filtered	Filtered	Filtered	8941.58	Filtered	Filtered	Filtered	Filtered	Filtered	Filtered	Filtered	Filtered	15250.9	5295.2	19829.3	Filtered	8863.4	2017.39	Filtered	Filtered	Filtered	Filtered	Filtered	6930.83	Filtered	Filtered	3992.46
False	YAEEELEQVR	A0A1B0GRA5	Stromal interaction molecule 1	A0A1B0GRA5	A0A1B0GRA5_MOUSE	5.7752e-06		43774.9	Filtered	Filtered	Filtered	Filtered	Filtered	Filtered	Filtered	Filtered	Filtered	Filtered	Filtered	Filtered	Filtered	Filtered	Filtered	Filtered	Filtered	72077.8	Filtered	Filtered	Filtered	Filtered	35334	Filtered	Filtered	Filtered	Filtered	41016.9	Filtered	Filtered	Filtered	Filtered	Filtered	20274.8	Filtered	Filtered	Filtered	Filtered	Filtered	Filtered	79949.7
False	QALSEVTAALR	A0A1B0GRA5	Stromal interaction molecule 1	A0A1B0GRA5	A0A1B0GRA5_MOUSE	5.7752e-06		Filtered	Filtered	Filtered	Filtered	Filtered	Filtered	Filtered	Filtered	Filtered	Filtered	Filtered	4403.08	Filtered	Filtered	Filtered	Filtered	Filtered	Filtered	Filtered	Filtered	Filtered	Filtered	Filtered	2794.89	Filtered	Filtered	Filtered	Filtered	Filtered	Filtered	Filtered	Filtered	Filtered	Filtered	Filtered	Filtered	Filtered	19941.2	Filtered	Filtered	Filtered	12287.7
True	LVEGEAGHFLTSR	A0A1B0GRA5	Stromal interaction molecule 1	A0A1B0GRA5	A0A1B0GRA5_MOUSE	5.7752e-06		Filtered	Filtered	Filtered	Filtered	Filtered	Filtered	Filtered	Filtered	Filtered	Filtered	Filtered	Filtered	4362.39	Filtered	2023.54	Filtered	15241.2	Filtered	4246.58	Filtered	Filtered	Filtered	Filtered	Filtered	Filtered	3943.38	Filtered	Filtered	3400.64	Filtered	8862.02	11247.6	Filtered	Filtered	6301.19	Filtered	5838.04	Filtered	Filtered	Filtered	Filtered	Filtered
False	QKYAEEELEQVR	A0A1B0GRA5	Stromal interaction molecule 1	A0A1B0GRA5	A0A1B0GRA5_MOUSE	5.7752e-06		Filtered	Filtered	Filtered	Filtered	Filtered	64064.8	Filtered	Filtered	Filtered	63937.9	Filtered	41381.3	Filtered	Filtered	Filtered	Filtered	Filtered	Filtered	Filtered	Filtered	Filtered	Filtered	Filtered	Filtered	Filtered	Filtered	Filtered	78636.1	Filtered	65263.8	Filtered	Filtered	Filtered	Filtered	Filtered	Filtered	58457.7	Filtered	Filtered	Filtered	Filtered	43978.8
False	LRDEINLAK	A0A1B0GRA5	Stromal interaction molecule 1	A0A1B0GRA5	A0A1B0GRA5_MOUSE	5.7752e-06		Filtered	Filtered	Filtered	Filtered	Filtered	Filtered	Filtered	Filtered	23228.6	Filtered	Filtered	34807.7	30496	Filtered	48907.6	Filtered	Filtered	Filtered	30809.9	Filtered	Filtered	17055.5	Filtered	18303.1	Filtered	13486.4	Filtered	Filtered	27975.4	68142.9	Filtered	Filtered	Filtered	Filtered	Filtered	30428.1	31044.6	Filtered	Filtered	Filtered	Filtered	28517.3
False	NTLFGTFHVAHSSSLDDVDHK	A0A1B0GRA5	Stromal interaction molecule 1	A0A1B0GRA5	A0A1B0GRA5_MOUSE	5.7752e-06		Filtered	Filtered	Filtered	Filtered	Filtered	Filtered	Filtered	54140.6	Filtered	Filtered	Filtered	Filtered	53038.8	Filtered	Filtered	Filtered	Filtered	Filtered	Filtered	Filtered	49936.1	Filtered	Filtered	Filtered	50649.5	Filtered	Filtered	Filtered	Filtered	Filtered	Filtered	Filtered	Filtered	Filtered	Filtered	Filtered	Filtered	42343.2	Filtered	Filtered	Filtered	Filtered
False	ELESHSSWYAPEALQK	A0A1B0GRA5	Stromal interaction molecule 1	A0A1B0GRA5	A0A1B0GRA5_MOUSE	5.7752e-06		Filtered	13059	Filtered	Filtered	Filtered	Filtered	Filtered	Filtered	Filtered	Filtered	Filtered	Filtered	Filtered	Filtered	Filtered	Filtered	Filtered	Filtered	17907.4	Filtered	Filtered	Filtered	Filtered	Filtered	Filtered	Filtered	Filtered	25869.5	Filtered	Filtered	Filtered	Filtered	Filtered	Filtered	Filtered	Filtered	Filtered	Filtered	Filtered	Filtered	Filtered	Filtered
False	LIEGVHPGSLVEK	A0A1B0GRA5	Stromal interaction molecule 1	A0A1B0GRA5	A0A1B0GRA5_MOUSE	5.7752e-06		Filtered	Filtered	Filtered	Filtered	Filtered	Filtered	Filtered	Filtered	Filtered	Filtered	Filtered	Filtered	Filtered	Filtered	Filtered	Filtered	Filtered	Filtered	7813.56	Filtered	Filtered	Filtered	Filtered	2956.02	Filtered	Filtered	Filtered	Filtered	4707.4	Filtered	Filtered	Filtered	Filtered	Filtered	Filtered	Filtered	Filtered	Filtered	Filtered	Filtered	Filtered	Filtered
False	AEQSLHDLQER	A0A1B0GRA5	Stromal interaction molecule 1	A0A1B0GRA5	A0A1B0GRA5_MOUSE	5.7752e-06		Filtered	Filtered	Filtered	Filtered	Filtered	Filtered	Filtered	Filtered	Filtered	Filtered	Filtered	Filtered	Filtered	Filtered	Filtered	Filtered	Filtered	Filtered	Filtered	Filtered	Filtered	Filtered	Filtered	Filtered	Filtered	Filtered	Filtered	Filtered	Filtered	Filtered	Filtered	Filtered	Filtered	Filtered	Filtered	42680.9	Filtered	Filtered	Filtered	Filtered	Filtered	Filtered
False	LPDSPALAK	A0A1B0GRA5	Stromal interaction molecule 1	A0A1B0GRA5	A0A1B0GRA5_MOUSE	5.7752e-06		Filtered	Filtered	Filtered	Filtered	Filtered	Filtered	Filtered	Filtered	Filtered	Filtered	Filtered	Filtered	Filtered	Filtered	Filtered	Filtered	Filtered	Filtered	Filtered	Filtered	Filtered	Filtered	Filtered	Filtered	Filtered	Filtered	Filtered	Filtered	987.354	Filtered	Filtered	Filtered	Filtered	Filtered	Filtered	Filtered	Filtered	Filtered	Filtered	Filtered	Filtered	Filtered
False	LVVVGGGGVGK	A0A1B0GRG1;P10833	Ras-related protein R-Ras (Fragment);Ras-related protein R-Ras	A0A1B0GRG1;P10833	A0A1B0GRG1_MOUSE;RRAS_MOUSE	0.00403928		28074.4	37511.6	Filtered	Filtered	34574.3	41693.4	41000	37697.1	36796.6	Filtered	Filtered	31340.9	Filtered	Filtered	23407.4	Filtered	Filtered	Filtered	31553.3	Filtered	32397	19808.2	Filtered	39043.4	43690.3	23230.7	26578.4	107735	34020.5	89120.4	43247.4	89331.9	15214.1	Filtered	39010.4	14863.5	38434	50720.6	29257.1	Filtered	Filtered	41468.5
False	ICTVDGIPAR	A0A1B0GRG1;P10833	Ras-related protein R-Ras (Fragment);Ras-related protein R-Ras	A0A1B0GRG1;P10833	A0A1B0GRG1_MOUSE;RRAS_MOUSE	0.00403928		Filtered	Filtered	Filtered	Filtered	Filtered	Filtered	Filtered	Filtered	Filtered	Filtered	Filtered	Filtered	Filtered	Filtered	Filtered	Filtered	Filtered	Filtered	Filtered	Filtered	Filtered	Filtered	Filtered	Filtered	Filtered	Filtered	Filtered	Filtered	Filtered	Filtered	Filtered	Filtered	Filtered	Filtered	Filtered	Filtered	Filtered	Filtered	Filtered	Filtered	Filtered	Filtered
False	NIGLGFK	A0A1B0GRR3;P62281	40S ribosomal protein S11	A0A1B0GRR3;P62281	A0A1B0GRR3_MOUSE;RS11_MOUSE	6.47267e-05		28576	29228.6	35724.7	51892.3	40379.3	59255.2	68729.4	37898.2	35639.1	55066	70072.1	29426.8	42333.9	16656.3	37727.5	14733.4	16841.4	17097.4	27306.7	19557.1	34573.1	21233	23026.3	27819.3	70678.7	24016	22610.7	33681.6	31981.6	72120.2	28665.9	77367.5	22888	22099.4	25777.2	21980.4	48422.8	40849	23280	24248.2	18947.9	22155.6
False	ILSGVVTK	A0A1B0GRR3;P62281	40S ribosomal protein S11	A0A1B0GRR3;P62281	A0A1B0GRR3_MOUSE;RS11_MOUSE	6.47267e-05		30676.7	27900.6	31151.9	59659.6	31142.5	36720.2	88141.3	30762.3	34089	41870.2	49733.7	28023.9	37506.8	24843	34110.7	Filtered	21456.2	16345.7	28800.5	Filtered	28354	25024.4	33772.1	40148.9	80298.8	27017.5	28419.5	41874.9	42639.5	69387.2	40467.4	74537.9	28293.6	24291.5	27113.2	32919.8	47520.5	35157.7	21223.8	39570.6	27725.3	21750.8
False	EAIEGTYIDKK	A0A1B0GRR3;P62281	40S ribosomal protein S11	A0A1B0GRR3;P62281	A0A1B0GRR3_MOUSE;RS11_MOUSE	6.47267e-05		Filtered	Filtered	Filtered	Filtered	Filtered	6361.3	6939.11	Filtered	3364.73	7717.84	13535.7	Filtered	3859.35	Filtered	Filtered	Filtered	Filtered	Filtered	Filtered	Filtered	Filtered	Filtered	Filtered	Filtered	14572.9	Filtered	Filtered	2901.03	Filtered	10074.1	Filtered	12772.3	Filtered	Filtered	Filtered	Filtered	7471.14	Filtered	Filtered	Filtered	Filtered	Filtered
False	NMSVHLSPCFR	A0A1B0GRR3;P62281	40S ribosomal protein S11	A0A1B0GRR3;P62281	A0A1B0GRR3_MOUSE;RS11_MOUSE	6.47267e-05		Filtered	Filtered	Filtered	Filtered	Filtered	Filtered	Filtered	Filtered	Filtered	Filtered	Filtered	Filtered	Filtered	Filtered	Filtered	Filtered	Filtered	Filtered	Filtered	Filtered	Filtered	Filtered	Filtered	Filtered	Filtered	Filtered	Filtered	Filtered	Filtered	26879.1	Filtered	Filtered	Filtered	Filtered	Filtered	Filtered	Filtered	Filtered	Filtered	Filtered	Filtered	Filtered
False	LVSLIGSK	A0A1B0GS70;Q9R1P4	Proteasome endopeptidase complex;Proteasome subunit alpha type-1	A0A1B0GS70;Q9R1P4	A0A1B0GS70_MOUSE;PSA1_MOUSE	0.00252051		8659.96	18636.1	27656.4	46174.1	18621.4	23323.7	31220.4	19047.5	17586.1	26068.6	Filtered	8498.53	11543	13281.5	12261	Filtered	Filtered	Filtered	12069.1	Filtered	21719.1	15158.8	Filtered	14390.7	23746	Filtered	11160.3	16522.2	Filtered	14845.4	Filtered	23705.5	9893.78	14376.9	Filtered	Filtered	12804.1	24490.3	Filtered	Filtered	16188.7	12160.5
False	NVSIGIVGK	A0A1B0GS70;Q9R1P4	Proteasome endopeptidase complex;Proteasome subunit alpha type-1	A0A1B0GS70;Q9R1P4	A0A1B0GS70_MOUSE;PSA1_MOUSE	0.00252051		5019.34	6117.71	11405.6	17365.1	7924.43	13054.1	10842.7	8143.75	7251.64	7453.75	7913.8	4859.98	Filtered	Filtered	4269.22	Filtered	Filtered	4063.28	Filtered	Filtered	Filtered	4575.11	9344.52	5648.86	13744.9	Filtered	4829.41	7699.07	Filtered	8172.06	Filtered	12134.5	Filtered	Filtered	Filtered	Filtered	6984.08	10684.5	Filtered	Filtered	7715.48	Filtered
False	FVFDRPLPVSR	A0A1B0GS70;Q9R1P4	Proteasome endopeptidase complex;Proteasome subunit alpha type-1	A0A1B0GS70;Q9R1P4	A0A1B0GS70_MOUSE;PSA1_MOUSE	0.00252051		33446.9	Filtered	36271.5	45746.2	Filtered	Filtered	Filtered	Filtered	51371.4	Filtered	Filtered	Filtered	Filtered	22897.4	Filtered	18499.9	Filtered	10897.3	Filtered	13721.8	Filtered	13728.2	19647.8	Filtered	98845.5	Filtered	25981.7	Filtered	Filtered	Filtered	14225.8	Filtered	9301.56	18845.5	Filtered	Filtered	33700.3	133605	18340.3	Filtered	21776.5	Filtered
False	ETLPAEQDLTTK	A0A1B0GS70;Q9R1P4	Proteasome endopeptidase complex;Proteasome subunit alpha type-1	A0A1B0GS70;Q9R1P4	A0A1B0GS70_MOUSE;PSA1_MOUSE	0.00252051		Filtered	Filtered	Filtered	76882.6	Filtered	Filtered	Filtered	Filtered	Filtered	Filtered	Filtered	Filtered	Filtered	Filtered	Filtered	19061.5	Filtered	14945.4	Filtered	Filtered	Filtered	22890.9	36020.8	Filtered	Filtered	Filtered	24571.2	Filtered	22981.7	Filtered	Filtered	Filtered	17394.9	24604	Filtered	Filtered	Filtered	Filtered	Filtered	Filtered	25482.2	Filtered
False	ESAEPGEPDSSTLSLAEK	A0A1B0GS91;Q8K4L3	Supervillin	A0A1B0GS91;Q8K4L3	A0A1B0GS91_MOUSE;SVIL_MOUSE	0.00175186		21144.7	15634.4	Filtered	Filtered	31483.9	24596.6	22731.4	11086.1	19019.1	20626.4	26620	13681	25432.3	Filtered	10969.1	Filtered	Filtered	Filtered	14063.2	Filtered	27975.3	10655.8	Filtered	16961.9	23042.1	Filtered	Filtered	18863.1	Filtered	25688	Filtered	31901.7	Filtered	Filtered	12791.6	10910.4	17622.8	15256.4	9241.51	Filtered	Filtered	Filtered
False	VAGIQETVLTVTGK	A0A1B0GS91;Q8K4L3	Supervillin	A0A1B0GS91;Q8K4L3	A0A1B0GS91_MOUSE;SVIL_MOUSE	0.00175186		2574.08	Filtered	Filtered	Filtered	11407.4	9428.35	9042.65	3645.1	6385.33	7228.77	9427.83	4745.67	10117.3	Filtered	3448.34	Filtered	Filtered	Filtered	2386.45	Filtered	10260.8	Filtered	Filtered	5672.64	7789.76	Filtered	Filtered	4846.69	Filtered	7804.07	Filtered	7956.33	Filtered	Filtered	Filtered	Filtered	5503.45	4641.72	Filtered	Filtered	Filtered	Filtered
False	DDLLQEYTEQR	A0A1B0GS91;Q8K4L3	Supervillin	A0A1B0GS91;Q8K4L3	A0A1B0GS91_MOUSE;SVIL_MOUSE	0.00175186		Filtered	31717.6	Filtered	Filtered	27996.8	Filtered	25951.6	Filtered	15864.7	23294.7	Filtered	12042.9	24045.5	Filtered	11618	Filtered	Filtered	Filtered	8837.15	Filtered	27766.8	10475	Filtered	11803.6	27475.1	Filtered	Filtered	Filtered	Filtered	28485.8	Filtered	29990.1	Filtered	Filtered	15386.6	Filtered	13094.9	22889.3	Filtered	Filtered	Filtered	Filtered
False	EFGETTSEQTEVAAR	A0A1B0GS91;Q8K4L3	Supervillin	A0A1B0GS91;Q8K4L3	A0A1B0GS91_MOUSE;SVIL_MOUSE	0.00175186		Filtered	Filtered	Filtered	Filtered	8304.05	Filtered	4014.74	Filtered	4628.61	4974.57	6330.08	Filtered	Filtered	Filtered	3540.34	Filtered	Filtered	Filtered	Filtered	Filtered	5502.43	Filtered	Filtered	Filtered	7976.35	Filtered	Filtered	Filtered	Filtered	8200.2	Filtered	10752.6	Filtered	Filtered	3798.23	Filtered	5642.81	4467.46	Filtered	Filtered	Filtered	3167.44
False	YGLTLDPEADSEYLSR	A0A1B0GS91;Q8K4L3	Supervillin	A0A1B0GS91;Q8K4L3	A0A1B0GS91_MOUSE;SVIL_MOUSE	0.00175186		3709.85	Filtered	Filtered	Filtered	Filtered	Filtered	9874.97	Filtered	6775.24	8232.82	16374.3	Filtered	8193.95	Filtered	4826	Filtered	Filtered	Filtered	Filtered	Filtered	Filtered	5021.1	Filtered	Filtered	14435.9	Filtered	Filtered	Filtered	Filtered	11996.3	Filtered	14464.6	Filtered	Filtered	Filtered	Filtered	Filtered	Filtered	Filtered	Filtered	Filtered	Filtered
False	AEDWLSPEPLER	A0A1B0GS91;Q8K4L3	Supervillin	A0A1B0GS91;Q8K4L3	A0A1B0GS91_MOUSE;SVIL_MOUSE	0.00175186		Filtered	5426.16	Filtered	Filtered	4794.65	Filtered	8237.44	Filtered	Filtered	Filtered	7764.12	9870.4	6745.18	Filtered	5941.8	Filtered	Filtered	Filtered	5665.24	Filtered	Filtered	Filtered	Filtered	Filtered	Filtered	Filtered	Filtered	Filtered	Filtered	Filtered	Filtered	Filtered	Filtered	Filtered	Filtered	Filtered	Filtered	Filtered	Filtered	Filtered	Filtered	Filtered
False	AVSSLQPSQSGVLPTDPVHAIK	A0A1B0GS91;Q8K4L3	Supervillin	A0A1B0GS91;Q8K4L3	A0A1B0GS91_MOUSE;SVIL_MOUSE	0.00175186		Filtered	Filtered	Filtered	Filtered	Filtered	11859.5	11727.8	Filtered	Filtered	Filtered	16046.1	Filtered	12217.8	Filtered	Filtered	Filtered	Filtered	Filtered	Filtered	Filtered	Filtered	Filtered	Filtered	Filtered	13272	Filtered	Filtered	Filtered	Filtered	Filtered	Filtered	16329.3	Filtered	Filtered	Filtered	Filtered	Filtered	Filtered	Filtered	Filtered	Filtered	Filtered
False	AEGPGAEASVLDTR	A0A1B0GS91;Q8K4L3	Supervillin	A0A1B0GS91;Q8K4L3	A0A1B0GS91_MOUSE;SVIL_MOUSE	0.00175186		Filtered	Filtered	Filtered	Filtered	19093.8	Filtered	15923.7	Filtered	Filtered	13249.1	Filtered	Filtered	Filtered	Filtered	Filtered	Filtered	Filtered	Filtered	11448.7	Filtered	17528.4	Filtered	Filtered	15100.3	Filtered	Filtered	Filtered	Filtered	Filtered	Filtered	Filtered	Filtered	Filtered	Filtered	Filtered	Filtered	15343.7	Filtered	Filtered	Filtered	Filtered	Filtered
False	GAFEEEEEPSYPILGR	A0A1B0GS91;Q8K4L3	Supervillin	A0A1B0GS91;Q8K4L3	A0A1B0GS91_MOUSE;SVIL_MOUSE	0.00175186		Filtered	Filtered	Filtered	Filtered	Filtered	Filtered	Filtered	Filtered	Filtered	Filtered	Filtered	Filtered	Filtered	Filtered	Filtered	Filtered	Filtered	Filtered	Filtered	Filtered	Filtered	Filtered	Filtered	Filtered	Filtered	Filtered	Filtered	Filtered	Filtered	Filtered	Filtered	19341.9	Filtered	Filtered	13006.7	Filtered	Filtered	Filtered	Filtered	Filtered	Filtered	Filtered
False	VPVGDSFLDSPSK	A0A1B0GS91;Q8K4L3	Supervillin	A0A1B0GS91;Q8K4L3	A0A1B0GS91_MOUSE;SVIL_MOUSE	0.00175186		Filtered	Filtered	Filtered	Filtered	94135.3	Filtered	83962.9	66763	57368	Filtered	Filtered	Filtered	75318.8	Filtered	Filtered	Filtered	Filtered	Filtered	Filtered	Filtered	67951.5	Filtered	Filtered	Filtered	Filtered	Filtered	Filtered	Filtered	Filtered	Filtered	Filtered	Filtered	Filtered	Filtered	Filtered	Filtered	Filtered	Filtered	Filtered	Filtered	Filtered	Filtered
False	GAANDSTQFTVAGR	A0A1B0GS91;Q8K4L3	Supervillin	A0A1B0GS91;Q8K4L3	A0A1B0GS91_MOUSE;SVIL_MOUSE	0.00175186		Filtered	Filtered	Filtered	Filtered	7110.05	11705.2	10073.5	Filtered	Filtered	Filtered	12288.9	Filtered	7804.88	Filtered	Filtered	Filtered	Filtered	Filtered	Filtered	Filtered	Filtered	Filtered	Filtered	Filtered	Filtered	Filtered	Filtered	Filtered	Filtered	Filtered	Filtered	Filtered	Filtered	Filtered	Filtered	Filtered	21796.2	Filtered	Filtered	Filtered	Filtered	Filtered
False	DEFNALPTWK	A0A1B0GS91;Q8K4L3	Supervillin	A0A1B0GS91;Q8K4L3	A0A1B0GS91_MOUSE;SVIL_MOUSE	0.00175186		Filtered	Filtered	Filtered	Filtered	Filtered	5401.97	Filtered	Filtered	Filtered	Filtered	15054.3	Filtered	Filtered	Filtered	3501.94	Filtered	Filtered	Filtered	Filtered	Filtered	Filtered	Filtered	Filtered	Filtered	Filtered	Filtered	Filtered	Filtered	Filtered	14359.5	Filtered	8196.13	Filtered	Filtered	Filtered	Filtered	Filtered	Filtered	Filtered	Filtered	Filtered	Filtered
False	DSEGDTPSLINWPSR	A0A1B0GS91;Q8K4L3	Supervillin	A0A1B0GS91;Q8K4L3	A0A1B0GS91_MOUSE;SVIL_MOUSE	0.00175186		Filtered	1394.06	Filtered	Filtered	997.719	Filtered	1519.22	Filtered	Filtered	Filtered	Filtered	Filtered	Filtered	Filtered	1012.3	Filtered	Filtered	Filtered	Filtered	Filtered	Filtered	Filtered	Filtered	Filtered	Filtered	Filtered	Filtered	Filtered	Filtered	2864.33	Filtered	4804.56	Filtered	Filtered	Filtered	Filtered	Filtered	Filtered	Filtered	Filtered	Filtered	Filtered
False	NALTVAAEDSGVQTR	A0A1B0GS91;Q8K4L3	Supervillin	A0A1B0GS91;Q8K4L3	A0A1B0GS91_MOUSE;SVIL_MOUSE	0.00175186		Filtered	Filtered	Filtered	Filtered	21236.6	Filtered	Filtered	Filtered	Filtered	16509.1	Filtered	Filtered	20156.9	Filtered	Filtered	Filtered	Filtered	Filtered	Filtered	Filtered	Filtered	Filtered	Filtered	10031.6	Filtered	Filtered	Filtered	Filtered	Filtered	Filtered	Filtered	Filtered	Filtered	Filtered	Filtered	Filtered	Filtered	Filtered	Filtered	Filtered	Filtered	Filtered
False	QQPAPAHFLPIQSESSTFDR	A0A1B0GS91;Q8K4L3	Supervillin	A0A1B0GS91;Q8K4L3	A0A1B0GS91_MOUSE;SVIL_MOUSE	0.00175186		Filtered	Filtered	Filtered	Filtered	Filtered	Filtered	Filtered	Filtered	Filtered	10017.8	Filtered	Filtered	8229.44	Filtered	Filtered	Filtered	Filtered	Filtered	Filtered	Filtered	Filtered	Filtered	Filtered	Filtered	Filtered	Filtered	Filtered	Filtered	Filtered	Filtered	Filtered	11876.9	Filtered	Filtered	Filtered	Filtered	Filtered	Filtered	Filtered	Filtered	Filtered	Filtered
False	ASELATLIQTK	A0A1B0GS91;Q8K4L3	Supervillin	A0A1B0GS91;Q8K4L3	A0A1B0GS91_MOUSE;SVIL_MOUSE	0.00175186		Filtered	Filtered	Filtered	Filtered	Filtered	Filtered	Filtered	Filtered	Filtered	Filtered	Filtered	Filtered	Filtered	Filtered	Filtered	Filtered	Filtered	Filtered	Filtered	Filtered	12475.1	Filtered	Filtered	Filtered	Filtered	Filtered	Filtered	Filtered	Filtered	Filtered	Filtered	Filtered	Filtered	Filtered	Filtered	Filtered	3225.41	Filtered	Filtered	Filtered	Filtered	Filtered
False	YQTQPVTLGEVEQVQSGK	A0A1B0GS91;Q8K4L3	Supervillin	A0A1B0GS91;Q8K4L3	A0A1B0GS91_MOUSE;SVIL_MOUSE	0.00175186		Filtered	Filtered	Filtered	Filtered	3946.97	Filtered	Filtered	Filtered	Filtered	Filtered	4023.77	Filtered	Filtered	Filtered	Filtered	Filtered	Filtered	Filtered	Filtered	Filtered	Filtered	Filtered	Filtered	Filtered	Filtered	Filtered	Filtered	Filtered	Filtered	Filtered	Filtered	4912.9	Filtered	Filtered	Filtered	Filtered	Filtered	Filtered	Filtered	Filtered	Filtered	Filtered
False	HKDEAPSQELELQSSR	A0A1B0GS91;Q8K4L3	Supervillin	A0A1B0GS91;Q8K4L3	A0A1B0GS91_MOUSE;SVIL_MOUSE	0.00175186		Filtered	Filtered	Filtered	Filtered	4644.88	4842.37	Filtered	Filtered	Filtered	Filtered	Filtered	Filtered	Filtered	Filtered	Filtered	Filtered	Filtered	Filtered	Filtered	Filtered	Filtered	Filtered	Filtered	Filtered	Filtered	Filtered	Filtered	Filtered	Filtered	Filtered	Filtered	Filtered	Filtered	Filtered	Filtered	Filtered	Filtered	Filtered	Filtered	Filtered	Filtered	Filtered
False	GLASPTSITPISSPLCSK	A0A1B0GS91;Q8K4L3	Supervillin	A0A1B0GS91;Q8K4L3	A0A1B0GS91_MOUSE;SVIL_MOUSE	0.00175186		Filtered	Filtered	Filtered	Filtered	Filtered	Filtered	Filtered	Filtered	Filtered	Filtered	Filtered	Filtered	Filtered	Filtered	Filtered	Filtered	Filtered	Filtered	Filtered	Filtered	Filtered	Filtered	Filtered	Filtered	Filtered	Filtered	Filtered	Filtered	Filtered	Filtered	Filtered	Filtered	Filtered	Filtered	Filtered	Filtered	4150.5	Filtered	Filtered	Filtered	Filtered	Filtered
False	ATGGLHTQEVEQSLK	A0A1B0GS91;Q8K4L3	Supervillin	A0A1B0GS91;Q8K4L3	A0A1B0GS91_MOUSE;SVIL_MOUSE	0.00175186		4437.11	Filtered	Filtered	Filtered	Filtered	Filtered	Filtered	4049.12	Filtered	Filtered	Filtered	Filtered	Filtered	Filtered	Filtered	Filtered	Filtered	Filtered	Filtered	Filtered	Filtered	Filtered	Filtered	Filtered	Filtered	Filtered	Filtered	Filtered	Filtered	Filtered	Filtered	Filtered	Filtered	Filtered	Filtered	Filtered	Filtered	Filtered	Filtered	Filtered	Filtered	Filtered
False	SSPELTSESLTQR	A0A1B0GS91;Q8K4L3	Supervillin	A0A1B0GS91;Q8K4L3	A0A1B0GS91_MOUSE;SVIL_MOUSE	0.00175186		Filtered	Filtered	Filtered	Filtered	28357.6	Filtered	Filtered	Filtered	Filtered	Filtered	Filtered	Filtered	Filtered	Filtered	Filtered	Filtered	Filtered	Filtered	Filtered	Filtered	Filtered	Filtered	Filtered	Filtered	Filtered	Filtered	Filtered	Filtered	Filtered	Filtered	Filtered	Filtered	Filtered	Filtered	Filtered	Filtered	Filtered	Filtered	Filtered	Filtered	Filtered	Filtered
False	VQDPPLGEDGSSAFFSER	A0A1B0GS91;Q8K4L3	Supervillin	A0A1B0GS91;Q8K4L3	A0A1B0GS91_MOUSE;SVIL_MOUSE	0.00175186		Filtered	Filtered	Filtered	Filtered	Filtered	Filtered	Filtered	Filtered	Filtered	Filtered	Filtered	Filtered	Filtered	Filtered	Filtered	Filtered	Filtered	Filtered	Filtered	Filtered	Filtered	Filtered	Filtered	Filtered	Filtered	Filtered	Filtered	Filtered	Filtered	19088.9	Filtered	Filtered	Filtered	Filtered	Filtered	Filtered	Filtered	Filtered	Filtered	Filtered	Filtered	Filtered
False	EVLVFDFGSEVYVWHGK	A0A1B0GS91;Q8K4L3	Supervillin	A0A1B0GS91;Q8K4L3	A0A1B0GS91_MOUSE;SVIL_MOUSE	0.00175186		Filtered	Filtered	Filtered	Filtered	Filtered	Filtered	Filtered	Filtered	Filtered	Filtered	Filtered	Filtered	Filtered	Filtered	Filtered	Filtered	Filtered	Filtered	Filtered	Filtered	Filtered	Filtered	Filtered	Filtered	Filtered	Filtered	Filtered	Filtered	Filtered	Filtered	Filtered	Filtered	Filtered	Filtered	Filtered	Filtered	Filtered	Filtered	Filtered	Filtered	Filtered	8207.53
False	LVIITAGAR	A0A1B0GSX0;P06151;Q564E2	L-lactate dehydrogenase;L-lactate dehydrogenase A chain;L-lactate dehydrogenase	A0A1B0GSX0;P06151;Q564E2	A0A1B0GSX0_MOUSE;LDHA_MOUSE;Q564E2_MOUSE	3.49009e-06		34962.8	29637.3	203661	207501	43344	129943	67036.3	39756.4	28208.5	55485.8	44054.6	57843.9	23569.9	123824	51466.6	62275.9	71893.6	57073.2	33134.6	57756.4	26118	83726.2	67787.8	45720.6	75007.5	39388.7	63006.5	52130.6	73102.3	82386.5	81917.2	48575.7	78596.4	85929.8	16570.7	45475	53399.6	60301.6	52227.1	104146	120353	30585.2
False	DQLIVNLLKEEQAPQNK	A0A1B0GSX0;P06151;Q564E2	L-lactate dehydrogenase;L-lactate dehydrogenase A chain;L-lactate dehydrogenase	A0A1B0GSX0;P06151;Q564E2	A0A1B0GSX0_MOUSE;LDHA_MOUSE;Q564E2_MOUSE	3.49009e-06		6222.42	3966.41	58322.2	51663.3	Filtered	28295.5	9033.3	7888.24	Filtered	9687.47	Filtered	14097.3	Filtered	28060.4	10569.8	18249.9	21290.8	12228.4	5068.58	13903.1	7459.13	29165.9	19568.5	10195.1	Filtered	9188.77	21477.1	10487.1	16802.2	16940.3	23912.2	5959.43	14983.5	16561.5	Filtered	11777.2	7489.91	14553.2	16229.3	21415	33842.6	Filtered
False	VTLTPEEEAR	A0A1B0GSX0;P06151;Q564E2	L-lactate dehydrogenase;L-lactate dehydrogenase A chain;L-lactate dehydrogenase	A0A1B0GSX0;P06151;Q564E2	A0A1B0GSX0_MOUSE;LDHA_MOUSE;Q564E2_MOUSE	3.49009e-06		49558.7	24028.1	248403	232636	62268.9	131589	85604.4	45013.1	32258.5	78890.4	54360.2	62515.1	37105.6	150107	69167.1	80045.6	88320	64916.7	35448.6	67628.2	37054	130692	134381	99204.6	53999.2	62539.2	98237	53766.7	168918	123255	110857	109367	152934	128592	28323.5	88580.5	75048.8	56986.5	117032	187947	198866	35231.6
False	FIIPNIVK	A0A1B0GSX0;P06151;Q564E2	L-lactate dehydrogenase;L-lactate dehydrogenase A chain;L-lactate dehydrogenase	A0A1B0GSX0;P06151;Q564E2	A0A1B0GSX0_MOUSE;LDHA_MOUSE;Q564E2_MOUSE	3.49009e-06		33866.7	15218.5	158298	140954	41610.6	112171	80923.4	35176.6	18130	59406.3	48172.3	49682.4	18552	115421	58533.3	73910.6	91790.4	42558.4	26327.6	46986.5	20033.2	87705.6	67243.9	39224	13473	33808.6	59033.2	33724.3	68709.9	93870.6	82980.6	39040.8	74735.8	64052.4	6833.15	29042.5	33977.8	46246.3	50349.4	63753.3	99558.5	19098.7
False	SADTLWGIQK	A0A1B0GSX0;P06151;Q564E2	L-lactate dehydrogenase;L-lactate dehydrogenase A chain;L-lactate dehydrogenase	A0A1B0GSX0;P06151;Q564E2	A0A1B0GSX0_MOUSE;LDHA_MOUSE;Q564E2_MOUSE	3.49009e-06		18990.7	26335.2	85830.7	80511.6	20508	108183	40495.3	25601.2	Filtered	52554.9	29563.2	39296	Filtered	51491.7	50525.7	29854.7	56013	26864.6	27396.7	27026.6	Filtered	40498	38936	12584.7	47013.7	Filtered	53562.1	36896.9	37793.9	91219.5	28217.5	49130.6	36608	30206.3	Filtered	Filtered	17855.1	29937.1	36033	50258.6	40908.1	24897.5
False	DQLIVNLLK	A0A1B0GSX0;P06151;Q564E2	L-lactate dehydrogenase;L-lactate dehydrogenase A chain;L-lactate dehydrogenase	A0A1B0GSX0;P06151;Q564E2	A0A1B0GSX0_MOUSE;LDHA_MOUSE;Q564E2_MOUSE	3.49009e-06		18791.1	4904.36	75815	69840.9	24881.7	52709.8	22516.2	22269.2	7986.93	16047.8	21335.3	29553.9	6600.66	38659.1	21259.7	30762.6	43669.3	22512.3	17648.6	22182.8	5953.64	38163.5	26953.3	16853.9	9907.02	13191.8	31460.4	20818	48881.9	58612.1	28813.8	11359.5	44855.1	46574.6	2794.84	17857.3	32419.5	34665.3	31875.3	56599.4	46272.6	16791.1
False	QVVDSAYEVIK	A0A1B0GSX0;P06151;Q564E2	L-lactate dehydrogenase;L-lactate dehydrogenase A chain;L-lactate dehydrogenase	A0A1B0GSX0;P06151;Q564E2	A0A1B0GSX0_MOUSE;LDHA_MOUSE;Q564E2_MOUSE	3.49009e-06		23208.6	Filtered	70791.1	86976.3	32177.5	55971.7	37701.7	36841.9	Filtered	34939	Filtered	37125.9	Filtered	47447.8	32150.3	34701.7	47081.4	25448.6	35707.1	27352.2	Filtered	54646.4	34149.7	Filtered	Filtered	31236.2	36201.5	46327.4	45900.3	Filtered	60618.3	Filtered	43183.6	39659.1	Filtered	42062.5	36542.9	Filtered	33921.9	51132.3	61416.1	Filtered
False	RVHPISTMIK	A0A1B0GSX0;P06151;Q564E2	L-lactate dehydrogenase;L-lactate dehydrogenase A chain;L-lactate dehydrogenase	A0A1B0GSX0;P06151;Q564E2	A0A1B0GSX0_MOUSE;LDHA_MOUSE;Q564E2_MOUSE	3.49009e-06		Filtered	Filtered	6362.29	4912.68	Filtered	3184.65	Filtered	Filtered	Filtered	Filtered	2313.45	Filtered	Filtered	2444.4	Filtered	Filtered	1886.05	Filtered	Filtered	Filtered	Filtered	4267.54	4010.7	2023.18	Filtered	2329.56	Filtered	Filtered	4082.36	7579.72	10336.1	Filtered	4229.72	9665.83	Filtered	Filtered	Filtered	3040.82	Filtered	6312.86	Filtered	Filtered
False	DLADELALVDVMEDK	A0A1B0GSX0;P06151;Q564E2	L-lactate dehydrogenase;L-lactate dehydrogenase A chain;L-lactate dehydrogenase	A0A1B0GSX0;P06151;Q564E2	A0A1B0GSX0_MOUSE;LDHA_MOUSE;Q564E2_MOUSE	3.49009e-06		Filtered	Filtered	14865.7	12235.7	Filtered	7453.41	Filtered	Filtered	Filtered	Filtered	Filtered	Filtered	Filtered	Filtered	Filtered	2919.51	Filtered	Filtered	Filtered	Filtered	Filtered	Filtered	Filtered	86450.8	Filtered	Filtered	Filtered	Filtered	44764.7	Filtered	8874.66	1532.31	Filtered	8132.49	3775.78	Filtered	Filtered	107108	Filtered	6793.03	6036.13	Filtered
False	VIGSGCNLDSAR	A0A1B0GSX0;P06151;Q564E2	L-lactate dehydrogenase;L-lactate dehydrogenase A chain;L-lactate dehydrogenase	A0A1B0GSX0;P06151;Q564E2	A0A1B0GSX0_MOUSE;LDHA_MOUSE;Q564E2_MOUSE	3.49009e-06		Filtered	Filtered	Filtered	Filtered	Filtered	Filtered	Filtered	Filtered	Filtered	Filtered	Filtered	Filtered	Filtered	Filtered	Filtered	Filtered	18325.7	Filtered	Filtered	Filtered	Filtered	Filtered	Filtered	Filtered	Filtered	Filtered	Filtered	Filtered	Filtered	Filtered	Filtered	Filtered	Filtered	Filtered	Filtered	46214.4	Filtered	Filtered	Filtered	131863	Filtered	Filtered
False	SLNPELGTDADKEQWK	A0A1B0GSX0;P06151;Q564E2	L-lactate dehydrogenase;L-lactate dehydrogenase A chain;L-lactate dehydrogenase	A0A1B0GSX0;P06151;Q564E2	A0A1B0GSX0_MOUSE;LDHA_MOUSE;Q564E2_MOUSE	3.49009e-06		Filtered	Filtered	Filtered	Filtered	Filtered	Filtered	Filtered	Filtered	Filtered	14495.2	Filtered	Filtered	Filtered	Filtered	Filtered	Filtered	Filtered	Filtered	Filtered	Filtered	Filtered	Filtered	Filtered	Filtered	Filtered	Filtered	Filtered	Filtered	Filtered	Filtered	Filtered	Filtered	Filtered	Filtered	Filtered	Filtered	Filtered	Filtered	Filtered	Filtered	Filtered	Filtered
False	ITVVGVGAVGMACAISILMK	A0A1B0GSX0;P06151;Q564E2	L-lactate dehydrogenase;L-lactate dehydrogenase A chain;L-lactate dehydrogenase	A0A1B0GSX0;P06151;Q564E2	A0A1B0GSX0_MOUSE;LDHA_MOUSE;Q564E2_MOUSE	3.49009e-06		Filtered	Filtered	Filtered	Filtered	Filtered	Filtered	Filtered	Filtered	Filtered	Filtered	Filtered	Filtered	Filtered	Filtered	Filtered	Filtered	Filtered	Filtered	Filtered	Filtered	Filtered	Filtered	Filtered	Filtered	Filtered	Filtered	Filtered	Filtered	Filtered	Filtered	Filtered	Filtered	Filtered	Filtered	Filtered	Filtered	Filtered	12495.2	Filtered	Filtered	Filtered	Filtered
False	DLADELALVDVMEDKLK	A0A1B0GSX0;P06151;Q564E2	L-lactate dehydrogenase;L-lactate dehydrogenase A chain;L-lactate dehydrogenase	A0A1B0GSX0;P06151;Q564E2	A0A1B0GSX0_MOUSE;LDHA_MOUSE;Q564E2_MOUSE	3.49009e-06		Filtered	Filtered	Filtered	511.095	Filtered	Filtered	Filtered	Filtered	Filtered	Filtered	Filtered	Filtered	Filtered	Filtered	Filtered	Filtered	Filtered	Filtered	Filtered	Filtered	Filtered	Filtered	Filtered	Filtered	Filtered	Filtered	Filtered	Filtered	Filtered	Filtered	Filtered	Filtered	Filtered	Filtered	Filtered	Filtered	Filtered	Filtered	Filtered	Filtered	Filtered	Filtered
True	INLEAEPQDVNYFEHK	A0A1B0GSX6	PDZ and LIM domain 3, isoform CRA_a	A0A1B0GSX6	A0A1B0GSX6_MOUSE	1.70304e-05		32201.3	46217.8	Filtered	64510.1	33610.5	68174	28934.1	40237.2	60125.5	33026.8	47585.2	36324.9	49994.7	19422.5	28276.9	15134.2	Filtered	11733.4	24006	Filtered	39806.4	31144	Filtered	43707	42360.8	20260.8	24082.5	44317.4	31509.2	69823.5	46939.6	45899.9	18923.3	20388.9	22427	Filtered	48336.6	44773.5	24396.7	19818.7	28140.1	51094.4
True	STPSSVSTVSTICPGDLK	A0A1B0GSX6	PDZ and LIM domain 3, isoform CRA_a	A0A1B0GSX6	A0A1B0GSX6_MOUSE	1.70304e-05		19442.4	21826.5	14400.1	28730.1	20667.6	35447.4	20073.8	21664.3	24806	25042.9	27676	29328.7	19046.7	13684	21167.1	8324.96	9499.67	6222.34	30068.2	7609.06	21753	18201.4	12326.2	22313	38596.4	17113.2	14080	34144.6	16986.7	38034	19182.1	21364.4	12992	8505.73	9286.25	15089.1	38785.9	28189.8	18565.4	12762	16613.2	20249.5
False	STSNNSELLSALALR	A0A1B0GT63;G3X9F4;Q8VD26	Transmembrane protein 143;Transmembrane protein 143, isoform CRA_a;Transmembrane protein 143	A0A1B0GT63;G3X9F4;Q8VD26	A0A1B0GT63_MOUSE;G3X9F4_MOUSE;TM143_MOUSE	7.08479e-05		2018.33	2523.91	Filtered	15507.1	2721.78	4823.97	2112.73	1391.59	4890.08	4040.33	4748.85	3857.97	3062.58	Filtered	6265.56	3582.16	3373.04	2482.97	7698.53	4349.16	2965.1	6858.18	2192.49	4688.38	3510.55	11346.5	6751.87	7225.43	15618.9	8142.64	12020	5019.69	3778.34	Filtered	Filtered	12567.7	6820.72	4118.11	11956.3	2598.58	2598.12	4273.22
False	LQALYDPINPDRETLDQPSLTDPER	A0A1B0GT63;G3X9F4;Q8VD26	Transmembrane protein 143;Transmembrane protein 143, isoform CRA_a;Transmembrane protein 143	A0A1B0GT63;G3X9F4;Q8VD26	A0A1B0GT63_MOUSE;G3X9F4_MOUSE;TM143_MOUSE	7.08479e-05		7116.37	Filtered	Filtered	46624.8	Filtered	Filtered	Filtered	Filtered	Filtered	Filtered	Filtered	11172.5	Filtered	8978.36	14501.5	Filtered	8583.35	Filtered	17940.5	Filtered	10198.5	17843.9	Filtered	Filtered	Filtered	26600.4	16970.6	14069.1	38685.3	25351	39962.1	14238.8	Filtered	9556.95	Filtered	27449	13859.6	14805.5	29721	Filtered	8478.51	9119.41
False	EALLAHSFLAR	A0A1B0GT63;G3X9F4;Q8VD26	Transmembrane protein 143;Transmembrane protein 143, isoform CRA_a;Transmembrane protein 143	A0A1B0GT63;G3X9F4;Q8VD26	A0A1B0GT63_MOUSE;G3X9F4_MOUSE;TM143_MOUSE	7.08479e-05		1943.06	Filtered	Filtered	16274.2	Filtered	4318.4	Filtered	Filtered	Filtered	Filtered	4146.32	Filtered	Filtered	Filtered	Filtered	Filtered	2699.88	Filtered	5934.73	3266.05	Filtered	Filtered	1980.81	1763.59	Filtered	5353.81	3990.62	Filtered	9821.42	Filtered	8050.29	Filtered	Filtered	2094.6	Filtered	8675.33	3745.36	Filtered	8229.06	Filtered	Filtered	Filtered
False	LLIQEFHSSPAER	A0A1B0GT63;G3X9F4;Q8VD26	Transmembrane protein 143;Transmembrane protein 143, isoform CRA_a;Transmembrane protein 143	A0A1B0GT63;G3X9F4;Q8VD26	A0A1B0GT63_MOUSE;G3X9F4_MOUSE;TM143_MOUSE	7.08479e-05		Filtered	Filtered	Filtered	Filtered	Filtered	20503.6	Filtered	Filtered	Filtered	Filtered	Filtered	Filtered	Filtered	Filtered	Filtered	Filtered	Filtered	Filtered	Filtered	Filtered	Filtered	Filtered	Filtered	Filtered	Filtered	Filtered	Filtered	Filtered	Filtered	Filtered	Filtered	Filtered	Filtered	Filtered	Filtered	Filtered	Filtered	Filtered	Filtered	Filtered	Filtered	Filtered
False	EPCDWAQQYR	A0A1B0GT63;G3X9F4;Q8VD26	Transmembrane protein 143;Transmembrane protein 143, isoform CRA_a;Transmembrane protein 143	A0A1B0GT63;G3X9F4;Q8VD26	A0A1B0GT63_MOUSE;G3X9F4_MOUSE;TM143_MOUSE	7.08479e-05		Filtered	Filtered	Filtered	Filtered	Filtered	Filtered	Filtered	Filtered	Filtered	Filtered	Filtered	Filtered	Filtered	Filtered	Filtered	Filtered	Filtered	Filtered	Filtered	Filtered	Filtered	Filtered	Filtered	Filtered	Filtered	Filtered	Filtered	Filtered	Filtered	Filtered	Filtered	Filtered	Filtered	Filtered	Filtered	19094.4	Filtered	Filtered	Filtered	Filtered	Filtered	Filtered
False	GADVFLEALAR	A0A1B0GT92;Q9Z1E4	Glycogen [starch] synthase;Glycogen [starch] synthase, muscle	A0A1B0GT92;Q9Z1E4	A0A1B0GT92_MOUSE;GYS1_MOUSE	3.69175e-06		20565	19210.1	67410.8	112963	22840.2	63300.8	70398.3	37592.9	44884.8	55211.8	67600.7	46538.1	29751.1	52312.9	39278.3	19097.4	18074.5	15907	28189.3	23825.3	34085.2	69894.9	26077.1	39391.7	26216	31675.2	36884.9	38070.3	58693.5	65421.9	52735.9	47576.5	14096.3	20828.5	21683.7	57124.1	48749.5	69578.3	44911	32038.1	39938.2	22679.7
False	LSDLLDWK	A0A1B0GT92;Q9Z1E4	Glycogen [starch] synthase;Glycogen [starch] synthase, muscle	A0A1B0GT92;Q9Z1E4	A0A1B0GT92_MOUSE;GYS1_MOUSE	3.69175e-06		8968.82	14265	25541.3	56419.3	10777.3	45600.4	31470.7	13578.1	9116.66	47942.1	24327.2	21151.1	9312.22	15679.7	25930.3	8380.21	7383	7348.73	14047.5	8033.25	Filtered	18668	10799.2	Filtered	8877.57	Filtered	21728.4	21574.7	18007.3	44122.8	7580.43	51407.4	7951.61	5998.25	3402.48	12358.7	12878.8	12990.8	14829.6	8868.58	9852.89	9473.24
False	SNSVDTGPSSSLSTPTEPLSPTSSLGEERN	A0A1B0GT92;Q9Z1E4	Glycogen [starch] synthase;Glycogen [starch] synthase, muscle	A0A1B0GT92;Q9Z1E4	A0A1B0GT92_MOUSE;GYS1_MOUSE	3.69175e-06		24126.5	19082.5	27880.5	54953	31140.5	45003.1	32064.1	17447.9	34644.1	51685.1	44464.5	18565	22761.4	20221.2	28711.2	6239.08	5169.93	6792.97	20409	9032.46	28942.2	50015.5	13344	30651	21604.5	22664.8	19555.5	Filtered	30293.9	47224	33281.8	64660.3	11429.5	16984.8	20056.7	39539.8	30269.1	23700.1	29079.4	20216	25497.7	Filtered
False	VGGIYTVLQTK	A0A1B0GT92;Q9Z1E4	Glycogen [starch] synthase;Glycogen [starch] synthase, muscle	A0A1B0GT92;Q9Z1E4	A0A1B0GT92_MOUSE;GYS1_MOUSE	3.69175e-06		57005.6	48565.6	86381.6	168492	80884.2	127924	139284	62415.8	71830.7	130647	99147.1	64194	71013	58418.9	71575	38719.8	57052.8	30089.5	57610.5	41288.7	100425	106335	55050.2	146072	91936.6	67325.5	140175	67071.9	211739	111758	86287.7	122290	45024.8	47345.1	47247.4	122807	84698.9	75254	157187	66650.4	82131.6	42843.4
False	TQVELLEPPTPELK	A0A1B0GT92;Q9Z1E4	Glycogen [starch] synthase;Glycogen [starch] synthase, muscle	A0A1B0GT92;Q9Z1E4	A0A1B0GT92_MOUSE;GYS1_MOUSE	3.69175e-06		36238.2	33299.8	83059.3	87763.7	63024.3	64338.6	72305.4	43116.3	39169	52803.8	62087.7	38183.7	28487.1	27704.4	39451.5	22579	27717.6	21305.9	39050.4	17781.3	27168.8	57953.2	39096	40325	56735.2	45316.1	33458.9	43015.6	74113.4	73241	74034.8	63843.3	24488.6	25524.3	36163.9	51403.2	64480.3	107783	78796.2	55024.4	36710.1	21321.1
False	VTGDEWGDNYYLVGPYTEQGVR	A0A1B0GT92;Q9Z1E4	Glycogen [starch] synthase;Glycogen [starch] synthase, muscle	A0A1B0GT92;Q9Z1E4	A0A1B0GT92_MOUSE;GYS1_MOUSE	3.69175e-06		7800.91	16954.4	18600.5	44564.2	12874.6	35865.6	31083.3	15050.9	15409.3	35083.4	36098.2	19562.4	10441.1	15698.9	18643.6	9247.16	5684.75	7224.21	18328.4	9587.33	13490.1	23225.9	10990.7	9957.81	11701.5	Filtered	20366.2	31883.3	27163.1	63290.4	14111.7	48095	9244.81	7935.3	Filtered	29952.9	19839.1	20317.6	23057.2	17348.1	11173.1	17605.4
False	RIGLFNSSADR	A0A1B0GT92;Q9Z1E4	Glycogen [starch] synthase;Glycogen [starch] synthase, muscle	A0A1B0GT92;Q9Z1E4	A0A1B0GT92_MOUSE;GYS1_MOUSE	3.69175e-06		Filtered	Filtered	12976.1	27278.5	Filtered	17297.8	26449	Filtered	7483.62	21471.4	15159.8	6708.42	Filtered	6994.12	10098.3	4574.9	3579.41	3776.7	4604.25	5433.54	Filtered	8410.62	7184.45	9199.2	3350.9	6496.76	7573.06	5982.48	10902.8	16877	10724.6	22831.9	6495.13	6264.73	Filtered	9019.08	10191.8	Filtered	5723.77	Filtered	11398.9	3944.76
False	IGLFNSSADR	A0A1B0GT92;Q9Z1E4	Glycogen [starch] synthase;Glycogen [starch] synthase, muscle	A0A1B0GT92;Q9Z1E4	A0A1B0GT92_MOUSE;GYS1_MOUSE	3.69175e-06		101094	102555	173252	176397	73813.8	213084	138412	58786.1	128620	221268	95724.4	72380.3	103934	101264	72855.1	54572.8	40420.4	57626.5	48922.3	59516	102117	78450.5	81679.2	76026.2	99560.9	92719.2	96813.7	134466	175627	103822	82317.4	233219	40687.6	67424.1	73860.7	144398	90991	140687	99439.9	45579.5	61196.4	61488.5
False	SLDDSCSQLTSFLYSFCQQSR	A0A1B0GT92;Q9Z1E4	Glycogen [starch] synthase;Glycogen [starch] synthase, muscle	A0A1B0GT92;Q9Z1E4	A0A1B0GT92_MOUSE;GYS1_MOUSE	3.69175e-06		Filtered	Filtered	16240.4	42624.9	Filtered	7980.92	19291.3	5947.22	13291.6	8061.11	9379.2	9348.88	2492.84	10517.7	4720.65	Filtered	4785.12	3760.06	2844.18	5484.58	6207.18	13518.1	6782.73	8141.14	8267.45	9042.49	9367.18	5217.72	8888.28	14321.7	7880.48	8892.82	Filtered	2478.32	6178.61	12482.2	9154.76	9175.38	11737.7	6759.91	13534.7	12152.3
False	AFPDHFTYEPHEVDATQGYR	A0A1B0GT92;Q9Z1E4	Glycogen [starch] synthase;Glycogen [starch] synthase, muscle	A0A1B0GT92;Q9Z1E4	A0A1B0GT92_MOUSE;GYS1_MOUSE	3.69175e-06		10910.1	Filtered	38983.3	89446.7	8026.94	37521.2	30491.4	11685.3	17607.9	31328	25254.2	15815.8	11416.6	16014.7	16183.8	Filtered	Filtered	6560.21	10718.7	12203.9	13037.8	29386.8	13149.5	20543.1	17250.8	14029.5	17613.2	22478.7	25125.4	41640.5	29440.4	43496.7	8112.11	16454.6	11295.2	34701.1	19884	16317.6	18725.5	15547.9	25425.1	9120.9
False	TQVELLEPPTPELKR	A0A1B0GT92;Q9Z1E4	Glycogen [starch] synthase;Glycogen [starch] synthase, muscle	A0A1B0GT92;Q9Z1E4	A0A1B0GT92_MOUSE;GYS1_MOUSE	3.69175e-06		50304	32897.8	112592	226788	46903.1	164207	116859	45717.7	81504.2	168044	103708	52461.5	48722.7	74769.3	97371.9	37437.6	19149.2	16695.3	29712.8	31515.9	62751.2	102575	47799.5	87889.6	26913	49234.6	70558.5	36515.6	80987.5	107723	106639	144415	28039.9	37364.4	Filtered	77538.6	39673.3	44054.5	65953.3	36239	68232.5	23982.1
False	RKPDIVTPNGLNVK	A0A1B0GT92;Q9Z1E4	Glycogen [starch] synthase;Glycogen [starch] synthase, muscle	A0A1B0GT92;Q9Z1E4	A0A1B0GT92_MOUSE;GYS1_MOUSE	3.69175e-06		24686.2	20575.9	Filtered	60169.3	Filtered	38629.8	49765.4	33105.8	32124.8	44301.3	55193.2	29981.7	Filtered	46449.1	18115.5	Filtered	Filtered	Filtered	24912	Filtered	26234.6	48552.1	Filtered	39335.3	43930.4	32883.8	Filtered	46776.9	27126.6	68845.4	66304	99380.2	26117.7	Filtered	26413.1	Filtered	33466	39850.7	28736.6	Filtered	57921	26156.1
False	LPVATIFTTHATLLGR	A0A1B0GT92;Q9Z1E4	Glycogen [starch] synthase;Glycogen [starch] synthase, muscle	A0A1B0GT92;Q9Z1E4	A0A1B0GT92_MOUSE;GYS1_MOUSE	3.69175e-06		839.031	Filtered	13270.8	26853.4	Filtered	9088.76	9337.62	5796.48	7474.64	4066.23	6376.79	8831.9	Filtered	7188.49	2853.58	Filtered	Filtered	Filtered	2358.5	Filtered	5995.58	67061.4	3093.2	1690.11	1746.41	Filtered	4379.61	5151.37	7361.37	9864.5	6163.34	3933.2	1251.72	1550.17	Filtered	9268.17	5385.74	9871.8	5074.9	5021.11	7000.06	3167.91
False	DGPLGEDSERYDEEEEAAK	A0A1B0GT92;Q9Z1E4	Glycogen [starch] synthase;Glycogen [starch] synthase, muscle	A0A1B0GT92;Q9Z1E4	A0A1B0GT92_MOUSE;GYS1_MOUSE	3.69175e-06		Filtered	Filtered	52918.9	Filtered	130655	70219.2	66434.6	52496.6	48623.6	69722.4	90426.3	53706.9	37510	Filtered	40782.7	17558.1	Filtered	26461.1	48536.6	Filtered	19998.2	50618.1	20773.6	31110.2	54630.1	Filtered	39968.8	43898.7	88743.2	105245	42943.7	85768.9	34797.4	35676.2	29556.4	66208.1	124217	65453.8	50942.3	43063.4	53120.9	42574.6
False	YLCAGAVDFYNNLENFNVDKEAGER	A0A1B0GT92;Q9Z1E4	Glycogen [starch] synthase;Glycogen [starch] synthase, muscle	A0A1B0GT92;Q9Z1E4	A0A1B0GT92_MOUSE;GYS1_MOUSE	3.69175e-06		Filtered	Filtered	7045.11	14197.4	Filtered	3222.64	4221.83	Filtered	3690.97	Filtered	3644.97	1529.31	Filtered	5109.5	Filtered	Filtered	Filtered	Filtered	Filtered	Filtered	5577.78	6740.07	Filtered	3949.17	Filtered	2783.63	Filtered	Filtered	Filtered	3885.61	3740.92	4144.86	Filtered	Filtered	Filtered	5365.86	Filtered	3033.2	2980.81	2976.31	4526.76	Filtered
False	RLPVATIFTTHATLLGR	A0A1B0GT92;Q9Z1E4	Glycogen [starch] synthase;Glycogen [starch] synthase, muscle	A0A1B0GT92;Q9Z1E4	A0A1B0GT92_MOUSE;GYS1_MOUSE	3.69175e-06		Filtered	Filtered	9871.57	39115.9	Filtered	10405	18905.7	Filtered	8227.39	4309.18	6825.55	Filtered	Filtered	748.371	Filtered	Filtered	Filtered	Filtered	Filtered	Filtered	4920.22	6785.53	Filtered	Filtered	7199.49	781.83	Filtered	Filtered	Filtered	16814	4780.71	11927.9	Filtered	Filtered	Filtered	6838.81	Filtered	Filtered	Filtered	Filtered	4891.4	Filtered
False	TNNFNVETLK	A0A1B0GT92;Q9Z1E4	Glycogen [starch] synthase;Glycogen [starch] synthase, muscle	A0A1B0GT92;Q9Z1E4	A0A1B0GT92_MOUSE;GYS1_MOUSE	3.69175e-06		55748	36269.6	92015.6	180976	70013.9	113007	141913	46803.3	62912.6	51526	89567.1	54668.3	36527.8	54963.4	35519.6	37609.1	24043	34910	48096.9	34549.5	41448.6	85835.5	46787.5	78027.6	41594.5	58612.7	54050.6	48292.1	107273	86380.3	87776.8	126557	49687.2	47917.1	37952.3	81114.4	94103	46653.4	59183.5	43115.7	70504	33032.5
False	YLCAGAVDFYNNLENFNVDK	A0A1B0GT92;Q9Z1E4	Glycogen [starch] synthase;Glycogen [starch] synthase, muscle	A0A1B0GT92;Q9Z1E4	A0A1B0GT92_MOUSE;GYS1_MOUSE	3.69175e-06		Filtered	Filtered	Filtered	8082.9	Filtered	3700.72	4884.42	Filtered	4462.23	4014.28	1949.56	Filtered	Filtered	Filtered	Filtered	Filtered	Filtered	Filtered	Filtered	Filtered	Filtered	2419.68	Filtered	Filtered	Filtered	Filtered	Filtered	Filtered	2130.62	5712.09	Filtered	Filtered	Filtered	Filtered	Filtered	1856.04	3957.71	Filtered	2885.7	Filtered	Filtered	Filtered
False	KQLWDTANTVK	A0A1B0GT92;Q9Z1E4	Glycogen [starch] synthase;Glycogen [starch] synthase, muscle	A0A1B0GT92;Q9Z1E4	A0A1B0GT92_MOUSE;GYS1_MOUSE	3.69175e-06		Filtered	Filtered	Filtered	41148.9	Filtered	40287.8	30667.8	Filtered	Filtered	26812	19019.6	51717.1	Filtered	Filtered	19332.2	Filtered	Filtered	Filtered	Filtered	Filtered	Filtered	Filtered	Filtered	Filtered	Filtered	Filtered	Filtered	Filtered	20524.1	43527.6	Filtered	29093.6	Filtered	Filtered	Filtered	Filtered	Filtered	Filtered	Filtered	Filtered	Filtered	Filtered
False	VIFHPEFLSSTSPLLPVDYEEFVR	A0A1B0GT92;Q9Z1E4	Glycogen [starch] synthase;Glycogen [starch] synthase, muscle	A0A1B0GT92;Q9Z1E4	A0A1B0GT92_MOUSE;GYS1_MOUSE	3.69175e-06		Filtered	Filtered	9475.6	20972.2	Filtered	Filtered	3016.17	1382.28	3912.72	Filtered	917.721	2473.39	Filtered	Filtered	Filtered	Filtered	Filtered	6121.22	Filtered	Filtered	Filtered	Filtered	Filtered	Filtered	Filtered	Filtered	Filtered	Filtered	Filtered	Filtered	7349.96	Filtered	Filtered	Filtered	Filtered	Filtered	8616.33	14146.8	10543.2	Filtered	Filtered	18584.6
False	AKVTGDEWGDNYYLVGPYTEQGVR	A0A1B0GT92;Q9Z1E4	Glycogen [starch] synthase;Glycogen [starch] synthase, muscle	A0A1B0GT92;Q9Z1E4	A0A1B0GT92_MOUSE;GYS1_MOUSE	3.69175e-06		Filtered	Filtered	Filtered	Filtered	Filtered	433260	300434	Filtered	Filtered	298645	Filtered	Filtered	Filtered	Filtered	197109	Filtered	Filtered	Filtered	Filtered	Filtered	Filtered	Filtered	Filtered	Filtered	Filtered	Filtered	Filtered	Filtered	Filtered	Filtered	Filtered	584162	Filtered	Filtered	Filtered	Filtered	Filtered	Filtered	Filtered	Filtered	Filtered	Filtered
False	DGPLGEDSERYDEEEEAAKDR	A0A1B0GT92;Q9Z1E4	Glycogen [starch] synthase;Glycogen [starch] synthase, muscle	A0A1B0GT92;Q9Z1E4	A0A1B0GT92_MOUSE;GYS1_MOUSE	3.69175e-06		Filtered	Filtered	Filtered	Filtered	Filtered	Filtered	Filtered	Filtered	Filtered	Filtered	Filtered	Filtered	Filtered	Filtered	Filtered	Filtered	Filtered	Filtered	Filtered	Filtered	Filtered	Filtered	Filtered	Filtered	Filtered	Filtered	Filtered	Filtered	536.029	Filtered	Filtered	Filtered	Filtered	Filtered	Filtered	Filtered	Filtered	Filtered	Filtered	Filtered	Filtered	Filtered
False	AAAHCAHVFTTVSQITAIEAQHLLK	A0A1B0GT92;Q9Z1E4	Glycogen [starch] synthase;Glycogen [starch] synthase, muscle	A0A1B0GT92;Q9Z1E4	A0A1B0GT92_MOUSE;GYS1_MOUSE	3.69175e-06		Filtered	Filtered	Filtered	13969.4	Filtered	Filtered	Filtered	Filtered	Filtered	Filtered	Filtered	Filtered	Filtered	Filtered	Filtered	Filtered	Filtered	Filtered	Filtered	Filtered	Filtered	Filtered	Filtered	Filtered	Filtered	Filtered	Filtered	Filtered	Filtered	Filtered	Filtered	Filtered	Filtered	Filtered	Filtered	Filtered	Filtered	Filtered	Filtered	Filtered	Filtered	Filtered
False	FSAMHEFQNLHAQSK	A0A1B0GT92;Q9Z1E4	Glycogen [starch] synthase;Glycogen [starch] synthase, muscle	A0A1B0GT92;Q9Z1E4	A0A1B0GT92_MOUSE;GYS1_MOUSE	3.69175e-06		Filtered	Filtered	Filtered	Filtered	30379.5	Filtered	Filtered	Filtered	Filtered	Filtered	Filtered	Filtered	Filtered	Filtered	Filtered	Filtered	Filtered	Filtered	Filtered	Filtered	Filtered	Filtered	Filtered	Filtered	Filtered	Filtered	Filtered	Filtered	Filtered	Filtered	Filtered	Filtered	Filtered	Filtered	Filtered	Filtered	Filtered	Filtered	Filtered	Filtered	Filtered	Filtered
False	LYESLLVGSLPDMNK	A0A1B0GT92;Q9Z1E4	Glycogen [starch] synthase;Glycogen [starch] synthase, muscle	A0A1B0GT92;Q9Z1E4	A0A1B0GT92_MOUSE;GYS1_MOUSE	3.69175e-06		Filtered	Filtered	Filtered	Filtered	Filtered	Filtered	Filtered	Filtered	Filtered	Filtered	Filtered	Filtered	Filtered	Filtered	Filtered	Filtered	Filtered	Filtered	Filtered	Filtered	Filtered	Filtered	Filtered	Filtered	Filtered	Filtered	Filtered	Filtered	Filtered	Filtered	Filtered	Filtered	Filtered	Filtered	Filtered	Filtered	Filtered	Filtered	Filtered	Filtered	Filtered	Filtered
False	QSFPPVCTHNMLDDSSDPILTTIR	A0A1B0GT92;Q9Z1E4	Glycogen [starch] synthase;Glycogen [starch] synthase, muscle	A0A1B0GT92;Q9Z1E4	A0A1B0GT92_MOUSE;GYS1_MOUSE	3.69175e-06		Filtered	Filtered	Filtered	Filtered	Filtered	Filtered	Filtered	Filtered	Filtered	Filtered	Filtered	Filtered	Filtered	Filtered	Filtered	Filtered	Filtered	Filtered	Filtered	Filtered	Filtered	Filtered	Filtered	Filtered	Filtered	Filtered	Filtered	Filtered	Filtered	Filtered	11639.2	Filtered	Filtered	Filtered	Filtered	Filtered	Filtered	Filtered	Filtered	Filtered	Filtered	Filtered
False	VNGSEQTVVAFFIMPAR	A0A1B0GT92;Q9Z1E4	Glycogen [starch] synthase;Glycogen [starch] synthase, muscle	A0A1B0GT92;Q9Z1E4	A0A1B0GT92_MOUSE;GYS1_MOUSE	3.69175e-06		Filtered	Filtered	Filtered	Filtered	Filtered	Filtered	Filtered	Filtered	Filtered	Filtered	Filtered	Filtered	Filtered	Filtered	Filtered	Filtered	Filtered	Filtered	Filtered	Filtered	Filtered	Filtered	Filtered	Filtered	Filtered	Filtered	Filtered	Filtered	Filtered	Filtered	Filtered	Filtered	Filtered	Filtered	Filtered	Filtered	Filtered	Filtered	Filtered	Filtered	Filtered	Filtered
False	AVGDGIVLCK	A0A1C7CYV0;B1AX58;Q99K51	Plastin-3 (Fragment);Plastin-3;Plastin-3	A0A1C7CYV0;B1AX58;Q99K51	A0A1C7CYV0_MOUSE;B1AX58_MOUSE;PLST_MOUSE	0.00733864		Filtered	Filtered	Filtered	Filtered	5405.52	Filtered	Filtered	Filtered	3789.35	Filtered	Filtered	Filtered	Filtered	Filtered	Filtered	Filtered	Filtered	Filtered	5849.2	Filtered	Filtered	Filtered	Filtered	Filtered	Filtered	Filtered	Filtered	Filtered	Filtered	Filtered	Filtered	Filtered	Filtered	Filtered	Filtered	Filtered	6084.4	Filtered	Filtered	Filtered	Filtered	2200.98
False	LSPEELLLR	A0A1C7CYV0;B1AX58;Q99K51	Plastin-3 (Fragment);Plastin-3;Plastin-3	A0A1C7CYV0;B1AX58;Q99K51	A0A1C7CYV0_MOUSE;B1AX58_MOUSE;PLST_MOUSE	0.00733864		Filtered	Filtered	Filtered	5100.74	Filtered	Filtered	Filtered	Filtered	Filtered	Filtered	Filtered	Filtered	Filtered	Filtered	Filtered	Filtered	Filtered	Filtered	Filtered	Filtered	Filtered	Filtered	Filtered	Filtered	5214.24	Filtered	Filtered	Filtered	Filtered	Filtered	Filtered	Filtered	Filtered	Filtered	Filtered	Filtered	Filtered	Filtered	Filtered	Filtered	Filtered	Filtered
False	NEALAALLR	A0A1C7CYV0;B1AX58;Q99K51	Plastin-3 (Fragment);Plastin-3;Plastin-3	A0A1C7CYV0;B1AX58;Q99K51	A0A1C7CYV0_MOUSE;B1AX58_MOUSE;PLST_MOUSE	0.00733864		Filtered	Filtered	Filtered	49784.9	Filtered	Filtered	Filtered	Filtered	Filtered	Filtered	Filtered	Filtered	Filtered	Filtered	Filtered	Filtered	Filtered	Filtered	Filtered	Filtered	Filtered	Filtered	Filtered	Filtered	Filtered	Filtered	Filtered	Filtered	Filtered	Filtered	Filtered	Filtered	Filtered	Filtered	Filtered	Filtered	Filtered	Filtered	Filtered	Filtered	Filtered	Filtered
False	ANDDIIVNWVNR	A0A1C7CYV0;B1AX58;Q99K51	Plastin-3 (Fragment);Plastin-3;Plastin-3	A0A1C7CYV0;B1AX58;Q99K51	A0A1C7CYV0_MOUSE;B1AX58_MOUSE;PLST_MOUSE	0.00733864		Filtered	Filtered	Filtered	Filtered	Filtered	Filtered	Filtered	Filtered	Filtered	Filtered	Filtered	Filtered	Filtered	Filtered	Filtered	Filtered	Filtered	Filtered	Filtered	Filtered	Filtered	Filtered	Filtered	Filtered	1068.67	Filtered	Filtered	Filtered	Filtered	Filtered	Filtered	Filtered	Filtered	Filtered	Filtered	Filtered	Filtered	Filtered	Filtered	Filtered	Filtered	Filtered
False	IQLQDRGRR	A0A1C7ZMY0;A0A1D5RLB6;O55040	Neuromedin-U receptor 1	A0A1C7ZMY0;A0A1D5RLB6;O55040	A0A1C7ZMY0_MOUSE;A0A1D5RLB6_MOUSE;NMUR1_MOUSE	3.88366e-05		331641	151821	1.26586e+06	1.27993e+06	182289	703172	256375	141608	337132	239954	188661	480410	213340	659459	375824	595998	614030	551564	326841	842182	140024	470547	583396	98062.7	213735	302432	566087	388990	37619.8	595929	514004	200740	676847	539336	70989.5	778132	345848	252418	290596	705367	806939	445113
False	DLDIAGFTQK	A0A1C7ZN10;B2RRE2;E9Q405;E9QAX2;K3W4L0;Q9JMH9	Unconventional myosin-XVIIIa;Myo18a protein;Unconventional myosin-XVIIIa;Unconventional myosin-XVIIIa;Unconventional myosin-XVIIIa;Unconventional myosin-XVIIIa	A0A1C7ZN10;B2RRE2;E9Q405;E9QAX2;K3W4L0;Q9JMH9	A0A1C7ZN10_MOUSE;B2RRE2_MOUSE;E9Q405_MOUSE;E9QAX2_MOUSE;K3W4L0_MOUSE;MY18A_MOUSE	0.00141844		20769.7	12835.6	Filtered	Filtered	27582.6	24778.5	22942.5	20642.5	16177	19006.3	27516.8	13741.2	21819.2	Filtered	Filtered	Filtered	Filtered	Filtered	15623.7	Filtered	20297.2	8189.59	Filtered	15113.3	19772.4	Filtered	Filtered	21762.8	12550.7	30627.5	Filtered	22856.2	7078.22	Filtered	7495.14	Filtered	20422.7	22897.1	6068.01	Filtered	Filtered	13736.7
False	IQDLAIR	A0A1C7ZN10;B2RRE2;E9Q405;E9QAX2;K3W4L0;Q9JMH9	Unconventional myosin-XVIIIa;Myo18a protein;Unconventional myosin-XVIIIa;Unconventional myosin-XVIIIa;Unconventional myosin-XVIIIa;Unconventional myosin-XVIIIa	A0A1C7ZN10;B2RRE2;E9Q405;E9QAX2;K3W4L0;Q9JMH9	A0A1C7ZN10_MOUSE;B2RRE2_MOUSE;E9Q405_MOUSE;E9QAX2_MOUSE;K3W4L0_MOUSE;MY18A_MOUSE	0.00141844		33062.4	Filtered	Filtered	80706.7	23795.1	Filtered	32924.5	30387.2	31841.2	Filtered	28539.6	Filtered	24505.5	Filtered	Filtered	Filtered	Filtered	Filtered	Filtered	Filtered	21014.7	Filtered	17165.6	16318.6	50106.2	Filtered	Filtered	33427.4	12572.4	25673.1	Filtered	21135.7	Filtered	Filtered	10790.7	Filtered	22628.1	40899.2	Filtered	14460.4	Filtered	15573.8
False	AGSATVLSGSIAGLEGGSQLALR	A0A1C7ZN10;B2RRE2;E9Q405;E9QAX2;K3W4L0;Q9JMH9	Unconventional myosin-XVIIIa;Myo18a protein;Unconventional myosin-XVIIIa;Unconventional myosin-XVIIIa;Unconventional myosin-XVIIIa;Unconventional myosin-XVIIIa	A0A1C7ZN10;B2RRE2;E9Q405;E9QAX2;K3W4L0;Q9JMH9	A0A1C7ZN10_MOUSE;B2RRE2_MOUSE;E9Q405_MOUSE;E9QAX2_MOUSE;K3W4L0_MOUSE;MY18A_MOUSE	0.00141844		Filtered	Filtered	Filtered	Filtered	Filtered	6924.65	6853.12	8633.11	6065.6	5491.41	7089.76	3162.1	6135.23	Filtered	3186.08	Filtered	Filtered	Filtered	Filtered	Filtered	8927.37	Filtered	Filtered	Filtered	Filtered	Filtered	Filtered	Filtered	Filtered	5984.44	Filtered	Filtered	Filtered	Filtered	Filtered	Filtered	Filtered	10528	Filtered	Filtered	Filtered	3986.5
False	LSTLSDQVNQR	A0A1C7ZN10;B2RRE2;E9Q405;E9QAX2;K3W4L0;Q9JMH9	Unconventional myosin-XVIIIa;Myo18a protein;Unconventional myosin-XVIIIa;Unconventional myosin-XVIIIa;Unconventional myosin-XVIIIa;Unconventional myosin-XVIIIa	A0A1C7ZN10;B2RRE2;E9Q405;E9QAX2;K3W4L0;Q9JMH9	A0A1C7ZN10_MOUSE;B2RRE2_MOUSE;E9Q405_MOUSE;E9QAX2_MOUSE;K3W4L0_MOUSE;MY18A_MOUSE	0.00141844		15490.6	18192.1	Filtered	Filtered	22641.8	Filtered	Filtered	Filtered	Filtered	Filtered	Filtered	Filtered	Filtered	Filtered	Filtered	Filtered	Filtered	Filtered	18912.2	Filtered	25711.1	Filtered	Filtered	12541.8	Filtered	Filtered	Filtered	58798.3	12014.4	Filtered	Filtered	Filtered	Filtered	Filtered	5962.9	Filtered	15792	37928.6	Filtered	Filtered	Filtered	Filtered
False	AVEELLESLDLEK	A0A1C7ZN10;B2RRE2;E9Q405;E9QAX2;K3W4L0;Q9JMH9	Unconventional myosin-XVIIIa;Myo18a protein;Unconventional myosin-XVIIIa;Unconventional myosin-XVIIIa;Unconventional myosin-XVIIIa;Unconventional myosin-XVIIIa	A0A1C7ZN10;B2RRE2;E9Q405;E9QAX2;K3W4L0;Q9JMH9	A0A1C7ZN10_MOUSE;B2RRE2_MOUSE;E9Q405_MOUSE;E9QAX2_MOUSE;K3W4L0_MOUSE;MY18A_MOUSE	0.00141844		Filtered	Filtered	Filtered	Filtered	Filtered	Filtered	7297.53	Filtered	6235.98	3552.79	6086.14	Filtered	1861.33	Filtered	Filtered	Filtered	Filtered	Filtered	Filtered	Filtered	8825.23	Filtered	Filtered	5223.98	Filtered	Filtered	Filtered	Filtered	Filtered	15816	Filtered	3946.12	Filtered	Filtered	Filtered	Filtered	Filtered	8861.2	Filtered	Filtered	Filtered	5468.83
False	YGASLLHTYAGPSLLVLSTR	A0A1C7ZN10;B2RRE2;E9Q405;E9QAX2;K3W4L0;Q9JMH9	Unconventional myosin-XVIIIa;Myo18a protein;Unconventional myosin-XVIIIa;Unconventional myosin-XVIIIa;Unconventional myosin-XVIIIa;Unconventional myosin-XVIIIa	A0A1C7ZN10;B2RRE2;E9Q405;E9QAX2;K3W4L0;Q9JMH9	A0A1C7ZN10_MOUSE;B2RRE2_MOUSE;E9Q405_MOUSE;E9QAX2_MOUSE;K3W4L0_MOUSE;MY18A_MOUSE	0.00141844		Filtered	Filtered	Filtered	Filtered	Filtered	3754.75	Filtered	Filtered	4982.99	Filtered	2930.81	Filtered	Filtered	Filtered	Filtered	Filtered	Filtered	Filtered	Filtered	Filtered	8666.02	Filtered	Filtered	Filtered	3351.04	Filtered	Filtered	4378.79	Filtered	9992.61	Filtered	4431.74	Filtered	Filtered	1010.26	Filtered	Filtered	Filtered	Filtered	Filtered	Filtered	1852.38
False	SEELSLPEGK	A0A1C7ZN10;B2RRE2;E9Q405;E9QAX2;K3W4L0;Q9JMH9	Unconventional myosin-XVIIIa;Myo18a protein;Unconventional myosin-XVIIIa;Unconventional myosin-XVIIIa;Unconventional myosin-XVIIIa;Unconventional myosin-XVIIIa	A0A1C7ZN10;B2RRE2;E9Q405;E9QAX2;K3W4L0;Q9JMH9	A0A1C7ZN10_MOUSE;B2RRE2_MOUSE;E9Q405_MOUSE;E9QAX2_MOUSE;K3W4L0_MOUSE;MY18A_MOUSE	0.00141844		Filtered	Filtered	Filtered	Filtered	Filtered	Filtered	44664.6	Filtered	30922.6	42173.8	60641.2	19316.5	Filtered	Filtered	14194.9	Filtered	Filtered	Filtered	Filtered	Filtered	43482.3	Filtered	Filtered	31005.1	Filtered	Filtered	Filtered	Filtered	Filtered	Filtered	Filtered	Filtered	Filtered	Filtered	Filtered	Filtered	Filtered	Filtered	Filtered	Filtered	Filtered	Filtered
False	ISELTSELTDER	A0A1C7ZN10;B2RRE2;E9Q405;E9QAX2;K3W4L0;Q9JMH9	Unconventional myosin-XVIIIa;Myo18a protein;Unconventional myosin-XVIIIa;Unconventional myosin-XVIIIa;Unconventional myosin-XVIIIa;Unconventional myosin-XVIIIa	A0A1C7ZN10;B2RRE2;E9Q405;E9QAX2;K3W4L0;Q9JMH9	A0A1C7ZN10_MOUSE;B2RRE2_MOUSE;E9Q405_MOUSE;E9QAX2_MOUSE;K3W4L0_MOUSE;MY18A_MOUSE	0.00141844		22755.1	Filtered	Filtered	Filtered	40237.3	Filtered	24281.1	26946.3	24294.8	24731.5	38887.4	Filtered	Filtered	Filtered	Filtered	Filtered	Filtered	Filtered	Filtered	Filtered	Filtered	Filtered	Filtered	Filtered	Filtered	Filtered	Filtered	Filtered	Filtered	Filtered	Filtered	51576.5	Filtered	Filtered	21602.7	Filtered	Filtered	Filtered	Filtered	Filtered	Filtered	Filtered
False	RFDVLAPHLTK	A0A1C7ZN10;B2RRE2;E9Q405;E9QAX2;K3W4L0;Q9JMH9	Unconventional myosin-XVIIIa;Myo18a protein;Unconventional myosin-XVIIIa;Unconventional myosin-XVIIIa;Unconventional myosin-XVIIIa;Unconventional myosin-XVIIIa	A0A1C7ZN10;B2RRE2;E9Q405;E9QAX2;K3W4L0;Q9JMH9	A0A1C7ZN10_MOUSE;B2RRE2_MOUSE;E9Q405_MOUSE;E9QAX2_MOUSE;K3W4L0_MOUSE;MY18A_MOUSE	0.00141844		Filtered	Filtered	Filtered	Filtered	Filtered	13932.7	16577.5	Filtered	3739.1	Filtered	9281.5	Filtered	8351.97	Filtered	Filtered	Filtered	Filtered	Filtered	Filtered	Filtered	7629.33	Filtered	Filtered	Filtered	7891	Filtered	Filtered	Filtered	Filtered	12778	Filtered	15080.3	Filtered	Filtered	Filtered	Filtered	Filtered	Filtered	Filtered	Filtered	Filtered	Filtered
False	NTGESASQLLDAETAER	A0A1C7ZN10;B2RRE2;E9Q405;E9QAX2;K3W4L0;Q9JMH9	Unconventional myosin-XVIIIa;Myo18a protein;Unconventional myosin-XVIIIa;Unconventional myosin-XVIIIa;Unconventional myosin-XVIIIa;Unconventional myosin-XVIIIa	A0A1C7ZN10;B2RRE2;E9Q405;E9QAX2;K3W4L0;Q9JMH9	A0A1C7ZN10_MOUSE;B2RRE2_MOUSE;E9Q405_MOUSE;E9QAX2_MOUSE;K3W4L0_MOUSE;MY18A_MOUSE	0.00141844		Filtered	Filtered	Filtered	Filtered	Filtered	Filtered	8709.51	Filtered	10731	Filtered	Filtered	6152.25	13553.4	Filtered	Filtered	Filtered	Filtered	Filtered	Filtered	Filtered	Filtered	Filtered	Filtered	Filtered	Filtered	Filtered	Filtered	Filtered	Filtered	Filtered	Filtered	4909.52	Filtered	Filtered	6022.77	Filtered	Filtered	Filtered	Filtered	Filtered	Filtered	Filtered
False	NQLEESEFTCAAAVK	A0A1C7ZN10;B2RRE2;E9Q405;E9QAX2;K3W4L0;Q9JMH9	Unconventional myosin-XVIIIa;Myo18a protein;Unconventional myosin-XVIIIa;Unconventional myosin-XVIIIa;Unconventional myosin-XVIIIa;Unconventional myosin-XVIIIa	A0A1C7ZN10;B2RRE2;E9Q405;E9QAX2;K3W4L0;Q9JMH9	A0A1C7ZN10_MOUSE;B2RRE2_MOUSE;E9Q405_MOUSE;E9QAX2_MOUSE;K3W4L0_MOUSE;MY18A_MOUSE	0.00141844		Filtered	Filtered	Filtered	Filtered	Filtered	Filtered	10858.8	Filtered	8514.71	Filtered	Filtered	4906.3	11357.1	Filtered	Filtered	Filtered	Filtered	Filtered	Filtered	Filtered	Filtered	Filtered	Filtered	7150.97	Filtered	Filtered	Filtered	Filtered	Filtered	Filtered	Filtered	11147.6	Filtered	Filtered	Filtered	Filtered	Filtered	Filtered	Filtered	Filtered	Filtered	Filtered
False	RFDSELSQAHEETQR	A0A1C7ZN10;B2RRE2;E9Q405;E9QAX2;K3W4L0;Q9JMH9	Unconventional myosin-XVIIIa;Myo18a protein;Unconventional myosin-XVIIIa;Unconventional myosin-XVIIIa;Unconventional myosin-XVIIIa;Unconventional myosin-XVIIIa	A0A1C7ZN10;B2RRE2;E9Q405;E9QAX2;K3W4L0;Q9JMH9	A0A1C7ZN10_MOUSE;B2RRE2_MOUSE;E9Q405_MOUSE;E9QAX2_MOUSE;K3W4L0_MOUSE;MY18A_MOUSE	0.00141844		Filtered	Filtered	Filtered	Filtered	Filtered	Filtered	Filtered	Filtered	Filtered	Filtered	Filtered	Filtered	Filtered	Filtered	Filtered	Filtered	Filtered	Filtered	Filtered	Filtered	Filtered	Filtered	Filtered	Filtered	Filtered	Filtered	Filtered	229449	Filtered	Filtered	Filtered	Filtered	Filtered	Filtered	Filtered	Filtered	Filtered	Filtered	118149	Filtered	Filtered	Filtered
False	TFLQELER	A0A1C7ZN10;B2RRE2;E9Q405;E9QAX2;K3W4L0;Q9JMH9	Unconventional myosin-XVIIIa;Myo18a protein;Unconventional myosin-XVIIIa;Unconventional myosin-XVIIIa;Unconventional myosin-XVIIIa;Unconventional myosin-XVIIIa	A0A1C7ZN10;B2RRE2;E9Q405;E9QAX2;K3W4L0;Q9JMH9	A0A1C7ZN10_MOUSE;B2RRE2_MOUSE;E9Q405_MOUSE;E9QAX2_MOUSE;K3W4L0_MOUSE;MY18A_MOUSE	0.00141844		Filtered	Filtered	Filtered	Filtered	Filtered	Filtered	36708.5	Filtered	35400.9	Filtered	Filtered	Filtered	Filtered	Filtered	Filtered	Filtered	Filtered	14688.4	Filtered	Filtered	Filtered	Filtered	Filtered	Filtered	Filtered	Filtered	Filtered	Filtered	Filtered	Filtered	Filtered	Filtered	Filtered	17689.6	26309.6	Filtered	Filtered	Filtered	Filtered	Filtered	Filtered	Filtered
False	LFSYYGPQEGDKK	A0A1C7ZN10;B2RRE2;E9Q405;E9QAX2;K3W4L0;Q9JMH9	Unconventional myosin-XVIIIa;Myo18a protein;Unconventional myosin-XVIIIa;Unconventional myosin-XVIIIa;Unconventional myosin-XVIIIa;Unconventional myosin-XVIIIa	A0A1C7ZN10;B2RRE2;E9Q405;E9QAX2;K3W4L0;Q9JMH9	A0A1C7ZN10_MOUSE;B2RRE2_MOUSE;E9Q405_MOUSE;E9QAX2_MOUSE;K3W4L0_MOUSE;MY18A_MOUSE	0.00141844		Filtered	Filtered	Filtered	Filtered	Filtered	Filtered	Filtered	Filtered	Filtered	Filtered	Filtered	Filtered	Filtered	Filtered	Filtered	Filtered	Filtered	Filtered	Filtered	Filtered	Filtered	Filtered	Filtered	Filtered	Filtered	Filtered	Filtered	Filtered	Filtered	Filtered	Filtered	Filtered	Filtered	70621.3	61236.6	Filtered	Filtered	Filtered	Filtered	Filtered	Filtered	68031.6
False	FDSELSQAHEETQR	A0A1C7ZN10;B2RRE2;E9Q405;E9QAX2;K3W4L0;Q9JMH9	Unconventional myosin-XVIIIa;Myo18a protein;Unconventional myosin-XVIIIa;Unconventional myosin-XVIIIa;Unconventional myosin-XVIIIa;Unconventional myosin-XVIIIa	A0A1C7ZN10;B2RRE2;E9Q405;E9QAX2;K3W4L0;Q9JMH9	A0A1C7ZN10_MOUSE;B2RRE2_MOUSE;E9Q405_MOUSE;E9QAX2_MOUSE;K3W4L0_MOUSE;MY18A_MOUSE	0.00141844		Filtered	Filtered	Filtered	Filtered	Filtered	Filtered	Filtered	Filtered	Filtered	Filtered	Filtered	Filtered	Filtered	Filtered	Filtered	Filtered	Filtered	Filtered	Filtered	Filtered	Filtered	Filtered	Filtered	2950.56	Filtered	Filtered	Filtered	Filtered	Filtered	Filtered	Filtered	Filtered	Filtered	Filtered	Filtered	Filtered	Filtered	Filtered	Filtered	Filtered	Filtered	Filtered
False	DLTTAGAVTQCYR	A0A1D5RLW5;A0A1D5RM85;P62717	60S ribosomal protein L18a;60S ribosomal protein L18a (Fragment);60S ribosomal protein L18a	A0A1D5RLW5;A0A1D5RM85;P62717	A0A1D5RLW5_MOUSE;A0A1D5RM85_MOUSE;RL18A_MOUSE	1.23445e-05		50850.4	45006.4	72211.3	88106.3	72709.8	85435.2	65200.5	52183.9	52805.8	62903.3	87115.4	40704.3	65144.1	37605.7	35780.9	36430.4	39439.4	32663.1	43910.1	34584.8	51603.5	39743	48843.6	42583.7	77145.3	36856.9	45736.8	56194.4	51270.1	81723.4	45885.6	98054.7	38943.2	42580.4	30656.4	45308	57281	64537.8	42423.5	43017.9	42960.4	38146.3
False	SSGEIVYCGQVFEK	A0A1D5RLW5;A0A1D5RM85;P62717	60S ribosomal protein L18a;60S ribosomal protein L18a (Fragment);60S ribosomal protein L18a	A0A1D5RLW5;A0A1D5RM85;P62717	A0A1D5RLW5_MOUSE;A0A1D5RM85_MOUSE;RL18A_MOUSE	1.23445e-05		24586	32607.8	43406.4	60805.3	45560.3	51297.9	39204.5	30072.2	41381.4	39547.9	58377.1	28795.8	32497.5	24513	26015.3	23233	20506.7	18992.1	36216	22327.3	42576.1	29828.1	37809.5	36831	57582.4	33438	33768.9	48563.3	33878.7	59089.9	41099.1	68456.4	18561.4	29620.7	35180.1	41811.3	37055.3	44469.9	32699.1	30728.4	29633.6	30621.3
False	IFAPNHVVAK	A0A1D5RLW5;A0A1D5RM85;P62717	60S ribosomal protein L18a;60S ribosomal protein L18a (Fragment);60S ribosomal protein L18a	A0A1D5RLW5;A0A1D5RM85;P62717	A0A1D5RLW5_MOUSE;A0A1D5RM85_MOUSE;RL18A_MOUSE	1.23445e-05		12309.8	11092.4	34734.5	50860.2	18679.4	19776.8	28886.6	14192.8	20257.1	19110.9	29180.9	11702.3	28502.4	15543.5	11211.6	16828.1	15166.4	14039.5	16249.3	18366.2	16458.9	11278.9	24151.3	19381	24474.8	12373.7	25442.3	21294.4	17924.2	36249.1	17098	35806.1	11094.4	10612.3	12419.6	29090.8	20832.1	21957.7	13186.3	26844.4	28718.7	15692.1
False	NFGIWLR	A0A1D5RLW5;A0A1D5RM85;P62717	60S ribosomal protein L18a;60S ribosomal protein L18a (Fragment);60S ribosomal protein L18a	A0A1D5RLW5;A0A1D5RM85;P62717	A0A1D5RLW5_MOUSE;A0A1D5RM85_MOUSE;RL18A_MOUSE	1.23445e-05		Filtered	Filtered	Filtered	Filtered	Filtered	Filtered	Filtered	Filtered	Filtered	Filtered	Filtered	Filtered	Filtered	Filtered	Filtered	Filtered	Filtered	Filtered	Filtered	Filtered	Filtered	Filtered	Filtered	Filtered	Filtered	Filtered	Filtered	Filtered	Filtered	119196	Filtered	Filtered	Filtered	Filtered	Filtered	Filtered	Filtered	Filtered	Filtered	Filtered	Filtered	Filtered
False	QALIAPGDTESQQR	A0A1L1SQ51;E9PUM4	Talin-2	A0A1L1SQ51;E9PUM4	A0A1L1SQ51_MOUSE;E9PUM4_MOUSE	0.00097354		15595.8	10376.6	Filtered	Filtered	16302.8	Filtered	16294.3	19758.2	17643.9	15587	16510.7	12564	16875.6	Filtered	9752.41	Filtered	Filtered	Filtered	18154.3	Filtered	18647	Filtered	Filtered	18501.6	30141.7	Filtered	Filtered	44456.3	Filtered	26577.6	Filtered	16476.1	Filtered	Filtered	Filtered	Filtered	23773.2	24085.7	Filtered	Filtered	Filtered	16382.1
False	DIEQASLAAVSQSLATR	A0A1L1SQ51;E9PUM4	Talin-2	A0A1L1SQ51;E9PUM4	A0A1L1SQ51_MOUSE;E9PUM4_MOUSE	0.00097354		2458.37	Filtered	Filtered	Filtered	3464.4	2674.66	4238.3	Filtered	Filtered	2924.33	6871.62	2681.18	3802.41	Filtered	1216.59	Filtered	Filtered	Filtered	2155.52	Filtered	4414.12	Filtered	Filtered	Filtered	3141.45	Filtered	Filtered	5408.29	Filtered	4048.17	Filtered	3663.31	Filtered	Filtered	1310.78	Filtered	2175.93	5364.76	Filtered	Filtered	Filtered	Filtered
False	DVDVALK	A0A1L1SQ51;E9PUM4	Talin-2	A0A1L1SQ51;E9PUM4	A0A1L1SQ51_MOUSE;E9PUM4_MOUSE	0.00097354		57114.9	Filtered	35736.8	70557.4	Filtered	10630.8	Filtered	34826.4	24555.6	Filtered	10862.1	20755.2	Filtered	Filtered	Filtered	Filtered	Filtered	Filtered	Filtered	Filtered	12972.2	26495.5	Filtered	Filtered	36440.2	61028.8	Filtered	Filtered	Filtered	Filtered	10946.4	26125.2	Filtered	18913.4	38303.5	Filtered	32996.7	Filtered	Filtered	35410.1	Filtered	Filtered
False	LLVSGAASTPDK	A0A1L1SQ51;E9PUM4	Talin-2	A0A1L1SQ51;E9PUM4	A0A1L1SQ51_MOUSE;E9PUM4_MOUSE	0.00097354		12439.5	Filtered	Filtered	Filtered	22018.7	Filtered	Filtered	29748.8	16301.2	Filtered	44453.1	11188.5	21556.7	Filtered	Filtered	Filtered	Filtered	Filtered	20580.8	Filtered	Filtered	Filtered	Filtered	Filtered	35150.3	Filtered	Filtered	47632.6	Filtered	Filtered	Filtered	Filtered	Filtered	Filtered	Filtered	Filtered	22920.1	36430.1	Filtered	Filtered	Filtered	16526
False	GTFVDYQTTVVK	A0A1L1SQ51;E9PUM4	Talin-2	A0A1L1SQ51;E9PUM4	A0A1L1SQ51_MOUSE;E9PUM4_MOUSE	0.00097354		5502.17	Filtered	Filtered	Filtered	6951.12	Filtered	9973.48	Filtered	Filtered	Filtered	10209.4	8181.33	7120.7	Filtered	6006.21	Filtered	Filtered	Filtered	6800.91	Filtered	10288.7	Filtered	Filtered	Filtered	Filtered	Filtered	Filtered	10847.5	Filtered	Filtered	Filtered	Filtered	Filtered	Filtered	Filtered	Filtered	6644.94	11142.7	Filtered	Filtered	Filtered	Filtered
False	NLATSLAELR	A0A1L1SQ51;E9PUM4	Talin-2	A0A1L1SQ51;E9PUM4	A0A1L1SQ51_MOUSE;E9PUM4_MOUSE	0.00097354		Filtered	Filtered	Filtered	Filtered	Filtered	Filtered	12936.9	Filtered	16473.9	Filtered	14206.9	Filtered	11252.6	Filtered	7141.98	Filtered	Filtered	Filtered	18536.6	Filtered	Filtered	Filtered	Filtered	11094.9	14137.5	Filtered	Filtered	31758.7	Filtered	14530.5	Filtered	9848.33	Filtered	Filtered	Filtered	Filtered	Filtered	Filtered	Filtered	Filtered	Filtered	Filtered
False	LGAASLGSNDPETQVVLINAIK	A0A1L1SQ51;E9PUM4	Talin-2	A0A1L1SQ51;E9PUM4	A0A1L1SQ51_MOUSE;E9PUM4_MOUSE	0.00097354		Filtered	Filtered	Filtered	Filtered	Filtered	3065.36	3127.94	3676.13	4067.05	Filtered	3040.31	2987.92	1608.1	Filtered	1829.28	Filtered	Filtered	Filtered	2021.94	Filtered	2514.25	Filtered	Filtered	Filtered	Filtered	Filtered	Filtered	2695.03	Filtered	4275.1	Filtered	1406.59	Filtered	Filtered	1018.55	Filtered	2365.65	3198.77	Filtered	Filtered	Filtered	2084.23
False	SIAAATSALVK	A0A1L1SQ51;E9PUM4	Talin-2	A0A1L1SQ51;E9PUM4	A0A1L1SQ51_MOUSE;E9PUM4_MOUSE	0.00097354		39085.2	Filtered	Filtered	Filtered	Filtered	60120.2	68010.3	41930.6	Filtered	35280.9	Filtered	Filtered	Filtered	Filtered	Filtered	Filtered	Filtered	Filtered	49151.7	Filtered	Filtered	Filtered	Filtered	Filtered	Filtered	Filtered	Filtered	98422.8	Filtered	Filtered	Filtered	71892	Filtered	Filtered	Filtered	Filtered	Filtered	Filtered	Filtered	Filtered	Filtered	Filtered
False	VVSPTISSPVCQEQLIEAGK	A0A1L1SQ51;E9PUM4	Talin-2	A0A1L1SQ51;E9PUM4	A0A1L1SQ51_MOUSE;E9PUM4_MOUSE	0.00097354		1687.01	1516.01	Filtered	Filtered	3395.21	Filtered	2329.52	Filtered	2167.44	2806.9	2902.43	1140.24	2041.45	Filtered	Filtered	Filtered	Filtered	Filtered	1906.06	Filtered	Filtered	Filtered	Filtered	Filtered	Filtered	Filtered	Filtered	4887.91	Filtered	Filtered	Filtered	Filtered	Filtered	Filtered	Filtered	Filtered	Filtered	Filtered	Filtered	Filtered	Filtered	Filtered
False	LAQAAQSSAATITQLAEVVK	A0A1L1SQ51;E9PUM4	Talin-2	A0A1L1SQ51;E9PUM4	A0A1L1SQ51_MOUSE;E9PUM4_MOUSE	0.00097354		Filtered	Filtered	Filtered	Filtered	Filtered	Filtered	Filtered	7015.42	7506.16	Filtered	Filtered	Filtered	Filtered	Filtered	Filtered	Filtered	Filtered	Filtered	Filtered	Filtered	Filtered	Filtered	Filtered	Filtered	Filtered	Filtered	Filtered	Filtered	Filtered	Filtered	Filtered	Filtered	Filtered	Filtered	Filtered	Filtered	8325.01	6230.91	Filtered	Filtered	Filtered	Filtered
False	FLPTELR	A0A1L1SQ51;E9PUM4	Talin-2	A0A1L1SQ51;E9PUM4	A0A1L1SQ51_MOUSE;E9PUM4_MOUSE	0.00097354		Filtered	Filtered	Filtered	Filtered	Filtered	Filtered	Filtered	Filtered	Filtered	Filtered	Filtered	Filtered	Filtered	Filtered	Filtered	Filtered	Filtered	Filtered	Filtered	Filtered	Filtered	Filtered	Filtered	Filtered	Filtered	Filtered	Filtered	Filtered	Filtered	Filtered	Filtered	Filtered	331906	Filtered	Filtered	Filtered	Filtered	Filtered	Filtered	379158	Filtered	Filtered
False	NLLAAAAR	A0A1L1SQ51;E9PUM4	Talin-2	A0A1L1SQ51;E9PUM4	A0A1L1SQ51_MOUSE;E9PUM4_MOUSE	0.00097354		12141.5	Filtered	Filtered	Filtered	Filtered	Filtered	Filtered	Filtered	Filtered	Filtered	Filtered	Filtered	Filtered	Filtered	Filtered	Filtered	Filtered	Filtered	Filtered	Filtered	Filtered	Filtered	Filtered	Filtered	Filtered	Filtered	Filtered	Filtered	Filtered	Filtered	Filtered	Filtered	4693.23	Filtered	Filtered	Filtered	Filtered	Filtered	Filtered	Filtered	Filtered	Filtered
False	AGALQVCPTDSYTK	A0A1L1SQ51;E9PUM4	Talin-2	A0A1L1SQ51;E9PUM4	A0A1L1SQ51_MOUSE;E9PUM4_MOUSE	0.00097354		Filtered	Filtered	Filtered	Filtered	Filtered	Filtered	Filtered	Filtered	Filtered	Filtered	Filtered	Filtered	Filtered	Filtered	Filtered	Filtered	Filtered	Filtered	Filtered	Filtered	Filtered	Filtered	Filtered	Filtered	Filtered	Filtered	Filtered	Filtered	Filtered	Filtered	Filtered	Filtered	Filtered	Filtered	Filtered	Filtered	17957.1	Filtered	Filtered	Filtered	Filtered	Filtered
False	SLSVDPGAPNAK	A0A1L1SQ51;E9PUM4	Talin-2	A0A1L1SQ51;E9PUM4	A0A1L1SQ51_MOUSE;E9PUM4_MOUSE	0.00097354		Filtered	Filtered	Filtered	Filtered	Filtered	Filtered	Filtered	Filtered	Filtered	Filtered	Filtered	Filtered	Filtered	Filtered	Filtered	Filtered	Filtered	Filtered	Filtered	Filtered	Filtered	Filtered	Filtered	Filtered	Filtered	Filtered	Filtered	Filtered	Filtered	Filtered	Filtered	Filtered	Filtered	Filtered	Filtered	Filtered	Filtered	Filtered	Filtered	Filtered	Filtered	Filtered
False	ALSDLIGATK	A0A1L1SQ51;E9PUM4	Talin-2	A0A1L1SQ51;E9PUM4	A0A1L1SQ51_MOUSE;E9PUM4_MOUSE	0.00097354		Filtered	Filtered	Filtered	Filtered	Filtered	Filtered	Filtered	Filtered	Filtered	Filtered	Filtered	Filtered	Filtered	Filtered	Filtered	Filtered	Filtered	Filtered	Filtered	Filtered	Filtered	Filtered	Filtered	Filtered	Filtered	Filtered	Filtered	Filtered	Filtered	Filtered	Filtered	Filtered	Filtered	Filtered	Filtered	Filtered	29245.7	Filtered	Filtered	Filtered	Filtered	Filtered
False	VQDLGHGCIFLVQK	A0A1L1SQ51;E9PUM4	Talin-2	A0A1L1SQ51;E9PUM4	A0A1L1SQ51_MOUSE;E9PUM4_MOUSE	0.00097354		Filtered	Filtered	Filtered	Filtered	Filtered	Filtered	Filtered	Filtered	Filtered	Filtered	Filtered	Filtered	Filtered	Filtered	Filtered	Filtered	Filtered	Filtered	Filtered	Filtered	Filtered	Filtered	Filtered	Filtered	Filtered	Filtered	Filtered	Filtered	Filtered	Filtered	Filtered	Filtered	Filtered	Filtered	Filtered	Filtered	Filtered	Filtered	Filtered	Filtered	Filtered	Filtered
False	VLAQATSDLVNAMR	A0A1L1SQ51;E9PUM4	Talin-2	A0A1L1SQ51;E9PUM4	A0A1L1SQ51_MOUSE;E9PUM4_MOUSE	0.00097354		Filtered	Filtered	Filtered	Filtered	Filtered	Filtered	Filtered	Filtered	Filtered	Filtered	Filtered	Filtered	Filtered	Filtered	Filtered	Filtered	Filtered	Filtered	Filtered	Filtered	Filtered	Filtered	Filtered	Filtered	Filtered	Filtered	Filtered	Filtered	Filtered	Filtered	Filtered	Filtered	Filtered	Filtered	5564.66	Filtered	Filtered	Filtered	Filtered	Filtered	Filtered	Filtered
False	ACQAATSDSELLK	A0A1L1SQ51;E9PUM4	Talin-2	A0A1L1SQ51;E9PUM4	A0A1L1SQ51_MOUSE;E9PUM4_MOUSE	0.00097354		Filtered	Filtered	Filtered	Filtered	Filtered	Filtered	Filtered	Filtered	Filtered	Filtered	10678.9	Filtered	Filtered	Filtered	Filtered	Filtered	Filtered	Filtered	Filtered	Filtered	Filtered	Filtered	Filtered	Filtered	Filtered	Filtered	Filtered	Filtered	Filtered	Filtered	Filtered	Filtered	Filtered	Filtered	Filtered	Filtered	Filtered	Filtered	Filtered	Filtered	Filtered	Filtered
False	QEDVIATANLSR	A0A1L1SQ51;E9PUM4	Talin-2	A0A1L1SQ51;E9PUM4	A0A1L1SQ51_MOUSE;E9PUM4_MOUSE	0.00097354		Filtered	Filtered	Filtered	Filtered	Filtered	Filtered	Filtered	Filtered	Filtered	Filtered	Filtered	Filtered	Filtered	Filtered	Filtered	Filtered	6634.69	Filtered	Filtered	Filtered	Filtered	Filtered	Filtered	Filtered	Filtered	Filtered	Filtered	Filtered	Filtered	Filtered	Filtered	Filtered	Filtered	Filtered	Filtered	Filtered	Filtered	Filtered	Filtered	Filtered	Filtered	Filtered
False	DPVQLNLLYVQAR	A0A1L1SQ51;E9PUM4	Talin-2	A0A1L1SQ51;E9PUM4	A0A1L1SQ51_MOUSE;E9PUM4_MOUSE	0.00097354		Filtered	Filtered	Filtered	Filtered	Filtered	Filtered	Filtered	986.486	Filtered	Filtered	Filtered	Filtered	Filtered	Filtered	Filtered	Filtered	Filtered	Filtered	Filtered	Filtered	Filtered	Filtered	Filtered	Filtered	Filtered	Filtered	Filtered	Filtered	Filtered	Filtered	Filtered	Filtered	Filtered	Filtered	Filtered	Filtered	Filtered	2478.21	Filtered	Filtered	Filtered	Filtered
False	EQGVDENETLLLR	A0A1L1SQ51;E9PUM4	Talin-2	A0A1L1SQ51;E9PUM4	A0A1L1SQ51_MOUSE;E9PUM4_MOUSE	0.00097354		Filtered	Filtered	Filtered	Filtered	Filtered	Filtered	Filtered	Filtered	Filtered	Filtered	Filtered	Filtered	Filtered	Filtered	1818.29	Filtered	Filtered	Filtered	Filtered	Filtered	Filtered	Filtered	Filtered	Filtered	Filtered	Filtered	Filtered	Filtered	Filtered	Filtered	Filtered	Filtered	Filtered	Filtered	Filtered	Filtered	Filtered	Filtered	Filtered	Filtered	Filtered	Filtered
False	VLGESMAGISQNAK	A0A1L1SQ51;E9PUM4	Talin-2	A0A1L1SQ51;E9PUM4	A0A1L1SQ51_MOUSE;E9PUM4_MOUSE	0.00097354		Filtered	Filtered	Filtered	Filtered	Filtered	Filtered	Filtered	Filtered	Filtered	Filtered	Filtered	Filtered	Filtered	Filtered	Filtered	Filtered	Filtered	Filtered	Filtered	Filtered	Filtered	Filtered	Filtered	Filtered	Filtered	Filtered	Filtered	Filtered	Filtered	Filtered	Filtered	Filtered	Filtered	Filtered	Filtered	Filtered	Filtered	Filtered	Filtered	Filtered	Filtered	Filtered
False	NVAQVAEDTVLQNR	A0A1L1SQ51;E9PUM4	Talin-2	A0A1L1SQ51;E9PUM4	A0A1L1SQ51_MOUSE;E9PUM4_MOUSE	0.00097354		Filtered	Filtered	Filtered	Filtered	Filtered	Filtered	Filtered	Filtered	Filtered	Filtered	Filtered	Filtered	Filtered	Filtered	Filtered	Filtered	Filtered	Filtered	10824.5	Filtered	Filtered	Filtered	Filtered	Filtered	Filtered	Filtered	Filtered	Filtered	Filtered	Filtered	Filtered	Filtered	Filtered	Filtered	Filtered	Filtered	Filtered	Filtered	Filtered	Filtered	Filtered	Filtered
False	LITPAVVSER	A0A1L1SQA8;P62852	40S ribosomal protein S25	A0A1L1SQA8;P62852	A0A1L1SQA8_MOUSE;RS25_MOUSE	0.000777957		Filtered	35202.5	Filtered	126676	Filtered	Filtered	67202.1	46765.5	50803.5	51226.2	47362.1	45949.1	63523.6	64618	37377.2	44034.6	Filtered	Filtered	37243.4	Filtered	48164	41217	Filtered	55936.4	66194.1	63397.7	73533.7	50072.4	79094.5	88437.7	68923.5	88370.2	65665.8	62337.2	Filtered	Filtered	53381.5	60440.6	72650.5	Filtered	74587.5	34048.1
False	LNNLVLFDK	A0A1L1SQA8;P62852	40S ribosomal protein S25	A0A1L1SQA8;P62852	A0A1L1SQA8_MOUSE;RS25_MOUSE	0.000777957		5006.08	2769.73	18949.5	17343.3	5122.83	7046.91	7790.61	5978.43	6713.45	3709.27	6729.87	5236.71	5996.48	Filtered	Filtered	Filtered	6045.56	4618.75	7311.82	Filtered	5422.85	5706.62	Filtered	4964.65	9010.45	Filtered	Filtered	7343.25	Filtered	Filtered	8084.51	7913.31	5366.13	Filtered	4332.08	6858.95	7042.28	7342	5836.07	Filtered	Filtered	6048.71
False	AALQELLSK	A0A1L1SQA8;P62852	40S ribosomal protein S25	A0A1L1SQA8;P62852	A0A1L1SQA8_MOUSE;RS25_MOUSE	0.000777957		24870.2	171989	Filtered	Filtered	84025.5	42413.3	65983	Filtered	29331.3	52934.2	97854.1	17335.5	52642.7	Filtered	20607.5	Filtered	Filtered	Filtered	38870.7	Filtered	76564.9	15269.8	Filtered	33512.6	Filtered	15330.9	14938.6	Filtered	38321.2	70248.9	Filtered	139499	13348.4	17320.1	66303.2	17670.3	40053.4	Filtered	Filtered	11524.4	Filtered	21037.5
False	DKLNNLVLFDK	A0A1L1SQA8;P62852	40S ribosomal protein S25	A0A1L1SQA8;P62852	A0A1L1SQA8_MOUSE;RS25_MOUSE	0.000777957		1922.68	876.67	Filtered	Filtered	Filtered	3121.45	4696.25	Filtered	1891.52	5042.34	6055.73	Filtered	2593.78	Filtered	Filtered	Filtered	Filtered	Filtered	Filtered	Filtered	Filtered	1051.41	Filtered	Filtered	Filtered	Filtered	Filtered	2240.23	1455.92	5645.01	Filtered	7861.26	Filtered	Filtered	Filtered	Filtered	Filtered	2174.38	Filtered	Filtered	Filtered	905.154
False	ALVKPQAIKPK	A0A1L1SS27;A0A1L1SUN1;F6QL70;P47915;Q5M8M8;W4VSN7	60S ribosomal protein L29 (Fragment);60S ribosomal protein L29 (Fragment);60S ribosomal protein L29;60S ribosomal protein L29;60S ribosomal protein L29;60S ribosomal protein L29	A0A1L1SS27;A0A1L1SUN1;F6QL70;P47915;Q5M8M8;W4VSN7	A0A1L1SS27_MOUSE;A0A1L1SUN1_MOUSE;F6QL70_MOUSE;RL29_MOUSE;Q5M8M8_MOUSE;W4VSN7_MOUSE	0.00027497		3258.46	2951.91	11189.1	13760	11904.3	14854.1	14978.4	7281.12	7158.66	10075.3	17590	5423.23	3509.72	3247.73	6191.2	Filtered	Filtered	Filtered	2271.28	Filtered	8059.17	9085.1	5309.62	5355.95	Filtered	8525.22	6361.43	9661.21	8640.87	22925.2	9552.29	27260.4	4406.83	6463.72	5826.69	7565.57	9300.09	9675.31	4775.16	3975.21	8212.82	7649.6
False	LAFIAHPK	A0A1L1SS27;A0A1L1SUN1;F6QL70;P47915;Q5M8M8;W4VSN7	60S ribosomal protein L29 (Fragment);60S ribosomal protein L29 (Fragment);60S ribosomal protein L29;60S ribosomal protein L29;60S ribosomal protein L29;60S ribosomal protein L29	A0A1L1SS27;A0A1L1SUN1;F6QL70;P47915;Q5M8M8;W4VSN7	A0A1L1SS27_MOUSE;A0A1L1SUN1_MOUSE;F6QL70_MOUSE;RL29_MOUSE;Q5M8M8_MOUSE;W4VSN7_MOUSE	0.00027497		4805.39	Filtered	10142.8	11284.2	18809	22904.8	27055.9	15138	10885.8	21548	28042.5	7364.21	Filtered	Filtered	8315.28	Filtered	Filtered	Filtered	4563.74	Filtered	14702.8	6401.14	2566.18	8327.51	33087.4	5884.08	6998.6	16097.6	7139.34	32141.8	8380.67	63740.3	3805.53	3851.26	7583.67	Filtered	8777.77	18942.9	Filtered	Filtered	9558.33	8393.73
False	GLGTEVPGNFQGPDPYR	A0A1L1SSA8;Q91XE8	Transmembrane protein 205 (Fragment);Transmembrane protein 205	A0A1L1SSA8;Q91XE8	A0A1L1SSA8_MOUSE;TM205_MOUSE	0.00348495		Filtered	Filtered	Filtered	Filtered	Filtered	16831.1	Filtered	Filtered	Filtered	Filtered	13068.8	Filtered	22670.1	Filtered	Filtered	Filtered	Filtered	Filtered	Filtered	Filtered	21959.5	Filtered	Filtered	7897.62	Filtered	Filtered	Filtered	25872.8	Filtered	Filtered	Filtered	22135.3	Filtered	Filtered	14854.9	Filtered	11909.9	Filtered	Filtered	Filtered	Filtered	Filtered
False	IEAACFATIK	A0A1L1STE6;Q9D6R2	Isocitrate dehydrogenase [NAD] subunit, mitochondrial;Isocitrate dehydrogenase [NAD] subunit alpha, mitochondrial	A0A1L1STE6;Q9D6R2	A0A1L1STE6_MOUSE;IDH3A_MOUSE	1.70802e-05		63462	62171.5	47308.3	159088	45587.6	93723.9	57391.8	59958.1	78199.2	63206	69182.3	61528.2	69532.2	37389	51845.1	53970.2	67607.8	26251.9	113599	46914.2	46640.1	78162.4	45559.6	83474.3	69971.2	87465.6	54037.8	112114	121632	96752.1	81586.4	43559.9	39121.6	33131.4	13854.4	82915.2	106280	87321.5	139439	54710.1	43819.1	64047.7
False	APIQWEER	A0A1L1STE6;Q9D6R2	Isocitrate dehydrogenase [NAD] subunit, mitochondrial;Isocitrate dehydrogenase [NAD] subunit alpha, mitochondrial	A0A1L1STE6;Q9D6R2	A0A1L1STE6_MOUSE;IDH3A_MOUSE	1.70802e-05		43625.2	74286.8	63479.4	169289	42757.7	131457	82154.8	66119	52740.1	100202	81890.1	51470.5	60674.2	37179.2	95796.5	37946.9	56316.7	31384.8	89773.5	44011.2	Filtered	69673.8	91148.1	42970.8	76196.4	51087.4	74192.3	128073	99874.5	124405	76745.6	107695	45333.6	40311.3	Filtered	95501.2	89605.7	93168.8	141839	65648.3	45230.4	69857.1
False	CSDFTEEICR	A0A1L1STE6;Q9D6R2	Isocitrate dehydrogenase [NAD] subunit, mitochondrial;Isocitrate dehydrogenase [NAD] subunit alpha, mitochondrial	A0A1L1STE6;Q9D6R2	A0A1L1STE6_MOUSE;IDH3A_MOUSE	1.70802e-05		16310.5	15855.6	Filtered	43121.9	17101.9	29524.5	17576.9	22797.9	27890.7	19031.2	28655.4	26152.9	25242.5	12150.4	24772	16451.9	19690.6	Filtered	44294	Filtered	33437.4	21651.8	17983.6	35535.2	31386.7	26863.8	16941.2	42532.8	26599.6	24734.1	26068.2	14098.4	17528.1	13374.1	Filtered	31448.1	46635.8	32289.3	40231.2	23445.5	20712.3	28956
False	IAEFAFEYAR	A0A1L1STE6;Q9D6R2	Isocitrate dehydrogenase [NAD] subunit, mitochondrial;Isocitrate dehydrogenase [NAD] subunit alpha, mitochondrial	A0A1L1STE6;Q9D6R2	A0A1L1STE6_MOUSE;IDH3A_MOUSE	1.70802e-05		31154.5	29852.3	47574.7	79357.8	17544.9	47967.7	27553.3	27412.3	30437.8	24162.6	29946.6	30873.6	23246	22008.7	22310.2	18965.3	25078.4	10756.1	36754.9	25555	24941.9	31287.7	24419.4	65082.3	30811.3	27003.9	31841.9	41723.6	60525.6	43428	41003.8	23389.6	10229.3	14712	12528	31001.1	37674.6	45456.2	43841.1	26772.8	21934.1	29206.3
False	TPYTDVNIVTIR	A0A1L1STE6;Q9D6R2	Isocitrate dehydrogenase [NAD] subunit, mitochondrial;Isocitrate dehydrogenase [NAD] subunit alpha, mitochondrial	A0A1L1STE6;Q9D6R2	A0A1L1STE6_MOUSE;IDH3A_MOUSE	1.70802e-05		16423.7	19363.8	22525.3	36995.6	11346.2	37105.7	19253.7	26566.7	23691.8	20234.9	23651.8	19766.9	18901.5	11502.1	24908	14862.1	17027.8	7247.92	30531.7	10479.2	16705.2	26474	15256.8	29076.3	21312.9	28444.9	16779.2	27231.4	26210.7	25284.5	34540.6	30835.1	8587.68	22170.2	8672.48	20085.1	33105.6	31688.4	38485.9	15626.6	10183.8	27884.4
False	ENTEGEYSGIEHVIVDGVVQSIK	A0A1L1STE6;Q9D6R2	Isocitrate dehydrogenase [NAD] subunit, mitochondrial;Isocitrate dehydrogenase [NAD] subunit alpha, mitochondrial	A0A1L1STE6;Q9D6R2	A0A1L1STE6_MOUSE;IDH3A_MOUSE	1.70802e-05		5320.99	24667	19556.6	70709.4	Filtered	43819.1	23955.9	20408	29163.4	17322.2	35619.4	14655.7	16059.3	13810.7	11371.2	8314.42	16531.4	6103.93	27455.5	13898.9	36371.1	27074.6	16854.6	41615.4	32900.9	24047.2	19328.3	57122	35235.6	45229.5	37092.3	19897.3	3411.45	11659.9	6317.89	29712.8	28539.9	52327.4	44620.8	17783.1	15582.1	32065.9
False	MSDGLFLQK	A0A1L1STE6;Q9D6R2	Isocitrate dehydrogenase [NAD] subunit, mitochondrial;Isocitrate dehydrogenase [NAD] subunit alpha, mitochondrial	A0A1L1STE6;Q9D6R2	A0A1L1STE6_MOUSE;IDH3A_MOUSE	1.70802e-05		5989.21	5522.4	Filtered	Filtered	6159.13	9558.09	7637.97	7519.42	11551.9	8263.26	10584.9	Filtered	6587.94	Filtered	7681.66	Filtered	6005.83	Filtered	10757.2	Filtered	9824.76	10410.8	4370.67	27849.1	12531.2	32947.9	Filtered	Filtered	24926.4	9646.11	63164.6	Filtered	Filtered	22247.2	17963.9	7542.12	23742.5	19648.9	14206.7	5920.04	Filtered	12816
False	CSDFTEEICRR	A0A1L1STE6;Q9D6R2	Isocitrate dehydrogenase [NAD] subunit, mitochondrial;Isocitrate dehydrogenase [NAD] subunit alpha, mitochondrial	A0A1L1STE6;Q9D6R2	A0A1L1STE6_MOUSE;IDH3A_MOUSE	1.70802e-05		31471.7	32021.9	Filtered	169711	Filtered	126911	63693.6	Filtered	59434.6	73639.3	Filtered	66833	Filtered	84720	67240	Filtered	71235.4	Filtered	33962.1	Filtered	26599.3	68769	99702.8	34347.1	Filtered	53352.4	Filtered	30506.1	27828.6	Filtered	62085.8	Filtered	70333.4	Filtered	Filtered	Filtered	68282.7	Filtered	77805.3	Filtered	Filtered	58885.8
False	TPIAAGHPSMNLLLR	A0A1L1STE6;Q9D6R2	Isocitrate dehydrogenase [NAD] subunit, mitochondrial;Isocitrate dehydrogenase [NAD] subunit alpha, mitochondrial	A0A1L1STE6;Q9D6R2	A0A1L1STE6_MOUSE;IDH3A_MOUSE	1.70802e-05		Filtered	13809.1	Filtered	Filtered	Filtered	Filtered	Filtered	Filtered	16816.6	Filtered	21136.9	Filtered	Filtered	Filtered	Filtered	Filtered	Filtered	Filtered	21673	Filtered	22817	16357.8	14294.7	35752.6	Filtered	23281.3	Filtered	30436.9	41390.8	21042	46280.3	Filtered	Filtered	Filtered	Filtered	Filtered	19249.4	30884.9	28162.9	Filtered	Filtered	16393.8
False	HMGLFDHAAK	A0A1L1STE6;Q9D6R2	Isocitrate dehydrogenase [NAD] subunit, mitochondrial;Isocitrate dehydrogenase [NAD] subunit alpha, mitochondrial	A0A1L1STE6;Q9D6R2	A0A1L1STE6_MOUSE;IDH3A_MOUSE	1.70802e-05		Filtered	Filtered	Filtered	Filtered	Filtered	Filtered	Filtered	Filtered	Filtered	Filtered	Filtered	Filtered	Filtered	Filtered	Filtered	Filtered	Filtered	Filtered	Filtered	Filtered	Filtered	Filtered	Filtered	Filtered	Filtered	Filtered	Filtered	440.991	8251.58	Filtered	Filtered	Filtered	Filtered	Filtered	Filtered	Filtered	Filtered	Filtered	Filtered	Filtered	Filtered	Filtered
False	NVTAIQGPGGK	A0A1L1STE6;Q9D6R2	Isocitrate dehydrogenase [NAD] subunit, mitochondrial;Isocitrate dehydrogenase [NAD] subunit alpha, mitochondrial	A0A1L1STE6;Q9D6R2	A0A1L1STE6_MOUSE;IDH3A_MOUSE	1.70802e-05		Filtered	Filtered	Filtered	Filtered	Filtered	Filtered	Filtered	Filtered	Filtered	Filtered	Filtered	Filtered	Filtered	Filtered	Filtered	Filtered	Filtered	Filtered	Filtered	Filtered	Filtered	Filtered	Filtered	Filtered	Filtered	Filtered	Filtered	Filtered	Filtered	Filtered	Filtered	Filtered	Filtered	Filtered	Filtered	14060.2	Filtered	Filtered	Filtered	Filtered	Filtered	Filtered
False	KTFDLYANVRPCVSIEGYK	A0A1L1STE6;Q9D6R2	Isocitrate dehydrogenase [NAD] subunit, mitochondrial;Isocitrate dehydrogenase [NAD] subunit alpha, mitochondrial	A0A1L1STE6;Q9D6R2	A0A1L1STE6_MOUSE;IDH3A_MOUSE	1.70802e-05		Filtered	Filtered	Filtered	88885.8	Filtered	Filtered	Filtered	Filtered	Filtered	Filtered	Filtered	Filtered	Filtered	Filtered	Filtered	Filtered	Filtered	Filtered	Filtered	Filtered	Filtered	Filtered	Filtered	Filtered	Filtered	Filtered	Filtered	Filtered	Filtered	Filtered	Filtered	Filtered	Filtered	Filtered	Filtered	Filtered	Filtered	Filtered	Filtered	Filtered	Filtered	Filtered
False	WMIPPEAK	A0A1L1STE6;Q9D6R2	Isocitrate dehydrogenase [NAD] subunit, mitochondrial;Isocitrate dehydrogenase [NAD] subunit alpha, mitochondrial	A0A1L1STE6;Q9D6R2	A0A1L1STE6_MOUSE;IDH3A_MOUSE	1.70802e-05		Filtered	Filtered	Filtered	Filtered	Filtered	Filtered	Filtered	Filtered	Filtered	Filtered	Filtered	Filtered	Filtered	24329.9	Filtered	Filtered	Filtered	Filtered	Filtered	Filtered	Filtered	Filtered	Filtered	Filtered	Filtered	Filtered	Filtered	Filtered	Filtered	Filtered	Filtered	Filtered	Filtered	Filtered	Filtered	Filtered	Filtered	Filtered	Filtered	Filtered	Filtered	Filtered
False	TFDLYANVRPCVSIEGYK	A0A1L1STE6;Q9D6R2	Isocitrate dehydrogenase [NAD] subunit, mitochondrial;Isocitrate dehydrogenase [NAD] subunit alpha, mitochondrial	A0A1L1STE6;Q9D6R2	A0A1L1STE6_MOUSE;IDH3A_MOUSE	1.70802e-05		Filtered	Filtered	Filtered	Filtered	Filtered	Filtered	18810.8	Filtered	Filtered	Filtered	Filtered	Filtered	Filtered	Filtered	Filtered	Filtered	Filtered	Filtered	Filtered	Filtered	Filtered	Filtered	Filtered	Filtered	Filtered	Filtered	Filtered	Filtered	Filtered	Filtered	Filtered	Filtered	Filtered	Filtered	Filtered	Filtered	Filtered	Filtered	Filtered	Filtered	Filtered	Filtered
False	AGLSLYGNPR	A0A1L1SUI3;Q9D1F9	Solute carrier family 37 (glucose-6-phosphate transporter), member 4;Solute carrier family 37 (Glucose-6-phosphate transporter), member 4	A0A1L1SUI3;Q9D1F9	A0A1L1SUI3_MOUSE;Q9D1F9_MOUSE	0.0037734		Filtered	Filtered	Filtered	Filtered	Filtered	Filtered	Filtered	Filtered	Filtered	Filtered	Filtered	Filtered	Filtered	27482.7	Filtered	38038.3	26493.6	23103	Filtered	Filtered	Filtered	Filtered	32489.6	Filtered	Filtered	24445	Filtered	Filtered	34129	Filtered	42765.9	Filtered	32004.3	38260.2	Filtered	Filtered	Filtered	Filtered	Filtered	Filtered	52170.9	Filtered
False	FVSGVLSDQMSAR	A0A1L1SUI3;Q9D1F9	Solute carrier family 37 (glucose-6-phosphate transporter), member 4;Solute carrier family 37 (Glucose-6-phosphate transporter), member 4	A0A1L1SUI3;Q9D1F9	A0A1L1SUI3_MOUSE;Q9D1F9_MOUSE	0.0037734		Filtered	Filtered	Filtered	Filtered	Filtered	Filtered	Filtered	Filtered	Filtered	Filtered	Filtered	Filtered	Filtered	Filtered	Filtered	Filtered	Filtered	Filtered	Filtered	Filtered	Filtered	Filtered	Filtered	Filtered	Filtered	Filtered	Filtered	Filtered	Filtered	Filtered	9774.41	Filtered	Filtered	10491	Filtered	Filtered	Filtered	Filtered	Filtered	Filtered	Filtered	Filtered
False	DGLAFNALIHR	A0A1L1SV25;P57780	Alpha-actinin-4	A0A1L1SV25;P57780	A0A1L1SV25_MOUSE;ACTN4_MOUSE	0.00169251		439655	4124.42	233987	8262.21	92038.5	1.42517e+06	Filtered	Filtered	918398	Filtered	1.84035e+06	Filtered	562804	148198	697249	140862	222076	64742.9	724276	96009.5	1.19906e+06	498010	138182	1931.79	4863.58	294968	145654	1.02545e+06	172508	1.65913e+06	Filtered	1.17788e+06	35888.6	100095	332384	Filtered	681276	2779.42	380681	Filtered	152772	3079.61
False	GISQEQMQEFR	A0A1L1SV25;P57780	Alpha-actinin-4	A0A1L1SV25;P57780	A0A1L1SV25_MOUSE;ACTN4_MOUSE	0.00169251		Filtered	1906.13	Filtered	Filtered	Filtered	Filtered	Filtered	Filtered	3615.14	Filtered	Filtered	Filtered	Filtered	Filtered	Filtered	Filtered	Filtered	Filtered	Filtered	Filtered	Filtered	Filtered	Filtered	Filtered	Filtered	Filtered	Filtered	Filtered	Filtered	Filtered	4829.8	Filtered	Filtered	Filtered	Filtered	Filtered	1199.11	Filtered	Filtered	3163.92	Filtered	Filtered
False	ETTDTDTADQVIASFK	A0A1L1SV25;P57780	Alpha-actinin-4	A0A1L1SV25;P57780	A0A1L1SV25_MOUSE;ACTN4_MOUSE	0.00169251		Filtered	Filtered	Filtered	16045.8	3409.24	Filtered	Filtered	Filtered	Filtered	Filtered	Filtered	Filtered	3827.7	Filtered	1610.43	Filtered	Filtered	Filtered	3430.05	Filtered	Filtered	Filtered	Filtered	2917.53	16502.5	Filtered	Filtered	5682.94	662937	Filtered	Filtered	Filtered	Filtered	Filtered	Filtered	Filtered	Filtered	7610.23	Filtered	Filtered	Filtered	Filtered
False	LSGSNPYTTVTPQIINSK	A0A1L1SV25;P57780	Alpha-actinin-4	A0A1L1SV25;P57780	A0A1L1SV25_MOUSE;ACTN4_MOUSE	0.00169251		Filtered	Filtered	Filtered	8741.26	Filtered	Filtered	1131.5	Filtered	Filtered	Filtered	Filtered	Filtered	Filtered	Filtered	Filtered	Filtered	Filtered	Filtered	Filtered	Filtered	Filtered	Filtered	Filtered	1713.65	16530.6	Filtered	Filtered	Filtered	Filtered	Filtered	Filtered	Filtered	Filtered	Filtered	Filtered	Filtered	Filtered	Filtered	Filtered	Filtered	Filtered	Filtered
False	VEQIAAIAQELNELDYYDSHNVNTR	A0A1L1SV25;P57780	Alpha-actinin-4	A0A1L1SV25;P57780	A0A1L1SV25_MOUSE;ACTN4_MOUSE	0.00169251		Filtered	Filtered	Filtered	Filtered	Filtered	Filtered	Filtered	Filtered	Filtered	Filtered	Filtered	Filtered	Filtered	Filtered	Filtered	Filtered	Filtered	Filtered	Filtered	Filtered	Filtered	Filtered	Filtered	Filtered	Filtered	Filtered	Filtered	Filtered	Filtered	Filtered	Filtered	Filtered	Filtered	Filtered	Filtered	Filtered	Filtered	9834.48	Filtered	Filtered	Filtered	Filtered
False	EAFQLFDR	A0A1W2P6F6;A0A1W2P7Q9;Q60605	Myosin light polypeptide 6	A0A1W2P6F6;A0A1W2P7Q9;Q60605	A0A1W2P6F6_MOUSE;A0A1W2P7Q9_MOUSE;MYL6_MOUSE	1.77382e-06		52465.2	Filtered	Filtered	104765	18847.6	Filtered	Filtered	28972.1	Filtered	35462.7	59331.4	Filtered	49906	34374.8	32012.8	Filtered	28767.9	Filtered	60622.2	Filtered	73522.8	43794.2	Filtered	49078	88315.7	32322	50555.9	74374.1	45768.1	100447	41555.3	68520.7	40957.2	39032.7	Filtered	32410.2	55600.1	70950.7	38551.6	Filtered	40634	45505.1
False	ALGQNPTNAEVLK	A0A1W2P6F6;A0A1W2P7Q9;Q60605	Myosin light polypeptide 6	A0A1W2P6F6;A0A1W2P7Q9;Q60605	A0A1W2P6F6_MOUSE;A0A1W2P7Q9_MOUSE;MYL6_MOUSE	1.77382e-06		304716	374755	49771.9	110560	1.21446e+06	426072	998594	670207	306090	664261	935040	402443	754140	35474.5	212726	36290.8	39176.5	26543.7	229425	24103.9	1.1121e+06	44597.5	55950.6	309535	824954	46062.3	65351.9	915662	74581.3	849564	63946.3	1.38875e+06	31433.9	50769.1	1.03653e+06	24220.5	229026	867331	50945	44387.1	50175.8	281989
False	NKDQGTYEDYVEGLR	A0A1W2P6F6;A0A1W2P7Q9;Q60605	Myosin light polypeptide 6	A0A1W2P6F6;A0A1W2P7Q9;Q60605	A0A1W2P6F6_MOUSE;A0A1W2P7Q9_MOUSE;MYL6_MOUSE	1.77382e-06		157233	Filtered	764750	709202	Filtered	228315	90183.9	177141	220543	76592.7	105937	178381	150238	276223	57382.4	353118	342594	227271	168885	407079	84367.1	111086	199172	75677.4	87881.6	97559.1	593981	96512.5	74031.4	131909	145516	79181.2	245871	227291	Filtered	408857	146533	178696	360515	405091	406188	129591
False	HVLVTLGEK	A0A1W2P6F6;A0A1W2P7Q9;Q60605	Myosin light polypeptide 6	A0A1W2P6F6;A0A1W2P7Q9;Q60605	A0A1W2P6F6_MOUSE;A0A1W2P7Q9_MOUSE;MYL6_MOUSE	1.77382e-06		Filtered	Filtered	Filtered	Filtered	Filtered	Filtered	Filtered	Filtered	Filtered	Filtered	Filtered	Filtered	Filtered	Filtered	Filtered	Filtered	Filtered	Filtered	Filtered	Filtered	Filtered	Filtered	Filtered	Filtered	Filtered	Filtered	73376.1	Filtered	22206.8	Filtered	33360.6	Filtered	79332.3	67671.3	Filtered	12826	37674.8	Filtered	Filtered	Filtered	Filtered	26663.6
False	DQGTYEDYVEGLR	A0A1W2P6F6;A0A1W2P7Q9;Q60605	Myosin light polypeptide 6	A0A1W2P6F6;A0A1W2P7Q9;Q60605	A0A1W2P6F6_MOUSE;A0A1W2P7Q9_MOUSE;MYL6_MOUSE	1.77382e-06		Filtered	Filtered	Filtered	Filtered	Filtered	Filtered	Filtered	Filtered	Filtered	Filtered	Filtered	Filtered	Filtered	Filtered	Filtered	Filtered	Filtered	Filtered	Filtered	Filtered	Filtered	Filtered	Filtered	Filtered	Filtered	Filtered	Filtered	Filtered	3233.66	Filtered	Filtered	Filtered	7140.4	Filtered	Filtered	Filtered	65733.4	Filtered	Filtered	Filtered	Filtered	Filtered
False	ISEMEEELK	A0A1W2P750;Q9DBR7	Protein phosphatase 1 regulatory subunit 12A (Fragment);Protein phosphatase 1 regulatory subunit 12A	A0A1W2P750;Q9DBR7	A0A1W2P750_MOUSE;MYPT1_MOUSE	0.00442154		Filtered	Filtered	Filtered	Filtered	Filtered	Filtered	Filtered	Filtered	Filtered	Filtered	Filtered	Filtered	Filtered	Filtered	Filtered	Filtered	Filtered	Filtered	Filtered	Filtered	Filtered	Filtered	Filtered	Filtered	Filtered	Filtered	Filtered	Filtered	8997.44	Filtered	Filtered	Filtered	Filtered	Filtered	Filtered	33065.3	Filtered	Filtered	Filtered	26986.7	Filtered	Filtered
False	LDPGAIMEQVK	A0A1W2P756;P62075	Mitochondrial import inner membrane translocase subunit Tim13	A0A1W2P756;P62075	A0A1W2P756_MOUSE;TIM13_MOUSE	2.26767e-06		260128	852479	1186542	885835	549763	262064	228765	377386	250029	223940	566610	204193	222935	406876	125389	217609	195739	547014	541886	303077	992792	390814	1.16116e+06	322027	321078	510846	219077	928755	107520	550214	1.53223e+06	377451	602918	1.00875e+06	5489158	186673	672088	709759	293741	196656	431344	383359
False	VQIAVANAQELLQR	A0A1W2P756;P62075	Mitochondrial import inner membrane translocase subunit Tim13	A0A1W2P756;P62075	A0A1W2P756_MOUSE;TIM13_MOUSE	2.26767e-06		Filtered	Filtered	Filtered	Filtered	Filtered	Filtered	Filtered	Filtered	Filtered	Filtered	Filtered	Filtered	Filtered	Filtered	Filtered	Filtered	Filtered	Filtered	Filtered	Filtered	Filtered	5702.74	Filtered	Filtered	Filtered	3764.09	Filtered	Filtered	Filtered	Filtered	Filtered	Filtered	Filtered	Filtered	Filtered	Filtered	Filtered	Filtered	4967.96	Filtered	Filtered	Filtered
False	STELLIR	A0A1W2P768;E0CZ27;F8WI35;P02301;P68433;P84228;P84244	Histone H3.2;Histone H3 (Fragment);Histone H3;Histone H3.3C;Histone H3.1;Histone H3.2;Histone H3.3	A0A1W2P768;E0CZ27;F8WI35;P02301;P68433;P84228;P84244	A0A1W2P768_MOUSE;E0CZ27_MOUSE;F8WI35_MOUSE;H3C_MOUSE;H31_MOUSE;H32_MOUSE;H33_MOUSE	1.77382e-06		1.9459e+06	1.53901e+06	1.54356e+06	3.77315e+06	1.69425e+06	2.97944e+06	3.04775e+06	2.16498e+06	2.13349e+06	2.32759e+06	3.61734e+06	1.33841e+06	2408703	716876	1.61756e+06	701814	647263	637641	2.02109e+06	770098	2044375	1.04499e+06	1.00362e+06	1.84731e+06	3.5026e+06	1.37948e+06	1107758	2.96838e+06	2.89105e+06	3345537	1723690	2958221	818422	947681	1.45349e+06	1.38369e+06	2.34135e+06	2808953	1.25203e+06	970081	1.06359e+06	1.76483e+06
False	YRPGTVALR	A0A1W2P768;E0CZ27;F8WI35;P02301;P68433;P84228;P84244	Histone H3.2;Histone H3 (Fragment);Histone H3;Histone H3.3C;Histone H3.1;Histone H3.2;Histone H3.3	A0A1W2P768;E0CZ27;F8WI35;P02301;P68433;P84228;P84244	A0A1W2P768_MOUSE;E0CZ27_MOUSE;F8WI35_MOUSE;H3C_MOUSE;H31_MOUSE;H32_MOUSE;H33_MOUSE	1.77382e-06		174930	114023	171206	319177	161422	241161	197098	158801	141280	194802	315921	135256	184324	96953.1	141366	85121	82294.8	90095.2	107147	120390	141229	136334	161051	165325	333321	149399	187191	141805	182298	413381	192778	323531	118010	122502	112359	219734	217562	300613	144319	153367	161034	195644
False	EIAQDFKTDLR	A0A1W2P768;E0CZ27;F8WI35;P02301;P68433;P84228;P84244	Histone H3.2;Histone H3 (Fragment);Histone H3;Histone H3.3C;Histone H3.1;Histone H3.2;Histone H3.3	A0A1W2P768;E0CZ27;F8WI35;P02301;P68433;P84228;P84244	A0A1W2P768_MOUSE;E0CZ27_MOUSE;F8WI35_MOUSE;H3C_MOUSE;H31_MOUSE;H32_MOUSE;H33_MOUSE	1.77382e-06		30034.6	21572	Filtered	Filtered	14133.5	77767.5	43101.1	Filtered	49777.4	56167.8	48224.2	80825.2	Filtered	Filtered	48126.7	Filtered	Filtered	Filtered	47890	Filtered	23990.5	Filtered	Filtered	16108	67724.2	125421	Filtered	Filtered	Filtered	60484.6	Filtered	45383.7	Filtered	Filtered	13574.9	Filtered	Filtered	56200.7	Filtered	Filtered	Filtered	Filtered
False	AQLEVGFPPVLER	A0A1W2P7G5;A0A1W2P7J1;E9Q3H6	Coenzyme Q10A	A0A1W2P7G5;A0A1W2P7J1;E9Q3H6	A0A1W2P7G5_MOUSE;A0A1W2P7J1_MOUSE;E9Q3H6_MOUSE	0.000318951		Filtered	Filtered	28274.9	41004.3	9494.19	53084.2	29023	35156.4	39441.5	Filtered	Filtered	48822.6	Filtered	17673.9	34781.3	22804	Filtered	16713.3	21048.9	33019.9	Filtered	27664.5	7225.42	Filtered	Filtered	23756.3	32280.9	50776.4	69685.3	45415.6	75560.5	15821	14517.6	19687.1	24896	63899.3	24419	44960.5	Filtered	Filtered	20718.4	26440.3
False	FGPETAIPR	A0A1W2P7G5;A0A1W2P7J1;E9Q3H6	Coenzyme Q10A	A0A1W2P7G5;A0A1W2P7J1;E9Q3H6	A0A1W2P7G5_MOUSE;A0A1W2P7J1_MOUSE;E9Q3H6_MOUSE	0.000318951		Filtered	28382.3	Filtered	Filtered	46024.1	66942.1	44868.7	53745.4	46984.2	49047.2	54106.6	63391.4	Filtered	37967.2	52239.1	56279.8	31368.4	43692.9	33616.4	58251.6	Filtered	56239.9	27071.5	Filtered	42476.4	65636.1	73598	67374.3	111041	71758.2	156066	57514.5	46855.4	40563	56949.1	103453	Filtered	63433.1	Filtered	39887.5	44890.2	Filtered
False	FSPGIPSYPR	A0A1W2P7G5;A0A1W2P7J1;E9Q3H6	Coenzyme Q10A	A0A1W2P7G5;A0A1W2P7J1;E9Q3H6	A0A1W2P7G5_MOUSE;A0A1W2P7J1_MOUSE;E9Q3H6_MOUSE	0.000318951		119173	Filtered	Filtered	Filtered	113260	142240	Filtered	108194	102090	Filtered	97578.4	102028	Filtered	40915.8	64556.1	54073.4	Filtered	38814.7	65791.6	55606.8	66184.9	64760.2	Filtered	Filtered	42118.1	67312.7	66409.7	60430.5	118050	Filtered	151178	46455.7	Filtered	Filtered	44004.7	114466	110688	97836.5	Filtered	Filtered	39789.1	39266.3
False	ELMFHEVHQT	A0A1W2P7G5;A0A1W2P7J1;E9Q3H6	Coenzyme Q10A	A0A1W2P7G5;A0A1W2P7J1;E9Q3H6	A0A1W2P7G5_MOUSE;A0A1W2P7J1_MOUSE;E9Q3H6_MOUSE	0.000318951		Filtered	Filtered	Filtered	Filtered	Filtered	Filtered	Filtered	Filtered	Filtered	Filtered	Filtered	Filtered	Filtered	Filtered	Filtered	Filtered	Filtered	Filtered	Filtered	Filtered	Filtered	Filtered	Filtered	Filtered	Filtered	Filtered	Filtered	Filtered	Filtered	Filtered	4717.62	Filtered	Filtered	Filtered	Filtered	Filtered	Filtered	Filtered	Filtered	Filtered	Filtered	Filtered
False	VGLQAQPVPEETVKK	A0A1W2P812;G3X971;G5E8K2;G5E8K3;G5E8K5;S4R165;S4R187;S4R1S2;S4R1X7;S4R236;S4R2C1;S4R2F5;S4R2J6;S4R2K9;S4R2S8	Ankyrin-3;Ankyrin 3, epithelial, isoform CRA_i;Ankyrin 3, epithelial, isoform CRA_l;Ankyrin 3, epithelial, isoform CRA_b;Ankyrin-3;Ankyrin-3;Ankyrin-3;Ankyrin-3;Ankyrin-3;Ankyrin-3 (Fragment);Ankyrin-3;Ankyrin-3;Ankyrin-3;Ankyrin-3 (Fragment);Ankyrin-3	A0A1W2P812;G3X971;G5E8K2;G5E8K3;G5E8K5;S4R165;S4R187;S4R1S2;S4R1X7;S4R236;S4R2C1;S4R2F5;S4R2J6;S4R2K9;S4R2S8	A0A1W2P812_MOUSE;G3X971_MOUSE;G5E8K2_MOUSE;G5E8K3_MOUSE;ANK3_MOUSE;S4R165_MOUSE;S4R187_MOUSE;S4R1S2_MOUSE;S4R1X7_MOUSE;S4R236_MOUSE;S4R2C1_MOUSE;S4R2F5_MOUSE;S4R2J6_MOUSE;S4R2K9_MOUSE;S4R2S8_MOUSE	0.00273976		6473.55	4590.2	Filtered	Filtered	8082.72	Filtered	7757.69	6014	5465.69	7209.86	7286.17	4194.02	6023.13	Filtered	3821.71	Filtered	Filtered	Filtered	3277.49	Filtered	5223.02	Filtered	Filtered	Filtered	9391.58	Filtered	Filtered	6483.15	Filtered	Filtered	Filtered	11863.1	Filtered	Filtered	4990.16	Filtered	4930.17	4682.54	Filtered	Filtered	Filtered	Filtered
False	TEEPVSPLTAYQK	A0A1W2P812;G3X971;G5E8K2;G5E8K3;G5E8K5;S4R165;S4R187;S4R1S2;S4R1X7;S4R236;S4R2C1;S4R2F5;S4R2J6;S4R2K9;S4R2S8	Ankyrin-3;Ankyrin 3, epithelial, isoform CRA_i;Ankyrin 3, epithelial, isoform CRA_l;Ankyrin 3, epithelial, isoform CRA_b;Ankyrin-3;Ankyrin-3;Ankyrin-3;Ankyrin-3;Ankyrin-3;Ankyrin-3 (Fragment);Ankyrin-3;Ankyrin-3;Ankyrin-3;Ankyrin-3 (Fragment);Ankyrin-3	A0A1W2P812;G3X971;G5E8K2;G5E8K3;G5E8K5;S4R165;S4R187;S4R1S2;S4R1X7;S4R236;S4R2C1;S4R2F5;S4R2J6;S4R2K9;S4R2S8	A0A1W2P812_MOUSE;G3X971_MOUSE;G5E8K2_MOUSE;G5E8K3_MOUSE;ANK3_MOUSE;S4R165_MOUSE;S4R187_MOUSE;S4R1S2_MOUSE;S4R1X7_MOUSE;S4R236_MOUSE;S4R2C1_MOUSE;S4R2F5_MOUSE;S4R2J6_MOUSE;S4R2K9_MOUSE;S4R2S8_MOUSE	0.00273976		9429.85	5101.93	Filtered	Filtered	Filtered	Filtered	Filtered	Filtered	Filtered	Filtered	Filtered	Filtered	Filtered	Filtered	Filtered	Filtered	Filtered	Filtered	Filtered	Filtered	Filtered	Filtered	Filtered	4537.15	Filtered	Filtered	Filtered	Filtered	Filtered	Filtered	Filtered	9020.58	Filtered	Filtered	6082.61	Filtered	12795.4	Filtered	Filtered	Filtered	Filtered	Filtered
False	ATFSPIVTVEPR	A0A1W2P812;G3X971;G5E8K2;G5E8K3;G5E8K5;S4R165;S4R187;S4R1S2;S4R1X7;S4R236;S4R2C1;S4R2F5;S4R2J6;S4R2K9;S4R2S8	Ankyrin-3;Ankyrin 3, epithelial, isoform CRA_i;Ankyrin 3, epithelial, isoform CRA_l;Ankyrin 3, epithelial, isoform CRA_b;Ankyrin-3;Ankyrin-3;Ankyrin-3;Ankyrin-3;Ankyrin-3;Ankyrin-3 (Fragment);Ankyrin-3;Ankyrin-3;Ankyrin-3;Ankyrin-3 (Fragment);Ankyrin-3	A0A1W2P812;G3X971;G5E8K2;G5E8K3;G5E8K5;S4R165;S4R187;S4R1S2;S4R1X7;S4R236;S4R2C1;S4R2F5;S4R2J6;S4R2K9;S4R2S8	A0A1W2P812_MOUSE;G3X971_MOUSE;G5E8K2_MOUSE;G5E8K3_MOUSE;ANK3_MOUSE;S4R165_MOUSE;S4R187_MOUSE;S4R1S2_MOUSE;S4R1X7_MOUSE;S4R236_MOUSE;S4R2C1_MOUSE;S4R2F5_MOUSE;S4R2J6_MOUSE;S4R2K9_MOUSE;S4R2S8_MOUSE	0.00273976		Filtered	Filtered	Filtered	Filtered	68629.4	Filtered	Filtered	Filtered	Filtered	Filtered	Filtered	Filtered	Filtered	Filtered	Filtered	Filtered	Filtered	Filtered	Filtered	Filtered	Filtered	Filtered	Filtered	Filtered	Filtered	Filtered	Filtered	Filtered	Filtered	Filtered	Filtered	Filtered	Filtered	Filtered	Filtered	Filtered	Filtered	Filtered	Filtered	Filtered	Filtered	Filtered
False	IKQESNQIGPEGGILSSTTVPLVQASFPEGALTK	A0A1W2P812;G3X971;G5E8K2;G5E8K3;G5E8K5;S4R165;S4R187;S4R1S2;S4R1X7;S4R236;S4R2C1;S4R2F5;S4R2J6;S4R2K9;S4R2S8	Ankyrin-3;Ankyrin 3, epithelial, isoform CRA_i;Ankyrin 3, epithelial, isoform CRA_l;Ankyrin 3, epithelial, isoform CRA_b;Ankyrin-3;Ankyrin-3;Ankyrin-3;Ankyrin-3;Ankyrin-3;Ankyrin-3 (Fragment);Ankyrin-3;Ankyrin-3;Ankyrin-3;Ankyrin-3 (Fragment);Ankyrin-3	A0A1W2P812;G3X971;G5E8K2;G5E8K3;G5E8K5;S4R165;S4R187;S4R1S2;S4R1X7;S4R236;S4R2C1;S4R2F5;S4R2J6;S4R2K9;S4R2S8	A0A1W2P812_MOUSE;G3X971_MOUSE;G5E8K2_MOUSE;G5E8K3_MOUSE;ANK3_MOUSE;S4R165_MOUSE;S4R187_MOUSE;S4R1S2_MOUSE;S4R1X7_MOUSE;S4R236_MOUSE;S4R2C1_MOUSE;S4R2F5_MOUSE;S4R2J6_MOUSE;S4R2K9_MOUSE;S4R2S8_MOUSE	0.00273976		Filtered	Filtered	Filtered	Filtered	Filtered	Filtered	Filtered	Filtered	Filtered	Filtered	Filtered	Filtered	Filtered	Filtered	Filtered	Filtered	Filtered	Filtered	Filtered	Filtered	Filtered	Filtered	Filtered	Filtered	4471.91	Filtered	Filtered	Filtered	Filtered	2541.87	Filtered	Filtered	Filtered	Filtered	Filtered	Filtered	Filtered	Filtered	Filtered	Filtered	Filtered	Filtered
False	NATTDALTSVLTK	A0A1W2P812;G3X971;G5E8K2;G5E8K3;G5E8K5;S4R165;S4R187;S4R1S2;S4R1X7;S4R236;S4R2C1;S4R2F5;S4R2J6;S4R2K9;S4R2S8	Ankyrin-3;Ankyrin 3, epithelial, isoform CRA_i;Ankyrin 3, epithelial, isoform CRA_l;Ankyrin 3, epithelial, isoform CRA_b;Ankyrin-3;Ankyrin-3;Ankyrin-3;Ankyrin-3;Ankyrin-3;Ankyrin-3 (Fragment);Ankyrin-3;Ankyrin-3;Ankyrin-3;Ankyrin-3 (Fragment);Ankyrin-3	A0A1W2P812;G3X971;G5E8K2;G5E8K3;G5E8K5;S4R165;S4R187;S4R1S2;S4R1X7;S4R236;S4R2C1;S4R2F5;S4R2J6;S4R2K9;S4R2S8	A0A1W2P812_MOUSE;G3X971_MOUSE;G5E8K2_MOUSE;G5E8K3_MOUSE;ANK3_MOUSE;S4R165_MOUSE;S4R187_MOUSE;S4R1S2_MOUSE;S4R1X7_MOUSE;S4R236_MOUSE;S4R2C1_MOUSE;S4R2F5_MOUSE;S4R2J6_MOUSE;S4R2K9_MOUSE;S4R2S8_MOUSE	0.00273976		Filtered	Filtered	Filtered	Filtered	Filtered	Filtered	Filtered	Filtered	Filtered	Filtered	Filtered	Filtered	3085.81	Filtered	Filtered	Filtered	Filtered	Filtered	Filtered	Filtered	Filtered	Filtered	Filtered	Filtered	Filtered	Filtered	Filtered	Filtered	Filtered	Filtered	Filtered	Filtered	Filtered	Filtered	Filtered	Filtered	Filtered	Filtered	Filtered	Filtered	Filtered	Filtered
False	AQQNPTLLAELR	A0A1Y7VJN9;A0A1Y7VL34;Q8CFR5;Q9D2N4	Dystrobrevin;Dystrobrevin;Dystrobrevin;Dystrobrevin alpha	A0A1Y7VJN9;A0A1Y7VL34;Q8CFR5;Q9D2N4	A0A1Y7VJN9_MOUSE;A0A1Y7VL34_MOUSE;Q8CFR5_MOUSE;DTNA_MOUSE	0.000186608		9540.65	8027.59	8642.57	19390.7	10234.5	13619.7	13182.5	14948.4	10882.8	11700	12400	11936.1	9475.63	7799.33	6337.32	Filtered	5632.13	Filtered	12654.2	Filtered	14739.8	16472.2	Filtered	15378.3	16273.1	13002.7	Filtered	20606.6	23870.2	16186.3	15869.6	13018.3	8648.16	7015.15	6118.96	15579.2	15892.4	19374.2	12703.8	7028.43	9997.54	7532.34
False	ISVFAVK	A0A1Y7VJN9;A0A1Y7VL34;Q8CFR5;Q9D2N4	Dystrobrevin;Dystrobrevin;Dystrobrevin;Dystrobrevin alpha	A0A1Y7VJN9;A0A1Y7VL34;Q8CFR5;Q9D2N4	A0A1Y7VJN9_MOUSE;A0A1Y7VL34_MOUSE;Q8CFR5_MOUSE;DTNA_MOUSE	0.000186608		11549.2	Filtered	Filtered	16840.8	11318.4	Filtered	14510.5	13566.6	11301.4	Filtered	Filtered	13252.9	Filtered	Filtered	Filtered	7005.43	Filtered	Filtered	13235.5	Filtered	12274	10541.4	Filtered	12067	11605	7517.75	9519.52	22699.1	17689.2	Filtered	13296	12172.2	9046.68	9395.79	11436.8	Filtered	19024.7	20014.6	7980.79	7613.34	7710.64	11580.2
False	EILQEIQR	A0A1Y7VJN9;A0A1Y7VL34;Q8CFR5;Q9D2N4	Dystrobrevin;Dystrobrevin;Dystrobrevin;Dystrobrevin alpha	A0A1Y7VJN9;A0A1Y7VL34;Q8CFR5;Q9D2N4	A0A1Y7VJN9_MOUSE;A0A1Y7VL34_MOUSE;Q8CFR5_MOUSE;DTNA_MOUSE	0.000186608		18006.2	Filtered	Filtered	Filtered	16284.3	Filtered	20670.4	25763.8	Filtered	Filtered	29715.5	95910	17861.9	Filtered	89370.9	Filtered	Filtered	Filtered	25781.5	Filtered	Filtered	17164	Filtered	Filtered	29244.8	39853.2	Filtered	32492	Filtered	Filtered	Filtered	Filtered	Filtered	Filtered	Filtered	Filtered	23993.2	23578.4	Filtered	Filtered	Filtered	Filtered
False	LRVEHEQASQPTPEK	A0A1Y7VJN9;A0A1Y7VL34;Q8CFR5;Q9D2N4	Dystrobrevin;Dystrobrevin;Dystrobrevin;Dystrobrevin alpha	A0A1Y7VJN9;A0A1Y7VL34;Q8CFR5;Q9D2N4	A0A1Y7VJN9_MOUSE;A0A1Y7VL34_MOUSE;Q8CFR5_MOUSE;DTNA_MOUSE	0.000186608		Filtered	600.999	Filtered	3646.82	Filtered	Filtered	Filtered	Filtered	Filtered	Filtered	Filtered	Filtered	Filtered	Filtered	Filtered	Filtered	Filtered	Filtered	1164.46	Filtered	Filtered	1674.61	Filtered	1243.42	Filtered	1859.63	Filtered	Filtered	1756.92	Filtered	1988.14	Filtered	Filtered	Filtered	Filtered	Filtered	1490.83	1833.61	Filtered	Filtered	Filtered	1423.94
False	LPTAVFEGPSFGYTEQSAR	A0A1Y7VJN9;A0A1Y7VL34;Q8CFR5;Q9D2N4	Dystrobrevin;Dystrobrevin;Dystrobrevin;Dystrobrevin alpha	A0A1Y7VJN9;A0A1Y7VL34;Q8CFR5;Q9D2N4	A0A1Y7VJN9_MOUSE;A0A1Y7VL34_MOUSE;Q8CFR5_MOUSE;DTNA_MOUSE	0.000186608		4830.65	Filtered	Filtered	Filtered	Filtered	Filtered	Filtered	12829.3	Filtered	Filtered	Filtered	5689.79	Filtered	Filtered	Filtered	Filtered	Filtered	Filtered	5483.44	Filtered	Filtered	3802.57	Filtered	Filtered	Filtered	Filtered	Filtered	13629.2	Filtered	Filtered	Filtered	Filtered	Filtered	Filtered	Filtered	3438.16	8209.92	21798.9	8705.45	Filtered	Filtered	4501.1
False	LEAVLSTIFYQLNK	A0A1Y7VJN9;A0A1Y7VL34;Q8CFR5;Q9D2N4	Dystrobrevin;Dystrobrevin;Dystrobrevin;Dystrobrevin alpha	A0A1Y7VJN9;A0A1Y7VL34;Q8CFR5;Q9D2N4	A0A1Y7VJN9_MOUSE;A0A1Y7VL34_MOUSE;Q8CFR5_MOUSE;DTNA_MOUSE	0.000186608		Filtered	Filtered	Filtered	Filtered	Filtered	Filtered	Filtered	Filtered	Filtered	Filtered	Filtered	Filtered	Filtered	Filtered	Filtered	Filtered	Filtered	Filtered	Filtered	Filtered	Filtered	Filtered	Filtered	Filtered	Filtered	Filtered	Filtered	Filtered	Filtered	Filtered	Filtered	Filtered	Filtered	Filtered	Filtered	Filtered	Filtered	1687.59	Filtered	Filtered	Filtered	Filtered
False	DQPFTILYR	A0A1Y7VJW9;Q9WVH9	Fibulin-5	A0A1Y7VJW9;Q9WVH9	A0A1Y7VJW9_MOUSE;FBLN5_MOUSE	0.00385826		16362.6	16311.4	Filtered	Filtered	23910.4	32212.4	30577.4	33852.3	21741.4	19457.9	45077.3	13547.4	19357.3	Filtered	13871.2	Filtered	Filtered	Filtered	18040.4	Filtered	27199.8	Filtered	Filtered	14430.1	31511.9	Filtered	Filtered	37878.8	Filtered	51532.9	Filtered	41684.1	Filtered	3954.79	Filtered	Filtered	23480.1	60429.9	Filtered	Filtered	Filtered	18906.1
False	YPGAYYIFQIK	A0A1Y7VJW9;Q9WVH9	Fibulin-5	A0A1Y7VJW9;Q9WVH9	A0A1Y7VJW9_MOUSE;FBLN5_MOUSE	0.00385826		Filtered	Filtered	Filtered	Filtered	Filtered	Filtered	15452.5	Filtered	Filtered	11167.7	Filtered	Filtered	Filtered	Filtered	Filtered	Filtered	Filtered	Filtered	Filtered	Filtered	Filtered	Filtered	Filtered	Filtered	9162.53	Filtered	Filtered	Filtered	Filtered	Filtered	Filtered	Filtered	Filtered	Filtered	Filtered	Filtered	Filtered	15853.3	Filtered	Filtered	Filtered	Filtered
False	IAFAITAIK	A0A1Y7VKY1;F6YVP7;P62270	MCG116671;Uncharacterized protein;40S ribosomal protein S18	A0A1Y7VKY1;F6YVP7;P62270	A0A1Y7VKY1_MOUSE;F6YVP7_MOUSE;RS18_MOUSE	0.000201725		5442.47	6744.96	15286.5	18526.9	6246.68	12640.9	13252.3	7142.07	10042.2	9571.08	12123.8	8297.75	6344.7	6237.12	7478.99	4202.01	5467.87	4469.66	7247.51	5793.51	10356.1	7117.26	6311.62	7877.83	11396.4	5321.42	7987.18	7719.25	7643.03	13767.4	5985	12929.3	3545.6	5491.98	6698.58	6073.05	9834.74	8588.76	7779.57	7661.23	7011.64	5422.49
False	IPDWFLNR	A0A1Y7VKY1;F6YVP7;P62270	MCG116671;Uncharacterized protein;40S ribosomal protein S18	A0A1Y7VKY1;F6YVP7;P62270	A0A1Y7VKY1_MOUSE;F6YVP7_MOUSE;RS18_MOUSE	0.000201725		10388.5	12759.1	27479.8	35588.5	4958.76	22958.5	27217.6	12890.8	16186.2	23141.9	23803.5	11570.4	16014.2	8868.83	9527.02	9493.87	11165.2	8858.56	13849.4	8915.39	15628.8	9656.31	12050.2	11312.8	24757.4	Filtered	15796.4	18499.3	14472.3	34520	13185.1	35453.8	8017.27	9269.58	7347.81	9791.36	12366.9	17607.4	13243.3	12525.2	7556.6	7614.06
False	YSQVLANGLDNK	A0A1Y7VKY1;F6YVP7;P62270	MCG116671;Uncharacterized protein;40S ribosomal protein S18	A0A1Y7VKY1;F6YVP7;P62270	A0A1Y7VKY1_MOUSE;F6YVP7_MOUSE;RS18_MOUSE	0.000201725		16638.4	14044.2	22091.7	31731.8	Filtered	25629.6	21971.2	15821.8	14671.9	19388.7	28776.2	10703.1	19753.9	10162.2	10744	11323.5	11009.3	7088.52	13149.3	13387.7	20616.4	8186.24	14116.1	15077.9	35031.3	10384.1	14783	Filtered	12611.6	32668.1	14648.5	38325.5	13399.3	12803.3	22863.2	17477.2	21734	Filtered	9752.79	14826.6	15377.5	14328.2
False	AGELTEDEVER	A0A1Y7VKY1;F6YVP7;P62270	MCG116671;Uncharacterized protein;40S ribosomal protein S18	A0A1Y7VKY1;F6YVP7;P62270	A0A1Y7VKY1_MOUSE;F6YVP7_MOUSE;RS18_MOUSE	0.000201725		Filtered	Filtered	Filtered	Filtered	Filtered	Filtered	Filtered	Filtered	Filtered	Filtered	Filtered	Filtered	Filtered	Filtered	Filtered	Filtered	Filtered	Filtered	Filtered	Filtered	Filtered	Filtered	Filtered	Filtered	Filtered	Filtered	Filtered	Filtered	Filtered	Filtered	Filtered	Filtered	Filtered	Filtered	Filtered	50003.5	Filtered	Filtered	Filtered	44641.3	Filtered	Filtered
False	YAHVVLR	A0A1Y7VKY1;F6YVP7;P62270	MCG116671;Uncharacterized protein;40S ribosomal protein S18	A0A1Y7VKY1;F6YVP7;P62270	A0A1Y7VKY1_MOUSE;F6YVP7_MOUSE;RS18_MOUSE	0.000201725		Filtered	Filtered	Filtered	Filtered	Filtered	Filtered	Filtered	Filtered	Filtered	Filtered	Filtered	Filtered	Filtered	Filtered	Filtered	Filtered	Filtered	Filtered	Filtered	Filtered	Filtered	Filtered	Filtered	Filtered	Filtered	Filtered	Filtered	Filtered	Filtered	Filtered	Filtered	Filtered	Filtered	Filtered	Filtered	Filtered	Filtered	Filtered	Filtered	13154.2	Filtered	Filtered
False	VITIMQNPR	A0A1Y7VKY1;F6YVP7;P62270	MCG116671;Uncharacterized protein;40S ribosomal protein S18	A0A1Y7VKY1;F6YVP7;P62270	A0A1Y7VKY1_MOUSE;F6YVP7_MOUSE;RS18_MOUSE	0.000201725		Filtered	Filtered	Filtered	Filtered	Filtered	Filtered	Filtered	Filtered	Filtered	Filtered	Filtered	Filtered	Filtered	Filtered	Filtered	Filtered	Filtered	Filtered	Filtered	Filtered	Filtered	Filtered	Filtered	Filtered	Filtered	Filtered	Filtered	Filtered	Filtered	Filtered	Filtered	Filtered	Filtered	Filtered	22836.7	Filtered	Filtered	Filtered	Filtered	Filtered	Filtered	Filtered
False	MFQTLIQK	A0A1Y7VLP0;P56379	RIKEN cDNA 2010107E04 gene (Fragment);6.8 kDa mitochondrial proteolipid	A0A1Y7VLP0;P56379	A0A1Y7VLP0_MOUSE;68MP_MOUSE	4.33992e-05		50541.5	43633.2	24786.8	99933	72194.6	95283.9	54114.8	55738.8	44302	49445.5	79522	47124.8	36199.3	10615.3	38616.6	12137	19897.5	13162.2	60894.2	12525.9	29437	35315.7	21278.2	72872.1	50791.1	63280.9	10380.4	37171.9	74515.6	111507	176021	64911.2	12602	37785.3	73523.7	26399.2	78290.7	75999.6	56063.2	17126.3	21944.4	64236.7
False	FLVGFTNK	A0A286YCG8;A0A286YCT4;A0A286YDB7;Q9CY50	Translocon-associated protein subunit alpha;Translocon-associated protein subunit alpha;Translocon-associated protein subunit alpha (Fragment);Translocon-associated protein subunit alpha	A0A286YCG8;A0A286YCT4;A0A286YDB7;Q9CY50	A0A286YCG8_MOUSE;A0A286YCT4_MOUSE;A0A286YDB7_MOUSE;SSRA_MOUSE	0.00436486		16755.9	Filtered	Filtered	57228.4	Filtered	38144.3	Filtered	30870.5	17320.2	Filtered	Filtered	14464.8	17179	24434.3	Filtered	23906.4	Filtered	Filtered	16128.9	21630.5	Filtered	19645.3	18926.8	Filtered	31833.3	17303.2	27774.8	Filtered	27540.8	30791.5	25003.8	Filtered	16710.8	20199.5	Filtered	Filtered	Filtered	Filtered	Filtered	23586.8	Filtered	9613.36
False	GEDFPANNIVK	A0A286YCG8;A0A286YCT4;A0A286YDB7;Q9CY50	Translocon-associated protein subunit alpha;Translocon-associated protein subunit alpha;Translocon-associated protein subunit alpha (Fragment);Translocon-associated protein subunit alpha	A0A286YCG8;A0A286YCT4;A0A286YDB7;Q9CY50	A0A286YCG8_MOUSE;A0A286YCT4_MOUSE;A0A286YDB7_MOUSE;SSRA_MOUSE	0.00436486		Filtered	Filtered	Filtered	Filtered	Filtered	Filtered	Filtered	Filtered	Filtered	Filtered	Filtered	Filtered	Filtered	23587.6	Filtered	Filtered	Filtered	Filtered	Filtered	Filtered	Filtered	Filtered	Filtered	Filtered	Filtered	Filtered	Filtered	Filtered	Filtered	23838.7	Filtered	Filtered	Filtered	Filtered	Filtered	Filtered	Filtered	Filtered	Filtered	Filtered	Filtered	Filtered
False	SVLEGGDIPLQGLSGLK	A0A286YCI8;A0A286YCQ0;A0A286YDN0;D3Z5J3;E9PYX6;E9Q6A3;E9QNA7;Q62417	Sorbin and SH3 domain-containing protein 1	A0A286YCI8;A0A286YCQ0;A0A286YDN0;D3Z5J3;E9PYX6;E9Q6A3;E9QNA7;Q62417	A0A286YCI8_MOUSE;A0A286YCQ0_MOUSE;A0A286YDN0_MOUSE;D3Z5J3_MOUSE;E9PYX6_MOUSE;E9Q6A3_MOUSE;E9QNA7_MOUSE;SRBS1_MOUSE	1.55151e-05		9894.33	9425.42	Filtered	Filtered	16777.3	13347.6	15106.3	16250.1	14272.5	16722.7	22544.6	10517.4	12954.4	Filtered	10419.6	Filtered	Filtered	Filtered	8681.07	Filtered	19119.7	Filtered	Filtered	7249.52	18060.8	Filtered	Filtered	4099.05	Filtered	21966.1	Filtered	17733.7	Filtered	Filtered	8440.55	Filtered	13449.6	18322.4	Filtered	Filtered	Filtered	6028.86
False	TYIELLPPAEK	A0A286YCI8;A0A286YCQ0;A0A286YDN0;D3Z5J3;E9PYX6;E9Q6A3;E9QNA7;Q62417	Sorbin and SH3 domain-containing protein 1	A0A286YCI8;A0A286YCQ0;A0A286YDN0;D3Z5J3;E9PYX6;E9Q6A3;E9QNA7;Q62417	A0A286YCI8_MOUSE;A0A286YCQ0_MOUSE;A0A286YDN0_MOUSE;D3Z5J3_MOUSE;E9PYX6_MOUSE;E9Q6A3_MOUSE;E9QNA7_MOUSE;SRBS1_MOUSE	1.55151e-05		10475.1	6455.44	Filtered	Filtered	17074.3	Filtered	14617.6	8243.06	7954.3	11721.9	18800.5	6729	10900.5	Filtered	7677.52	Filtered	Filtered	Filtered	7217.04	Filtered	14092.5	Filtered	Filtered	Filtered	12559.9	Filtered	Filtered	11344.8	Filtered	16951.7	Filtered	17788.4	Filtered	Filtered	Filtered	Filtered	10772.5	13052	Filtered	Filtered	Filtered	Filtered
False	GDVVYIYR	A0A286YCI8;A0A286YCQ0;A0A286YDN0;D3Z5J3;E9PYX6;E9Q6A3;E9QNA7;Q62417	Sorbin and SH3 domain-containing protein 1	A0A286YCI8;A0A286YCQ0;A0A286YDN0;D3Z5J3;E9PYX6;E9Q6A3;E9QNA7;Q62417	A0A286YCI8_MOUSE;A0A286YCQ0_MOUSE;A0A286YDN0_MOUSE;D3Z5J3_MOUSE;E9PYX6_MOUSE;E9Q6A3_MOUSE;E9QNA7_MOUSE;SRBS1_MOUSE	1.55151e-05		21510.7	Filtered	Filtered	Filtered	25026	Filtered	34562.2	23955.9	25306.7	31223.8	46069.4	18268.5	25724.4	Filtered	16371.2	Filtered	Filtered	Filtered	26917.4	Filtered	24848.2	Filtered	Filtered	Filtered	29615	Filtered	Filtered	Filtered	Filtered	43257.1	Filtered	Filtered	Filtered	Filtered	14540.6	15665.6	31765.1	26001.7	Filtered	Filtered	Filtered	Filtered
False	QGIFPITYVDVLK	A0A286YCI8;A0A286YCQ0;A0A286YDN0;D3Z5J3;E9PYX6;E9Q6A3;E9QNA7;Q62417	Sorbin and SH3 domain-containing protein 1	A0A286YCI8;A0A286YCQ0;A0A286YDN0;D3Z5J3;E9PYX6;E9Q6A3;E9QNA7;Q62417	A0A286YCI8_MOUSE;A0A286YCQ0_MOUSE;A0A286YDN0_MOUSE;D3Z5J3_MOUSE;E9PYX6_MOUSE;E9Q6A3_MOUSE;E9QNA7_MOUSE;SRBS1_MOUSE	1.55151e-05		Filtered	3924.28	Filtered	Filtered	Filtered	Filtered	12803.5	9244.61	9997.11	10925.3	18304.9	5774.64	11521.5	Filtered	5062.17	Filtered	Filtered	Filtered	7908.67	Filtered	14596.7	Filtered	Filtered	Filtered	10143.7	Filtered	Filtered	12062	Filtered	16246.6	Filtered	10072.6	Filtered	Filtered	Filtered	Filtered	7091.55	Filtered	Filtered	Filtered	Filtered	6491.74
False	TPVDYIDLPYSSSPSR	A0A286YCI8;A0A286YCQ0;A0A286YDN0;D3Z5J3;E9PYX6;E9Q6A3;E9QNA7;Q62417	Sorbin and SH3 domain-containing protein 1	A0A286YCI8;A0A286YCQ0;A0A286YDN0;D3Z5J3;E9PYX6;E9Q6A3;E9QNA7;Q62417	A0A286YCI8_MOUSE;A0A286YCQ0_MOUSE;A0A286YDN0_MOUSE;D3Z5J3_MOUSE;E9PYX6_MOUSE;E9Q6A3_MOUSE;E9QNA7_MOUSE;SRBS1_MOUSE	1.55151e-05		5484.05	7182.77	Filtered	Filtered	6575.83	8526.95	5898.57	8500.88	8183	5590.73	7712.7	8150.55	6191.74	Filtered	3766.11	Filtered	Filtered	Filtered	3592.77	Filtered	Filtered	Filtered	Filtered	4154.25	13365.4	Filtered	Filtered	Filtered	Filtered	16618	Filtered	14586.5	Filtered	Filtered	Filtered	Filtered	7050.95	10157.9	Filtered	Filtered	Filtered	4915.59
False	ESDGTPGGLASLENER	A0A286YCI8;A0A286YCQ0;A0A286YDN0;D3Z5J3;E9PYX6;E9Q6A3;E9QNA7;Q62417	Sorbin and SH3 domain-containing protein 1	A0A286YCI8;A0A286YCQ0;A0A286YDN0;D3Z5J3;E9PYX6;E9Q6A3;E9QNA7;Q62417	A0A286YCI8_MOUSE;A0A286YCQ0_MOUSE;A0A286YDN0_MOUSE;D3Z5J3_MOUSE;E9PYX6_MOUSE;E9Q6A3_MOUSE;E9QNA7_MOUSE;SRBS1_MOUSE	1.55151e-05		25269.6	Filtered	Filtered	Filtered	35081.2	Filtered	Filtered	Filtered	Filtered	40546.7	35318.4	Filtered	Filtered	Filtered	24451.1	Filtered	Filtered	Filtered	Filtered	Filtered	Filtered	Filtered	Filtered	Filtered	Filtered	Filtered	Filtered	Filtered	Filtered	39216.2	Filtered	Filtered	Filtered	Filtered	Filtered	Filtered	30728.8	Filtered	Filtered	Filtered	Filtered	Filtered
False	LAPVQVLEYGEAIAK	A0A286YCI8;A0A286YCQ0;A0A286YDN0;D3Z5J3;E9PYX6;E9Q6A3;E9QNA7;Q62417	Sorbin and SH3 domain-containing protein 1	A0A286YCI8;A0A286YCQ0;A0A286YDN0;D3Z5J3;E9PYX6;E9Q6A3;E9QNA7;Q62417	A0A286YCI8_MOUSE;A0A286YCQ0_MOUSE;A0A286YDN0_MOUSE;D3Z5J3_MOUSE;E9PYX6_MOUSE;E9Q6A3_MOUSE;E9QNA7_MOUSE;SRBS1_MOUSE	1.55151e-05		Filtered	Filtered	Filtered	Filtered	1643.07	Filtered	Filtered	Filtered	Filtered	Filtered	Filtered	Filtered	Filtered	Filtered	875.002	Filtered	Filtered	Filtered	Filtered	Filtered	Filtered	Filtered	Filtered	Filtered	Filtered	Filtered	Filtered	Filtered	Filtered	Filtered	Filtered	Filtered	Filtered	Filtered	Filtered	Filtered	1791.5	Filtered	Filtered	Filtered	Filtered	Filtered
False	AVPQSVELK	A0A286YD95;A0A286YDA4;A0A286YDS4;A0A2C9F2B4;Q6NSV7	Family with sequence similarity 149, member B (Fragment);Family with sequence similarity 149, member B;Family with sequence similarity 149, member B;Family with sequence similarity 149, member B;Protein FAM149B1	A0A286YD95;A0A286YDA4;A0A286YDS4;A0A2C9F2B4;Q6NSV7	A0A286YD95_MOUSE;A0A286YDA4_MOUSE;A0A286YDS4_MOUSE;A0A2C9F2B4_MOUSE;F149B_MOUSE	3.73311e-05		3140.38	Filtered	34410	32263	3902.05	6537.75	Filtered	Filtered	4636.92	Filtered	Filtered	7080.29	Filtered	18264.7	2372.52	19329.6	19647.4	16323	3951.26	32800.4	Filtered	18086	19814.9	Filtered	8546.36	7923.55	36341.2	12809.1	Filtered	10463.7	Filtered	Filtered	24845.6	21693.4	Filtered	41829.2	4958.18	Filtered	24594.9	51592.6	33133.6	6100.26
False	SEIDLVQIK	A0A2C9F2D2;Q07076	Annexin;Annexin A7	A0A2C9F2D2;Q07076	A0A2C9F2D2_MOUSE;ANXA7_MOUSE	0.00444814		1185.49	Filtered	Filtered	6970.73	4642.19	4623.86	Filtered	10354.4	4858.23	Filtered	Filtered	Filtered	1831.17	Filtered	Filtered	Filtered	Filtered	Filtered	Filtered	Filtered	Filtered	Filtered	Filtered	Filtered	8014.04	Filtered	Filtered	9600.95	Filtered	Filtered	Filtered	6844.03	Filtered	Filtered	Filtered	Filtered	Filtered	11447.3	Filtered	Filtered	Filtered	4094.36
False	EFSGYVESGLK	A0A2C9F2D2;Q07076	Annexin;Annexin A7	A0A2C9F2D2;Q07076	A0A2C9F2D2_MOUSE;ANXA7_MOUSE	0.00444814		Filtered	Filtered	Filtered	Filtered	Filtered	Filtered	Filtered	Filtered	29946.1	Filtered	Filtered	Filtered	Filtered	Filtered	Filtered	Filtered	Filtered	Filtered	Filtered	Filtered	Filtered	Filtered	Filtered	Filtered	Filtered	Filtered	Filtered	Filtered	Filtered	Filtered	Filtered	Filtered	Filtered	Filtered	Filtered	Filtered	Filtered	Filtered	Filtered	Filtered	Filtered	Filtered
False	LECVEPNCR	A0A2I3BPG9;P83882	MCG113838;60S ribosomal protein L36a	A0A2I3BPG9;P83882	A0A2I3BPG9_MOUSE;RL36A_MOUSE	0.00488721		Filtered	Filtered	Filtered	Filtered	Filtered	Filtered	Filtered	Filtered	Filtered	Filtered	Filtered	Filtered	Filtered	Filtered	Filtered	Filtered	Filtered	Filtered	Filtered	Filtered	Filtered	Filtered	Filtered	Filtered	Filtered	Filtered	Filtered	Filtered	Filtered	Filtered	Filtered	Filtered	Filtered	Filtered	Filtered	Filtered	Filtered	Filtered	Filtered	14616	Filtered	Filtered
False	LVILANNCPALR	A0A2I3BQF4;P62889	60S ribosomal protein L30	A0A2I3BQF4;P62889	A0A2I3BQF4_MOUSE;RL30_MOUSE	2.72611e-05		12691.9	15130.5	27928.1	34282.5	33211.6	33050.3	25671.8	22531.6	35714.7	30851.1	48638.9	14392.6	24448.2	11031.1	16884.9	14869	16303.8	10443.1	14772.1	17045.5	26810.7	9543.6	15677.9	12392.6	23738.9	13238.3	22438.2	18566	22142.8	42670.1	21737.1	34075.5	13287.2	15010	14391.6	18302.8	16279.5	16957.5	18615.2	13347.5	10847.8	9408.24
False	VCTLAIIDPGDSDIIR	A0A2I3BQF4;P62889	60S ribosomal protein L30	A0A2I3BQF4;P62889	A0A2I3BQF4_MOUSE;RL30_MOUSE	2.72611e-05		16364.9	13484.2	78725.8	76616.4	26189.8	35852.9	24218	28164.6	41224	28954	48613.2	19229.2	24743.6	25375	19671	19193.2	19246	11391.1	16079.2	21584.9	25436.1	32080.1	27984.5	20977.2	25642.5	14853.4	22401.7	36924.1	18641.1	50322.9	20991.2	36266.6	11671.6	13524.7	14293.2	25276.6	16814.6	36662.7	20223.3	19346.4	16463.5	25468.3
False	TGVHHYSGNNIELGTACGK	A0A2I3BQF4;P62889	60S ribosomal protein L30	A0A2I3BQF4;P62889	A0A2I3BQF4_MOUSE;RL30_MOUSE	2.72611e-05		Filtered	Filtered	Filtered	Filtered	11149.7	Filtered	10610.6	5913.39	Filtered	Filtered	18050.2	Filtered	11593.2	Filtered	Filtered	Filtered	Filtered	6118.52	Filtered	9534.8	7249.61	Filtered	13328.6	Filtered	13641.3	Filtered	12042.2	Filtered	22267.4	Filtered	Filtered	22900.5	Filtered	Filtered	4497.82	Filtered	Filtered	Filtered	Filtered	Filtered	Filtered	11218.1
False	GFFDPNTHENLTYLQLLQR	A0A2I3BRT4;Q8R0W0	Epiplakin	A0A2I3BRT4;Q8R0W0	A0A2I3BRT4_MOUSE;EPIPL_MOUSE	1.83592e-05		2360.56	19159.3	33350.7	101800	Filtered	3620.22	38411	6195.18	54665.6	6331.68	36938.3	16724.3	5356.35	10316.7	5561.82	935.56	8332.76	5055.87	10244.9	7356.91	32592.5	11481.8	4711.61	27541.3	43786.5	12223.3	20559.3	55552.5	17598.3	65963.1	27441.4	45748.6	3784.73	2895.28	27636.6	24226.2	18790.2	22680	22519.2	27531	20643.6	40131.9
False	LEEEEDRGQQLQAER	A0A2R8VHF9;E9QPE7	Myosin-11	A0A2R8VHF9;E9QPE7	A0A2R8VHF9_MOUSE;E9QPE7_MOUSE	0.0016952		25953.9	9973.08	Filtered	50027.4	10098.3	19821.3	Filtered	13802.9	13943.9	Filtered	Filtered	6360.27	20853	14358.7	Filtered	7716.23	9729.64	Filtered	27707.6	11242.8	21466.8	14427.6	18827.4	28188.6	35249.4	11328.4	29492	45334.4	12580.8	47663.2	18256.2	9494.14	28697.7	15032.4	6988.3	Filtered	30719.5	17214.8	12845.4	23017	29313.6	23803.4
False	KATLQAEQLSNELATER	A0A2R8VHF9;E9QPE7	Myosin-11	A0A2R8VHF9;E9QPE7	A0A2R8VHF9_MOUSE;E9QPE7_MOUSE	0.0016952		12644.2	Filtered	Filtered	Filtered	Filtered	Filtered	Filtered	17753.2	Filtered	Filtered	Filtered	Filtered	22413.2	Filtered	Filtered	Filtered	Filtered	Filtered	25835.2	Filtered	18764.4	Filtered	Filtered	36664.6	19597.6	Filtered	Filtered	31106.4	Filtered	90349.8	Filtered	Filtered	19189.5	Filtered	Filtered	Filtered	15600.5	12887	Filtered	Filtered	Filtered	Filtered
False	LDAFLVLEQLR	A0A2R8VHF9;E9QPE7	Myosin-11	A0A2R8VHF9;E9QPE7	A0A2R8VHF9_MOUSE;E9QPE7_MOUSE	0.0016952		Filtered	Filtered	Filtered	8687.67	Filtered	Filtered	Filtered	Filtered	5386.42	Filtered	Filtered	Filtered	Filtered	3454.8	Filtered	Filtered	1242.32	Filtered	2343.3	Filtered	2867.68	Filtered	Filtered	Filtered	Filtered	Filtered	Filtered	6069.54	Filtered	4426.09	Filtered	Filtered	Filtered	Filtered	Filtered	Filtered	2393.06	Filtered	Filtered	3047.87	3094.88	6592.21
False	ELEGHISDLQEDLDSER	A0A2R8VHF9;E9QPE7	Myosin-11	A0A2R8VHF9;E9QPE7	A0A2R8VHF9_MOUSE;E9QPE7_MOUSE	0.0016952		6858.38	Filtered	Filtered	Filtered	Filtered	Filtered	Filtered	8468.4	6838.23	Filtered	Filtered	Filtered	9270.33	Filtered	Filtered	Filtered	Filtered	Filtered	24892	Filtered	Filtered	Filtered	Filtered	Filtered	10859.5	Filtered	11753.1	Filtered	Filtered	16786.9	Filtered	Filtered	Filtered	12324.8	Filtered	Filtered	8971.99	Filtered	Filtered	Filtered	Filtered	5007.53
False	DVASLGSQLQDTQELLQEETR	A0A2R8VHF9;E9QPE7	Myosin-11	A0A2R8VHF9;E9QPE7	A0A2R8VHF9_MOUSE;E9QPE7_MOUSE	0.0016952		Filtered	Filtered	Filtered	7022.45	Filtered	3356.21	2619.21	3186.17	1857.61	1424.65	Filtered	Filtered	3025.24	2892.94	Filtered	Filtered	Filtered	Filtered	3540.95	Filtered	2574.34	Filtered	1169.88	2309.41	4285.07	Filtered	2316.53	5670.18	Filtered	3873.7	Filtered	Filtered	331.484	1217.27	Filtered	Filtered	2041.6	Filtered	Filtered	814.256	2029.86	Filtered
False	VCHLVGINVTDFTR	A0A2R8VHF9;E9QPE7	Myosin-11	A0A2R8VHF9;E9QPE7	A0A2R8VHF9_MOUSE;E9QPE7_MOUSE	0.0016952		Filtered	Filtered	Filtered	Filtered	Filtered	Filtered	Filtered	Filtered	Filtered	Filtered	11501.4	Filtered	13450.7	Filtered	Filtered	Filtered	Filtered	Filtered	12196.1	Filtered	14965.1	Filtered	Filtered	Filtered	Filtered	Filtered	18845	19687.9	Filtered	21175.2	Filtered	Filtered	Filtered	Filtered	Filtered	Filtered	Filtered	Filtered	Filtered	Filtered	Filtered	Filtered
False	YEILAANAIPK	A0A2R8VHF9;E9QPE7	Myosin-11	A0A2R8VHF9;E9QPE7	A0A2R8VHF9_MOUSE;E9QPE7_MOUSE	0.0016952		6778	Filtered	Filtered	Filtered	Filtered	Filtered	Filtered	Filtered	Filtered	Filtered	Filtered	Filtered	Filtered	Filtered	Filtered	Filtered	Filtered	Filtered	7700.75	Filtered	Filtered	Filtered	Filtered	Filtered	5501.26	Filtered	Filtered	Filtered	Filtered	Filtered	Filtered	Filtered	2320.21	Filtered	Filtered	Filtered	8206.13	Filtered	Filtered	Filtered	Filtered	Filtered
False	ENADLAGELR	A0A2R8VHF9;E9QPE7	Myosin-11	A0A2R8VHF9;E9QPE7	A0A2R8VHF9_MOUSE;E9QPE7_MOUSE	0.0016952		122820	Filtered	Filtered	Filtered	Filtered	Filtered	Filtered	Filtered	Filtered	Filtered	Filtered	Filtered	Filtered	Filtered	Filtered	Filtered	Filtered	Filtered	49277.7	Filtered	Filtered	Filtered	Filtered	Filtered	Filtered	Filtered	Filtered	Filtered	Filtered	Filtered	Filtered	Filtered	49164.7	Filtered	Filtered	Filtered	94856.5	Filtered	Filtered	Filtered	Filtered	Filtered
False	VVSSVLQLGNIVFK	A0A2R8VHF9;E9QPE7	Myosin-11	A0A2R8VHF9;E9QPE7	A0A2R8VHF9_MOUSE;E9QPE7_MOUSE	0.0016952		Filtered	Filtered	Filtered	Filtered	Filtered	2648.36	Filtered	Filtered	Filtered	Filtered	Filtered	Filtered	Filtered	Filtered	Filtered	Filtered	Filtered	Filtered	1666.93	Filtered	Filtered	Filtered	Filtered	Filtered	Filtered	Filtered	Filtered	3434.26	Filtered	4430.22	Filtered	Filtered	Filtered	Filtered	Filtered	Filtered	949.147	Filtered	Filtered	Filtered	1400.38	1231.12
False	ATLQAEQLSNELATER	A0A2R8VHF9;E9QPE7	Myosin-11	A0A2R8VHF9;E9QPE7	A0A2R8VHF9_MOUSE;E9QPE7_MOUSE	0.0016952		Filtered	Filtered	Filtered	Filtered	Filtered	Filtered	Filtered	18698.6	Filtered	Filtered	Filtered	Filtered	Filtered	Filtered	Filtered	Filtered	Filtered	Filtered	Filtered	Filtered	Filtered	Filtered	Filtered	Filtered	Filtered	Filtered	Filtered	30161.6	Filtered	Filtered	Filtered	Filtered	8391.62	Filtered	Filtered	Filtered	Filtered	Filtered	Filtered	Filtered	Filtered	Filtered
False	TGVLAHLEEER	A0A2R8VHF9;E9QPE7	Myosin-11	A0A2R8VHF9;E9QPE7	A0A2R8VHF9_MOUSE;E9QPE7_MOUSE	0.0016952		Filtered	Filtered	Filtered	Filtered	Filtered	Filtered	Filtered	Filtered	Filtered	Filtered	Filtered	Filtered	Filtered	Filtered	Filtered	Filtered	Filtered	Filtered	Filtered	Filtered	Filtered	Filtered	Filtered	Filtered	Filtered	Filtered	Filtered	14557.3	Filtered	Filtered	Filtered	Filtered	Filtered	Filtered	Filtered	Filtered	Filtered	Filtered	Filtered	Filtered	Filtered	Filtered
False	IAQLEEQVEQEAR	A0A2R8VHF9;E9QPE7	Myosin-11	A0A2R8VHF9;E9QPE7	A0A2R8VHF9_MOUSE;E9QPE7_MOUSE	0.0016952		Filtered	Filtered	Filtered	Filtered	Filtered	Filtered	Filtered	Filtered	Filtered	Filtered	Filtered	Filtered	Filtered	Filtered	Filtered	Filtered	Filtered	Filtered	12941.7	Filtered	Filtered	Filtered	Filtered	Filtered	Filtered	Filtered	Filtered	Filtered	Filtered	Filtered	Filtered	Filtered	Filtered	Filtered	Filtered	Filtered	Filtered	Filtered	Filtered	Filtered	Filtered	Filtered
False	VIQYLAVVASSHK	A0A2R8VHF9;E9QPE7	Myosin-11	A0A2R8VHF9;E9QPE7	A0A2R8VHF9_MOUSE;E9QPE7_MOUSE	0.0016952		Filtered	Filtered	Filtered	Filtered	Filtered	Filtered	Filtered	Filtered	Filtered	Filtered	Filtered	Filtered	Filtered	Filtered	Filtered	Filtered	Filtered	Filtered	Filtered	Filtered	Filtered	Filtered	Filtered	2345.08	Filtered	Filtered	Filtered	6363.27	Filtered	Filtered	Filtered	Filtered	Filtered	Filtered	Filtered	Filtered	Filtered	Filtered	Filtered	Filtered	Filtered	Filtered
False	FVADLWK	A0A2R8VHF9;E9QPE7	Myosin-11	A0A2R8VHF9;E9QPE7	A0A2R8VHF9_MOUSE;E9QPE7_MOUSE	0.0016952		Filtered	Filtered	Filtered	Filtered	Filtered	Filtered	Filtered	Filtered	Filtered	Filtered	Filtered	Filtered	Filtered	Filtered	Filtered	Filtered	Filtered	Filtered	Filtered	Filtered	Filtered	Filtered	Filtered	Filtered	Filtered	Filtered	Filtered	840.082	Filtered	Filtered	Filtered	Filtered	Filtered	Filtered	Filtered	Filtered	Filtered	Filtered	Filtered	Filtered	Filtered	Filtered
False	IITLAGPTNAIFK	A0A2R8VHG2;A0A2R8VHL8;A0A2R8VHN3;A0A2R8VHP9;A0A2R8VHY9;A0A2R8VHZ0;A0A2R8VI12;A0A2R8VI25;A0A2R8VI71;A0A2R8VI73;A0A2R8VJY1;A0A2R8VKF0;A0A2R8VKN0;A0A2R8W6L5;B2M1R7;Q61990	Poly(rC)-binding protein 2 (Fragment);Poly(rC)-binding protein 2 (Fragment);Poly(rC)-binding protein 2 (Fragment);Poly(rC)-binding protein 2;Poly(rC)-binding protein 2 (Fragment);Poly(rC)-binding protein 2 (Fragment);Poly(rC)-binding protein 2 (Fragment);Poly(RC) binding protein 2, isoform CRA_d;Poly(rC)-binding protein 2 (Fragment);Poly(rC)-binding protein 2 (Fragment);Poly(rC)-binding protein 2…	A0A2R8VHG2;A0A2R8VHL8;A0A2R8VHN3;A0A2R8VHP9;A0A2R8VHY9;A0A2R8VHZ0;A0A2R8VI12;A0A2R8VI25;A0A2R8VI71;A0A2R8VI73;A0A2R8VJY1;A0A2R8VKF0;A0A2R8VKN0;A0A2R8W6L5;B2M1R7;Q61990	A0A2R8VHG2_MOUSE;A0A2R8VHL8_MOUSE;A0A2R8VHN3_MOUSE;A0A2R8VHP9_MOUSE;A0A2R8VHY9_MOUSE;A0A2R8VHZ0_MOUSE;A0A2R8VI12_MOUSE;A0A2R8VI25_MOUSE;A0A2R8VI71_MOUSE;A0A2R8VI73_MOUSE;A0A2R8VJY1_MOUSE;A0A2R8VKF0_MOUSE;A0A2R8VKN0_MOUSE;A0A2R8W6L5_MOUSE;B2M1R7_MOUSE;PCBP2_MOUSE	0.0028247		2295.65	Filtered	Filtered	17491.8	Filtered	Filtered	Filtered	Filtered	Filtered	Filtered	Filtered	Filtered	Filtered	Filtered	Filtered	Filtered	Filtered	Filtered	Filtered	Filtered	Filtered	Filtered	Filtered	Filtered	19368.3	Filtered	Filtered	Filtered	Filtered	Filtered	Filtered	Filtered	Filtered	Filtered	Filtered	Filtered	Filtered	Filtered	Filtered	Filtered	Filtered	Filtered
False	AITIAGIPQSIIECVK	A0A2R8VHG2;A0A2R8VHL8;A0A2R8VHN3;A0A2R8VHP9;A0A2R8VHY9;A0A2R8VHZ0;A0A2R8VI12;A0A2R8VI25;A0A2R8VI71;A0A2R8VI73;A0A2R8VJY1;A0A2R8VKF0;A0A2R8VKN0;A0A2R8W6L5;B2M1R7;Q61990	Poly(rC)-binding protein 2 (Fragment);Poly(rC)-binding protein 2 (Fragment);Poly(rC)-binding protein 2 (Fragment);Poly(rC)-binding protein 2;Poly(rC)-binding protein 2 (Fragment);Poly(rC)-binding protein 2 (Fragment);Poly(rC)-binding protein 2 (Fragment);Poly(RC) binding protein 2, isoform CRA_d;Poly(rC)-binding protein 2 (Fragment);Poly(rC)-binding protein 2 (Fragment);Poly(rC)-binding protein 2…	A0A2R8VHG2;A0A2R8VHL8;A0A2R8VHN3;A0A2R8VHP9;A0A2R8VHY9;A0A2R8VHZ0;A0A2R8VI12;A0A2R8VI25;A0A2R8VI71;A0A2R8VI73;A0A2R8VJY1;A0A2R8VKF0;A0A2R8VKN0;A0A2R8W6L5;B2M1R7;Q61990	A0A2R8VHG2_MOUSE;A0A2R8VHL8_MOUSE;A0A2R8VHN3_MOUSE;A0A2R8VHP9_MOUSE;A0A2R8VHY9_MOUSE;A0A2R8VHZ0_MOUSE;A0A2R8VI12_MOUSE;A0A2R8VI25_MOUSE;A0A2R8VI71_MOUSE;A0A2R8VI73_MOUSE;A0A2R8VJY1_MOUSE;A0A2R8VKF0_MOUSE;A0A2R8VKN0_MOUSE;A0A2R8W6L5_MOUSE;B2M1R7_MOUSE;PCBP2_MOUSE	0.0028247		Filtered	Filtered	Filtered	7805.39	Filtered	Filtered	Filtered	Filtered	Filtered	Filtered	Filtered	Filtered	Filtered	Filtered	Filtered	Filtered	Filtered	Filtered	Filtered	Filtered	Filtered	Filtered	Filtered	Filtered	Filtered	Filtered	Filtered	Filtered	Filtered	Filtered	Filtered	Filtered	Filtered	Filtered	Filtered	Filtered	Filtered	Filtered	Filtered	Filtered	Filtered	Filtered
False	VTCIDPNPNFEK	A0A2R8VI07;H3BJI7;Q5I0W6;Q76I24;Q76I26;Q8C6B0;Q9D7S5	Methyltransferase-like 7A1 (Fragment);Methyltransferase hypoxia-inducible domain-containing 1;Methyltransferase-like 7A2;Methyltransferase-like 7A2;Methyltransferase hypoxia-inducible domain-containing 1;MCG20149, isoform CRA_a;MCG20149, isoform CRA_d	A0A2R8VI07;H3BJI7;Q5I0W6;Q76I24;Q76I26;Q8C6B0;Q9D7S5	A0A2R8VI07_MOUSE;H3BJI7_MOUSE;Q5I0W6_MOUSE;Q76I24_MOUSE;Q76I26_MOUSE;Q8C6B0_MOUSE;Q9D7S5_MOUSE	0.00126821		4925.29	9796.57	Filtered	Filtered	11257.8	5162.49	7322.33	8175.23	8412.93	5115.39	13920.1	8545.6	10341.4	4025.04	Filtered	7683.65	6892.22	5664.94	8592.91	5198.36	11774.3	Filtered	10455.8	6333.21	18220.5	5872.34	9539.9	20122.1	10179.6	10794	Filtered	10357.2	5777.12	Filtered	11203.8	6819.46	10892.5	15950.7	6098.76	7256	5270.34	6060.4
False	ELFSNLQEFAGPSGK	A0A2R8VI07;H3BJI7;Q5I0W6;Q76I24;Q76I26;Q8C6B0;Q9D7S5	Methyltransferase-like 7A1 (Fragment);Methyltransferase hypoxia-inducible domain-containing 1;Methyltransferase-like 7A2;Methyltransferase-like 7A2;Methyltransferase hypoxia-inducible domain-containing 1;MCG20149, isoform CRA_a;MCG20149, isoform CRA_d	A0A2R8VI07;H3BJI7;Q5I0W6;Q76I24;Q76I26;Q8C6B0;Q9D7S5	A0A2R8VI07_MOUSE;H3BJI7_MOUSE;Q5I0W6_MOUSE;Q76I24_MOUSE;Q76I26_MOUSE;Q8C6B0_MOUSE;Q9D7S5_MOUSE	0.00126821		5240.7	10502.4	Filtered	Filtered	7281.34	15104.1	Filtered	13129.3	Filtered	9919.39	Filtered	12839.5	11738.6	Filtered	4514.7	Filtered	Filtered	Filtered	11137.1	Filtered	Filtered	Filtered	Filtered	9396.04	24242.3	5299.8	Filtered	28162.1	7777.52	Filtered	Filtered	14586.2	4204.65	Filtered	8924.23	Filtered	11379.2	30269.2	Filtered	Filtered	Filtered	16274
False	LTLLEVGCGTGANFK	A0A2R8VI07;H3BJI7;Q5I0W6;Q76I24;Q76I26;Q8C6B0;Q9D7S5	Methyltransferase-like 7A1 (Fragment);Methyltransferase hypoxia-inducible domain-containing 1;Methyltransferase-like 7A2;Methyltransferase-like 7A2;Methyltransferase hypoxia-inducible domain-containing 1;MCG20149, isoform CRA_a;MCG20149, isoform CRA_d	A0A2R8VI07;H3BJI7;Q5I0W6;Q76I24;Q76I26;Q8C6B0;Q9D7S5	A0A2R8VI07_MOUSE;H3BJI7_MOUSE;Q5I0W6_MOUSE;Q76I24_MOUSE;Q76I26_MOUSE;Q8C6B0_MOUSE;Q9D7S5_MOUSE	0.00126821		Filtered	Filtered	Filtered	Filtered	10833.2	Filtered	8235.06	14735.5	13721.5	8624.35	Filtered	13243.6	11159.8	Filtered	Filtered	Filtered	9196.5	Filtered	8886.73	Filtered	Filtered	Filtered	13393.4	Filtered	13847.4	Filtered	11886.2	27365.1	Filtered	18352.1	14478.4	Filtered	1594.2	Filtered	8192.45	Filtered	12216.6	30494.8	12946.3	Filtered	Filtered	15148.2
False	EGLLLWCQR	A1BN54	Alpha actinin 1a	A1BN54	A1BN54_MOUSE	1.77382e-06		2.56864e+06	4.57949e+06	5163452	6333962	2.80729e+06	7.7416e+06	6.0977e+06	3.08177e+06	4227123	5973949	7669049	3.58872e+06	3.64751e+06	2006839	2653524	2.54244e+06	2.35454e+06	1.5779e+06	4119914	2162149	2.82841e+06	2.20172e+06	3959749	2.21755e+06	3.7958e+06	849136	4.02268e+06	6.94968e+06	2817817	11521718	1500790	9808163	2.03384e+06	1.93518e+06	1.04839e+06	2.74741e+06	2.61129e+06	4.22604e+06	3.88328e+06	2.72062e+06	2.2561e+06	2831310
False	LEDFRDYR	A1BN54	Alpha actinin 1a	A1BN54	A1BN54_MOUSE	1.77382e-06		90635.5	169863	113412	220675	36292.2	207518	208633	55858.2	122040	181688	107502	80440.5	102076	47198.4	130844	30746	39514.8	26745.6	67123.1	41384.7	200943	72554.5	118431	235943	87729.4	125224	63379.7	86829.6	54507.4	172986	135047	313259	32642	58716	139173	75899.4	74222.1	84166.4	74234.6	43561.2	82491.7	88807.9
False	KHEAFESDLAAHQDR	A1BN54	Alpha actinin 1a	A1BN54	A1BN54_MOUSE	1.77382e-06		283079	196071	97780.5	515025	291106	284821	188960	331352	360553	201476	398414	290241	346442	34986.7	110206	37709.3	56009.2	32171.2	382746	53546.2	309457	217482	57838	316741	830250	106479	93103.6	615631	122245	658078	120419	485268	36354.1	68346.3	226487	224690	460010	636379	235883	124364	86395.7	595898
False	FAIQDISVEETSAK	A1BN54	Alpha actinin 1a	A1BN54	A1BN54_MOUSE	1.77382e-06		1.01046e+06	1.17458e+06	1.70628e+06	2157915	1.52729e+06	2.34785e+06	1609274	1489272	1.71854e+06	1.54412e+06	2.4943e+06	1.41307e+06	1.35074e+06	991302	1.13111e+06	809908	1.02457e+06	631326	1.19457e+06	880953	1.59803e+06	1.36743e+06	1.17374e+06	1.55518e+06	1601744	876194	1275304	1.7858e+06	960734	2373013	1.35526e+06	2.09488e+06	621852	1.27588e+06	1.24979e+06	1.03885e+06	1.4482e+06	2.00084e+06	1459497	1.05116e+06	1.30271e+06	1.30595e+06
False	KAGTQIENIEEDFR	A1BN54	Alpha actinin 1a	A1BN54	A1BN54_MOUSE	1.77382e-06		285701	244963	428177	580327	274714	378643	275549	323141	397471	248587	502071	248797	437568	180190	133740	233769	263614	156626	386852	225137	320935	229064	196090	426990	408610	163502	301674	505577	547845	503742	273751	450894	231603	311062	199081	257821	380860	470930	363811	243858	261136	270361
False	CQLEINFNTLQTK	A1BN54	Alpha actinin 1a	A1BN54	A1BN54_MOUSE	1.77382e-06		129432	181290	301580	407932	138208	461217	224844	213794	279595	214386	386026	208025	165904	337636	167503	106119	180648	114232	275040	151211	385435	271149	207562	242949	257004	224360	282471	243052	224681	403328	215769	280680	77271.3	119404	173296	337684	175875	401053	319049	301913	205938	379882
False	DLLLDPAWEK	A1BN54	Alpha actinin 1a	A1BN54	A1BN54_MOUSE	1.77382e-06		168124	173619	154686	245753	559804	984859	240020	600516	97888.6	372597	401810	309483	208267	58127.5	218509	54695.5	91113.7	58406.2	422880	54183.6	81986.8	86086.7	70426.4	154784	354227	41877.2	170548	1.23735e+06	234170	1128113	135720	663986	40855.5	80841.3	72607.5	78588.2	220814	478178	375633	74069	117735	317454
False	GYEEWLLNEIR	A1BN54	Alpha actinin 1a	A1BN54	A1BN54_MOUSE	1.77382e-06		156500	253302	132692	628274	43443.7	25904.1	601238	203845	686853	208781	877926	86214	329657	64616.3	45984.5	42439.2	96891.4	37272.1	268436	68026.8	223585	151606	81799.1	328249	522781	89690.7	114921	928910	267696	1.30419e+06	127510	940928	28226.1	79721	277037	219011	354942	560305	137161	97004.6	87349.4	435162
False	TIPWLENR	A1BN54	Alpha actinin 1a	A1BN54	A1BN54_MOUSE	1.77382e-06		914512	1.75423e+06	611606	1.45622e+06	921588	2238118	1.54602e+06	1.21137e+06	1.00149e+06	1.81765e+06	2.11137e+06	1.35962e+06	1.15214e+06	164537	994103	163157	294486	148133	1.47031e+06	242321	807224	538789	383209	1.43672e+06	1.43237e+06	305061	621963	2.06979e+06	860780	3.18061e+06	377428	3.30258e+06	210926	345293	858190	329101	817514	1.361e+06	806345	235172	346930	1.22816e+06
False	ALDFIASK	A1BN54	Alpha actinin 1a	A1BN54	A1BN54_MOUSE	1.77382e-06		144944	57430.8	2.11923e+06	1.14345e+06	109237	250292	122282	133257	153102	109644	82763.1	92497.8	69369.4	1.01237e+06	73916.7	976355	1.03337e+06	768391	119781	1.07151e+06	86673	449800	1249942	223247	89867.5	536203	1095994	178813	2.33116e+06	234904	776809	125210	917655	1.18529e+06	77963.4	657242	79291.6	163205	621254	1.08954e+06	1.09312e+06	108111
False	KTFTAWCNSHLR	A1BN54	Alpha actinin 1a	A1BN54	A1BN54_MOUSE	1.77382e-06		63872.1	117979	164369	233872	47696.9	251238	214863	59773.6	115248	191198	248296	86028.4	103320	75213.6	84710.6	59893	67557	50356.4	91347.6	65228.4	97691.6	78653.7	150091	96257.6	141481	78188.1	124592	141957	69177.5	348477	103941	389726	54858.9	68584.5	59218	107566	99818.2	108327	103799	110963	185318	94350.4
False	LVSIGAEEIVDGNVK	A1BN54	Alpha actinin 1a	A1BN54	A1BN54_MOUSE	1.77382e-06		334296	545498	281015	985836	784716	1.64641e+06	975894	1.25077e+06	1.22483e+06	1.10173e+06	1.828e+06	960915	904754	146928	657129	89886.2	208840	60259.1	664509	125996	1.11144e+06	663736	203236	825442	1126139	335587	136957	857804	368942	1.38688e+06	425337	931168	47475.2	150665	737611	419176	786154	1.59994e+06	633478	218953	175859	1.03719e+06
False	TFTAWCNSHLR	A1BN54	Alpha actinin 1a	A1BN54	A1BN54_MOUSE	1.77382e-06		188356	260124	375247	504136	183557	437813	355320	230218	293890	360572	569361	240162	322756	218476	165137	158480	166788	140333	284358	245022	464492	175708	317208	201387	351595	160504	261533	435430	391927	572242	204771	612738	155018	169889	171950	325088	257016	346434	269634	221312	303440	258102
False	HEAFESDLAAHQDR	A1BN54	Alpha actinin 1a	A1BN54	A1BN54_MOUSE	1.77382e-06		39109.5	36467	270050	170856	86580.9	52701.8	Filtered	57165.2	68627.7	Filtered	75288.5	109636	64235	114460	21762.5	97061.1	105095	91571.9	85196.4	158377	123794	89472.2	223167	85074.6	112699	253420	177703	126127	115070	166188	110599	103693	128527	147366	59854	144035	109042	105336	178962	192953	214504	115516
False	RTIPWLENR	A1BN54	Alpha actinin 1a	A1BN54	A1BN54_MOUSE	1.77382e-06		86899.1	114977	39948.9	188339	59257.3	220553	177959	85162.1	59008.8	236169	264665	114861	160011	16787.3	181232	15600.7	29856.7	11717.5	61339.4	10672.3	101298	48664.6	25166	48701.1	71201.5	18383.2	28629.9	84441.6	35719.1	327521	37274.8	418207	Filtered	12392.3	43247.3	33409.9	30073.3	91767.7	67436.1	19295.5	14418.8	82540.3
False	AGTQIENIEEDFR	A1BN54	Alpha actinin 1a	A1BN54	A1BN54_MOUSE	1.77382e-06		1.15904e+06	726550	1.06555e+06	1.93192e+06	1.62885e+06	1.01964e+06	737490	1.57812e+06	1.35766e+06	752757	1.74455e+06	972261	1.43724e+06	643104	447882	752153	902274	603200	1.5286e+06	819747	1.14e+06	1392400	1.12675e+06	1.65341e+06	1.7347e+06	778382	1098593	1.80022e+06	1258742	1.82367e+06	795535	1.3509e+06	767920	1.1591e+06	974836	1.15087e+06	1.67205e+06	1895127	1.4654e+06	1.07091e+06	790685	1.25664e+06
False	LMLLLEVISGER	A1BN54	Alpha actinin 1a	A1BN54	A1BN54_MOUSE	1.77382e-06		9753.92	15318.7	13901.7	11667	Filtered	6231.97	11006.2	18553.4	30781.9	6989.63	38583.5	11075.1	Filtered	17544.1	3437.47	Filtered	3046.99	18153.7	12111	4980.93	12675	5075.58	5677	18715.7	10082.8	5575.74	4739.55	11339.8	2004.78	Filtered	26686.6	4367.81	5588.06	14433.5	38710.6	26134.5	32369.9	26723.7	17143.1	19922.4	9166.13	52191.1
False	GYEEWLLNEIRR	A1BN54	Alpha actinin 1a	A1BN54	A1BN54_MOUSE	1.77382e-06		16002.4	53801.5	27679.1	161141	Filtered	Filtered	81024.4	10721.2	98681.1	13783	71137.6	12807.6	18194.2	Filtered	9215.01	Filtered	Filtered	Filtered	16721.9	6836.96	44547.1	8895.67	Filtered	52629.3	38384.7	9847.85	10863.3	62551.2	24308.2	104017	16964.9	102442	Filtered	Filtered	25380.3	21780.7	25664.2	42187.3	10785.9	9570.17	4807.89	29805.1
False	VGWEQLLTTIAR	A1BN54	Alpha actinin 1a	A1BN54	A1BN54_MOUSE	1.77382e-06		1166.6	Filtered	Filtered	22935.1	Filtered	Filtered	11622	Filtered	6269.88	Filtered	8589	Filtered	6348.15	Filtered	Filtered	Filtered	Filtered	Filtered	10356.4	Filtered	55560.6	Filtered	Filtered	Filtered	20804.7	Filtered	Filtered	11575.4	293.194	26461.1	Filtered	34528.2	Filtered	Filtered	4885.5	Filtered	1998.82	7199.2	Filtered	Filtered	Filtered	29128.4
False	LASDLLEWIR	A1BN54	Alpha actinin 1a	A1BN54	A1BN54_MOUSE	1.77382e-06		Filtered	Filtered	Filtered	12592.4	Filtered	Filtered	4690.55	1254.75	Filtered	Filtered	Filtered	Filtered	2483.15	Filtered	Filtered	Filtered	Filtered	Filtered	3305.24	Filtered	Filtered	Filtered	Filtered	Filtered	9163	Filtered	Filtered	8424.31	Filtered	11138.8	Filtered	3555.87	Filtered	Filtered	Filtered	Filtered	1309.26	4666.03	Filtered	Filtered	Filtered	3171.22
False	DGLGFCALIHR	A1BN54	Alpha actinin 1a	A1BN54	A1BN54_MOUSE	1.77382e-06		Filtered	Filtered	Filtered	1.4477e+06	Filtered	Filtered	Filtered	Filtered	14470.6	Filtered	Filtered	Filtered	Filtered	716.812	Filtered	Filtered	Filtered	64759.6	18987.6	Filtered	Filtered	Filtered	Filtered	Filtered	Filtered	Filtered	Filtered	Filtered	Filtered	Filtered	Filtered	Filtered	Filtered	228582	Filtered	Filtered	Filtered	Filtered	268737	418.496	460002	814546
False	KAGTQIENIEEDFRDGLK	A1BN54	Alpha actinin 1a	A1BN54	A1BN54_MOUSE	1.77382e-06		Filtered	28872.7	Filtered	Filtered	Filtered	61706	Filtered	Filtered	Filtered	15533.4	Filtered	Filtered	Filtered	Filtered	Filtered	Filtered	Filtered	Filtered	Filtered	Filtered	Filtered	Filtered	Filtered	Filtered	Filtered	Filtered	Filtered	Filtered	Filtered	Filtered	Filtered	21276.4	Filtered	Filtered	Filtered	Filtered	Filtered	Filtered	Filtered	Filtered	Filtered	Filtered
False	ASFNHFDR	A1BN54	Alpha actinin 1a	A1BN54	A1BN54_MOUSE	1.77382e-06		Filtered	Filtered	Filtered	Filtered	Filtered	Filtered	Filtered	Filtered	Filtered	Filtered	Filtered	Filtered	Filtered	Filtered	Filtered	Filtered	Filtered	Filtered	Filtered	Filtered	8493.08	Filtered	Filtered	Filtered	Filtered	Filtered	Filtered	Filtered	Filtered	Filtered	Filtered	Filtered	Filtered	Filtered	Filtered	325723	Filtered	Filtered	Filtered	321728	Filtered	Filtered
False	LSNRPAFMPSEGR	A1BN54	Alpha actinin 1a	A1BN54	A1BN54_MOUSE	1.77382e-06		Filtered	Filtered	Filtered	Filtered	Filtered	Filtered	Filtered	Filtered	Filtered	Filtered	Filtered	Filtered	Filtered	Filtered	Filtered	Filtered	Filtered	Filtered	Filtered	Filtered	Filtered	Filtered	Filtered	Filtered	Filtered	Filtered	Filtered	Filtered	Filtered	Filtered	Filtered	Filtered	Filtered	Filtered	Filtered	Filtered	47484.4	Filtered	Filtered	Filtered	Filtered	Filtered
False	ASFNHFDRK	A1BN54	Alpha actinin 1a	A1BN54	A1BN54_MOUSE	1.77382e-06		Filtered	Filtered	Filtered	Filtered	Filtered	Filtered	Filtered	Filtered	Filtered	Filtered	Filtered	Filtered	Filtered	Filtered	Filtered	Filtered	Filtered	Filtered	Filtered	Filtered	Filtered	Filtered	Filtered	Filtered	Filtered	Filtered	Filtered	Filtered	Filtered	Filtered	Filtered	Filtered	Filtered	Filtered	Filtered	6581.95	Filtered	Filtered	Filtered	8250.35	Filtered	Filtered
False	KDDPLTNLNTAFDVAER	A1BN54	Alpha actinin 1a	A1BN54	A1BN54_MOUSE	1.77382e-06		Filtered	Filtered	Filtered	Filtered	Filtered	Filtered	Filtered	Filtered	Filtered	Filtered	Filtered	Filtered	Filtered	Filtered	Filtered	Filtered	Filtered	Filtered	2403.78	Filtered	Filtered	Filtered	Filtered	Filtered	Filtered	Filtered	Filtered	Filtered	Filtered	Filtered	Filtered	Filtered	Filtered	Filtered	Filtered	Filtered	3739.77	Filtered	Filtered	Filtered	Filtered	Filtered
False	VWLDPNETNEIANANSR	A2A547;P84099	Ribosomal protein L19;60S ribosomal protein L19	A2A547;P84099	A2A547_MOUSE;RL19_MOUSE	0.00149259		4942.4	9679.09	15456.3	13245.2	11134.7	17773.6	12764.2	6373.07	9903.27	13739.2	20643.3	9846.05	10951.9	7743.59	8917.89	Filtered	8707.71	4383.87	13314.2	Filtered	Filtered	9206.6	10972.5	Filtered	14672.4	Filtered	14199.8	18238.5	14077.8	25353	Filtered	23704.5	6308.88	6401.76	Filtered	7468.14	14247	10541.3	12575.8	6997.68	8127.04	5747.38
False	VFDKESNGTVMGAELR	A2A6Q8;P09541;Q9CZ19	Myosin light chain 4 (Fragment);Myosin light chain 4;Myosin light chain 4	A2A6Q8;P09541;Q9CZ19	A2A6Q8_MOUSE;MYL4_MOUSE;Q9CZ19_MOUSE	0.000154923		545131	2.54932e+06	2743830	3.16057e+06	1.02315e+06	417360	383168	692074	1.18732e+06	368331	1.73449e+06	225653	529368	1.32164e+06	199984	411433	759369	1.3205e+06	1.51857e+06	395495	3.06226e+06	1.30474e+06	3.73733e+06	3.11331e+06	498586	2.76293e+06	943808	2.43968e+06	4.51051e+06	1.5155e+06	1.36806e+06	360987	1.54158e+06	664318	Filtered	394895	1.41924e+06	1.88278e+06	1.72451e+06	482666	1.14454e+06	911655
False	NKEQGTYEDFVEGLR	A2A6Q8;P09541;Q9CZ19	Myosin light chain 4 (Fragment);Myosin light chain 4;Myosin light chain 4	A2A6Q8;P09541;Q9CZ19	A2A6Q8_MOUSE;MYL4_MOUSE;Q9CZ19_MOUSE	0.000154923		Filtered	Filtered	Filtered	Filtered	91574.6	55614.5	Filtered	Filtered	Filtered	Filtered	40925.7	19457.5	Filtered	14832.5	Filtered	39418.6	18848.1	Filtered	85382.3	48976.7	59499.9	94388.3	120112	20466.2	Filtered	77828.5	45072.9	41860.1	25581.1	46376	115564	48156.6	14876.5	139562	56803.8	Filtered	80506.5	Filtered	140082	27377.4	130239	61392.5
False	EAFSLFDR	A2A6Q8;P09541;Q9CZ19	Myosin light chain 4 (Fragment);Myosin light chain 4;Myosin light chain 4	A2A6Q8;P09541;Q9CZ19	A2A6Q8_MOUSE;MYL4_MOUSE;Q9CZ19_MOUSE	0.000154923		Filtered	Filtered	Filtered	Filtered	7392.47	7677.05	Filtered	Filtered	Filtered	Filtered	Filtered	5278.75	Filtered	Filtered	Filtered	7955.99	Filtered	3911.47	3876.11	11426.2	9951.83	Filtered	6696.87	Filtered	Filtered	Filtered	15711.1	Filtered	11236.7	Filtered	Filtered	Filtered	6539.3	Filtered	Filtered	Filtered	Filtered	Filtered	Filtered	6469.29	5617.52	Filtered
False	ESNGTVMGAELR	A2A6Q8;P09541;Q9CZ19	Myosin light chain 4 (Fragment);Myosin light chain 4;Myosin light chain 4	A2A6Q8;P09541;Q9CZ19	A2A6Q8_MOUSE;MYL4_MOUSE;Q9CZ19_MOUSE	0.000154923		129316	Filtered	Filtered	Filtered	467132	Filtered	63684.9	139220	249110	Filtered	549290	47399.1	88354.5	236979	30152	Filtered	129284	Filtered	Filtered	Filtered	Filtered	242011	635417	297045	Filtered	Filtered	Filtered	613182	1.06333e+06	339262	Filtered	Filtered	444230	138187	Filtered	Filtered	679266	541052	394798	Filtered	Filtered	220794
False	ALGQNPTNAEVLR	A2A6Q8;P09541;Q9CZ19	Myosin light chain 4 (Fragment);Myosin light chain 4;Myosin light chain 4	A2A6Q8;P09541;Q9CZ19	A2A6Q8_MOUSE;MYL4_MOUSE;Q9CZ19_MOUSE	0.000154923		12158	Filtered	Filtered	Filtered	Filtered	Filtered	Filtered	Filtered	Filtered	Filtered	31218.8	Filtered	Filtered	42399.6	Filtered	78571.7	54215	43005.4	Filtered	108446	39133.8	Filtered	77979.9	Filtered	Filtered	Filtered	91413	31008.1	44260.9	Filtered	Filtered	Filtered	41705.8	Filtered	Filtered	Filtered	Filtered	Filtered	Filtered	47485	47595.9	Filtered
False	EQGTYEDFVEGLR	A2A6Q8;P09541;Q9CZ19	Myosin light chain 4 (Fragment);Myosin light chain 4;Myosin light chain 4	A2A6Q8;P09541;Q9CZ19	A2A6Q8_MOUSE;MYL4_MOUSE;Q9CZ19_MOUSE	0.000154923		Filtered	Filtered	Filtered	Filtered	Filtered	Filtered	Filtered	Filtered	Filtered	Filtered	Filtered	Filtered	Filtered	Filtered	Filtered	11891.3	9239.5	Filtered	18605.2	15987.1	Filtered	Filtered	Filtered	Filtered	Filtered	Filtered	14305.4	Filtered	10164.5	Filtered	Filtered	Filtered	5413.84	Filtered	Filtered	Filtered	Filtered	Filtered	Filtered	9451.63	Filtered	Filtered
False	IDFSADQIEEFK	A2A6Q8;P09541;Q9CZ19	Myosin light chain 4 (Fragment);Myosin light chain 4;Myosin light chain 4	A2A6Q8;P09541;Q9CZ19	A2A6Q8_MOUSE;MYL4_MOUSE;Q9CZ19_MOUSE	0.000154923		Filtered	Filtered	Filtered	Filtered	37437.1	Filtered	Filtered	Filtered	Filtered	Filtered	Filtered	Filtered	Filtered	Filtered	Filtered	Filtered	Filtered	Filtered	Filtered	Filtered	Filtered	Filtered	Filtered	Filtered	Filtered	Filtered	Filtered	Filtered	Filtered	Filtered	Filtered	Filtered	Filtered	Filtered	Filtered	Filtered	Filtered	Filtered	Filtered	Filtered	Filtered	Filtered
False	ALVILAK	A2A813;Q99LX0	Protein/nucleic acid deglycase DJ-1	A2A813;Q99LX0	A2A813_MOUSE;PARK7_MOUSE	0.00119398		Filtered	Filtered	16132.8	Filtered	8412.05	15539.7	12742.7	14974.4	12105.7	8366.57	Filtered	5981.72	7130.64	5715.72	5799.96	6799.01	7917.34	5021.63	Filtered	Filtered	Filtered	8987.94	9692.68	11584.8	Filtered	Filtered	Filtered	Filtered	11854.8	Filtered	Filtered	Filtered	9743.33	9398.01	Filtered	8734.39	Filtered	Filtered	8753.99	7330.82	10404.4	Filtered
False	DGLILTSR	A2A813;Q99LX0	Protein/nucleic acid deglycase DJ-1	A2A813;Q99LX0	A2A813_MOUSE;PARK7_MOUSE	0.00119398		Filtered	Filtered	Filtered	Filtered	Filtered	Filtered	Filtered	Filtered	Filtered	Filtered	Filtered	Filtered	Filtered	34138.2	Filtered	Filtered	Filtered	Filtered	Filtered	Filtered	Filtered	Filtered	Filtered	Filtered	Filtered	Filtered	93586.3	Filtered	Filtered	Filtered	Filtered	Filtered	Filtered	Filtered	Filtered	31358.5	Filtered	Filtered	84830.1	Filtered	Filtered	24160.7
False	VADPVGVLK	A2A930;A2A931;A2A933;A2A934;A2A935	PR domain zinc finger protein 16	A2A930;A2A931;A2A933;A2A934;A2A935	A2A930_MOUSE;A2A931_MOUSE;A2A933_MOUSE;A2A934_MOUSE;PRD16_MOUSE	0.000221093		4775.58	4135.28	6038.5	8285.77	7143.61	11576	7976.92	8109.65	6240.03	8667.05	7628.68	4870.31	5226.65	11545.9	6656.7	5009.47	5735.5	7955.93	3310.35	4208.53	5174.58	5438.62	Filtered	4600.58	12430.8	3130.86	3974.93	6833.82	4050.99	6959.96	6623.52	7865.37	4156.76	4795.2	5384.94	3672.8	4179.25	6250.77	2170.24	3148.77	3062.11	2916.74
False	DSGTVYFEAGDQR	A2AAJ9	Obscurin	A2AAJ9	OBSCN_MOUSE	1.78754e-06		128493	190770	102591	139195	303100	233758	199486	172060	150223	207376	247614	134366	156617	64529.2	122061	41782.3	46540.6	30713.9	172941	45473.7	255124	79694.3	52687.1	170010	214764	58083.6	64634.8	223852	80276.6	267232	76935.2	342788	42483.1	64861.5	177691	79082.4	156422	289227	87791.6	73085.2	70230.9	121557
False	YDLLSEGTR	A2AAJ9	Obscurin	A2AAJ9	OBSCN_MOUSE	1.78754e-06		160098	176518	103588	173867	223145	174082	174814	179196	159478	156206	234274	127922	187156	60290.5	92132.3	51469	50979.9	36509.3	172048	50926.5	190289	71934.3	56902.5	160407	210926	52451.8	60485.9	240470	112510	232909	80000.1	231872	59492.2	67923	138551	89072.8	201476	207388	93390.8	74733.3	72992.1	102803
False	EAPVLFK	A2AAJ9	Obscurin	A2AAJ9	OBSCN_MOUSE	1.78754e-06		130595	119159	83105.8	164530	158128	174759	194648	140557	109563	158088	253029	101435	155476	37289.9	105857	37125	36307.3	33289.5	122078	44676.2	156099	68656.5	40179.6	102861	168097	56108.9	43039.7	182857	86251.8	233957	77590.2	229125	45344.7	55863.1	124574	68509.9	154181	173866	77565	51805.6	54607.9	92286.5
False	LTINALER	A2AAJ9	Obscurin	A2AAJ9	OBSCN_MOUSE	1.78754e-06		93194.2	125487	107111	142112	194765	182076	187451	106984	124257	167912	215791	99478.9	137577	51466.9	93660.8	36742.2	45529.2	32656.2	97400.2	52566.7	162677	58109.8	39934.9	121767	177852	42933.4	53661.3	210032	71448	193754	69821.7	269543	44165.5	59116.8	125708	74566.7	109908	158623	58274.7	57576	64455.5	78592.8
False	TTTQFCVSAPR	A2AAJ9	Obscurin	A2AAJ9	OBSCN_MOUSE	1.78754e-06		112198	102945	85133.5	135104	121046	169339	160110	77385.5	118860	218843	397477	111722	122078	47848.2	110204	33864	37589.9	33881.7	95986.5	52322.9	133663	68765.8	75493.5	117801	148596	47798.9	48607.4	159485	67191.2	167972	62671.3	214460	57024.7	56447.5	81083.6	72578.6	124950	112394	65516.1	70012.9	71981.4	85285.5
False	AGGPGISPLASK	A2AAJ9	Obscurin	A2AAJ9	OBSCN_MOUSE	1.78754e-06		106912	110029	78410.9	143890	143029	143514	160296	127436	100519	164563	213070	85470.6	127220	42891.2	91179.4	23979.7	38556.4	25555.4	83297.2	34127.1	114495	70614.8	37924.3	89905.6	153825	48856	40523.8	148791	79762.2	157380	72929.1	177343	49064.4	54803.4	96575.6	66729.2	128747	126690	57357.5	65542.3	71969.1	66640.3
False	QDGAVCELQIR	A2AAJ9	Obscurin	A2AAJ9	OBSCN_MOUSE	1.78754e-06		76139.7	84939	52820.5	76307.6	108187	91700.4	103963	99504.9	84576	94402.9	130978	65825	102007	29103	52414.7	21241.3	21700.4	16544.8	83578.4	22893.7	92889.3	34763.9	24202.1	72077.3	114640	16167.2	24751.5	125184	39414.9	119964	27331.8	103324	25313	27208	64104.1	39096.2	86484.9	116182	32667.8	37236.8	37514.4	51721.1
False	GTLTLQCEVSDPEAR	A2AAJ9	Obscurin	A2AAJ9	OBSCN_MOUSE	1.78754e-06		53033	71188.8	61592.7	81752.2	92513.6	129513	76078.2	72022.4	80246.9	92817	118062	55606.9	76476.6	46643.1	62608.6	23716.5	33817	19100.2	62875	31031.8	99890.9	53431.7	33245.4	72978.9	87005.8	36700.1	38932.5	98909.7	46160.9	110154	45146.1	104839	22292.7	36187	56148.7	56859	57604.2	94302.3	48616.4	42383.5	48333.5	65012.4
False	AFVVSVGK	A2AAJ9	Obscurin	A2AAJ9	OBSCN_MOUSE	1.78754e-06		59597.8	59898.9	56482.8	86917.5	60198.9	79015.1	94865.5	54642.6	71378.1	56624.7	88849.3	55010.7	65589.4	28683.1	39745.2	16869	26685.2	20408	56990.8	34560.8	72570.2	30616.6	32299.6	63961.8	73003.2	26078.6	29875.3	85054.9	44273.7	96180	42101.2	83054.1	25471.5	27700.5	53262.6	32094.9	62665	71675.6	39571.3	26546.8	33398.9	43716.1
False	TDTFSYVFR	A2AAJ9	Obscurin	A2AAJ9	OBSCN_MOUSE	1.78754e-06		57174.4	56672.9	41785.6	68929.7	72121.6	85813.7	91346.3	48136.1	64597.2	87780	100496	44233	64626.2	22688.6	48933.8	10887.8	20147.2	8874.53	50479.6	15179.9	78617.2	33568.4	12202.1	49938.2	70902.7	25276.8	17583.2	75394.4	32941.9	77144.1	37551.3	101286	18289.4	20051.8	45030	24537.9	56846.2	65386.3	27620	31540.8	22484.1	31027.7
False	EPTLDSISELPEEDSR	A2AAJ9	Obscurin	A2AAJ9	OBSCN_MOUSE	1.78754e-06		38327.6	36101.6	27985.1	41956.1	67707.5	61867.8	39486.9	55329.1	59758.9	46942.2	96102.8	32896.1	61213.1	14819	23665.8	11072.5	12780.9	9509.3	43181.1	15337.2	52545.2	23501.4	12996.6	30348.7	126064	9858.14	21015.5	66006.8	19141.4	83007.9	22329.4	68028.1	11832.8	25009.2	51094	30109.2	32560.8	71467.5	27517.9	17114.5	16976.7	45319.5
False	LSSIDLNDQVEGDDR	A2AAJ9	Obscurin	A2AAJ9	OBSCN_MOUSE	1.78754e-06		26267.4	23672.7	13924.8	26927.4	55719.5	45928.4	40654.6	29745.7	23281.1	46545.8	69167.4	21565.6	33598.8	8570.57	30144.9	4188.21	7340.1	3765.6	37358	5528.54	34666	17826.6	2862.64	22577.8	39334	7909.91	6419.28	44913.9	12718.6	47589.7	11229.1	55768	8146	9703.12	33280.8	15064.3	29667.8	38130.6	14961.3	16316.2	10084.7	23172.8
False	ATLLNVLEGR	A2AAJ9	Obscurin	A2AAJ9	OBSCN_MOUSE	1.78754e-06		22186.2	20091	17681.3	29095.3	24333.1	43519.9	39303.3	24536	37983.7	29067.9	34670.7	28146.6	25953.7	9099.49	21344.9	6922.01	7414.94	3949.44	22470.1	9218.64	35189.8	14910.4	5147.64	32852.1	28355.9	9390.92	11869.7	40375.5	17231.7	54111.4	16440.9	35294.9	8510.08	10542.3	23958.5	13313.2	23220.5	32889	13065.6	12248.2	9902.57	13715.3
False	DTGEYACLVGGQK	A2AAJ9	Obscurin	A2AAJ9	OBSCN_MOUSE	1.78754e-06		107744	94346.9	82497.6	123279	121371	156344	141673	84052	97162.9	150848	152739	95920.3	99317	47279.8	110238	33525.5	37036.4	Filtered	98812	36469.2	107196	65833.3	33741.7	114998	90886.8	50447.4	45263.2	140964	53704.1	146733	53741.1	137409	42132.1	44387.9	77201	63333.5	112359	107340	66846.4	56213.7	63482.4	70579.9
False	LSVLALPDPPEDAEVVGR	A2AAJ9	Obscurin	A2AAJ9	OBSCN_MOUSE	1.78754e-06		75452.9	75442.4	66041.9	111311	128254	153317	127616	107498	110002	122762	184480	76614.6	105951	48979.8	86768.7	32507.9	42467.2	23580.9	91543.7	36069.4	122966	63118	32041.5	89739.5	100191	32023.4	37746.1	124766	61965.3	172077	45678.7	122502	27659.4	40665.2	67348.9	61671.1	84332.1	96659.2	52905.8	47980.3	45671.4	57410.1
False	TFGDTEAQVGDVLR	A2AAJ9	Obscurin	A2AAJ9	OBSCN_MOUSE	1.78754e-06		60110.7	56327.4	30665.1	57033.7	94570.1	82620.3	69406.7	64548.2	62237.4	80730.9	98724.6	46629.1	67431.1	26568.9	50708.9	10829.3	20509.7	13743.7	52088.4	Filtered	72471	48906.6	15613.5	49110.6	90647.4	24361.5	22794.5	60924	37085.8	97581	28521.1	95153	23878.4	25693.7	46951.3	39268.2	65204.6	83868.5	33976	29765	27996.1	39538.1
False	QEAEETAPDLSEGYSTADELAR	A2AAJ9	Obscurin	A2AAJ9	OBSCN_MOUSE	1.78754e-06		23411.5	22477.7	19097.1	29542.4	31448.2	28469.9	25598.9	26939.1	25854.7	36003	42374.5	17764	28107.8	12910.7	21383.3	7476.49	13725.6	9398.37	16184.2	7890.99	26199.3	21381.9	9853.83	19178.8	36861.7	10544.2	12124	Filtered	15538.4	36257.5	14109.7	44111.9	9234.67	17655.4	Filtered	17714.6	25086.1	31608.3	16058.1	17745.4	14505.8	21683
False	NVSADDDAVYICETTEGSR	A2AAJ9	Obscurin	A2AAJ9	OBSCN_MOUSE	1.78754e-06		27389.4	29839.8	34689.9	37972.5	48813.7	67355.6	42189.1	33461	43613.7	50446.2	63238.5	40679.5	40501.8	25043.8	32456.5	13579.1	16272.3	8586.64	34175	16040.1	44359.5	27981.8	23457.4	41306.8	48044.6	18054.2	24675.4	56599.9	27022.4	65807.3	21095.3	47368.2	14355.3	15226.5	23670.7	35485	35323.9	46024.9	27999.4	27253.7	27475	29251.8
False	TYTLIFR	A2AAJ9	Obscurin	A2AAJ9	OBSCN_MOUSE	1.78754e-06		116206	127740	88225.5	151239	102742	168194	185037	116614	113738	160865	175846	83204	129916	49194.7	98447.8	Filtered	39944.1	Filtered	100997	41271.9	137222	55704.5	Filtered	113625	140527	46270.2	52257.5	151269	76757	189158	60006.2	202223	41847	52706.2	90275.2	62162	101484	126679	61276.3	67728.1	66403	69462.2
False	QQGCVAELLLR	A2AAJ9	Obscurin	A2AAJ9	OBSCN_MOUSE	1.78754e-06		22297.1	18078.3	8807.06	20069.6	17330.9	35127	42862.1	14487.5	17243.2	31109.5	44471.3	23079.5	21001.2	12544.4	22352.7	4084.96	Filtered	Filtered	16974	3490.91	23533.7	15666.3	4268.7	22378.9	20677.7	4489.37	6622.87	24570.8	8979.19	31549.8	5200.99	19014.1	9759.04	6357.19	8415.15	9563.91	30775.6	27749.9	10720.2	10236.5	13837.5	15754.4
False	LTPADAGVYR	A2AAJ9	Obscurin	A2AAJ9	OBSCN_MOUSE	1.78754e-06		182929	169504	200544	281341	246321	290898	300084	181998	210994	269878	314116	159996	193824	101119	172316	Filtered	63969	58558.6	202107	Filtered	233105	113772	Filtered	208611	279308	76679.9	Filtered	307097	140231	358494	110088	353020	95374.9	115093	174235	135339	218281	253018	Filtered	123380	153913	161134
False	KGLLELR	A2AAJ9	Obscurin	A2AAJ9	OBSCN_MOUSE	1.78754e-06		20682.3	16702.3	Filtered	41572.3	33653.8	52441	61367.8	22527.2	37457.1	51259.6	56532.5	22578.8	30667.1	16585.6	27756.2	Filtered	14875.1	Filtered	29546.4	25308.3	36385	18549.5	24637	39728.4	49278.3	20385.9	23087.2	52920.6	19953	70108	28083.2	69270.7	22378.7	25120.5	Filtered	38956.4	47653.7	49371.2	17481	38506.2	34406.1	32780
False	AGTPSLVTYLK	A2AAJ9	Obscurin	A2AAJ9	OBSCN_MOUSE	1.78754e-06		39210.4	36917.9	Filtered	53473.4	77388.7	Filtered	36734.7	55316.3	38657.3	50239	76789.1	35484.1	42274.5	15704.1	30968.7	8247.63	12395.6	6185.91	14900.3	Filtered	32745.2	30372.3	6969.39	20704.6	64776.5	14329.9	20230.1	10495.1	34846.4	47542	21545.5	67522.1	10695.3	19814.4	33097.8	22603.6	45093.9	62273.5	23912.2	14428.8	Filtered	14647.1
False	SLTIADAGEYLCTCGQEK	A2AAJ9	Obscurin	A2AAJ9	OBSCN_MOUSE	1.78754e-06		10005.7	11684.5	8010.2	16594.2	14703.1	19621.3	12242.4	13635.7	17442	16518.9	23983.9	12883.3	16040	8035.88	10165.1	4252.8	4491.22	1967.42	12836.2	4139.74	15728.8	9906.48	4015.24	11972	13446	3562.54	4589.59	22471.2	10055.4	19064	5776.1	12104.3	3234.77	5162.17	7477.16	8413.04	12520.6	17757.9	9270.71	4937.53	6074.7	8086.02
False	DLQPQDSGQYSCSFGDQTTSATLTVK	A2AAJ9	Obscurin	A2AAJ9	OBSCN_MOUSE	1.78754e-06		6238.44	12469.9	11553.2	19880.9	17245	39205	19557.5	16370.6	19521.6	18314.7	26372.9	15475.7	13353.7	11683.8	14431.6	Filtered	6179.94	Filtered	10799	Filtered	22749.7	10859.3	6727.72	15094.2	16918.3	5041.58	5486.16	17579	7775.05	32787.4	7866.89	21711.2	Filtered	5374.49	12531.5	10748	11214.8	25055	13576.7	9611.39	10645.1	11515.9
False	CLSGEEPVELGLR	A2AAJ9	Obscurin	A2AAJ9	OBSCN_MOUSE	1.78754e-06		9351.45	6129.75	4426.05	11737.6	12152.3	18667.2	14727.4	6460.68	10610.7	14307.6	16739.9	7954.72	10341.9	4566.89	9610.79	2845.16	5071.94	1209.73	9145.27	2218.78	12561.9	6164.88	2204.54	10962.5	12719	3162.08	3888.95	11200.4	4663.2	17968.5	4550.12	10166	2924.26	3728.33	2969.46	3887.81	11352.7	8024.12	8196.19	4212.59	4700.42	5778.78
False	RPPLYPPADPVVK	A2AAJ9	Obscurin	A2AAJ9	OBSCN_MOUSE	1.78754e-06		77181.3	75773.7	88090.6	105108	80352	115016	105256	82727.9	91370.9	99215.7	101421	72965	87765.4	54430.1	55535.4	43653.4	34205.9	37373.7	73193.9	43440.6	89629.9	44608	33462.2	77702.6	89904.7	37429.8	40672.5	118701	53156.1	120795	51205.1	122747	29490.9	38109.1	58797.9	45456.9	73769.3	94926.2	46271.1	44590.7	48428.2	67600.8
False	DLTVEDTGEYSCTCGQER	A2AAJ9	Obscurin	A2AAJ9	OBSCN_MOUSE	1.78754e-06		14199.2	17357.4	14509.1	18111.3	22927.1	20664.2	16592.1	16910.1	19716.6	20539.4	26794.9	14075.9	19952.7	8995.39	11233.5	4012.46	5304.87	3346.75	16461.1	5268.36	19672.6	10007.7	7066.72	14033.3	20732.4	6925.91	9382.66	25358.4	7739.76	25202.3	7076.87	22259.8	4509	6345.25	12744.1	8314.38	15205.5	19444.8	7028.95	11041.5	10440.1	13283.9
False	EASTGQWQLCHDLVPGPECVVDDLVPGK	A2AAJ9	Obscurin	A2AAJ9	OBSCN_MOUSE	1.78754e-06		6042.55	12882.7	19752.2	41625.2	Filtered	7643.11	42591.3	16632.2	32393.1	17057.1	39914.4	11497.6	9587.43	16119.8	7649.67	Filtered	11079.9	4129.94	15972.5	4810.14	29100	16675.9	10049.6	14303	30575.6	992.721	12656	46879.3	5523.79	77598.2	6638.65	28800.2	Filtered	2774.7	7658.68	17322.1	15519.8	33465.2	13728.7	17634	18390.3	28003.6
False	LIVTELPVSFTR	A2AAJ9	Obscurin	A2AAJ9	OBSCN_MOUSE	1.78754e-06		48786.8	51265.9	52488.6	89071.3	64702	108535	89438.7	73393.6	79157	81222.7	118049	60908.3	83925.3	48474	62453.2	21517.5	23221.3	24247.8	77269.8	25347.2	97045.5	61995	33635.9	55571.1	74865.1	34300.5	42935.6	108652	63503.6	137750	52920.1	98468.5	25945.4	35730.6	46469.8	50373.3	52609.4	82282.5	57391.1	36424.4	37213	40763.8
False	NAIGEAFAAVGLR	A2AAJ9	Obscurin	A2AAJ9	OBSCN_MOUSE	1.78754e-06		18908.3	25039	44339.9	50097	15687.1	55728.2	44395.4	39297.7	45969.5	31263.4	56731.3	30479.5	37507.3	14012.4	20784.5	13481	19226.9	15411.8	32495.4	22473	46621.1	16374.8	18262.9	28494.9	41968.5	44880.8	15852.8	46235.4	23099.3	54989.7	23187.8	39328.1	9284.27	13805.6	26781.7	19256.1	29459.7	54132.3	23325.5	21819.5	20737.6	20736.1
False	YLEFLVGR	A2AAJ9	Obscurin	A2AAJ9	OBSCN_MOUSE	1.78754e-06		24669.9	28158.2	14959.9	31555.5	8349.96	37404.8	40790.1	22127.7	29843.2	37156.9	48692.9	24798.5	26185.9	8577.3	25011.1	Filtered	6174.62	Filtered	23510.4	Filtered	36659.5	17210.7	Filtered	18906.2	25530.3	6861.84	4417.44	30079.6	8774.79	36401	8773.21	33553.5	4681.03	4293.04	23077.7	9066.73	22096.8	28445.8	7033.48	6984.82	8853.61	12600
False	VDSEGTCAEQAPHFLLRPTSIR	A2AAJ9	Obscurin	A2AAJ9	OBSCN_MOUSE	1.78754e-06		28492.6	32252.1	46651.7	55457.2	10086.1	66474.1	61968.1	29109.7	43463.2	54815.1	65864.2	31387.8	44270.2	17597	27111.9	24486.6	25512.5	Filtered	28767.4	23942.5	59574.3	24021.4	14182.9	31684.9	53696.7	13320.6	15789.4	64775.9	19111.1	74013.7	19830.3	65724.6	13665.9	Filtered	16691.6	25924.5	25847.4	41520.9	21910.9	32226.8	22844.6	23455.6
False	EDSGQYAAYISNAVGAAYSSAR	A2AAJ9	Obscurin	A2AAJ9	OBSCN_MOUSE	1.78754e-06		15275.2	20482	12087.2	28170.7	26178	34968.7	28697.9	28052.4	30255.1	38250.7	55811.3	18620.3	33226.9	11689	19038	Filtered	8925.54	Filtered	23402.5	Filtered	36073.1	14358.7	Filtered	15213.8	26972.4	7178.47	5135.59	33247.8	18918.3	43473.8	12799.4	45256.9	5300.81	12288.7	21994.8	14718.4	20566.4	34363.6	9695.7	10875.4	8836.5	13617.9
False	FTEELADLQVEEK	A2AAJ9	Obscurin	A2AAJ9	OBSCN_MOUSE	1.78754e-06		43644.5	48264.1	Filtered	94127.7	82434.7	113795	75346.3	77292.6	90097.3	89058.9	107047	71560.7	79074	59739.8	63177.8	Filtered	39951	26124.3	57228.6	Filtered	99629.3	56779	Filtered	62769.6	91111.1	34123.1	Filtered	89860.2	55692.1	116127	55826.7	85347.7	Filtered	34085.7	49534	58367.1	57440.9	93458.9	61897.9	44381.5	Filtered	60793.7
False	GSLQLFPCAK	A2AAJ9	Obscurin	A2AAJ9	OBSCN_MOUSE	1.78754e-06		48273.8	46560.7	43471	71973.6	55145.5	79382.6	79184.2	43258.3	45998.9	75042	79484.1	37113.6	51049.8	32303.1	38817.9	Filtered	21158.4	10593	44469.8	23032.1	63679.8	36206.6	21286.3	63846.1	41949.9	Filtered	26244.4	59401.1	Filtered	78584.3	Filtered	73697.4	23013.1	22265.2	34689.1	42683	57947.5	56054.4	Filtered	37819.9	42900.2	33081.8
False	LGAYAWSR	A2AAJ9	Obscurin	A2AAJ9	OBSCN_MOUSE	1.78754e-06		36760.6	59971.1	Filtered	52939.7	42977.5	73804.9	63483.2	36453.1	37068.8	65782.9	76022.4	43403.8	46604.8	Filtered	39716.2	9549.17	14145.2	14544.1	54495.7	Filtered	Filtered	22516	26429.6	34481.2	64623.9	Filtered	20943.6	80513.7	34793.2	101351	Filtered	97437.4	16465.2	17964.9	20348.3	19477.2	45796	57648.4	28864.4	23289.6	Filtered	40650.3
False	EATEGDTTTLQCELSK	A2AAJ9	Obscurin	A2AAJ9	OBSCN_MOUSE	1.78754e-06		21926.6	22284.2	18735.4	25138.9	45460	38120.2	27335	24145.3	25540.7	33030.7	37574.2	23669.1	24687	10557.5	18902	Filtered	8386.26	Filtered	22024.1	12374	26300	14345.4	Filtered	22523.2	32567	Filtered	Filtered	41145.3	16484.4	44502.8	Filtered	41943	8553.41	Filtered	17814.6	17113.3	29037.2	31834	12283.2	15004.8	14452.9	17617.5
False	EAVSVEWR	A2AAJ9	Obscurin	A2AAJ9	OBSCN_MOUSE	1.78754e-06		47592.3	74001.9	Filtered	Filtered	55865.2	133473	100776	49942.4	53906.4	79504.2	99987.5	59339.7	49078.2	27380.4	71823.4	Filtered	27824.2	25887.6	60068.8	Filtered	51343.9	31977.9	Filtered	48141.1	65324.9	Filtered	39546.2	109051	62863.7	124720	Filtered	120842	27566	28058	24790	38783.4	66209.4	72456.6	43569.9	36318	Filtered	55873.6
False	LTILDLALGDSGQYVCR	A2AAJ9	Obscurin	A2AAJ9	OBSCN_MOUSE	1.78754e-06		4201.01	3843.53	8413.29	15721.8	Filtered	3370.08	14223.8	11192.2	21384	8441.71	16934.5	7879.75	5304.4	9230.4	3164.03	669.961	2557.44	2848.44	7107.98	2215.18	14568.1	5303.43	4838.27	9402.06	10352.4	2613.46	5091.71	6049.17	4091.83	7159.44	3192.46	4544.45	819.284	1464.96	4880.43	12645.4	12369.7	21587.7	5879.95	10078.5	9099.74	23602.3
False	EQEGTESDEGQLPQVLEELKDLQVAPGTR	A2AAJ9	Obscurin	A2AAJ9	OBSCN_MOUSE	1.78754e-06		1841.14	5796.07	8366.61	21458.1	Filtered	10441.1	12297.6	6338.6	11996.8	5293.77	11243.4	4613.49	3834.84	6039.1	2180.21	Filtered	3305.94	Filtered	4410.96	Filtered	21586.9	8965.61	1572.09	5993.46	17680.7	3142.69	3370.41	10718.6	2992	16591.3	10239.8	10339.8	Filtered	Filtered	10644.6	5171.33	5753.43	16429.6	4781.64	8630.08	5500.18	8684.04
False	QHSLVLLDVGR	A2AAJ9	Obscurin	A2AAJ9	OBSCN_MOUSE	1.78754e-06		27430.8	40598.8	35144.4	56916.6	17427.4	26134.6	31214.3	18951.9	23050.3	31517.1	41936.9	18055.6	25145.6	19484.5	18794.8	7671.87	15608	5849.36	20948.2	13156.5	29066.8	14331.2	3507.32	11942	24599.5	14446	13428.8	30992.2	20403.6	28058.7	27602.5	36357.7	10867.4	14032	24579.8	14924.1	19462.9	30278.4	24195.3	19007.9	12446.7	12219.3
False	LLGSEALGPSPGDLPNTR	A2AAJ9	Obscurin	A2AAJ9	OBSCN_MOUSE	1.78754e-06		17285	16114.7	8916.93	23341.1	30862.9	41546.8	28808.5	21615.2	23092.4	34178.8	36417.9	15894.5	21249.4	Filtered	18342.9	Filtered	Filtered	Filtered	13513.4	Filtered	24939.6	15273.4	Filtered	17848.2	29649.1	6145.93	Filtered	19517.8	9315	41831.9	Filtered	40231.9	4565.66	4410.38	13010.4	6254.52	17694.2	26337.7	8741.67	8173.97	6136.04	12268.4
False	GLTVHDLSHEDAGLYTCQVGSK	A2AAJ9	Obscurin	A2AAJ9	OBSCN_MOUSE	1.78754e-06		18373.7	24286.3	46700.7	47505.7	29830.8	55345.6	36385.8	33536.2	37022.8	49754.1	67626.6	22941.1	37515.7	23592.9	24713.7	10888.6	18628.3	Filtered	28860.8	Filtered	43567.4	25138.8	14812.1	29589.4	36210.5	Filtered	Filtered	51757.8	22267.4	56880	26841.2	43867.5	4447.93	16861	26273.1	28719.4	22174	44583.2	24372.8	24488.5	24307.3	23632.8
False	VGGSPQPAVSWSK	A2AAJ9	Obscurin	A2AAJ9	OBSCN_MOUSE	1.78754e-06		51265.4	90579.7	68409.8	106839	71475.8	125832	94550.9	115764	50143.5	113851	203299	75488.6	74096.4	34837	81577.4	20070.1	44461.8	38237.1	66836.7	46534.8	37046.8	40823.5	67542.4	52600.5	91869.2	12187.7	61825.1	103389	60164.1	139499	40020.4	139345	36397.2	36777.3	67188.6	28960.3	86968.6	79613	66246.9	28134.9	38557.3	57727.2
False	VTLECELSRPVDVR	A2AAJ9	Obscurin	A2AAJ9	OBSCN_MOUSE	1.78754e-06		91968.8	109610	Filtered	Filtered	72121.3	177324	105915	85661.7	106546	97100.7	132799	86938.5	101720	65384.2	76572.1	Filtered	Filtered	Filtered	95854.9	Filtered	153699	78348.3	50277.2	89468.8	81400.6	47259.6	Filtered	137847	77259.2	176421	Filtered	143466	76724.1	75867	58895	Filtered	113942	150271	104488	65465.6	Filtered	89476.6
False	EGQYVEVLDSAHPLR	A2AAJ9	Obscurin	A2AAJ9	OBSCN_MOUSE	1.78754e-06		36211.9	27503.3	Filtered	40284.2	31555.3	36939.4	41830.6	23994.9	21987.8	47785.6	46543.8	24982.7	26551.6	13439.5	19210.8	5680.51	10894	4256.27	21919.8	9169.74	29819.5	15141	5545.26	18508.4	32617.4	12819.5	8321.04	31401.5	17874.2	34857	16789.7	47644.7	9246.71	11508.4	17975.3	21645.8	21770.8	26721.6	9004.83	18428.1	13717.3	12089.2
False	VQAESVVVSTPVQEFYK	A2AAJ9	Obscurin	A2AAJ9	OBSCN_MOUSE	1.78754e-06		14743.8	12283.4	13375.2	24658.6	31239.1	29967.2	28736.9	23977.3	18429.2	24528.5	39659	16228.4	21701	6085.58	15210.4	3701.27	7017.2	5514.04	18656.7	Filtered	20778.6	11437.8	Filtered	11352.8	29112	6444.13	7985.86	26937.3	15713	54181.2	10757	31183.5	7623.42	8651.72	22097.6	11705.8	19704.8	27334.8	14152.2	12912.1	10383.8	15812.3
False	SGVLVLVIQAASK	A2AAJ9	Obscurin	A2AAJ9	OBSCN_MOUSE	1.78754e-06		3949.81	3396.34	3882.94	13220.5	Filtered	9559.15	17176.6	10765.9	11187	9499.03	17457.2	6843.89	5756.43	2720.68	4813.8	Filtered	1761.02	873.87	9624.79	Filtered	14424.8	7181.56	Filtered	3345.74	9762.34	Filtered	Filtered	8477.93	1370.34	9752.41	Filtered	4941.34	Filtered	Filtered	5687.32	6983.07	9550.71	18430.5	3623.7	8465.39	3191.23	9608.93
False	VIEDLEDTAVQEGSSAK	A2AAJ9	Obscurin	A2AAJ9	OBSCN_MOUSE	1.78754e-06		29758.2	28106.8	21690.4	34369	42658.4	45168.3	40128.8	45093.4	38547.5	37974.5	52846.3	25170.5	37109.8	28584.6	26137.4	20986.9	28241.7	15458.1	32968.9	27672.9	40973.7	23776.6	14876.2	45674.8	44413.7	33339	35564.5	45518.6	40170.5	58908.9	33839.9	44810.1	12618.8	18478.8	29224.9	41111.5	28738	41149.1	44952.6	21850	19041.4	26559.7
False	DLAVEDTEEYSCVCGQEK	A2AAJ9	Obscurin	A2AAJ9	OBSCN_MOUSE	1.78754e-06		22744.1	29672.8	19815.3	22832.6	36009.9	39057.3	30336.8	28250.4	27061.1	33310.1	48515.9	22984.2	32359.1	15676.7	18558.7	5499.93	8013.25	5289.65	28475.5	6783.62	35855.2	24569	8468.88	26623.4	35736.4	8075.21	12952.5	39926.5	15072.6	48856.7	9956.33	38594.7	9555.12	13793.6	21911.8	12296.1	28420.2	36295.1	15545.8	18074.9	16730.5	21499.9
False	KLVINDVQPEDEDTYTCDAGNVK	A2AAJ9	Obscurin	A2AAJ9	OBSCN_MOUSE	1.78754e-06		8357.89	8639.88	13085.7	15850.9	13277.9	19407	13925.9	8022.31	11069.6	15498.9	27438.1	10346.6	11032.6	6775.69	8836.31	3292.98	5414.9	3565.83	13650.1	6572.89	12326.1	8399.09	6633.31	11700	10587.2	6341.6	7580.27	15700.1	8851.83	20534.6	7564.32	18475.5	4414.97	7404.26	7904.69	9018.07	9885.58	14714.6	8809	10738.9	9433.75	10177.2
False	YEVVSDGLYR	A2AAJ9	Obscurin	A2AAJ9	OBSCN_MOUSE	1.78754e-06		52606.2	57747.3	93084.7	117105	75289.6	78059.8	77209.7	60886.7	59228.6	68247.4	96029.6	50028.6	67840.1	25085.2	43355.4	39296.1	46051.8	32803.3	115445	43646.8	117809	30633.3	41567.9	110353	75092.4	56763.7	54785.6	84637.7	78115.9	93905	87951.2	89395.6	41706.9	87783.8	74070.7	39182	58336.7	112358	51880.1	60813.6	52798.2	38400.5
False	LEVLEPPHDASVK	A2AAJ9	Obscurin	A2AAJ9	OBSCN_MOUSE	1.78754e-06		61722.5	51826.5	68866	109675	89291.2	111298	87695	78907.7	101542	70743.5	91050.9	50448.4	63373	39756	69639.9	33400.9	34431.8	24345.2	64075	Filtered	64215.7	40155.5	33218.8	56481.4	94801.7	30782.5	48458.4	91704.9	62863.7	99900.8	63523.9	118409	42840.3	41859.3	50054.7	45025	74003.1	109100	59412.3	31410	44891.4	42401.2
False	ESLKDVEVPEGK	A2AAJ9	Obscurin	A2AAJ9	OBSCN_MOUSE	1.78754e-06		43084.3	37720	94081.9	102645	71602.2	78277.8	75077.6	46122.8	52385.9	66477.4	89376.6	71261.6	48078.6	37032.7	45175.3	36285.6	33544.4	25542.6	42516.5	34224.3	84972.3	32829.6	52578.8	60835.9	66140.6	38178.8	40291.5	77100.2	89055.9	138295	54246.7	85486.2	37948.9	40951.5	82307.1	58056.6	59276.9	67831.7	48488.6	58123.9	54283	56220.6
False	VEVVYFENGLR	A2AAJ9	Obscurin	A2AAJ9	OBSCN_MOUSE	1.78754e-06		32567.7	26853.5	36695.7	52254.2	30963	25254.2	20307.5	40685.6	42596.7	17758.6	37316.2	43286.8	37230.8	15741	12390.9	14333.2	21460.6	11504.8	41375.5	21263.1	42802.6	27255.9	14643.4	28520	48866.6	13335.4	23122.1	56818.4	39919.6	46280.9	21275	23573	15264.2	22574.1	30526	25382.5	45112.8	54250.2	35205	26855.8	19388	34013.5
False	RLGPPDAPHVR	A2AAJ9	Obscurin	A2AAJ9	OBSCN_MOUSE	1.78754e-06		14539.8	Filtered	13394.7	34169.3	21288.8	44314.4	52810.8	22583.6	19878.5	44164.9	36832.8	18775.1	23764.7	Filtered	26412.5	2735.21	Filtered	5584.97	Filtered	Filtered	43506.2	Filtered	Filtered	28253.2	Filtered	Filtered	Filtered	44680.2	Filtered	85512.9	21233.4	74839.3	Filtered	Filtered	12993.1	15727.1	15403.2	45535.4	15320.5	Filtered	21238.8	30257.1
False	VKEPEVTIVR	A2AAJ9	Obscurin	A2AAJ9	OBSCN_MOUSE	1.78754e-06		29316.9	28685.2	Filtered	72052.2	47842.8	72722	60248.3	35532.6	55271.4	49321.7	57478.4	46080.3	41385	30975.8	31876.8	18471.6	22814.3	17175.1	51888.7	20690.4	36712.5	33063.7	25571.7	56885.6	50652.4	20471.3	25524.4	53520.1	38895	97406.6	33392	89367.7	24867.8	27357.2	33178.2	28193.7	55977.8	60196	29772.8	36697.4	29830.8	45089.3
False	IQPGGHFEVLSR	A2AAJ9	Obscurin	A2AAJ9	OBSCN_MOUSE	1.78754e-06		74449.8	59747.8	62967.6	98886.1	63206.4	83276.2	87420.9	65926	85130.8	89019.9	128796	55740.3	79508.4	32910.5	57670.9	21706	26541.6	22210	71195.9	32376.5	71051.2	43729.3	34423.7	70894.3	82269.5	31987.2	34768.7	93333.4	58528.2	105359	59551.4	136634	30512.4	42902.1	67753.8	35311.6	62243.8	76870.8	36439.4	36205	44837.8	47700.2
False	AEAGASATLSCEVAQAQTEVTWFK	A2AAJ9	Obscurin	A2AAJ9	OBSCN_MOUSE	1.78754e-06		14919.1	24816.7	20329.4	64546.9	7176.08	21736.4	67694.5	44429.4	37546.7	41203.3	97145.9	30875.4	16950.5	32079.7	11924.2	Filtered	17358.1	9039.83	33015.5	10007.1	24740.9	34240.6	14325.7	9687.24	44152.9	Filtered	10953.1	37820.8	7828.48	64746.5	9258.47	Filtered	2313.66	6128.64	16055.1	45306.8	24557.8	101078	34036.8	41142.1	26716.7	79547
False	TVLQAGGNVGLEQDGTVHR	A2AAJ9	Obscurin	A2AAJ9	OBSCN_MOUSE	1.78754e-06		17420.7	53238.5	Filtered	73521.1	34101.4	55467.7	75833.4	36303.1	59604.1	37742.6	58352.4	28855.7	56781.8	54492.2	29820.1	31417.8	27187.5	14944.5	43702.9	45277.4	35176.4	38303.5	41726.8	21789.9	42482.7	31959.3	36620.7	39723.9	33048.8	48908	41999.5	45837	Filtered	26100.6	24489.9	19098.1	43052.8	44378.2	38390.2	21058.9	58477.4	22012
False	TSAQFFVEEQSITIVR	A2AAJ9	Obscurin	A2AAJ9	OBSCN_MOUSE	1.78754e-06		6164.78	Filtered	11413.6	18190.5	Filtered	17464.7	22770.9	14982.7	19390.8	11781.3	20961.2	10655.3	10340.8	9227.81	6247.22	Filtered	3823.7	4421.17	8823.11	4158.58	18745.8	16076.1	Filtered	11738.2	14062.3	7219.13	7415.65	12869.5	5745.95	17121.7	8155.19	Filtered	Filtered	5316.78	18419.5	10761.9	14148.2	27481.1	9176.93	12242.4	10080.8	12953.5
False	SQEAPESSTVTLR	A2AAJ9	Obscurin	A2AAJ9	OBSCN_MOUSE	1.78754e-06		103189	125128	163664	210435	165408	167868	154055	123882	222554	160716	184945	104135	130782	100298	107669	44802.6	56500	49997.5	222983	82605.1	264213	119594	88565.1	237200	169538	82344.1	70751.9	173185	105864	385412	105460	204621	79037.5	116598	257710	105911	238165	151574	105083	152283	130180	109624
False	ASSIYVIR	A2AAJ9	Obscurin	A2AAJ9	OBSCN_MOUSE	1.78754e-06		97775.7	93027.3	137331	204685	97406	121170	129368	100240	204228	200545	259246	93917.1	106695	38538.4	77403.9	53172.3	56055.4	52232.6	86105.1	74671.5	206679	108765	94763.2	184294	143814	82299.8	81431.8	143320	145447	144792	111731	287068	89121	103430	191878	62932.1	216172	201325	101290	108492	120823	140345
False	LGPPDAPHVR	A2AAJ9	Obscurin	A2AAJ9	OBSCN_MOUSE	1.78754e-06		118772	108746	109787	149167	87949.9	130038	113802	141515	134475	86152.8	100498	75355.6	146809	54913.3	88091.9	50796.9	53755.2	44340.3	84279.5	64572.1	100868	60481.8	77905.2	103362	126661	58003.3	69042.8	126623	104450	197290	82111.5	161202	60180.2	65977.2	88829.3	97691.7	108982	168191	85359.8	82615.6	88813.9	92293.2
False	DVAQDDAGLYECVSR	A2AAJ9	Obscurin	A2AAJ9	OBSCN_MOUSE	1.78754e-06		46540.8	85296.4	63587.5	86892.5	59083.6	87660.5	110630	54231.2	58651.9	75575.5	87122.3	71599.8	102142	52878.9	45657.6	27724.7	39028.6	22147.1	47818.7	37213.1	120946	68546.2	42553.6	92514.9	107574	42334.6	50660	125556	63827.6	82677.5	44815.4	145651	33655.1	45403.7	34456	68761	47946.1	66482.6	58344	56960.8	35202.9	73726.6
False	DATLSCQIVGNPTPHVSWEK	A2AAJ9	Obscurin	A2AAJ9	OBSCN_MOUSE	1.78754e-06		30796.5	40635.2	38267.4	45386.7	23946	44857	25611.7	42917.9	17571.2	30311.4	38520.7	49707.5	26328.6	24141.1	19412.5	20804.4	20792	19356.9	24343	29980	32492.6	34652.8	25728.7	22782.9	55246.7	Filtered	33756.7	34292.3	23669.2	51422.4	23870.7	40952.3	19185.4	22084.2	16433.5	19199.7	39296.5	57679.9	37234.7	32823.9	28772.5	26604.4
False	DGTCSLLVTGLAPTDSGR	A2AAJ9	Obscurin	A2AAJ9	OBSCN_MOUSE	1.78754e-06		27887.9	30257.4	22150.3	37850.9	44255.1	68310.4	33653.6	44199.8	23168.9	37793.2	62386.2	23270.3	31261.1	18581.4	24366.1	9609.93	14125.5	7923.38	24436	11992.4	44906.1	32463.5	9061.17	15683.4	63059.4	10315.1	15549.4	61730.3	28923.1	81554.5	18139.4	65908.2	18270.2	17760.8	25278.2	28780.9	28888.4	40263.5	23873.7	13002.1	25073	11363.7
False	YKCEIGGASSSSIVR	A2AAJ9	Obscurin	A2AAJ9	OBSCN_MOUSE	1.78754e-06		14313.3	15632.1	34273.9	55348.2	16759.6	59691	29585.8	19926.6	28928.4	28329.6	30563.5	24477.5	16587.8	20173.5	16042.4	9904.73	11887	8461.81	20775.3	15794.4	21452.1	16971.2	21325.5	31460.1	32755.2	12605	22456	35890.7	15673.2	58472.1	17923.2	34055.3	12852.1	13869.8	12998.7	13088.1	25419.9	29820.8	21331.3	18623.2	32160.3	20408.2
False	LVINDVQPEDEDTYTCDAGNVK	A2AAJ9	Obscurin	A2AAJ9	OBSCN_MOUSE	1.78754e-06		9672.68	9409.06	Filtered	7169.13	16730.8	17259.2	10350.4	13028.7	11552.4	10984.2	16531.2	7729	10768.3	5066.31	5857.73	1801.03	Filtered	1733.16	11239.1	Filtered	14574.1	7224.66	Filtered	9412.29	14238.4	2798.28	3123.3	13818.4	6328.94	16855.7	4471.5	13006.9	2548.53	3877.84	5584.42	6409.16	11062.5	16402.6	6214.44	6770.1	5305.76	7316.19
False	ERPVDITKPLEDQR	A2AAJ9	Obscurin	A2AAJ9	OBSCN_MOUSE	1.78754e-06		67753.9	53354.4	Filtered	102609	49564.8	125196	108373	74438.3	83097.2	98214.5	80388.9	62288.9	58499	37040.4	41460.4	33226.7	31085.5	23047.8	66089.3	32463.6	82800.3	46423.7	36403.8	58304.4	105272	36846.3	38446.1	109800	53894.6	139447	40655.5	138343	38189.5	39296.2	53223.2	57265.6	87759.7	97318.7	72135.1	42385.7	60909.5	102643
False	VLQDVVATQK	A2AAJ9	Obscurin	A2AAJ9	OBSCN_MOUSE	1.78754e-06		65701.7	106556	99910.2	144806	170794	115011	122438	80227	85159.5	97538.8	139892	65407.1	75855.2	51168.6	67644.4	34790.8	37318.9	31045.9	120666	47316.8	158337	76411.1	66221.9	135651	188045	68401	54306.6	188511	96270.5	215371	84094.2	127083	56675	64429.4	127827	56082.8	149197	152951	75868.1	68570.9	83943.4	99727.3
False	TDSDTYTCDIGQAR	A2AAJ9	Obscurin	A2AAJ9	OBSCN_MOUSE	1.78754e-06		54353.1	59624.9	76641.2	111246	137828	95315.6	85435.6	56559.4	56978.3	89961.2	94331	71377.3	71049.5	47270.2	52490.2	28058.7	34608	30088.2	53792.7	44898.2	112326	61853.1	52538.7	104298	153048	46885.4	47323.8	84811.7	58188.8	194250	55964.1	187421	44080.5	55541.6	83738.6	77704.7	113713	115544	48505.5	64166.9	63059.5	87699.5
False	TEHPASVVTWR	A2AAJ9	Obscurin	A2AAJ9	OBSCN_MOUSE	1.78754e-06		16740.8	56292.8	36585.8	Filtered	29678.7	77550.9	53533.8	33365.9	27430.8	63931	50772.3	44577.3	40628	24826.1	46763.8	14755.6	19587.8	15615.9	48810.9	18078.5	17445.5	19551.7	34214.3	15830	52254.6	Filtered	28425.5	84835.2	22408.1	109359	15948.1	109247	25265.5	12677.5	15703.7	21556.1	33154.2	42598.1	29271.9	27548.7	26079.6	38082.1
False	GFFGCETPDDKTQAK	A2AAJ9	Obscurin	A2AAJ9	OBSCN_MOUSE	1.78754e-06		17111.1	18835.9	23671.8	29850.9	22789.7	32647.2	34518.1	15717.1	Filtered	30911.9	52003.5	13898.1	25160.8	Filtered	28543	Filtered	Filtered	Filtered	18981.4	Filtered	27091.5	12583.1	Filtered	Filtered	24854.5	14491.8	Filtered	26763.7	19091.2	34240	19769.3	40719.5	12509.7	Filtered	16358.4	17981.8	18200.9	21759.9	17781.7	Filtered	Filtered	14311.8
False	CEIGGASSSSIVR	A2AAJ9	Obscurin	A2AAJ9	OBSCN_MOUSE	1.78754e-06		37419.5	20891.1	Filtered	53148.8	52086	43827.1	34086.3	37070.6	35677.8	34427.5	53165.9	35869	36196.1	Filtered	21909.9	18097.2	21065.9	16291.2	Filtered	25305.4	Filtered	Filtered	Filtered	27360.3	47127.1	Filtered	24827.9	68862.2	Filtered	61358.7	Filtered	36392.7	27249.7	26550.9	Filtered	28604.7	64331.6	49830.4	Filtered	36143	33401.5	41723.9
False	TYVCQAPDTGVTR	A2AAJ9	Obscurin	A2AAJ9	OBSCN_MOUSE	1.78754e-06		17510.1	21147.3	Filtered	Filtered	23104.1	36967	33041.5	8382.51	13598.2	33378.7	33837.2	18582.8	18072.4	Filtered	19213	Filtered	Filtered	Filtered	18648.9	Filtered	17321.2	16120.7	Filtered	19762.6	25354.9	Filtered	Filtered	29691.2	6682.02	33505.8	4577.57	21791.5	Filtered	Filtered	11675	Filtered	23936.5	18572.2	10129.7	Filtered	Filtered	15143
False	FKTDLQSTEQEAGGTAR	A2AAJ9	Obscurin	A2AAJ9	OBSCN_MOUSE	1.78754e-06		50826.2	53127.3	67129.6	99292.1	83360.5	120849	57850.7	52063.7	38532.2	53469.3	53413.8	53531.9	45406.7	37288.9	33972.7	Filtered	25605	Filtered	32748.2	28533.8	75764.7	22471.4	32467	40610.1	82763.4	26692.3	38344	85320.6	39216.7	116161	40646.1	128384	27610.8	30252.6	36579	38908.3	56560.9	68147.5	31480	43147.6	59587.3	49488
False	ELPVTLLRPLR	A2AAJ9	Obscurin	A2AAJ9	OBSCN_MOUSE	1.78754e-06		31956.4	47207.8	48738.4	83998.1	29660.3	102470	56704.5	78327.7	100156	88915.4	71030.9	87948.7	80955.9	32952	60643.7	28277.7	26026.5	20759.4	42577.5	25901.2	73648.5	39454.5	17566.7	58576.4	74330.4	15033.7	27944.7	55182	43909.2	76057.1	27218.8	38988.5	25493	30617.4	49801.9	35267.1	30416.4	47174.8	38507.4	30664.1	27551.8	40376.8
False	QEGAVLELVIR	A2AAJ9	Obscurin	A2AAJ9	OBSCN_MOUSE	1.78754e-06		4284.98	5079.96	Filtered	15251.3	Filtered	9775.25	15669.3	12395.8	17238.5	9646.18	17720.6	13054.8	7090.19	10560.1	7883.65	Filtered	Filtered	Filtered	8211.58	Filtered	20908	7574.12	Filtered	7584.33	8166.25	Filtered	Filtered	5388.05	1958.94	10942.4	Filtered	4595.35	Filtered	Filtered	7255.68	13213	11504.1	23437.2	Filtered	9586.74	Filtered	15208.2
False	NAAVLTPSENVEIR	A2AAJ9	Obscurin	A2AAJ9	OBSCN_MOUSE	1.78754e-06		201987	204919	169300	221748	308346	303118	256074	207361	216941	256954	374291	157818	220444	90003.8	98390	69060.4	81536	52693.2	204483	91559.2	272415	118551	90112.2	206366	259425	92040.2	104845	306847	135868	354499	81852.2	303553	78601.7	108752	185639	193116	203656	251857	96415.6	135216	138140	150716
False	EGQDFPVQVEEVAAK	A2AAJ9	Obscurin	A2AAJ9	OBSCN_MOUSE	1.78754e-06		139795	100737	85660.6	116919	117761	177102	99930	90236.4	87347.2	90391.4	130145	75339.5	90338.6	51317.6	62305.6	43398.7	61884.4	42848.4	151024	53157.3	154110	86664.8	49288.3	131755	193450	42739.2	72599.3	221079	105221	232885	64775.9	190977	56272.8	75239.2	109382	75735.2	174712	185087	88826.5	84826.2	80598.1	112730
False	ELQSVVLSCDFRPAPK	A2AAJ9	Obscurin	A2AAJ9	OBSCN_MOUSE	1.78754e-06		36549.5	39910.6	Filtered	Filtered	51342.2	62608	59881.6	Filtered	48067.5	59711.1	84543.1	27842.9	54617.8	Filtered	30324.3	Filtered	Filtered	Filtered	31063.4	Filtered	69113	11976.6	Filtered	36786.1	58147.5	Filtered	Filtered	61203.2	10097.5	62910.6	Filtered	24889.3	Filtered	Filtered	9831.8	Filtered	26105.1	70083.8	10494.1	Filtered	Filtered	29897.6
False	NYLVICKPR	A2AAJ9	Obscurin	A2AAJ9	OBSCN_MOUSE	1.78754e-06		20245.7	15449.2	13724.8	25690.4	19418.6	21405.9	31966.3	19541.4	18284.5	27445.4	32319	12967.6	23643.6	9355.72	15964.3	Filtered	7209.28	Filtered	Filtered	Filtered	Filtered	Filtered	Filtered	18315.5	27622.2	Filtered	Filtered	24716.7	Filtered	26762.3	13632.1	27506.1	6948.25	8603.36	Filtered	12461.1	19467.9	19378.7	11773.4	12799.2	Filtered	11404.8
False	CQAGSAQSSAEVTVEAR	A2AAJ9	Obscurin	A2AAJ9	OBSCN_MOUSE	1.78754e-06		10390.9	12008.5	12268.8	17793.9	25033.1	18634.4	18443.6	13434	12587.8	17286.5	20217.7	6248.42	11856.2	7368.72	9356.88	3251.41	4486.99	3952.33	11795.5	5629.73	16739.2	10318.1	7617.4	16744.5	20690.8	5409.83	7594.33	19632.1	8706.25	34088.1	5632.79	22173.7	5118.24	7050.11	10582.9	13148.3	13594.2	21337	9975.52	10018.1	13017.3	12187.6
False	RHEATSLGDTHTLTVR	A2AAJ9	Obscurin	A2AAJ9	OBSCN_MOUSE	1.78754e-06		6629	8139.69	52281.6	40987.1	Filtered	16904.9	Filtered	9870.02	10514.2	14908.5	14381.8	10040.6	10522.1	13226.7	9071.18	Filtered	Filtered	Filtered	9344.54	Filtered	14072.2	14396.9	Filtered	13645.3	32702.9	Filtered	Filtered	22899.3	Filtered	49950.9	Filtered	34549.2	Filtered	17795.6	Filtered	Filtered	12188.6	17824.3	19934.5	Filtered	43307.5	17961.7
False	VTFLAGDVVTSAFLTVR	A2AAJ9	Obscurin	A2AAJ9	OBSCN_MOUSE	1.78754e-06		1657.8	Filtered	1102.15	2599.26	Filtered	Filtered	10136.1	6180.61	9826.5	1956.9	9104.01	4880.2	1210.32	3864.31	951.303	Filtered	Filtered	1674.17	3394.26	Filtered	4375.19	1926.86	Filtered	3921	2375.96	Filtered	Filtered	1322.3	Filtered	720.126	Filtered	Filtered	Filtered	Filtered	1209.53	5760.62	5340.32	9368.47	1975.96	5529.34	1873.7	10253.5
False	VAPTVTPAVPLAK	A2AAJ9	Obscurin	A2AAJ9	OBSCN_MOUSE	1.78754e-06		79191.5	78487	81641	88032	86685.2	73351.7	89135.8	58882.1	74728.4	95140.7	87906.3	59758.5	58840.4	52270.5	44326.7	30070.2	46602.7	23492.2	45907.7	33899.3	87165.6	86534.1	23657.6	116450	68015.1	56500.2	38542.4	77590.7	38558.4	101793	74882	138510	42802.7	47858.2	61803.4	86543	64919.7	80553.5	64580.7	87472.8	58998.4	42129.6
False	ICDFGFAQK	A2AAJ9	Obscurin	A2AAJ9	OBSCN_MOUSE	1.78754e-06		27189.1	22227.2	Filtered	Filtered	27226.1	37600.8	44135.6	21315.2	41441.7	33240.5	43985.9	23419.6	34077.2	Filtered	21901	Filtered	Filtered	Filtered	31672.7	Filtered	48908.5	14175.1	Filtered	39680.1	32454.6	10463.2	Filtered	42712.2	Filtered	42967.4	Filtered	43176.5	11818.5	Filtered	15838.6	Filtered	33895.7	35193.3	Filtered	Filtered	15690.2	15992.5
False	GVFGFVK	A2AAJ9	Obscurin	A2AAJ9	OBSCN_MOUSE	1.78754e-06		18518.8	15181.1	8561.25	18226.1	17065	13599.6	32975.9	18002.6	19284.8	21228.7	38915.4	17341.8	15249.1	3897.81	18864.5	Filtered	Filtered	Filtered	Filtered	Filtered	Filtered	Filtered	5363.19	14629.7	Filtered	10358.6	Filtered	Filtered	9924.45	24574.5	13451.5	36005.8	Filtered	5734.46	14604.1	Filtered	Filtered	Filtered	10504.8	Filtered	Filtered	Filtered
False	SIPELLQGPPDSPSLGVAR	A2AAJ9	Obscurin	A2AAJ9	OBSCN_MOUSE	1.78754e-06		3164.72	5445.15	Filtered	4545.83	8368.85	12537.8	11603	7649.28	9580.32	10778	12814	3348.66	7098.04	Filtered	5454.67	Filtered	Filtered	Filtered	5979.25	Filtered	15243.4	3702.59	Filtered	5803.45	9686.93	Filtered	Filtered	10616.2	Filtered	16831.9	Filtered	12807.1	Filtered	Filtered	5325.83	Filtered	4374.54	10477	Filtered	Filtered	Filtered	4813.36
False	AIGIVAQGTCR	A2AAJ9	Obscurin	A2AAJ9	OBSCN_MOUSE	1.78754e-06		144549	149486	141340	193714	183460	234929	257456	136879	169301	227495	317713	140630	167896	89287.4	134919	Filtered	61440	48000.8	151483	83969.8	177281	100831	81481.1	149169	150601	69760.6	78480.8	213727	98503.7	261094	96136.2	216288	81133.9	70871.4	148683	118867	171957	140044	86442.3	125003	120732	124012
False	SSAQLVVSDIPVVLTRPLEPK	A2AAJ9	Obscurin	A2AAJ9	OBSCN_MOUSE	1.78754e-06		19226	50924.6	47429.8	84209.8	27453.8	74466.2	97515.5	58669	75804.5	71078.1	110980	59091.9	34765.5	35780.5	50464.2	14195.9	28743.9	10181.8	50581.4	22405.8	56059.7	50922.4	12418.5	55171.9	40951.4	20295.7	24704.8	82446.7	36702.8	144305	32892.3	70633.9	5830.84	14572.2	48632.9	43452.8	43344.2	48950	39755.2	40705.1	37259	54297.5
False	VELTSTDYDTAADATETSSYFSAQGYLSSR	A2AAJ9	Obscurin	A2AAJ9	OBSCN_MOUSE	1.78754e-06		Filtered	2503.36	7816.39	Filtered	5137.88	11630.4	8637.29	11499.5	7835.97	11151.6	22213.3	6212.72	5494.62	7311.72	4901.69	Filtered	3684.36	Filtered	Filtered	Filtered	14246.3	16402.5	Filtered	2912.06	17806.5	Filtered	Filtered	Filtered	Filtered	Filtered	Filtered	Filtered	Filtered	Filtered	6477.34	Filtered	9775.63	19875.6	Filtered	7910.88	9916.17	7773.38
False	ELQAQDVDEGATAR	A2AAJ9	Obscurin	A2AAJ9	OBSCN_MOUSE	1.78754e-06		130834	127535	104802	198549	230130	220729	202390	134139	135779	205880	239537	128636	177210	70405.2	140508	46145.6	51454.1	41129.3	132514	70178.8	174822	110725	72177.5	145697	224722	87447.9	70862.9	189270	121106	276280	117039	309047	71089	86753.8	169745	87850.5	184758	192036	111115	94154	105994	135596
False	GAQVLDSAIYSCR	A2AAJ9	Obscurin	A2AAJ9	OBSCN_MOUSE	1.78754e-06		38945.2	58470.7	81832	117423	117129	57434.4	76637.1	67189.3	56775.1	58129.5	90669.5	51126.1	56505.6	65638.2	34305	38318	52169.2	35381.7	57456.9	52533.5	81100.5	43301.6	46487.7	60658.5	85513.3	53409.5	67482.1	90128.9	83769	161300	66622.5	159519	44896	50755.7	46914	95047.6	55937.3	78827.1	77413.9	72478.2	64613.3	41265.5
False	VIDLGNAQSLDQEK	A2AAJ9	Obscurin	A2AAJ9	OBSCN_MOUSE	1.78754e-06		13782.2	8955.36	Filtered	13972.5	28004.1	22840	20268	27746.7	15337.6	15628.8	41428.6	11732.3	15563	Filtered	9350.1	Filtered	Filtered	Filtered	17423.4	Filtered	19276.6	10021.7	Filtered	19210.9	22764.3	Filtered	Filtered	21122.5	Filtered	29745.3	Filtered	29918.6	Filtered	Filtered	Filtered	Filtered	17447.6	20223.7	8581.62	Filtered	Filtered	15509.7
False	TLTVSGLREDDAEEYVCESR	A2AAJ9	Obscurin	A2AAJ9	OBSCN_MOUSE	1.78754e-06		62386.4	66037	57571.9	87208.2	82615.5	128396	86463.7	95896.1	93303.7	105021	138798	69106.3	96959.8	38427.6	62167.8	24229.7	29808.1	14377	71026.2	27244	102113	53155	23337.7	71825.8	106844	26850.6	34084.1	126252	52240.7	126267	40995.1	115590	22306.3	39659.8	73539.3	52626.9	68981.5	109616	52614.9	45825.1	49396.7	68993.7
False	LSFHLDVTEPK	A2AAJ9	Obscurin	A2AAJ9	OBSCN_MOUSE	1.78754e-06		5838.54	10981.9	10956.9	22383.1	3430.36	26556.7	19798.1	15650	20796.1	15790	19553	17013.5	13111.2	10463.9	12508	2944.85	7215.55	1533.73	11998.8	4208.44	25184.3	10068.9	5163.78	13592.6	14409.8	5941.8	5205.7	15798.8	8210.18	20219.7	7960.19	14847.2	1032.71	3973.76	12608.3	9959.55	9732.78	26186.3	11755.2	8864.52	9300.49	11864.4
False	ALLVHFVR	A2AAJ9	Obscurin	A2AAJ9	OBSCN_MOUSE	1.78754e-06		Filtered	Filtered	Filtered	41486.2	Filtered	32950.4	30420.4	Filtered	31974.9	25413.2	38660.8	Filtered	Filtered	10322.7	Filtered	Filtered	Filtered	Filtered	25964.2	Filtered	28976.9	19048.1	Filtered	29435.3	Filtered	12122.5	Filtered	62387.5	16679.3	Filtered	Filtered	34333.8	Filtered	Filtered	23515.8	20021.8	30979.9	39242.3	Filtered	12620.2	18810.6	21489.3
False	SKEATEGDTTTLQCELSK	A2AAJ9	Obscurin	A2AAJ9	OBSCN_MOUSE	1.78754e-06		25084.9	25993	Filtered	33241.7	28214.5	46798.5	35592.5	29857.7	35324.5	42231.5	44471.1	23900.7	31630.2	17819.4	26307.6	9793.48	12521.7	10113.7	25514.7	13401.9	33775.4	17454	20736.9	30639.5	38613.4	15820	19664.8	38489.3	26784.3	47071.1	19711.5	46007.4	13560.1	20544.7	39205.5	21364.9	28471.8	35126.8	19018.4	22819.6	26970.2	27210.7
False	ATPFVEGEDAQITCTVEGAPYPQIR	A2AAJ9	Obscurin	A2AAJ9	OBSCN_MOUSE	1.78754e-06		10128.8	15633.1	7081.9	20825.5	15976.7	52386.9	41027.1	28116.7	29587.4	43481	37009.7	17525	35665.8	11377.8	24079	3141.04	6622.55	Filtered	10823.7	4510.16	31020.1	14149.6	Filtered	12337.4	24034.2	Filtered	Filtered	28796.5	8617.86	42052.8	Filtered	32855.6	1288.37	3834.52	10181	10218.4	12050.2	15170.1	8719.28	11564.6	9403.53	11790.9
False	EPTVPFK	A2AAJ9	Obscurin	A2AAJ9	OBSCN_MOUSE	1.78754e-06		151216	107978	107105	134074	148155	170855	214907	158995	175584	124440	284313	121549	146676	66945.7	87190.3	48020.9	Filtered	52634.2	148356	87909.6	159531	89472.9	Filtered	135156	216216	78307.4	Filtered	27381.1	169456	272301	Filtered	206569	Filtered	101830	186256	90967.4	219274	239461	140792	55971.1	162454	132780
False	AEGIPPSPPGAGTR	A2AAJ9	Obscurin	A2AAJ9	OBSCN_MOUSE	1.78754e-06		Filtered	96942.2	Filtered	Filtered	95801.7	138375	376226	Filtered	173560	134715	302922	117840	183205	Filtered	111150	Filtered	Filtered	Filtered	137559	Filtered	222696	Filtered	Filtered	186631	Filtered	Filtered	Filtered	Filtered	113840	Filtered	Filtered	214260	33890	Filtered	85030.9	Filtered	222316	205258	58410.2	Filtered	Filtered	152583
True	DQAPSFLR	A2AAJ9	Obscurin	A2AAJ9	OBSCN_MOUSE	1.78754e-06		Filtered	20675.2	Filtered	Filtered	34055.6	30863.4	38713.5	Filtered	Filtered	34033.5	30945.5	Filtered	Filtered	Filtered	22019.5	Filtered	Filtered	Filtered	20076.9	Filtered	27715.3	Filtered	Filtered	23278	Filtered	Filtered	Filtered	41681.7	Filtered	51120.5	Filtered	56216.7	14782.7	Filtered	17402.4	12854.3	32319.5	30003.6	Filtered	11693.7	15585.2	17752.1
False	EQEGTESDEGQLPQVLEELK	A2AAJ9	Obscurin	A2AAJ9	OBSCN_MOUSE	1.78754e-06		2944.08	Filtered	1115.56	2689.02	18144.5	5243.38	3766.09	9861.39	2948.56	8346.31	19247.3	6343.17	8123.3	Filtered	2899.44	Filtered	Filtered	Filtered	9279.43	Filtered	3856.39	2338.11	Filtered	Filtered	8075.76	553.185	Filtered	10455.2	Filtered	11517	Filtered	11353	535.017	1475.1	2383.84	3105.26	8712.73	11387.1	1583.59	2123.74	Filtered	2279.27
False	VSVHDLHVGITK	A2AAJ9	Obscurin	A2AAJ9	OBSCN_MOUSE	1.78754e-06		21357	20915.6	Filtered	35998	28054.5	39219.5	38627.6	29109.5	37640.3	37890.4	53427.6	19525.7	30996.5	15826.4	15831.5	Filtered	12730.1	Filtered	34593.9	16634.9	29975.1	17709.6	19623.9	37996.8	37804.9	Filtered	22418.8	48673.7	32532.1	65628.7	17455	51908.3	13571.8	27036.5	22525.6	14871.8	26149.8	42410.4	28540.8	11716.2	23452.3	28325
False	DGQPLTTSDHIR	A2AAJ9	Obscurin	A2AAJ9	OBSCN_MOUSE	1.78754e-06		22963.6	24238.3	Filtered	Filtered	14487.9	Filtered	21100.8	10576	12212.4	14007.6	17140.6	8429.67	17376.1	Filtered	15565.6	Filtered	Filtered	Filtered	9329.24	Filtered	13929.4	7689.26	Filtered	13591.2	34060.5	8710.18	Filtered	27581.2	12833.7	20072	10624.8	31905.9	Filtered	Filtered	22159.4	32464.6	16170.5	25240.9	Filtered	32120.6	Filtered	Filtered
False	AEAGNSATLSCEVTQAQTEVTWFK	A2AAJ9	Obscurin	A2AAJ9	OBSCN_MOUSE	1.78754e-06		4988.4	13053.1	Filtered	24285.8	10027.1	19295.1	9662.55	21805.4	15451.1	14597.8	17356.8	13762.5	8830.29	10576.9	13078	Filtered	6686.76	Filtered	13354.2	Filtered	Filtered	6975.35	Filtered	5978.94	11753.6	Filtered	8000.67	16613.5	5890.23	25335.3	Filtered	25261.3	Filtered	Filtered	Filtered	11138	9285.87	23448.5	9357.18	9294.11	Filtered	7500.5
False	VSHSACVVVSGTESEAESSSGGELDDAFR	A2AAJ9	Obscurin	A2AAJ9	OBSCN_MOUSE	1.78754e-06		Filtered	3632.11	Filtered	Filtered	Filtered	14615.4	Filtered	Filtered	Filtered	Filtered	21570.4	8601.61	10719.9	5491.2	Filtered	Filtered	Filtered	Filtered	8186.39	Filtered	10709	Filtered	Filtered	Filtered	12587.2	Filtered	Filtered	14001	5051.3	18577	Filtered	Filtered	Filtered	3430.93	Filtered	7791.69	10212.6	15290.2	8324.02	8026.74	8028.37	5825.72
False	QEGNLCELQIR	A2AAJ9	Obscurin	A2AAJ9	OBSCN_MOUSE	1.78754e-06		133853	171633	990243	576588	188137	204838	130579	215659	202088	144273	168954	224273	186057	Filtered	149299	Filtered	Filtered	Filtered	215210	Filtered	152923	228912	Filtered	132906	219206	Filtered	Filtered	247647	658841	457789	Filtered	435742	Filtered	Filtered	1.23206e+06	Filtered	276556	323232	277870	271384	372145	219200
False	AENPLGSASAAAALVVDSDAEVAGPPGTSTATLLAHLQQR	A2AAJ9	Obscurin	A2AAJ9	OBSCN_MOUSE	1.78754e-06		9937.6	13965.1	Filtered	8019.25	Filtered	Filtered	19056.4	39167.4	21979.3	8924.82	18086	15241.8	2133.08	14365.7	Filtered	Filtered	3132.97	9544.48	13271.1	3063.4	11743.4	5161.94	Filtered	14943.7	11943.8	Filtered	4579.58	3505.77	Filtered	Filtered	Filtered	Filtered	Filtered	Filtered	5708.44	21020.9	20519.8	23567.5	9980.62	22507.1	7625.54	30600.3
False	QGAVCELLIHGLEAK	A2AAJ9	Obscurin	A2AAJ9	OBSCN_MOUSE	1.78754e-06		7556.95	9578.43	39323.2	22465.6	3587.48	17328.8	17880.5	10172.2	18847.1	13586	18579.5	11371.3	9509.9	6763.65	7167.82	3370.69	4312.72	Filtered	14281.2	5661.31	17784.4	9403.7	Filtered	14563.3	12333.6	Filtered	7690.83	17509.6	15995	22160.9	Filtered	14091.8	Filtered	10838	9257.28	6675.52	10764.6	14349.1	10921.3	Filtered	7338.27	7760.93
False	GLFQFPGR	A2AAJ9	Obscurin	A2AAJ9	OBSCN_MOUSE	1.78754e-06		20028.9	Filtered	20218	Filtered	12959.6	Filtered	Filtered	Filtered	Filtered	Filtered	Filtered	Filtered	12276.8	Filtered	10032.3	Filtered	Filtered	Filtered	Filtered	Filtered	Filtered	Filtered	2560.11	Filtered	Filtered	11874.8	Filtered	Filtered	16845	Filtered	14530.1	35116.4	3781.44	8825.9	13121.3	Filtered	Filtered	Filtered	11220.8	Filtered	Filtered	Filtered
False	DLAVEDAGEYLCVCGQEK	A2AAJ9	Obscurin	A2AAJ9	OBSCN_MOUSE	1.78754e-06		Filtered	7438.04	Filtered	Filtered	10919.5	9303.97	Filtered	15073.1	7959.43	8666.24	16550.8	5732.87	Filtered	Filtered	3555.38	Filtered	Filtered	Filtered	4228.12	Filtered	19414.3	Filtered	Filtered	7144.58	17904.9	Filtered	Filtered	10416.3	Filtered	14386.6	Filtered	Filtered	Filtered	Filtered	Filtered	Filtered	4231.28	20720.6	Filtered	Filtered	Filtered	4586.51
False	DGVELGPSDKYDFLHK	A2AAJ9	Obscurin	A2AAJ9	OBSCN_MOUSE	1.78754e-06		43973.4	28966.1	51725.2	76090.2	30621	66024.2	24582.5	25752.5	31082.1	20813.5	Filtered	20593.8	56037.5	18215.3	22385.7	15479.9	15971	11316.6	48806.7	21885.1	41120.4	33525.9	18683.1	58803.3	60794.3	Filtered	25989.5	76168.9	45587.1	87482.7	Filtered	65587.5	17676.1	27530.5	39277.9	33049.3	48315	80391.6	37733.6	29167	26960	36646.3
False	DPTQPPPPPLQHYLEQPVER	A2AAJ9	Obscurin	A2AAJ9	OBSCN_MOUSE	1.78754e-06		26193	20999.4	23490.2	66410.3	32838.3	63544.1	39129.6	57348.6	49965	35823.7	66472.2	40310.8	65305.8	Filtered	17025.3	5333.78	12029	Filtered	32359.2	Filtered	69496.1	38101.5	Filtered	15030.2	114667	Filtered	14076.9	85854	Filtered	100373	Filtered	74242.4	Filtered	Filtered	15239.5	26179.9	40331.4	88143.4	Filtered	30867.2	26710.8	50346.8
False	LSCFVTGEPKPETVWK	A2AAJ9	Obscurin	A2AAJ9	OBSCN_MOUSE	1.78754e-06		64678.4	76525.8	76377.7	Filtered	92011.1	76176.4	113807	74836.7	56911.7	59661.1	60317.2	34246.4	76661.4	71413	30086.2	Filtered	Filtered	Filtered	36070.6	Filtered	Filtered	42475.9	Filtered	Filtered	70923.2	Filtered	72967.1	126627	70501.3	79034.5	Filtered	79976.7	Filtered	Filtered	Filtered	Filtered	55512.7	82669	Filtered	Filtered	Filtered	28026.2
False	HVPSQEGLTLK	A2AAJ9	Obscurin	A2AAJ9	OBSCN_MOUSE	1.78754e-06		56979.5	Filtered	Filtered	Filtered	99283.4	48571	132462	62576.3	75840.7	101972	117713	63883	74809.6	Filtered	60368.4	Filtered	Filtered	Filtered	73975.2	Filtered	103653	52504.1	Filtered	120720	Filtered	3022.58	Filtered	135431	59324.6	20523.2	43940	164016	Filtered	Filtered	76854.8	32808.3	49762.4	Filtered	16773.3	Filtered	36234.7	71707.4
False	AFEVWHER	A2AAJ9	Obscurin	A2AAJ9	OBSCN_MOUSE	1.78754e-06		4248.26	5106.8	Filtered	Filtered	11441.8	17035.8	19896.3	12498.4	5999.42	16507.2	23975.8	9717.8	12152.6	Filtered	8451.97	Filtered	Filtered	Filtered	14785.1	Filtered	3597.69	3295.78	Filtered	3234.12	17872.2	Filtered	Filtered	23139.8	4527.07	27319	Filtered	32567.6	Filtered	2569.3	5263.63	3360.38	13834.5	11925.7	4029.58	5322.36	2390.02	8927.26
False	LAQPVWRPPEFEEELADCTAELGETVK	A2AAJ9	Obscurin	A2AAJ9	OBSCN_MOUSE	1.78754e-06		Filtered	605.095	Filtered	5923.53	Filtered	Filtered	6872.4	1939.24	3795.71	1194.69	5675.18	Filtered	Filtered	Filtered	Filtered	Filtered	Filtered	Filtered	1456.47	Filtered	2859.11	1738.11	Filtered	Filtered	5159.9	Filtered	Filtered	5127.35	Filtered	9473.3	Filtered	2821.33	Filtered	Filtered	Filtered	Filtered	786.492	4298.81	Filtered	2521.14	Filtered	4463.93
False	EVTVIQPLQDAEAMEEGR	A2AAJ9	Obscurin	A2AAJ9	OBSCN_MOUSE	1.78754e-06		3370.76	12861.5	Filtered	8548.27	17699.4	Filtered	Filtered	Filtered	12444	Filtered	20581	Filtered	Filtered	Filtered	Filtered	Filtered	Filtered	Filtered	10935.2	Filtered	26078.4	6522.24	5821.52	17928.9	Filtered	8931.59	Filtered	17667.7	21390	17581.6	Filtered	Filtered	Filtered	Filtered	Filtered	Filtered	14938.1	22969.6	Filtered	Filtered	Filtered	6364.57
False	VQAESVVVSTPVQEFYKK	A2AAJ9	Obscurin	A2AAJ9	OBSCN_MOUSE	1.78754e-06		Filtered	53599.1	Filtered	Filtered	Filtered	35703.1	93218.1	Filtered	39805.5	90502.4	163047	Filtered	80584.7	Filtered	29714.5	Filtered	Filtered	Filtered	Filtered	Filtered	138534	14610.6	Filtered	58565.3	Filtered	Filtered	Filtered	Filtered	Filtered	82729.9	Filtered	139169	Filtered	Filtered	107993	Filtered	Filtered	Filtered	Filtered	Filtered	Filtered	Filtered
False	LCCQLSEAEPGTPVQWLK	A2AAJ9	Obscurin	A2AAJ9	OBSCN_MOUSE	1.78754e-06		7181.8	6927.62	Filtered	9282.39	Filtered	30972.1	18715.5	7262.22	11192.5	27511.2	36631	9731.45	13065.7	Filtered	12368.2	Filtered	Filtered	Filtered	Filtered	Filtered	Filtered	Filtered	Filtered	Filtered	11786	Filtered	Filtered	16818.2	5565.53	32830.1	Filtered	17026.7	Filtered	Filtered	Filtered	Filtered	4545.49	11561.6	Filtered	3712.55	4142.24	Filtered
False	AVQWYKDDTPLSPSEK	A2AAJ9	Obscurin	A2AAJ9	OBSCN_MOUSE	1.78754e-06		Filtered	29836.7	Filtered	Filtered	Filtered	6426.24	28864	16677.7	1989.1	35662.8	27840.3	Filtered	1518.71	Filtered	1257.35	Filtered	Filtered	Filtered	1776.25	Filtered	Filtered	Filtered	Filtered	Filtered	17702.8	Filtered	Filtered	31195.1	Filtered	36107.7	Filtered	38899.7	Filtered	Filtered	Filtered	Filtered	Filtered	1633.12	Filtered	Filtered	2905.72	1888.66
False	EKESATFQCEVAQPATEAAWFK	A2AAJ9	Obscurin	A2AAJ9	OBSCN_MOUSE	1.78754e-06		Filtered	Filtered	Filtered	Filtered	Filtered	273614	84066.7	105834	Filtered	100950	143577	171945	77791.6	Filtered	116007	Filtered	Filtered	Filtered	178357	Filtered	Filtered	Filtered	Filtered	Filtered	132500	Filtered	Filtered	429176	Filtered	300953	Filtered	113155	Filtered	Filtered	Filtered	Filtered	Filtered	185684	Filtered	Filtered	Filtered	90998.5
False	EDLGHYECELVNR	A2AAJ9	Obscurin	A2AAJ9	OBSCN_MOUSE	1.78754e-06		34585.9	34817.3	Filtered	Filtered	30569.8	42609	25927	36430.6	35985.2	29706.3	68241.9	29472	33580.7	Filtered	22622.8	Filtered	Filtered	Filtered	35741.8	Filtered	35068.4	16192.5	Filtered	26685.8	28934.4	Filtered	Filtered	42847.3	Filtered	45472	Filtered	53888.5	Filtered	Filtered	Filtered	Filtered	32771.9	40715.4	Filtered	Filtered	Filtered	Filtered
False	QGWVSPAYLDKR	A2AAJ9	Obscurin	A2AAJ9	OBSCN_MOUSE	1.78754e-06		Filtered	Filtered	Filtered	Filtered	17312.8	Filtered	28752	12767.8	11584.3	28543.2	29468	9071.4	17344.6	Filtered	14754.5	Filtered	Filtered	Filtered	9732.2	Filtered	Filtered	Filtered	Filtered	Filtered	22782.3	Filtered	Filtered	Filtered	Filtered	28392.6	Filtered	44018.5	Filtered	Filtered	Filtered	Filtered	Filtered	15652.2	Filtered	Filtered	Filtered	7797.62
False	SHSLDNPPVTTGPSPEACK	A2AAJ9	Obscurin	A2AAJ9	OBSCN_MOUSE	1.78754e-06		7687.87	Filtered	Filtered	Filtered	11536.6	Filtered	Filtered	3494.05	Filtered	5561.41	9660.18	Filtered	5715.3	Filtered	4727.07	Filtered	Filtered	Filtered	5141.51	Filtered	Filtered	Filtered	Filtered	7402.4	8018.89	Filtered	Filtered	8797.24	Filtered	Filtered	Filtered	Filtered	Filtered	Filtered	Filtered	Filtered	9275.58	6880.41	4121.5	Filtered	Filtered	Filtered
False	AEAGNSATLSCEVAQAQTEVTWFK	A2AAJ9	Obscurin	A2AAJ9	OBSCN_MOUSE	1.78754e-06		8818.53	11414.9	Filtered	45200	12164.9	23185.4	16201.5	29003.7	23193.9	22694.9	32362.7	21069.3	15139.6	17101.7	10711.8	Filtered	14879.3	Filtered	13928.7	Filtered	18411	17629.6	10421.8	Filtered	15665.3	Filtered	18272.9	30136.7	Filtered	34454.3	Filtered	17156.7	Filtered	Filtered	Filtered	21345.2	13110.3	24388.6	25999.3	16800	Filtered	12429
False	GFFGCETPDDK	A2AAJ9	Obscurin	A2AAJ9	OBSCN_MOUSE	1.78754e-06		Filtered	Filtered	Filtered	Filtered	46340.2	Filtered	Filtered	Filtered	Filtered	Filtered	Filtered	22457.2	Filtered	Filtered	Filtered	Filtered	Filtered	Filtered	33125	Filtered	Filtered	11708.7	Filtered	Filtered	Filtered	Filtered	Filtered	46493.8	Filtered	Filtered	Filtered	Filtered	Filtered	8729.8	Filtered	Filtered	38578.8	38461.8	15480.8	Filtered	Filtered	22045.6
False	HVVYEDEQENFVLK	A2AAJ9	Obscurin	A2AAJ9	OBSCN_MOUSE	1.78754e-06		9069.19	15145.5	Filtered	Filtered	9232.55	17092.5	9028.38	Filtered	8970.48	9878.7	14462.1	8704.68	11911.1	Filtered	3698.17	Filtered	Filtered	Filtered	Filtered	Filtered	17478.3	Filtered	Filtered	7367.31	9212.62	Filtered	Filtered	10272.3	Filtered	Filtered	Filtered	Filtered	Filtered	Filtered	8122.91	Filtered	7655.58	17523	Filtered	Filtered	Filtered	4613.6
False	KAGGPGISPLASK	A2AAJ9	Obscurin	A2AAJ9	OBSCN_MOUSE	1.78754e-06		4732.95	4533.56	Filtered	6619.48	7122.02	3572.13	7134.52	3747.18	2666.91	7117	10134.9	Filtered	Filtered	Filtered	4942.16	Filtered	Filtered	Filtered	Filtered	Filtered	4759.05	3965.11	Filtered	4717.39	11113.1	2789.16	Filtered	Filtered	3469.54	10946.3	4123.63	17721.2	Filtered	2273.3	4924.18	Filtered	6677.64	9394.72	Filtered	2511.07	Filtered	Filtered
False	AEVGNSATLSCEVAQAQTEVTWFK	A2AAJ9	Obscurin	A2AAJ9	OBSCN_MOUSE	1.78754e-06		Filtered	3922.05	Filtered	11756.4	Filtered	13284.4	14890.4	10839.3	9101.95	7579.67	11710.6	8025.12	9168.36	6491.7	4054.61	Filtered	Filtered	Filtered	8982.28	Filtered	7244.72	8575.93	Filtered	Filtered	11154.1	Filtered	Filtered	14451.2	Filtered	14100.7	Filtered	8359.71	Filtered	Filtered	Filtered	Filtered	4360.87	18766.8	9741.81	Filtered	Filtered	13092.5
[truncated: 11,810 more rows]
[truncated: 14 more columns]
