# Supplementary material for: Advanced Fiber Type-Specific Protein Profiles Derived from Adult Murine Skeletal Muscle
Source: Proteomes. 2021 Jun 8;9(2):28. doi: 10.3390/proteomes9020028 (PMC8293376; doi:10.3390/proteomes9020028)
Supplement: Supplementary file 1 [file proteomes-09-00028-s001.zip › Supplementary tables/S6_Peptide_loess_originalscale_for_aLFQ.csv]

peptide	proteins	n_proteins	charge	QExHF06629	QExHF06633	QExHF06639	QExHF06641	QExHF06670	QExHF06682	QExHF06693	QExHF06697	QExHF06701	QExHF06703	QExHF06709_2	QExHF06715	QExHF06721	QExHF06731	QExHF06733	QExHF06741	QExHF06743	QExHF06763	QExHF06777	QExHF06783	QExHF06791	QExHF06793	QExHF06795	QExHF06801	QExHF06811	QExHF06813	QExHF06821	QExHF06825	QExHF06831	QExHF06835	QExHF06843	QExHF06847	QExHF06855	QExHF06861	QExHF06875	QExHF06881	QExHF06883	QExHF06887	QExHF06889	QExHF06895	QExHF06905	QExHF06915	QExHF06921	QExHF06923	QExHF06963	QExHF06971
YASNLESGVPAR	A0A075B5N9/A0A0G2JE31/P01674	3	0	476594.5004	0	0	0	0	708013.7842	0	8134.634215	452881.5198	0	0	846606.5679	0	0	450631.7301	0	0	0	625076.7875	0	0	0	0	476572.1049	0	0	0	0	0	872640.9322	0	0	0	0	0	0	456162.6769	0	0	0	0	440119.1676	0	0	0	0
DLPSPIER	A0A075B5P3/A0A0A6YVP0/P01867	3	0	18808.58917	701234.3671	0	0	2095004.759	0	897007.7538	1100158.176	0	586109.0614	1509189.288	0	639637.5131	0	0	0	0	0	0	0	793550.4991	0	0	0	1265472.514	0	0	676268.8132	0	1774.923682	0	1310984.74	0	0	868724.8906	0	0	731859.0605	0	0	0	0	0	0	0	0
APQVYILPPPAEQLSR	A0A075B5P3/A0A0A6YVP0/P01867	3	0	17752.95394	494031.1024	0	0	1577004.246	0	500175.4964	578223.4013	0	387248.3035	786224.0127	0	428754.2208	0	0	0	0	0	0	0	440202.8512	0	0	6418.71762	739510.9711	0	0	398724.0205	0	0	0	865667.5521	0	0	497889.8968	0	0	343889.3871	0	0	0	0	0	0	0	0
TTPPSVYPLAPGCGDTTGSSVTLGCLVK	A0A075B5P3/A0A0A6YVP0/P01867	3	0	0	182265.5959	0	0	789380.5962	0	132421.1033	204957.3603	0	140606.2495	240429.6312	0	194651.0746	0	0	0	0	0	0	0	144243.3587	0	0	0	245643.1706	0	0	121763.3765	0	0	0	297031.4584	0	0	133686.2977	0	0	105948.0482	0	0	0	0	0	0	0	0
DVLMISLTPK	A0A075B5P3/A0A0A6YVP0/P01867	3	0	0	52073.08734	0	0	149246.863	0	40403.80133	47024.98995	0	20497.36453	68484.13706	0	19967.65651	0	0	0	0	0	0	0	47312.47937	0	0	0	57799.49306	0	0	26996.47327	0	0	0	34107.86711	0	0	295846.6227	0	0	36505.37384	0	0	0	0	0	0	0	0
DTAPVLDSDGSYFIYSK	A0A075B5P3/A0A0A6YVP0/P01867	3	0	0	20556.70278	0	0	200791.8402	0	23455.21198	48611.16213	0	22413.42607	45495.61773	0	27273.52886	0	0	0	0	0	0	0	15637.51943	0	0	0	48026.15996	0	0	29914.20647	0	0	0	50028.19632	0	0	32654.35625	0	0	29350.90395	0	0	0	0	0	0	0	0
KLEPSGPISTINPCPPCK	A0A075B5P3/A0A0A6YVP0/P01867	3	0	0	110556.4765	0	0	322293.1774	0	160198.2303	119683.5684	0	129345.8869	262338.0163	0	160491.3895	0	0	0	0	0	0	0	110778.7402	0	0	0	158744.2868	0	0	97825.68721	0	0	0	271012.978	0	0	178668.0822	0	0	97517.84791	0	0	0	0	0	0	0	0
LEPSGPISTINPCPPCK	A0A075B5P3/A0A0A6YVP0/P01867	3	0	0	186658.7339	0	0	288344.5284	0	164078.907	217750.6032	0	169543.23	161386.9838	0	166557.3498	0	0	0	0	0	0	0	197665.3821	0	0	0	372909.0185	0	0	184849.1074	0	0	0	179187.4833	0	0	276779.276	0	0	177306.1875	0	0	0	0	0	0	0	0
APQVYTIPPPK	A0A075B5P4/A0A0A6YWR2/P01868/P01869	4	0	329506.5373	0	0	0	0	396025.0018	0	0	272376.1592	0	0	474593.7318	0	0	295418.2502	0	0	0	366927.4159	0	0	0	0	388509.2275	0	0	0	0	0	518943.6857	0	0	0	0	0	0	300121.9276	0	0	0	0	171678.2829	0	0	0	0
DVLTITLTPK	A0A075B5P4/A0A0A6YWR2/P01868/P01869	4	0	408187.2034	0	0	0	0	445364.459	0	0	279645.7416	0	0	644206.2859	0	0	345703.6129	0	0	0	394262.5628	0	0	0	0	357000.645	0	0	0	0	0	404943.1108	0	0	0	0	0	0	262945.0057	0	0	0	0	184776.6257	0	0	0	0
VNSAAFPAPIEK	A0A075B5P4/A0A0A6YWR2/P01868/P01869	4	0	512742.0575	0	0	0	0	617866.9555	0	0	364894.5878	0	0	628950.5436	0	0	419729.3418	0	0	0	523353.1591	0	0	0	0	452447.8583	0	0	0	0	0	650140.7655	0	0	0	0	0	0	612450.0979	0	0	0	0	254775.2412	0	0	0	0
TTPPSVYPLAPGSAAQTNSMVTLGCLVK	A0A075B5P4/A0A0A6YWR2/P01868/P01869	4	0	3979.710567	0	0	0	0	29217.92094	0	0	4880.166293	0	0	17887.30167	0	0	11616.51081	0	0	0	5527.330059	0	0	0	0	0	0	0	0	108678.7532	0	12296.76128	0	0	0	0	0	0	4481.680427	0	0	0	0	0	0	0	0	0
DCGCKPCICTVPEVSSVFIFPPKPK	A0A075B5P4/A0A0A6YWR2/P01868/P01869	4	0	0	0	0	0	0	0	0	0	71537.5993	0	0	70360.50503	0	0	0	0	0	0	0	0	0	0	0	0	0	0	0	0	0	133244.9943	0	0	0	0	0	0	0	0	0	0	0	17859.53313	0	0	0	0
VTCVVVDISK	A0A075B5P4/A0A0A6YWR2/P01868/P01869	4	0	0	0	0	0	0	0	0	0	21403.46064	0	0	55621.07208	0	0	0	0	0	0	38081.65957	0	0	0	0	0	0	0	0	0	0	46494.98872	0	0	0	0	0	0	0	0	0	0	0	0	0	0	0	0
SILEGSDEYLVCK	A0A075B5P6/A0A075B6A0/P01872	3	0	7639.283328	0	78286.15198	17130.64299	0	0	0	0	0	0	0	0	7864.359013	98963.80259	0	89202.60006	99204.47763	105257.5157	3094.52873	75366.93778	0	35489.43316	81753.8251	0	0	30744.25173	55882.75574	2724.087008	30156.83598	0	23736.62992	0	161783.2976	62253.31605	0	29912.48177	0	0	25574.98016	109446.2405	105809.2034	0	158124.186	149701.595	27818.02548	22687.18107
ESATVTCLVK	A0A075B5P6/A0A075B6A0/P01872	3	0	0	0	151986.7842	39653.15878	0	0	0	0	0	0	0	0	18481.18809	163753.9772	0	115553.7442	143459.6919	142732.6521	0	121893.0922	0	56843.84555	138247.7827	0	0	36170.1727	70447.72944	0	48668.92486	0	31053.22922	0	265688.4476	84242.43423	0	46078.07695	0	0	49642.952	165420.8085	204539.0717	0	296105.1246	135891.7316	37111.19235	36760.29939
GFSPADISVQWLQR	A0A075B5P6/A0A075B6A0/P01872	3	0	0	0	30141.68077	5924.399807	0	0	0	0	0	0	0	0	2568.42291	23198.86166	0	44455.39223	37688.72627	25963.21249	0	28402.16516	0	7494.406901	32473.17238	0	0	2558.505105	21215.54839	1942.835436	8355.633376	0	4791.301104	0	75136.2201	19327.82864	0	6715.637623	0	0	7318.903451	32377.01681	30334.20569	0	64218.29225	24182.6404	7364.771571	6066.947795
YLATSQVLLSPK	A0A075B5P6/A0A075B6A0/P01872	3	0	0	0	170780.3701	28692.92429	0	0	0	0	0	0	0	0	0	148332.2671	0	122448.1351	151689.5187	138158.7821	0	108589.9839	0	48691.6087	125146.9959	0	0	43069.80411	85481.01113	0	37485.38557	0	35776.74362	0	258954.2336	102179.6107	0	35185.1203	0	0	42320.91642	177940.4177	161818.7889	0	261135.5621	241151.5425	40601.26566	30107.3004
EFVCTVTHR	A0A075B5P6/A0A075B6A0/P01872	3	0	0	0	19974.93485	8568.827817	0	0	0	2150.212632	0	0	0	0	0	18255.48114	0	15076.09631	20893.57039	18666.60296	1608.842858	17660.17957	0	11065.05461	17833.68312	0	0	11647.94305	10133.72849	1670.601391	8509.351922	0	10370.74101	0	31471.63258	12874.31433	0	6833.546979	0	0	10110.10078	20178.28172	19683.7535	0	33145.39156	15105.63767	5112.989282	3247.317959
LVESGFTTDPVTIENK	A0A075B5P6/A0A075B6A0/P01872	3	0	7656.396764	0	82476.17063	15055.26659	0	0	0	3186.703922	0	0	0	0	8499.385451	43360.47063	0	48232.12029	47806.68358	56162.67134	3528.164654	71206.24442	0	23902.73111	75472.81261	0	0	22230.60442	43952.59524	5487.362672	23658.00753	0	18227.76369	0	69621.1455	48685.03232	0	21728.63488	0	0	21827.13212	81255.60392	52915.53759	0	78259.3323	70039.33393	22479.81714	16651.36994
DLHVPIPAVAEMNPNVNVFVPPR	A0A075B5P6/A0A075B6A0/P01872	3	0	0	0	18958.8996	5023.523514	0	0	0	0	0	0	0	0	0	5546.469065	0	37982.04868	17175.93165	11156.28128	0	28395.95119	0	3670.380877	12655.51973	0	0	3704.159879	18595.3258	0	8244.821463	0	16605.32067	0	43978.39683	32013.74895	0	3494.205921	0	0	2071.069999	18997.53988	16693.72667	275.3004477	62959.10737	31481.54074	14505.67897	0
HPPAVYLLPPAR	A0A075B5P6/A0A075B6A0/P01872	3	0	0	0	68965.1865	0	0	0	0	0	0	0	0	0	4115.128439	69776.53388	0	50856.7897	80130.88344	69241.76011	0	37608.34453	0	15449.18292	43097.01715	0	0	0	30770.75355	0	15747.28508	0	0	0	63934.15568	26320.89395	0	0	0	0	18046.91387	61537.59876	68859.86614	0	66754.76776	47250.11016	6951.521909	0
GVASVCVEDWNNR	A0A075B5P6/A0A075B6A0/P01872	3	0	0	0	0	0	0	0	0	0	0	0	0	0	0	32949.41129	0	0	118395.6908	37769.35841	0	0	0	0	71273.7748	0	0	0	74926.76386	0	0	0	0	0	51887.77643	0	0	0	0	0	0	31878.62379	35418.98661	0	35755.08012	0	0	0
NLVAMGCLAR	A0A075B5P6/A0A075B6A0/P01872	3	0	0	0	0	0	0	0	0	0	0	0	0	0	0	0	0	0	0	0	0	0	0	0	0	0	0	0	0	0	0	0	0	0	0	34120.0633	0	0	0	0	0	0	0	0	0	0	18856.12349	0
SSSTAYMQLSSLTSEDSAVYYCAR	A0A075B5T4/A0A075B5W2/A0A075B5W3/A0A075B5X3/A0A075B5X7/A0A0A6YXC3/A0A0G2JFS5/P01749	8	0	342779.2814	154723.6331	56842.69606	0	332073.2227	509229.2537	209915.3428	364516.6511	331071.7228	199087.1983	278240.6414	759006.1413	302144.7128	28039.87031	307498.6896	44469.59159	36942.97712	27674.00808	324393.4074	24385.67199	170405.1789	0	10493.65287	79194.78068	523893.1552	0	30444.27614	209165.1082	0	462960.5018	0	454457.3462	42877.10539	25674.97514	0	0	195193.2078	225027.2619	0	54009.04304	65282.40312	208762.602	92612.54187	0	0	0
LLESLDQLELR	A0A087WNX9/Q91YN9	2	0	4713.13526	6285.222283	0	0	8603.403658	12535.31168	8006.91871	8142.779956	8522.893314	10580.11338	11491.05215	6467.248905	8199.220607	0	10234.16798	0	0	0	6579.952025	0	6516.951229	0	0	6125.468581	0	0	0	8878.440014	0	10272.44865	0	9858.82232	0	0	13323.9775	0	4975.045612	7500.117065	0	0	0	6827.028672	0	0	0	0
QCLSFCPAGVPIRDPNIR	A0A087WNZ5/A0A087WRP7/P0CW02	3	0	0	0	0	0	0	0	13412.92258	12257.62388	0	16906.41517	15755.94435	0	17306.6726	0	0	0	0	0	0	0	15529.6863	9770.090406	0	0	16903.2	0	0	21285.02755	0	20810.68681	0	14339.72086	3745.471269	0	0	0	0	18169.28056	0	0	0	0	7801.696072	0	0	10879.18646
ASDGFCIAQNIELIEDSQR	A0A087WNZ5/A0A087WRP7/P0CW02	3	0	1533.125275	0	0	0	0	0	2449.872654	2369.04812	3200.534092	844.5753066	1661.811098	2538.840603	0	685.9506641	0	0	0	0	1756.583195	0	2278.378532	0	0	1635.451798	2262.229988	0	0	1120.227403	0	1969.375595	0	0	0	0	0	3025.885649	4262.418383	4658.925383	3898.504703	0	0	4980.904154	0	0	1560.677669	0
SKPSPQLSAETPVAALPEFPR	A0A087WQ94/A0A087WQM0/A0A087WQS0/A0A087WRU0/A0A1D5RM59/E9Q0S6	6	0	0	0	0	0	0	0	0	0	0	0	0	0	10991.03243	0	10196.22552	0	0	0	0	0	15207.44114	0	0	0	0	0	0	10055.08511	0	0	0	9846.386338	0	0	0	0	7598.037932	0	0	0	0	0	0	0	0	0
SQSFPDVEPQLPQAPTR	A0A087WQ94/A0A087WQM0/A0A087WQS0/A0A087WRU0/A0A1D5RM59/E9Q0S6	6	0	0	0	0	0	0	0	0	0	0	3634.259714	0	0	0	0	0	0	0	0	2496.144897	0	4012.494727	0	0	3077.725898	4009.827934	0	0	0	0	0	0	0	0	0	2949.525161	0	4091.275865	0	0	0	0	0	0	0	0	0
ERQPAEPPGPLR	A0A087WQ94/A0A087WQM0/A0A087WQS0/A0A087WRU0/A0A1D5RM59/E9Q0S6	6	0	0	0	0	0	2093.949568	0	3060.679693	0	2755.851976	2842.645732	0	0	4636.464495	0	0	0	0	0	2627.382538	0	4684.894935	0	0	0	2283.468719	0	0	3788.492861	0	0	0	0	0	0	0	0	4471.515697	0	0	0	0	1429.885597	0	0	0	0
LFGFVAR	A0A087WQ94/A0A087WQM0/A0A087WQS0/A0A087WRU0/A0A1D5RM59/E9Q0S6	6	0	0	0	0	0	0	0	14883.3538	0	0	0	0	0	0	0	0	0	0	0	0	0	0	0	0	0	6149.430727	0	0	0	0	0	1968.014692	0	0	0	0	0	5786.075958	0	0	0	0	0	0	0	0	0
EQAIALLK	A0A087WQ94/A0A087WQM0/A0A087WQS0/A0A087WRU0/A0A1D5RM59/E9Q0S6	6	0	0	0	0	0	0	0	0	0	80843.37709	0	0	719.7407219	0	0	0	0	0	0	0	0	0	0	3811.248346	0	0	0	0	0	0	0	0	0	0	0	0	0	0	0	0	0	0	0	0	0	0	0
IIAVSFPSTANEENFR	A0A087WQ94/A0A087WQM0/A0A087WQS0/A0A087WRU0/A0A1D5RM59/E9Q0S6	6	0	0	0	0	0	0	4534.250631	0	3101.436294	0	0	0	0	0	0	5839.503325	0	0	0	0	0	0	0	0	0	0	0	0	0	0	0	0	0	0	0	0	0	0	0	0	0	0	0	0	0	0	0
TPEEEPLNLEGLVAHR	A0A087WQ94/A0A087WQM0/A0A087WQS0/A0A087WRU0/A0A1D5RM59/E9Q0S6	6	0	0	0	0	0	0	0	0	0	2808.79338	0	0	0	0	0	0	0	0	0	0	0	0	0	0	0	0	0	0	0	0	0	0	0	0	0	0	0	3039.970012	0	0	0	0	0	0	0	0	0
VSAQGITLTDNQR	A0A087WQ94/A0A087WQM0/A0A087WQS0/A0A087WRU0/A0A1D5RM59/E9Q0S6	6	0	0	0	0	0	0	0	15250.5706	0	0	0	0	0	0	0	0	0	0	0	0	0	0	0	0	0	0	0	0	0	0	0	0	0	0	0	0	0	0	0	0	0	0	0	0	0	0	0
ATSETLAADPTPAATIVHFK	A0A087WQ94/A0A087WQM0/A0A087WQS0/A0A087WRU0/A0A1D5RM59/E9Q0S6	6	0	0	0	0	0	0	0	0	0	0	0	0	0	0	0	0	0	0	0	0	0	8694.98613	0	0	0	0	0	0	0	0	0	0	0	0	0	0	0	0	0	0	0	0	0	0	0	0	0
GFLAGYVVAK	A0A087WQH8	1	0	8594.336538	6994.362243	0	0	5364.087258	4085.680707	6126.242618	6897.530922	8907.419061	4650.792558	8349.157953	7043.682203	8243.171893	0	8293.393844	7249.426491	8659.602207	5176.774441	10243.49585	0	8004.734018	6245.57437	6312.533748	7928.634091	8558.7928	8053.926044	8423.585865	9246.663055	9155.829641	7967.996954	9784.997128	6508.969198	7421.571992	7003.358221	7113.602092	7717.242382	10228.94208	9255.361737	10422.63085	5756.577121	0	9172.966414	0	0	9402.828989	6781.456396
LQAAAGIVQTALAR	A0A087WR45/Q3UKG2	2	0	7907.01893	10212.89333	0	0	18088.78578	0	12217.50877	12249.57997	12230.28248	14866.66896	15753.01584	10350.04874	12219.33257	0	12487.54342	0	0	0	6576.817915	0	13916.89612	0	0	8129.64323	11473.90213	0	0	0	0	11044.39073	0	12748.02578	0	0	11151.28347	0	8165.567769	7543.089118	0	0	0	6182.008997	0	0	0	0
LPGALAFGQR	A0A087WR45/Q3UKG2	2	0	2813.658671	2504.755252	0	0	5782.771549	5278.733096	5991.675479	4523.400638	2651.688104	4761.149698	4763.879232	4526.395293	5418.058335	0	3167.276962	0	0	0	1290.826835	0	4601.711496	0	0	0	3557.685739	0	0	0	0	3979.697923	0	4935.366163	0	0	2948.417313	0	1553.174684	0	0	0	0	0	0	0	0	0
DSSLPALLPR	A0A087WR45/Q3UKG2	2	0	916.7764343	948.9077907	0	0	3260.695571	667.7215	1895.929627	0	374.48349	1206.738602	0	360.899138	1323.397221	0	957.9030145	0	0	0	397.0951061	0	0	0	0	1152.168556	0	0	0	0	0	0	0	665.7183092	0	0	0	0	407.1589381	460.937544	0	0	0	0	0	0	0	0
SHLTSTLDDDVCPEAVGSGEAASERPR	A0A087WR45/Q3UKG2	2	0	2912.845066	0	0	0	0	0	14028.09358	0	0	13215.33877	12087.53671	7759.995613	12480.3058	0	0	0	0	0	0	0	9729.959145	0	0	0	0	0	0	5372.223847	0	9083.033443	0	0	0	0	0	0	0	0	0	0	0	0	0	0	0	0
AAPELETPLVAPATAVQAPLLPDHPATAAR	A0A087WR45/Q3UKG2	2	0	0	0	0	0	0	0	3217.024424	0	1841.685083	1570.32229	3901.149234	0	2626.609183	0	0	0	0	0	0	0	4333.01271	0	0	0	3918.386337	0	0	2564.702407	0	0	0	7411.717095	0	0	0	0	0	1484.34763	0	0	0	1321.659674	0	0	0	0
SSPAFPGGTSSAWENR	A0A087WR45/Q3UKG2	2	0	0	0	0	0	0	0	0	0	0	0	0	3603.977054	0	0	0	0	0	0	0	0	0	0	0	0	0	0	0	0	0	0	0	5171.293131	0	0	0	0	0	0	0	0	0	0	0	0	0	0
MLPSGEMEVIFGAGPLFNR	A0A087WR45/Q3UKG2	2	0	0	0	0	0	0	0	0	0	0	0	0	0	0	0	0	0	0	0	0	0	0	0	0	0	0	0	0	0	0	0	0	0	0	0	0	0	0	0	4010.951138	0	0	0	0	0	0	0
GTWLWVAPGR	A0A087WR45/Q3UKG2	2	0	0	0	0	0	0	0	0	0	0	3008.578599	0	0	0	0	0	0	0	0	0	0	0	0	0	0	0	0	0	0	0	0	0	0	0	0	0	0	0	0	0	0	0	0	0	0	0	0
APITGYIIR	A0A087WR50/A0A087WS56/A0A087WSN6/B7ZNJ1/B9EHT6/Q3UHL6	6	0	4164.548284	2738.923263	0	0	0	7196.40053	7942.363494	5107.375028	0	0	0	0	5328.860165	0	2848.139657	0	0	0	5111.752333	0	5245.512693	7255.44394	0	0	0	0	0	6132.552098	1714.267288	6656.497141	0	5799.606994	0	0	0	0	5109.031193	6914.752833	0	0	0	2707.065332	0	0	1221.092326	0
ATGVFTTLQPLR	A0A087WR50/A0A087WS56/A0A087WSN6/B7ZNJ1/B9EHT6/Q3UHL6	6	0	0	0	0	0	53472.04022	0	51602.52404	34816.39194	0	0	0	31681.93369	45471.57017	0	0	0	0	0	0	0	43126.08472	46692.98223	0	0	28912.81914	0	0	31222.89374	0	34382.27276	0	32881.84248	0	0	0	0	31356.14367	28496.22386	0	0	0	0	0	0	0	0
NTFAEITGLSPGVTYLFK	A0A087WR50/A0A087WS56/A0A087WSN6/B7ZNJ1/B9EHT6/Q3UHL6	6	0	0	0	0	0	0	639.9280008	373.9342621	0	0	0	0	0	286.4452005	0	0	0	0	0	0	0	316.004065	0	0	0	0	0	0	0	0	379.5413602	0	0	0	0	0	0	0	301.7111125	0	0	0	321.0080756	0	0	0	0
NLQPGSEYTVTLVAVK	A0A087WR50/A0A087WS56/A0A087WSN6/B7ZNJ1/B9EHT6/Q3UHL6	6	0	0	0	0	0	0	0	0	0	11580.38477	0	12763.15243	0	0	0	0	0	0	0	5906.82366	0	17106.65048	0	0	0	0	0	0	0	0	0	0	0	0	0	0	0	0	20062.22775	0	0	0	18695.55228	0	0	0	0
SYTITGLQPGTDYK	A0A087WR50/A0A087WS56/A0A087WSN6/B7ZNJ1/B9EHT6/Q3UHL6	6	0	0	0	0	0	0	0	18026.9959	11604.75537	0	0	17441.13114	0	0	0	0	0	0	0	0	0	0	0	0	0	0	0	0	0	0	0	0	19971.53221	0	0	0	0	0	0	0	0	0	0	0	0	0	0
VEVLPVSLPGEHGQR	A0A087WR50/A0A087WS56/A0A087WSN6/B7ZNJ1/B9EHT6/Q3UHL6	6	0	0	0	0	0	0	9893.153394	0	10024.1584	0	5451.614668	0	0	0	0	0	0	0	0	0	0	12594.8826	0	0	0	0	0	0	13722.86327	0	0	0	0	0	5474.845355	0	0	0	10367.36865	0	0	0	0	0	0	0	0
STTPDITGYR	A0A087WR50/A0A087WS56/A0A087WSN6/B7ZNJ1/B9EHT6/Q3UHL6	6	0	0	0	0	0	0	0	0	0	0	0	0	0	0	0	0	0	0	0	0	0	0	0	0	0	0	0	0	0	0	0	0	0	0	0	5059.876387	0	0	0	0	0	0	0	0	0	0	0
YEVSVYALK	A0A087WR50/A0A087WS56/A0A087WSN6/B7ZNJ1/B9EHT6/Q3UHL6	6	0	0	0	0	0	0	0	0	0	3443.421219	0	0	0	0	0	0	0	0	0	0	0	0	736.3547731	0	0	0	0	0	0	0	0	0	0	0	0	0	0	0	0	0	0	0	0	0	0	0	0
ITGYIIK	A0A087WR50/A0A087WS56/A0A087WSN6/B7ZNJ1/B9EHT6/Q3UHL6	6	0	0	0	0	0	0	0	0	19407.75998	0	0	0	0	0	0	0	0	0	0	0	0	0	0	0	0	0	0	0	0	0	0	0	0	0	0	0	0	0	0	0	0	0	0	0	0	0	0
DDKESAPISDTVVPAVPPPTDLR	A0A087WR50/A0A087WS56/A0A087WSN6/B7ZNJ1/B9EHT6/Q3UHL6	6	0	0	0	0	0	0	0	0	0	0	0	0	0	0	0	0	0	0	0	0	0	0	0	0	0	0	0	0	0	0	0	0	0	0	0	0	0	0	0	0	0	0	0	0	0	0	0
EIIDPVLDR	A0A0A0MQA5/P68368	2	0	194409.9154	235108.2709	170799.6217	168088.8922	239977.7929	241176.1653	294888.5647	239491.5914	156027.3099	189511.2256	248731.7743	175247.0779	269082.6011	138197.511	159139.0614	167818.7175	147734.1577	124627.0655	156526.8497	149089.5834	246158.9469	144196.2247	107683.9398	186012.2265	258814.0264	108961.7548	108691.4324	179374.5321	84020.6985	182980.2938	111923.2851	204636.4894	132912.9999	130272.0376	119831.2813	146702.8781	139654.6442	247503.8622	135263.5268	232925.1561	108018.8069	181975.2998	117620.4255	179955.6179	111192.4989	112565.1806
AVFVDLEPTVIDEIR	A0A0A0MQA5/P68368	2	0	30221.82743	32789.26935	34451.96397	29915.71181	87124.14602	94352.14996	37815.02982	47272.85303	31226.75244	50883.24999	44792.81476	52994.64557	76646.92546	36202.38806	66173.2524	55340.41911	47181.71666	24988.43334	24781.74269	39510.96355	48863.59953	37838.18791	36717.36891	27049.08451	46480.65266	31212.3417	22369.6145	20288.19499	22000.65407	29851.75904	26018.53426	25763.98174	14485.46806	40799.75487	25529.37988	36258.08824	21529.49944	40502.21418	30833.62036	48100.22737	23703.09029	32182.64737	24614.79279	100206.6411	19389.15702	25634.29688
SIQFVDWCPTGFK	A0A0A0MQA5/P68368	2	0	30797.29695	39254.15697	16143.16379	19309.01932	26767.54125	34527.32546	40177.63964	19911.21545	17243.11874	39704.48609	42779.06272	24102.34969	52363.8816	20231.89279	23050.3581	43195.1933	26151.46401	17455.38005	30352.52205	26363.55222	21812.7775	20181.49363	20623.30991	17861.06889	31724.44009	9052.824293	19795.26304	33890.26606	18035.01652	29211.16666	7494.207962	41166.72229	43683.94552	20844.5797	5083.29516	23384.93432	19615.38664	20759.36072	18358.2201	31461.07114	12143.10607	20348.33505	25044.89724	0	9847.533292	12789.40524
IHFPLATYAPVISAEK	A0A0A0MQA5/P68368	2	0	50968.35434	63641.56958	38907.66508	63526.7986	43413.01362	78730.83402	78218.50482	58528.13983	43383.95055	52842.58791	70787.77687	40100.11032	87956.66286	38261.70925	44913.29163	58477.60851	49300.93152	31964.13795	54627.09229	50432.72337	81788.4371	52571.53189	27961.14064	54975.17217	78415.91557	34375.86397	32254.86137	53243.60541	25972.46646	52753.36254	29045.0288	65294.15846	40589.32749	41565.12198	27173.9388	55329.87379	31719.59132	61409.33514	31822.84503	57031.86776	25406.88929	48660.15982	39003.09627	29074.34637	23671.50371	36405.34866
VGINYQPPTVVPGGDLAK	A0A0A0MQA5/P68368	2	0	134906.2129	143268.7924	75337.51733	84752.95704	180019.969	172396.7377	168790.9931	131348.2671	99412.00829	131313.2574	136670.3997	107184.3125	188777.1665	81189.46996	98771.36782	113975.9549	87321.2684	73037.31028	108110.3065	112165.7264	125160.3186	96953.07844	69363.72424	115567.6723	165680.2669	107834.6725	75288.01301	101263.6026	83058.52813	97633.68183	64412.7118	132240.2528	90996.09886	103548.3104	63774.28735	119827.8036	76309.59503	113767.4235	74850.0517	148061.8173	74193.64991	109380.2518	98509.86151	136074.7858	64732.21664	65621.50919
TIGGGDDSFTTFFCETGAGK	A0A0A0MQA5/P68368	2	0	13909.03231	16296.92487	14992.79922	9002.689553	19466.00514	15961.66814	13428.4924	14071.20847	11949.51034	14977.57391	18726.63856	14338.75635	23412.71631	9310.829587	12895.68044	14915.58591	15762.63828	9004.862665	13110.52343	16784.61173	14318.01006	10879.67613	15229.38742	10949.49217	11600.33152	11427.3751	13404.32549	8728.101254	12626.17102	9022.647008	11084.87612	12467.25748	17105.56859	15271.65363	8028.131321	21593.72375	14043.21398	11181.56897	17142.29062	23678.32341	13324.33891	13524.4278	17573.35348	14557.12215	10282.81486	12430.28038
LISQIVSSITASLR	A0A0A0MQA5/P68368	2	0	4651.497813	3213.254434	2928.730612	4480.119433	0	1405.073039	8631.466054	5109.946724	5720.628232	2777.996724	5510.314091	6830.249932	5065.615425	5542.040687	3169.16086	0	3461.573194	4798.692232	2259.079307	5391.66971	4908.964187	4723.60064	2490.556439	3297.138009	2948.270102	0	0	846.611159	2890.269513	948.5588606	1603.085559	770.8772497	0	0	0	9916.731312	2939.340527	6138.091144	5168.590701	16249.79717	8130.262284	10169.73244	7804.9589	53758.70687	4208.826148	5174.437938
QLFHPEQLITGK	A0A0A0MQA5/P68368	2	0	17644.11224	13989.07777	11407.91001	16059.7086	18945.85375	19075.44959	27994.49625	26461.78631	16562.97527	27893.50804	38562.21623	18381.66214	24013.84714	10374.14513	16315.20272	15987.72563	13733.03375	11911.59744	21761.10141	14041.5643	21719.17289	14197.73157	5679.977634	18407.55936	24566.44889	5897.181681	9597.748824	19841.59025	16988.67634	24384.99456	9507.628702	19346.31221	13819.6701	16218.66562	9321.917032	15124.95217	14186.22747	29911.57933	15891.48867	18627.98681	8721.466165	22085.63918	14030.45978	11159.58939	7468.575084	6414.549327
NLDIERPTYTNLNR	A0A0A0MQA5/P68368	2	0	232097.7874	111071.8015	85929.01735	120726.9567	133783.9648	163930.7059	129672.6358	107854.3291	100068.9762	86693.87548	118473.383	102827.7937	129929.2249	174149.7684	65665.96599	189683.0393	166441.6114	130466.0095	114192.8378	175079.0868	163761.6052	102366.4569	130783.6674	118161.2394	137329.018	60488.0529	126433.1506	131641.7361	131743.9297	250737.9383	154404.6307	125775.5249	125783.862	160010.5491	122197.6698	190684.2573	167838.7178	115510.3213	157209.4614	120618.584	125709.1551	132801.7199	162562.6634	147410.2807	51877.07563	130178.1668
DVNAAIAAIK	A0A0A0MQA5/P68368	2	0	104066.5695	148238.484	93700.04655	104101.5772	149605.3438	154206.2631	168173.4266	118080.6399	101209.3557	118430.1897	155315.2801	105554.7126	156223.0398	77173.9507	80313.64268	92137.49608	93143.21293	78986.99101	96649.62574	89318.06994	147132.8299	75813.64088	66631.58168	106017.4822	128216.8457	63756.41758	59585.86189	95345.92218	54497.30959	101382.6335	70610.73417	127508.9079	62690.28994	65384.15663	68816.64775	84836.79981	74143.79887	124611.115	70121.18567	127128.6476	57487.3335	87896.40367	67000.68955	97639.07338	54504.71788	63488.4005
AYHEQLSVAEITNACFEPANQMVK	A0A0A0MQA5/P68368	2	0	0	2958.934034	0	0	0	11050.04508	6432.585332	7847.133048	5219.084783	3848.474995	10287.46183	0	4670.037867	0	0	0	0	0	5233.413348	0	14094.07206	0	0	12996.86269	6588.004133	0	0	6455.575853	0	4857.91089	16602.06949	4900.807339	0	10400.27085	17840.96066	0	4337.597524	12131.82563	0	0	0	9095.727643	0	0	10547.78507	0
LDHKFDLMYAK	A0A0A0MQA5/P68368	2	0	0	17407.2414	0	0	0	39367.94351	0	0	0	0	0	0	0	0	0	0	0	0	0	0	26048.82592	0	0	0	0	0	0	0	0	0	35281.64391	0	0	0	44933.77165	0	0	30817.069	0	0	0	0	0	0	0	0
FDGALNVDLTEFQTNLVPYPR	A0A0A0MQA5/P68368	2	0	0	0	2504.548231	0	0	0	6105.210773	0	0	0	3786.15868	0	0	0	0	0	0	0	0	4116.916041	0	2851.039856	0	0	0	0	0	0	0	0	0	0	0	0	0	0	0	7136.658734	0	0	0	5459.701559	0	0	0	0
YMACCLLYR	A0A0A0MQA5/P68368	2	0	0	0	0	0	0	0	0	0	0	0	0	0	0	0	0	0	0	0	0	0	0	0	0	0	0	0	0	0	0	0	26562.85762	0	0	25044.25971	35113.31275	0	0	0	0	0	0	0	0	0	0	0
QLFHPEQLITGKEDAANNYAR	A0A0A0MQA5/P68368	2	0	0	0	0	0	0	0	0	0	0	0	0	0	0	0	0	0	0	0	0	0	41364.7367	0	0	48763.02392	0	0	0	0	0	0	0	0	0	0	0	0	0	0	0	0	0	0	0	0	0	0
AVCMLSNTTAIAEAWAR	A0A0A0MQA5/P68368	2	0	0	4647.364972	0	0	0	0	0	0	0	0	3962.516693	0	0	0	0	0	0	0	2091.519625	0	0	0	0	0	0	0	0	2652.693454	0	1617.323385	0	0	0	0	0	0	0	0	0	0	0	0	0	0	0	0
RSIQFVDWCPTGFK	A0A0A0MQA5/P68368	2	0	0	0	0	0	0	0	5708.021591	0	0	4217.347542	0	0	0	0	0	0	0	0	0	0	0	0	0	0	0	0	0	0	0	0	0	0	0	0	0	0	0	0	0	0	0	0	0	0	0	0
FDLMYAK	A0A0A0MQA5/P68368	2	0	0	0	0	0	0	0	0	0	0	0	0	0	0	0	0	0	0	0	0	0	0	0	0	0	0	0	0	0	0	0	0	0	0	0	0	0	0	0	0	0	0	0	0	0	0	0
EQDLEGATVVGVPGEEQK	A0A0A0MQC7/A2A5Y6/P10637	3	0	0	0	0	0	14356.1341	0	0	11677.69495	0	0	0	0	7142.295105	0	0	0	0	12759.02446	0	0	0	0	0	0	0	0	0	0	0	0	0	0	0	0	23023.74646	0	0	0	0	0	0	0	0	0	0	0
EATCQPSGTRPEDIEK	A0A0A0MQC7/A2A5Y6/P10637	3	0	0	2999.325595	0	0	2439.10996	0	0	0	0	0	0	0	0	0	0	0	0	0	0	0	0	0	0	0	0	0	0	0	0	0	0	0	0	0	3347.976675	0	0	0	0	0	0	0	0	0	0	0
QQVSSMSGAPLLPQGLR	A0A0A0MQC7/A2A5Y6/P10637	3	0	0	0	0	0	0	0	0	0	0	0	0	0	0	0	0	0	0	0	0	0	0	0	0	0	0	0	0	0	0	0	0	0	0	0	0	0	0	0	0	0	0	0	0	0	0	0
NGFVVLK	A0A0A0MQM0/P63242	2	0	0	0	0	1905.906088	0	592.4278544	0	884.6801889	0	0	0	0	0	0	412.8351227	0	0	0	0	0	0	0	0	0	3430.045562	0	0	0	0	0	0	0	0	0	0	0	0	696.2062878	0	0	0	643.175953	0	0	0	0
VHLVGIDIFTGK	A0A0A0MQM0/P63242	2	0	0	0	0	13321.39721	0	3753.504276	0	0	0	0	0	0	0	0	0	0	0	0	0	0	0	0	0	0	6709.830761	0	0	0	0	0	0	0	0	0	0	0	0	0	0	0	0	1723.943285	0	0	0	0
EDLRLPEGDLGK	A0A0A0MQM0/P63242	2	0	0	0	0	0	0	0	0	0	0	0	0	0	0	0	0	0	0	0	0	0	0	0	0	0	8785.317988	0	0	0	0	0	0	0	0	0	0	0	0	0	0	0	0	0	0	0	0	0
ILGLAPSR	A0A0A6YVS2/Q921L3	2	0	6310.008553	0	17796.83561	0	0	7633.011578	10319.06911	9336.59684	8977.936929	7584.07519	10019.08962	7832.028383	7477.859873	18865.45334	7381.354888	0	15207.43173	20237.31367	7635.92884	15366.12711	0	16869.1247	19521.35075	9516.421629	7693.911239	0	17003.94599	8729.073144	23388.80413	11791.76753	16796.71063	7627.535741	0	0	0	17504.18341	0	9654.654778	0	0	0	8744.016931	0	15096.38751	0	0
LPFTPLSYIQGLSHR	A0A0A6YVS2/Q921L3	2	0	0	0	0	4613.602472	0	0	0	0	0	0	0	0	0	0	0	0	0	0	0	0	0	0	0	0	0	0	6678.364516	0	0	0	0	0	0	0	0	0	0	0	0	4231.2345	0	0	6169.844788	0	0	5060.635223
ESTLHLVLR	A0A0A6YW67/contaminant_RS27A_HUMAN/E9Q4P0/E9Q5F6/E9Q9J0/E9QNP0/P0CG49/P0CG50/P62983/P62984/Q5SX22	11	0	84491.43043	74413.60822	130517.6534	113057.1192	68675.85505	86334.95501	76476.54779	136237.1956	111893.8375	72743.07062	75319.09384	128834.1096	88270.65297	108830.0468	72609.30327	108295.1589	120431.7894	103346.7339	104742.0693	117183.6677	138593.6376	97854.40002	92307.1118	90648.57049	122534.6223	94803.47569	126304.8882	94527.93619	60364.84372	104296.7361	115813.5891	59279.67708	76523.18496	102483.2642	172727.6256	106526.797	102062.1841	148038.7912	110689.1959	98871.72673	107699.4412	138981.9741	89053.96842	124186.0532	92718.34513	80802.63989
TITLEVEPSDTIENVK	A0A0A6YW67/contaminant_RS27A_HUMAN/E9Q4P0/E9Q5F6/E9Q9J0/E9QNP0/P0CG49/P0CG50/P62983/P62984/Q5SX22	11	0	350843.8434	171755.0103	322508.7571	306452.4025	313383.5735	212950.446	275499.7175	267472.7081	188335.8949	138136.9418	120237.6579	219203.3578	136147.4615	324113.3253	370716.2971	298777.1354	289670.5784	260758.3188	340466.8295	280384.7344	232736.3712	346558.1445	343118.8403	407055.4972	419229.709	382829.1672	299881.2329	157188.4408	186058.7004	379216.0522	312177.7158	232073.2664	181972.359	314681.4375	331845.6323	245346.5833	187893.309	229567.2678	283662.5036	195092.7557	291205.4988	235902.4879	303126.6067	474267.0429	355747.2914	300909.9551
TLSDYNIQK	A0A0A6YW67/contaminant_RS27A_HUMAN/E9Q4P0/E9Q5F6/E9Q9J0/E9QNP0/P0CG49/P0CG50/P62983/P62984/Q5SX22	11	0	0	0	0	0	0	0	0	0	0	0	12553.78599	0	0	0	0	0	0	0	0	0	0	0	0	0	0	0	0	0	0	0	0	0	0	0	0	245651.6031	0	0	0	263900.9545	0	0	0	0	0	0
IQDKEGIPPDQQR	A0A0A6YW67/contaminant_RS27A_HUMAN/E9Q4P0/E9Q5F6/E9Q9J0/E9QNP0/P0CG49/P0CG50/P62983/P62984/Q5SX22	11	0	0	21778.31159	0	0	0	0	0	0	0	0	0	0	0	0	0	0	0	0	0	0	0	0	0	0	0	0	0	0	0	0	0	0	0	0	0	26809.39653	0	0	0	0	0	0	0	0	0	0
TDEHVIDQGDDGDNFYVIER	A0A0A6YX73/P12367/Q8K1M3	3	0	13081.75487	5097.864025	0	7107.240798	8570.223579	12625.26231	11793.93733	5960.101188	7298.617236	11294.5361	7885.708646	13898.18495	4076.149262	2409.74506	12419.66745	0	0	0	7252.3425	0	3796.895231	8710.48962	0	11273.31586	5363.535256	4198.141995	0	5153.013868	5758.853013	12783.11878	5403.83884	10028.41794	4846.971262	1454.295313	4148.684811	6776.831943	13218.51956	5957.677326	5017.846802	4081.933094	4982.406764	6364.108769	5154.018264	0	0	0
GTYDILVTK	A0A0A6YX73/P12367/Q8K1M3	3	0	16353.36456	0	0	0	16380.48714	12283.36259	17802.71632	0	0	0	0	13585.43644	0	0	16865.57523	0	0	0	0	0	0	11027.69721	0	13191.76854	0	7377.903946	0	0	8383.521712	0	5486.153148	0	0	0	0	0	10022.6121	0	0	0	0	0	0	0	0	0
AATIIATSEGSLWGLDR	A0A0A6YX73/P12367/Q8K1M3	3	0	0	0	0	0	0	17665.61578	0	0	0	0	0	0	0	0	14696.78562	0	0	0	0	0	0	0	0	0	0	0	0	0	0	19335.93442	0	11706.84957	0	0	0	0	0	0	0	0	0	0	0	0	0	0
IVDVIGEK	A0A0A6YX73/P12367/Q8K1M3	3	0	0	0	0	0	0	0	32992.8119	0	0	0	0	0	0	0	29155.76922	0	0	0	0	0	0	0	0	0	0	0	0	0	0	0	0	0	0	0	0	0	0	0	0	0	0	0	0	0	0	0
NISHYEEQLVK	A0A0A6YX73/P12367/Q8K1M3	3	0	0	0	0	0	0	0	8577.983995	0	0	0	0	0	0	0	0	0	0	0	0	0	0	0	0	0	0	0	0	0	0	3499.837229	0	0	0	0	0	0	5489.366245	0	0	0	0	0	0	0	0	0
GSFGELALMYNTPR	A0A0A6YX73/P12367/Q8K1M3	3	0	0	0	0	0	0	0	0	0	0	0	0	0	0	0	0	0	0	0	0	0	0	0	0	0	0	0	0	0	0	0	0	0	0	0	0	0	0	0	0	0	0	0	0	0	0	0
LIYLVSK	A0A0B4J1H7/A0A0B4J1H8	2	0	2925.622825	359020.4514	0	0	696684.4586	0	449652.2738	523122.8152	0	260561.3979	612299.9786	0	290827.0219	0	0	0	0	0	0	0	376544.6044	0	0	0	566204.3977	0	0	290253.9022	0	0	0	542613.8503	0	0	402982.1483	0	0	332828.1627	0	0	0	0	0	0	0	0
FTGSGSGTDFTLK	A0A0B4J1H7/A0A0B4J1H8	2	0	0	257659.0464	0	0	703373.0069	0	231639.5462	393755.042	0	159362.6247	430100.2903	0	235543.9653	0	0	0	0	0	0	0	276370.3744	0	0	0	440327.1521	0	0	229080.878	0	0	0	357844.4	0	0	405602.2833	0	0	272757.581	0	0	0	0	0	0	0	0
RLIYLVSK	A0A0B4J1H7/A0A0B4J1H8	2	0	0	63878.55733	0	0	145639.2172	0	96164.47803	89346.81524	0	60234.77168	126711.8088	0	66069.16143	0	0	0	0	0	0	0	93421.03118	0	0	0	125825.1186	0	0	57875.68745	0	0	0	159235.1748	0	0	95815.83979	0	0	75032.88899	0	0	0	0	0	0	0	0
GIEGAQASPLVPGAGEIINTDNIIK	A0A0G2JDI9/P55096	2	0	3824.376936	3039.397765	0	0	5790.432136	2881.682493	1863.568309	4838.707437	1456.332706	3752.16589	2287.114368	4313.384144	5830.429235	0	3359.037958	0	0	0	2259.092692	0	2777.986171	0	0	2285.035653	3275.484631	0	0	3947.25489	0	1723.182009	0	3554.131195	0	0	4185.352502	0	3878.860582	1784.466465	0	0	0	1892.633152	0	0	0	0
EYLDNVQLGHILER	A0A0G2JDI9/P55096	2	0	0	3022.224799	0	0	0	0	1537.709304	1595.083972	0	0	3472.024976	0	1960.85575	0	0	0	0	0	3555.249113	0	4079.456455	0	0	0	1328.624306	0	0	2646.389587	0	2671.555481	0	1359.549433	0	0	1518.430981	0	4535.813907	3544.36284	0	0	0	0	0	0	0	0
VLGELWPLFGGR	A0A0G2JDI9/P55096	2	0	0	0	0	0	0	0	0	0	0	0	0	0	0	0	0	0	0	0	0	0	0	0	0	0	0	0	0	1880.208349	0	2698.786233	0	2169.708442	0	0	0	0	0	0	0	0	0	0	0	0	0	0
FDHVPLATPNGDILIQDLSFEVR	A0A0G2JDI9/P55096	2	0	0	0	0	0	0	0	0	0	0	0	0	0	0	0	0	0	0	0	0	0	0	0	0	0	0	0	0	0	0	0	0	0	0	0	0	0	0	0	0	0	0	234.8704509	0	0	0	0
LVVLGSGGVGK	A0A0G2JDL9/P62835/Q99JI6	3	0	49300.7945	34545.59177	24318.12148	58176.31772	34542.45712	33848.01291	33011.63913	42688.74921	44063.02996	29130.87634	41449.43062	43705.916	41811.13845	41796.3918	32518.03351	33304.31985	28790.23671	31898.00892	50652.30958	38193.95393	46612.19679	36689.82799	26152.96442	61003.04383	38003.44857	44965.78861	29888.34745	41080.0503	41609.00941	36079.46342	42686.78126	32744.06787	34947.22376	27930.34037	38300.14631	41130.93228	45534.24594	31892.45249	47830.88375	44275.95874	31703.47111	33706.85644	27270.17655	31119.15988	36026.71665	44473.76414
YDPTIEDSYR	A0A0G2JDL9/P62835/Q99JI6	3	0	27661.51516	31932.86926	0	17179.77175	36516.47642	24090.58548	19949.71325	23095.61968	16001.26248	18298.6057	24232.51406	20550.16425	22130.66652	11355.51235	13502.41581	0	16293.02538	0	28275.66973	0	21609.4574	17521.68115	16091.0701	21864.52099	25283.93167	19072.40297	0	25954.67512	22133.98568	31936.59049	17667.6375	21345.66165	17006.77103	19224.81943	0	0	27069.4205	25120.32456	18489.83567	0	0	22342.49245	18696.96364	0	23145.76068	24831.96867
YDPTIEDSYRK	A0A0G2JDL9/P62835/Q99JI6	3	0	4287.421762	0	0	13281.80067	0	0	0	0	9683.30305	0	0	16580.22567	0	0	0	0	0	0	5059.695768	0	3860.661643	2961.030571	1217.127953	3574.423697	8738.21765	4338.334868	0	0	0	0	3685.522866	0	0	0	3936.671297	0	4608.662523	2722.003791	1987.391437	0	0	5779.923923	0	0	0	1405.560871
INVNEIFYDLVR	A0A0G2JDL9/P62835/Q99JI6	3	0	0	0	2540.5038	4736.719412	0	0	768.9758545	1033.252141	3070.4411	0	1136.280361	3676.806811	841.2866919	1387.594539	0	0	0	0	2291.78708	0	2011.677873	2607.103741	0	2413.208061	2334.651118	2883.230008	2139.054215	1919.689305	2108.7507	1519.607997	2009.51831	0	0	0	1633.819815	2415.941258	2681.739802	2482.965835	2663.872718	3514.622581	2303.898275	3486.527774	0	0	1341.759307	3610.501632
SKINVNEIFYDLVR	A0A0G2JDL9/P62835/Q99JI6	3	0	0	0	0	1984.501116	0	0	2119.426302	0	0	0	1282.29259	0	0	0	0	0	0	0	0	0	1368.831893	0	1131.969019	1563.550215	0	0	0	0	0	2513.004095	0	1774.218722	0	0	0	0	0	0	0	0	0	0	0	0	0	1770.884444
STFEELER	A0A0G2JDY6	1	0	0	19848.62158	0	0	22010.70508	0	45296.82619	0	0	32278.4495	0	0	0	0	0	0	0	0	0	0	0	0	0	14184.59388	0	0	0	0	0	0	428883.3966	0	0	0	36474.94615	0	23270.59897	23786.12249	0	942682.9158	0	0	0	0	0	0
AEILLSSCKPVPK	A0A0G2JDY6	1	0	1800.391012	0	0	0	0	5308.045894	0	0	4920.446641	0	0	0	0	0	0	0	0	0	0	0	0	0	0	0	0	0	0	0	0	4496.153631	0	0	0	0	0	0	0	0	2770.524368	1153.506314	3075.742327	0	0	0	0	0
RIEQDLLEK	A0A0G2JDY6	1	0	0	0	0	0	0	0	0	0	0	0	0	0	0	0	0	0	0	0	12474.91806	0	0	0	0	0	0	0	0	0	0	15117.85897	0	0	0	8948.899019	0	0	0	0	0	0	0	0	0	0	0	0
RAEQEGDDSLLITVVPAK	A0A0G2JDY6	1	0	0	0	0	0	0	0	0	0	0	0	0	0	0	0	5222.030925	0	0	0	0	0	0	0	0	0	0	0	0	0	2273.551569	0	0	4811.322394	0	3085.797895	0	0	0	0	0	0	0	0	0	0	0	0
LSFEEIER	A0A0G2JDY6	1	0	99816.98873	0	0	0	0	0	0	0	0	0	0	0	0	0	0	0	0	0	0	0	0	0	0	0	0	0	0	0	0	0	0	0	0	0	0	0	0	0	0	0	0	0	0	0	0	0
DGFIDKEDLR	A0A0G2JDZ4/E9QNY3/Q62082	3	0	446581.9977	43778.72033	123263.8864	820741.4989	7696.124097	16325.75625	218397.926	0	0	0	10218.54354	21430.49504	0	0	526052.4613	1518234.218	30151.09522	0	0	0	10038.46618	0	0	11076.70893	0	7923.31122	16993.83104	315240.3558	10506.6586	0	16418.26404	9114.950937	0	0	114628.8756	0	0	14372.22763	0	0	0	14270.44841	177425.4892	0	0	0
DGIWKPTLVILR	A0A0G2JF52/Q9R0Q6	2	0	0	0	0	0	0	0	696.6476475	0	0	417.7150476	217.1536464	0	0	0	0	0	0	0	0	0	0	0	0	0	0	0	0	0	0	698.8749909	0	123.7083327	0	0	0	0	0	0	0	0	0	0	0	0	0	0
EVDEKPASTPWGSK	A0A0G2JF52/Q9R0Q6	2	0	0	0	0	0	0	0	0	0	0	0	0	0	0	0	0	0	0	0	0	0	0	0	0	0	0	0	0	0	0	0	0	0	0	0	0	0	0	0	0	0	0	0	0	3737.22719	0	0
KLQGDLK	A0A0G2JFC9/Q80UK7	2	0	0	0	0	0	310.579286	0	182.7678422	0	699.378064	0	553.3590266	0	279.9578103	0	0	0	0	248.9317423	0	768.9426026	0	161.6638622	0	0	149.1217238	0	0	58.39898395	0	0	0	86.28365265	270.1985178	238.1379314	0	173.644435	554.3591733	497.5514956	0	214.102148	0	0	614.1136411	0	928.4016272	0
GLTPDLPK	A0A0G2JFH2	1	0	22943.66045	11962.53867	0	0	13683.64866	16178.47974	12960.41775	20364.90826	20512.57806	21686.01213	21157.2325	17571.67998	19149.6598	0	15864.42638	0	0	0	18519.63218	0	25459.73528	0	0	12885.16939	17466.02233	0	0	28873.86255	0	13735.36231	0	18402.80901	0	0	20165.4075	0	19423.70776	0	0	0	0	0	0	0	0	0
VVVTAYKDPQVPEVEAPQK	A0A0G2JFH2	1	0	0	6293.3109	0	0	18543.35887	14128.17089	16621.17826	16443.8818	0	22589.19687	16905.42145	12859.1062	12523.30935	0	17919.52456	0	0	0	0	0	0	0	0	0	0	0	0	0	0	14763.93945	0	16390.6188	0	0	10373.10504	0	13254.8846	0	0	0	0	0	0	0	0	0
FSSLGDHSLK	A0A0G2JFH2	1	0	6676.750633	5915.049739	0	0	5736.848741	0	5465.898417	7264.15909	0	5912.411221	5460.308526	5508.815504	3556.985455	0	5732.689563	0	0	0	2098.9752	0	6527.116523	3133.204825	0	3743.855883	4734.540375	3455.146448	0	0	4121.12928	2810.309278	4849.065157	5717.219882	3600.865094	2935.09285	6815.235424	0	7252.036138	5697.613846	0	0	0	2662.653679	0	0	0	0
AAALQVPHAVGAVK	A0A0G2JFH2	1	0	9207.023947	8355.319296	0	6195.389032	9994.089688	6982.22671	14230.56194	12043.47262	7888.949124	13348.53118	12802.02574	8501.279076	8808.451308	5167.996742	8736.791993	0	0	3213.03473	0	0	8992.310704	7212.137764	0	0	5358.677142	0	0	6466.575497	0	6308.956243	0	8171.467947	0	0	0	0	7140.548356	0	0	5246.460908	0	0	0	0	0	0
APPAAMPSTSTEGVTGTSTEAQEK	A0A0G2JFH2	1	0	13113.7091	4004.220841	0	3717.871406	12194.54934	12014.12498	11022.0209	10198.55822	7097.97305	18102.34745	9476.344583	12560.42867	8035.035098	0	14711.88424	0	0	0	0	2860.079281	5992.133051	15211.68267	0	0	7570.172672	0	2266.446579	4060.667372	0	9586.217207	0	8476.28259	0	0	0	0	8784.977778	0	0	0	0	5344.654589	0	0	0	0
SGVGPSQPTTVGTECGFVSR	A0A0G2JFH2	1	0	12334.62522	6291.884479	0	0	9070.058272	11999.05575	10176.56594	0	0	12171.76191	11681.1822	10519.2552	6791.333129	0	9907.456253	0	0	0	0	0	0	10407.09818	0	11811.83509	8238.1772	0	0	0	30089.57883	26236.75949	0	6581.226174	8653.760885	0	0	0	12692.95483	17983.53092	0	8911.767771	0	5255.827871	0	0	0	0
VADLSSTGPIQGAGFVPSVGTEENK	A0A0G2JFH2	1	0	23155.96091	13007.05723	0	0	14379.711	0	13752.91626	19602.60501	0	15118.61013	14670.10322	15714.84984	13192.90548	0	13608.41529	0	0	0	11045.75862	0	12888.98691	0	0	11062.10074	0	0	0	13765.05955	0	0	0	14286.7634	0	0	9361.337872	0	15239.20976	0	0	0	0	0	0	0	0	0
VIDDEFLPQR	A0A0G2JFH2	1	0	0	0	0	0	0	0	0	0	0	0	0	0	0	0	0	0	0	0	0	0	0	0	0	0	0	0	0	0	0	0	0	0	0	0	0	0	9706.660522	0	0	13674.35002	0	0	0	12249.67486	0	0
DCAESPGVTSCPEQPPEIVVK	A0A0G2JFH2	1	0	10686.55207	0	0	0	0	7375.436586	0	0	0	0	0	0	0	0	7758.004438	0	0	0	14086.65876	0	0	6021.95622	0	0	0	0	0	0	0	0	0	0	0	0	0	0	11452.14	0	0	0	0	0	0	0	0	0
ETPGSQPSEPCSGFPSSQGK	A0A0G2JFH2	1	0	6752.708729	0	0	0	7919.207045	7342.620406	7887.153872	0	0	0	0	6577.913103	0	0	0	0	0	0	0	0	7650.2534	0	0	0	5215.652235	0	0	0	0	0	0	0	0	0	0	0	0	0	0	0	0	0	0	0	0	0
DQELIQAPGPESELFK	A0A0G2JFH2	1	0	5362.799891	0	0	0	6601.155114	0	0	3183.192328	0	0	0	0	0	0	0	0	0	0	0	0	0	0	0	0	0	0	0	0	0	0	0	0	0	0	0	0	3514.230044	0	0	0	0	0	0	0	0	0
AVPSPSEPVPESGVVSIK	A0A0G2JFH2	1	0	5023.187811	0	0	0	5577.129489	0	0	0	0	0	0	0	0	0	0	0	0	0	0	0	0	0	0	0	0	0	0	0	0	0	0	0	0	0	0	0	0	0	0	0	0	0	0	0	0	0
LECIATSATGLESDILCDSVEGGSK	A0A0G2JFH2	1	0	0	0	0	0	0	0	1740.77454	0	0	2631.420982	0	0	0	0	0	0	0	0	0	0	0	0	0	0	0	0	0	0	0	0	0	0	0	0	0	0	0	0	0	0	0	0	0	0	0	0
KVIDDEFLPQR	A0A0G2JFH2	1	0	0	0	0	0	0	0	0	0	0	6756.598126	0	0	0	0	0	0	0	0	0	0	0	0	0	0	0	0	0	0	0	0	0	0	0	0	0	0	0	0	0	0	0	0	0	0	0	0
FSLSDDQNER	A0A0G2JFH2	1	0	0	0	0	0	0	0	0	0	0	0	0	0	0	0	0	0	0	0	0	0	0	0	0	0	0	0	0	0	0	0	0	0	0	0	0	0	0	0	0	7587.981831	0	0	0	0	0	0
GHLRPAVFTESQSLPEEVR	A0A0G2JFH2	1	0	0	0	0	0	0	0	0	0	0	0	0	0	0	0	0	0	0	0	0	0	0	0	0	0	0	0	0	0	0	68493.98696	0	0	0	0	0	0	0	0	0	0	0	0	0	0	0	0
IHAPLFSHISGIATEEGADLK	A0A0G2JFH2	1	0	0	0	0	0	0	0	0	0	9304.843102	0	0	0	0	0	0	0	0	0	0	0	0	0	0	0	0	0	0	0	0	0	0	0	0	0	0	0	0	0	0	0	0	0	0	0	0	0
LVVVGAGGVGK	A0A0G2JGP4/contaminant_RASH_HUMAN/P08556/Q61411/Q9D091	5	0	0	8268.418066	0	0	0	0	0	0	0	0	0	0	0	0	0	0	0	0	0	0	12408.85439	0	0	0	0	0	0	0	0	0	0	0	11731.48183	0	28652.73042	0	11652.42458	12196.52895	13278.88269	12641.66398	0	12845.21066	0	0	11237.45319	13760.81191
QGVEDAFYTLVR	A0A0G2JGP4/contaminant_RASH_HUMAN/P08556/Q61411/Q9D091	5	0	751.7042852	1021.762108	0	1319.890956	0	0	0	0	0	0	663.4285368	0	0	0	0	0	0	0	1017.265172	0	0	0	0	0	0	0	0	1254.342939	2052.108593	1237.740069	1475.63545	0	1810.968355	0	402.7183186	596.3331528	0	1059.27168	669.3607363	0	0	621.7273668	0	0	0	0
SALTIQLIQNHFVDEYDPTIEDSYR	A0A0G2JGP4/contaminant_RASH_HUMAN/P08556/Q61411/Q9D091	5	0	0	0	0	0	0	0	20421.7242	0	0	0	0	0	6806.718139	0	0	0	0	0	0	0	0	0	0	0	7755.588846	0	0	0	0	0	0	0	0	0	0	0	0	0	0	0	0	0	0	0	0	0
TVGCVAGDEESYTVFK	A0A0J9YKD4	1	0	12696.67675	0	8247.945425	0	0	6262.196731	0	0	0	0	0	0	0	19461.88133	0	17230.46179	16156.07013	26272.07542	0	0	0	0	0	35658.46072	0	0	15376.00924	9659.04705	13747.1753	0	8510.631962	0	25288.77423	0	0	15514.19374	11097.60389	0	50661.50725	31059.97255	23600.34728	5968.292638	21773.51847	6387.905479	0	0
ESYGVTLPHK	A0A0J9YUB6/Q9CRD0	2	0	0	0	0	0	1679.837209	0	0	0	3588.939183	0	3494.070649	0	0	0	3152.113946	0	0	0	0	0	0	0	0	0	0	0	0	0	0	2709.225482	0	0	0	0	0	0	4226.091828	0	0	0	0	0	0	0	0	0
FDSNVSGQSSFGTSPAADNIEK	A0A0J9YUB6/Q9CRD0	2	0	0	0	0	0	0	0	0	0	0	0	0	0	0	0	0	0	0	0	0	0	0	0	0	0	0	0	0	0	1372.100854	0	0	0	0	0	0	0	0	0	0	0	0	0	0	0	0	0
EAVGDLLDAFK	A0A0J9YUS5/E9PVC5/E9PVC6/E9Q9E1/Q6NZJ6	5	0	1668.411378	0	0	0	2527.073613	2286.121073	1910.121944	0	721.2935076	2474.779055	1974.387092	1986.447829	0	0	2625.163008	0	0	0	0	0	0	0	0	0	1346.333203	0	0	0	1814.633584	1816.988032	0	1643.567609	0	0	0	0	1658.132191	1201.094628	0	603.0652021	0	0	0	0	0	0
LGIESTLER	A0A0J9YUS5/E9PVC5/E9PVC6/E9Q9E1/Q6NZJ6	5	0	0	0	0	0	0	0	0	14152.7467	0	0	0	0	14821.48258	0	0	0	0	0	0	0	0	30462.82794	0	0	0	0	29782.63702	0	0	0	0	0	0	0	0	0	10575.55772	0	0	0	0	0	0	0	0	0
FIGELFK	A0A0J9YUS5/E9PVC5/E9PVC6/E9Q9E1/Q6NZJ6	5	0	0	0	0	5905.542033	0	0	0	0	0	691.8751061	0	0	859.8524679	0	0	0	0	0	0	0	0	0	0	0	0	0	0	0	714.768933	0	0	0	0	0	0	0	0	0	0	0	0	0	0	0	0	0
GLPLVDDGGWNTVPISK	A0A0J9YUS5/E9PVC5/E9PVC6/E9Q9E1/Q6NZJ6	5	0	0	0	0	0	0	2136.778078	0	0	0	1807.671258	0	0	0	0	289.3737706	0	0	0	0	0	0	0	0	0	0	0	0	0	0	0	0	0	0	0	0	0	0	0	0	0	0	0	0	0	0	0
QVTQLAIDTEER	A0A0J9YUS5/E9PVC5/E9PVC6/E9Q9E1/Q6NZJ6	5	0	0	0	0	0	0	0	0	0	0	0	0	0	0	0	0	0	0	0	0	0	0	0	0	0	0	0	0	0	0	0	0	0	0	0	0	0	0	0	0	0	4605.812527	0	0	0	0	0
GFGLLGSIFGK	A0A0M3HEP8/Q6TEK5	2	0	0	0	1140.852063	1000.280273	0	0	0	0	0	0	0	141.3406847	0	0	0	0	0	0	0	0	0	736.8243665	0	0	0	0	0	387.5741875	927.1347534	206.5892754	0	0	0	0	0	0	0	0	0	661.7524316	0	249.1160225	0	0	0	0
LQTIFLK	A0A0N4SUN3/A0A0N4SVX9/A0A0N4SWG7/A0A0N4SWH3/E9PXU9/E9QL12/Q9ESD7	7	0	2612.997954	3553.244502	10978.9378	8389.417448	2343.267661	2838.659813	4868.0492	4490.443724	5865.534724	3169.825356	4472.98147	5065.990566	3343.750319	10979.35075	2664.357527	10896.90846	11528.29764	11135.01581	10806.03935	9720.608898	3999.705881	7416.484424	10526.96632	3515.935109	3556.329002	9028.854018	11263.54905	5193.832556	9912.42556	4378.891361	7126.069475	3006.937291	10606.4678	8334.112779	4243.678184	4819.983218	4716.834803	5642.263377	8784.41992	11272.14939	8436.080503	3268.419014	9600.384114	8758.572504	6424.214422	5475.051449
DVILDDLSLTGEK	A0A0N4SUN3/A0A0N4SVX9/A0A0N4SWG7/A0A0N4SWH3/E9PXU9/E9QL12/Q9ESD7	7	0	7500.204129	0	9261.054242	0	7703.305565	5250.982003	4349.74858	5404.962262	7570.620076	6888.274105	4657.800821	9199.771079	5699.584449	9451.283495	7124.06882	15322.23182	11079.99207	9166.798246	8479.82514	10448.54903	4516.753995	10031.29457	14219.25187	5802.826733	4923.841148	9506.197376	14996.34	9007.499633	8778.837202	6546.305354	2139.837575	5527.433593	14616.62012	12711.84718	6852.224845	9266.859026	6290.302519	6286.995811	10030.87487	9713.995504	13057.47578	5948.511558	15382.38001	21947.56701	7533.141338	7955.337271
ISATGGEIEEEPAGVLK	A0A0N4SUN3/A0A0N4SVX9/A0A0N4SWG7/A0A0N4SWH3/E9PXU9/E9QL12/Q9ESD7	7	0	2905.265524	2610.84483	9325.96717	5357.594099	3769.594274	3047.480998	5051.902749	5116.948845	0	0	0	3705.845184	3907.668593	10152.27757	2199.300824	8935.401716	9799.906565	10612.17228	3761.228506	8914.860806	5099.622729	7677.688183	11415.7656	0	0	9489.308422	12655.30276	6251.269275	10796.73847	0	10501.01479	0	10778.23376	11458.84207	5325.113846	5772.602141	3985.988886	4501.778424	9612.722314	10138.09348	11445.56446	0	11458.51311	9477.894799	9396.529208	7393.872554
VPAHEVLFSR	A0A0N4SUN3/A0A0N4SVX9/A0A0N4SWG7/A0A0N4SWH3/E9PXU9/E9QL12/Q9ESD7	7	0	2471.149112	0	6122.911615	5577.170304	0	1850.37474	2664.612243	2947.02358	4322.631702	2735.098561	3227.361514	5180.935161	3025.203254	4945.69103	2020.910192	5382.174449	7307.574543	6128.142885	4000.092152	4935.994561	3452.544866	5084.376756	8441.433794	2891.78312	3059.498599	6680.486093	7366.581684	5072.265616	9937.931233	2999.110071	6466.650088	2028.580488	6379.294859	6319.085012	0	2396.707984	3861.070038	4916.309274	7953.034573	4966.439918	5825.140464	5278.992997	6046.37707	5032.928802	4443.418706	5938.903108
EDLYCPPIVVK	A0A0N4SUN3/A0A0N4SVX9/A0A0N4SWG7/A0A0N4SWH3/E9PXU9/E9QL12/Q9ESD7	7	0	7202.115316	6503.124657	0	7841.46853	0	0	0	5495.03314	5358.344805	0	0	8656.671496	0	12981.84758	0	0	0	16220.61706	7068.249864	15106.73628	0	12480.001	18985.14367	0	0	0	0	8561.005337	14315.08541	0	7158.23866	0	18779.44486	0	0	11774.81789	8323.78014	7088.86185	13652.82535	0	0	5789.284467	0	0	0	0
IGETVIDLENR	A0A0N4SUN3/A0A0N4SVX9/A0A0N4SWG7/A0A0N4SWH3/E9PXU9/E9QL12/Q9ESD7	7	0	0	0	0	0	0	0	0	33628.75305	0	0	0	0	25809.5866	45100.88734	0	44272.14497	40088.5418	49006.44291	0	39193.88129	0	0	38322.06689	0	0	28001.79692	40700.48512	40336.90327	27265.88825	0	19478.41003	0	43311.42161	39983.77646	0	31481.42877	0	0	29813.97494	51571.81926	47981.17636	0	45991.07741	0	33027.54605	0
LAWFPLTR	A0A0N4SUN3/A0A0N4SVX9/A0A0N4SWG7/A0A0N4SWH3/E9PXU9/E9QL12/Q9ESD7	7	0	0	5920.284551	8617.620717	5972.941469	0	0	0	0	0	6481.221195	0	0	0	6692.608046	0	11180.88329	7641.870316	0	7665.859337	0	0	0	10027.38447	0	0	0	10027.58275	8794.180221	0	7385.218642	0	5907.993503	0	0	0	0	0	0	7442.468987	4374.970364	0	0	7304.845322	0	0	0
IEIQNQLLR	A0A0N4SUN3/A0A0N4SVX9/A0A0N4SWG7/A0A0N4SWH3/E9PXU9/E9QL12/Q9ESD7	7	0	0	0	0	0	0	0	0	0	0	0	0	0	0	0	0	7176.701623	0	0	0	0	0	0	7525.544257	0	0	0	10648.63121	0	6756.394877	0	0	0	8593.236698	7034.019387	0	0	0	0	6365.263789	7681.144101	6657.517438	4672.703123	8697.173349	3541.788076	8093.009114	4760.412493
EFTGFPDPYAELNTGK	A0A0N4SUN3/A0A0N4SVX9/A0A0N4SWG7/A0A0N4SWH3/E9PXU9/E9QL12/Q9ESD7	7	0	0	0	0	0	0	0	0	0	2963.802634	0	0	0	0	0	0	0	4853.510816	9171.606723	4767.347085	0	0	0	0	0	0	0	0	4080.031344	0	0	0	0	11472.00519	0	0	0	4579.042693	4587.190457	0	0	0	0	11025.77126	0	5307.72761	0
TDALLGEFR	A0A0N4SUN3/A0A0N4SVX9/A0A0N4SWG7/A0A0N4SWH3/E9PXU9/E9QL12/Q9ESD7	7	0	0	0	19707.64616	0	7275.919145	0	7986.777651	0	0	0	0	0	0	14559.25157	0	15428.94304	0	0	0	0	0	14260.08906	0	0	0	19267.50981	23672.52256	0	0	0	0	0	23519.32538	18961.27326	0	13331.42037	0	0	0	23585.52997	0	0	0	0	0	0
TQEETDDPSVIGEFK	A0A0N4SUN3/A0A0N4SVX9/A0A0N4SWG7/A0A0N4SWH3/E9PXU9/E9QL12/Q9ESD7	7	0	0	0	0	0	0	0	0	0	0	0	0	0	0	0	0	0	0	12651.5691	0	0	0	0	18402.10034	0	0	7392.245913	0	0	13545.38408	0	0	0	13813.27418	0	0	6614.254291	5352.671422	0	9601.191245	13944.7726	0	0	10798.3178	0	0	0
ITLYDYDLLSK	A0A0N4SUN3/A0A0N4SVX9/A0A0N4SWG7/A0A0N4SWH3/E9PXU9/E9QL12/Q9ESD7	7	0	0	0	0	0	0	0	0	2198.648346	0	0	0	0	1465.989308	0	0	0	0	0	0	0	0	0	3301.505836	0	0	0	4802.054528	2887.001188	3034.974598	0	0	0	4770.102568	0	0	0	0	0	4186.984425	3217.842837	3223.123596	0	4289.224004	0	0	0
SVSDQDNYIPCTLEPVFGK	A0A0N4SUN3/A0A0N4SVX9/A0A0N4SWG7/A0A0N4SWH3/E9PXU9/E9QL12/Q9ESD7	7	0	0	0	4050.607045	0	0	0	0	0	0	0	0	0	0	3210.268914	0	0	0	0	2703.254741	0	0	0	0	0	0	0	5141.552224	0	3834.441791	0	1991.944112	0	5802.945036	0	0	0	0	0	2780.989338	0	4047.978872	0	0	0	0	0
RPVVGQCTIR	A0A0N4SUN3/A0A0N4SVX9/A0A0N4SWG7/A0A0N4SWH3/E9PXU9/E9QL12/Q9ESD7	7	0	0	0	1654.389909	1202.476913	0	0	0	0	0	0	0	0	0	0	0	0	0	0	0	0	0	0	1878.211341	595.2183102	0	0	0	670.5815015	0	0	0	0	1411.784077	0	0	0	0	0	0	0	0	0	0	468.1281386	0	0
VEDLPADDILR	A0A0N4SUN3/A0A0N4SVX9/A0A0N4SWG7/A0A0N4SWH3/E9PXU9/E9QL12/Q9ESD7	7	0	0	0	0	0	0	0	0	0	0	0	0	0	0	0	0	0	0	0	0	0	0	0	0	0	0	0	0	30988.00969	0	0	0	0	0	0	0	0	35930.07467	18031.57652	0	0	0	24251.65279	0	0	0	0
GSQPAGELLAAFELIQR	A0A0N4SUN3/A0A0N4SVX9/A0A0N4SWG7/A0A0N4SWH3/E9PXU9/E9QL12/Q9ESD7	7	0	0	0	356.283634	442.1046455	0	0	124.6141665	0	0	0	0	0	0	322.2277055	0	0	0	0	0	0	0	0	397.2332994	0	0	0	0	0	0	0	0	0	0	0	0	0	0	342.78867	403.2969558	520.522084	498.261748	366.7742123	0	0	0	570.6764838
FVFPFDYLPAEQVCAVAK	A0A0N4SUN3/A0A0N4SVX9/A0A0N4SWG7/A0A0N4SWH3/E9PXU9/E9QL12/Q9ESD7	7	0	0	0	0	0	0	0	0	0	0	0	0	0	0	0	16173.55566	0	0	0	0	0	0	0	0	0	8457.177566	16034.67487	0	0	25190.32333	9340.903027	0	0	0	0	0	0	0	0	11213.86798	0	0	4760.549342	0	0	0	0
LEANLEQVHLALK	A0A0N4SUN3/A0A0N4SVX9/A0A0N4SWG7/A0A0N4SWH3/E9PXU9/E9QL12/Q9ESD7	7	0	0	0	0	0	0	0	0	0	0	0	0	0	0	0	0	0	0	0	0	0	0	0	0	0	0	0	0	0	0	0	0	0	0	0	0	0	0	0	0	0	0	0	0	0	0	50896.89017
VYDTQLENVEAFGGLSDFCNTFK	A0A0N4SUN3/A0A0N4SVX9/A0A0N4SWG7/A0A0N4SWH3/E9PXU9/E9QL12/Q9ESD7	7	0	0	0	0	0	0	0	0	0	0	0	0	0	0	218.0848884	0	0	0	0	0	0	0	0	0	0	0	0	0	0	0	0	0	0	0	0	0	0	0	0	0	0	1090.69752	0	0	0	0	0
DYTIEEIEAGR	A0A0N4SUN3/A0A0N4SVX9/A0A0N4SWG7/A0A0N4SWH3/E9PXU9/E9QL12/Q9ESD7	7	0	0	14630.20028	0	0	0	0	0	0	0	0	0	0	0	0	0	0	0	0	0	0	0	0	0	0	0	0	0	0	0	0	0	0	0	0	0	0	0	0	0	0	0	0	0	0	0	0
FDQLFDDESDPFEVLK	A0A0N4SUN8/A0A0N4SUQ1/A0A0N4SV32/A0A0N4SWH2/Q3UMP4/Q9CY58	7	0	3137.563836	1866.455117	2977.892209	4510.442371	7273.059699	3642.335274	1921.281912	3089.821087	2319.684968	2318.843721	2834.774842	3603.40889	4026.908494	2116.961847	3239.137599	8198.432185	0	1090.272188	968.1212054	4504.159783	2104.429364	5016.606909	0	1562.503103	2283.0712	2271.016033	2701.392003	2538.179099	6024.861421	4184.184865	4195.802817	5680.399482	7752.672595	6943.528388	3525.04997	3103.948096	1767.000722	2125.47141	0	2466.293074	3213.104477	1406.652402	6952.953698	0	3882.89872	1897.862253
EETQPPVALKK	A0A0N4SUN8/A0A0N4SUQ1/A0A0N4SV32/A0A0N4SWH2/Q3UMP4/Q9CY58	7	0	0	0	0	0	1206.556557	0	0	1477.994843	0	0	0	0	0	0	0	0	0	0	0	0	0	0	0	0	0	0	0	0	1056.547946	0	0	0	342.3204668	0	0	0	1029.090581	1211.265774	0	0	0	0	0	0	0	0
PGHLQEGFGCVVTNR	A0A0N4SUN8/A0A0N4SUQ1/A0A0N4SV32/A0A0N4SWH2/Q3UMP4/Q9CY58	7	0	0	0	0	0	0	0	0	0	0	0	0	0	0	0	0	0	0	0	0	0	0	0	0	0	0	0	0	0	0	0	0	0	0	0	0	130736.4898	0	0	0	0	0	0	0	0	0	0
LGAQFLK	A0A0N4SUP6/Q3UU94	2	0	76690.55355	45138.71278	191361.8099	92774.37312	0	0	15763.49358	0	28421.99551	5958.747258	10272.74757	35777.54101	20084.37265	156672.1296	52142.65152	173348.7718	128076.6194	330391.858	28404.82811	129513.6341	21859.4215	128182.5421	243758.979	68202.64912	20336.61999	239560.0585	193238.1028	30507.05174	184915.5442	17783.50196	145898.8096	8942.012624	227853.2972	142113.957	22872.15088	902808.3456	33764.9201	8999.277598	64102.80031	1138680.289	0	7654.48246	0	120767.0071	0	0
EICCYSISCK	A0A0N4SVB8/Q9CQW2	2	0	5201.531542	5261.982654	0	8114.948549	3128.090735	2878.800631	2709.950206	3659.243761	7196.538439	0	5655.303355	3990.661415	6387.718754	0	0	0	0	0	8026.735347	0	7350.638733	0	2699.978365	6111.787092	5911.235328	4881.088398	0	7017.815987	3200.596197	3549.934327	0	2340.807428	0	0	1906.064898	4589.82898	5504.000914	4094.316797	4215.494229	0	0	4075.808988	0	0	2939.437479	0
DLPNALDEK	A0A0N4SVB8/Q9CQW2	2	0	57338.41002	30975.24565	0	0	0	0	26651.8504	66659.82423	49696.14341	31109.67783	32447.08242	40132.12972	39717.39623	0	40805.59381	0	0	0	44138.47487	0	30807.64869	0	0	48685.00275	57511.86648	0	0	35969.13763	0	0	0	0	0	0	0	0	34372.44842	0	0	0	0	0	0	0	0	0
MNLSAIQDR	A0A0N4SVB8/Q9CQW2	2	0	0	0	0	0	0	0	0	0	0	0	0	0	0	0	0	0	0	0	0	0	0	0	0	0	0	0	0	0	0	0	0	0	0	0	0	0	0	0	0	0	0	0	0	0	0	0
NELHNLLDKPQLQGIPVLVLGNK	A0A0N4SVB8/Q9CQW2	2	0	0	0	0	0	0	0	0	0	0	0	0	0	0	0	0	0	0	0	0	0	0	0	0	0	0	0	0	0	0	0	0	0	0	0	0	0	0	0	0	0	0	1004.939963	0	0	0	0
TGGLDSLVLSPGR	A0A0N4SVK8/Q8BGK2	2	0	7124.949961	3840.422683	0	0	5224.114844	7858.963969	9007.149673	3466.792154	3110.58956	5128.058306	7385.708921	3583.419997	7075.613636	0	0	0	0	0	0	0	5094.177308	0	0	0	0	0	0	0	0	0	0	2684.234674	0	0	0	0	0	0	0	0	0	0	0	0	0	0
ENSVLGSIQEELQK	A0A0N4SVK8/Q8BGK2	2	0	0	0	0	0	0	0	9574.767905	8227.896725	0	12271.74119	9294.401831	0	10202.43757	0	10541.02271	0	0	0	0	0	0	0	0	0	0	0	0	0	0	8262.863419	0	0	0	0	0	0	0	0	0	0	0	0	0	0	0	0
VLPLAEEYCR	A0A0N4SVK8/Q8BGK2	2	0	0	0	0	0	0	0	11449.74796	0	0	7478.384793	0	0	0	0	0	0	0	0	0	0	0	0	0	0	0	0	0	0	0	0	0	0	0	0	0	0	0	0	0	0	0	0	0	0	0	0
GLYQELEHK	A0A0N4SVK8/Q8BGK2	2	0	0	0	0	0	0	5375.544866	4784.231923	0	0	0	0	0	0	0	0	0	0	0	0	0	0	0	0	0	0	0	0	0	0	0	0	0	0	0	0	0	0	0	0	0	0	0	0	0	0	0
LALFNPDVSWDR	A0A0N4SVQ1/Q62425	2	0	363393.2035	360027.989	161388.0344	317880.2959	159046.3583	252537.4267	256754.9792	255192.4047	246490.8751	353506.2577	246393.2281	432195.6932	368100.5026	109901.5612	306537.7784	363300.1198	274935.5796	279887.3204	550091.8419	218892.978	84961.8906	200140.9852	194813.2164	123148.1124	284899.7875	122918.211	290100.1593	541885.0572	237162.2077	464915.4064	193054.3426	527248.0643	334687.25	167791.1123	182327.1869	284271.5262	315679.3606	263656.9512	248103.8811	184606.5946	109512.992	360786.9296	293174.5861	212232.6794	215002.7382	178797.5824
FYSVNVDYSK	A0A0N4SVQ1/Q62425	2	0	621225.0586	668094.6172	295428.6791	663067.1	474409.14	532505.9573	444226.0002	560388.2426	597527.1984	402499.7974	424938.9272	574778.6878	426825.5351	229292.7057	539602.1454	261429.4814	255059.1388	286830.2602	404266.9051	213498.5776	405138.9324	460585.9149	318082.1876	894351.1284	542640.5655	761926.5451	290277.6909	275403.4857	867312.5557	553637.431	605543.6701	489009.7131	253938.0277	248600.774	424903.7261	519969.4205	732551.0069	674190.7057	483319.8099	265326.5427	267342.3582	739140.495	289098.9916	292914.2889	624258.2263	369987.4013
LALFNPDVSWDRK	A0A0N4SVQ1/Q62425	2	0	21891.84635	34178.97115	21287.38081	31663.96338	0	13735.50931	30079.77988	8883.083661	31903.25563	19671.8282	18580.4061	15887.88651	18848.59924	20683.61782	12175.35045	37235.06439	16977.20702	16447.30452	17529.17994	15611.43125	20753.2239	23662.42516	20097.60902	23451.67446	10675.8779	21304.00463	23934.05438	26812.05772	28137.75361	18079.55639	21866.95095	20656.95404	16995.15033	12998.95785	22566.10056	19461.55264	10931.41917	15399.62013	17441.13564	14797.73418	12936.09549	24761.07872	15339.43598	17290.00912	34788.26895	21691.89633
SDPLLMGIPTSENPFK	A0A0N4SVT3/A0A0N4SW28/Q9DAS9	3	0	0	0	0	0	0	0	0	0	0	0	0	0	0	0	0	0	0	0	0	0	0	0	0	0	0	0	0	0	433.4617327	0	0	0	0	0	0	0	0	0	0	0	0	0	0	0	0	0
NFDFEDVFVNIPR	A0A0R3P9C8/Q9DC69	2	0	27909.3467	50557.49288	22223.25712	44822.35808	9201.70959	42262.49772	24455.32478	16419.57804	36209.24499	26507.66839	21653.17943	42384.8978	29917.34333	13326.89962	44338.77576	54683.08317	32559.98775	17796.35753	41676.73157	41085.25428	23261.33318	24721.48923	28819.98513	41277.84186	23584.91995	65928.63075	27446.7068	48264.47411	55655.90972	37482.99998	48892.82733	53179.89617	55704.868	23987.99676	29572.90168	31459.10594	25496.24686	23456.31391	32254.52937	18379.34977	20303.26015	25054.34997	41054.81174	43909.33458	41080.14509	39976.77284
AVQHSNVVINLIGR	A0A0R3P9C8/Q9DC69	2	0	64532.64055	78137.04055	113284.9548	121515.0161	38310.44718	85850.69562	67240.57929	84821.37681	117470.8014	73552.05659	85299.42191	103997.3963	79877.70769	61571.83321	78570.33314	60259.54697	71673.21564	97988.23076	110886.1553	60490.07552	79404.32722	99299.29511	51323.86805	88529.83553	80835.69387	107635.9042	62749.57142	100217.8496	90689.39674	81453.28301	119737.8695	52513.08431	83757.40803	46170.34023	73758.21556	125103.9469	94245.77273	125770.9542	139946.0507	70493.74476	59502.99722	128725.3639	52626.4843	84710.0935	99393.62082	105225.7799
SSVSGVVATVFGATGFLGR	A0A0R3P9C8/Q9DC69	2	0	10959.77982	7162.735627	12880.56982	24999.66576	0	10542.1679	14029.77133	11146.92106	23635.16723	8611.879382	10580.67737	16369.74533	9336.400969	10915.95424	14394.97805	7454.143233	16745.31858	13672.04889	14886.87715	13685.70784	14271.72671	21276.0288	12604.34251	9852.071726	13116.76092	27276.66142	11924.91475	9518.018309	15360.89814	10927.74044	23791.5364	5745.035773	7773.99321	7577.54416	14909.80835	22692.63298	14095.37962	18252.05673	18178.95267	17549.286	11764.49191	19902.5112	6626.571622	27711.38143	24825.39057	23663.46133
TFAFTGPNR	A0A0R3P9C8/Q9DC69	2	0	104575.1738	80495.46777	0	118148.2853	60976.43497	63806.66429	77833.83811	104345.2592	118614.7487	56788.45478	99403.7567	135895.9328	82960.30255	76123.00988	79183.31794	0	100554.7703	123763.5149	131426.1274	90131.35112	0	97677.59501	78439.5047	82803.95688	103004.9174	99842.46768	104152.4117	156349.2542	130691.0836	102997.544	163919.6371	78186.01676	108478.8704	96198.66189	131531.3025	141735.7766	167090.1468	131398.5753	108827.1521	80794.8203	77909.83537	159425.8957	107300.1476	0	172014.1659	83027.61897
LFGLSPFEPWTTK	A0A0R3P9C8/Q9DC69	2	0	0	9037.209181	4236.96747	8648.107304	0	0	4547.098835	3309.220694	7057.571303	0	7247.59815	7276.36341	5810.637618	1843.078982	718.0951752	17894.42991	10816.46904	5624.287083	9501.916844	11386.67882	1756.540743	5618.514447	4108.835102	3246.098486	7863.528565	3422.241614	13625.21627	19985.96382	17864.02232	11710.94776	8689.147828	11075.21118	19282.65107	4606.977517	5768.658016	10004.77343	8305.779444	5521.271718	6574.216172	6530.212956	4695.226143	9051.127541	13375.99639	0	9950.504817	4779.395052
GIVNATKDPDAVGK	A0A0R3P9C8/Q9DC69	2	0	27910.09606	35209.76196	18182.58703	33480.47091	14384.67644	22050.31471	31925.66496	26354.36509	36276.745	20545.25142	19332.23829	32603.31796	26493.0208	17424.11153	23792.37511	18118.36655	17407.65406	15476.81318	37086.55155	15785.73538	28952.4575	28667.3099	17683.48699	51822.66167	22329.49809	83248.61095	16990.82732	27136.93027	51974.08062	18679.54806	46117.15197	17799.47296	15054.44873	16229.02278	27871.0098	26659.06198	28137.32848	30213.19705	30932.04793	15079.0601	17996.90614	37813.22172	18701.0439	16825.18297	37855.81166	38082.96682
QPVYVADVSK	A0A0R3P9C8/Q9DC69	2	0	116159.2127	102234.5467	118643.1409	123352.6414	79717.79112	170722.6931	95668.58481	114598.6849	134059.6881	96435.92887	97404.44635	134257.3478	104569.1912	103385.5922	107760.8694	121642.3196	144599.8675	128413.3244	157490.7396	101874.4986	179668.8069	186422.8842	126994.3371	199215.6098	89172.06847	252173.4343	125296.3233	122004.3421	203967.1409	96456.29357	227914.5957	76506.26766	123215.561	117617.5522	161662.9771	98364.60903	145772.9806	125280.0549	217918.2505	59370.37524	105744.1592	162233.1551	145069.6753	157371.5246	264918.3133	252707.8708
MGSQVIIPYR	A0A0R3P9C8/Q9DC69	2	0	54381.00201	51375.03066	25571.40386	53743.46711	52812.03148	35512.81284	39440.41027	44351.84808	59329.87064	40523.38719	43318.77713	37559.58013	38741.8922	25084.40445	37443.52384	28351.96758	29587.787	40940.5103	69233.47056	25087.59297	46973.0376	47330.37511	31320.85757	156186.0104	43339.72314	101513.7599	26441.82073	29295.29473	200559.8631	37876.69906	297392.2294	32589.44141	31590.29261	116585.1197	216976.4908	44473.9389	70423.22931	63050.97907	61678.90305	25606.95542	27672.01506	58573.47446	29510.86594	48313.09079	132926.9106	53504.08995
SVFPEAIIIRPSDIFGR	A0A0R3P9C8/Q9DC69	2	0	44847.46575	87523.03766	49976.62109	89165.65991	0	32301.72489	46120.11146	27093.49807	66755.61198	17545.51769	31529.12299	40538.15661	19691.78472	18384.21431	33113.33505	40876.66215	50125.13738	39151.32657	20624.52878	53979.63117	29117.66944	31523.89801	20782.28888	36325.30964	57881.10471	47152.66912	48256.4191	38628.04568	82707.57626	37118.62386	98408.40864	75612.78742	36619.05875	21053.02449	59668.42277	28823.97747	38793.80987	27763.41628	47850.33064	52418.97801	23162.7301	34979.58474	41003.64916	23457.74351	66274.23093	59139.55209
KAVQHSNVVINLIGR	A0A0R3P9C8/Q9DC69	2	0	13519.82459	17555.86102	13769.31314	35536.61049	0	38113.78017	21903.68207	0	29474.69303	23825.07526	30559.94998	23357.24978	27035.64943	13101.43764	29232.64397	11408.68695	16335.76253	0	24600.36634	13023.29705	21083.45583	28810.10272	14262.76662	24826.62698	18250.47121	29278.98786	16199.91081	25481.56329	21518.91985	33986.24434	31257.02029	21648.24771	8709.194196	12214.63618	13568.00643	26135.53756	15700.55691	26136.24295	30132.72961	16594.13194	14132.8954	31817.97335	9052.696609	0	17648.45953	28077.3176
FLNHFANYR	A0A0R3P9C8/Q9DC69	2	0	4525.572541	36970.4647	4932.700142	63571.97933	0	25165.1386	31176.62277	5205.164221	44458.48109	27146.46145	41758.8522	12287.17591	9171.080687	4936.87318	29436.51926	7050.385944	7433.584998	7985.385014	52306.41502	6951.299702	25200.19264	34895.24472	4146.08731	0	46151.57546	58120.27948	45568.05186	37809.77518	0	46223.42592	46100.29622	33757.22763	53977.24315	2407.76069	26665.8743	66979.19159	43298.5864	38137.05256	53091.36978	5277.906095	5055.793815	46025.74989	12914.76156	0	42722.57456	44323.81948
WLSSEIEETKPAK	A0A0R3P9C8/Q9DC69	2	0	0	35327.1471	0	24381.3038	0	31548.32818	0	18625.36854	0	29249.58728	0	33192.36017	0	0	37844.9963	0	25849.55242	0	40373.81331	0	0	20076.83904	13606.62514	0	0	0	32449.44792	43153.0453	25350.56643	42560.28034	27967.51957	31518.19318	0	0	0	0	0	11270.10573	41591.37011	0	0	39235.39267	0	21094.96968	0	44798.18436
IHISDVMPTDLPGLEDLGVQPTPLELK	A0A0R3P9C8/Q9DC69	2	0	25009.21238	17363.85679	12855.383	19030.51699	14832.887	25922.94758	10678.50793	12071.35719	12081.56215	21749.34981	9620.230719	27482.36301	14648.92075	6312.181954	28145.95061	9811.459934	13691.49826	11049.78928	20786.60239	11565.38612	18464.15168	16884.98542	13034.00706	16676.48414	29812.69616	34813.50242	11360.40659	23520.22901	27452.44875	37671.95209	120849.1026	20989.01023	0	26977.08299	59987.65071	12398.77484	18171.25055	22061.45853	13158.75235	8073.722704	8681.388634	24581.6842	9514.021337	19484.8805	67396.01852	24000.96567
CDVYDIMHLR	A0A0R3P9C8/Q9DC69	2	0	0	3932.929647	0	4157.522376	0	0	0	0	3860.740773	0	3073.87345	0	0	0	0	0	0	0	4478.957278	0	3991.545986	2025.152677	1897.876657	6909.740687	0	7410.105462	576.9098346	4483.912882	10756.9316	1645.649175	1826.176096	0	1830.758066	0	0	0	4126.863799	3362.171212	4930.536346	0	0	2459.236198	480.9147289	1267.018076	0	5318.333311
LMGDLGQLTFLEWDAR	A0A0R3P9C8/Q9DC69	2	0	0	0	0	871.091917	0	0	751.9815028	571.0517723	0	0	1030.117648	0	0	0	0	0	0	0	0	0	0	0	0	0	0	0	0	0	0	811.6243586	3252.001303	0	0	0	5923.253356	0	0	1038.799629	0	0	0	1621.850684	0	0	4281.086822	1326.075215
FIHVSHLNASMK	A0A0R3P9C8/Q9DC69	2	0	0	0	0	0	0	0	19242.20306	0	0	0	0	0	0	0	0	0	0	0	8210.335838	0	0	0	0	0	0	0	0	26635.22536	0	0	11247.495	0	0	4654.691394	31228.89284	0	0	0	0	0	0	0	0	0	10494.10512	0
YVVNHLGR	A0A0R3P9C8/Q9DC69	2	0	0	0	0	0	0	0	0	0	0	0	0	0	0	0	0	0	0	0	0	0	0	0	0	0	0	0	0	0	0	0	0	0	0	0	0	34514.61679	0	0	0	20967.8889	0	0	0	0	0	0
YLLFHLVK	A0A0R3P9C8/Q9DC69	2	0	0	0	0	0	0	0	0	0	0	0	0	0	0	0	0	0	0	0	0	0	0	0	0	0	0	0	0	12390.80193	0	0	0	0	0	0	0	0	0	0	0	0	0	0	0	0	0	0
IHDDLAR	A0A0R4J016/Q32M08	2	0	4578014.709	1645989.691	5366930.036	5071906.841	2074904.366	4618768.614	0	2390760.653	5113621.608	0	2132881.443	6254374.412	2599974.448	5839695.569	4782186.58	5121103.525	0	5957557.999	0	5811769.293	1611624.051	4456550.953	4468899.59	3585048.388	2269427.491	3087841.606	5648615.757	0	0	4867419.08	3595946.671	0	6327448.141	5328229.624	1203658.388	4193792.164	6189775.253	2862917.221	6074639.207	7310693.264	5517990.859	5906315.277	5111224.183	5265667.063	3913906.047	2872483.966
ALLEVLGR	A0A0R4J052/D3YWI0/E9PYA3/E9Q2H8/G5E8T9/Q99KB8	6	0	0	0	5204.669051	6007.69452	0	0	0	0	0	0	0	0	0	0	0	0	0	0	0	0	0	0	0	0	0	0	0	0	0	0	0	0	0	0	0	0	0	0	0	0	0	0	0	0	0	0
VTHLSTLQVGSLSVK	A0A0R4J052/D3YWI0/E9PYA3/E9Q2H8/G5E8T9/Q99KB8	6	0	0	0	0	0	0	0	0	0	0	0	0	0	0	0	2379.254637	0	0	0	0	0	0	0	0	0	0	0	0	0	0	0	0	0	0	0	0	0	0	0	0	0	0	0	0	0	0	0
AQDTAELFFEDVR	A0A0R4J083	1	0	20427.21343	13047.15857	30814.81858	17148.0424	10429.05898	11348.76446	12645.45217	15246.69309	11672.08105	10641.22852	5529.10484	19040.12272	12557.22934	0	15452.47721	20097.38482	26692.86393	29062.81608	19937.2476	26091.78203	12907.13983	26755.20092	30387.83636	23059.94776	15021.46315	26820.42093	25874.97285	15396.56751	21140.4021	12675.29551	14368.86414	8154.892685	15948.64354	17212.54707	9410.119745	36107.84948	19099.67234	14311.33957	25868.21703	43667.90495	0	14882.67113	25525.71755	6129.575164	29196.6481	23744.74338
KLTDIGIR	A0A0R4J083	1	0	13327.41097	13337.61425	0	10417.54855	17124.69828	20498.13446	20331.83896	33459.37803	0	11500.54169	5698.086993	0	18885.72456	0	0	0	0	0	0	0	12099.71906	14158.28309	0	21757.99619	24518.0159	23334.69757	9320.589967	17546.71533	0	15123.97372	19204.40746	17457.56805	0	0	0	0	15082.81425	30030.94606	0	0	0	21760.37215	0	0	9158.617339	14013.08821
QGLLGINIAEK	A0A0R4J083	1	0	12022.5526	17638.66445	0	7323.651532	11289.78663	10849.59701	9808.346791	15966.57077	7643.014384	6052.811052	5769.07311	12654.65381	11938.03234	0	11209.08015	0	0	0	24469.77703	0	7096.973552	8463.570175	6280.540436	15335.99181	8496.600164	14724.55751	6286.712076	16915.57514	7378.094122	7428.451709	12912.98631	5229.383692	0	0	0	10025.61032	18645.966	12769.23566	15042.74228	0	0	12715.24018	0	0	14398.0515	7723.278061
IFSSEHDIFR	A0A0R4J083	1	0	0	11609.13379	0	0	0	6241.095335	9383.134181	7645.359694	6450.63855	6062.793618	5113.026583	8381.987849	8340.658968	0	0	0	0	0	12530.82722	0	5867.665164	0	0	10157.43265	6433.458921	5782.173868	0	13868.13325	0	5521.083371	5954.194543	7193.864425	0	0	0	0	11431.542	10521.97141	0	0	0	7552.738478	0	0	5574.197505	0
LPANALLGEENK	A0A0R4J083	1	0	27980.58914	14553.12283	0	0	14749.81538	0	0	37768.87355	11870.30631	0	0	20395.32973	24480.61821	0	0	0	12176.61521	0	37549.23884	0	8869.431954	9146.652571	0	18671.86603	18922.45562	12597.93251	0	35775.2144	15932.37947	9080.414355	13919.83587	0	0	0	0	0	32237.87315	26863.07047	18593.08703	0	0	24831.90578	0	0	21757.78743	9724.924077
VQPIYGGTNEIMK	A0A0R4J083	1	0	0	0	0	0	0	0	0	0	0	0	0	0	0	0	0	0	0	0	0	0	0	0	0	8264.529616	0	7119.916108	0	0	4598.066972	0	0	0	0	0	0	0	4634.923876	0	0	0	0	0	0	0	0	0
TVAHIQTVQHK	A0A0R4J083	1	0	0	0	0	0	0	0	0	0	0	0	0	0	0	0	0	0	0	0	0	0	0	0	0	0	0	0	0	0	0	0	0	0	0	0	0	29.39960705	0	0	0	9.52987158	0	0	0	0	0	0
SGSDWILNGSK	A0A0R4J083	1	0	0	0	0	0	0	0	0	0	0	0	0	0	0	0	0	0	0	0	9280.38715	0	10059.79815	0	0	0	0	0	0	0	0	0	0	0	0	0	0	0	0	0	0	0	0	0	0	0	0	0
AFVDSCLQLHETK	A0A0R4J083	1	0	0	0	0	0	0	0	0	0	0	0	0	0	7197.016399	0	0	0	0	0	7267.525114	0	0	0	0	0	0	0	0	0	0	0	0	0	0	0	0	0	0	0	0	0	0	0	0	0	0	0
SPAHGISLFLVENGMK	A0A0R4J083	1	0	0	0	0	0	0	0	0	0	0	0	0	0	0	0	0	0	0	0	0	0	0	0	0	0	0	0	0	0	0	0	9483.228616	0	0	0	0	0	0	0	0	0	0	0	0	0	0	0
GFYYLMQELPQER	A0A0R4J083	1	0	0	0	0	0	0	0	0	0	0	0	0	0	0	0	0	0	0	0	0	0	0	0	0	0	0	0	0	0	0	0	0	0	0	0	0	0	0	0	0	0	0	0	0	0	0	0
LPANALLGEENKGFYYLMQELPQER	A0A0R4J083	1	0	0	0	0	0	0	0	0	0	0	0	0	0	0	0	0	0	0	0	0	0	0	0	0	0	0	0	0	0	0	0	0	0	0	0	0	0	0	0	0	0	0	0	0	0	0	0
EDFVEAVR	A0A0R4J0A1/Q99LJ2	2	0	29821.74747	0	0	0	25377.02546	0	31073.3865	16652.60397	0	0	24624.31997	0	0	0	0	0	0	0	86630.24251	0	0	0	0	0	0	0	0	0	0	0	0	0	0	0	31649.59285	0	0	0	0	0	0	0	0	0	0	0
EGDYFTQQGEFR	A0A0R4J0D3/Q3TDQ1	2	0	0	7241.202877	0	12236.45013	0	0	0	0	0	0	0	0	0	0	0	0	0	13565.3373	0	10704.42068	0	13549.17484	10929.42812	11462.66662	0	9146.366263	14126.10655	10611.65142	13461.98915	0	10451.35174	0	15789.09664	16677.0883	0	10569.93545	0	0	11730.60562	14968.42477	0	10776.73856	14787.31702	0	0	0
EAYFWLR	A0A0R4J0D3/Q3TDQ1	2	0	0	0	0	0	0	13484.09017	0	0	0	0	0	0	0	0	0	0	0	0	0	0	0	0	0	0	0	0	0	0	0	0	0	0	0	0	0	0	0	0	0	0	0	18990.77151	0	0	0	0
AVLDVAETGTEAAAATGVIGGIR	A0A0R4J0I1/P07759	2	0	0	0	0	0	0	224.9051293	0	1123.906648	291.071956	0	752.9014275	0	0	0	0	0	0	0	0	0	0	0	0	0	0	0	0	0	0	0	0	0	0	0	0	0	0	2413.126477	0	0	0	0	0	0	0	0
TMEEILEGLK	A0A0R4J0I1/P07759	2	0	0	0	0	0	0	0	0	0	0	0	0	0	0	0	0	0	0	0	0	0	0	0	0	0	0	0	0	0	0	0	0	0	0	0	0	0	0	0	0	0	0	0	0	0	0	0
KLSVSQVVHK	A0A0R4J0I1/P07759	2	0	0	0	0	0	0	0	0	0	0	0	0	0	0	0	0	0	0	0	0	0	0	0	0	0	0	0	0	0	0	0	0	0	0	0	0	0	0	1016.829652	0	0	0	0	0	0	0	0
DIVQFVPFR	A0A0R4J0J1/A0A0R4J1D0/P59108/Q0VE82/Q1RLL3/Q3UYN2/Q8BLR2/Q8BT60/Q8JZW4/Q9D6C8/Q9DC53/Q9Z140	12	0	3164.791775	0	0	1081.375643	1630.315815	1896.283478	1714.464419	3522.057278	1476.828541	1589.060789	1176.506304	1791.274	1761.131487	0	914.6211733	0	0	0	1311.159916	0	582.6325554	1253.064714	0	0	2481.841972	0	0	1868.189097	0	1017.422867	0	1084.799267	0	0	0	0	1437.884464	2618.439272	0	0	0	1025.549015	0	0	0	0
ALPTVFESVR	A0A0R4J166/Q9D783	2	0	64791.56609	61733.62457	29550.8199	26080.73809	94737.04958	56102.32623	75593.72976	47343.04639	53341.13663	49578.28444	70649.08567	38194.25299	50910.84814	25803.81105	50071.90692	15957.25923	23368.52905	21034.73019	52461.17643	19396.31708	51403.12478	38498.10952	19703.17191	43951.49755	39262.53069	16384.30962	18469.42441	42772.89763	21713.23708	55304.76812	17046.82222	63750.82403	27713.02231	24653.19068	38936.15078	18670.5711	35572.5386	41998.98078	18861.62851	43164.60276	29871.69229	43215.0261	21496.01258	22786.71987	20742.10475	23053.62028
LVLAACSPYFR	A0A0R4J166/Q9D783	2	0	45474.42766	47896.46873	19174.61491	20890.22251	59651.62482	42407.645	55668.43247	31875.44383	36127.26914	39661.63061	45511.73184	31087.87868	43139.50464	17115.32938	38143.65781	12169.28545	16268.56114	11251.43246	33078.17085	16564.50941	32036.73122	27412.06122	12007.50695	32874.55232	30543.6988	10218.86624	13570.324	39612.76725	12149.94067	43163.05203	10118.45271	44462.97399	18527.17457	18578.36147	30344.63075	14406.97479	27144.38109	28172.08345	12969.83856	27896.81045	16687.03211	26999.67772	16425.16772	9288.258878	13666.97305	18352.17282
FLDCVVR	A0A0R4J166/Q9D783	2	0	83348.20012	78461.57115	54196.68065	51302.5642	111010.1971	70815.8681	98446.77061	74512.28814	79074.4109	76112.65442	86732.56721	65364.76201	78655.91495	52459.15129	62626.10096	0	41293.2416	28711.5085	77451.89991	43773.97235	82819.85006	58248.43111	26541.31595	66293.25352	64298.54558	32037.27125	32038.46122	67014.27839	30471.23747	86814.85209	34850.42106	82890.19045	49898.43151	44921.59673	57489.51896	50139.01453	57809.81845	67363.31286	31693.59123	68553.42615	52955.4996	45880.25982	40460.68234	50116.66	0	31890.10393
LGLLLDCAR	A0A0R4J166/Q9D783	2	0	88693.70161	79704.76104	36594.41278	49318.89483	70273.11715	67223.23115	94600.17471	45034.97438	71519.65175	73395.14884	89105.61952	61341.19137	63409.39149	41531.95611	78439.3207	25870.58551	24027.43528	23465.35308	71799.89995	25696.42281	70820.30115	58882.97003	24369.59	58974.25603	55230.94104	20090.41175	31099.24883	62303.69835	22526.78783	80518.95617	20308.87173	74423.04895	39155.23892	34149.42213	45537.93679	25033.27063	56608.72694	50445.3923	27403.19322	43003.78767	36872.30739	44701.24648	31215.04617	30170.60752	0	24234.62487
FLAEPDSAGEVR	A0A0R4J166/Q9D783	2	0	170306.4595	142336.5236	84279.70573	0	229164.6621	158994.282	189121.4296	155679.3844	130880.7305	157039.1865	181380.1869	134312.4639	147244.6141	120834.168	172089.3578	0	69649.57685	78435.48883	139186.3435	0	138877.18	109181.2672	0	107078.6336	129958.7678	57883.66058	0	139330.3478	39756.25882	149509.6475	56357.59133	172157.2677	0	86726.54969	138800.5274	74415.45806	105586.466	130684.6788	61563.19679	161013.9383	115435.2861	119558.854	0	71001.49503	76011.10989	0
SLFGATVHDGR	A0A0R4J166/Q9D783	2	0	15377.34986	15111.63544	7941.947316	6868.835016	16593.39492	13624.84307	16248.1255	11889.18125	13747.07872	13083.77881	18035.76002	13411.85865	14497.96435	9925.031512	14717.53222	4267.793045	8093.881705	5822.116155	16843.68113	5658.689308	14174.03367	13655.39537	5342.308025	14752.23029	12325.83095	4516.791625	4672.206254	17337.01426	7419.479894	17061.28769	7668.691958	17969.0299	8201.030019	9492.993672	14460.71521	4446.102818	12381.23359	15833.28227	6917.224272	8365.421486	8396.75124	15557.70096	6237.667165	5742.336145	4663.665806	6131.451153
IFVAAGVTDTGLTSSSEVYSIADNK	A0A0R4J166/Q9D783	2	0	3537.852354	2804.740617	0	4768.870907	5198.171457	5083.792021	5828.029928	8998.126341	8896.808927	4517.87117	8335.875021	6463.265351	6794.577857	7672.627681	2891.938751	0	5042.497587	4831.802274	4595.005461	0	8418.359996	9882.752098	0	6096.693192	6491.237718	0	0	3389.390756	0	4754.389066	0	0	0	0	5121.53386	5319.837893	7118.127079	9512.114868	5530.598125	8486.677626	6424.645944	10688.14735	0	0	0	5768.802615
VLPGILNDTLR	A0A0R4J166/Q9D783	2	0	27868.42189	20454.22893	7769.97024	10485.11303	51360.51222	21873.2302	24774.70347	29407.74507	19651.53451	19922.58934	30963.58487	21092.16116	26206.48288	9045.786819	18855.93929	0	7092.185082	4107.144926	24418.2468	0	20956.33784	13527.13915	3102.671365	18610.45223	20122.35366	2001.828546	6554.877434	12794.37586	8580.893589	25590.6962	4177.989396	23273.5656	9074.75384	10354.47082	25270.22471	5198.601647	18457.69074	20431.02758	8466.261182	12341.15638	8948.502292	16537.73162	8949.635641	3086.652617	3470.702016	2820.277486
ELKDSEDSLDSVLCYDR	A0A0R4J166/Q9D783	2	0	36633.14997	38708.95395	18966.93303	0	24367.90859	41356.48073	22016.4661	26341.33243	18275.90551	23165.46005	44968.5651	30061.50331	23030.69148	27473.27722	37592.0878	0	0	0	30926.85488	0	30028.34001	28684.74923	0	17788.69032	12794.59792	0	14535.48932	26256.62444	0	20263.51648	0	23333.42378	31801.3246	26061.98686	18234.71816	0	16543.23707	20100.60711	18126.28419	41614.83899	24651.43568	19781.26739	0	17139.38727	21042.92669	15321.02899
DSEDSLDSVLCYDR	A0A0R4J166/Q9D783	2	0	12536.40981	5895.458029	0	0	26442.01357	11482.51088	10185.99085	10775.1084	8838.917845	9946.781069	12327.4302	8394.944789	10300.55554	0	10608.7756	0	0	0	11823.33185	0	5765.350448	8714.473789	0	6819.787568	9486.774147	0	0	10702.23182	0	13286.7819	0	15053.49512	0	0	0	0	8767.346162	9378.887445	0	0	0	9728.610847	0	0	0	0
LYQQTLLQDGLK	A0A0R4J166/Q9D783	2	0	7669.825768	0	0	0	27944.03439	8322.120361	8112.207082	8589.984267	6314.870019	7768.780449	16539.57118	5178.388831	6309.758877	0	6378.733284	0	0	0	12162.66218	0	4250.649767	4085.015357	0	6834.794705	5943.775994	0	0	10170.77198	0	13959.5545	0	9195.3196	0	0	0	0	7227.413137	9283.937661	0	0	0	5801.857298	0	0	0	0
EIAYAAGATFLPVR	A0A0R4J166/Q9D783	2	0	68680.92666	25325.51607	0	0	74280.70071	41199.13146	0	0	54660.65455	56663.97321	42399.92433	0	0	0	75766.1794	0	0	0	0	0	0	0	0	64043.43863	0	0	0	0	0	0	0	37626.94263	0	18640.83542	0	0	78815.60312	69910.88516	0	0	0	75851.1662	0	0	0	0
LCLANCLAVFR	A0A0R4J166/Q9D783	2	0	0	0	0	0	0	0	5436.998977	0	7397.41992	4430.246977	6768.924346	0	3223.570156	4443.634811	0	0	0	0	2785.710043	0	5723.846729	5379.232834	0	2815.265574	0	0	0	0	0	4126.313643	0	0	0	0	0	0	3351.514278	5618.880909	0	6059.204074	3580.609063	7187.098577	0	0	0	0
WTSFEAFPQER	A0A0R4J166/Q9D783	2	0	0	0	0	0	0	23143.58549	0	17434.86609	0	18582.84737	13622.71801	38559.44144	0	0	21898.95754	0	0	0	57925.44553	0	0	0	0	0	0	0	0	61771.08917	0	58697.37337	0	37046.52301	0	0	0	0	0	0	11556.54292	0	0	25933.36844	0	0	0	0
TLGLEQAEEQR	A0A0R4J166/Q9D783	2	0	0	0	0	0	0	23072.79276	0	0	0	0	0	0	0	0	0	0	0	0	0	0	0	0	0	0	0	0	0	0	0	0	0	0	0	0	0	0	0	0	0	0	0	0	0	0	0	0
LYQQTLLQDGLKDMLDHGK	A0A0R4J166/Q9D783	2	0	0	0	0	0	0	0	0	0	0	0	0	0	0	0	0	0	0	0	0	0	1118.38651	0	0	0	0	0	0	0	0	0	0	0	0	0	0	0	0	0	0	0	0	0	0	0	0	0
TSLAPIIVYIK	A0A0R4J194/A2A542/A2A545	3	0	8216.149943	3039.631572	13305.38213	6548.694157	6914.859042	8182.535573	0	4381.182993	4786.793885	0	4253.837799	6325.063249	4660.872293	14836.45382	3589.467322	22102.69949	14658.80604	15448.89008	6106.937139	21542.04566	2619.619561	9304.436008	20459.03943	5950.304149	1782.308266	12857.88326	16836.47434	4160.866639	6808.971834	6767.203125	8515.91124	5063.72468	13796.83382	18491.37505	0	10521.30012	2239.521599	0	9825.392644	11779.81014	13485.07301	4899.727224	10635.35892	25685.76138	9980.149052	10430.64724
ATHPPSSTPPNPLLNR	A0A0R4J194/A2A542/A2A545	3	0	16467.32237	8858.552436	38065.42354	0	32155.40403	39757.37164	0	25516.74695	0	0	28039.80072	38467.04456	21266.1287	27308.53158	0	49935.91015	22219.36955	23049.79811	15396.04198	31397.47367	0	18288.9899	29687.75015	12041.80943	16500.11948	26658.24244	42614.83056	0	16702.25373	31973.95985	25320.00936	26908.42404	24693.15468	45389.13907	0	20152.47309	0	22468.78289	22232.78178	21550.38309	26894.92188	21152.63614	39104.99609	28054.75084	20029.02672	15671.72938
LLQEQTLR	A0A0R4J194/A2A542/A2A545	3	0	32420.14146	0	50771.25297	30404.66312	30042.04157	0	17241.67706	33543.31088	35479.0244	27468.25845	35936.67719	42331.60243	28449.22936	72001.21473	26556.13282	65752.35829	45170.36673	52707.31126	29258.19142	59863.61519	0	38507.37452	55281.04944	24168.02442	0	36276.44745	45103.97147	32527.44404	29006.46445	39746.13814	34908.28144	30600.07128	39465.5462	57284.104	0	32510.80069	20537.47412	0	30233.57962	37701.2697	35019.53419	24676.4125	36492.19049	43821.85732	35224.04097	23449.2847
SGDNSSSSLGDVVTGTR	A0A0R4J194/A2A542/A2A545	3	0	0	0	0	0	0	14528.27825	0	0	0	0	0	0	0	16644.20976	0	17244.36105	10615.63323	11079.49772	0	16645.20861	0	14823.16789	16069.99551	0	0	13769.93187	0	0	14143.6592	0	0	0	7726.294102	18515.36817	0	24042.57141	0	0	0	15116.37823	12111.50116	0	12594.81357	10453.24971	20256.89135	0
EGCEVGFIPSPVK	A0A0R4J194/A2A542/A2A545	3	0	0	0	13141.33923	0	12977.09675	0	0	0	0	0	9138.638532	10891.5633	0	7914.703394	0	32316.20856	20323.32984	21509.07367	8801.639603	0	0	0	21920.48234	0	0	0	0	0	0	0	0	0	0	0	0	19745.52924	0	0	0	20549.9949	0	0	0	0	0	0
TKPVAFAVR	A0A0R4J194/A2A542/A2A545	3	0	0	0	0	0	5442140.105	0	0	0	0	0	0	0	0	57493.23014	0	0	0	0	0	0	0	189551.7051	0	0	0	0	0	0	20447.06781	0	0	0	0	91682.48264	0	107099.7132	1440610.958	0	0	117360.822	0	1807669.345	0	0	61344.12407	0
TLQLVALDADTINHPAQLSK	A0A0R4J194/A2A542/A2A545	3	0	0	0	0	92408.00261	0	0	0	0	0	0	0	91625.64571	0	130219.6928	0	0	0	0	63303.18165	0	0	132497.5793	0	70592.43087	0	0	0	93211.71743	0	56475.18741	61812.87536	0	0	179033.2478	0	0	0	68460.86596	0	0	0	0	0	0	0	0
TNVGYNPSPGDEVPVQGVAITFEPK	A0A0R4J194/A2A542/A2A545	3	0	0	0	0	0	4222.23208	4395.760108	0	0	0	0	0	0	0	6945.427864	0	0	5201.19216	0	0	0	0	0	0	0	0	0	0	0	0	0	0	0	0	0	0	0	0	0	0	0	0	0	0	0	3664.405964	0
TSVSSVTTPPPHGK	A0A0R4J194/A2A542/A2A545	3	0	0	0	2116.5545	0	0	0	0	0	0	0	0	0	0	0	0	0	1030.311599	0	0	0	0	0	1593.227658	0	0	0	0	0	0	0	0	0	435.1810647	1208.274177	0	0	0	0	0	0	0	0	0	0	0	0
YDIMTVR	A0A0R4J1A8/A0A0R4J1B0/A2A6I0/A2A6I3/A2A6I5/Z4YKD9	6	0	0	16072.43701	6241.309247	0	0	0	0	0	0	0	0	0	0	0	0	0	0	31473.3256	29781.94844	0	33729.23191	0	36885.00401	34263.09928	0	5379.141127	0	44883.09445	38117.93387	0	0	0	11487.02421	0	0	0	11075.39941	12642.06814	13470.84764	0	0	0	0	17697.58908	0	7496.449149
QKYDIMTVR	A0A0R4J1A8/A0A0R4J1B0/A2A6I0/A2A6I3/A2A6I5/Z4YKD9	6	0	0	12876.86404	0	0	0	0	0	0	0	0	0	0	0	0	0	0	0	0	18624.61471	0	36242.70176	0	35411.43777	30335.66552	0	0	0	29700.1177	23433.23814	0	0	0	0	0	0	0	0	9935.807181	0	0	0	0	0	33069.26262	0	0
YDITTLR	A0A0R4J1B1/A2A6H6/A2A6I8/A2A6J0/A2A6J1/J3QP61/Q9QZ47/Z4YJU0/Z4YKE7/Z4YKF8/Z4YKG3/Z4YKG8/Z4YKH8/Z4YNB2	6	0	2212024.323	866450.7052	2641291.24	2117726.329	647396.9696	1218757.022	541932.5067	1029518.661	1980896.409	748523.9127	742810.6835	2115423.076	905749.254	2494107.731	1261781.691	2674299.299	2851331.211	2802088.289	1861587.469	2472244.428	764774.4179	2409174.41	2256716.602	788129.7973	1113127.666	2243711.375	2582537.85	1646599.223	4669008.443	1432503.667	2394093.598	624328.5428	3031387.187	3282879.553	713852.1862	2460457.959	2804183.014	1353090.597	2525009.457	3249643.833	2460447.793	1899656.137	3063498.535	1959514.477	2106853.099	1223723.006
QKYDITTLR	A0A0R4J1B1/A2A6H6/A2A6I8/A2A6J0/A2A6J1/J3QP61/Q9QZ47/Z4YJU0/Z4YKE7/Z4YKF8/Z4YKG3/Z4YKG8/Z4YKH8/Z4YNB2	6	0	925873.6533	572673.0883	1867235.211	1469818.228	510916.7879	1215784.855	475268.8058	473285.0504	1313477.291	755678.5594	604590.0211	1197753.945	581097.4665	1892912.629	1361364.606	1759937.182	1850328.577	1828769.6	929206.1793	1502083.374	477614.9716	1572254.4	2025402.062	749540.5013	508403.547	1689755.724	1830855.931	743461.6709	1425586.162	1302439.282	1906930.62	614426.772	1746578.006	1926571.594	426048.0138	1189147.944	1237948.592	735232.3358	1477708.701	1595074.725	1761701.219	1241231.74	1702772.964	1631984.842	1678210.418	1248102.846
IPEGEKVDFDDIQKK	A0A0R4J1B1/A2A6H6/A2A6I8/A2A6J0/A2A6J1/J3QP61/Q9QZ47/Z4YJU0/Z4YKE7/Z4YKF8/Z4YKG3/Z4YKG8/Z4YKH8/Z4YNB2	6	0	345200.1269	190556.5852	706958.2899	499513.5988	151582.7741	496816.3271	145781.1069	156905.8518	406939.2971	230251.7952	186093.8482	351219.0634	182058.517	638565.763	401425.5928	593206.8994	568514.9938	632759.5306	178120.5564	540745.868	169159.3237	538642.2531	779111.7194	293816.6355	156290.4544	534139.0622	615056.6398	172747.5196	385734.4795	418529.9333	575930.3524	167430.4852	526476.9554	582274.983	140718.0609	496004.0023	331394.3753	218714.1335	465360.1397	590279.0349	610057.5769	361901.3493	456753.6713	553682.7854	570925.9203	414265.1664
IPEGEKVDFDDIQK	A0A0R4J1B1/A2A6H6/A2A6I8/A2A6J0/A2A6J1/J3QP61/Q9QZ47/Z4YJU0/Z4YKE7/Z4YKF8/Z4YKG3/Z4YKG8/Z4YKH8/Z4YNB2	6	0	2198587.982	1313391.082	2910367.915	2247228.136	1207686.647	2320721.204	970036.4771	1265772.806	2532302.076	1515799.825	1262236.456	2051172.705	1345727.401	3078337.3	2308862.013	2778115.303	2960096.242	2768014.252	1088648.892	2346453.429	1063756.591	2577770.576	2970331.344	1668435.173	1228292.9	2664218.415	2810869.266	1056596.893	2275166.108	2250812.42	2510871.588	1260131.421	2597853.99	3147333.747	994372.8175	2319313.282	2024595.668	1578174.967	2427377.333	3035894.595	2721204.828	1822528.751	2295761.938	2649424.364	2408592.692	1602893.936
KPLNIDHLSDDKLR	A0A0R4J1B1/A2A6H6/A2A6I8/A2A6J0/A2A6J1/J3QP61/Q9QZ47/Z4YJU0/Z4YKE7/Z4YKF8/Z4YKG3/Z4YKG8/Z4YKH8/Z4YNB2	6	0	63383.84116	32440.76672	271318.5257	146033.5934	21151.13202	150146.2225	41639.52858	35448.48172	107588.7715	65466.06107	59964.38219	103480.508	45004.09101	159597.8663	86473.54767	178676.7405	179509.3741	217211.2192	74737.29516	194282.8718	51035.64285	118727.6173	199754.3301	59006.77855	43740.43645	74846.32748	204120.6635	117690.5885	136074.6289	142838.2678	118087.9504	60426.30994	116920.6211	141486.6928	26041.52506	135454.4298	74591.68474	72120.39014	149413.3477	113308.3601	182961.3194	98733.4316	178573.7056	82385.50458	121266.2012	104838.6584
ELWDTLYQLETDKFEFGEK	A0A0R4J1B1/A2A6H6/A2A6I8/A2A6J0/A2A6J1/J3QP61/Q9QZ47/Z4YJU0/Z4YKE7/Z4YKF8/Z4YKG3/Z4YKG8/Z4YKH8/Z4YNB2	6	0	27046.39681	15637.43134	107681.9712	75051.46614	0	0	7121.242936	12310.00803	30496.60551	10883.15683	6363.913143	31390.78621	3864.201944	54040.62934	47576.77193	71323.38051	46957.8012	167131.7386	14852.21335	58713.02121	9380.716286	29127.55305	48285.61455	18576.54804	7757.321991	23614.31514	64240.75112	11194.78918	18844.71091	13038.56574	53132.68981	7920.243559	138004.1297	29110.27703	11770.48143	50675.95434	16412.79198	9162.366288	32528.51586	128001.8032	64273.30022	42901.43154	47395.51019	323332.484	40601.78919	32684.45722
RKPLNIDHLSDDK	A0A0R4J1B1/A2A6H6/A2A6I8/A2A6J0/A2A6J1/J3QP61/Q9QZ47/Z4YJU0/Z4YKE7/Z4YKF8/Z4YKG3/Z4YKG8/Z4YKH8/Z4YNB2	6	0	29184.73201	10380.17703	42075.38318	30202.61586	12664.85015	14883.20066	5815.284747	23120.46967	36197.04977	8321.643688	12702.77648	40081.06818	15543.11491	37400.65508	15225.35733	48758.91977	51865.21705	63982.15671	39628.52967	58284.78803	12081.5138	42504.19029	40427.22318	14538.9543	19844.79391	25371.13731	50281.53108	49467.96318	66919.63459	25017.07652	27017.5939	8733.492594	53490.97493	81086.14692	34447.58383	21819.69064	53959.59746	33346.03528	60318.40776	29562.53947	55624.70944	52883.26447	75095.60061	34886.99267	47848.08798	25451.54164
ELWDTLYQLETDK	A0A0R4J1B1/A2A6H6/A2A6I8/A2A6J0/A2A6J1/J3QP61/Q9QZ47/Z4YJU0/Z4YKE7/Z4YKF8/Z4YKG3/Z4YKG8/Z4YKH8/Z4YNB2	6	0	5635.923156	0	10429.55307	5058.157859	0	0	0	1797.892497	3365.779822	0	1107.85003	4487.875484	2787.985896	6191.362604	0	24017.80311	11607.48813	10329.8232	9030.691377	17925.45496	0	5406.069688	9184.298172	534.227049	2506.015285	0	15502.06935	16342.57824	12367.74546	5318.886736	2243.969699	0	29263.50778	23366.23492	0	8477.741501	6925.597018	2955.472547	11130.43377	11383.48966	8855.984332	4138.435038	27529.80924	0	5547.702725	0
KPLNIDHLSDDK	A0A0R4J1B1/A2A6H6/A2A6I8/A2A6J0/A2A6J1/J3QP61/Q9QZ47/Z4YJU0/Z4YKE7/Z4YKF8/Z4YKG3/Z4YKG8/Z4YKH8/Z4YNB2	6	0	24144.77302	6141.166284	18904.40447	46694.57706	11239.14461	7646.645383	0	131409.4641	130666.3525	7062.411479	11465.40869	152194.454	13036.08507	18211.16124	11170.62514	195061.843	28689.85655	171045.3529	104600.3089	211883.5895	8036.285319	19432.05225	20727.93443	8544.685548	15672.54758	14829.39731	137175.4658	116549.8125	38110.87261	116209.4278	19693.11908	9708.397455	39270.61232	118384.8089	13904.35275	107138.7463	93711.45923	23937.01296	117960.9089	126619.8763	24619.09559	28759.43283	129796.8084	16970.45204	24889.80716	11154.12224
ALSSMGANYSSYLAK	A0A0R4J1B1/A2A6H6/A2A6I8/A2A6J0/A2A6J1/J3QP61/Q9QZ47/Z4YJU0/Z4YKE7/Z4YKF8/Z4YKG3/Z4YKG8/Z4YKH8/Z4YNB2	6	0	506167.4951	217566.5711	821824.3862	657034.2015	267636.3602	581966.961	172203.1447	285104.4504	500787.9759	321972.7269	298765.7567	624285.379	236121.2374	686808.7123	552277.5945	786259.1989	746407.6139	705886.5757	102929.0822	510039.2926	146673.6914	546076.6855	661074.5501	166310.482	272509.9133	576003.9836	863811.2606	28524.94051	404410.9745	489383.5561	1453432.984	274495.1446	550752.7271	1559201.284	502895.0979	513528.3036	458268.8059	315467.3943	446160.2687	578863.9056	639555.9358	504887.2786	614035.941	502027.388	1433417.828	171757.7415
DLMELQALIDSHFEAR	A0A0R4J1B1/A2A6H6/A2A6I8/A2A6J0/A2A6J1/J3QP61/Q9QZ47/Z4YJU0/Z4YKE7/Z4YKF8/Z4YKG3/Z4YKG8/Z4YKH8/Z4YNB2	6	0	27755.8955	26231.76697	418064.1886	283077.2486	0	1404.832876	6144.791309	15325.7911	111366.8965	4650.613334	5478.515991	90605.46342	2373.619753	47908.65093	23343.43317	68699.80845	67069.72339	289840.7652	6939.466688	147090.6703	5637.256325	40585.91014	25420.66591	12592.6007	31943.218	13122.62178	145921.5031	37170.19012	0	11255.07765	136349.1625	17700.90409	48884.38681	57294.89166	0	166423.5664	16623.72678	15236.79131	55733.03562	270039.5705	97261.73842	73293.23482	93587.15469	55822.75525	59444.26589	82758.61835
VDFDDIQKK	A0A0R4J1B1/A2A6H6/A2A6I8/A2A6J0/A2A6J1/J3QP61/Q9QZ47/Z4YJU0/Z4YKE7/Z4YKF8/Z4YKG3/Z4YKG8/Z4YKH8/Z4YNB2	6	0	33559.98623	16730.3466	31811.66342	20987.307	0	0	0	0	14540.95385	0	0	20482.7803	12577.23394	25437.03516	10564.25994	31932.62921	29629.6658	52462.16679	10331.99458	33993.32783	0	23179.17368	33089.92413	14906.70189	18525.61569	27780.89885	34285.26089	0	55338.07765	0	33056.4984	0	50663.80527	62415.43405	20037.97834	45913.88637	34169.39224	15855.85133	22204.92156	57055.02175	21484.63058	13070.49466	23946.77198	24905.66215	9049.918553	0
KALSSMGANYSSYLAK	A0A0R4J1B1/A2A6H6/A2A6I8/A2A6J0/A2A6J1/J3QP61/Q9QZ47/Z4YJU0/Z4YKE7/Z4YKF8/Z4YKG3/Z4YKG8/Z4YKH8/Z4YNB2	6	0	49342.32547	19953.0105	90595.69162	83530.77436	34404.82362	80988.61693	26607.75016	24973.35883	47563.87493	34412.74822	33500.61939	67177.75448	36730.64141	87689.89998	61052.42945	76545.20974	80209.67728	82939.75853	0	110275.1413	19565.19015	67389.18814	92260.42582	0	29962.12807	81849.66453	104687.9364	0	52717.07159	66787.17339	137089.3695	54454.25679	81809.51044	117732.629	0	67780.3988	36600.43413	28021.09129	39118.06254	55627.56381	88519.5781	40058.34484	93646.45408	93566.2036	89624.4436	17911.23317
AKELWDTLYQLETDKFEFGEK	A0A0R4J1B1/A2A6H6/A2A6I8/A2A6J0/A2A6J1/J3QP61/Q9QZ47/Z4YJU0/Z4YKE7/Z4YKF8/Z4YKG3/Z4YKG8/Z4YKH8/Z4YNB2	6	0	0	0	46510.543	35907.75083	0	0	2540.69702	2005.504813	12343.02938	0	2343.958881	8607.041865	0	21348.97378	1370.394298	6703.019482	9335.569678	50547.9561	2084.044186	17961.93697	879.1935048	4562.11109	9430.427941	0	2242.971532	0	27658.36177	4356.457744	3328.665695	3296.206283	15233.89957	0	4893.417646	5802.968414	0	18700.30147	4903.792169	5250.437315	8518.663873	44246.82945	17381.89731	15188.62638	6099.520998	0	15606.90812	11021.09384
VDFDDIQK	A0A0R4J1B1/A2A6H6/A2A6I8/A2A6J0/A2A6J1/J3QP61/Q9QZ47/Z4YJU0/Z4YKE7/Z4YKF8/Z4YKG3/Z4YKG8/Z4YKH8/Z4YNB2	6	0	500838.4238	263992.899	448706.4094	351978.5963	286559.5067	161352.8434	140215.5011	430838.8347	338111.5656	167589.8143	215322.907	274366.2548	254580.557	372117.4881	146848.3584	553680.6835	513451.6628	607484.6978	253523.4541	431365.5707	189068.0678	355263.4815	395345.4705	204448.8996	311620.7301	298256.1517	510317.875	279210.541	540202.7445	254900.4759	322195.305	131885.2526	335021.7576	665593.6618	214821.3173	260982.235	356359.4462	336970.4673	408642.7343	410169.0186	409974.1819	203572.9004	426169.1837	370590.3825	332900.7388	158214.6398
RKPLNIDHLSDDKLR	A0A0R4J1B1/A2A6H6/A2A6I8/A2A6J0/A2A6J1/J3QP61/Q9QZ47/Z4YJU0/Z4YKE7/Z4YKF8/Z4YKG3/Z4YKG8/Z4YKH8/Z4YNB2	6	0	0	46990.63624	154536.4936	71642.54039	0	47323.05555	0	0	44841.92262	0	0	60484.91703	0	46900.22851	17731.10281	100109.5118	169355.7751	76471.60849	12960.25128	108068.8793	25464.85058	69191.30006	42864.04514	54750.98317	0	37283.07836	89928.59185	23471.8859	42754.9375	104171.0132	65966.11132	0	0	44585.37015	0	48308.02099	38996.97644	0	36662.18625	0	0	48800.34036	81164.88974	54218.92548	110084.1879	58046.26844
QNKDLMELQALIDSHFEAR	A0A0R4J1B1/A2A6H6/A2A6I8/A2A6J0/A2A6J1/J3QP61/Q9QZ47/Z4YJU0/Z4YKE7/Z4YKF8/Z4YKG3/Z4YKG8/Z4YKH8/Z4YNB2	6	0	0	0	37400.46855	26776.60566	0	0	0	0	8855.329531	0	0	0	0	8958.122037	0	0	1112.856483	12142.76552	0	29894.79702	0	0	7781.264997	0	0	0	13098.95879	0	0	0	52932.22487	0	0	10910.39006	7858.6966	11869.77782	0	0	766.4042362	10865.39499	6223.156981	4805.767122	0	4789.656678	16919.3596	15232.77509
ITSLEVENQNLR	A0A0R4J1E2/P57776/Q80T06	3	0	25077.99933	13124.52303	0	12435.31988	23886.20858	26940.67955	18630.64103	0	0	18049.31494	12096.76921	24297.17565	0	17537.31831	18990.4659	0	0	0	0	0	12649.9565	27928.50667	0	12390.93441	0	0	0	0	13238.96335	12789.34206	0	14764.99598	10518.71076	0	0	0	20345.83685	25739.18984	0	0	0	0	0	0	0	0
LVPVGYGIR	A0A0R4J1E2/P57776/Q80T06	3	0	0	0	0	0	14897.6761	0	0	14975.42199	0	59117.53443	26787.68901	0	0	0	28080.56936	0	0	0	159379.8382	0	0	0	0	22721.0871	49055.78522	0	0	0	8927.026566	0	0	41926.68645	0	18288.86459	3440.23012	0	0	0	0	0	0	0	0	0	10438.84405	0
GVVQDLQQAISK	A0A0R4J1E2/P57776/Q80T06	3	0	0	0	0	0	0	0	18911.40045	0	0	16415.15879	16935.73136	0	0	0	0	0	0	0	0	0	0	12468.3981	0	10535.04309	0	0	0	0	10594.00818	0	0	19246.05444	0	0	0	0	6646.121343	0	0	0	0	0	0	0	12032.51105	0
SIQLDGLVWGASK	A0A0R4J1E2/P57776/Q80T06	3	0	0	0	0	0	0	3208.756774	3465.761952	0	0	0	0	0	0	0	0	0	0	0	0	0	0	0	0	0	2375.266399	0	0	0	0	0	0	3131.02166	0	0	0	0	0	0	0	0	0	0	0	0	0	0
SLAGSSGPGASSGPGGDHSELIVR	A0A0R4J1E2/P57776/Q80T06	3	0	0	0	0	0	0	8053.221748	0	0	0	8967.1063	0	0	0	0	0	0	0	0	0	0	0	0	0	0	0	0	0	0	0	0	0	0	0	0	0	0	0	0	0	0	0	0	0	0	0	0
VGTDLLEEEITK	A0A0R4J1E2/P57776/Q80T06	3	0	0	0	0	0	11394.68258	0	0	0	0	0	0	0	0	0	11948.67838	0	0	0	0	0	0	0	0	0	0	0	0	0	0	0	0	0	0	0	0	0	0	0	0	0	0	0	0	0	0	0
QENGASVILR	A0A0R4J1E2/P57776/Q80T06	3	0	0	0	0	0	0	0	0	0	0	0	0	0	0	0	0	0	0	0	0	0	0	0	0	0	0	0	0	0	0	0	0	0	0	191.2033834	0	0	0	0	0	0	0	0	0	0	0	0
FYEQMNGPVTSGSR	A0A0R4J1E2/P57776/Q80T06	3	0	0	0	0	0	0	0	0	0	0	0	0	0	0	0	0	0	0	0	0	0	0	0	0	0	0	0	0	0	0	0	0	0	0	0	0	0	0	0	0	0	0	0	0	0	0	0
GSGLQPDLIEGR	A0A0R4J1N7/B7ZW98/D3YTV8/E9QNT8/G5E8J2/Q02357	6	0	88147.04976	85229.73616	109297.8832	84218.06591	135830.0592	91726.53234	117253.4928	107641.7933	106092.0188	101749.7963	102646.3412	102189.099	102758.5501	143213.7167	105160.1177	137284.0784	126988.8772	155546.8666	108379.6885	146806.9511	124299.7607	129519.7849	118811.2726	89884.88222	95616.64893	115980.3785	111242.2048	110724.9073	101379.8503	94721.62474	105247.7506	99775.23675	149424.1716	133755.3057	87590.59894	142851.4042	115680.6263	110320.7197	109812.2027	182270.4496	146753.9703	96436.54583	159546.9797	149283.6401	152977.9012	141191.4864
QVDSSGAIDTQQHEEVELR	A0A0R4J1N7/B7ZW98/D3YTV8/E9QNT8/G5E8J2/Q02357	6	0	4758.852672	6829.961574	11050.05969	14747.52727	8262.546113	9023.130874	4761.807009	6012.681754	8394.328597	5644.455666	8304.44227	7448.636056	0	23057.94839	6919.943595	0	13444.25347	8221.669334	6275.911404	15317.49553	0	20207.2656	7999.263981	6501.487786	0	10652.31794	11200.00069	5632.94317	10721.01741	8425.856661	14030.60781	0	7853.157777	17752.65899	8849.849975	16837.35095	6847.836856	7067.844229	15099.8671	20487.81373	16621.20362	7041.699103	12475.16846	8257.41281	14849.03431	13785.02389
TLEQHENFVEVAR	A0A0R4J1N7/B7ZW98/D3YTV8/E9QNT8/G5E8J2/Q02357	6	0	0	0	0	0	0	0	0	0	0	0	0	0	0	0	0	0	0	0	0	0	0	0	0	0	0	0	0	0	0	0	0	0	0	0	0	0	0	0	0	0	0	0	0	0	0	0
LDLASLK	A0A0R4J1N8/D3YVJ8/Q8CEE7	3	0	9524444.804	5431049.053	13203752.85	12913477.86	3553020.564	8512674.15	4671157.481	5401362.921	10914268.17	4061607.28	4295823.984	9824417.487	5104092.194	12155098.48	6925541.5	11450271.82	12351671.82	12137777.36	10159990.99	10795379.59	5557404.999	12322439.2	14043440.77	11429740.64	5355811.656	16308398.93	13750241.14	6606382.201	13196421.34	8711718.849	16320919.11	3688029.743	12739247.5	11902496.59	3199292.018	12726798.48	10605660.25	5991458.194	15835979.73	11689526.88	10275600.58	8719103.95	11955626.51	11324390.19	12904695.01	10660108.83
ENVLDRAEQAEAEQK	A0A0R4J1P2/P21107	2	0	39100.07291	143616.3824	0	0	132958.9797	89071.18479	167432.9671	84174.34761	73431.49148	187006.4351	212528.2024	0	131573.673	0	94994.95366	0	0	0	0	0	157604.9696	0	0	82704.77383	88416.56443	0	0	66646.39944	0	117989.6465	0	230226.6409	0	0	188467.3817	0	0	78621.78974	0	0	0	0	0	0	0	0
AADAEAEVASLNRR	A0A0R4J1P2/P21107	2	0	254488.5462	941418.9189	0	0	335533.6208	287032.9232	510006.8493	607218.288	243507.0094	666811.6807	626193.0471	190380.9117	838547.7939	0	218979.7853	0	0	0	155425.8163	0	1079259.084	0	0	386904.0222	511576.7526	0	0	188783.4877	0	202601.6896	0	861357.4246	0	0	995864.8894	0	153257.1007	527525.7241	0	0	0	178420.9381	0	0	0	0
LDKENVLDRAEQAEAEQK	A0A0R4J1P2/P21107	2	0	225842.6227	568848.3665	0	0	208953.4719	318422.4751	509872.5542	249800.442	285063.712	577317.7458	548146.6936	359206.5443	484305.8061	0	260214.9552	0	0	0	311103.9841	0	678792.4026	0	0	330664.2262	331512.8442	0	0	472118.2556	0	357032.1512	0	834326.6102	0	0	613652.7041	0	243028.4265	304101.1709	0	0	0	288602.8286	0	0	0	0
KAADAEAEVASLNRR	A0A0R4J1P2/P21107	2	0	190951.0883	752197.8117	0	0	335806.8431	274114.6949	509340.7983	513312.1229	227990.7038	661490.0476	579348.2572	127207.2195	741516.513	0	195899.6661	0	0	0	154822.4448	0	983919.7095	0	0	369400.3079	510901.4482	0	0	168956.7973	0	236555.7437	0	930362.8774	0	0	1052149.456	0	86929.05686	487292.9102	0	0	0	157294.0314	0	0	0	0
AADAEAEVASLNR	A0A0R4J1P2/P21107	2	0	638861.5853	1055478.033	0	0	1833845.712	499549.9351	887260.0158	1514748.586	409751.9947	732859.6876	1338129.486	397999.6424	1187342.741	0	390849.7335	0	0	0	678410.49	0	947125.4253	0	0	1088692.918	1423590.947	0	0	667850.9594	3030.240407	718258.5738	0	1165187.532	0	0	1724426.375	0	491996.7868	1180490.921	0	0	0	518184.9775	0	0	8816.581223	0
KAADAEAEVASLNR	A0A0R4J1P2/P21107	2	0	374230.8339	717922.9225	0	0	1828036.93	379822.1378	875484.7626	814414.06	247248.0314	560208.0624	1378304.442	214840.2283	966062.2416	0	188544.7348	0	0	0	314765.8872	0	781152.704	0	0	339611.4648	721260.2922	0	0	402103.9874	0	422957.9476	0	861747.9383	0	0	1195064.916	0	224873.5588	637287.5538	0	0	0	268319.9568	0	0	0	0
QLEDELATMQK	A0A0R4J1P2/P21107	2	0	26518.91454	74762.47973	0	0	94226.22224	9895.310411	19761.53483	71290.81025	28582.89537	19051.6925	65841.62785	0	40945.44314	0	0	0	0	0	43030.38535	0	108476.8846	0	0	60865.11423	68483.0761	0	0	38577.13429	0	26121.01061	0	35978.32463	0	0	1751472.845	0	40245.75794	110947.6355	0	0	0	25682.34985	0	0	0	0
SKQLEDELATMQK	A0A0R4J1P2/P21107	2	0	28245.6131	131127.2994	0	0	111078.844	18075.84042	43619.82755	91604.64821	47152.80967	49406.65371	137470.2666	0	62646.93827	0	59075.17695	0	0	0	34528.55868	0	209843.3904	0	0	114793.5894	61784.1297	0	0	34122.19223	0	40407.63996	0	75743.64592	0	0	1952266.884	0	27416.69189	97091.6623	0	0	0	35549.44952	0	0	0	0
SKQLEDELATMQKK	A0A0R4J1P2/P21107	2	0	0	24255.90611	0	0	0	0	8160.511366	0	0	11927.09324	12282.69527	0	0	0	0	0	0	0	0	0	27210.55263	0	0	14419.61243	0	0	0	0	0	0	0	11889.39683	0	0	0	0	0	8736.165897	0	0	0	0	0	0	0	0
LDKENVLDR	A0A0R4J1P2/P21107	2	0	0	0	0	0	0	0	0	0	5755.608473	0	0	0	0	0	0	0	0	0	0	0	0	0	0	0	9515.192522	0	0	7216.109565	0	0	0	0	0	0	0	0	0	0	0	0	0	0	0	0	0	0
IKSSGKHVTLLVCGK	A0A0R4J1V0/Q9JIL4	2	0	49546.24918	39898.76237	54053.61835	103029.3992	52402.17887	74793.52892	37282.99186	100371.3261	80580.86337	43603.06166	93009.62623	99004.78016	79441.5531	53961.56376	73859.3343	70564.79099	57201.2735	39324.46896	67079.42683	47807.5419	62935.25883	75012.39688	44044.19668	32099.48632	66585.73784	36948.41938	36662.13251	44438.83911	33088.45987	86700.92927	39854.86348	47503.53762	23058.66216	51098.32159	67127.59677	73136.85963	51584.75835	90424.76975	41842.14836	61846.52887	48015.33601	97504.18289	31385.756	33448.86789	55058.29755	42745.60967
IHEWVPPSTPYK	A0A0R4J275/Q7TMF3	2	0	58365.76933	92058.23584	33785.15425	74746.33819	41341.94352	79065.41418	59374.19229	60568.33663	74700.32073	75990.00841	63319.26464	98826.76822	62547.18291	34478.57297	78978.19838	54117.34361	51953.60273	44385.6226	79536.56	47330.93045	41875.33057	55674.56566	50736.59735	32284.47007	62282.71183	38868.42422	58435.43854	75643.23372	69008.73056	77442.38742	45532.00623	82892.31145	35656.81201	34048.15473	39531.42802	88502.49691	66404.55799	58989.45267	85323.71627	51050.45254	36026.89469	82853.40946	51959.63209	24567.94611	65980.4155	51979.74558
KFIWTNHK	A0A0R4J275/Q7TMF3	2	0	6309.06365	9500.349047	4355.962682	8148.416669	4835.247205	11578.34754	8342.6094	10621.41871	13595.0713	11414.33047	11559.8017	10501.886	9225.995191	2691.785895	10608.03139	3755.20551	5041.884907	5932.495128	11377.42007	3829.595583	5161.942358	7345.817431	5469.271103	5820.298509	7323.822504	6236.68666	6479.779452	11371.88715	10247.38068	10297.80565	7581.983744	10528.29963	5181.348489	5311.657649	5158.192246	5900.291435	9385.79993	10218.8513	12231.22263	2340.086963	4561.450609	12876.36471	7339.580589	3605.467176	13533.91573	10714.70432
FNVSATPEQYVPYSTTR	A0A0R4J275/Q7TMF3	2	0	142089.4672	137667.9136	94941.45974	139146.8205	96634.68287	108624.9996	93420.29929	112036.2707	172163.7586	121925.6768	91920.29156	109881.1445	118536.3934	69325.34762	137942.647	102814.4743	89822.14319	95085.43618	125657.3713	107575.7833	103333.6109	186994.8422	99707.17471	142436.6493	128704.8189	194823.9503	147919.058	128808.2972	187744.9867	121510.6283	162677.8843	113292.0397	102863.1347	131426.4151	137332.7122	188668.6553	144068.203	127462.2947	148448.9081	84873.45317	87723.18891	155003.4772	107539.9623	150649.4676	177656.3973	160977.7476
IGTLVGEDKYGNK	A0A0R4J275/Q7TMF3	2	0	16999.31663	26315.26432	16434.92266	33105.86001	32981.35042	27049.32671	35192.78581	26735.9054	38653.00861	31465.19671	40853.55829	21077.71027	25700.1041	17162.8224	28747.59593	32107.28787	36129.97839	23380.99324	23702.50754	32515.71247	22043.04883	20539.73088	21598.36197	42671.34733	16014.94974	56146.65511	22477.90514	19500.9965	32397.86051	28664.54983	47782.32625	24397.50227	23390.19591	29575.19719	28774.14071	16430.60414	26027.6888	18358.61254	32633.71339	8680.276001	25450.74844	20187.25055	15768.27613	53443.976	41467.72715	42705.53489
RGVQQVTGHGGLR	A0A0R4J275/Q7TMF3	2	0	1243.21749	2748.712529	873.5648627	1203.494908	187.8283216	476.3372497	2712.380398	1716.62762	3811.601744	2022.674824	1305.615595	0	2996.773291	0	4016.705044	1829.540218	0	963.2456167	2001.715585	819.9524322	1022.278528	1707.865462	832.785511	2072.298263	1462.863846	2049.730359	1445.882027	1815.994254	2667.910468	1003.667882	4545.930757	1049.237187	876.5079621	1330.00739	5706.885213	540.0049859	2278.737129	1322.042393	1869.725166	0	0	2105.485438	0	0	0	0
YYEDNKQFFGR	A0A0R4J275/Q7TMF3	2	0	38703.2387	37640.31389	0	33953.05493	0	25587.26736	25963.53401	43865.09648	33731.51324	52761.81662	56245.93483	33150.78098	41829.16776	0	25263.23358	0	0	0	24791.89357	0	41863.30697	30843.76001	0	36011.15147	30866.63805	55897.62366	17153.52928	26198.45446	0	21425.17966	236457.9446	30376.82467	0	0	0	25958.16685	38621.76928	24320.04146	20393.84633	0	29104.55184	25451.48744	0	0	0	46248.99861
FIWTNHK	A0A0R4J275/Q7TMF3	2	0	0	0	0	12593.86378	0	0	0	0	0	0	73945.74383	12589.43525	0	0	9400.222831	0	0	0	18729.42847	0	0	0	0	0	0	0	0	52523.16423	15791.94382	0	0	0	0	0	1373023.143	0	19629.17097	0	0	0	0	0	0	0	4767.885275	0
WVIYTTEMNGK	A0A0R4J275/Q7TMF3	2	0	0	0	0	0	0	7623.520961	0	0	0	4086.474031	0	8482.085141	0	0	7563.026562	0	0	0	0	0	0	0	0	0	0	0	0	0	0	7710.316576	16093.44773	4826.46822	0	0	4767.658889	0	1938.923486	3028.110329	0	0	0	8343.154743	0	0	0	2050.154523
NTFWDVDGSMVPPEWHR	A0A0R4J275/Q7TMF3	2	0	0	0	0	0	0	0	0	0	0	0	0	0	0	0	0	0	0	0	0	0	0	0	0	0	17483.21128	0	0	0	0	0	0	30277.61975	0	0	0	0	0	0	0	0	0	0	0	0	14768.47206	0
IGTLVGEDK	A0A0R4J275/Q7TMF3	2	0	0	0	0	0	0	0	0	0	0	0	0	0	0	0	0	0	0	0	0	0	0	0	0	0	0	0	0	0	0	0	0	0	0	0	0	122306.7935	0	0	0	82528.65776	0	0	0	0	0	0
GVQQVTGHGGLR	A0A0R4J275/Q7TMF3	2	0	0	0	0	0	0	0	0	0	0	0	0	0	0	0	0	0	0	0	0	0	0	0	0	0	0	0	0	0	0	0	0	0	0	0	0	8965.478084	0	0	0	6925.00284	0	0	0	0	0	0
WLHCMTDDPPTTNPPTAR	A0A0R4J275/Q7TMF3	2	0	0	0	0	0	0	25482.0972	0	0	0	15325.36035	0	0	0	0	19372.25186	0	0	0	0	0	0	0	0	0	0	0	0	0	5177.627727	0	43549.13357	0	0	0	0	0	0	0	0	0	0	27739.08295	0	0	0	13448.08095
VHTSPNAIIGK	A0A0R4J293/Q9JLF6	2	0	4675.31384	0	0	0	965.9837446	0	0	6348.622813	3580.99386	0	0	2288.987221	0	0	0	0	0	0	4416.633805	0	0	0	0	0	5210.470577	0	0	0	0	0	0	0	0	0	0	0	2646.40523	3903.004503	0	0	0	0	0	0	0	0
GTHVIIPVGK	A0A0R4J293/Q9JLF6	2	0	0	0	0	0	0	0	0	1319.108063	0	0	0	0	0	0	0	0	0	0	0	0	0	0	0	0	0	0	0	0	0	0	0	0	0	0	0	0	0	0	0	0	0	0	0	0	0	0
TGEPDEEEGTFR	A0A0U1RPI1/Q9Z239	2	0	0	0	0	0	0	0	0	0	0	0	0	0	0	0	0	0	0	0	0	0	0	0	0	0	0	0	0	0	0	0	0	0	0	0	0	112226.975	0	0	0	114023.3361	0	0	0	0	0	0
IYAGQMAVLGR	A0A140LIF0/P97478/Q3TYT1	3	0	12653.45822	0	0	0	0	14444.74885	13063.56693	10308.24688	25610.05053	10128.39207	0	0	0	0	0	0	0	0	10873.373	0	0	0	0	12015.95962	0	0	0	20370.21549	0	12674.72954	7636.297838	0	0	16404.86874	28507.46344	0	11702.91746	19461.50864	0	0	0	12251.56019	0	0	14199.78435	0
EGAMACTVAVEESIANHYNNQIR	A0A140LIF0/P97478/Q3TYT1	3	0	0	0	0	0	0	0	48758.28296	0	0	56386.37942	40675.23661	0	0	0	0	0	0	0	0	0	0	0	0	22484.61517	0	0	0	0	0	66388.64464	0	0	0	0	0	0	0	0	0	0	0	0	0	0	0	0
TSVGPVIQK	A0A140LIF0/P97478/Q3TYT1	3	0	0	0	0	0	0	0	0	0	0	0	0	0	0	0	0	0	0	0	0	0	0	0	0	0	0	0	0	0	0	0	0	0	0	0	0	31407.40996	0	0	0	13502.47178	0	0	0	0	0	0
LFQADNDLPVHLK	A0A140LIU4/P56392	2	0	342161.0929	329277.6567	147114.0078	411124.8723	210626.6355	233710.7435	202899.5969	292552.5339	401743.9097	227471.8221	238006.4572	292490.1915	308005.2081	113214.7917	270310.332	183526.6044	150702.1701	137692.2607	369899.174	146649.1966	223060.8583	258188.5352	151231.6959	326599.7631	252768.6732	304031.2165	166429.3336	311305.5327	265612.2619	276188.0416	321852.6813	196026.6271	137191.2923	143889.3728	267935.6322	316932.7894	354895.5156	342494.2272	319680.3643	147824.1226	135499.7788	386353.2866	141763.4071	158358.562	302873.2457	297458.1472
GGGMDNVLYR	A0A140LIU4/P56392	2	0	0	0	0	10617.02132	0	0	0	0	13767.19106	0	0	0	0	0	0	0	0	0	18862.64009	0	77785.3815	16242.00523	22219.44904	25105.42689	0	58772.35289	0	14308.08413	93594.23743	5054.049866	22634.6987	0	12001.45584	0	0	0	31223.71286	15018.78892	11565.16513	0	0	5168.298627	0	0	40585.48656	0
FLDGIYVSEK	A0A140T8T4/P51410	2	0	19211.10429	0	22652.50692	25839.14009	17216.26565	18820.43983	20952.20897	15610.29942	22142.77368	18417.08849	16003.82231	17362.81699	14720.2268	24334.40673	22471.70762	17634.73013	0	20208.96153	0	0	11508.44779	18140.884	16208.52054	12487.8958	17206.85586	22111.78274	17381.26	0	15057.36263	13225.26809	18073.74343	21708.2846	16913.2109	21384.98554	20237.91492	26573.54497	13052.54386	11278.22618	12110.53763	13910.8983	23143.87801	14784.63015	24205.31554	15730.59214	16599.28292	14480.25591
TILSNQTVDIPENVEITLK	A0A140T8T4/P51410	2	0	0	0	0	0	0	0	2620.707681	0	1773.27464	2225.218232	0	0	0	0	0	0	0	0	0	0	1252.367426	0	0	0	1065.65137	0	0	0	0	0	0	0	0	0	0	1753.623856	783.0550999	2312.733467	0	0	0	0	0	0	0	0
DFNHINVELSLLGK	A0A140T8T4/P51410	2	0	0	0	0	0	0	0	0	309.134049	2064.022424	0	0	0	0	0	0	0	0	0	0	0	0	0	0	0	0	0	0	0	0	0	0	0	0	0	0	1647.824971	0	0	0	1199.144907	0	1339.435144	0	0	0	0
SVYAHFPINVVIQENGSLVEIR	A0A140T8T4/P51410	2	0	0	0	0	0	0	0	0	0	9460.00778	0	0	0	0	0	0	0	0	0	0	0	0	0	0	0	0	0	0	0	0	0	0	0	0	0	0	8412.919244	0	0	0	0	0	0	0	0	0	0
TAVVVGTVTDDVR	A0A1B0GQU8/P35980	2	0	89009.96446	86311.43555	85440.02151	66688.61133	117017.6013	113656.1161	99142.42666	92601.90752	87889.49677	105963.502	97913.40859	71612.76481	95503.71135	76620.76421	91646.45602	85990.92437	91045.93807	61422.22928	74121.27352	74010.40684	90785.81205	80708.72675	72663.66331	80769.51119	84296.42269	81220.51842	78902.36726	67255.53349	64703.92183	98487.52959	143220.4006	98247.46045	76517.02986	128533.38	151281.4221	68925.77381	81358.44076	86408.41848	68273.08715	78764.89242	80350.5728	88798.54655	78723.25453	95885.32663	135028.0498	102556.4922
GTVLLSGPR	A0A1B0GQU8/P35980	2	0	74259.06056	62234.09633	49783.77445	51708.61932	81306.70282	72759.04859	77966.84875	77959.56685	64927.46786	71996.35077	92093.10563	65676.93858	64888.77644	42037.68612	74350.55518	49536.08547	52914.76398	59553.9009	47377.50341	40551.36756	74294.76955	54110.37157	47131.56833	59776.94154	59271.67084	67778.85342	46312.73207	45763.32623	50299.17811	80697.12849	57694.72374	83411.58201	53738.49583	56062.807	63362.75358	49324.92951	61190.43054	60568.41421	55932.99587	48418.15595	40053.42171	64197.41053	43848.99023	41054.74744	47349.10487	62251.7887
ILTFDQLALESPK	A0A1B0GQU8/P35980	2	0	49536.27321	33047.77715	18673.88384	15837.26832	59967.13893	35297.50895	36882.14301	36502.57654	31890.42138	48771.37365	39547.67901	28325.85459	45090.81351	16574.40706	45435.29133	29899.15097	24657.97569	21986.2537	25081.18622	22676.60992	26799.73299	18931.50499	20840.72715	22496.58407	30085.2389	22831.54365	20868.99115	23263.29789	18749.4216	29490.82187	19946.7584	42698.38176	29145.00857	27785.40021	31962.40054	22105.14913	25800.0448	23664.39319	20639.03752	17501.94871	16627.11298	21147.12076	21178.73699	36487.09257	17797.98614	17552.99837
TNSTFNQVVLK	A0A1B0GQU8/P35980	2	0	20049.62489	14180.89149	11402.83225	11463.74244	33357.65063	17955.42125	21199.51469	22354.14877	16128.13443	16458.14041	24127.3789	15402.8725	19452.41054	10344.01804	16426.47722	15121.80809	16083.9075	15959.32183	20526.53895	11903.65649	15194.95903	12275.6058	12891.10098	14187.52654	19272.88366	15394.68846	12422.47698	14035.77105	14881.27429	23809.46457	24108.35075	20493.15998	18378.10735	12949.84278	16415.51089	14511.88451	21560.26649	17807.2389	17802.91284	14510.78515	11734.6653	14569.78931	15292.98335	7877.405069	26797.06899	13001.30889
TNRPPLSLSR	A0A1B0GQU8/P35980	2	0	44711.7583	38043.67034	27741.37164	37459.8255	52319.59638	38037.35141	51939.28539	56896.19926	50355.03026	43658.58416	52387.11207	44764.35057	47130.76669	26186.78267	49843.47248	29994.76101	31675.43799	35109.68991	47087.54662	32148.38628	50561.96328	30058.53475	27654.73934	42924.17042	53126.06602	34826.80053	27488.44691	43166.16276	42246.08567	52547.49775	46841.28365	52054.76377	34722.44116	40530.47648	54834.07559	26077.97024	49888.82543	51718.93751	37338.56767	23966.9991	31259.29535	46091.44182	34416.2766	28891.18814	29626.16328	31424.86547
ALDTVLFGPPLLTR	A0A1B0GRA5	1	0	30216.65287	25821.8899	15635.6429	13511.4973	32991.88104	20612.20848	10651.44017	13507.05629	13996.23028	20985.35981	10990.1451	23326.47488	22426.43961	11508.65989	32100.7435	72646.68797	18436.53177	17061.15168	24546.94358	28101.02645	14848.10957	17181.39671	22444.6308	21045.50513	17686.66476	28772.49617	21289.85366	21933.2206	37453.85087	17152.97531	20960.26875	25230.93934	72447.25485	31459.232	19798.64479	16203.2944	16742.33395	12265.11555	13878.45278	15265.11075	13441.55422	10899.83963	35596.21837	0	18711.92804	15184.00804
LSFEAVR	A0A1B0GRA5	1	0	21413.46212	13933.42199	15711.77699	14704.1273	13389.51505	14292.93901	11128.62247	20914.62755	17452.13993	0	11477.27648	24470.99056	15879.26258	0	12996.06577	18165.84674	20557.45356	17690.74401	22786.76537	18050.61429	14045.54103	19592.989	17336.48839	17904.63545	18395.5432	18307.94621	18212.6934	21581.77453	28924.77592	22302.44827	21803.67227	12351.39987	21836.39764	22793.13848	15571.02829	19458.63044	27140.87733	22912.27724	20176.42496	21119.29519	16108.47167	28092.17729	24088.24849	9773.57572	9982.502915	0
LTEPQLGLGSQR	A0A1B0GRA5	1	0	10469.56777	0	0	0	12373.16108	8486.430384	12799.09495	10491.55244	12801.43173	11080.1151	10793.69081	9350.299838	12419.60581	0	12651.18625	0	0	0	13430.92728	0	0	12218.75377	0	0	12122.97681	11636.65941	0	11317.01402	9756.586109	7840.78699	11318.94168	11070.42504	0	0	14550.50735	0	13995.70069	11879.22848	0	9811.469611	0	9465.034109	0	0	17081.33249	0
NTGASSGATSEESTEAEFCR	A0A1B0GRA5	1	0	2956.931025	2984.855276	0	2388.541466	3480.998997	3273.139467	2342.772191	2789.633675	4992.314206	3141.348445	3105.439117	4233.349277	3917.177394	1219.253217	3617.249135	0	2642.214097	0	5025.856401	0	4210.473287	4537.77211	2575.797693	4249.795946	3420.343489	4702.231391	2972.641573	4062.513078	4121.050619	4142.585378	3785.877393	3055.131356	0	2265.332922	4608.80054	4685.385288	5247.616097	4981.831943	4710.306412	2392.958951	2298.738306	6167.38264	2962.870439	0	6456.575156	5452.267921
LISVEDLWK	A0A1B0GRA5	1	0	0	5197.817937	0	2626.95139	0	5525.284495	0	0	0	0	0	8587.485355	0	0	0	0	0	0	6945.248135	0	0	0	0	0	0	0	0	6998.755887	3057.389862	6607.866723	0	4262.522904	4064.664513	0	0	0	0	0	5071.265045	0	0	3392.262261	0	0	0	0
YAEEELEQVR	A0A1B0GRA5	1	0	42422.43422	0	0	0	0	0	0	0	0	0	0	0	0	0	0	0	0	0	59672.76671	0	0	0	0	27679.30822	0	0	0	0	26017.1933	0	0	0	0	0	19851.70306	0	0	0	0	0	0	74308.59548	0	61624.50319	0	0
QALSEVTAALR	A0A1B0GRA5	1	0	0	0	0	0	0	0	0	0	0	0	0	4164.543759	0	0	0	0	0	0	0	0	0	0	0	2534.789524	0	0	0	0	0	0	0	0	0	0	0	0	0	11626.05489	0	0	0	13208.36801	0	0	7190.010619	0
LVEGEAGHFLTSR	A0A1B0GRA5	1	0	0	0	0	0	0	0	0	0	0	0	0	0	3154.720202	0	1869.79474	0	20956.04665	0	3432.63114	0	0	0	0	0	0	3887.269016	0	0	2404.440478	0	6812.359915	4882.042181	0	0	5828.687929	0	4041.671494	0	0	0	0	0	0	0	5970.080436	0
QKYAEEELEQVR	A0A1B0GRA5	1	0	0	0	0	0	0	33252.18063	0	0	0	42788.6652	0	38156.77584	0	0	0	0	0	0	0	0	0	0	0	0	0	0	0	41567.55727	0	27845.10108	0	0	0	0	0	0	37968.43981	0	0	0	0	38696.73829	0	0	0	24324.83463
LRDEINLAK	A0A1B0GRA5	1	0	0	0	0	0	0	0	0	0	19787.45162	0	0	37246.53984	24107.07996	0	48556.83165	0	0	0	29699.59177	0	0	17762.81139	0	14089.84283	0	12358.71832	0	0	21100.22818	28653.80701	0	0	0	0	0	14784.56804	23814.83069	0	0	0	0	27377.40129	0	0	13157.88106	0
NTLFGTFHVAHSSSLDDVDHK	A0A1B0GRA5	1	0	0	0	0	0	0	0	0	41432.87845	0	0	0	0	42007.11354	0	0	0	0	0	0	0	35803.7759	0	0	0	34395.15068	0	0	0	0	0	0	0	0	0	0	0	0	25307.15858	0	0	0	0	0	0	0	0
ELESHSSWYAPEALQK	A0A1B0GRA5	1	0	0	11986.93027	0	0	0	0	0	0	0	0	0	0	0	0	0	0	0	0	14030.89655	0	0	0	0	0	0	0	0	14159.29877	0	0	0	0	0	0	0	0	0	0	0	0	0	0	0	0	0	0
LIEGVHPGSLVEK	A0A1B0GRA5	1	0	0	0	0	0	0	0	0	0	0	0	0	0	0	0	0	0	0	0	6208.198982	0	0	0	0	2363.091447	0	0	0	0	3391.996679	0	0	0	0	0	0	0	0	0	0	0	0	0	0	0	0	0
AEQSLHDLQER	A0A1B0GRA5	1	0	0	0	0	0	0	0	0	0	0	0	0	0	0	0	0	0	0	0	0	0	0	0	0	0	0	0	0	0	0	0	0	0	0	0	0	11019.78472	0	0	0	0	0	0	0	0	0	0
LPDSPALAK	A0A1B0GRA5	1	0	0	0	0	0	0	0	0	0	0	0	0	0	0	0	0	0	0	0	0	0	0	0	0	0	0	0	0	0	599.0563262	0	0	0	0	0	0	0	0	0	0	0	0	0	0	0	0	0
LVVVGGGGVGK	A0A1B0GRG1/P10833	2	0	26920.21749	34828.34703	0	0	27306.70686	22686.83649	25831.99224	33466.91461	32228.94943	0	0	32908.50957	0	0	24976.28772	0	0	0	28918.91871	0	27229.41292	21643.471	0	33454.73627	23986.67611	22704.15973	20366.19679	57834.70072	23282.57269	42709.88385	31810.54105	43879.40866	14382.39144	0	37327.40943	11806.60525	26934.35355	34151.78269	26366.65251	0	0	38426.54194	0	0	28628.64357	18988.06442
ICTVDGIPAR	A0A1B0GRG1/P10833	2	0	0	0	0	0	0	0	0	0	0	0	0	0	0	0	0	0	0	0	0	0	0	0	0	0	0	0	0	0	0	0	0	0	0	0	0	0	0	0	0	0	0	0	0	0	0	0
NIGLGFK	A0A1B0GRR3/P62281	2	0	25240.54865	23009.88731	20759.33034	22977.70279	30135.40649	28671.76108	42612.1163	30367.23684	26475.39909	35174.15321	36578.68143	27023.10156	31096.56723	22390.65417	35667.00852	18472.40748	22404.56152	29089.84121	21512.73886	23688.87789	24968.76487	23663.6764	21307.87265	22547.08587	40250.01813	24646.06308	22681.63361	17246.23165	23964.43126	34037.65894	24014.39099	37167.15564	28166.5762	24895.7693	25117.68548	22319.78248	32596.0776	24049.68472	21996.07937	29285.57527	19716.83363	20769.95479	26961.44405	22225.30294	18564.43627	0
ILSGVVTK	A0A1B0GRR3/P62281	2	0	30317.81195	25962.21262	17136.61463	24966.72012	23339.17288	19469.01583	49362.72731	26701.90634	28676.36306	29361.23252	29660.91165	26800.73727	29442.54386	26010.1475	34660.1054	0	24911.71393	23740.73761	26414.76703	0	21828.40776	27500.20596	23316.36531	32308.96406	41011.46207	25894.81382	22224.64426	24713.05504	33185.16052	30283.29447	30256.91259	32320.80381	29204.83175	24161.61004	24955.59509	18986.07046	31966.05715	22165.58694	19282.67511	26169.81552	18923.81574	19400.70076	16837.46412	19072.35128	10543.50233	8904.347543
EAIEGTYIDKK	A0A1B0GRR3/P62281	2	0	0	0	0	0	0	3175.141464	3725.153951	0	2931.246239	4690.191019	8139.408604	0	3089.983226	0	0	0	0	0	0	0	0	0	0	0	8069.515122	0	0	1653.413169	0	4059.839414	0	4507.083478	0	0	0	0	5561.407386	0	0	0	0	0	0	0	0	0
NMSVHLSPCFR	A0A1B0GRR3/P62281	2	0	0	0	0	0	0	0	0	0	0	0	0	0	0	0	0	0	0	0	0	0	0	0	0	0	0	0	0	0	0	12827.80129	0	0	0	0	0	0	0	0	0	0	0	0	0	0	0	0
LVSLIGSK	A0A1B0GS70/Q9R1P4	2	0	7737.489982	15091.26263	16080.48294	20213.42202	13731.15375	11592.02847	18704.73918	15338.81284	13016.82391	16375.79374	0	7846.434721	8523.338091	15187.55739	11705.1954	0	0	0	9836.894521	0	14947.5538	16260.63371	0	11811.89399	12584.57142	0	10681.27019	8642.843771	0	7673.710978	0	11150.27976	11548.37275	15485.69389	0	0	8850.011851	14747.12305	0	0	14625.10035	10475.99097	0	0	0	0
NVSIGIVGK	A0A1B0GS70/Q9R1P4	2	0	4157.742606	4868.329191	6649.556955	7595.313999	5153.10268	6160.320914	6194.487254	6525.96482	5393.312141	4476.837766	4165.64142	4531.782088	0	0	3944.220115	0	0	5448.141027	0	0	0	5105.305889	8392.868801	4571.192334	7054.790729	0	4795.856914	3940.036444	0	4105.485984	0	5288.014339	0	0	0	0	4797.973909	6425.966557	0	0	7100.118894	0	0	0	0	0
FVFDRPLPVSR	A0A1B0GS70/Q9R1P4	2	0	33146.94812	0	23079.21903	20997.4313	0	0	0	0	37513.47359	0	0	0	0	24127.25349	0	21393.84621	0	18184.8626	0	14439.44964	0	12665.11449	18818.86251	0	61305.00872	0	22423.11308	0	0	0	10025.31509	0	13556.23463	21435.97772	0	0	26805.43792	75184.42924	15608.39517	0	19630.81806	0	16309.39718	0	9164.295103	11349.77902
ETLPAEQDLTTK	A0A1B0GS70/Q9R1P4	2	0	0	0	0	33236.42164	0	0	0	0	0	0	0	0	0	0	0	23774.41381	0	24241.79347	0	0	0	24940.32263	32519.41215	0	0	0	24578.73969	0	16923.91516	0	0	0	21204.63739	27389.43622	0	0	0	0	0	0	24998.73531	0	24374.94909	24521.89797	13465.33909	0
ESAEPGEPDSSTLSLAEK	A0A1B0GS91/Q8K4L3	2	0	20402.16132	13726.68246	0	0	22560.1056	12777.72965	14646.48154	8275.625433	14186.40962	14647.71845	14773.9362	13099.75811	18509.36942	0	11523.64125	0	0	0	11499.79548	0	19455.61827	10673.09737	0	15130.37219	15743.30585	0	0	10757.61382	0	12740.66546	0	16692.41501	0	0	13365.48553	8816.425686	13895.95057	10088.46773	7902.297979	0	0	0	0	0	0	0
VAGIQETVLTVTGK	A0A1B0GS91/Q8K4L3	2	0	2451.008503	0	0	0	7212.936062	4104.864068	5535.672848	2641.638258	4377.354419	4628.287625	4736.743923	4060.892719	7380.833295	0	3407.524368	0	0	0	1970.222243	0	6077.139566	0	0	4607.702377	4024.299933	0	0	2542.542171	0	3422.639216	0	3571.370818	0	0	0	0	3931.940095	2491.391194	0	0	0	0	0	0	0	0
DDLLQEYTEQR	A0A1B0GS91/Q8K4L3	2	0	0	30199.23952	0	0	20882.38784	0	17474.28355	0	11090.16974	15847.97346	0	10841.02836	18555.17404	0	12464.1338	0	0	0	7690.905531	0	15785.04264	10189.46004	0	9906.780781	15213.91346	0	0	0	0	13127.47124	0	15140.49319	0	0	16998.21049	0	9729.478045	12129.29494	0	0	0	0	0	0	0	0
EFGETTSEQTEVAAR	A0A1B0GS91/Q8K4L3	2	0	0	0	0	0	5069.951282	0	2269.386496	0	3804.159056	3191.838941	3690.756987	0	0	0	3486.232315	0	0	0	0	0	4381.163754	0	0	0	3929.027753	0	0	0	0	3804.335697	0	4427.166827	0	0	3159.017578	0	3746.852173	2951.089278	0	0	0	2752.658487	0	0	0	0
YGLTLDPEADSEYLSR	A0A1B0GS91/Q8K4L3	2	0	4142.978229	0	0	0	0	0	5156.951253	0	4072.399724	5245.1335	6757.281004	0	5721.775574	0	4495.653706	0	0	0	0	0	0	4956.255413	0	0	7671.45092	0	0	0	0	4463.976972	0	7409.298004	0	0	0	0	0	0	0	0	0	0	0	0	0	0
AEDWLSPEPLER	A0A1B0GS91/Q8K4L3	2	0	0	5415.972287	0	0	3718.696592	0	4944.668091	0	0	0	3709.128096	7747.58587	5097.455302	0	5744.166339	0	0	0	4374.658195	0	0	0	0	0	0	0	0	0	0	0	0	0	0	0	0	0	0	0	0	0	0	0	0	0	0	0
AVSSLQPSQSGVLPTDPVHAIK	A0A1B0GS91/Q8K4L3	2	0	0	0	0	0	0	5490.549115	7665.738922	0	0	0	8204.886983	0	9279.30567	0	0	0	0	0	0	0	0	0	0	0	7215.617448	0	0	0	0	0	0	7947.184474	0	0	0	0	0	0	0	0	0	0	0	0	0	0
AEGPGAEASVLDTR	A0A1B0GS91/Q8K4L3	2	0	0	0	0	0	13814.52337	0	9448.128051	0	0	8242.645395	0	0	0	0	0	0	0	0	9317.011538	0	12053.48574	0	0	12354.31535	0	0	0	0	0	0	0	0	0	0	0	0	10545.32677	0	0	0	0	0	0	0	0	0
GAFEEEEEPSYPILGR	A0A1B0GS91/Q8K4L3	2	0	0	0	0	0	0	0	0	0	0	0	0	0	0	0	0	0	0	0	0	0	0	0	0	0	0	0	0	0	0	0	0	10168.69774	0	0	14584.22594	0	0	0	0	0	0	0	0	0	0	0
VPVGDSFLDSPSK	A0A1B0GS91/Q8K4L3	2	0	0	0	0	0	78466.53856	0	60757.43946	55997.03217	44095.02084	0	0	0	61041.75468	0	0	0	0	0	0	0	50177.86653	0	0	0	0	0	0	0	0	0	0	0	0	0	0	0	0	0	0	0	0	0	0	0	0	0
GAANDSTQFTVAGR	A0A1B0GS91/Q8K4L3	2	0	0	0	0	0	4599.535219	5828.074075	5377.57708	0	0	0	6950.912784	0	6226.127266	0	0	0	0	0	0	0	0	0	0	0	0	0	0	0	0	0	0	0	0	0	0	0	14731.7014	0	0	0	0	0	0	0	0	0
DEFNALPTWK	A0A1B0GS91/Q8K4L3	2	0	0	0	0	0	0	2543.604456	0	0	0	0	6455.76026	0	0	0	3359.561367	0	0	0	0	0	0	0	0	0	0	0	0	0	0	5570.59879	0	3980.540437	0	0	0	0	0	0	0	0	0	0	0	0	0	0
DSEGDTPSLINWPSR	A0A1B0GS91/Q8K4L3	2	0	0	1319.303227	0	0	613.4575504	0	748.8806663	0	0	0	0	0	0	0	884.1007435	0	0	0	0	0	0	0	0	0	0	0	0	0	0	1023.662755	0	2235.680978	0	0	0	0	0	0	0	0	0	0	0	0	0	0
NALTVAAEDSGVQTR	A0A1B0GS91/Q8K4L3	2	0	0	0	0	0	14800.4546	0	0	0	0	10684.54132	0	0	15145.65721	0	0	0	0	0	0	0	0	0	0	8055.625388	0	0	0	0	0	0	0	0	0	0	0	0	0	0	0	0	0	0	0	0	0	0
QQPAPAHFLPIQSESSTFDR	A0A1B0GS91/Q8K4L3	2	0	0	0	0	0	0	0	0	0	0	6177.075551	0	0	6147.50802	0	0	0	0	0	0	0	0	0	0	0	0	0	0	0	0	0	0	5510.321129	0	0	0	0	0	0	0	0	0	0	0	0	0	0
ASELATLIQTK	A0A1B0GS91/Q8K4L3	2	0	0	0	0	0	0	0	0	0	0	0	0	0	0	0	0	0	0	0	0	0	8549.118153	0	0	0	0	0	0	0	0	0	0	0	0	0	0	0	2698.943783	0	0	0	0	0	0	0	0	0
YQTQPVTLGEVEQVQSGK	A0A1B0GS91/Q8K4L3	2	0	0	0	0	0	2588.791111	0	0	0	0	0	2082.731807	0	0	0	0	0	0	0	0	0	0	0	0	0	0	0	0	0	0	0	0	2175.96041	0	0	0	0	0	0	0	0	0	0	0	0	0	0
HKDEAPSQELELQSSR	A0A1B0GS91/Q8K4L3	2	0	0	0	0	0	3007.080149	2381.762872	0	0	0	0	0	0	0	0	0	0	0	0	0	0	0	0	0	0	0	0	0	0	0	0	0	0	0	0	0	0	0	0	0	0	0	0	0	0	0	0
GLASPTSITPISSPLCSK	A0A1B0GS91/Q8K4L3	2	0	0	0	0	0	0	0	0	0	0	0	0	0	0	0	0	0	0	0	0	0	0	0	0	0	0	0	0	0	0	0	0	0	0	0	0	0	3154.306458	0	0	0	0	0	0	0	0	0
ATGGLHTQEVEQSLK	A0A1B0GS91/Q8K4L3	2	0	3881.786651	0	0	0	0	0	0	3552.601678	0	0	0	0	0	0	0	0	0	0	0	0	0	0	0	0	0	0	0	0	0	0	0	0	0	0	0	0	0	0	0	0	0	0	0	0	0	0
SSPELTSESLTQR	A0A1B0GS91/Q8K4L3	2	0	0	0	0	0	21555.21066	0	0	0	0	0	0	0	0	0	0	0	0	0	0	0	0	0	0	0	0	0	0	0	0	0	0	0	0	0	0	0	0	0	0	0	0	0	0	0	0	0
VQDPPLGEDGSSAFFSER	A0A1B0GS91/Q8K4L3	2	0	0	0	0	0	0	0	0	0	0	0	0	0	0	0	0	0	0	0	0	0	0	0	0	0	0	0	0	0	0	8062.550886	0	0	0	0	0	0	0	0	0	0	0	0	0	0	0	0
EVLVFDFGSEVYVWHGK	A0A1B0GS91/Q8K4L3	2	0	0	0	0	0	0	0	0	0	0	0	0	0	0	0	0	0	0	0	0	0	0	0	0	0	0	0	0	0	0	0	0	0	0	0	0	0	0	0	0	0	0	3581.968197	0	0	0	0
LVIITAGAR	A0A1B0GSX0/P06151/Q564E2	3	0	32830.54441	25404.73279	114822.797	89886.83651	32458.60051	67465.69513	44654.43199	32509.55259	21113.42635	37036.38452	25379.32781	51599.71531	18383.59443	139649.8996	51745.60472	69681.70827	83078.72033	76388.77649	26343.55617	61301.66143	20782.99074	90978.08585	60901.9208	36656.90112	47248.38384	42507.59333	54139.41241	28617.03019	50037.12428	40699.03133	62727.30912	25695.5131	98086.06046	90975.3564	17507.85434	41204.52338	37375.61957	37187.84329	47797.39569	112303.1399	118783.0043	30642.01583	71588.7488	114338.1246	42308.17867	59742.14061
DQLIVNLLKEEQAPQNK	A0A1B0GSX0/P06151/Q564E2	3	0	7249.400363	4075.736335	33645.02315	20206.12056	0	13989.80814	5444.770366	5080.028505	0	6963.43584	0	11663.00128	0	26959.1566	10439.74455	23323.73083	24658.60401	18330.11628	4076.089757	15005.90223	4095.57713	25679.431	19394.51272	8408.181038	0	11127.11798	19034.22006	5165.106021	11155.08665	6652.303233	18466.84841	3108.667197	25404.83537	22253.97403	0	11625.33099	5441.256031	6629.993943	13139.87118	25253.62213	35873.08997	0	21782.94206	30735.96988	12645.06505	14165.51214
VTLTPEEEAR	A0A1B0GSX0/P06151/Q564E2	3	0	47241.1553	21484.1971	145113.9095	97031.02716	46019.34123	70838.05845	49197.67492	39718.247	25823.65196	54517.72409	31152.37414	59847.1197	28995.65941	167464.4147	66981.10691	109974.3536	106516.1328	97490.39863	31558.9504	70444.74761	27282.06572	145248.4107	101669.7061	75276.40306	27976.2476	62073.70444	79999.36373	29750.40477	124653.1704	53924.00241	88341.87642	47671.11354	168262.4591	133443.5313	24131.58455	59269.97564	50153.89169	35881.33318	98737.73361	141611.6157	144681.1293	31508.51117	118310.5685	121140.389	59435.26324	50573.00316
FIIPNIVK	A0A1B0GSX0/P06151/Q564E2	3	0	42219.01789	15505.61331	88680.22027	54069.31157	39051.32025	59079.4812	52725.80852	24009.45943	12162.80465	44281.56701	21085.87803	41143.77881	14903.59392	111856.6169	59674.21515	93359.34904	100644.9357	62791.98928	21125.00084	50952.59438	11416.92631	75158.54193	66144.3733	32658.21253	8284.343984	40702.61616	50099.21604	16711.72707	42124.31781	37433.82628	62439.83502	21553.36697	123986.9028	83594.86277	7054.688668	27451.52415	25145.23594	22134.1598	36794.21936	74318.89927	102297.0728	19447.29841	70921.04208	137569.0365	46633.33018	42268.32642
SADTLWGIQK	A0A1B0GSX0/P06151/Q564E2	3	0	19564.82221	24239.14393	50718.62706	36906.59719	16100.5523	57530.4065	27540.13367	19612.21915	0	38749.85939	15627.28536	37765.9089	0	54069.90517	52325.11901	36708.77233	57936.87022	42269.04879	21287.94784	27822.87138	0	40000.41915	35721.52572	10718.42737	33439.94026	0	42258.44283	19801.75148	27217.68587	43728.95309	20432.15058	27220.5101	50033.59645	31856.82121	0	0	14073.27237	19054.5016	29421.14829	49443.4828	38692.6469	23988.45722	38817.60565	48825.98089	14932.3072	23549.93085
DQLIVNLLK	A0A1B0GSX0/P06151/Q564E2	3	0	26883.55903	4461.520288	36981.61217	22438.80784	25824.72894	22778.44717	11733.7351	13413.87576	4140.511638	10744.44878	7521.607746	24166.92104	5089.232922	30595.28233	24813.30015	47602.85956	47127.14271	35106.80919	13599.36234	25287.78663	2534.305312	34052.72694	25911.0637	12406.4652	5560.235026	13336.43734	26306.46444	9567.982011	28855.20062	19528.66799	17339.23171	6089.571662	95948.29932	62992.20282	2963.463885	14132.0972	24377.86823	12634.70512	20840.90999	52588.82598	40964.16454	14172.21688	50098.91146	71677.76772	19892.43356	12083.29181
QVVDSAYEVIK	A0A1B0GSX0/P06151/Q564E2	3	0	23872.99658	0	40811.27504	39396.50554	24695.31272	30149.52529	25741.7484	28669.42832	0	25566.24087	0	35553.18877	0	49631.32325	33994.9457	41262.72214	46371.21697	37849.00274	28678.50666	27958.7446	0	53705.52193	32839.68046	0	0	30256.42814	27613.54732	26185.98146	32643.25572	0	43157.83153	0	55518.68658	41929.95882	0	34233.77071	28871.95612	0	27233.52365	49479.22124	57302.89867	0	37996.89301	40640.49621	41375.72697	42548.63715
RVHPISTMIK	A0A1B0GSX0/P06151/Q564E2	3	0	0	0	2027.280603	1022.227965	0	1676.550452	0	0	0	0	1416.821117	0	0	2118.881803	0	0	2460.011852	0	0	0	0	2177.818252	1688.522668	1041.699459	0	901.8786431	0	0	2332.557081	1686.611705	6479.109159	0	3507.464931	9074.69161	0	0	0	2027.412753	0	319.1055702	0	0	0	1127.457773	7926.121591	2571.057264
DLADELALVDVMEDK	A0A1B0GSX0/P06151/Q564E2	3	0	0	0	6627.691629	2777.927271	0	2923.189009	0	0	0	0	0	0	0	0	0	6207.698165	0	0	0	0	0	0	0	48407.95851	0	0	0	0	30128.56983	0	6471.99175	901.7501266	0	12955.16831	3139.1134	0	0	28035.32346	0	4555.406647	4321.291987	0	5090.40239	0	8415.261796	0
VIGSGCNLDSAR	A0A1B0GSX0/P06151/Q564E2	3	0	0	0	0	0	0	0	0	0	0	0	0	0	0	0	0	0	21356.7365	0	0	0	0	0	0	0	0	0	0	0	0	0	0	0	0	0	0	23195.2819	0	0	0	70134.81322	0	0	0	0	0	0
SLNPELGTDADKEQWK	A0A1B0GSX0/P06151/Q564E2	3	0	0	0	0	0	0	0	0	0	0	9176.905617	0	0	0	0	0	0	0	0	0	0	0	0	0	0	0	0	0	0	0	0	0	0	0	0	0	0	0	0	0	0	0	0	0	0	0	0
ITVVGVGAVGMACAISILMK	A0A1B0GSX0/P06151/Q564E2	3	0	0	0	0	0	0	0	0	0	0	0	0	0	0	0	0	0	0	0	0	0	0	0	0	0	0	0	0	0	0	0	0	0	0	0	0	0	0	3343.453969	0	0	0	0	0	0	0	0
DLADELALVDVMEDKLK	A0A1B0GSX0/P06151/Q564E2	3	0	0	0	0	122.9382801	0	0	0	0	0	0	0	0	0	0	0	0	0	0	0	0	0	0	0	0	0	0	0	0	0	0	0	0	0	0	0	0	0	0	0	0	0	0	0	0	0	0
INLEAEPQDVNYFEHK	A0A1B0GSX6	1	0	34901.53782	42675.45254	0	28931.26158	29397.12686	34293.45983	18909.21258	32390.21828	41024.11331	22135.7423	24826.18922	31060.58924	38947.61508	18498.57874	30043.32916	17545.73731	0	18097.6979	20489.38059	0	24784.54526	28822.44446	0	38965.81839	26013.53611	23668.13897	18046.14613	23669.45513	21351.05001	31044.94889	36366.81043	24294.31588	23065.32999	20066.55751	23473.11122	0	37570.24602	24541.98344	18682.62124	17959.16983	23645.76172	46626.63609	0	28470.47824	19601.64292	0
STPSSVSTVSTICPGDLK	A0A1B0GSX6	1	0	18648.45608	20141.24743	9135.057818	13534.71804	15770.07326	16748.66117	12727.86025	15838.87338	18122.85428	16582.20447	14842.22724	25273.10016	15077.08938	13788.49935	21585.20537	9363.938358	11401.08019	9953.446654	25719.77706	7782.22983	14503.70372	16879.64603	11513.26024	19226.28272	23696.54778	16834.40319	11927.50435	18708.34407	12366.95914	17193.6406	13577.19284	10843.28688	18424.23916	9501.615843	9588.964006	11761.29893	31441.88765	15847.75961	16017.1646	12001.79186	14945.91473	20221.75086	11696.16322	14470.95168	16371.84066	16669.6666
STSNNSELLSALALR	A0A1B0GT63/G3X9F4/Q8VD26	3	0	2148.679944	2479.686381	0	6119.546803	2060.283129	2064.989467	1233.017269	918.7701646	3141.11779	2855.531557	2109.115361	2971.539821	2228.62262	0	5718.33916	4451.201962	3955.505407	3429.997045	5701.275174	4303.759801	1603.369775	6592.816624	2222.582318	3869.430543	2002.218487	13972.96241	5951.825885	3497.701017	10038.33775	3055.531713	9064.138726	2599.476046	6117.450786	0	0	11126.66556	5000.648584	1816.673415	10690.25712	2412.502127	2619.783157	3889.205292	4704.522536	0	8352.66496	9049.877346
LQALYDPINPDRETLDQPSLTDPER	A0A1B0GT63/G3X9F4/Q8VD26	3	0	8122.431896	0	0	18794.02112	0	0	0	0	0	0	0	8520.128063	0	8041.035548	13670.63458	0	9357.134745	0	13762.20961	0	5444.585658	16991.63767	0	0	0	32232.71749	13833.1162	7144.500089	24860.2694	9730.115855	27425.38519	8138.12232	0	11393.56138	0	25224.18241	10923.46499	6262.538648	24132.57948	0	8347.740706	8030.100556	13512.93724	0	21884.16075	21113.63012
EALLAHSFLAR	A0A1B0GT63/G3X9F4/Q8VD26	3	0	1639.635796	0	0	7655.405444	0	2054.434008	0	0	0	0	2135.367243	0	0	0	0	0	3119.79014	0	4790.770145	3080.007254	0	0	1899.396028	1581.044371	0	5373.488254	3387.018783	0	6842.331908	0	6329.914745	0	0	2112.626737	0	6670.920136	2955.315842	0	7874.662455	0	0	0	0	0	4861.775119	4073.528496
LLIQEFHSSPAER	A0A1B0GT63/G3X9F4/Q8VD26	3	0	0	0	0	0	0	10027.81132	0	0	0	0	0	0	0	0	0	0	0	0	0	0	0	0	0	0	0	0	0	0	0	0	0	0	0	0	0	0	0	0	0	0	0	0	0	0	0	11561.5826
EPCDWAQQYR	A0A1B0GT63/G3X9F4/Q8VD26	3	0	0	0	0	0	0	0	0	0	0	0	0	0	0	0	0	0	0	0	0	0	0	0	0	0	0	0	0	0	0	0	0	0	0	0	0	19613.36354	0	0	0	0	0	0	0	0	0	0
GADVFLEALAR	A0A1B0GT92/Q9Z1E4	2	0	29339.5955	17856.54832	32801.5788	36839.1268	24416.81793	28022.2672	37195.17339	23431.21962	23787.48334	36537.72915	24692.68914	38036.77241	23093.46256	42396.2362	43712.15189	29069.70417	19234.6347	24720.78331	22153.28371	26815.30032	15355.65237	63970.97651	25306.18269	30227.99769	15152.57867	31645.27428	30628.90198	18272.47451	33895.39546	22533.56776	31001.62327	25575.84178	28978.97023	27427.12171	22320.9926	47305.18439	36624.08733	25951.49848	29126.04345	31087.37859	36338.25742	19618.84299	28310.28476	36668.16816	37924.64027	48076.08659
LSDLLDWK	A0A1B0GT92/Q9Z1E4	2	0	10647.11189	15132.18909	14092.73316	23463.37051	10074.51138	21747.45527	19938.89583	9552.107557	5748.914756	32969.74749	11708.23154	16289.35183	7145.897051	15283.51156	25809.44736	9532.674143	8004.692183	11636.19159	11036.17495	7821.849872	0	17637.01331	10331.33578	0	5067.62327	0	17016.01058	11298.94965	12232.37653	18493.76007	5508.219468	27941.55757	11947.03912	6822.990899	3876.335551	10188.87438	10154.65693	6465.285451	11828.02677	9392.040008	9771.23877	8885.570957	13172.09033	0	7076.743292	16467.61637
SNSVDTGPSSSLSTPTEPLSPTSSLGEERN	A0A1B0GT92/Q9Z1E4	2	0	28150.57354	18302.66652	17335.48338	23550.0441	26635.19387	20259.48843	20525.94409	12245.21321	22418.63218	34416.06785	21085.54119	14559.03707	17802.61412	22363.71013	29000.41793	8065.538016	6215.848345	11930.10608	15723.16812	10679.8942	16885.79546	47774.22318	13153.25432	25167.49399	12302.85451	26633.37206	16314.25314	0	20759.30538	20136.48359	24048.24576	36420.69143	17678.10783	19672.20661	21570.79457	36298.75497	23550.34943	11936.64559	23520.70542	24935.46491	27259.20291	0	17739.67996	21680.01038	27966.4681	29653.85988
VGGIYTVLQTK	A0A1B0GT92/Q9Z1E4	2	0	58112.01723	45508.82063	53880.92355	81059.05522	64983.37266	65719.70338	97231.20844	49406.38239	52783.64221	90742.7486	53833.97073	56543.97848	57958.18641	58884.06297	75376.81399	42395.43894	64367.4667	44999.53951	50036.31942	41040.13621	71293.78608	97172.9876	50927.79169	127267.5997	63093.74294	66791.01654	112628.7626	37904.80677	131012.4511	51924.06384	62382.89269	65611.99322	61014.02493	50465.06157	51373.00479	93929.70553	70602.99597	44651.02974	121224.5595	61718.79819	72306.45231	43632.9201	57954.20353	130049.8184	78033.62428	96257.69952
TQVELLEPPTPELK	A0A1B0GT92/Q9Z1E4	2	0	45209.8653	33316.96185	45870.68316	34067.43681	59613.51565	31556.65793	47742.3628	29229.57044	25498.70814	40594.19047	27125.85379	29754.02536	22344.78077	27374.26693	38571.37904	30692.49616	30856.23117	33017.02003	29764.54828	19872.41889	14791.93372	50992.03928	39540.20362	33600.95846	35548.46126	55186.79183	28993.68428	21370.94555	46319.71281	28069.239	56413.70798	36471.22668	42499.01355	33009.66918	38130.44472	49436.65384	45854.12352	48785.59073	58918.57108	63897.83685	38179.69325	20990.76288	34833.24415	64969.29929	36979.77766	71133.9234
VTGDEWGDNYYLVGPYTEQGVR	A0A1B0GT92/Q9Z1E4	2	0	11538.78813	15685.37502	9548.04037	13914.89352	13196.46042	16549.93137	17199.29522	8816.461696	7827.1086	26636.46945	12668.3282	15194.73107	8031.464746	12564.30931	23855.5518	15786.894	6388.467172	11551.29097	13341.49367	11426.6222	5503.91066	18161.29968	10770.18562	6845.338595	6318.908131	0	17402.61394	14116.58869	16602.84962	20949.97445	8882.275467	27513.61708	22593.84821	11274.64567	0	19707.45883	14616.80608	7260.769688	14555.18051	13893.22303	9494.068483	12178.50933	23606.61991	0	9753.876217	15132.49404
RIGLFNSSADR	A0A1B0GT92/Q9Z1E4	2	0	0	0	8144.603609	11665.9897	0	8303.477635	12973.21043	0	5860.944366	13457.62754	8478.066134	6196.778253	0	7861.843407	9008.200771	6417.665436	5034.993861	5836.086671	4006.651132	5778.428269	0	9698.403357	5680.488663	6705.118381	1508.471978	6287.228533	6904.476574	3089.323203	8715.209875	7116.87839	8604.852556	9113.9932	7302.160371	6823.872922	0	6084.374383	6584.792021	0	5785.707355	0	8816.017237	3440.48458	6554.74995	3573.683451	6112.222146	11165.60582
IGLFNSSADR	A0A1B0GT92/Q9Z1E4	2	0	96519.65456	89592.60695	97729.2044	78993.89148	55180.91861	114267.4734	96709.53444	49505.88713	97335.16154	153090.3933	54970.85069	66354.43711	82679.48145	115066.0686	74701.53901	60438.23293	46098.45413	75328.96127	40198.10987	62570.17729	83778.73111	84424.8469	72470.72925	61472.93587	64435.35382	102030.0888	82673.72705	75845.74558	110885.1852	51982.71234	63895.28647	125368.6397	49580.49373	70556.3527	79344.19483	128503.1048	65524.18043	89103.70279	88663.19097	48415.2411	59699.5979	63845.94319	48736.20109	89281.15674	105196.71	78129.34623
SLDDSCSQLTSFLYSFCQQSR	A0A1B0GT92/Q9Z1E4	2	0	0	0	6541.437364	11767.30694	0	4050.721234	6652.285539	2584.743716	4692.198498	6223.692905	3282.194183	5763.956645	2478.612259	5286.96178	5926.340172	0	4200.528549	3393.209986	2043.87449	6556.304871	2640.227661	9693.209458	5801.726158	4943.310515	3367.620065	8647.679287	6465.908471	2671.633546	7738.500197	5147.846803	4589.351012	7372.896781	0	2738.897623	3335.504859	5328.294011	4270.419229	2365.411438	5696.184833	3064.974165	7677.448773	2897.15429	4851.116755	0	4707.170473	7036.756296
AFPDHFTYEPHEVDATQGYR	A0A1B0GT92/Q9Z1E4	2	0	10297.3614	0	24328.21277	43035.33791	6308.952534	19396.02567	20365.29282	9234.861112	13346.87985	21082.63227	13444.43789	14456.10826	9025.610053	16596.91007	17372.65543	0	0	11263.32182	9082.057962	13429.87766	9399.049291	31007.05548	13369.58319	19277.8691	10640.11032	14187.21596	15155.34724	11267.19169	19004.83127	19399.89375	24260.60401	22574.98982	10431.7678	18563.68247	12198.75902	27708.1541	16329.14554	9736.662884	16269.98645	14651.25564	24053.61473	10250.16036	17729.49661	0	18108.72813	25377.2579
TQVELLEPPTPELKR	A0A1B0GT92/Q9Z1E4	2	0	55966.48823	30875.41754	63178.76587	104034.0712	40670.93998	84915.74165	79109.3974	37400.03487	57034.40396	113829.0165	54042.56833	45678.57659	38781.72058	73428.89007	103378.9809	44047.26756	19678.13054	26082.83402	25221.71472	30364.10808	39304.27207	93452.8746	46027.07471	77789.22193	17177.82746	58251.23196	51243.95136	19617.94393	51706.25134	47359.04098	84195.06612	77540.28336	34310.71307	36368.64421	0	69337.17896	30459.57762	23976.189	48091.9689	32815.69909	58694.86582	22208.0372	26671.53471	46826.09573	56743.29831	106808.5226
RKPDIVTPNGLNVK	A0A1B0GT92/Q9Z1E4	2	0	23831.1502	18983.18629	0	25527.65287	0	21004.87028	31044.29843	29625.68484	28267.87507	31544.2329	32960.4462	31617.36975	0	45595.36395	19188.84364	0	0	0	22877.34581	0	22100.05103	53030.68235	0	33682.77481	24268.31484	32090.75111	0	25142.41537	18429.88467	33025.15448	48742.98458	48943.22708	24769.17362	0	25410.62046	0	23349.79081	26925.54738	25828.20387	0	40877.9316	24177.88043	0	38943.05519	33111.16903	55406.60676
LPVATIFTTHATLLGR	A0A1B0GT92/Q9Z1E4	2	0	942.8539671	0	7025.616936	9916.602451	0	3958.119412	4676.103188	3696.131199	4384.709495	2532.505125	2560.487236	7032.187108	0	6041.670408	2669.114038	0	0	0	1867.036781	0	3010.018116	67335.65964	2990.737593	1399.769713	897.4817497	0	3762.821003	2519.782633	4513.940198	3583.602408	3771.392017	1890.729769	2070.066273	1866.583894	0	8069.896974	4080.885004	3870.777853	4171.455195	4612.931335	6851.390394	2784.573025	0	0	4043.100232	45747.12073
DGPLGEDSERYDEEEEAAK	A0A1B0GT92/Q9Z1E4	2	0	0	0	30854.85796	0	98356.98107	38137.01182	40613.67437	45036.83012	35206.93943	47283.28986	47994.97471	47745.1753	28607.62742	0	38907.8599	22601.42643	0	37257.54392	37768.74985	0	14831.94635	55047.28635	18637.13785	25166.16022	30481.36873	0	37265.19555	24129.97532	62773.99436	53810.26488	32318.09927	41116.08582	41041.14076	37277.56528	30048.93866	59112.75958	89649.70655	40513.86251	43036.34875	43256.80395	47943.17133	39217.00295	59505.96144	17924.3582	46784.25674	22388.35072
YLCAGAVDFYNNLENFNVDKEAGER	A0A1B0GT92/Q9Z1E4	2	0	0	0	3557.354055	4323.586402	0	1325.672479	2109.398456	0	1909.968297	0	1269.830057	1234.566442	0	3890.403018	0	0	0	0	0	0	2286.380876	5720.704959	0	2647.71781	0	3059.993541	0	0	0	1222.916993	2345.811264	2039.392711	0	0	0	3349.023364	0	1103.601674	2157.657506	2063.080885	3752.672024	0	0	0	0	5050.482744
RLPVATIFTTHATLLGR	A0A1B0GT92/Q9Z1E4	2	0	0	0	6241.533872	16897.82045	0	4308.906283	11100.63655	0	5368.968108	2685.699742	3234.77694	0	0	798.3881154	0	0	0	0	0	0	2902.743387	6826.791716	0	0	3803.742154	925.9521932	0	0	0	7064.364092	3457.880114	6011.64167	0	0	0	6002.266701	0	0	0	0	5166.431915	0	0	0	0	12644.00113
TNNFNVETLK	A0A1B0GT92/Q9Z1E4	2	0	52596.35318	29157.50624	52937.92902	79295.00805	55193.79303	59003.74674	92308.7983	39985.27556	46791.08513	35166.28169	47383.12198	50838.44303	27484.7144	65653.09257	35847.46761	45146.99467	30833.3125	50379.62808	38981.30576	37228.35356	29655.81478	90826.08305	41550.10207	63843.04423	24429.31235	58163.81206	50864.61026	25574.73052	71423.95414	44353.72567	69172.30691	62573.63053	58149.8752	51435.54593	38487.52397	74040.4897	65060.25496	28960.98892	49525.55056	45685.72422	65180.83308	28938.6561	52770.11706	47053.51526	65608.3744	87905.73068
YLCAGAVDFYNNLENFNVDK	A0A1B0GT92/Q9Z1E4	2	0	0	0	0	1817.612046	0	1329.84925	1781.98575	0	1641.794685	2475.712499	610.7835962	0	0	0	0	0	0	0	0	0	0	1970.528479	0	0	0	0	0	0	1175.338045	1595.134473	0	0	0	0	0	1179.719077	2216.478196	0	1716.885339	0	0	0	0	0	0	0
KQLWDTANTVK	A0A1B0GT92/Q9Z1E4	2	0	0	0	0	17904.02473	0	20116.21599	15851.05721	0	0	17473.63124	10510.34822	48052.31736	0	0	17611.53824	0	0	0	0	0	0	0	0	0	0	0	0	0	16053.45236	18608.08294	0	12753.56904	0	0	0	0	0	0	0	0	0	0	0	0	0	0
VIFHPEFLSSTSPLLPVDYEEFVR	A0A1B0GT92/Q9Z1E4	2	0	0	0	3670.636399	5882.999111	0	0	1052.040999	599.1863386	1442.651306	0	348.261868	1451.91369	0	0	0	0	0	4374.720753	0	0	0	0	0	0	0	0	0	0	0	0	4158.52689	0	0	0	0	0	3973.328428	3801.308946	5181.079508	0	0	4366.193146	0	0	0	7221.75761
AKVTGDEWGDNYYLVGPYTEQGVR	A0A1B0GT92/Q9Z1E4	2	0	0	0	0	0	0	262093.2976	219325.6127	0	0	238311.8232	0	0	0	0	217054.4702	0	0	0	0	0	0	0	0	0	0	0	0	0	0	0	0	344773.6839	0	0	0	0	0	0	0	0	0	0	0	0	0	0
DGPLGEDSERYDEEEEAAKDR	A0A1B0GT92/Q9Z1E4	2	0	0	0	0	0	0	0	0	0	0	0	0	0	0	0	0	0	0	0	0	0	0	0	0	0	0	0	0	0	285.0108999	0	0	0	0	0	0	0	0	0	0	0	0	0	0	0	0	0
AAAHCAHVFTTVSQITAIEAQHLLK	A0A1B0GT92/Q9Z1E4	2	0	0	0	0	5770.134084	0	0	0	0	0	0	0	0	0	0	0	0	0	0	0	0	0	0	0	0	0	0	0	0	0	0	0	0	0	0	0	0	0	0	0	0	0	0	0	0	0	0
FSAMHEFQNLHAQSK	A0A1B0GT92/Q9Z1E4	2	0	0	0	0	0	24354.18758	0	0	0	0	0	0	0	0	0	0	0	0	0	0	0	0	0	0	0	0	0	0	0	0	0	0	0	0	0	0	0	0	0	0	0	0	0	0	0	0	0
LYESLLVGSLPDMNK	A0A1B0GT92/Q9Z1E4	2	0	0	0	0	0	0	0	0	0	0	0	0	0	0	0	0	0	0	0	0	0	0	0	0	0	0	0	0	0	0	0	0	0	0	0	0	0	0	0	0	0	0	0	0	0	0	0
QSFPPVCTHNMLDDSSDPILTTIR	A0A1B0GT92/Q9Z1E4	2	0	0	0	0	0	0	0	0	0	0	0	0	0	0	0	0	0	0	0	0	0	0	0	0	0	0	0	0	0	0	0	8721.885031	0	0	0	0	0	0	0	0	0	0	0	0	0	0	0
VNGSEQTVVAFFIMPAR	A0A1B0GT92/Q9Z1E4	2	0	0	0	0	0	0	0	0	0	0	0	0	0	0	0	0	0	0	0	0	0	0	0	0	0	0	0	0	0	0	0	0	0	0	0	0	0	0	0	0	0	0	0	0	0	0	0
AVGDGIVLCK	A0A1C7CYV0/B1AX58/Q99K51	3	0	0	0	0	0	3122.643169	0	0	0	2849.857285	0	0	0	0	0	0	0	0	0	4648.604678	0	0	0	0	0	0	0	0	0	0	0	0	0	0	0	0	0	4234.608237	0	0	0	0	2170.259691	0	0	0	0
LSPEELLLR	A0A1C7CYV0/B1AX58/Q99K51	3	0	0	0	0	1954.186802	0	0	0	0	0	0	0	0	0	0	0	0	0	0	0	0	0	0	0	0	2803.56629	0	0	0	0	0	0	0	0	0	0	0	0	0	0	0	0	0	0	0	0	0
NEALAALLR	A0A1C7CYV0/B1AX58/Q99K51	3	0	0	0	0	22478.95333	0	0	0	0	0	0	0	0	0	0	0	0	0	0	0	0	0	0	0	0	0	0	0	0	0	0	0	0	0	0	0	0	0	0	0	0	0	0	0	0	0	0
ANDDIIVNWVNR	A0A1C7CYV0/B1AX58/Q99K51	3	0	0	0	0	0	0	0	0	0	0	0	0	0	0	0	0	0	0	0	0	0	0	0	0	0	528.3898199	0	0	0	0	0	0	0	0	0	0	0	0	0	0	0	0	0	0	0	0	0
IQLQDRGRR	A0A1C7ZMY0/A0A1D5RLB6/O55040	3	0	349127.8348	149270.1656	612817.0881	555712.3002	140059.6113	479632.8684	208354.9066	129815.3585	279537.532	196639.6089	117881.0301	505986.512	176567.4262	672461.1376	462030.7773	544097.3045	502555.4355	609270.8361	304965.4485	673647.3731	116655.3902	463919.4555	506994.9124	96863.8112	174242.3297	284360.9555	371385.9075	262432.8956	19329.34228	344353.9584	366925.737	126867.9786	638954.0707	480464.0623	80463.70356	590216.448	293885.3748	190501.6858	213538.9265	607067.8263	642436.0425	532289.4367	685900.3471	523157.4748	412414.1593	616603.7394
DLDIAGFTQK	A0A1C7ZN10/B2RRE2/E9Q405/E9QAX2/K3W4L0/Q9JMH9	6	0	21686.32384	11839.95039	0	0	21122.07752	11225.81964	13995.5062	14987.63722	10749.48169	12586.707	12849.66082	10709.24733	16150.60667	0	0	0	0	0	12331.33261	0	11973.16531	7439.543142	0	11862.26658	10992.90256	0	0	11429.05122	8850.642228	12874.13285	0	10956.86509	10381.03739	0	7817.754321	0	14007.49452	11365.90105	5175.081049	0	0	11715.31828	0	0	0	0
IQDLAIR	A0A1C7ZN10/B2RRE2/E9Q405/E9QAX2/K3W4L0/Q9JMH9	6	0	31077.79624	0	0	34698.93613	18298.13536	0	20293.99517	26431.0384	27729.3599	0	16906.34709	0	19560.79901	0	0	0	0	0	0	0	17525.88518	0	11443.31388	14126.75297	26659.23767	0	0	17857.55441	8934.389765	12248.36744	0	10204.61805	0	0	10100.83038	0	15847.31819	27191.41376	0	12290.42626	0	14496.5592	0	0	0	0
AGSATVLSGSIAGLEGGSQLALR	A0A1C7ZN10/B2RRE2/E9Q405/E9QAX2/K3W4L0/Q9JMH9	6	0	0	0	0	0	0	2847.001037	3433.088266	5093.647131	3131.586296	3720.456853	2419.517212	2562.125993	4472.386853	0	3887.925125	0	0	0	0	0	3528.769216	0	0	0	0	0	0	0	0	1853.828826	0	0	0	0	0	0	0	3761.227438	0	0	0	2939.188992	0	0	0	0
LSTLSDQVNQR	A0A1C7ZN10/B2RRE2/E9Q405/E9QAX2/K3W4L0/Q9JMH9	6	0	15021.55951	17163.05098	0	0	16537.15627	0	0	0	0	0	0	0	0	0	0	0	0	0	17441.86263	0	19794.32687	0	0	10096.56956	0	0	0	35091.95474	9443.320974	0	0	0	0	0	5435.816908	0	10631.80043	23714.01331	0	0	0	0	0	0	0	0
AVEELLESLDLEK	A0A1C7ZN10/B2RRE2/E9Q405/E9QAX2/K3W4L0/Q9JMH9	6	0	0	0	0	0	0	0	2864.940425	0	2626.579091	2324.300367	2086.180829	0	1398.847083	0	0	0	0	0	0	0	3586.809638	0	0	3261.124694	0	0	0	0	0	4628.865729	0	2153.063004	0	0	0	0	0	2898.997322	0	0	0	2550.560152	0	0	0	0
YGASLLHTYAGPSLLVLSTR	A0A1C7ZN10/B2RRE2/E9Q405/E9QAX2/K3W4L0/Q9JMH9	6	0	0	0	0	0	0	1457.391715	0	0	2601.828739	0	994.651302	0	0	0	0	0	0	0	0	0	3427.638937	0	0	0	1649.748358	0	0	1741.48891	0	3006.285325	0	2088.460017	0	0	967.9247905	0	0	0	0	0	0	1381.283362	0	0	0	0
SEELSLPEGK	A0A1C7ZN10/B2RRE2/E9Q405/E9QAX2/K3W4L0/Q9JMH9	6	0	0	0	0	0	0	0	26726.7222	0	22482.92695	28567.635	32294.85919	17681.33191	0	0	13716.63053	0	0	0	0	0	32933.99142	0	0	24673.18015	0	0	0	0	0	0	0	0	0	0	0	0	0	0	0	0	0	0	0	0	0	0
ISELTSELTDER	A0A1C7ZN10/B2RRE2/E9Q405/E9QAX2/K3W4L0/Q9JMH9	6	0	22598.17416	0	0	0	29938.25428	0	16133.27604	20532.10628	18209.36278	17822.56639	21895.94303	0	0	0	0	0	0	0	0	0	0	0	0	0	0	0	0	0	0	0	0	27847.18876	0	0	23185.46643	0	0	0	0	0	0	0	0	0	0	0
RFDVLAPHLTK	A0A1C7ZN10/B2RRE2/E9Q405/E9QAX2/K3W4L0/Q9JMH9	6	0	0	0	0	0	0	6597.87214	9471.825684	0	2782.870108	0	4898.328882	0	6010.423836	0	0	0	0	0	0	0	5305.557454	0	0	0	4044.486059	0	0	0	0	6455.893649	0	6560.851274	0	0	0	0	0	0	0	0	0	0	0	0	0	0
NTGESASQLLDAETAER	A0A1C7ZN10/B2RRE2/E9Q405/E9QAX2/K3W4L0/Q9JMH9	6	0	0	0	0	0	0	0	5359.250722	0	8031.655044	0	0	5932.907318	9694.487106	0	0	0	0	0	0	0	0	0	0	0	0	0	0	0	0	0	0	2397.497479	0	0	5964.356949	0	0	0	0	0	0	0	0	0	0	0
NQLEESEFTCAAAVK	A0A1C7ZN10/B2RRE2/E9Q405/E9QAX2/K3W4L0/Q9JMH9	6	0	0	0	0	0	0	0	6743.292898	0	6345.472999	0	0	4725.787334	8280.319924	0	0	0	0	0	0	0	0	0	0	6014.595169	0	0	0	0	0	0	0	5528.587603	0	0	0	0	0	0	0	0	0	0	0	0	0	0
RFDSELSQAHEETQR	A0A1C7ZN10/B2RRE2/E9Q405/E9QAX2/K3W4L0/Q9JMH9	6	0	0	0	0	0	0	0	0	0	0	0	0	0	0	0	0	0	0	0	0	0	0	0	0	0	0	0	0	145980.1644	0	0	0	0	0	0	0	0	0	0	84673.87368	0	0	0	0	0	112774.0072	115498.6191
TFLQELER	A0A1C7ZN10/B2RRE2/E9Q405/E9QAX2/K3W4L0/Q9JMH9	6	0	0	0	0	0	0	0	24175.42279	0	26104.08755	0	0	0	0	0	0	0	0	24210.17277	0	0	0	0	0	0	0	0	0	0	0	0	0	0	0	20104.57335	27406.16499	0	0	0	0	0	0	0	0	0	0	0
LFSYYGPQEGDKK	A0A1C7ZN10/B2RRE2/E9Q405/E9QAX2/K3W4L0/Q9JMH9	6	0	0	0	0	0	0	0	0	0	0	0	0	0	0	0	0	0	0	0	0	0	0	0	0	0	0	0	0	0	0	0	0	0	0	63613.33388	56596.52222	0	0	0	0	0	0	57873.39354	0	0	32571.3379	26624.29312
FDSELSQAHEETQR	A0A1C7ZN10/B2RRE2/E9Q405/E9QAX2/K3W4L0/Q9JMH9	6	0	0	0	0	0	0	0	0	0	0	0	0	0	0	0	0	0	0	0	0	0	0	0	0	2256.356555	0	0	0	0	0	0	0	0	0	0	0	0	0	0	0	0	0	0	0	0	0	0
DLTTAGAVTQCYR	A0A1D5RLW5/A0A1D5RM85/P62717	3	0	49892.69472	40755.94213	39529.01426	36365.91506	60357.70532	49069.45677	46027.03072	44694.94477	40511.17965	46951.64233	49552.06235	35581.0713	50556.5462	42511.50514	39141.75855	39596.22278	39283.78572	43766.747	32947.68005	34269.23642	39947.2414	42726.78067	47504.52379	37287.11307	54438.00655	37070.53675	37174.47941	31992.46131	35001.52484	43376.51993	33524.27352	56313.54953	43452.06159	43853.47125	39489.9871	39258.65489	41249.89421	41416.56179	35024.07153	43597.55121	40185.2418	38338.67574	46308.99212	35588.3237	36863.18986	38016.06285
SSGEIVYCGQVFEK	A0A1D5RLW5/A0A1D5RM85/P62717	3	0	23839.00051	30759.41655	27179.4967	28901.43755	37183.0309	27244.46293	26943.18256	24500.44655	31009.11657	26582.43831	31655.19386	26132.42408	25733.96162	25352.263	28155.94011	26842.79853	23353.73353	32569.20071	30804.86247	25081.31355	31329.66184	30902.83747	39080.01732	34491.40905	37178.97444	33544.60883	29068.38277	24495.08672	24684.27703	27628.24118	33673.89624	35883.71424	24219.38172	33969.42709	39359.77919	33242.73302	30701.05896	27073.45753	27319.97671	29445.32689	28202.05385	34367.23001	29892.9453	31406.56033	44012.92208	31966.62346
IFAPNHVVAK	A0A1D5RLW5/A0A1D5RM85/P62717	3	0	12520.80536	10591.34189	17641.33187	20597.47304	14124.01081	11143.13455	17010.81584	14139.1262	17212.70125	13418.06598	17647.49995	12442.50186	22771.42153	15545.82307	11382.03813	19996.30725	18010.01271	18535.62816	15637.26393	16386.70048	12192.49219	11984.91056	16657.83071	15143.75486	14032.90462	11618.64853	17914.1639	12471.89475	13755.44224	15567.02268	13766.03189	15026.57686	11170.25374	10984.07887	11827.7937	14135.49252	15932.27093	14224.63303	12189.00226	12623.63768	17866.86946	15159.87477	17146.44601	14730.64368	10158.05967	9268.169599
NFGIWLR	A0A1D5RLW5/A0A1D5RM85/P62717	3	0	0	0	0	0	0	0	0	0	0	0	0	0	0	0	0	0	0	0	0	0	0	0	0	0	0	0	0	0	0	50870.03232	0	0	0	0	0	0	0	0	0	0	0	0	0	0	0	0
QALIAPGDTESQQR	A0A1L1SQ51/E9PUM4	2	0	14620.85738	9548.084833	0	0	12188.71915	0	9798.471876	17460.18989	15959.62116	10970.17825	9776.106796	13470.39663	13525.89612	0	10216.91171	0	0	0	17061.12511	0	15871.96999	0	0	16339.3883	15756.27887	0	0	23776.90926	0	12672.92086	0	7863.674676	0	0	0	0	17077.10224	15886.05467	0	0	0	15492.06876	0	0	0	0
DIEQASLAAVSQSLATR	A0A1L1SQ51/E9PUM4	2	0	3098.899687	0	0	0	2670.654228	1088.660737	2115.53318	0	0	1988.848794	2400.610303	2167.72599	2803.999126	0	1461.38601	0	0	0	1546.032367	0	1827.856657	0	0	0	1556.174688	0	0	2240.892642	0	1267.90075	0	1789.48897	0	0	1237.320564	0	1612.337854	1958.79564	0	0	0	0	0	0	0	0
DVDVALK	A0A1L1SQ51/E9PUM4	2	0	52066.96265	0	19862.06954	31220.3359	0	5440.217511	0	29471.85142	20930.77074	0	6097.950496	20242.20093	0	0	0	0	0	0	0	0	9896.710295	28929.47307	0	0	18243.10747	58508.19617	0	0	0	0	8132.334112	12127.91487	0	19008.92781	32033.93758	0	21903.68206	0	0	27879.20162	0	0	0	0	0	0
LLVSGAASTPDK	A0A1L1SQ51/E9PUM4	2	0	11464.62504	0	0	0	15629.81631	0	0	25582.01699	14256.30478	0	25314.06184	11284.68657	17515.79333	0	0	0	0	0	18527.99868	0	0	0	0	0	18088.11695	0	0	24916.06515	0	0	0	0	0	0	0	0	15623.44231	23404.96811	0	0	0	15589.60926	0	0	0	0
GTFVDYQTTVVK	A0A1L1SQ51/E9PUM4	2	0	5009.222567	0	0	0	4777.900207	0	6219.543343	0	0	0	5235.8008	8000.404408	5487.725384	0	6105.539928	0	0	0	5395.157226	0	7333.803053	0	0	0	0	0	0	5533.857956	0	0	0	0	0	0	0	0	5231.321607	6531.620608	0	0	0	0	0	0	0	0
NLATSLAELR	A0A1L1SQ51/E9PUM4	2	0	0	0	0	0	0	0	7999.596538	0	10912.24138	0	7376.561103	0	8404.302564	0	7462.653534	0	0	0	16038.13307	0	0	0	0	9861.297925	8168.652073	0	0	17271.16925	0	6702.610806	0	4876.911902	0	0	0	0	0	0	0	0	0	0	0	0	0	0
LGAASLGSNDPETQVVLINAIK	A0A1L1SQ51/E9PUM4	2	0	0	0	0	0	0	1206.452291	1374.367712	2100.359334	1962.225525	0	1081.630056	2335.64659	1218.355285	0	2251.043807	0	0	0	1488.227684	0	1146.681122	0	0	0	0	0	0	1166.152009	0	1349.258134	0	725.1565789	0	0	827.7945821	0	1730.396117	1152.555973	0	0	0	1172.248549	0	0	0	0
SIAAATSALVK	A0A1L1SQ51/E9PUM4	2	0	35152.4532	0	0	0	0	29610.48231	43019.81376	34234.42238	0	22710.65506	0	0	0	0	0	0	0	0	38743.23218	0	0	0	0	0	0	0	0	50691.7376	0	0	0	34953.71986	0	0	0	0	0	0	0	0	0	0	0	0	0	0
VVSPTISSPVCQEQLIEAGK	A0A1L1SQ51/E9PUM4	2	0	1668.817611	1467.918903	0	0	2222.058186	0	1327.889452	0	1409.01696	1704.479163	1390.876753	917.6824901	1520.479259	0	0	0	0	0	1464.930301	0	0	0	0	0	0	0	0	2425.046794	0	0	0	0	0	0	0	0	0	0	0	0	0	0	0	0	0	0
LAQAAQSSAATITQLAEVVK	A0A1L1SQ51/E9PUM4	2	0	0	0	0	0	0	0	0	4329.04277	4157.832899	0	0	0	0	0	0	0	0	0	0	0	0	0	0	0	0	0	0	0	0	0	0	0	0	0	0	0	6178.017834	2330.608225	0	0	0	0	0	0	0	0
FLPTELR	A0A1L1SQ51/E9PUM4	2	0	0	0	0	0	0	0	0	0	0	0	0	0	0	0	0	0	0	0	0	0	0	0	0	0	0	0	0	0	0	0	0	0	320690.3666	0	0	0	0	0	0	365000.1955	0	0	0	0	0	0
NLLAAAAR	A0A1L1SQ51/E9PUM4	2	0	11541.26178	0	0	0	0	0	0	0	0	0	0	0	0	0	0	0	0	0	0	0	0	0	0	0	0	0	0	0	0	0	0	0	5537.129772	0	0	0	0	0	0	0	0	0	0	0	0	0
AGALQVCPTDSYTK	A0A1L1SQ51/E9PUM4	2	0	0	0	0	0	0	0	0	0	0	0	0	0	0	0	0	0	0	0	0	0	0	0	0	0	0	0	0	0	0	0	0	0	0	0	0	0	12073.92969	0	0	0	0	0	0	0	0	0
SLSVDPGAPNAK	A0A1L1SQ51/E9PUM4	2	0	0	0	0	0	0	0	0	0	0	0	0	0	0	0	0	0	0	0	0	0	0	0	0	0	0	0	0	0	0	0	0	0	0	0	0	0	0	0	0	0	0	0	0	0	0	0
ALSDLIGATK	A0A1L1SQ51/E9PUM4	2	0	0	0	0	0	0	0	0	0	0	0	0	0	0	0	0	0	0	0	0	0	0	0	0	0	0	0	0	0	0	0	0	0	0	0	0	0	24476.68055	0	0	0	0	0	0	0	0	0
VQDLGHGCIFLVQK	A0A1L1SQ51/E9PUM4	2	0	0	0	0	0	0	0	0	0	0	0	0	0	0	0	0	0	0	0	0	0	0	0	0	0	0	0	0	0	0	0	0	0	0	0	0	0	0	0	0	0	0	0	0	0	0	0
VLAQATSDLVNAMR	A0A1L1SQ51/E9PUM4	2	0	0	0	0	0	0	0	0	0	0	0	0	0	0	0	0	0	0	0	0	0	0	0	0	0	0	0	0	0	0	0	0	0	0	0	6547.607673	0	0	0	0	0	0	0	0	0	0	0
ACQAATSDSELLK	A0A1L1SQ51/E9PUM4	2	0	0	0	0	0	0	0	0	0	0	0	5940.620698	0	0	0	0	0	0	0	0	0	0	0	0	0	0	0	0	0	0	0	0	0	0	0	0	0	0	0	0	0	0	0	0	0	0	0
QEDVIATANLSR	A0A1L1SQ51/E9PUM4	2	0	0	0	0	0	0	0	0	0	0	0	0	0	0	0	0	0	8783.596663	0	0	0	0	0	0	0	0	0	0	0	0	0	0	0	0	0	0	0	0	0	0	0	0	0	0	0	0	0
DPVQLNLLYVQAR	A0A1L1SQ51/E9PUM4	2	0	0	0	0	0	0	0	0	579.2633707	0	0	0	0	0	0	0	0	0	0	0	0	0	0	0	0	0	0	0	0	0	0	0	0	0	0	0	0	0	917.6523757	0	0	0	0	0	0	0	0
EQGVDENETLLLR	A0A1L1SQ51/E9PUM4	2	0	0	0	0	0	0	0	0	0	0	0	0	0	0	0	1783.190125	0	0	0	0	0	0	0	0	0	0	0	0	0	0	0	0	0	0	0	0	0	0	0	0	0	0	0	0	0	0	0
VLGESMAGISQNAK	A0A1L1SQ51/E9PUM4	2	0	0	0	0	0	0	0	0	0	0	0	0	0	0	0	0	0	0	0	0	0	0	0	0	0	0	0	0	0	0	0	0	0	0	0	0	0	0	0	0	0	0	0	0	0	0	0
NVAQVAEDTVLQNR	A0A1L1SQ51/E9PUM4	2	0	0	0	0	0	0	0	0	0	0	0	0	0	0	0	0	0	0	0	8979.177389	0	0	0	0	0	0	0	0	0	0	0	0	0	0	0	0	0	0	0	0	0	0	0	0	0	0	0
LITPAVVSER	A0A1L1SQA8/P62852	2	0	0	31609.33354	0	52720.60754	0	0	47246.2351	39904.73273	38976.25574	36817.2271	27115.20589	40236.56797	49677.27161	72835.34055	40219.63272	48517.56258	0	0	27446.06548	0	37285.54238	44283.3941	0	47772.05606	46976.96923	63744.36769	60176.97666	28213.88281	52584.20294	46538.86698	51157.43924	49859.0542	74564.43175	63315.02892	0	0	38179.33288	38868.34615	59012.20234	0	71433.22185	33857.75296	52665.18681	69197.97011	46680.04268	63773.04244
LNNLVLFDK	A0A1L1SQA8/P62852	2	0	4824.729888	2600.237411	11028.8211	8569.934471	3262.774277	3165.493904	4911.564382	4329.206613	4818.499737	2363.814422	3483.097751	4838.578287	4507.818916	0	0	0	7177.922431	7439.005815	6324.200511	0	3104.329907	5746.137672	0	4124.872017	4762.783903	0	0	3987.20772	0	0	6283.585726	3644.683859	7256.320831	0	4431.609913	6564.08882	5287.522	3833.515617	5238.875407	0	0	5774.913141	0	0	7190.782487	0
AALQELLSK	A0A1L1SQA8/P62852	2	0	24909.82514	158752.2418	0	0	68141.71014	22724.17108	45036.79679	0	22946.22821	38604.46335	50576.58009	16750.00972	41955.48855	0	21936.6931	0	0	0	31013.16626	0	54869.42206	15448.58408	0	29710.24642	0	15064.09179	11731.87885	0	26736.3047	33317.33724	0	78423.13879	16944.53058	17593.74228	69311.44266	14698.33746	31572.17772	0	0	10829.72866	0	21220.95888	0	0	21517.94732	31766.16136
DKLNNLVLFDK	A0A1L1SQA8/P62852	2	0	1651.345154	780.3003855	0	0	0	1310.792299	2623.71201	0	1328.376967	2919.558387	3147.130861	0	1928.385033	0	0	0	0	0	0	0	0	1075.453477	0	0	0	0	0	1117.133223	912.2177497	2369.962039	0	3369.857192	0	0	0	0	0	1215.248046	0	0	0	819.7866743	1311.467123	0	0	943.6214121
ALVKPQAIKPK	A0A1L1SS27/A0A1L1SUN1/F6QL70/P47915/Q5M8M8/W4VSN7	6	0	2630.477176	2678.355477	4216.326054	3784.955083	10439.58277	7480.937954	9319.992854	9426.235012	6152.614135	6641.789565	11203.22553	6123.999185	3008.165617	3311.900984	5385.449041	0	0	0	2383.088748	0	5789.108614	5186.429217	3064.36055	3042.264718	0	4834.359131	3095.818538	4755.751966	5377.735229	6737.564378	5681.022736	8508.900899	3528.429925	5598.136442	6538.569808	1062.804299	5838.248093	5761.383244	3729.699177	687.1160273	4781.613616	5147.939456	0	0	3841.869872	0
LAFIAHPK	A0A1L1SS27/A0A1L1SUN1/F6QL70/P47915/Q5M8M8/W4VSN7	6	0	4656.940058	0	5255.665405	4729.451042	13511.21354	12646.64746	15524.08139	14960.30968	9302.41015	14960.16783	17245.79509	7783.380274	0	0	8516.266353	0	0	0	4385.84312	0	11077.24481	6968.971806	1773.654401	6509.768807	18357.27208	5477.355042	5094.156869	9475.758786	5383.639118	14001.17567	6655.506699	26250.11735	3738.733515	3954.851419	7121.359994	0	6622.970983	12278.95675	0	0	5968.037854	8028.17563	0	0	5175.839193	3606.183317
GLGTEVPGNFQGPDPYR	A0A1L1SSA8/Q91XE8	2	0	0	0	0	0	0	7768.956757	0	0	0	0	6476.789798	0	16741.662	0	0	0	0	0	0	0	12955.18058	0	0	6440.905616	0	0	0	13748.42825	0	0	0	10744.90037	0	0	16583.52894	0	8273.338519	0	0	0	0	0	0	0	0	0
IEAACFATIK	A0A1L1STE6/Q9D6R2	2	0	64134.4311	55434.13706	25768.82818	71254.72343	35581.12159	53881.09648	41285.14458	49298.37077	59348.29294	47492.6055	40138.6362	59384.10376	52607.22719	39964.6895	57508.68945	59218.84014	62123.95559	35476.84857	94710.68598	45094.17055	35263.85165	78114.42734	43895.31144	76342.56497	52129.70574	86630.37247	39455.65054	67271.69592	80954.54843	49735.37994	59076.80658	24875.24863	45293.01769	33831.50389	15938.30944	66294.18362	83842.99778	59928.96628	108058.615	51101.10322	39120.19209	65546.98016	42302.9118	31163.70193	83964.93284	69883.24369
APIQWEER	A0A1L1STE6/Q9D6R2	2	0	40967.57975	71909.37473	36367.28458	74911.64091	33730.59967	73742.7766	54291.13445	57659.09568	42923.60972	71212.36651	47915.76653	52433.81824	49502.90152	39727.91627	100713.4159	48049.85519	67021.16973	45480.02782	78435.70651	42821.42495	0	76067.68069	63088.52611	33889.4403	44028.11931	50609.3695	56290.92583	68972.0796	58919.29276	59788.78215	56205.92113	52076.22321	45226.78707	35617.52232	0	80437.51703	60147.45096	63555.30047	122659.6241	63383.78991	33930.34206	62200.87088	52262.26524	25688.84322	87621.60303	54157.84718
CSDFTEEICR	A0A1L1STE6/Q9D6R2	2	0	14897.90999	12583.69437	0	18649.74806	12961.08977	14683.47097	10800.82506	18460.91865	20640.36453	12045.34762	15009.9536	24193.86069	18599.31691	14658.12115	23820.70223	20140.41413	26329.52336	0	35746.98321	0	23099.76465	23311.57385	16042.54957	29111.30436	17257.81923	26538.80819	16666.62444	22047.13911	19569.20921	12428.4957	20852.6599	6731.332982	21061.0477	14700.34276	0	30288.92711	31856.07426	19381.38205	36370.32371	26093.29469	19778.46355	25306.87728	22181.34891	10026.02439	31098.41047	20472.00061
IAEFAFEYAR	A0A1L1STE6/Q9D6R2	2	0	33532.16538	27391.58854	27620.49277	33844.08084	14079.19621	22882.45084	17305.37717	19892.21731	20339.10059	16726.39805	13957.70884	24021.01453	17156.52169	23739.29511	22286.80601	23903.64212	29842.24746	17688.05274	28924.67969	28825.48747	14761.69685	27164.82394	24845.46642	51194.40733	17707.5723	29964.41258	27241.45186	21525.12716	42019.65369	17789.40035	31774.50006	11593.36326	15650.28658	18563.93218	13583.20288	30940.78161	25245.59896	22401.55068	34906.97838	30192.99431	23792.42009	25304.12151	25724.6384	34686.37164	36468.44877	30080.11571
TPYTDVNIVTIR	A0A1L1STE6/Q9D6R2	2	0	17751.37698	17867.15088	13247.54714	17291.1175	9026.724861	17446.48723	12533.98647	19406.28841	15707.01784	13921.94879	11637.50733	15585.11065	14001.3465	12819.46127	25173.64597	19996.43431	19895.32628	12541.88552	24372.60982	12509.12666	9944.268897	24243.86063	15440.30312	23669.83653	11781.74025	30245.43011	14318.12862	14323.69749	18291.70497	10976.06865	25722.95169	15403.96543	13142.31095	27193.29961	9754.955058	20213.70171	22646.94851	16873.38205	30595.09431	18112.90055	11060.74876	22878.05047	14325.41508	27315.82412	33628.91986	22874.60949
ENTEGEYSGIEHVIVDGVVQSIK	A0A1L1STE6/Q9D6R2	2	0	9520.703153	24522.8019	9756.720944	18594.00743	0	18961.44885	10324.65477	10751.03809	11911.95352	12372.36944	12130.69691	10801.509	12518.33612	10014.32099	16087.95582	17677.89765	19044.5661	9269.469663	18701.80847	18433.88362	14113.19894	20483.34896	15975.17675	26088.85606	14907.29912	28907.2258	15461.85493	22083.98284	21185.24202	13630.82706	26753.79729	12497.84914	11404.03345	19173.58953	5794.504592	20047.9081	18448.48009	16488.02928	25246.88549	14492.41937	12603.93283	14590.76236	14303.79086	0	25258.52578	18682.25519
MSDGLFLQK	A0A1L1STE6/Q9D6R2	2	0	5312.430322	4682.829602	0	0	4247.650109	4781.083512	4486.423863	6150.01633	8564.747132	5127.26416	5503.604193	0	4771.827536	0	7067.947595	0	8186.707437	0	8889.553013	0	7117.102628	11908.81373	3778.382054	22494.28791	6925.585656	34144.63096	0	0	19184.59849	4374.519894	53768.0108	0	0	24994.25127	17136.95194	7511.798001	15965.47701	11359.49665	14192.89703	4685.192058	0	12021.99727	0	0	57039.89505	6768.114344
CSDFTEEICRR	A0A1L1STE6/Q9D6R2	2	0	30413.48887	29509.08577	0	75164.01522	0	68971.49304	38707.34813	0	52475.36628	52259.69899	0	68677.61149	0	83087.56819	67456.49042	0	81352.63392	0	30811.37423	0	22420.24641	74622.14446	67776.89356	27647.79918	0	51915.42102	0	16285.07028	18145.91987	0	45479.73979	0	65348.62957	0	0	0	47588.27259	0	65617.76691	0	0	56007.09657	0	0	41514.98214	50378.33093
TPIAAGHPSMNLLLR	A0A1L1STE6/Q9D6R2	2	0	0	12460.71762	0	0	0	0	0	0	11538.14852	0	10930.74275	0	0	0	0	0	0	0	18132.79429	0	15077.8522	16083.92023	13839.34491	30673.33412	0	25359.69139	0	17140.65799	28702.68472	9821.527784	35847.80554	0	0	0	0	0	15787.46759	17650.63644	23886.95962	0	0	15277.18828	0	0	28044.53353	0
HMGLFDHAAK	A0A1L1STE6/Q9D6R2	2	0	0	0	0	0	0	0	0	0	0	0	0	0	0	0	0	0	0	0	0	0	0	0	0	0	0	0	0	184.8550253	4506.130511	0	0	0	0	0	0	0	0	0	0	0	0	0	0	0	0	0
NVTAIQGPGGK	A0A1L1STE6/Q9D6R2	2	0	0	0	0	0	0	0	0	0	0	0	0	0	0	0	0	0	0	0	0	0	0	0	0	0	0	0	0	0	0	0	0	0	0	0	0	4966.915489	0	0	0	0	0	0	0	0	0	0
KTFDLYANVRPCVSIEGYK	A0A1L1STE6/Q9D6R2	2	0	0	0	0	43838.33975	0	0	0	0	0	0	0	0	0	0	0	0	0	0	0	0	0	0	0	0	0	0	0	0	0	0	0	0	0	0	0	0	0	0	0	0	0	0	0	0	0	0
WMIPPEAK	A0A1L1STE6/Q9D6R2	2	0	0	0	0	0	0	0	0	0	0	0	0	0	0	27248.23172	0	0	0	0	0	0	0	0	0	0	0	0	0	0	0	0	0	0	0	0	0	0	0	0	0	0	0	0	0	0	0	0
TFDLYANVRPCVSIEGYK	A0A1L1STE6/Q9D6R2	2	0	0	0	0	0	0	0	11664.52243	0	0	0	0	0	0	0	0	0	0	0	0	0	0	0	0	0	0	0	0	0	0	0	0	0	0	0	0	0	0	0	0	0	0	0	0	0	0	0
AGLSLYGNPR	A0A1L1SUI3/Q9D1F9	2	0	0	0	0	0	0	0	0	0	0	0	0	0	0	32013.40474	0	45741.07996	33662.95017	32566.34048	0	0	0	0	29043.11854	0	0	24137.45033	0	0	23832.50391	0	32502.4544	0	37634.54676	40703.16649	0	0	0	0	0	0	47029.39485	0	53218.98553	22147.33995	40319.19817	0
FVSGVLSDQMSAR	A0A1L1SUI3/Q9D1F9	2	0	0	0	0	0	0	0	0	0	0	0	0	0	0	0	0	0	0	0	0	0	0	0	0	0	0	0	0	0	0	0	8328.518025	0	0	11780.73377	0	0	0	0	0	0	0	0	0	0	0	0
DGLAFNALIHR	A0A1L1SV25/P57780	2	0	513277.5194	3973.758512	135067.4317	3965.71247	75224.47886	744620.4255	0	0	642528.7058	0	888024.1978	0	455986.7239	157340.0328	739162.7312	162956.3347	245789.7677	91611.5315	608926.9588	99546.02034	764446.8188	447479.0975	129069.6402	1573.521295	3132.942146	326972.5875	112242.7147	591637.9623	90555.22258	758077.1955	0	649287.5739	46893.56762	106120.3213	354175.7737	0	514707.3588	1592.513732	281382.7045	0	151949.5302	2786.52732	73326.89886	73278.84741	240095.0102	284096.0441
GISQEQMQEFR	A0A1L1SV25/P57780	2	0	0	1484.582529	0	0	0	0	0	0	2729.500805	0	0	0	0	0	0	0	0	0	0	0	0	0	0	0	0	0	0	0	0	0	3771.507248	0	0	0	0	0	825.9878466	0	0	2682.888303	0	0	0	0	7339.547041	0
ETTDTDTADQVIASFK	A0A1L1SV25/P57780	2	0	0	0	0	6844.863273	2579.931844	0	0	0	0	0	0	0	2896.53689	0	1552.295379	0	0	0	2638.257432	0	0	0	0	2402.15374	8834.315898	0	0	2931.484116	452617.7256	0	0	0	0	0	0	0	0	3805.505392	0	0	0	0	0	0	0	0
LSGSNPYTTVTPQIINSK	A0A1L1SV25/P57780	2	0	0	0	0	4092.78499	0	0	670.8413435	0	0	0	0	0	0	0	0	0	0	0	0	0	0	0	0	1426.998409	8355.146769	0	0	0	0	0	0	0	0	0	0	0	0	0	0	0	0	0	0	0	0	0
VEQIAAIAQELNELDYYDSHNVNTR	A0A1L1SV25/P57780	2	0	0	0	0	0	0	0	0	0	0	0	0	0	0	0	0	0	0	0	0	0	0	0	0	0	0	0	0	0	0	0	0	0	0	0	0	0	0	3069.274186	0	0	0	0	0	0	0	0
EAFQLFDR	A0A1W2P6F6/A0A1W2P7Q9/Q60605	3	0	56322.12541	0	0	48844.77359	15032.65594	0	0	21974.17077	0	23356.71075	30950.64972	0	38788.55655	35201.80605	34078.72664	0	31877.98602	0	51653.20438	0	43401.93947	40872.59557	0	42112.90124	52636.18932	35328.87745	38391.20019	40164.39388	30738.75204	44365.5129	33829.74147	35520.04509	54275.66539	39730.01263	0	30134.12453	42200.58714	36988.43233	29298.41142	0	38861.31295	43715.9986	25830.36419	26815.18727	45584.61144	36914.13972
ALGQNPTNAEVLK	A0A1W2P6F6/A0A1W2P7Q9/Q60605	3	0	302479.3753	332356.8546	28705.94581	49393.60061	931774.5056	256295.7443	679793.7931	600438.5327	233711.0213	484354.5244	515000.9768	393131.8426	606910.6362	43119.04426	214797.2833	46386.28898	49901.23095	34736.36467	196377.3534	22725.77173	915954.4796	49171.61363	45592.96027	249490.5077	510013.7417	45038.46196	58224.3769	558138.7358	41962.98648	459939.3182	48073.0434	710067.1082	33309.39487	49018.52663	1024101.714	21741.05357	171488.9252	583798.8912	41098.55761	43444.75472	43564.81744	287718.3997	22103.6623	31279.85981	79751.4822	44396.32154
NKDQGTYEDYVEGLR	A0A1W2P6F6/A0A1W2P7Q9/Q60605	3	0	160323.4139	0	391549.1672	312547.0866	0	146026.4958	70390.71497	161832.9674	177837.3998	61194.28518	62917.69286	169944.5221	123078.8048	298094.2166	66209.52218	350110.5695	311291.8094	271391.5031	139971.2441	361720.3018	69900.57176	117276.1994	181875.6104	69268.56802	68322.51626	97067.60469	438222.2103	60889.32489	41253.01183	74841.2659	108839.9644	48698.25673	242851.6794	214465.7312	0	341001.6738	114729.2835	127163.3452	278537.7789	382736.1532	350972.721	145815.4472	320894.5508	0	93808.29201	146171.5905
HVLVTLGEK	A0A1W2P6F6/A0A1W2P7Q9/Q60605	3	0	0	0	0	0	0	0	0	0	0	0	0	0	0	0	0	0	0	0	0	0	0	0	0	0	0	0	54137.23563	0	15937.12297	0	24598.69826	0	80060.91688	67666.70866	0	6292.30362	26621.75245	0	0	0	0	24691.7508	96463.59741	40248.48056	41488.46038	32091.82854
DQGTYEDYVEGLR	A0A1W2P6F6/A0A1W2P7Q9/Q60605	3	0	0	0	0	0	0	0	0	0	0	0	0	0	0	0	0	0	0	0	0	0	0	0	0	0	0	0	0	0	2289.240525	0	0	0	10594.52607	0	0	0	43978.20744	0	0	0	0	0	0	0	0	0
ISEMEEELK	A0A1W2P750/Q9DBR7	2	0	0	0	0	0	0	0	0	0	0	0	0	0	0	0	0	0	0	0	0	0	0	0	0	0	0	0	0	0	6854.294445	0	0	0	0	0	0	17195.34048	0	0	0	15966.2519	0	0	0	0	0	0
LDPGAIMEQVK	A0A1W2P756/P62075	2	0	328941.1007	946777.3048	596088.579	355064.9135	483929.1425	157602.651	172661.8979	319786.4899	185921.2504	171138.4272	280849.3308	195212.6764	193515.1911	359610.448	144419.0721	225847.3262	184981.9094	697674.7346	501396.8507	257480.18	626593.3274	324913.4202	996174.3265	291716.0289	229102.5189	562144.1529	150055.9035	536907.0115	48244.79586	256219.2258	1169093.432	219627.9086	766213.394	881789.2231	5505384.432	157615.2353	556342.9353	406841.9952	197622.0371	182708.0788	380360.6185	431157.6854	500846.2745	1240575.841	1009063.815	656347.571
VQIAVANAQELLQR	A0A1W2P756/P62075	2	0	0	0	0	0	0	0	0	0	0	0	0	0	0	0	0	0	0	0	0	0	0	5381.31127	0	0	0	4465.196573	0	0	0	0	0	0	0	0	0	0	0	0	4163.063137	0	0	0	0	0	0	0
STELLIR	A0A1W2P768/E0CZ27/F8WI35/P02301/P68433/P84228/P84244	7	0	2064191.809	1699643.987	716677.1732	1455199.608	1414321.773	2023633.942	2447668.406	2147893.821	1749982.22	1950028.146	2347692.349	1412324.311	2259238.273	736782.7786	1909814.113	697540.722	711540.7466	668783.6472	1961479.197	581870.5886	1898420.001	1041329.622	612518.5554	1592394.606	2513745.785	1160994.183	767582.1851	1867901.728	1242615.902	1962009.129	1110338.274	1742072.772	673593.8599	702641.7857	1382300.236	1040445.567	1762215.503	2139128.995	935452.2031	805194.7668	780066.0073	1770852.949	720150.1545	512655.2634	737011.4964	769479.2778
YRPGTVALR	A0A1W2P768/E0CZ27/F8WI35/P02301/P68433/P84228/P84244	7	0	179309.3604	114232.5211	72674.10993	127486.6882	150798.3756	155613.8809	145648.879	193829.713	134433.0142	146786.622	210378.0818	155290.5811	181221.8082	92776.9563	150174.5707	91773.04637	88257.03518	102462.6461	116835.1552	91721.01772	119822.5775	116015.3257	83554.93999	114077.3185	196852.2484	109075.2054	94575.54525	88662.31231	90723.30095	173180.2612	123719.1326	147127.6529	94077.49603	102599.4553	129654.0483	85837.59761	156311.0878	213034.5988	100508.2083	71285.52762	88959.65997	178890.4528	113774.3784	75549.0753	138425.0907	83023.32784
EIAQDFKTDLR	A0A1W2P768/E0CZ27/F8WI35/P02301/P68433/P84228/P84244	7	0	28236.09314	17259.87042	0	0	10897.03439	40259.78756	26595.99975	0	36672.08009	36397.21191	25686.8247	73579.59302	0	0	46455.67975	0	0	0	38402.74785	0	16756.71216	0	0	13237.80403	37034.35281	123410.9824	0	0	0	31176.30184	0	21994.12416	0	0	13621.41845	0	0	34390.52831	0	0	0	0	0	0	0	19925.86208
AQLEVGFPPVLER	A0A1W2P7G5/A0A1W2P7J1/E9Q3H6	3	0	0	0	14073.98937	12780.12473	9898.922853	23552.31573	15661.37219	21309.75986	20363.91473	0	0	39491.43024	0	14016.72306	42987.25826	35742.05727	0	26099.8754	15694.15886	39729.51299	0	23554.95	6940.782117	0	0	24454.1658	26979.46146	22174.69847	39971.82496	14658.93322	46225.30688	8758.066575	31905.87781	27512.05439	28156.79292	47977.32599	18309.83185	16160.49372	0	0	17818.45303	21202.49283	28817.99856	56439.09724	37299.94874	18535.55389
FGPETAIPR	A0A1W2P7G5/A0A1W2P7J1/E9Q3H6	3	0	0	23421.9792	0	0	34582.53869	33597.98012	29505.55977	44460.88693	35181.07984	32956.3146	29493.58848	57521.57929	0	49172.64484	50991.50599	66605.06697	38030.8011	66315.26063	26599.38881	67855.48655	0	62192.81807	24805.49965	0	25660.21224	72406.74288	68045.12766	35572.25959	77091.39374	33992.45883	125991.4126	29648.96409	57197.70124	44516.0854	60540.67403	97104.04994	0	38273.16959	0	45671.48034	46431.35672	0	63413.69422	99145.35012	76953.80484	0
FSPGIPSYPR	A0A1W2P7G5/A0A1W2P7J1/E9Q3H6	3	0	118477.9168	0	0	0	94924.27455	78606.40244	0	91186.33068	80004.64632	0	50942.42923	95906.64497	0	44593.6881	71043.0089	61955.21485	0	63022.19696	54782.54404	59975.50793	48622.45873	68226.1906	0	0	28365.65326	68036.85905	53845.12256	31169.45269	76410.32098	0	121607.4254	26102.37873	0	0	49167.14366	90817.95203	88508.45889	59997.98642	0	0	36201.61056	44852.4522	42875.25237	74273.38031	85375.25587	57311.2179
ELMFHEVHQT	A0A1W2P7G5/A0A1W2P7J1/E9Q3H6	3	0	0	0	0	0	0	0	0	0	0	0	0	0	0	0	0	0	0	0	0	0	0	0	0	0	0	0	0	0	0	0	3760.417623	0	0	0	0	0	0	0	0	0	0	0	0	0	0	0
VGLQAQPVPEETVKK	A0A1W2P812/G3X971/G5E8K2/G5E8K3/G5E8K5/S4R165/S4R187/S4R1S2/S4R1X7/S4R236/S4R2C1/S4R2F5/S4R2J6/S4R2K9/S4R2S8	15	0	5369.916538	4372.990809	0	0	5211.710391	0	4449.093488	5068.325588	4643.238124	4779.954537	4310.587271	4384.226827	4630.634103	0	3874.144766	0	0	0	2917.325647	0	4275.178124	0	0	0	4722.985408	0	0	3378.060139	0	0	0	5120.203715	0	0	4342.247448	0	3336.598442	3134.847168	0	0	0	0	0	0	0	0
TEEPVSPLTAYQK	A0A1W2P812/G3X971/G5E8K2/G5E8K3/G5E8K5/S4R165/S4R187/S4R1S2/S4R1X7/S4R236/S4R2C1/S4R2F5/S4R2J6/S4R2K9/S4R2S8	15	0	8416.14493	4471.949178	0	0	0	0	0	0	0	0	0	0	0	0	0	0	0	0	0	0	0	0	0	4067.208595	0	0	0	0	0	0	0	4479.994464	0	0	6265.662447	0	10032.07994	0	0	0	0	0	0	0	0	0
ATFSPIVTVEPR	A0A1W2P812/G3X971/G5E8K2/G5E8K3/G5E8K5/S4R165/S4R187/S4R1S2/S4R1X7/S4R236/S4R2C1/S4R2F5/S4R2J6/S4R2K9/S4R2S8	15	0	0	0	0	0	54753.44062	0	0	0	0	0	0	0	0	0	0	0	0	0	0	0	0	0	0	0	0	0	0	0	0	0	0	0	0	0	0	0	0	0	0	0	0	0	0	0	0	0
IKQESNQIGPEGGILSSTTVPLVQASFPEGALTK	A0A1W2P812/G3X971/G5E8K2/G5E8K3/G5E8K5/S4R165/S4R187/S4R1S2/S4R1X7/S4R236/S4R2C1/S4R2F5/S4R2J6/S4R2K9/S4R2S8	15	0	0	0	0	0	0	0	0	0	0	0	0	0	0	0	0	0	0	0	0	0	0	0	0	0	1664.66867	0	0	0	0	718.6263491	0	0	0	0	0	0	0	0	0	0	0	0	0	0	0	0
NATTDALTSVLTK	A0A1W2P812/G3X971/G5E8K2/G5E8K3/G5E8K5/S4R165/S4R187/S4R1S2/S4R1X7/S4R236/S4R2C1/S4R2F5/S4R2J6/S4R2K9/S4R2S8	15	0	0	0	0	0	0	0	0	0	0	0	0	0	2203.489905	0	0	0	0	0	0	0	0	0	0	0	0	0	0	0	0	0	0	0	0	0	0	0	0	0	0	0	0	0	0	0	0	0
AQQNPTLLAELR	A0A1Y7VJN9/A0A1Y7VL34/Q8CFR5/Q9D2N4	4	0	8966.191419	7272.601605	5477.287267	8809.363444	8014.239927	6220.929981	8282.670671	11008.26753	7742.710562	7535.970462	6489.02721	10218.83439	7160.595147	8258.276731	6429.733955	0	6970.274277	0	10459.79868	0	9769.68565	16127.76429	0	12829.63262	9718.439718	13442.20439	0	11661.95139	16794.80042	7419.665325	11823.87281	6427.805917	12107.75348	7981.813498	6186.932465	13268.06911	12851.50025	10896.87306	11483.82831	6875.16235	9049.445419	7182.696374	9737.909852	6838.962789	11136.68495	9199.714207
ISVFAVK	A0A1Y7VJN9/A0A1Y7VL34/Q8CFR5/Q9D2N4	4	0	10149.25962	0	0	7232.648907	7475.526449	0	8775.037283	10292.77049	8401.559175	0	0	11526.21558	0	0	0	7603.637026	0	0	10178.78889	0	9389.524868	11843.27388	0	9674.120356	6820.732257	7662.75299	8205.443408	12478.2075	13212.32956	0	10452.26315	6005.079002	11246.73657	9669.707302	10824.46692	0	13262.74998	12030.02678	8077.436319	7698.590303	7640.450758	11275.05186	9813.735586	5124.540945	7964.843673	4844.776673
EILQEIQR	A0A1Y7VJN9/A0A1Y7VL34/Q8CFR5/Q9D2N4	4	0	16474.656	0	0	0	12385.11357	0	12731.62918	20858.95801	0	0	15497.13761	84446.1088	13134.15818	0	84180.7138	0	0	0	20776.99474	0	0	18608.71346	0	0	16179.31477	39920.07401	0	16838.15168	0	0	0	0	0	0	0	0	16383.07903	14163.0614	0	0	0	0	0	0	0	0
LRVEHEQASQPTPEK	A0A1Y7VJN9/A0A1Y7VL34/Q8CFR5/Q9D2N4	4	0	0	481.2609457	0	742.5327498	0	0	0	0	0	0	0	0	0	0	0	0	0	0	1272.940845	0	0	881.5307679	0	639.0429585	0	750.4908958	0	0	945.6030372	0	1253.414635	0	0	0	0	0	910.5774297	1239.413872	0	0	0	1064.246547	0	0	1627.435519	1011.452306
LPTAVFEGPSFGYTEQSAR	A0A1Y7VJN9/A0A1Y7VL34/Q8CFR5/Q9D2N4	4	0	5361.979778	0	0	0	0	0	0	8251.428574	0	0	0	4466.614796	0	0	0	0	0	0	4306.487844	0	0	3779.127269	0	0	0	0	0	6742.892644	0	0	0	0	0	0	0	3034.916891	6306.284688	8729.666102	6787.836102	0	0	3954.091367	0	0	0	0
LEAVLSTIFYQLNK	A0A1Y7VJN9/A0A1Y7VL34/Q8CFR5/Q9D2N4	4	0	0	0	0	0	0	0	0	0	0	0	0	0	0	0	0	0	0	0	0	0	0	0	0	0	0	0	0	0	0	0	0	0	0	0	0	0	0	383.2625625	0	0	0	0	0	0	0	0
DQPFTILYR	A0A1Y7VJW9/Q9WVH9	2	0	19614.20742	16357.24923	0	0	21564.8987	15007.97109	19151.47847	21916.38127	14042.64548	14648.71354	19491.47995	10492.65969	14999.15898	0	13340.95922	0	0	0	13805.82409	0	14411.20571	0	0	12056.22037	18510.28222	0	0	18635.33105	0	19568.8044	0	23028.29897	0	5155.570133	0	0	16599.16349	26684.59588	0	0	0	18521.32274	0	0	0	0
YPGAYYIFQIK	A0A1Y7VJW9/Q9WVH9	2	0	0	0	0	0	0	0	7823.254787	0	0	7112.31891	0	0	0	0	0	0	0	0	0	0	0	0	0	0	4780.406751	0	0	0	0	0	0	0	0	0	0	0	0	5895.73884	0	0	0	0	0	0	0	0
IAFAITAIK	A0A1Y7VKY1/F6YVP7/P62270	3	0	5298.346923	6095.874156	9099.049598	8285.070225	4296.585119	5520.433307	7705.633632	5164.166969	6705.052793	6152.437641	5721.453498	6383.844291	4511.666754	6668.30986	7154.554171	4982.626844	6927.345216	6687.121293	5680.582991	6143.229067	6204.233242	6519.546626	6465.125052	6120.451017	6072.758861	5872.148438	6942.813184	3985.672914	5296.708233	5696.212628	4664.297205	5726.327506	5053.36804	6713.816108	6798.016788	5873.250491	6566.132807	4248.990257	6981.100453	7737.838934	7568.434668	4470.885768	4599.769215	7719.002015	6505.858207	6806.65382
IPDWFLNR	A0A1Y7VKY1/F6YVP7/P62270	3	0	12014.97332	12876.11469	15513.89614	14082.61496	4233.544891	10743.05431	16488.2427	8255.986927	10574.2746	16908.06929	10269.7179	9168.263611	12399.88602	8599.699356	9108.491479	12556.92514	13031.95886	13442.98229	10734.80488	9621.028748	8353.409933	8686.836777	12126.72053	9375.735874	14216.71566	0	14038.40335	9110.307489	9718.200804	13216.73425	10222.82817	18827.86632	13716.21143	12156.2894	7298.053968	9472.42759	8796.712953	7799.632871	10928.99282	14277.82671	7926.757496	7512.894454	9409.559104	0	10354.13675	11126.74192
YSQVLANGLDNK	A0A1Y7VKY1/F6YVP7/P62270	3	0	14371.09399	11050.84155	13011.84838	13964.5533	0	12479.36806	12860.87252	12336.29574	10686.66996	12270.31126	14701.46253	9726.383712	14561.82624	13415.66698	9987.590797	14188.40157	15141.66395	11182.933	10299.42509	15662.91427	14620.80016	9129.18947	12822.18227	12255.01713	19317.90691	10483.9039	15001.19471	0	9750.360772	15515.50977	12033.55782	17592.729	16400.26195	14073.83108	22031.12354	17737.59034	15091.99005	0	9280.487673	17523.64632	15821.89115	13154.88376	0	10042.74398	12808.87425	10988.87956
AGELTEDEVER	A0A1Y7VKY1/F6YVP7/P62270	3	0	0	0	0	0	0	0	0	0	0	0	0	0	0	0	0	0	0	0	0	0	0	0	0	0	0	0	0	0	0	0	0	0	0	0	0	24014.52067	0	0	0	24809.87278	0	0	0	0	0	0
YAHVVLR	A0A1Y7VKY1/F6YVP7/P62270	3	0	0	0	0	0	0	0	0	0	0	0	0	0	0	0	0	0	0	0	0	0	0	0	0	0	0	0	0	0	0	0	0	0	0	0	0	0	0	0	0	2816.881979	0	0	0	0	0	0
VITIMQNPR	A0A1Y7VKY1/F6YVP7/P62270	3	0	0	0	0	0	0	0	0	0	0	0	0	0	0	0	0	0	0	0	0	0	0	0	0	0	0	0	0	0	0	0	0	0	0	0	22515.91002	0	0	0	0	0	0	0	0	0	0	0
MFQTLIQK	A0A1Y7VLP0/P56379	2	0	47963.5334	35049.02913	14562.88802	42354.38718	53761.50024	51134.83452	32500.9109	47771.6194	31906.65407	33057.52257	42403.31255	41298.2993	27529.51315	13044.6045	37074.75687	16010.71032	26519.5264	18994.9695	46691.22891	11816.67605	21365.75982	38081.00572	18800.57765	59417.27229	27806.29521	62460.46069	9712.481535	20839.40091	54646.87102	56923.46862	133359.9523	30864.50963	14974.35259	39745.44437	74782.4959	24190.97941	56472.6344	46774.68539	47893.91246	17243.41065	19990.73014	58878.53857	10942.71308	7907.909013	75119.15132	51811.02872
FLVGFTNK	A0A286YCG8/A0A286YCT4/A0A286YDB7/Q9CY50	4	0	16008.8559	0	0	27367.86501	0	19903.49505	0	24507.29217	13390.4122	0	0	13397.28702	13700.67331	25881.72076	0	27822.28094	0	0	13458.64214	23979.60314	0	20889.24431	18948.16687	0	19596.14642	17373.70378	23522.00513	0	20406.40855	14388.84631	20150.25182	0	20394.28081	21617.81168	0	0	0	0	0	22246.80572	0	10843.54467	27391.28889	30132.53823	11230.37967	0
GEDFPANNIVK	A0A286YCG8/A0A286YCT4/A0A286YDB7/Q9CY50	4	0	0	0	0	0	0	0	0	0	0	0	0	0	0	24858.39909	0	0	0	0	0	0	0	0	0	0	0	0	0	0	0	11801.82861	0	0	0	0	0	0	0	0	0	0	0	0	0	0	0	0
SVLEGGDIPLQGLSGLK	A0A286YCI8/A0A286YCQ0/A0A286YDN0/D3Z5J3/E9PYX6/E9Q6A3/E9QNA7/Q62417	8	0	14222.87014	9001.227164	0	0	16736.35511	6197.148981	8264.17734	9426.441607	7213.711507	12848.48723	8112.659958	8034.395693	9993.626994	0	13124.05639	0	0	0	6332.864726	0	8045.792294	0	0	5022.038039	9582.402394	0	0	1855.980501	0	7427.710717	0	9979.528965	0	0	8686.163881	0	9836.274936	6563.947581	0	0	0	3989.449828	0	0	0	0
TYIELLPPAEK	A0A286YCI8/A0A286YCQ0/A0A286YDN0/D3Z5J3/E9PYX6/E9Q6A3/E9QNA7/Q62417	8	0	10565.92647	5927.799209	0	0	12401.51658	0	8713.505131	5968.847319	5294.050064	7594.674282	8798.029856	5268.176197	7976.750605	0	7482.451056	0	0	0	5693.578593	0	8306.504021	0	0	0	6867.600258	0	0	5930.40746	0	7119.780047	0	8272.214571	0	0	0	0	7435.874121	6471.804278	0	0	0	0	0	0	0	0
GDVVYIYR	A0A286YCI8/A0A286YCQ0/A0A286YDN0/D3Z5J3/E9PYX6/E9Q6A3/E9QNA7/Q62417	8	0	19358.22795	0	0	0	18150.09999	0	21799.91454	18868.49321	18870.4138	20698.72067	25656.40694	16439.46745	19716.5257	0	16351.61103	0	0	0	21805.55464	0	19156.43093	0	0	0	17071.27536	0	0	0	0	20829.88707	0	0	0	0	15136.52747	14231.41092	21958.30723	15480.81185	0	0	0	0	0	0	0	0
QGIFPITYVDVLK	A0A286YCI8/A0A286YCQ0/A0A286YDN0/D3Z5J3/E9PYX6/E9Q6A3/E9QNA7/Q62417	8	0	0	3807.144438	0	0	0	0	4382.046865	3894.19599	2974.625252	7409.879645	4456.682347	3523.88283	8666.114715	0	7009.671347	0	0	0	4798.201933	0	4913.485617	0	0	0	3907.782456	0	0	4690.942972	0	4492.296768	0	6234.268358	0	0	0	0	3790.781924	0	0	0	0	2004.540106	0	0	0	0
TPVDYIDLPYSSSPSR	A0A286YCI8/A0A286YCQ0/A0A286YDN0/D3Z5J3/E9PYX6/E9Q6A3/E9QNA7/Q62417	8	0	5997.126847	7192.315275	0	0	4986.627442	3911.833435	3431.744705	5449.112068	5429.196744	3923.657778	3323.566053	6640.454186	4738.967522	0	3565.871134	0	0	0	2810.697985	0	0	0	0	3396.577823	7385.424485	0	0	0	0	6357.943434	0	7223.70872	0	0	0	0	5062.516064	4573.721914	0	0	0	4898.712537	0	0	0	0
ESDGTPGGLASLENER	A0A286YCI8/A0A286YCQ0/A0A286YDN0/D3Z5J3/E9PYX6/E9Q6A3/E9QNA7/Q62417	8	0	24949.42035	0	0	0	26722.21225	0	0	0	0	29623.39729	20310.78755	0	0	0	26810.12897	0	0	0	0	0	0	0	0	0	0	0	0	0	0	19865.62983	0	0	0	0	0	0	24044.44232	0	0	0	0	0	0	0	0	0
LAPVQVLEYGEAIAK	A0A286YCI8/A0A286YCQ0/A0A286YDN0/D3Z5J3/E9PYX6/E9Q6A3/E9QNA7/Q62417	8	0	0	0	0	0	1304.434879	0	0	0	0	0	0	0	0	0	1059.527442	0	0	0	0	0	0	0	0	0	0	0	0	0	0	0	0	0	0	0	0	0	1308.380435	0	0	0	0	0	0	0	0	0
AVPQSVELK	A0A286YD95/A0A286YDA4/A0A286YDS4/A0A2C9F2B4/Q6NSV7	5	0	2710.943481	0	13998.34321	10995.80494	3582.899602	3580.816926	0	0	4292.67519	0	0	8175.511273	0	18788.34066	2333.477355	21897.18509	23563.37572	20282.03021	4194.923043	24594.89894	0	12777.69571	10869.92793	0	3704.921447	5271.032554	18596.04471	6968.53784	0	3707.936053	0	0	20605.69032	19434.11643	0	12843.38239	3109.244006	0	19599.85497	20457.60571	19129.52372	4573.590654	28411.58052	12035.42055	10039.80437	8590.883952
SEIDLVQIK	A0A2C9F2D2/Q07076	2	0	1022.365931	0	0	3204.838732	2923.658712	1970.115009	0	7592.585553	3594.926324	0	0	0	1390.474588	0	0	0	0	0	0	0	0	0	0	0	4586.105164	0	0	5203.322767	0	0	0	3098.632031	0	0	0	0	0	6481.596289	0	0	0	3992.354423	0	0	0	0
EFSGYVESGLK	A0A2C9F2D2/Q07076	2	0	0	0	0	0	0	0	0	0	23015.85179	0	0	0	0	0	0	0	0	0	0	0	0	0	0	0	0	0	0	0	0	0	0	0	0	0	0	0	0	0	0	0	0	0	0	0	0	0
LECVEPNCR	A0A2I3BPG9/P83882	2	0	0	0	0	0	0	0	0	0	0	0	0	0	0	0	0	0	0	0	0	0	0	0	0	0	0	0	0	0	0	0	0	0	0	0	0	0	0	0	0	6324.033388	0	0	0	0	0	0
LVILANNCPALR	A0A2I3BQF4/P62889	2	0	13297.10011	14149.0074	16176.06783	15902.45796	26294.96502	16109.5195	16390.78809	16893.00671	25593.47033	20045.59518	25109.02733	12938.83223	18935.7728	10889.97625	17665.34666	18619.76358	18127.81456	17926.78734	12608.07424	17706.01281	15786.22193	8978.969117	15074.50129	10775.60905	13541.25327	14980.49855	17178.85739	9897.944316	15838.27263	18656.15238	17751.16481	17220.46574	17181.45448	15164.07783	14480.83469	16926.43077	12354.46916	8779.245691	14961.19402	12600.40574	10240.15602	8891.820079	13015.11568	11518.79061	18229.07942	13377.2382
VCTLAIIDPGDSDIIR	A0A2I3BQF4/P62889	2	0	25989.09262	12927.6339	39571.67376	23097.34183	29980.30348	16956.10328	13176.99989	16414.70073	20213.55362	22623.18973	17412.32476	14523.61599	19532.73427	20250.22749	25907.42321	35277.04032	20760.14996	18779.13876	11852.02108	26495.98966	10959.51053	23924.11954	28653.04393	14847.17588	13857.06689	17133.06218	19071.96624	16838.78096	11614.60351	16915.07604	13781.40787	22084.65441	31797.49212	19530.29688	14559.04917	15719.00867	12298.706	13133.22517	12297.97035	15355.53277	13945.24882	15876.48989	33338.04645	69926.82247	14623.38567	11265.43088
TGVHHYSGNNIELGTACGK	A0A2I3BQF4/P62889	2	0	0	0	0	0	8282.430772	0	6053.295586	6157.16072	0	0	10977.61242	0	10046.02257	0	0	0	0	7061.285473	0	7365.917167	5515.414695	0	7853.29431	0	7520.84889	0	7100.935641	0	15600.41666	0	0	8456.57057	0	0	4765.982705	0	0	0	0	0	0	9855.93477	0	0	0	0
GFFDPNTHENLTYLQLLQR	A0A2I3BRT4/Q8R0W0	2	0	3951.611104	18216.95822	15997.83532	24799.92228	0	1545.813014	15820.01298	3039.87825	20193.89488	4396.958326	12090.71853	11714.20452	4118.677007	7323.675329	7586.566218	1993.587931	9740.793671	7434.876162	6557.819458	9305.076011	11301.72872	8773.06078	4051.857038	16199.80302	17921.28461	13614.96179	16034.14836	20528.25565	10761.28864	19657.62751	19665.02094	27876.69096	12559.67289	4765.067646	23538.48634	17078.26207	10733.15257	6553.651268	12010.59749	21925.10499	15703.56316	16042.59894	7059.217297	4022.454639	13065.30264	13897.73501
LEEEEDRGQQLQAER	A0A2R8VHF9/E9QPE7	2	0	23823.02236	9394.306956	0	18928.31148	8923.540123	11274.94718	0	15594.45549	12806.70306	0	0	7064.268026	19984.80019	13392.31984	0	8618.45928	11405.4544	0	29321.0047	8843.513484	16764.152	12980.25598	9624.324347	19003.14891	17902.70697	8132.372359	15673.5954	26019.505	8246.215664	18199.07571	11334.00871	3746.643278	24446.20801	13295.43261	8101.126964	0	21129.88931	11243.99889	10139.22778	11206.6243	16446.53312	19521.52274	11690.62883	0	20995.11133	8768.720083
KATLQAEQLSNELATER	A0A2R8VHF9/E9QPE7	2	0	11782.63744	0	0	0	0	0	0	13660.78372	0	0	0	0	17282.14316	0	0	0	0	0	19206.73515	0	14125.00366	0	0	29615.10052	12053.73886	0	0	17025.43221	0	44946.76563	0	0	24105.55502	0	0	0	10871.09496	7869.459438	0	0	0	0	0	0	0	0
LDAFLVLEQLR	A0A2R8VHF9/E9QPE7	2	0	0	0	0	1883.459025	0	0	0	0	1678.584786	0	0	0	0	1982.698112	0	0	1389.131014	0	1555.551843	0	1075.23759	0	0	0	0	0	0	2691.213472	0	1311.396425	0	0	0	0	0	0	1253.979422	0	0	1517.096716	2196.282726	1841.995512	0	0	0	0
ELEGHISDLQEDLDSER	A0A2R8VHF9/E9QPE7	2	0	6362.348263	0	0	0	0	0	0	6221.578065	4906.437139	0	0	0	7009.758532	0	0	0	0	0	20622.68093	0	0	0	0	0	6453.968241	0	10306.88904	0	0	7641.280581	0	0	0	13958.36349	0	0	7233.272469	0	0	0	0	4789.969604	0	0	9361.007195	0
DVASLGSQLQDTQELLQEETR	A0A2R8VHF9/E9QPE7	2	0	0	0	0	1560.71542	0	1193.88688	947.4477808	1544.008104	674.3350877	877.8606656	0	0	2222.424341	1828.148712	0	0	0	0	2188.020515	0	900.5543696	0	1055.394129	1316.47556	1548.874284	0	1875.368585	1970.631799	0	1077.013808	0	0	1073.231798	1886.879895	0	0	1135.276626	0	0	499.412443	1447.544163	0	0	0	2118.272204	0
VCHLVGINVTDFTR	A0A2R8VHF9/E9QPE7	2	0	0	0	0	0	0	0	0	0	0	0	5938.339314	0	10274.92867	0	0	0	0	0	10571.27197	0	8473.146524	0	0	0	0	0	15337.47828	10867.32106	0	9598.425142	0	0	0	0	0	0	0	0	0	0	0	0	0	0	12304.12477	0
YEILAANAIPK	A0A2R8VHF9/E9QPE7	2	0	6549.505998	0	0	0	0	0	0	0	0	0	0	0	0	0	0	0	0	0	6515.079815	0	0	0	0	0	3083.880502	0	0	0	0	0	0	0	2714.722727	0	0	0	6256.273061	0	0	0	0	0	0	0	0	0
ENADLAGELR	A0A2R8VHF9/E9QPE7	2	0	117544.9577	0	0	0	0	0	0	0	0	0	0	0	0	0	0	0	0	0	42561.50503	0	0	0	0	0	0	0	0	0	0	0	0	0	52615.04577	0	0	0	64102.23812	0	0	0	0	0	0	0	0	0
VVSSVLQLGNIVFK	A0A2R8VHF9/E9QPE7	2	0	0	0	0	0	0	909.2124086	0	0	0	0	0	0	0	0	0	0	0	0	1025.714012	0	0	0	0	0	0	0	0	1173.397606	0	1212.872885	0	0	0	0	0	0	527.8252768	0	0	0	992.8481585	470.0608759	0	0	750.6509601	0
ATLQAEQLSNELATER	A0A2R8VHF9/E9QPE7	2	0	0	0	0	0	0	0	0	13906.78899	0	0	0	0	0	0	0	0	0	0	0	0	0	0	0	0	0	0	0	17097.91049	0	0	0	0	11982.63771	0	0	0	0	0	0	0	0	0	0	0	0	0
TGVLAHLEEER	A0A2R8VHF9/E9QPE7	2	0	0	0	0	0	0	0	0	0	0	0	0	0	0	0	0	0	0	0	0	0	0	0	0	0	0	0	0	7744.33752	0	0	0	0	0	0	0	0	0	0	0	0	0	0	0	0	0	0
IAQLEEQVEQEAR	A0A2R8VHF9/E9QPE7	2	0	0	0	0	0	0	0	0	0	0	0	0	0	0	0	0	0	0	0	9258.939344	0	0	0	0	0	0	0	0	0	0	0	0	0	0	0	0	0	0	0	0	0	0	0	0	0	0	0
VIQYLAVVASSHK	A0A2R8VHF9/E9QPE7	2	0	0	0	0	0	0	0	0	0	0	0	0	0	0	0	0	0	0	0	0	0	0	0	0	2080.849505	0	0	0	3106.90247	0	0	0	0	0	0	0	0	0	0	0	0	0	0	0	0	0	0
FVADLWK	A0A2R8VHF9/E9QPE7	2	0	0	0	0	0	0	0	0	0	0	0	0	0	0	0	0	0	0	0	0	0	0	0	0	0	0	0	0	401.534824	0	0	0	0	0	0	0	0	0	0	0	0	0	0	0	0	0	0
IITLAGPTNAIFK	A0A2R8VHG2/A0A2R8VHL8/A0A2R8VHN3/A0A2R8VHP9/A0A2R8VHY9/A0A2R8VHZ0/A0A2R8VI12/A0A2R8VI25/A0A2R8VI71/A0A2R8VI73/A0A2R8VJY1/A0A2R8VKF0/A0A2R8VKN0/A0A2R8W6L5/B2M1R7/Q61990	16	0	2469.340907	0	0	7036.934776	0	0	0	0	0	0	0	0	0	0	0	0	0	0	0	0	0	0	0	0	10723.49766	0	0	0	0	0	0	0	0	0	0	0	0	0	0	0	0	0	0	0	0	0
AITIAGIPQSIIECVK	A0A2R8VHG2/A0A2R8VHL8/A0A2R8VHN3/A0A2R8VHP9/A0A2R8VHY9/A0A2R8VHZ0/A0A2R8VI12/A0A2R8VI25/A0A2R8VI71/A0A2R8VI73/A0A2R8VJY1/A0A2R8VKF0/A0A2R8VKN0/A0A2R8W6L5/B2M1R7/Q61990	16	0	0	0	0	1855.254161	0	0	0	0	0	0	0	0	0	0	0	0	0	0	0	0	0	0	0	0	0	0	0	0	0	0	0	0	0	0	0	0	0	0	0	0	0	0	0	0	0	0
VTCIDPNPNFEK	A0A2R8VI07/H3BJI7/Q5I0W6/Q76I24/Q76I26/Q8C6B0/Q9D7S5	16	0	3995.648318	8125.183127	0	0	7196.82954	2387.737166	4298.562701	6336.860234	6286.741172	3210.834686	7647.881736	7754.284268	7626.849932	4877.265292	0	8601.025263	8913.996893	7831.227008	6864.715378	5695.821646	9039.798205	0	9606.72399	5038.382944	9877.019634	6441.124478	9086.941888	10469.28763	7633.566861	5091.043142	0	4812.489848	6895.382638	0	11067.13519	6176.508527	7467.439594	9342.962257	6598.698481	7578.930233	5404.034391	6080.478504	8934.733599	0	6998.548161	5287.539993
ELFSNLQEFAGPSGK	A0A2R8VI07/H3BJI7/Q5I0W6/Q76I24/Q76I26/Q8C6B0/Q9D7S5	16	0	5827.145092	10516.10392	0	0	6165.470104	7027.139782	0	8803.676397	0	7006.641093	0	9837.325497	8366.485103	0	4251.027943	0	0	0	8342.885786	0	0	0	0	7849.57152	14522.2092	6446.545869	0	14231.17996	5040.556339	0	0	8301.431379	6758.366422	0	9417.928666	0	8869.835974	13219.67313	0	0	0	14144.40523	0	0	7556.086061	0
LTLLEVGCGTGANFK	A0A2R8VI07/H3BJI7/Q5I0W6/Q76I24/Q76I26/Q8C6B0/Q9D7S5	16	0	0	0	0	0	9345.912295	0	4975.979013	9809.400812	9101.848374	6108.130771	0	10971.34131	8684.750348	0	0	0	10249.55704	0	7181.841737	0	0	0	12948.83121	0	7938.568827	0	10063.41146	13386.46732	0	7367.6247	10925.42373	0	2511.916837	0	8343.66454	0	9121.246796	14498.47568	10478.47485	0	0	15112.25632	0	0	0	0
EGLLLWCQR	A1BN54	1	0	3640295.25	6238198.396	1945527.656	2115171.964	3196991.45	5225085.759	5363673.155	2943236.893	3021450.998	5560487.558	4322443.544	3151476.025	3606475.122	1399857.978	3292649.104	1906978.242	1736527.053	1426984.879	3809218.061	1315534.814	2085387.113	1637429.98	2718378.252	2222101.188	3256559.471	833050.2335	2196907.574	4094401.612	1177123.385	5702442.113	915478.261	7043340.305	2031833.55	1547149.278	1314815.855	1819810.025	2254252.362	2732311.815	2203994.786	2163508.173	1567443.948	3146750.675	1426326.699	1151001.555	1670572.115	1247036.539
LEDFRDYR	A1BN54	1	0	85574.10556	152897.7014	68119.61035	92911.02269	26362.71229	112601.2859	119805.612	49415.34272	98563.30132	126088.7362	61670.37089	76000.02572	80281.11894	53826.68224	126007.0915	44095.44461	47599.37112	40527.54055	59795.32898	44470.68891	149524.791	80823.72486	90727.69394	179711.5263	46095.21117	124318.0042	51982.03452	49026.30093	39115.22748	74940.67848	109337.8414	137596.869	36472.35714	61087.99196	118638.809	48855.36407	49569.38362	52914.80826	61904.49746	32071.05725	60491.5564	79192.2104	31907.04041	73201.30826	80768.54292	119986.7685
KHEAFESDLAAHQDR	A1BN54	1	0	269206.1504	189808.5634	35621.47954	151319.9564	307010.9602	172164.1336	144730.2489	481703.6096	322920.0422	152449.3993	260640.1903	349988.1371	325827.7863	35716.6319	104905.3648	40027.9567	62009.27876	37553.63009	425968.0196	35944.59189	240312.0045	117905.8573	31413.86371	185753.3846	374096.5036	60000.81242	40490.04113	337666.611	59891.02275	209889.7387	72787.37817	181526.4522	27455.52116	55531.22584	272638.4261	32609.719	306296.5885	419057.0959	148191.9784	22909.95011	48001.74243	442951.4615	46772.07127	28095.75762	164600.7715	112264.7788
FAIQDISVEETSAK	A1BN54	1	0	1236946.817	1348522.629	775501.64	945292.9614	1306316.551	1410154.184	1397904.44	1387255.926	1290298.444	1298616.187	1457253.419	1311668.25	1240116.822	902936.8721	1387002.12	803583.2915	915702.2205	775315.3559	1135059.242	729788.6759	1113771.055	1141969.044	911887.2855	1434312.162	1205626.432	772049.5437	813257.9647	1128038.895	430255.8092	1246878.977	892065.0544	1326695.125	676840.1056	1092873.747	1481701.711	878663.0394	1156235.901	1316566.451	922422.072	1002273.065	1059744.432	1357092.675	566701.1654	786661.4065	1105612.748	1005903.648
KAGTQIENIEEDFR	A1BN54	1	0	296789.7688	240249.0221	212827.5689	252718.0818	216012.6859	250323.3517	217390.6289	297839.3849	327113.4991	200170.7098	299438.9543	243213.4404	363207.2288	189889.4314	158517.6545	222181.2759	233308.392	179241.2377	329878.3433	191138.0085	266410.283	237520.3983	174407.6141	398447.5371	324258.5206	157895.8901	216146.2561	322849.7958	286752.5497	292408.4266	200246.1285	278672.3981	221180.3863	284021.1867	241738.3409	209257.5053	306633.2209	342598.2466	277034.167	226013.9285	220240.5173	312484.1919	205194.3621	145276.5349	215495.0796	189922.9493
CQLEINFNTLQTK	A1BN54	1	0	195856.1779	199300.4002	159700.696	174349.1997	135617.0548	254468.4895	165457.9038	167697.4768	187171.9492	162251.3481	190113.0114	173874.5852	137956.1874	275516.4177	181338.3256	116549.4761	174692.3056	156256.0738	215041.9501	138278.7854	246289.0427	247074.3498	185374.0681	215350.4043	174212.0255	257315.4131	198738.4865	140128.5948	110288.7782	182576.6011	155242.6082	172671.0715	143744.3168	122407.6739	183429.8261	246215.6164	149195.4814	222779.2011	215733.1488	261745.7556	187801.0587	302940.9513	182998.3209	105768.6617	189446.4884	246486.1619
DLLLDPAWEK	A1BN54	1	0	262684.5658	165000.3592	73826.91656	81653.02191	596874.1177	486806.8172	143621.5784	397908.6821	52931.39488	275937.8947	144840.042	267399.45	169867.2367	44852.14691	277212.2924	80514.38103	90494.71815	79836.10965	338994.3964	58319.89402	37157.07794	73634.78667	64332.70481	112933.7856	227473.6977	42482.60836	129840.3479	605455.8045	104779.573	397123.0275	84008.15852	393219.7827	80410.79451	101903.842	81151.89987	57750.51517	175809.2134	191543.3476	216710.5838	64481.02768	96853.86781	280994.6791	92146.69698	172332.6474	65466.75279	59054.872
GYEEWLLNEIR	A1BN54	1	0	295493.3874	264897.4611	64958.28264	186311.467	55327.61939	13099.78573	319219.5287	124971.1039	319622.6066	166224.6484	317119.223	68961.97298	274821.7946	47915.08569	66657.57761	80325.59611	97440.11109	51894.59378	204073.3619	82335.06782	102977.4745	111653.1994	80153.0619	225464.8297	300936.5613	109419.3139	86638.5236	429081.6767	126368.1968	439912.7374	92831.31534	641079.7135	81220.22147	115977.8023	276929.879	132929.7015	264408.701	208580.8995	72676.21007	74938.60073	68788.45184	246877.1146	79466.50397	20581.7925	159119.5352	80279.15091
TIPWLENR	A1BN54	1	0	1085316.08	1856294.765	284445.7836	627750.7576	821519.2947	1351495.377	1220069.366	1146214.086	745650.2207	1401122.195	1203609.608	1271475.779	1012901.19	140506.087	1196572.833	150910.4984	260236.7962	172533.2482	1417153.752	176421.9396	574212.5151	466592.6889	310999.5999	1397500.962	1082601.425	315085.33	388336.3896	1266916.723	392509.0545	1650263.145	267947.6745	2006225.616	203802.3856	278714.5202	890794.6101	262110.2383	719792.5201	891861.1355	533314.3739	192547.9896	241311.2043	1294119.726	101256.2184	222489.6387	571565.9546	831914.1279
ALDFIASK	A1BN54	1	0	149265.6498	53657.65392	1141206.482	484090.7866	80490.21431	154044.2037	90476.30095	117417.4118	126402.3562	76552.06055	50281.52152	88059.60925	58244.39919	1056721.578	80711.47227	984555.1655	1025735.713	908450.9596	93513.3551	979524.2341	70307.06709	472543.5276	1094017.259	187554.4205	68225.43858	505996.3217	840853.277	108128.9851	1213383.203	132056.1213	587394.6593	71761.48884	954101.9561	1062326.791	81432.83058	573659.9193	60287.81256	114567.7929	483751.7839	1097466.585	1011306.635	119343.6418	990560.5052	987755.8605	397454.557	553954.8389
KTFTAWCNSHLR	A1BN54	1	0	70113.88822	120312.19	84306.60948	102392.0983	40350.58792	156850.9708	145737.9186	64532.98836	100459.5874	147222.6496	156286.8541	92495.66902	88766.10082	77233.60929	93638.40882	70412.62822	77200.05787	65552.14058	89460.80197	57960.09442	79997.22244	82320.37825	100644.4853	77165.20346	90289.76367	73880.48821	86587.50695	88976.66403	43670.88387	159927.931	81436.94324	187304.8742	53753.61669	67956.69954	60323.81525	50133.46411	76159.34358	75932.43269	85840.56648	57455.27874	114510.0072	93895.44565	81862.06566	58856.75149	64946.03212	79768.04211
LVSIGAEEIVDGNVK	A1BN54	1	0	401169.1758	552869.6422	147486.9011	425084.0741	633361.2941	924902.2088	722332.5109	1049755.105	888908.6303	837885.2688	908027.3482	823043.7096	745091.6367	147031.363	726897.8076	95595.5745	217997.6916	78433.79571	582733.2622	117299.5525	725447.4362	558705.8973	181331.1305	695129.9874	777547.5324	346439.0323	99985.54255	503413.7167	174896.6462	650590.6485	313309.6709	518745.0565	59551.59364	158176.0731	766466.2495	384231.2952	593386.0442	917154.9744	444661.9134	226014.7357	167890.8842	1032692.26	101488.6171	52612.9919	528151.8973	398506.6755
TFTAWCNSHLR	A1BN54	1	0	189929.7951	238076.2944	211009.5069	223114.262	139026.2463	273156.6622	248683.6681	204056.6643	231928.5197	266441.5042	323097.077	245372.2154	266514.2987	260770.4328	173817.683	193715.5263	209298.4358	177134.3417	254918.1865	228165.7435	389959.6825	193183.1275	244476.7837	162613.9364	221913.6076	153735.8465	223930.6004	268360.6256	201831.7175	316148.8241	151644.7571	317239.9362	156672.4655	157159.2806	163110.6993	285773.982	194408.85	238470.4145	218963.6607	212007.5881	257785.8972	267692.8936	163853.144	96161.23356	216421.215	220180.0435
HEAFESDLAAHQDR	A1BN54	1	0	40170.49348	34829.89348	118525.6468	66779.23773	74324.85718	31685.05596	0	66635.27643	62579.62619	0	46967.78162	113576.0511	57697.77932	105998.1533	21248.8397	107701.5828	112054.6314	107459.306	85837.85258	126139.4508	101631.1714	85978.89873	128297.4931	60654.56366	69734.8576	192701.8149	99177.89612	76956.52248	65047.33926	68834.05366	75388.54271	43506.68772	109268.5524	129955.5821	68854.16683	65727.87821	78498.23087	75755.3627	126591.2561	94569.30539	124127.1843	105717.6068	122082.323	118487.1577	91724.57506	97822.36265
RTIPWLENR	A1BN54	1	0	78137.39262	91643.59593	23235.03814	84616.47014	45104.16234	109529.4165	114230.3353	70296.27101	43908.50538	153147.5083	137811.9032	106218.6936	118608.7877	22824.56032	172425.0881	19415.72175	38853.52189	19272.08937	48269.18399	12730.26037	75376.42906	54076.71546	23229.94384	39439.49303	42460.45707	19194.11524	27914.11093	43713.99794	25097.17694	155263.1219	31214.6313	205432.0972	0	13773.00398	43600.5585	33475.10598	20354.67605	54924.55163	61381.83177	23084.0847	14952.9577	79628.76858	0	9797.322792	25874.21716	52107.65691
AGTQIENIEEDFR	A1BN54	1	0	1379652.28	807300.8446	498705.4118	828386.0876	1408169.115	628694.2466	610717.9046	1494362.404	1066692.902	595361.3639	1033953.811	948837.0293	1332659.067	543572.8589	547843.0809	705766.7808	793116.4759	736559.58	1476726.389	615820.7526	796619.7935	1158366.999	870226.218	1599039.397	1335590.004	756702.5861	648302.5013	1110326.547	574742.9081	930102.7705	570084.8062	848250.6847	738560.3659	894347.4998	1030466.964	906546.1812	1408058.346	1203789.37	921035.2015	871435.4651	595825.2612	1368455.395	748219.9293	600974.4774	726427.256	775018.9364
LMLLLEVISGER	A1BN54	1	0	14996.17052	14155.60584	6426.435556	3022.732855	0	2647.798337	4379.579694	8832.89199	11071.96521	4812.986556	12722.3867	7761.83882	0	10810.04402	4666.532414	0	3185.17878	23520.59723	8293.386543	6254.608503	4623.455443	3779.59844	5002.056941	11301.50789	4103.046755	6183.55892	3610.242368	4929.361623	1480.282167	0	19118.11274	2627.312684	21637.33732	23684.74735	32800.93568	16197.83347	17301.16692	7319.095534	8908.739869	13992.31824	6966.903666	16288.74442	6072.054466	44535.3037	22007.28791	11877.06314
GYEEWLLNEIRR	A1BN54	1	0	18755.16819	53945.93557	14794.03017	64031.91726	0	0	47703.72876	7173.400718	61907.92486	9602.302751	30779.02055	9765.64555	12847.59907	0	8804.059949	0	0	0	12791.25068	7126.376942	23809.74339	8374.847528	0	44875.6249	22488.98879	11963.32567	8851.114901	31695.62879	15574.59488	39947.16188	11602.05914	59946.67004	0	0	25421.59687	20097.38999	20229.14556	17965.46838	8517.132986	9665.187049	4749.524254	26269.54772	0	0	22050.03426	15363.57749
VGWEQLLTTIAR	A1BN54	1	0	1945.090418	0	0	4819.883887	0	0	3936.114539	0	1875.091761	0	2095.963751	0	4756.987327	0	0	0	0	0	6268.083751	0	18790.44269	0	0	0	7904.602055	0	0	4458.810631	193.4491335	7266.536098	0	20797.65525	0	0	3797.199313	0	1069.581214	1595.878994	0	0	0	9024.294768	0	0	2896.414331	0
LASDLLEWIR	A1BN54	1	0	0	0	0	2951.808829	0	0	1772.53417	626.9089645	0	0	0	0	1852.185866	0	0	0	0	0	2093.127023	0	0	0	0	0	3457.055908	0	0	2944.840133	0	3183.113894	0	1882.933402	0	0	0	0	753.3043863	1405.393979	0	0	0	1270.666903	0	0	0	0
DGLGFCALIHR	A1BN54	1	0	0	0	0	651112.4672	0	0	0	0	9358.341978	0	0	0	0	792.9657858	0	0	0	99113.44535	14813.66064	0	0	0	0	0	0	0	0	0	0	0	0	0	0	255051.7891	0	0	0	0	194812.647	461.4877456	470698.938	740077.4384	213273.9049	0	0	259508.6102
KAGTQIENIEEDFRDGLK	A1BN54	1	0	0	27309.10478	0	0	0	31266.25034	0	0	0	10276.63991	0	0	0	0	0	0	0	0	0	0	0	0	0	0	0	0	0	0	0	0	0	10831.81384	0	0	0	0	0	0	0	0	0	0	0	0	0	11480.37991
ASFNHFDR	A1BN54	1	0	0	0	0	0	0	0	0	0	0	0	0	0	0	0	0	0	0	0	0	0	6640.318316	0	0	0	0	0	0	0	0	0	0	0	0	0	0	59762.36366	0	0	0	80850.03364	0	0	0	0	0	0
LSNRPAFMPSEGR	A1BN54	1	0	0	0	0	0	0	0	0	0	0	0	0	0	0	0	0	0	0	0	0	0	0	0	0	0	0	0	0	0	0	0	0	0	0	0	0	0	31323.45661	0	0	0	0	0	0	0	0	0
ASFNHFDRK	A1BN54	1	0	0	0	0	0	0	0	0	0	0	0	0	0	0	0	0	0	0	0	0	0	0	0	0	0	0	0	0	0	0	0	0	0	0	0	0	129.7718988	0	0	0	202.274776	0	0	0	0	0	0
KDDPLTNLNTAFDVAER	A1BN54	1	0	0	0	0	0	0	0	0	0	0	0	0	0	0	0	0	0	0	0	1843.935989	0	0	0	0	0	0	0	0	0	0	0	0	0	0	0	0	0	2841.083744	0	0	0	0	0	0	0	0	0
VWLDPNETNEIANANSR	A2A547/P84099	2	0	4978.548486	9026.943959	9232.892366	6412.684533	8071.060774	8077.897405	7939.883215	4575.147663	6610.809669	9089.009498	10232.13149	7930.233391	7985.779575	8544.712892	8804.24293	0	10460.90776	7114.46618	10770.9425	0	0	8758.380731	11147.61348	0	7811.357404	0	12202.16367	9654.553061	9762.461462	11103.75049	0	11235.28851	9306.02993	7687.118214	0	7380.437567	9883.832305	5590.752904	10720.55543	7735.579009	8667.934806	4737.041315	6381.14232	0	7185.09113	4581.046872
VFDKESNGTVMGAELR	A2A6Q8/P09541/Q9CZ19	3	0	618859.4815	2721985.533	1310414.668	1342944.571	819707.1636	273247.1631	321743.4146	647031.8368	971287.8569	319674.4595	1069318.579	237133.4474	465665.3731	1180110.022	240271.9588	381927.9597	622244.7743	1484122.726	1366578.286	298037.6907	2526295.986	1159950.535	2863265.324	2973292.745	459891.0048	2322226.811	576819.8166	1566799.375	2203041.816	861156.7293	876702.3469	235155.0251	1540565.437	549044.1293	0	280626.559	1240944.418	1496521.281	1165633.037	403340.9314	883809.3146	1015845.502	414031.3828	1813726.644	1184479.49	2058801.343
NKEQGTYEDFVEGLR	A2A6Q8/P09541/Q9CZ19	3	0	0	0	0	0	72622.58984	29153.39086	0	0	0	0	22359.63665	17487.6678	0	14911.79224	0	43993.95169	21122.22806	0	74851.17264	52554.73411	44104.32571	90274.97359	111476.2399	18847.55643	0	76174.89013	37583.68353	21647.00511	17536.93491	21744.18749	87561.11295	25101.6686	19698.84958	151387.1076	63134.46512	0	68337.86753	0	112539.544	25658.01271	118048.341	64521.39567	30527.54105	0	0	89797.90524
EAFSLFDR	A2A6Q8/P09541/Q9CZ19	3	0	0	0	0	0	5135.764336	3473.005937	0	0	0	0	0	4458.04099	0	0	0	10303.67445	0	6321.673538	3245.641172	12844.28807	5801.834313	0	6701.966153	0	0	0	13425.13365	0	7752.441683	0	0	0	9367.06517	0	0	0	0	0	0	6899.782455	5723.978988	0	11372.69917	0	0	0
ESNGTVMGAELR	A2A6Q8/P09541/Q9CZ19	3	0	125893.7722	0	0	0	341499.068	0	46456.45011	122698.3793	198802.8354	0	324775.0337	46134.13467	74715.90821	255363.4064	32167.03485	0	138206.2834	0	0	0	0	259258.7476	526812.0144	230625.5952	0	0	0	366480.0383	500341.0172	181717.7188	0	0	483030.6017	123583.8653	0	0	511421.1766	365949.5596	344549.852	0	0	249626.9408	0	305125.0969	449094.2564	0
ALGQNPTNAEVLR	A2A6Q8/P09541/Q9CZ19	3	0	11620.48656	0	0	0	0	0	0	0	0	0	16601.52441	0	0	49789.29508	0	94620.777	68194.61432	59799.18147	0	107521.9919	28210.73954	0	69804.62635	0	0	0	84608.03503	16629.08813	30457.16969	0	0	0	48837.3745	0	0	0	0	0	0	48059.08126	42720.1846	0	65411.03263	0	0	0
EQGTYEDFVEGLR	A2A6Q8/P09541/Q9CZ19	3	0	0	0	0	0	0	0	0	0	0	0	0	0	0	0	0	14011.05508	10339.45423	0	14873.442	16303.39948	0	0	0	0	0	0	11374.90325	0	6938.119925	0	0	0	8164.573031	0	0	0	0	0	0	10218.94446	0	0	14983.43469	0	0	0
IDFSADQIEEFK	A2A6Q8/P09541/Q9CZ19	3	0	0	0	0	0	36087.91756	0	0	0	0	0	0	0	0	0	0	0	0	0	0	0	0	0	0	0	0	0	0	0	0	0	0	0	0	0	0	0	0	0	0	0	0	0	0	0	0	0
ALVILAK	A2A813/Q99LX0	2	0	0	0	9468.707594	0	5550.443096	7243.852346	7550.81087	11597.08752	9033.304172	5296.568139	0	5414.331659	5284.409736	7060.212364	5482.73288	7752.028655	10160.53578	7232.787799	0	0	0	10278.32006	8899.850832	9261.064603	0	0	0	0	9000.572042	0	0	0	11675.16126	10373.65637	0	8115.614459	0	0	9321.555837	7958.318144	10801.16059	0	9361.591549	8195.671246	6829.1255	6964.643646
DGLILTSR	A2A813/Q99LX0	2	0	0	0	0	0	0	0	0	0	0	0	0	0	0	37080.51968	0	0	0	0	0	0	0	0	0	0	0	0	78763.02251	0	0	0	0	0	0	0	0	29445.5808	0	0	73144.11975	0	0	23448.75886	0	0	0	0
VADPVGVLK	A2A930/A2A931/A2A933/A2A934/A2A935	5	0	4488.663807	3841.315691	3523.206615	4015.052787	4373.235128	5114.85532	4960.382285	5883.508291	4492.220873	5446.853895	3946.7693	4531.156559	3913.231819	11785.56749	6812.83303	6268.714533	6875.458925	12543.75966	2851.447823	4415.934024	2978.331837	5515.562342	0	3818.995652	6489.908129	3221.287548	3319.262245	3668.681211	2743.070925	3105.348857	5193.81424	3549.327965	5553.676022	4919.363879	5344.723281	3469.551676	3141.985219	3271.037083	1980.723124	2976.903877	2978.400539	2785.782764	3919.6028	13302.40462	5973.00192	1446.465622
DSGTVYFEAGDQR	A2AAJ9	1	0	127454.349	168847.5013	57082.74962	60622.48885	224750.9732	132616.1467	142575.4815	145302.1367	116117.8696	140152.7898	148962.7057	121105.2388	126623.9289	69080.60049	125344.5925	45638.55276	50472.30879	39194.59168	132684.6408	44237.33857	207676.7105	85821.66418	47952.73153	138434.8858	151141.1723	58405.7819	52035.2302	131057.5191	48151.01239	139617.6988	60137.07962	191223.1448	50197.33031	62698.22219	185343.1958	72703.32313	113473.612	191381.3	72142.62786	76985.64379	68530.13641	124851.3282	58394.73463	52071.22707	61490.29284	81874.07479
YDLLSEGTR	A2AAJ9	1	0	151783.1931	154862.0014	58348.95652	78838.50495	166226.825	94091.65066	123670.958	153423.1487	122250.2409	110369.8291	133485.8605	119980.4851	149784.907	71476.3625	94351.97013	57247.77409	58329.00748	48816.81222	143366.8222	54883.77956	157619.9734	78230.51635	50082.77264	129870.8385	136687.9117	58107.29997	52157.495	135866.2259	68882.39659	117297.8657	63119.94976	125245.1583	69956.30443	70886.81273	149467.57	78847.32352	144441.6748	132912.6153	83109.00274	80540.65896	72133.33369	109577.5535	62321.10487	62985.12267	60414.57738	76057.22242
EAPVLFK	A2AAJ9	1	0	120434.8896	95979.91828	48398.80355	75571.59343	120299.0639	90419.30699	131189.261	119534.3237	82267.91137	104940.6106	132677.6558	96156.47954	117295.489	50324.99871	101923.8784	45700.00327	46781.17664	53097.90685	98317.14899	51623.85952	117136.4041	75677.70259	36516.94937	83616.64546	105077.9267	57456.49785	41356.60724	98238.07344	55300.79339	114213.5388	66069.0746	113799.2706	53678.06556	60364.90073	123131.446	68152.55699	106604.4267	107912.7602	66867.75747	61317.95908	55234.0206	87293.26717	48949.51135	43075.58018	56948.04324	62672.03682
LTINALER	A2AAJ9	1	0	89600.78067	109437.0348	60013.27218	62646.39382	144407.6328	98860.93807	130656.8656	89514.82261	93800.37183	114015.7847	126358.4392	89953.72616	109421.26	57248.12053	94947.36452	40545.17114	51547.64393	42433.93712	78277.19711	53682.40375	132916.2429	62852.5425	35682.67633	98168.85171	117540.1028	46011.54694	44782.51071	119558.1183	45220.45624	97673.82719	54341.45755	146163.3314	54066.66834	60625.31857	131615.743	67448.52597	78435.92271	101115.7098	51222.54656	61042.55739	62970.80347	80551.24669	49099.44813	56543.20173	42740.30802	58934.95956
TTTQFCVSAPR	A2AAJ9	1	0	109693.4844	90483.14621	50871.27791	59292.96191	94546.48753	97940.76726	106196.6239	66555.41434	88272.82254	156346.8359	216748.5952	106867.3644	95924.60969	60458.47851	109890.0391	45904.45306	50612.77386	47501.68569	80243.97859	53468.13256	108752.6713	76251.01874	63258.65848	92883.00023	88519.10936	47285.27583	44990.488	93606.67803	41083.4487	87208.70758	46474.03508	106628.3483	64598.10514	56827.03424	80277.5195	66155.02987	90007.46606	72361.64502	53771.58333	70762.81197	64974.07408	81675.23236	50569.54084	49150.51095	50097.63057	81172.21454
AGGPGISPLASK	A2AAJ9	1	0	105489.078	103961.4843	40081.57092	63067.87818	113930.733	81664.34837	107645.3238	119499.353	89425.50701	121598.8347	127715.5993	91842.41685	104525.8217	42092.94321	98301.11388	28295.12989	43388.93032	34347.46459	77776.65205	31616.93853	101628.2782	76815.62929	25114.46755	78141.4318	90378.39176	48626.17453	29757.39751	82611.9204	49131.18622	76796.14608	54430.10891	89813.21861	44829.40536	50436.42473	94564.51858	51579.08235	92684.73709	88367.83446	48093.98206	52822.78663	49636.20863	63757.7803	43828.3732	36482.64259	48322.68709	43897.35071
QDGAVCELQIR	A2AAJ9	1	0	70857.58821	72551.64345	29986.73109	33247.46232	81284.58979	47062.04592	68946.99475	81662.42818	63396.03928	63783.38485	74131.60373	59426.06548	79347.60603	33532.23117	52931.71532	23915.41931	25349.38848	22394.63583	67669.44982	25191.44374	73885.86526	37789.58254	21588.77567	57608.76656	70650.70232	17952.85799	21789.07528	68024.15344	27207.35418	58962.97384	20772.97978	54051.07417	31512.72064	29431.17767	69498.93206	35047.58619	60364.19702	71124.47003	30473.17314	40521.24569	37165.74625	52253.03649	30167.24607	20006.59618	37350.04196	32543.10461
GTLTLQCEVSDPEAR	A2AAJ9	1	0	55940.04206	65090.96602	36985.05387	37873.17559	72148.69872	70312.1555	53273.68414	56675.89747	59923.13374	69255.19419	63531.53664	53470.67985	58169.02358	49161.60303	65289.90123	29214.24793	33949.55917	28938.72241	49097.6953	31684.84249	72639.17285	52312.36084	31177.78076	62027.67756	65689.11515	35957.74455	29817.97324	55000.41365	31850.326	53698.68858	32263.10278	58406.89771	30088.49586	38022.15611	59750.81191	47048.69433	45699.10351	62791.38692	38467.81461	41573.27609	45482.56514	62326.57213	26039.11012	33137.82385	38838.65542	49504.39819
AFVVSVGK	A2AAJ9	1	0	56876.71168	49085.31386	33086.44821	36903.33518	45844.21013	43054.93144	58002.94857	46531.40695	51764.64434	38393.92025	47226.20804	49225.3829	49963.63471	35129.29803	38041.50685	21934.2057	34993.24985	29054.20519	44822.18222	34192.74849	54711.34222	33432.17913	28695.31388	51441.8061	40687.57535	25890.43251	28188.23675	47111.23317	31224.27186	49083.91635	31390.25715	39853.57892	30014.33691	28980.75989	53502.55115	29035.32959	44781.79728	44323.99729	33844.98393	26920.0943	30336.41971	40518.80464	31696.78121	29686.07653	22464.26107	33606.81587
TDTFSYVFR	A2AAJ9	1	0	62954.36177	53015.30353	24084.23124	33097.12761	56880.21818	41794.0455	63937.36638	36485.69958	45074.76245	60936.98178	51695.0276	38882.64269	49864.71521	24795.25544	52566.46807	14724.51311	22491.21874	15533.43845	43082.68805	17899.00363	45879.72934	31872.25382	11953.27686	41523.14199	41217.91238	25625.90001	14492.42303	41708.41206	21869.92995	35365.33607	28062.45531	52634.71944	26887.82437	22215.84002	51678.26072	24939.52635	41651.06531	35436.99363	21427.83866	35995.8013	22434.55429	28793.22672	25262.76018	36245.48064	21913.65071	23192.10636
EPTLDSISELPEEDSR	A2AAJ9	1	0	45325.3208	34620.78079	17421.20784	17887.51724	59045.84414	28011.20683	25516.52393	39176.62214	38740.18711	31343.51213	45692.03549	25790.06559	47989.10567	16465.70849	23969.93991	14285.76104	15299.86805	16682.25787	33290.85897	18231.44115	30775.14968	22336.50646	12847.47124	24802.52827	72788.70782	11514.50043	17491.57881	34851.54693	12912.7151	35479.90067	16125.85317	38435.23065	18205.57209	28900.36234	55322.92743	27770.35373	25236.56535	36212.60331	22025.16054	21088.57089	18116.47007	41555.3297	15161.82529	12429.25523	21131.12302	17780.41601
LSSIDLNDQVEGDDR	A2AAJ9	1	0	25820.03884	22103.33448	8026.886285	12505.70835	43212.55714	23925.74509	26797.15894	22254.89236	18111.54008	33734.03859	35386.02605	20916.15732	26593.31371	8889.975262	31660.42084	4839.548349	7630.134859	5792.732806	29798.55018	5341.331056	24588.44912	18212.91398	2523.947808	20040.52765	25507.6673	7847.050891	5071.603795	23148.12702	9257.727859	22478.65366	8617.364215	30590.76028	10357.67295	9809.689753	33667.47366	12502.45689	23363.93905	22441.98718	12433.19718	15012.00253	9165.552536	23333.76365	10533.69489	6716.073843	12116.17942	7218.994474
ATLLNVLEGR	A2AAJ9	1	0	26924.79989	21198.90399	9302.335705	11355.76347	23428.04404	22391.10224	25068.29368	17319.9188	24513.10406	20795.16906	16146.36735	22659.99411	20163.93641	8088.41772	21841.94413	7631.511102	7557.576924	5629.37496	18119.60594	8439.557773	20667.04689	13218.27172	4787.864608	28915.31648	16766.90006	11133.6405	9115.795566	20252.8744	11370.83814	22467.50546	11864.24427	19058.68184	12576.00192	12195.24299	27060.53416	10771.91552	18127.71098	16487.77078	9953.838887	12314.42945	9365.494063	13226.01709	10317.01719	12073.65991	9777.465015	9448.979927
DTGEYACLVGGQK	A2AAJ9	1	0	106454.3107	84682.92155	46616.88036	51903.51917	97342.84261	89265.51977	101275.4197	71970.62467	74771.80711	108029.3054	88036.18806	84452.89278	78369.37753	53221.41852	117781.68	37167.26572	38107.83048	0	72470.92514	36793.18952	83647.10003	70603.05766	32475.41552	97264.95613	65277.13518	50702.73279	37065.21197	79958.46193	34532.3097	77475.27471	40299.64854	77434.28794	48190.92623	44510.92344	94413.16097	55824.13562	80814.06693	69740.94336	53393.46844	58299.73813	61520.27254	70741.79048	40967.22749	38014.54995	48624.28768	54317.92251
LSVLALPDPPEDAEVVGR	A2AAJ9	1	0	132041.1894	74383.49912	32743.25173	33096.82119	165308.3731	73914.02278	66936.78261	64213.07233	51049.99925	95778.21911	65734.66201	57831.00602	85704.70144	38444.30037	119219.071	61820.85236	42697.76459	36307.28347	68118.7478	44688.09978	56733.40704	46117.14915	33736.00356	63633.99937	56719.1378	39146.56127	30242.54283	58147.71019	34579.23755	57546.99901	31967.23065	79907.05852	81489.69241	59758.76468	68259.71163	36159.49709	62082.51839	34864.59008	29602.40513	37633.50714	37362.5941	32244.84007	51173.00078	167167.2765	32362.16109	37944.06066
TFGDTEAQVGDVLR	A2AAJ9	1	0	65521.74412	52823.46407	17676.07658	27533.02504	73701.79617	40781.48168	48558.51323	48894.94929	44911.05166	54720.16787	51458.55762	42792.9493	52575.28532	28286.40187	55014.49512	14482.14005	22700.12589	24387.90552	44998.4264	0	41950.8318	46553.17796	15062.51453	41384.5517	53334.01989	24998.449	18171.04139	33838.17704	24637.21119	44465.54394	22252.92813	49450.54916	33654.64576	26840.73086	51565.22538	39029.69978	49100.07339	44530.17788	26223.87043	32315.58282	27404.61664	38202.40608	20969.6095	0	26258.78721	19322.99285
QEAEETAPDLSEGYSTADELAR	A2AAJ9	1	0	24971.00458	20782.31881	11264.1647	13788.77556	24638.7107	13242.18106	16369.31934	19553.46921	17135.03752	24604.77021	20675.05672	13945.1266	20721.53871	14290.70566	21442.40992	9926.99895	16198.47553	16058.38622	12900.36012	9250.494798	15591.76768	19529.41014	9959.419108	15549.72968	20218.45776	11285.93062	10340.63841	0	10942.63108	15654.19189	10588.55624	21756.76582	14053.9549	21730.40056	0	17776.25157	17058.45094	16576.71731	12981.34437	20199.35168	15747.75104	17802.51173	13940.82576	21951.03042	13670.8637	9099.130534
NVSADDDAVYICETTEGSR	A2AAJ9	1	0	26436.43235	27985.21412	21571.21948	18030.02543	39480.41268	35497.51057	28768.59795	27023.87546	32739.38884	33843.68535	34144.06369	36997.10917	32036.41123	25931.5818	35101.77239	15708.05276	18586.77437	14831.2914	29064.23517	18006.84061	32414.65001	29082.58939	24176.12472	38712.36014	30613.47237	18123.00833	21280.51352	28467.90801	19960.96314	30708.81358	17290.18178	24803.83756	18682.49232	17342.95507	26178.77345	28247.98902	29196.36892	27890.6605	23634.87154	26110.14312	26110.06888	32806.93179	20182.33907	13665.31777	22058.67691	27574.08347
TYTLIFR	A2AAJ9	1	0	121648.8274	117184.6936	51816.38947	68232.03758	92559.16479	85030.08424	133235.1381	94961.47805	79496.87243	111530.5543	92059.45462	72519.23519	100477.6969	52295.69913	106411.4914	0	44798.46735	0	84791.80501	41054.02706	96538.30729	53974.39102	0	96485.23317	94770.71347	50231.03808	42654.41173	89138.68894	45444.92096	90439.92096	45831.40713	109872.3356	56288.87497	56936.8627	97412.86839	54568.46637	84911.9381	76355.62277	47189.80643	69153.18826	58053.94454	66855.40733	44371.43726	56277.00552	39300.36761	46482.43492
QQGCVAELLLR	A2AAJ9	1	0	23019.83049	16822.08236	5257.227172	9536.882419	13105.14362	16165.18542	26996.06821	10405.26525	11432.94778	20909.19683	21819.11219	18189.67306	15383.54956	13928.28251	22130.14755	5382.510798	0	0	13544.72641	4049.68043	13976.11322	14557.5319	4325.591668	18101.99363	11163.12907	4766.919248	5661.528768	12948.81631	6313.497641	13691.4933	3912.91486	9174.540733	14661.91084	7794.797762	9311.775929	9541.451268	21016.05956	14573.97377	8929.120892	11571.11257	14968.30941	12898.33778	4526.218763	0	7004.309899	6651.108948
LTPADAGVYR	A2AAJ9	1	0	173152.4087	170483.8106	113993.1606	130350.4791	185902.5199	173747.7433	210090.9345	160232.5715	171579.0383	195367.7423	185597.6566	168536.0693	166013.4338	108180.0471	182208.4922	0	74325.6224	79456.04292	180306.7071	0	190861.429	124658.0935	0	158478.0933	169369.7829	75236.82668	0	173326.379	69206.52769	180552.914	81578.32437	170811.6092	90765.22943	94593.57647	158203.6063	114712.012	150373.0372	180925.6403	0	117530.1146	118111.1265	150505.6014	93037.65884	74935.76308	82572.19564	122149.9067
KGLLELR	A2AAJ9	1	0	18674.1113	14820.07623	0	17235.22292	23738.67767	26686.51263	32424.83343	18378.91211	29315.67707	33809.39306	31755.80484	20721.33569	23705.57741	18982.16041	25778.87072	0	19824.68493	0	25724.61409	28557.25837	25513.32133	20607.05955	19271.17143	29329.06058	23649.027	19801.57905	20492.89359	27861.73774	15988.05248	29758.49242	22294.43875	30014.79902	26125.35121	27553.15237	0	26495.92115	30860.56071	29872.06291	15917.78095	29976.28768	26396.45921	28704.06166	24674.78861	0	31217.22092	12809.33801
AGTPSLVTYLK	A2AAJ9	1	0	41949.73278	34080.03064	0	24012.16776	66902.8603	0	23765.46772	44029.0514	26279.40327	33580.46076	39940.68443	30296.22092	32718.64428	14839.66033	32879.00639	9537.105462	12928.8987	9582.84397	12738.45201	0	20363.18399	28350.46225	6701.114837	18509.97218	39084.81589	16797.36372	15303.16781	5596.553922	24072.49027	21209.30105	16721.11476	35410.16359	13090.50948	19543.2153	34256.13248	20386.93046	35229.86963	34184.3887	18720.06602	13113.70989	0	13348.54176	15241.08281	14694.6504	18960.23074	0
SLTIADAGEYLCTCGQEK	A2AAJ9	1	0	11326.42488	12048.71948	4457.488148	6473.890557	12258.57266	9712.188251	7316.408155	9137.603493	11565.153	11556.5383	10644.91495	10702.53731	12369.53994	7235.783155	10069.90097	4872.499541	4998.34033	2621.161483	10375.70082	3979.946416	8929.86466	8800.325627	3876.636486	10103.33381	7668.673204	4229.015682	3841.944303	10923.7905	6492.929073	7668.846056	4319.894969	6089.074957	4955.842493	6413.860543	7619.834546	7469.762344	9377.699662	8489.058696	7612.739118	5135.773072	6014.208862	8026.627122	5306.342192	0	6904.68506	5687.593334
DLQPQDSGQYSCSFGDQTTSATLTVK	A2AAJ9	1	0	7289.758263	13214.20966	6202.751617	7980.196246	15825.8209	19690.37846	12119.99784	11468.89947	12610.931	12799.73795	12279.01839	12504.1395	10239.07083	10365.04854	14525.40253	0	6420.131058	0	8709.93206	0	13340.92433	9751.570408	6294.229738	13198.76814	9844.649484	5921.293026	4242.40936	8747.287766	5071.729837	13583.96844	5702.729858	11294.35984	0	6204.820309	13963.92244	8654.630432	8720.89428	12494.24025	10741.10254	9375.807578	9990.956304	11108.21312	5267.159277	0	6022.148994	9123.565806
CLSGEEPVELGLR	A2AAJ9	1	0	13652.91223	5449.010845	1898.627926	2548.487246	13917.84115	6917.805822	5403.659404	2928.048745	3519.844755	9508.131974	4568.676442	5063.48657	7570.495928	2784.993995	13029.00757	5912.726623	5099.175661	1601.982684	5546.892236	2589.104984	4164.478854	4583.261019	2024.368272	6058.924258	4660.692381	3383.922671	2981.807197	4068.68444	2921.105335	5078.993772	3311.233591	5694.10419	10532.65688	5803.497826	2348.493898	2409.075703	6062.20562	2107.04537	4105.121724	2531.303352	3268.86084	2021.607491	0	0	2074.261138	0
RPPLYPPADPVVK	A2AAJ9	1	0	73894.96453	65066.56532	49172.94563	45271.49342	59765.53984	61108.47582	70835.81484	67560.96436	68268.50572	65108.71528	59640.54379	64142.40862	68795.85112	59205.0776	55596.27248	48371.26363	38917.73246	49014.45523	56759.17156	43393.68417	71467.18622	48426.84813	30353.9121	62566.60049	58610.32625	38878.39385	33790.48775	66468.1464	35711.71971	60220.0133	39694.48994	65947.4035	36977.13565	38946.11474	59774.75783	42232.82396	51948.01858	59525.89445	40879.72132	46891.51214	47543.41108	66816.89281	41206.65347	37962.04908	28992.64195	47104.78772
DLTVEDTGEYSCTCGQER	A2AAJ9	1	0	12819.45697	15953.88885	7892.766104	7748.433043	16823.20367	11442.52429	11038.58679	13667.68147	15102.32004	14825.57202	15717.37165	13036.29087	15031.89671	9813.866442	12238.58094	4136.72288	5244.798805	4312.944728	13423.65053	4844.204325	15000.83753	10787.66799	6830.48848	12875.22757	13566.92774	6918.690512	7364.748829	14986.33742	5758.929602	13150.18604	5251.793567	12177.21592	4892.645453	6511.939994	14967.34091	6881.111669	11417.62446	12440.28196	6371.379542	10094.99454	9328.035536	13710.66825	4682.598406	2607.350982	8321.453105	5712.280974
EASTGQWQLCHDLVPGPECVVDDLVPGK	A2AAJ9	1	0	9517.601665	11855.5439	8925.28395	9605.985373	0	3054.683978	16570.516	7763.960664	11219.43837	11646.15051	11767.4823	7586.155985	7180.23788	10600.65698	10472.20034	0	11798.12347	5838.578334	9922.320402	5889.853454	9756.081715	12416.26694	8976.768462	8117.294306	11881.59792	1069.918618	9700.803754	17343.50358	3471.796959	22555.84416	4829.505284	17031.77452	0	4444.083619	6393.644329	11497.33665	8520.782773	9043.070924	6914.49344	12265.1505	13253.69333	10376.25154	0	0	5688.672358	7878.256172
LIVTELPVSFTR	A2AAJ9	1	0	77935.39158	48672.43057	26451.02613	27026.28868	73358.56708	53245.14694	52661.32936	44818.9226	39678.49862	65037.94656	42332.92894	46486.07122	66516.93513	39480.57263	82384.23189	38725.70262	25103.03196	38239.86511	55770.00261	30780.78007	41472.35346	46642.90814	33097.51126	38431.87757	42718.8304	38253.23947	35612.42388	48977.5965	35686.95763	46436.02003	33163.42639	60281.52388	66559.8959	50641.86096	50552.9996	32555.1193	38226.74408	30096.1885	32703.06422	29318.42087	31271.29151	26059.6976	45057.97412	81638.19696	34228.36101	34651.70223
NAIGEAFAAVGLR	A2AAJ9	1	0	26501.43214	24048.88839	22111.70105	16393.4315	17313.01002	24919.80492	23048.10303	24371.13578	24912.78934	20769.04044	21251.92773	24371.36072	28764.01973	11630.48808	22135.16216	20129.01153	21113.42343	24882.79699	25878.28621	25079.38547	21628.31314	15389.51174	17623.70062	22996.40326	22919.42139	47202.93162	13362.38189	22742.28975	14287.09155	19525.67544	13662.34656	20896.37762	17691.32064	17650.59712	24411.99335	16941.50663	21698.16131	20004.24815	15922.20697	22190.07276	20039.62884	17873.38644	24049.08556	23540.3886	38625.48997	16967.89106
YLEFLVGR	A2AAJ9	1	0	29080.62496	29109.92417	8401.248447	12275.49246	7357.132615	18872.82807	24987.26057	14662.11367	19835.36395	26754.74793	21353.96521	20512.34395	20615.52945	7946.31173	25072.10086	0	6829.596178	0	19005.96689	0	20597.04772	15038.11789	0	15931.2829	14794.08307	8241.194269	3723.473484	14762.81542	5779.434628	14573.94693	6631.677779	17638.60569	7490.843615	5485.383793	23564.96098	8349.960489	16471.21272	13511.07062	5553.236352	7661.131643	8855.042038	12627.49802	3895.03684	5975.820221	5838.90824	0
VDSEGTCAEQAPHFLLRPTSIR	A2AAJ9	1	0	27319.19002	30412.52891	29280.06455	26250.56745	7939.336306	33929.98225	40605.4353	22629.56182	31817.52076	36329.79372	35839.58869	27983.84452	35005.5375	17218.40393	28988.12775	27178.23061	29239.21212	0	25056.95811	25387.13507	42629.6163	23781.58458	13656.85928	29231.493	33904.16542	13131.02	13364.16764	33332.62639	13900.18697	34416.11834	15456.10746	33488.25625	18413.54746	0	18140.04354	20101.33946	21760.84253	24503.77346	18505.15161	30163.5735	21214.67947	25101.99003	19676.28799	0	12769.98769	20835.66465
EDSGQYAAYISNAVGAAYSSAR	A2AAJ9	1	0	22453.44292	18867.96771	6217.9001	8816.94203	26532.76128	15994.88175	15660.42795	16439.51402	15399.67436	28426.48589	19338.89288	14624.97751	25258.28254	9295.008073	24290.68478	0	10064.08693	0	16997.25393	0	14428.93943	11487.08234	0	10327.69067	14548.92394	7794.116681	4357.918393	14420.46641	11388.89161	14121.12641	8066.107798	25462.58733	12625.13235	17512.61034	23994.88064	9888.900312	15228.55287	12187.43758	6195.469401	8870.776729	7451.09175	9727.25002	11464.2937	0	6783.147523	3965.3297
FTEELADLQVEEK	A2AAJ9	1	0	48577.56801	46149.53409	0	47219.77279	64305.49376	56955.50812	55218.13366	60301.89137	63777.13425	62870.84357	55635.34394	65654.79652	62579.32458	64821.36305	69604.34356	0	43173.12466	44589.90815	49904.58488	0	59013.85002	54411.85359	0	52677.89219	55487.00472	34503.48436	0	51397.51412	34611.98337	54356.35449	42473.00449	45301.93113	0	35396.4858	57389.6376	58910.13114	43486.36934	51504.78001	46350.10015	49482.54164	0	59061.8753	0	0	43956.76788	57265.84542
GSLQLFPCAK	A2AAJ9	1	0	48958.28634	41744.67394	27512.36655	32792.0896	45205.01968	38227.94452	53355.52081	32989.92568	33809.9803	50764.39438	42756.54127	31592.09483	40509.76119	34500.32169	39645.60792	0	25437.69551	17309.80685	37076.23509	24471.77171	42621.82484	32912.43416	20475.54197	53338.85684	27205.87765	0	22284.91315	33544.15454	0	35433.08569	0	38963.18077	33380.81908	25240.59613	36757.58277	33953.74712	46102.05597	32006.07798	0	37107.15853	38435.70511	32535.82839	24740.2901	20817.50291	0	29109.46425
LGAYAWSR	A2AAJ9	1	0	34688.1154	48183.11136	0	22346.01619	32137.11545	39528.69869	37986.05151	30677.9995	26799.78458	44136.54364	40303.63236	38630.7085	35295.42219	0	37663.5091	12317.82082	18580.9935	21005.67945	42522.86553	0	0	24516.97011	23742.60364	28010.7488	35021.04898	0	19923.68165	44146.43231	25825.83662	51543.89112	0	46191.57946	19586.85074	18932.8753	20323.16086	17523.5264	32835.40401	35304.22572	25139.68995	23601.44602	0	37343.10618	21588.71256	0	11921.5689	17736.51019
EATEGDTTTLQCELSK	A2AAJ9	1	0	19793.60746	19100.26723	10614.79262	10845.37266	32314.77046	18935.96227	17123.55789	18759.44823	19007.92717	21513.13606	21371.51746	21064.57604	18964.47081	11697.53584	18743.5366	0	10056.39225	0	17614.18382	13212.08713	20234.86274	15803.31776	0	18105.11403	18967.6741	0	0	22236.48255	12446.1156	21742.28836	0	21332.22043	10830.70909	0	18018.86434	15794.02837	20195.97237	19069.45366	12173.21856	16049.88837	14429.81434	17543.38526	12724.7567	0	11617.6118	10021.6295
EAVSVEWR	A2AAJ9	1	0	44959.3588	59291.76138	0	0	44159.30877	69526.88296	64743.75277	42411.72041	40135.77651	51652.39478	53168.08235	54905.53678	36856.61886	32276.52873	70181.92655	0	35706.18684	37362.8978	48731.0807	0	36389.85457	33741.12502	0	39418.25922	37586.47423	0	37285.8245	57495.2166	42668.64218	64578.96683	0	59667.52825	32394.182	30282.99229	25204.56185	35497.46938	45722.49557	44713.18477	36762.25963	39289.66102	0	48601.92819	32650.87828	36433.21182	22432.17019	29785.59869
LTILDLALGDSGQYVCR	A2AAJ9	1	0	6003.244957	3618.679727	3616.23659	3934.981188	0	1552.093177	4660.607204	4928.878321	7064.516165	6809.006	5184.650014	5306.507435	4958.924405	5170.348591	4555.537941	2041.790875	2642.502113	3450.303362	5057.844878	3012.237596	5892.369002	4119.167098	5026.314201	5971.464787	4364.085279	3115.304417	4305.177617	3048.708239	3488.679288	2417.905747	1993.526205	3515.292221	5180.41086	2155.04708	3014.229548	6257.275513	6138.67878	4974.606608	3051.858047	5194.822983	6006.711722	5973.999889	3049.934271	0	3914.769818	3767.586571
EQEGTESDEGQLPQVLEELKDLQVAPGTR	A2AAJ9	1	0	3065.46556	5718.947328	3498.902868	4612.246736	0	3947.98663	4026.22033	2705.593674	3619.279126	3768.381897	2808.774543	2972.139547	3041.59833	3546.587217	3121.541771	0	3383.80655	0	2801.949924	0	7647.569483	6728.253431	1711.635599	3639.68217	6953.326885	4062.156496	3003.167595	4484.587376	2134.387933	4769.050367	6813.967654	6659.723688	0	0	7800.617813	2919.50963	3049.494093	3551.058029	2433.247626	4475.338296	4014.119055	2537.222756	0	0	2865.709933	1667.366576
QHSLVLLDVGR	A2AAJ9	1	0	27746.5119	37338.6668	21384.82129	26358.82974	12881.99303	13487.36653	20463.7967	14099.56784	17099.05062	22863.95641	22324.30521	17285.3208	18876.35354	20124.70333	19119.0531	9586.989236	16390.97943	9236.260502	16320.41222	13401.02472	20424.12305	14244.81086	3268.706614	10129.32031	17152.11324	14151.64313	10646.75063	16880.21509	15613.86156	13502.11468	19896.01138	19452.9502	14967.0607	14988.64938	24830.58602	12502.53764	15329.60929	19494.99146	20847.18852	18520.1259	11869.78639	11614.9363	13782.20529	14358.14539	12210.92636	6971.143911
LLGSEALGPSPGDLPNTR	A2AAJ9	1	0	18884.47639	15308.25525	5516.443778	10272.61182	24605.504	18650.93982	17924.94089	15431.12014	15136.71332	22492.42966	17002.087	12669.7873	16390.904	0	18330.80877	0	0	0	10601.90037	0	14473.9433	14498.91147	0	14291.74313	16718.64616	7052.790394	0	10299.95166	6470.321932	17853.18947	0	21075.95576	6767.343537	5035.447608	13510.23357	6119.208577	13217.77684	13217.53951	7441.137664	9502.244281	6467.857327	11173.68417	0	0	17589.3405	0
GLTVHDLSHEDAGLYTCQVGSK	A2AAJ9	1	0	18913.2931	22297.75044	28198.11031	21828.58244	22905.60499	28954.8994	24353.89204	25287.70623	27544.91984	36474.28458	35801.34661	21948.95874	28505.51594	24576.26026	25322.90352	13698.35453	19520.35469	0	22310.40113	0	30789.49871	24762.27956	13757.36839	25033.62571	25591.01694	0	0	27887.37477	16656.03243	27230.3201	19325.29646	23958.54807	6133.694697	17948.40047	26787.26416	24312.30182	17456.48967	28343.67976	20452.51796	24224.87622	23240.77971	22537.67425	0	0	15671.13928	15331.30208
VGGSPQPAVSWSK	A2AAJ9	1	0	49254.34198	74563.56754	40149.68315	45945.49053	54722.54606	68952.56836	59322.75918	100076.8497	36417.53598	77512.48192	108045.6704	68259.82289	56660.14111	42657.90725	78423.58004	25378.47506	57238.72147	53236.89173	52558.77189	44879.77277	27896.22809	44376.49306	60097.51058	42398.36658	52708.58601	12238.42745	57140.68309	57211.76007	41247.2347	71462.20562	30190.54949	67649.07831	42531.61897	38037.52752	68484.91345	26006.23294	62688.86491	49667.53646	55106.66611	28583.97817	34669.68008	53111.10712	30226.78584	36385.33212	50445.32338	51880.03421
VTLECELSRPVDVR	A2AAJ9	1	0	97827.55324	101716.3192	0	0	55670.62224	100512.2077	77741.13158	69588.84797	80739.17759	74375.07767	73520.40775	85704.52981	78467.44554	68550.38503	81515.65286	0	0	0	77265.47519	0	115064.3916	76391.98247	46924.88758	77418.22445	63820.3299	46326.93859	0	80627.49654	48663.33731	88655.18522	0	81707.02404	98596.70421	77291.60359	63174.72514	0	92450.1342	104244.2315	79372.25548	62754.59091	0	89395.68608	0	64706.6476	66552.15659	76324.47655
EGQYVEVLDSAHPLR	A2AAJ9	1	0	34096.81191	25876.72562	0	19180.10969	23651.64057	17779.70688	25909.45177	17477.49109	15912.9081	31435.02401	25056.04777	21849.80458	21023.01431	12808.73231	19981.51022	6131.921444	12656.79831	6528.932352	19185.18784	9111.447825	20262.92616	14249.33982	5027.12662	16520.31075	19930.17022	12519.11147	6910.908864	16742.98198	13035.95271	16057.06883	12405.03793	23763.88312	12715.31772	12544.30494	18822.21687	16424.906	18214.58519	15146.04281	7786.61769	16842.82736	12357.55969	12329.11921	10443.96699	6127.693038	10771.69314	11100.87428
VQAESVVVSTPVQEFYK	A2AAJ9	1	0	17280.29129	12578.74995	7729.747521	9630.677514	26449.80432	14819.0238	17365.4299	15337.43305	12324.94878	17736.24676	16945.86396	13381.59617	17212.04907	5900.019882	15013.05256	4812.115292	8160.823552	8375.369181	14969.6286	0	11364.3264	10053.73055	0	9365.687437	16581.38134	7824.033521	7069.570354	13274.96572	10459.24076	21194.84863	8299.885262	16440.20376	12991.04555	11616.26668	21562.15552	11589.81512	14294.86251	12412.4679	11379.51279	15332.15151	11004.87688	16140.97373	10589.9376	0	5303.530072	7392.921392
SGVLVLVIQAASK	A2AAJ9	1	0	5217.709826	2908.688412	1990.041882	4087.547273	0	3950.207613	8639.821037	6346.05838	5767.013626	6444.494931	5908.191966	5559.021381	4180.823475	2084.417938	5912.389156	0	2088.959806	1199.943195	6912.389519	0	5626.024765	6150.553507	0	2207.995491	5000.636766	0	0	3460.239727	768.9245572	3016.561755	0	2470.033113	0	0	5896.678434	4637.322413	7127.013777	6531.267308	2554.250599	6397.658536	2645.550942	7170.011149	0	0	2996.969764	2030.128287
VIEDLEDTAVQEGSSAK	A2AAJ9	1	0	30668.14986	25829.83457	12744.80584	15714.07427	33780.53055	23835.38458	27023.82931	34360.45543	29333.88387	27709.23226	27674.10936	24002.55105	28770.87317	29923.87897	27232.28823	25529.79098	29188.0859	24258.98538	25879.71878	28123.67855	28900.32919	23423.74623	13635.7545	39235.2885	30541.85098	32534.85824	28098.3266	24136.58852	29044.68706	27805.08949	24856.15501	24719.75182	16799.05896	19182.32224	30089.15528	34558.45334	22601.90743	25376.93797	36773.68189	20966.0582	17631.0499	25637.39142	16943.88705	25067.29397	27443.48151	17213.87923
DLAVEDTEEYSCVCGQEK	A2AAJ9	1	0	22295.47068	26797.83967	12628.16746	10502.7415	28895.00445	18191.9538	19631.31805	20859.19501	19609.29045	22113.87686	25664.32143	19593.0569	25258.77175	16496.7699	18864.44986	6372.074057	9797.07509	8841.610335	23729.28355	7061.98348	23646.87009	22961.34844	8119.069773	22344.03888	21912.3326	8158.681555	11187.81654	22462.8473	10819.99381	22045.90077	7097.750248	19806.82248	13838.94812	15690.81136	22436.41083	10214.17176	22730.70878	20416.76192	13407.94119	17838.92912	15090.01353	20923.24265	9012.192133	5273.546116	11240.34616	8871.922573
KLVINDVQPEDEDTYTCDAGNVK	A2AAJ9	1	0	7642.407575	8066.292078	7673.673037	7539.447033	9512.979124	9767.147488	8800.950204	6014.849431	8600.74514	10595.04916	14100.86973	10002.36539	8555.222578	7039.229626	9093.220623	3667.470634	5892.827549	5266.27653	10994.49152	6297.608306	8731.305974	8898.072924	6089.9348	10402.98334	6569.433242	6247.193178	6206.442276	7987.592156	6395.419039	9629.120633	5922.442404	9448.021848	5325.839184	7514.509072	7918.454499	7268.339996	7780.661309	8590.238232	7884.556863	9456.548547	8568.199433	10547.71525	5191.458104	3539.61476	4980.955328	6628.854595
YEVVSDGLYR	A2AAJ9	1	0	51972.03031	53126.71608	49734.78474	49724.02997	61934.53602	45588.76029	56610.18114	52422.51523	45591.07222	51549.38491	55521.19578	46193.92765	53193.47883	27980.68609	48554.67962	41379.04416	43242.02973	42638.45739	92410.69701	41449.51386	93336.0834	32191.54791	40043.44968	100270.8757	53690.07376	57427.61539	41884.90453	49152.51137	51922.06789	49169.81824	64519.46592	52334.26587	45565.48241	88813.26151	93336.13825	32539.3247	43989.24544	74484.32829	41425.67474	58807.06821	47322.73315	40423.72201	41308.00751	43147.96566	50164.2849	48453.13292
LEVLEPPHDASVK	A2AAJ9	1	0	55460.7818	42483.0626	39899.67085	49655.4315	67098.23518	55680.63347	57523.61933	65308.32027	76032.04089	47512.49005	49689.49213	45797.81761	48335.89395	51558.48122	67561.5521	39816.42764	42150.67389	37311.04461	50648.01883	0	50655.15088	44452.75155	30775.38236	45591.30697	57207.04287	33936.18173	44887.77175	48301.74555	43715.07429	47255.43909	51328.92909	60992.69115	52157.89527	45963.39641	53098.54341	42461.81307	50590.25807	65872.57471	55020.43925	36284.71888	46827.67117	43381.66983	39879.30633	39648.87602	27586.73281	40954.43395
ESLKDVEVPEGK	A2AAJ9	1	0	40413.29313	34631.57433	51941.74156	45791.13381	51819.51525	41553.91155	43036.19227	40405.61429	44341.18391	45934.62674	50441.26233	69450.02175	39286.83955	38339.31732	43375.13438	43944.05572	40198.44357	36361.5042	37466.44199	32821.75741	66474.40888	35528.02532	37726.42638	45444.19471	35404.20844	36609.70498	31583.78356	40383.12223	59906.49423	62402.02157	40070.71478	40939.55738	37710.21516	40156.51644	72242.40923	44686.52516	39651.21583	44046.46633	41247.67447	45399.97266	39980.88019	52672.4391	39606.91351	34847.38227	32098.71572	47316.57461
VEVVYFENGLR	A2AAJ9	1	0	37597.67165	25842.63525	21541.21125	22834.4711	27427.73512	11726.37196	12771.18842	29743.06253	28170.21422	12047.2065	17619.34534	33235.65663	28093.62493	17165.75695	12403.00982	17916.29266	25876.56301	18977.48346	32928.77246	24065.15795	25325.32311	24067.12414	14767.66358	23394.90792	28763.47092	14744.34738	19667.4955	29000.53464	27731.5873	19261.94711	16371.43607	11582.41125	22765.40435	27768.20575	33355.05846	25565.09139	32094.43652	27344.10304	28510.55757	29955.25704	20976.73343	28685.94773	27763.15502	15456.63249	17011.82727	15734.71884
RLGPPDAPHVR	A2AAJ9	1	0	13623.80483	0	5566.442324	12748.65861	19163.37459	25436.80432	33847.3473	25135.46757	18223.34348	28851.42685	23016.04547	20633.90838	22833.59559	0	25473.61371	3073.190023	0	6901.161049	0	0	34007.90058	0	0	19144.57632	0	0	0	25770.7878	0	32797.84127	13165.75737	29893.75853	0	0	15133.83212	6443.577061	10588.26895	29876.72016	11860.3129	0	11977.43307	24913.30695	8390.349246	0	6851.410468	14505.24187
VKEPEVTIVR	A2AAJ9	1	0	26526.92965	25926.03451	0	30689.34821	33654.82992	37302.9109	32642.52558	29430.99536	43304.43901	32796.90671	32225.68118	42730.10145	32646.96023	35001.63154	29805.3712	26138.43085	30834.94481	28269.05362	44939.32224	22641.99528	26146.10433	36184.6736	19899.02367	41141.26941	25147.63055	19617.45334	22462.2418	27441.80266	29111.25721	42008.57265	25899.39641	40444.69485	28271.843	29571.32915	26997.12923	20430.14889	36112.62205	37157.76925	26715.07396	30781.84033	23282.634	40378.30924	26985.77755	33240.35234	23209.37653	30180.79687
IQPGGHFEVLSR	A2AAJ9	1	0	71341.02254	48725.34152	36762.94004	42302.92848	47898.7366	45520.64045	53871.15643	56897.04709	61613.74762	60595.2911	68299.89245	49725.2776	60762.16954	40077.94339	55029.79348	27720.83636	33827.15142	31114.13521	55171.84582	30978.46751	52892.41306	47382.81093	30916.12277	57575.68225	46267.96284	32125.96706	32253.69006	51424.47908	41092.08016	53928.887	45035.73739	65701.91501	35872.91807	44654.77322	69298.60275	31576.19712	44919.09929	47747.50937	30555.45224	36375.95098	40362.58694	44004.86527	32090.71159	33203.39796	26150.68813	33006.28117
AEAGASATLSCEVAQAQTEVTWFK	A2AAJ9	1	0	26047.46838	24746.67081	10234.65635	18369.94001	8992.223026	9702.831354	31921.78899	24693.1448	16974.87768	30668.67323	34102.55515	23140.65526	13369.37625	24305.84088	16404.53426	0	18707.91745	14323.45086	24122.42701	12833.64308	10654.12936	25525.60045	14847.0971	6730.217801	22229.05241	0	9056.355288	16527.42703	4866.599863	20779.8205	6584.128962	0	7219.563606	9502.452975	15468.57108	27907.90785	17512.32031	34409.91464	20538.39637	32671.1399	22186.07305	42243.62497	11555.22809	0	12628.29077	13184.57364
TVLQAGGNVGLEQDGTVHR	A2AAJ9	1	0	15454.0713	42186.46228	0	32737.943	25546.87582	27045.98545	47870.5808	29489.28889	44499.82164	24605.21941	30917.92334	26271.1292	42173.36222	74719.99438	28209.3469	38934.15796	34993.43722	25092.0309	34209.7505	55456.39365	26545.17675	42822.04307	39234.95068	17658.23463	24501.69105	34191.23321	35808.72714	20373.56084	24352.03942	22720.78156	34985.76068	22856.30508	0	29374.28481	24866.16757	18843.96434	28991.63507	26193.30269	36570.79355	25226.31977	62587.04925	22124.4832	30561.88201	21561.03103	39492.00283	61200.56994
TSAQFFVEEQSITIVR	A2AAJ9	1	0	7662.124638	0	5899.684163	6378.15497	0	7519.924504	11204.88898	9169.103466	10599.17862	7411.721076	7908.763553	8619.980782	7721.608605	7553.164974	6317.593156	0	4357.230344	6589.458996	7040.673176	4410.710262	8688.849232	15628.6085	0	9361.895995	7401.827328	7491.331666	6319.565676	6265.010433	3526.424566	6034.256656	4862.284826	0	0	6741.715924	16680.15315	9231.785172	10509.74701	10131.98653	6807.581474	11606.32252	9561.433155	11301.29734	2653.128465	0	4836.429647	11883.9883
SQEAPESSTVTLR	A2AAJ9	1	0	97425.25765	117107.4954	99038.909	92766.26179	117463.4022	94162.3779	91665.73309	109107.2809	179307.5137	113707.2135	106156.8062	102096.1083	107347.0496	114006.4592	103468.5552	62539.5356	71518.14944	76558.75465	201937.0219	86985.74658	199175.7281	130891.1906	67156.08741	175114.8379	92111.84906	79839.90149	59152.09032	96555.45236	67161.9365	173183.5373	85252.15537	96598.24484	85324.25557	120274.6341	210865.215	73367.37334	160701.1367	100542.8168	87341.26837	121038.1718	97485.29812	104664.8297	85996.45633	65103.93249	102858.0546	117592.3074
ASSIYVIR	A2AAJ9	1	0	96348.14385	82109.07846	81166.21377	90772.05707	75609.70677	71530.86265	87327.82123	87687.59844	153925.7381	145586.5572	142856.9394	90677.72398	84841.04405	47997.13695	77923.40633	70769.58982	74259.56376	71609.96056	72822.99495	74922.41023	170424.0561	120603.9922	77398.0581	145966.2691	86992.41151	81054.28851	73815.83687	85422.63099	84361.50271	76419.59929	83226.62246	144720.9171	97752.17502	101478.7926	187390.0023	56921.57975	157035.9296	132556.7697	82923.88491	107994.5995	107965.9632	136715.2171	56453.64106	78232.11341	69940.92296	104945.331
LGPPDAPHVR	A2AAJ9	1	0	128111.4524	109283.7186	57630.19051	65832.81459	72299.80171	78569.57985	75392.88626	144781.5692	117515.4321	66798.64844	63425.37071	78045.19171	125543.1896	56107.79172	97664.28009	60563.41338	59166.68415	58128.50192	81051.49246	57946.94527	83764.14418	64114.94004	51769.42496	83790.94204	76796.43144	55252.35146	49081.13149	80284.9083	66881.00063	90605.06813	61835.69348	76744.87506	58921.78979	63728.02518	89616.01478	47741.41065	79257.12586	115837.9532	70915.92269	46904.77345	56590.99499	88534.95412	52596.84763	59377.35888	59692.73205	62400.38958
DVAQDDAGLYECVSR	A2AAJ9	1	0	45688.26203	80859.00727	39368.57572	41696.13015	46829.15057	44583.21473	73341.60634	41840.83474	42608.58021	51292.43157	47394.62527	63195.12482	82342.96443	50704.69945	48580.16218	29359.46495	43081.84193	32673.00882	41987.59178	36864.00687	85752.69147	63648.78545	38384.40662	83055.14441	71555.14549	41367.58997	40455.05397	67648.56661	41766.23076	38658.65041	33106.80744	75698.17405	45255.2839	48373.78198	38062.40094	51499.68904	40592.14247	39029.93086	46184.67449	52189.49108	31363.10207	76111.68226	43978.38001	39484.91963	23297.68487	46831.52797
DATLSCQIVGNPTPHVSWEK	A2AAJ9	1	0	33230.56197	36830.26829	22308.0781	20295.13625	19220.97902	21024.97473	16320.35662	31750.3822	11702.4944	20743.90037	18525.89583	38105.42804	19242.06812	26562.81179	19433.27008	26510.47542	24772.27292	32445.42025	19185.80385	34440.40853	19466.55816	30558.79784	26215.01096	18113.96379	31173.7971	0	28762.87359	17977.60405	16474.66437	21701.37236	18335.55559	19955.8662	28976.33651	27664.43169	18087.7395	19208.23639	26225.99542	29489.04757	29695.80875	36694.27322	31378.3027	21844.73077	32501.74607	0	21285.91912	21444.5941
DGTCSLLVTGLAPTDSGR	A2AAJ9	1	0	35293.93288	30224.74955	11617.76245	13878.10843	43376.45621	32003.24372	18139.04091	28424.36996	13332.64577	25054.17724	24793.02261	18307.24919	23217.18047	15992.66076	24026.17391	13633.30692	15577.67997	12899.88039	19491.88709	13165.21496	22215.74564	30955.58742	8654.824549	13198.29031	34654.92213	11506.71488	12996.39152	30951.27791	18236.19257	30050.91578	11100.21944	35545.07323	32059.55628	21875.66021	22140.57799	26467.69231	21838.53249	15817.54007	17370.57571	13560.22161	24792.43109	10082.0428	17444.70948	19798.85004	16150.6543	0
YKCEIGGASSSSIVR	A2AAJ9	1	0	12889.43152	13813.70129	20570.1813	22527.53005	11687.43361	30004.41684	15345.03413	16241.81022	23006.51707	18676.39847	17272.69611	22611.70517	12666.74641	22577.29241	15056.19662	14506.86633	15163.27169	13678.71346	18239.63868	17362.51746	15031.60641	19208.06438	16423.66766	23810.2788	15370.95501	12448.41108	19483.89492	19193.08331	13187.88	24681.49333	14419.81184	14231.32867	14873.93263	15022.54276	10491.03529	8612.248072	16554.35641	17786.28292	19899.09101	13787.82425	24353.15951	17742.17371	16237.69169	10342.31003	15040.71021	20054.93337
LVINDVQPEDEDTYTCDAGNVK	A2AAJ9	1	0	9323.450219	8755.803372	0	3491.550344	10992.42192	7869.909132	6505.070051	9385.244011	8389.316583	6936.175971	8558.56907	7160.738336	8087.326036	5214.64347	6039.876722	2286.289723	0	2848.628991	9688.35289	0	8314.049224	7196.628548	0	7857.397411	7589.99115	2887.258552	2565.872713	7485.945687	4394.791156	7546.308494	3544.796704	6053.342749	3422.763525	3999.418458	5645.981466	6141.9956	8315.580851	8464.321993	5496.998567	6689.543135	5189.665239	7005.039217	3201.829574	0	4048.770278	5181.215688
ERPVDITKPLEDQR	A2AAJ9	1	0	64681.55039	51738.36652	0	44351.57766	39975.00417	70192.12783	71381.5094	66337.05036	70036.28202	71057.97268	47815.43218	64452.54022	47213.73697	38058.33452	44491.9945	41861.05473	36259.98489	33129.61729	58897.6211	32128.10625	69130.23542	50435.30391	24645.42267	48266.17533	60808.61779	36219.61642	28979.58462	59465.54376	33158.14305	67305.48761	29821.29092	68912.1051	36774.15961	35190.40511	52108.0148	46836.81193	59607.32515	66919.94971	62961.27037	39310.2326	43832.82217	93176.80307	39352.33388	0	26328.21052	47077.50544
VLQDVVATQK	A2AAJ9	1	0	61923.86296	98956.16317	58204.27331	65172.44256	121967.1043	62434.78746	73893.57528	70552.82367	68342.75901	67963.89812	78062.51608	63324.11904	61736.67073	54912.86827	65191.8952	43366.74485	45760.82949	45090.05824	107092.7536	46658.22073	123349.7449	82635.37592	48601.48576	100398.8301	102430.7072	66191.48642	43140.16294	101060.795	61544.81874	96987.05427	64437.01687	61479.86353	58723.84428	64619.70422	109438.9921	45483.74952	100003.2512	99890.71602	62927.81612	53502.51908	62550.66259	93736.21383	58228.12649	51936.97269	60418.43531	79152.81124
TDSDTYTCDIGQAR	A2AAJ9	1	0	52746.41145	57044.61569	40607.15131	48240.03748	111115.2877	53652.75975	56487.52533	51660.37522	49459.15526	65618.78432	56283.32254	75217.26822	57703.30244	47414.01219	56503.20781	34396.45095	39632.02708	42018.41545	48947.11266	43283.81283	96460.43508	67220.68331	35137.79889	88476.02355	89031.28599	46359.25644	35258.29423	46380.49951	36128.42202	94052.99266	41353.12739	94173.10396	41391.45096	50410.5545	82560.14785	63269.65637	79033.5572	79888.88047	41699.01746	58680.52536	44149.40652	81248.92216	42060.61698	41572.16896	44330.04077	46345.47773
TEHPASVVTWR	A2AAJ9	1	0	14840.27668	50591.95178	22788.41416	0	20590.84111	39263.64688	28189.79574	26789.03961	21271.47686	41939.82355	28288.69504	40765.24453	31693.15504	28571.44284	42902.32349	21717.84197	26974.04702	26735.85956	42195.71842	20534.33872	12164.22564	21536.21143	26977.60231	11406.18365	24963.40714	0	25897.26122	43309.67335	17482.20057	46588.18567	12601.49463	48446.30452	29827.96978	14136.71798	12432.86123	15372.89734	21248.86897	25980.84466	26876.2627	22865.8617	20634.32684	33817.00164	23251.23755	0	8074.865804	20648.09891
GFFGCETPDDKTQAK	A2AAJ9	1	0	15400.89125	18193.85996	13471.36928	12986.51742	17168.25744	17326.28989	21165.84785	13002.31969	0	21428.64843	30362.70462	14145.48328	20050.09884	0	29657.27493	0	0	0	16628.1498	0	21339.40693	13928.48413	0	0	13120.65119	14267.21839	0	14119.46476	12831.73678	16257.85254	14545.03815	19076.41881	12662.13323	0	14933.89187	15105.17806	12114.04091	14282.93773	16879.5434	0	0	12629.17523	0	0	8449.789578	20162.86368
CEIGGASSSSIVR	A2AAJ9	1	0	35907.08208	19016.79784	0	22779.00904	39852.11221	23454.2341	20704.39455	33320.12013	32084.28923	24331.10831	31359.9655	37841.28902	29241.30819	0	22750.34207	20823.47378	24404.05048	22390.17502	0	23346.21947	0	0	0	23320.20397	25327.30317	0	18920.20235	36711.2982	0	29018.91982	0	17710.09604	25472.79859	25810.03843	0	22216.44212	45577.34434	33055.96098	0	27766.4343	23454.1731	39398.93667	26728.67937	0	0	0
TYVCQAPDTGVTR	A2AAJ9	1	0	16087.40762	19527.03478	0	0	16685.49015	19165.39055	19100.29845	7264.821714	12071.4118	23123.70237	19610.18053	19378.34473	14551.17505	0	19419.38914	0	0	0	17152.18605	0	14333.33557	17883.56209	0	16521.26082	13078.01463	0	0	15726.96578	4888.51248	15681.26354	3405.935768	10278.88828	0	0	10530.39855	0	16835.52434	12086.45346	9406.590994	0	0	14303.92812	0	0	0	0
FKTDLQSTEQEAGGTAR	A2AAJ9	1	0	46116.18828	48231.54945	41058.22678	42690.21262	59153.45504	62853.31568	31430.94441	42873.85779	29882.25424	35552.68327	29831.86742	49126.85198	35769.33507	43221.33751	31276.57436	0	34837.46081	0	28264.51622	31950.62838	54504.1661	24604.60294	25592.92903	29239.74013	41187.78822	25780.58364	34044.27868	43715.99736	28872.61778	49937.60875	31840.12951	58111.61748	31193.87235	33060.48263	29858.46213	28034.71328	36501.22095	42497.27227	27661.29735	36034.73808	46675.38975	44452.0723	0	32846.57401	46388.91874	58906.90278
ELPVTLLRPLR	A2AAJ9	1	0	37656.71964	45059.11092	30050.33487	36090.66934	25651.87832	47480.16653	37219.09256	57369.69973	65631.62697	59894.35745	33696.89994	69588.29042	63443.99787	36652.64739	61673.24324	36141.56985	30966.05068	34991.97459	33011.01481	30527.46769	43531.13867	37098.33279	17351.6093	47439.88198	44050.13907	17412.73703	23107.03989	29266.504	28802.63797	32639.89365	19723.70055	21814.97872	38696.41668	35142.53459	54328.62416	33643.15367	23207.89364	24134.81212	30389.30676	37116.12472	29198.57462	37030.67751	23423.52589	26116.47484	18880.81138	20314.5954
QEGAVLELVIR	A2AAJ9	1	0	4778.710645	5036.579353	0	6070.848401	0	4272.43624	9417.574215	8026.046886	10978.44829	7022.38572	7777.09787	9924.807386	5264.821969	10063.94909	7266.511687	0	0	0	6121.525968	0	11030.76159	7071.192537	0	6290.925103	4708.84735	0	0	2634.434836	1304.508839	4092.929564	0	2431.036097	0	0	7302.345201	12230.1012	8118.571516	10124.7922	0	9934.87808	0	14314.75275	0	0	7617.721995	10688.00452
NAAVLTPSENVEIR	A2AAJ9	1	0	211347.239	199792.4827	94557.91945	109034.8801	250581.0419	178988.1356	196187.0626	176053.7364	176990.1235	198079.6276	199072.6132	159938.9651	186288.3364	93303.71561	110189.0048	74828.38505	79722.58	78534.15722	174781.6195	86835.19918	209299.4879	121270.6739	79781.01396	189568.1824	191063.0089	90959.72654	77958.0547	170466.0071	76328.44097	178508.4616	64547.71315	180441.5098	88063.44738	103368.1683	198998.5722	153385.2821	169901.659	164448.5736	70798.7608	121251.7973	119499.3542	174521.0246	91104.2031	64857.27746	90635.86037	119272.8405
EGQDFPVQVEEVAAK	A2AAJ9	1	0	158005.7991	97149.50231	49298.42609	58886.55616	93877.51829	91114.84579	74656.40861	71613.50706	61069.32133	65574.35568	67032.75469	66515.61429	71367.49941	56643.78154	67248.49655	57320.86994	66878.46222	70464.75052	130040.7349	60353.39315	95296.39955	81030.76627	47946.50919	109855.4272	120690.5978	44090.98828	57651.51728	127091.3103	61030.88895	108622.1183	49010.94315	102742.757	79951.17051	81373.49504	127790.6172	75050.03278	129833.0384	105329.2778	64194.21673	95234.0872	80165.39215	105596.8571	65682.02927	80500.68025	58200.32034	61533.8199
ELQSVVLSCDFRPAPK	A2AAJ9	1	0	37658.06111	35985.22781	0	0	45508.7758	30706.96095	39444.00122	0	31558.70993	40283.09125	44233.5638	23475.74518	40914.00164	0	32846.82486	0	0	0	26998.99923	0	44611.09039	11628.31558	0	32815.49635	35122.95464	0	0	33821.13197	6789.29885	29627.50384	0	13006.26552	0	0	10433.97848	0	21527.76557	40296.74769	8466.198577	0	0	27126.90204	0	0	23750.23685	8406.792214
NYLVICKPR	A2AAJ9	1	0	17878.41339	14300.3183	7607.804813	11640.61611	12979.78275	10756.8606	17003.28295	16219.5287	15529.28468	18277.36344	18073.63561	12657.35173	19020.71499	9312.850332	14968.7308	0	8942.97608	0	0	0	0	0	0	13739.08445	13695.54883	0	0	12831.55928	0	12022.85307	10117.44279	12516.17025	6740.064226	8400.531217	0	9656.372059	13018.34958	12224.08307	10987.46334	9725.478333	0	10682.13081	6960.170496	0	0	5505.803654
CQAGSAQSSAEVTVEAR	A2AAJ9	1	0	10070.98173	11904.18167	6547.971765	7767.349505	18338.23234	10131.94107	10575.6076	12614.3925	10860.85737	12346.47809	12581.01435	6348.763227	9627.156462	7372.404678	9893.787888	3828.221307	5371.419752	5200.117952	11189.22501	4996.963253	13065.63459	11365.6486	5127.553675	13437.09661	10902.35684	5082.316742	5725.613498	11865.54499	6579.084829	15183.02606	4253.164825	9484.813835	5041.050892	7043.619858	10003.26629	6568.747324	9603.884335	13719.91721	9785.180235	5565.78133	8427.367508	11261.67816	7017.979028	1699.098469	11394.63767	13827.60764
RHEATSLGDTHTLTVR	A2AAJ9	1	0	5974.903006	7669.186065	21715.40271	14930.45231	0	9476.589349	0	11298.64512	9697.861478	10113.61931	9395.145783	11258.30963	10079.11749	12688.40832	8766.922228	0	0	0	9905.65248	0	10969.77905	12011.62046	0	9141.718549	15669.97937	0	0	12968.02568	0	18668.50979	0	13730.61945	0	15830.63459	0	0	8152.378166	11253.93339	15856.48555	0	24516.07935	14441.87642	0	0	0	0
VTFLAGDVVTSAFLTVR	A2AAJ9	1	0	1564.396603	0	427.5693133	694.5507359	0	0	3314.195573	2732.279793	3551.265088	1390.335077	3228.4503	3087.300819	1190.95637	1840.750989	1135.726758	0	0	1344.680199	2416.332242	0	1898.117569	1439.275067	0	2371.80702	913.0944673	0	0	651.4847566	0	249.9198583	0	0	0	0	576.5278668	2350.129746	2480.166795	2503.802479	1033.382294	2274.185342	1021.880052	2440.778301	0	0	1121.38618	1209.058251
VAPTVTPAVPLAK	A2AAJ9	1	0	78378.31143	74500.50215	50625.76234	42378.63327	69009.40105	37669.21193	59835.51451	45971.0906	54381.90401	64920.89319	47706.20138	52625.558	47415.59137	50296.59393	47244.81363	31871.61013	51408.29638	34276.174	40324.88631	33413.4054	61829.16644	80169.37433	21354.52169	104384.6087	45475.10682	55330.97098	30622.26336	42042.01667	24813.15672	47665.21218	55537.59352	72482.26133	57101.71834	50739.68607	68417.7563	63981.52718	55274.49024	47563.2307	50655.49073	79217.82618	52461.54533	43164.86278	43608.75658	51996.09561	74206.08715	49768.65977
ICDFGFAQK	A2AAJ9	1	0	26141.01127	20123.22044	0	0	21894.88475	20875.96568	29907.71127	17613.66145	31669.06913	24122.87747	24956.72189	20374.99609	26198.84188	0	23648.28398	0	0	0	23715.41215	0	36852.30816	15320.60469	0	34538.35123	21708.44117	10470.24418	0	23929.6534	0	22518.0745	0	24052.25357	13437.91866	0	19645.76222	0	24224.35274	22105.72082	0	0	15057.7658	15900.961	0	0	0	0
GVFGFVK	A2AAJ9	1	0	17366.12573	14203.25812	5008.242322	8666.338359	12718.14057	6975.149484	21187.8823	13372.70976	15017.14257	15032.6739	19916.008	16776.25902	11947.67964	4055.700596	19546.70057	0	0	0	0	0	0	0	4803.03058	12910.71434	0	10205.46228	0	0	7208.262479	11597.08456	10384.5561	19189.03471	0	5796.519978	14656.35423	0	0	0	9037.06316	0	0	0	0	0	0	0
SIPELLQGPPDSPSLGVAR	A2AAJ9	1	0	4212.055508	4650.548048	0	1409.732637	7066.154116	5237.041288	5885.471893	4501.925224	4929.653032	7378.719952	4348.803436	2706.775234	5170.751272	0	6719.327954	0	0	0	4297.811782	0	5936.979745	3159.538876	0	3836.299298	4988.493336	0	0	4350.574515	0	5222.648615	0	6456.420034	0	0	5582.850523	0	3263.107322	3700.467477	0	0	0	3594.342052	0	0	0	0
AIGIVAQGTCR	A2AAJ9	1	0	143404.3978	142385.5329	71013.07151	88858.14874	138308.3157	136049.2455	170605.6287	130999.2147	155477.9771	170072.9966	189337.1618	153094.4578	142410.8373	85446.51669	141864.5433	0	67127.94265	60474.97151	144199.7268	72482.32331	157925.9806	109198.6336	53455.46699	125268.9411	89834.41389	68071.94851	56013.33097	121030.1449	57018.70237	128254.7749	72048.86179	110903.4306	70916.31365	64524.70951	139429.8662	90205.89076	125270.3837	99439.22989	70049.50229	92572.11296	82527.69421	124861.3374	62795.38626	51699.65163	74507.27023	100183.1022
SSAQLVVSDIPVVLTRPLEPK	A2AAJ9	1	0	33664.13404	49904.67255	23559.87306	24107.33696	35393.33621	34528.10872	47988.27946	33743.40753	34716.50442	53762.94314	39394.22545	44208.03886	27591.18834	27673.21729	69606.40144	27854.90329	30167.44224	16181.11502	37071.70815	28906.20072	24695.14141	37477.98043	13015.69025	38339.69032	21779.506	24538.6817	20336.63807	36641.5436	21960.27504	46975.51175	23028.4645	45202.18093	17885.55875	22384.64266	48183.5838	26270.22708	31154.0375	17040.84686	23131.34743	32607.89584	30870.84794	29289.91451	17847.59437	0	18602.38146	29437.83792
VELTSTDYDTAADATETSSYFSAQGYLSSR	A2AAJ9	1	0	0	2415.363969	3950.437709	0	5300.252191	5104.938606	4151.87689	6496.375134	3753.579089	8121.516241	7913.88957	4705.109983	4221.125588	5632.658395	6264.699606	0	4093.69702	0	0	0	6299.579735	12679.73907	0	2051.988205	8949.631431	0	0	0	0	0	0	0	0	0	6044.129926	0	7149.955901	6974.576954	0	5673.898125	8241.848692	4534.353637	0	0	4549.032909	0
ELQAQDVDEGATAR	A2AAJ9	1	0	124434.8407	117502.3396	62698.98625	85418.91759	164781.6276	122846.3102	119039.3979	118624.4037	109960.4501	144854.77	137828.6039	123735.9232	143137.8413	79932.38951	135031.3974	64895.31579	63242.93029	62331.61998	119836.9342	74065.463	131842.5485	122149.5699	54727.00993	109614.6117	120412.0247	85520.16769	58380.14472	106759.4374	79905.65807	122898.3121	94876.81055	141498.5107	77156.40681	89178.8558	141320.0668	55126.01294	124804.8253	124898.3685	92066.44848	60875.9375	78339.3191	126166.4751	73697.56384	70694.96951	113857.9244	106611.1504
GAQVLDSAIYSCR	A2AAJ9	1	0	41201.14637	54013.76102	49559.53906	54997.5377	91434.63475	31459.86017	54403.67645	53239.79315	42660.68699	43703.52478	48771.37548	49461.87435	43638.00908	69291.93268	35781.75947	47086.98895	52135.29079	53333.74331	44836.5955	53318.73102	59463.39184	42436.40646	43385.12928	51355.91135	64772.4043	52538.959	51454.59307	50236.85158	56591.5724	78800.74289	47822.03075	89389.96522	60538.72815	53009.41586	49962.92029	78409.85367	44569.54922	52778.99611	60578.08898	71013.95697	60774.58212	39740.48407	48185.57202	56570.77036	53880.2894	67447.40141
VIDLGNAQSLDQEK	A2AAJ9	1	0	13628.29103	8349.216522	0	6543.904621	20903.67167	11768.25054	13176.06539	20508.52691	11624.62854	11281.32063	21549.90286	11319.03974	11930.03182	0	9549.033377	0	0	0	13624.36432	0	13608.20965	10126.11085	0	16501.57144	15299.43395	0	0	11205.18835	0	14172.90422	0	16072.1359	0	0	0	0	13737.79465	12430.633	7382.502433	0	0	14975.25968	0	0	0	0
TLTVSGLREDDAEEYVCESR	A2AAJ9	1	0	64295.00843	59688.37503	34534.0837	38344.4484	74764.12045	63209.41517	60172.43623	76293.96387	65414.71844	71248.94661	72207.5886	59449.61459	73899.93029	41273.45674	66597.43317	28106.98257	34152.50479	23547.8746	58765.58992	28002.57232	70353.60512	51721.2021	22779.98567	60454.2688	69859.39659	28790.34362	28536.96817	72596.4845	32956.21431	59513.77474	30936.78023	61744.32406	30662.47443	43859.32835	79157.27899	46640.46011	56908.48793	64534.23875	41786.97395	46666.17341	43473.38832	65294.20849	32245.84287	15832.14952	37760.19331	40009.88023
LSFHLDVTEPK	A2AAJ9	1	0	5146.112814	10411.78931	6952.231553	10868.07007	2375.883957	12650.10075	11827.61364	11482.80238	15096.39401	10006.56182	10589.57415	15107.10512	10157.98256	9830.500014	12828.92846	3056.81596	8561.74926	2221.924214	10531.19807	4111.516292	17488.85305	9936.985281	4779.052493	12271.86103	8579.393134	5766.330643	4396.389793	8204.342382	5928.494112	9355.14131	6105.022465	6980.032115	1349.365421	4310.39965	13072.38551	7426.839311	8217.59357	14951.72419	10797.04767	7683.162708	8433.932648	12321.55939	2642.992666	0	4254.918227	9302.085705
ALLVHFVR	A2AAJ9	1	0	0	0	0	18263.79746	0	15951.52924	18974.702	0	23829.61081	16727.57294	21142.97315	0	0	12724.93785	0	0	0	0	20763.03213	0	22212.721	21145.09807	0	23721.31802	0	13377.69772	0	32797.08182	12660.44553	0	0	17257.98207	0	0	24178.46054	18912.05379	21205.63526	23187.32417	0	14292.82842	19408.20776	21702.72837	0	0	9989.747038	0
SKEATEGDTTTLQCELSK	A2AAJ9	1	0	24018.00219	23792.89714	0	14091.1752	21754.46409	25011.54292	21852.71539	26745.04556	32005.10929	29996.27933	26433.72185	25619.44701	25416.31716	16780.54456	27843.6389	11294.41051	14517.02486	13947.6033	23910.84703	12360.76913	28864.47583	19246.70749	13698.15911	27113.9343	20582.46612	15659.73819	15039.68424	20575.13904	19484.12339	22459.9677	14643.21073	22302.00411	12614.69137	19809.58473	36673.30417	16456.75434	20275.1552	23382.64968	17324.97357	17486.46082	18861.37447	25599.92658	0	13270.99174	22194.8896	19886.52918
ATPFVEGEDAQITCTVEGAPYPQIR	A2AAJ9	1	0	14328.17395	13650.92305	3668.248615	6565.084106	15289.54246	23000.21851	21643.97954	16466.57349	15121.04615	30867.11604	12585.35494	13974.71969	26472.95493	8962.985339	30400.19561	4944.992428	7583.546214	0	7830.86499	5333.532852	11965.98986	11710.90726	0	8248.032106	12852.0707	0	0	12131.85268	5052.365508	13260.25629	0	17736.69433	2897.578209	5469.709017	11251.23608	7042.88505	8969.171922	5309.225574	5750.450889	9556.627951	7859.002673	8783.783481	7587.237108	0	4562.979042	4543.67599
EPTVPFK	A2AAJ9	1	0	143046.2107	106677.4027	62100.52498	61597.6784	112518.927	100370.562	149216.9691	137448.1719	140556.7926	89563.04577	166514.653	125836.4114	123834.6616	73289.6275	91255.74805	59513.92139	0	73636.56651	130020.2167	81302.49453	129570.4298	98075.19971	0	102035.6013	129142.7847	77324.13161	0	15355.09838	87001.55997	134963.238	0	99064.82542	0	85323.37145	169682.2993	77497.50975	148633.9058	167955.6853	118287.5603	54067.46071	127713.1813	120856.944	0	128573.8628	94891.13733	112606.7
AEGIPPSPPGAGTR	A2AAJ9	1	0	0	96448.64068	0	0	72657.04146	81898.06795	262425.2493	0	138941.9069	97320.20041	178203.9026	122808.5622	154810.0813	0	116891.3663	0	0	0	121799.5651	0	181932.1531	0	0	141810.6751	0	0	0	0	57672.0004	0	0	104157.3198	33525.30231	0	77259.6039	0	152415.0078	143692.8037	49206.3854	0	0	140444.2514	0	0	0	100021.356
DQAPSFLR	A2AAJ9	1	0	0	17628.92702	0	0	24468.73631	15469.18247	24467.3896	0	0	22118.61357	17762.41406	0	0	0	21894.3509	0	0	0	16051.23787	0	21335.38683	0	0	18726.54265	0	0	0	22532.09671	0	24964.57071	0	28790.29354	18750.89818	0	17630.91425	11999.1495	22466.8288	18000.80553	0	12459.02759	15577.09993	17686.14438	0	0	0	0
EQEGTESDEGQLPQVLEELK	A2AAJ9	1	0	3739.414264	0	562.899968	826.1890259	14123.98961	2090.904263	1843.857623	5848.3192	1530.417256	5446.802232	6517.854342	5229.350999	5873.651821	0	3473.854098	0	0	0	6707.546693	0	1513.977889	2070.483035	0	0	4074.661835	587.3478302	0	4205.565741	0	3516.586277	0	5446.653209	1113.335	2034.083233	2435.675211	2065.893727	6533.15879	4071.69326	1152.59947	1580.902903	0	1754.563005	0	0	0	0
VSVHDLHVGITK	A2AAJ9	1	0	19167.94319	19963.39461	0	15687.98802	20984.60037	20842.71231	23848.58792	23485.72834	29566.23919	25620.05711	30782.8795	19450.53625	24923.04932	17040.70586	16177.81957	0	16067.68227	0	29401.74552	16326.46371	22855.3298	19627.46058	13875.26375	28886.46309	19953.84932	0	17839.65947	25258.01559	21071.26899	30889.07153	12719.36022	23484.12445	14296.30685	24224.84816	19927.79482	12837.35794	17038.64396	27457.80254	26700.67107	11468.13018	18905.02379	24265.76148	0	0	9356.161152	20944.33644
DGQPLTTSDHIR	A2AAJ9	1	0	22197.40528	22505.74779	0	0	10966.77641	0	11924.61143	10778.79969	10574.01128	8861.017741	10273.21967	9055.57856	14388.96396	0	14506.27404	0	0	0	9172.84869	0	10419.61723	7758.8292	0	10002.23973	19820.77554	7074.977078	0	16151.29499	9421.83843	8192.983165	7786.574258	12222.0335	0	0	22847.59098	15077.86259	11994.4688	16831.13505	0	14431.601	0	0	0	0	0	0
AEAGNSATLSCEVTQAQTEVTWFK	A2AAJ9	1	0	6795.307807	11464.0897	0	7771.878697	9297.297938	8169.841774	4867.148301	12857.98001	7972.056619	9699.386302	6001.629966	11198.69189	6567.463165	8281.707376	15558.0403	0	7620.042084	0	9957.439905	0	0	6159.645855	0	4156.239727	6287.001188	0	6778.12874	7243.863752	3406.692318	8154.337566	0	12957.19945	0	0	0	8116.567106	6956.857182	8288.474077	6427.840377	7843.758097	0	6004.251994	0	0	0	7239.680434
VSHSACVVVSGTESEAESSSGGELDDAFR	A2AAJ9	1	0	0	3262.795426	0	0	0	6543.692518	0	0	0	0	11385.59064	7377.808974	8104.278196	5731.78106	0	0	0	0	6784.41983	0	7113.859043	0	0	0	7422.751051	0	0	7818.794859	3543.249289	8373.449527	0	0	0	3860.466983	0	6401.270067	8212.715012	8601.952309	7726.820799	7507.337142	7226.255717	5588.429855	0	0	0	0
QEGNLCELQIR	A2AAJ9	1	0	137827.458	167794.0981	505455.9329	249042.2489	150447.706	133052.9896	102402.2085	198533.8637	165114.2716	115704.2049	100190.9391	216210.8973	153970.3159	0	174742.3178	0	0	0	179781.2503	0	126674.5477	240949.3083	0	121811.6437	172166.6842	0	0	156629.0681	352304.485	264318.2052	0	267700.474	0	0	1530147.102	0	216871.7785	231111.1659	213716.3213	256365.5267	319270.8257	249436.5354	0	0	0	0
AENPLGSASAAAALVVDSDAEVAGPPGTSTATLLAHLQQR	A2AAJ9	1	0	10415.9403	10981.92867	0	2267.267761	0	0	6724.572904	16941.16754	7816.913672	6896.622572	6511.355851	9145.392086	2155.409643	7102.210276	0	0	2627.983431	8448.046282	9584.968103	3591.853917	5021.9914	3599.401898	0	9012.728361	4900.726645	0	2980.690307	1821.492355	0	0	0	0	0	0	3043.961524	8799.801576	9456.321632	6174.668725	4662.725104	10185.55578	4132.875049	7203.254655	0	0	5165.754041	5390.746416
QGAVCELLIHGLEAK	A2AAJ9	1	0	7913.311194	9055.364543	24458.80032	9968.266409	2659.171894	7622.746194	10788.75018	7321.306722	12478.00421	8712.344492	8654.558712	9142.063299	7197.655831	7299.629162	7046.66136	4081.082472	5440.337086	0	11251.92761	6220.034709	10324.76823	9021.138141	0	11472.31214	6842.578775	0	6561.698342	9188.765238	10945.59509	9428.820266	0	6949.956763	0	12211.19689	9383.242291	6610.022249	7961.433052	7183.848611	9756.40371	0	7696.065324	7014.691387	0	0	0	0
GLFQFPGR	A2AAJ9	1	0	20719.61765	0	11894.90484	0	9485.575503	0	0	0	0	0	0	0	9300.839289	0	10442.63555	0	0	0	0	0	0	0	2507.581361	0	0	12114.07713	0	0	11819.06587	0	11038.02341	17305.00008	5507.239951	9891.121661	14498.9434	0	0	0	9431.450481	0	0	0	0	0	0	10533.75556
DLAVEDAGEYLCVCGQEK	A2AAJ9	1	0	0	7420.574707	0	0	8986.58584	4199.216608	0	9664.830122	4745.986236	5500.768331	6774.101664	4489.908411	0	0	3319.306275	0	0	0	3318.136383	0	9931.570021	0	0	5967.547232	9487.40025	0	0	5176.142054	0	5336.263411	0	0	0	0	0	0	3260.303508	8320.237116	0	0	0	4030.578575	0	0	0	0
DGVELGPSDKYDFLHK	A2AAJ9	1	0	44491.12124	25896.16792	31914.86386	33424.2262	26683.63568	31645.94461	16518.74543	19782.24816	22129.06072	13931.59619	0	17593.88555	42877.99452	19604.59106	23532.86095	18117.04739	19034.34805	19339.89715	40214.23728	23187.42233	27630.19281	32041.17414	18266.61167	49235.2763	38504.37937	0	22488.59419	43343.37604	30836.8759	40415.33976	0	34501.81708	25288.9781	31453.8496	41306.53151	28728.65988	39257.29126	46367.33396	31285.68615	30135.0418	24498.59262	35007.26198	18694.84609	22483.69817	0	0
DPTQPPPPPLQHYLEQPVER	A2AAJ9	1	0	32262.02158	21337.26776	13619.55053	27424.10066	31715.10595	30737.52036	25988.02743	41683.81649	31801.47635	25082.80549	32227.38232	31096.79922	50863.32459	0	17346.16255	6274.225504	12954.02323	0	25298.47811	0	41437.87774	35256.90707	0	12978.57698	68763.5931	0	10907.16349	45125.70214	0	42304.72651	0	42310.55697	0	0	17972.53955	21583.90928	31847.17169	44789.30976	0	32861.63443	26200.8172	47446.31702	0	0	0	0
LSCFVTGEPKPETVWK	A2AAJ9	1	0	66232.88606	69153.86543	48536.04932	0	75770.80957	37286.15026	78612.38682	58124.45007	41991.89193	40883.20576	32400.53364	29310.17888	61312.91115	76511.95743	30859.47062	0	0	0	30078.06945	0	0	38451.33183	0	0	47386.11122	0	60762.52808	72241.86721	45816.15873	35831.8817	0	42787.74276	0	0	0	0	44447.78146	47819.06841	0	0	0	27705.86579	0	0	0	0
HVPSQEGLTLK	A2AAJ9	1	0	61050.9862	0	0	0	80796.61227	28982.02015	84009.93389	65892.25018	64945.99931	74086.27126	72171.21259	68009.88245	61324.80142	0	64002.46536	0	0	0	70964.45928	0	79992.17388	54867.64027	0	94425.88224	0	2846.567849	0	80779.47764	41186.3647	9183.639183	34846.87414	73092.09716	0	0	76940.36059	15694.60397	37621.72353	0	14332.66294	0	22479.94346	69554.46281	32406.06888	0	1625.769911	52256.6179
AFEVWHER	A2AAJ9	1	0	3562.726199	4905.172234	0	0	7711.12203	8658.886637	11548.93034	10498.56358	5097.239878	11071.30679	14201.22853	10131.84098	9381.282196	0	8637.499042	0	0	0	13253.75501	0	2930.487771	3759.347415	0	2664.629062	9117.079196	0	0	12194.35469	3038.64085	12943.45527	0	14434.37657	0	2308.761586	4734.138421	2650.430652	9385.548325	7939.201343	4149.953029	4401.20406	1697.260137	8020.160014	2637.758349	0	0	0
LAQPVWRPPEFEEELADCTAELGETVK	A2AAJ9	1	0	0	523.9963794	0	1267.63996	0	0	2445.982508	923.7377129	1349.548554	732.4580363	1669.567087	0	0	0	0	0	0	0	888.0520517	0	984.9742691	1386.815977	0	0	1828.048075	0	0	1783.424453	0	2603.16351	0	1446.649411	0	0	0	0	429.2612048	1198.677435	0	1470.204761	0	1633.9181	0	0	0	0
EVTVIQPLQDAEAMEEGR	A2AAJ9	1	0	4212.162246	12591.57585	0	2990.621606	14645.08711	0	0	0	6812.458376	0	7768.78892	0	0	0	0	0	0	0	8736.183824	0	12145.7941	6362.835091	5654.765324	14375.18589	0	9338.556178	0	8625.460215	13194.39168	6926.809633	0	0	0	0	0	0	11073.32981	8480.131078	0	0	0	5570.176404	0	0	0	6461.09404
VQAESVVVSTPVQEFYKK	A2AAJ9	1	0	0	50192.4295	0	0	0	18445.29409	63188.81928	0	28035.72646	61178.97743	84983.70252	0	64022.67322	0	31559.10066	0	0	0	0	0	85959.24816	13355.65624	0	51781.05931	0	0	0	0	0	36377.22643	0	74575.38306	0	0	114633.4574	0	0	0	0	0	0	0	0	0	0	0
LCCQLSEAEPGTPVQWLK	A2AAJ9	1	0	7858.621119	6929.875727	0	3760.610259	0	14497.835	10525.56527	4808.345694	7046.654761	18481.22983	15938.65905	7455.149859	9041.637686	0	11478.67383	0	0	0	0	0	0	0	0	0	6688.346071	0	0	8473.870202	3531.908784	12587.73111	0	9367.184737	0	0	0	0	3575.498205	4917.934623	0	3519.743675	4069.319593	0	0	0	0	0
AVQWYKDDTPLSPSEK	A2AAJ9	1	0	0	27176.74378	0	0	0	3501.992707	18887.87581	13492.50528	1526.81594	25332.56679	16437.59433	0	1131.105633	0	1357.857319	0	0	0	1464.777034	0	0	0	0	0	11398.87628	0	0	18381.71608	0	18743.56903	0	20653.14974	0	0	0	0	0	1050.895499	0	0	2571.347732	1949.120292	0	0	0	0
EKESATFQCEVAQPATEAAWFK	A2AAJ9	1	0	0	0	0	0	0	135873.0976	60222.42658	81488.01863	0	71767.04827	69259.16868	141469.8224	63461.96934	0	120903.7222	0	0	0	143201.4326	0	0	0	0	0	85236.06737	0	0	242020.3582	0	134584.2338	0	66467.66064	0	0	0	0	0	101101.7849	0	0	0	88557.47267	0	0	0	0
EDLGHYECELVNR	A2AAJ9	1	0	34007.59576	30730.36528	0	0	23401.09567	23724.85363	18013.33461	29221.1038	27352.20102	21928.0286	40004.20226	28170.19304	25186.85085	0	25162.16315	0	0	0	29897.71517	0	25802.66601	16349.63389	0	24517.21408	20186.39882	0	0	25393.00606	0	23188.98503	0	30519.88999	0	0	0	0	25583.67932	27195.07024	0	0	0	0	0	0	0	0
QGWVSPAYLDKR	A2AAJ9	1	0	0	0	0	0	11940.78769	0	17726.20464	9765.368605	8608.31316	17944.78859	17129.94547	7948.813663	13270.07113	0	14377.58751	0	0	0	7590.566368	0	0	0	0	0	13437.34439	0	0	0	0	13970.24097	0	22264.55927	0	0	0	0	0	9416.528132	0	0	0	7638.36807	0	0	0	0
SHSLDNPPVTTGPSPEACK	A2AAJ9	1	0	6399.913658	0	0	0	6931.26307	0	0	2966.403177	0	3619.477165	5494.130373	0	4505.73343	0	4459.918068	0	0	0	4596.28312	0	0	0	0	5786.312652	3905.362546	0	0	4523.996769	0	0	0	0	0	0	0	0	6368.533513	4433.910458	4126.121803	0	0	0	0	0	0	0
AEAGNSATLSCEVAQAQTEVTWFK	A2AAJ9	1	0	13147.16139	11008.88306	0	14081.28698	12648.79626	10893.23844	8965.826263	16875.09443	11737.82629	17654.57791	11618.72043	16080.56238	11768.21539	13840.83873	13628.26851	0	16741.74682	0	10168.05137	0	7757.862843	13481.08639	10386.46484	0	8402.582831	0	15736.14535	13684.09618	0	11674.79148	0	9890.920813	0	0	0	13537.4088	9595.442106	8754.2155	16526.65164	13065.37855	0	8236.14588	0	0	0	9304.816335
GFFGCETPDDK	A2AAJ9	1	0	0	0	0	0	33058.0029	0	0	0	0	0	0	19556.09533	0	0	0	0	0	0	25657.34133	0	0	12836.42681	0	0	0	0	0	25496.88823	0	0	0	0	0	9118.952971	0	0	26910.19766	23326.81631	14759.21538	0	0	21635.51765	0	0	0	0
HVVYEDEQENFVLK	A2AAJ9	1	0	8242.410003	13241.95143	0	0	6094.671057	8672.302834	5635.255373	0	6731.726373	6789.100817	8161.237152	8371.593574	8507.859707	0	3841.240362	0	0	0	0	0	12186.13322	0	0	6561.338688	6095.296323	0	0	5871.314327	0	0	0	0	0	0	8308.587174	0	6029.778053	11577.62847	0	0	0	4524.745177	0	0	0	0
KAGGPGISPLASK	A2AAJ9	1	0	3846.233504	4180.729934	0	2346.783492	5393.689226	1863.544229	4408.594852	4361.630534	2487.709601	4587.675389	6696.847101	0	0	0	4630.244694	0	0	0	0	0	3771.023591	3336.653275	0	3103.410526	4998.602238	1963.658036	0	0	2117.272062	3981.63151	2496.498621	6398.723141	0	1974.876152	5209.445151	0	4363.173576	5888.7461	0	1003.259301	0	0	0	0	0	0
AEVGNSATLSCEVAQAQTEVTWFK	A2AAJ9	1	0	0	3854.871751	0	3412.159371	0	5674.888044	6704.938416	6000.115113	4182.436499	5386.882223	4132.366557	6058.36419	7037.835303	4874.380982	5313.376887	0	0	0	6594.811787	0	3177.740865	6628.671975	0	0	5421.073385	0	0	6333.528117	0	4533.090066	0	4783.675785	0	0	0	0	3132.54401	6417.233294	6476.487372	0	0	7007.622753	0	0	0	0
EKVTLECELSRPVDVR	A2AAJ9	1	0	0	11340.69296	0	0	0	0	10135.24012	0	0	11360.8401	0	0	0	0	8093.428718	0	0	0	0	0	12237.03406	0	0	8512.364599	0	0	0	5416.904011	0	14093.53351	0	0	0	0	0	0	2249.878451	0	4183.739902	0	0	6089.827326	0	0	0	0
SQEATEGTMATLR	A2AAJ9	1	0	4939.147628	28519.306	0	0	14027.58716	0	2136.534761	4622.114576	8982.904666	2765.167943	13699.31926	0	5103.581162	0	0	0	0	0	14597.29556	0	33018.45319	0	0	32205.46678	5565.379518	0	0	16681.90148	7335.062425	6644.707098	0	0	0	0	0	0	11813.19318	17238.34329	0	0	0	8145.537584	0	0	0	0
LSPEWGPTEAPEFPGEAVSEDEYR	A2AAJ9	1	0	0	17025.7706	0	0	15235.98933	10270.80494	11309.37131	11262.36122	5302.954963	15736.29834	8221.766178	10338.97044	14053.99516	0	22095.87613	0	0	0	13401.69514	0	0	0	0	0	9999.497838	0	0	12486.26176	0	0	0	12836.53935	0	0	0	0	0	7216.216262	0	0	0	0	0	0	0	0
LTSQITEMVSAK	A2AAJ9	1	0	2375.851767	9677.479657	0	0	5021.411475	9799.42529	3533.334886	9442.380532	0	5957.920616	7185.930356	0	0	0	5001.472427	0	0	0	0	0	0	0	0	3006.621006	0	0	0	0	0	5807.665979	12031.9049	6333.222606	0	8199.075244	57154.872	0	0	0	0	0	0	4881.126542	0	0	9363.168497	0
QNCALLEQAYAVVSALPQR	A2AAJ9	1	0	0	1089.870365	1937.05914	3461.62505	0	4050.866153	5136.269007	3119.944962	3697.069072	3834.057493	4818.94038	3663.823822	2476.009257	2830.09451	5092.510398	0	1958.461874	0	2180.790011	0	4617.991944	4657.398725	0	1927.190245	4814.668705	0	901.1205185	4316.221505	0	4759.316796	0	3753.113924	0	0	3028.809563	2191.826723	1939.325868	3157.099664	1887.11867	3357.181386	3125.939217	2368.731524	0	0	1331.622069	0
TPLHSNELNEITVQPGGYHVLTLR	A2AAJ9	1	0	0	16488.27067	17011.01145	25591.12766	0	9422.126967	10353.49991	13960.42314	27355.93698	0	13416.24881	10874.01888	14714.95119	0	0	0	0	0	12854.5895	0	21236.31852	16227.08825	0	0	19400.19103	0	13895.44491	21792.41774	0	19129.64198	0	9893.49192	0	0	0	0	12141.34108	17186.1072	0	13871.63694	18078.62581	19421.61981	0	0	8613.67017	10920.5446
GESLVAEEAHSHLSLAEVGTEEFLQK	A2AAJ9	1	0	0	0	0	6782.116131	0	0	20482.02674	0	46908.89947	25260.01963	13882.33389	39846.29525	15922.65208	0	0	0	0	0	0	0	0	0	0	0	22613.32483	0	0	0	0	31510.61801	0	0	0	0	0	0	0	22172.67047	0	0	0	0	0	0	0	0
HEATSLGDTHTLTVR	A2AAJ9	1	0	0	25910.62733	0	0	32470.6026	0	28441.56247	23160.29722	0	0	24646.34259	0	0	0	0	0	0	0	0	0	15662.22266	0	0	30354.6522	32205.50209	0	0	0	18427.23864	0	6291.027044	0	0	0	13161.10395	0	0	35177.05327	0	0	0	52977.53402	0	0	0	0
GLYTCTASNLVGQTYSSVLVVVR	A2AAJ9	1	0	729.8198353	0	0	0	0	0	1064.090503	1141.589472	1312.363236	243.0027149	868.3235895	1494.423539	0	862.1476632	0	0	0	0	422.3587641	0	0	0	0	0	0	0	0	0	0	0	0	0	0	0	0	1317.773977	1012.525352	985.6524608	278.8339622	0	0	1126.020946	0	0	0	0
TVEVLEGESCSFECVLSHESPSDPAVWTVGGK	A2AAJ9	1	0	0	0	0	1014.000452	0	0	0	688.8684148	0	0	2048.238863	0	0	444.6676116	0	0	0	0	1125.134944	0	0	0	0	0	917.6986554	0	0	0	0	1651.539804	0	0	0	0	0	0	0	0	0	0	0	1680.992391	0	0	0	0
SQKYDLLSEGTR	A2AAJ9	1	0	0	19947.43275	0	0	13172.01221	28923.68096	34296.81702	0	0	38254.00023	35227.16555	17142.97414	0	0	33796.08587	0	0	0	0	0	16603.24511	0	0	23924.74851	0	0	0	0	0	26441.90938	0	28544.24016	0	0	11358.8109	0	0	0	0	0	0	0	0	0	0	23443.27489
VTGTPKPIVSWYK	A2AAJ9	1	0	0	12543.40532	0	0	9711.166816	17783.87809	23010.8654	0	9670.940302	20790.94896	18210.36801	11149.22342	0	0	19833.56281	0	0	0	8668.077213	0	0	0	0	0	10807.80667	0	0	14182.58575	0	8314.625343	0	18041.50211	0	0	0	0	6225.101167	0	0	0	0	5389.435237	0	0	0	0
RLQDLEVR	A2AAJ9	1	0	0	0	0	0	0	0	7204.313355	4816.07656	4445.353229	8463.304463	0	0	0	0	0	0	0	0	0	0	4083.13262	0	0	0	5830.922393	0	0	4581.607392	0	0	0	0	0	0	0	0	0	4456.541785	0	0	0	0	0	0	0	0
TSPSLTPWEEVEQVSLVQIR	A2AAJ9	1	0	0	663.7094659	0	547.9001825	0	0	561.9856308	368.3557037	394.0734554	1218.40094	526.1186685	0	0	0	0	0	0	0	0	0	0	0	0	0	606.7482677	0	0	0	0	1008.064081	0	0	0	0	0	0	0	293.1859858	0	0	0	359.434035	0	0	0	0
HYHIDQLK	A2AAJ9	1	0	1408.785423	913.2352205	0	235.3301288	418.145211	0	0	0	0	0	0	0	0	0	0	0	0	0	0	0	365.7591601	525.5378509	0	555.7733746	1222.00588	0	0	1080.428262	657.421968	0	0	263.9320149	620.2752684	213.0614765	1915.165036	0	1882.206912	539.2653308	0	0	0	0	0	0	0	0
CVLSSVAAPVEWR	A2AAJ9	1	0	0	24898.12231	0	0	16974.04792	25860.84258	17996.14407	16403.59961	0	25244.90491	19534.1916	21611.46417	0	0	26654.46726	0	0	0	0	0	0	0	0	0	0	0	0	20214.13267	0	25289.38039	0	19992.6471	0	0	0	0	0	11694.911	0	0	0	0	0	0	0	0
CETGDQGVYVCDALDAQTSASLR	A2AAJ9	1	0	0	0	0	0	2504.537642	0	0	0	2398.84747	0	0	0	3775.658843	6144.896695	0	0	0	0	0	0	0	0	0	0	0	0	0	0	0	0	0	0	0	0	0	0	0	0	6004.179175	0	0	0	0	0	0	0
QGHFIVWEGAPGAR	A2AAJ9	1	0	0	0	0	0	0	0	38373.95218	0	0	20931.86368	14648.0275	0	0	0	0	0	0	0	29295.91002	0	0	0	0	0	0	0	0	25158.53671	0	0	0	34313.07424	0	0	0	0	0	0	0	0	0	0	0	0	0	0
ILVQVPPR	A2AAJ9	1	0	0	44550.5703	0	0	22476.85022	22502.14557	41793.81685	0	0	0	40518.94349	0	0	0	0	0	0	0	0	0	0	0	0	0	0	0	0	0	0	0	0	0	0	0	0	0	21519.0964	0	0	0	0	0	0	0	0	0
KLGAYAWSR	A2AAJ9	1	0	9991.700446	7292.65879	0	4631.166252	0	7304.161023	0	0	0	0	0	5697.922177	0	0	8098.28733	0	0	0	0	0	0	0	0	0	0	0	0	0	0	5166.103638	0	0	0	0	0	0	0	0	4604.945871	0	0	0	0	0	0	0
GLEQETTSSGSQGWTVPIR	A2AAJ9	1	0	0	4774.107603	0	0	3182.142441	4917.316345	0	0	0	4571.27543	3156.247682	0	2852.046637	0	3576.298459	0	0	0	2789.0489	0	0	0	0	0	0	0	0	0	0	6553.843652	0	5282.080142	0	0	0	0	0	0	0	0	0	0	0	0	0	0
EHETIILTATIAAPSVAAVTWLK	A2AAJ9	1	0	0	0	0	0	0	0	1106.625438	0	666.5361529	459.5189668	1507.602545	2953.219279	0	0	0	0	0	0	1835.866074	0	0	0	0	0	0	0	0	0	0	276.3944454	0	0	0	0	0	1334.669957	1169.455475	0	0	1474.596217	0	3004.439944	0	0	0	0
VEGHPAPSVHWLK	A2AAJ9	1	0	0	1797.516872	0	0	2751.172343	5428.420349	5257.829663	2950.482117	0	6029.116767	7076.010182	7308.136712	0	0	6724.047274	0	0	0	0	0	0	0	0	0	0	0	0	4621.585601	0	0	0	4413.009309	0	0	0	0	6237.059299	3687.014601	0	0	0	0	0	0	0	0
GGGELYMQSPALR	A2AAJ9	1	0	0	57405.46142	0	0	0	0	0	0	0	0	0	0	0	0	0	0	0	0	0	0	211008.2637	0	0	24464.19598	0	0	0	0	0	0	0	0	0	0	0	0	0	0	0	0	0	0	0	0	0	0
MALEGQMAELR	A2AAJ9	1	0	0	0	0	0	0	0	0	0	0	0	0	0	0	0	0	24799.66231	0	0	0	0	0	0	21196.49016	0	0	0	0	14496.43944	0	0	0	0	0	0	0	0	0	16061.04039	0	0	14446.77357	13608.25192	0	0	0	0
NVQDISHFHSSFLK	A2AAJ9	1	0	0	0	0	0	0	0	0	0	0	0	4629.16844	4925.548766	3525.080645	0	0	0	0	0	5233.317706	0	0	0	0	0	0	0	0	6870.694186	0	0	0	7152.910256	0	0	0	0	0	0	0	0	0	4685.879152	0	0	0	0
EPLMEYSLLEEEAAR	A2AAJ9	1	0	0	10001.66004	0	0	0	0	0	0	0	0	0	0	0	0	0	0	0	0	0	0	0	0	0	0	18293.88909	0	0	8946.910907	0	0	0	0	0	0	0	0	0	19680.44293	0	0	0	0	0	0	0	0
TLQSGDKYVLR	A2AAJ9	1	0	0	0	0	0	0	0	6111.851837	0	0	6634.135999	8848.374757	0	0	0	0	0	0	0	0	0	0	0	0	0	0	0	0	0	0	0	0	6444.356451	0	0	0	0	0	0	0	0	0	0	0	0	0	0
AALGLPSSK	A2AAJ9	1	0	31719.84845	31358.41818	0	0	0	0	11795.93338	0	0	0	0	0	0	0	0	0	0	0	0	0	0	0	0	0	0	0	0	0	0	0	0	0	0	0	15841.83578	86311.71608	0	0	0	113481.4749	0	0	0	0	0	0
IAPADYGPVHWFLDK	A2AAJ9	1	0	0	0	0	6131.785316	0	0	0	0	2160.966303	0	0	0	0	0	0	0	0	0	0	0	0	0	0	0	0	0	0	4008.438759	0	0	0	0	0	0	0	0	0	0	0	1822.725012	0	3051.097377	0	0	0	0
LECVLATK	A2AAJ9	1	0	3586.012776	0	0	0	0	0	0	0	0	0	0	0	0	0	0	0	0	0	0	0	0	0	0	0	0	0	0	0	0	0	0	0	0	0	0	6253.448404	0	0	0	5368.049623	0	0	0	0	0	0
EEDLGTYTCCVSNPLGTAVTTGVLR	A2AAJ9	1	0	0	0	0	0	0	0	0	176.0810385	0	0	718.9735324	0	0	0	0	0	0	0	0	0	0	0	0	0	0	0	0	0	0	0	0	0	0	0	0	0	0	0	0	0	0	0	0	0	0	0
TLHTLEIVSVTR	A2AAJ9	1	0	0	129424.4642	0	0	0	0	0	107023.41	0	0	0	0	0	0	0	0	0	0	0	0	0	0	0	0	0	0	0	0	0	0	18724.22583	0	0	0	49416.08127	0	0	73830.08779	0	0	0	0	0	0	0	0
VLAEDAGEVK	A2AAJ9	1	0	0	0	0	0	0	0	0	0	0	0	0	0	0	0	0	0	0	0	0	0	0	0	0	0	0	0	0	0	0	0	0	0	0	0	0	123084.3196	0	0	0	77129.05756	0	0	0	0	0	0
KDGVELGPSDKYDFLHK	A2AAJ9	1	0	0	0	0	0	0	46859.19884	0	0	73216.00646	0	0	58169.09022	0	0	0	0	0	0	0	0	0	0	0	0	0	0	0	0	0	35881.84337	0	0	0	0	0	0	0	35538.92326	0	0	0	0	0	0	0	0
LQDLEVR	A2AAJ9	1	0	0	0	0	0	0	0	0	0	0	0	0	0	0	0	0	0	0	0	0	0	0	0	0	0	0	0	0	0	0	0	0	0	0	0	0	70167.66842	0	0	0	79757.52136	0	0	0	0	0	0
GGLELQGDTR	A2AAJ9	1	0	0	0	0	0	0	0	0	0	0	0	0	0	0	0	0	0	0	0	0	0	0	0	0	0	0	0	0	0	0	0	0	0	0	0	0	47403.51034	0	0	0	48792.44584	0	0	0	0	0	0
GPSEPEEKPASDVHER	A2AAJ9	1	0	0	0	0	0	0	0	0	0	0	0	0	0	0	0	0	0	0	0	0	0	0	0	0	0	0	0	0	0	0	0	0	0	0	0	0	464.4941584	0	0	0	578.921443	0	0	0	0	0	0
YDIEEEGTER	A2AAJ9	1	0	0	0	0	0	0	0	0	0	0	0	0	0	0	0	0	0	0	0	0	0	0	0	0	0	0	0	0	0	0	0	0	0	0	0	0	38647.67883	0	0	0	37384.94859	0	0	0	0	0	0
DGIELTDGR	A2AAJ9	1	0	0	0	0	0	0	0	0	0	0	0	0	0	0	0	0	0	0	0	0	0	0	0	0	0	0	0	0	0	0	0	0	0	0	0	0	54970.17922	0	0	0	61250.96074	0	0	0	0	0	0
VHALPVR	A2AAJ9	1	0	0	0	0	0	0	0	0	0	0	0	0	0	0	0	0	0	0	0	0	0	0	0	0	0	0	0	0	0	0	0	0	0	0	0	0	4378.55116	0	0	0	5140.42913	0	0	0	0	0	0
YDIEEEGTERR	A2AAJ9	1	0	0	0	0	0	0	0	0	0	0	0	0	0	0	0	0	0	0	0	0	0	0	0	0	0	0	0	0	0	0	0	0	0	0	0	0	20685.93549	0	0	0	19920.41023	0	0	0	0	0	0
KLEPQTVEER	A2AAJ9	1	0	0	0	0	0	0	0	0	0	0	0	0	0	0	0	0	0	0	0	0	0	0	0	0	0	0	0	0	0	0	0	0	0	0	0	0	3316.992354	0	0	0	4029.74739	0	0	0	0	0	0
FVMVESGASR	A2AAJ9	1	0	0	0	0	0	0	0	0	0	0	0	0	0	0	0	0	0	0	0	0	0	0	0	0	0	0	0	0	0	14666.66248	0	0	0	0	0	0	0	0	0	0	0	0	0	0	0	0	0
EEATEGTMVTLR	A2AAJ9	1	0	0	0	0	0	0	0	0	35198.08428	0	0	0	0	0	0	0	0	0	0	0	0	0	0	0	0	0	0	0	0	0	0	0	0	0	0	26799.20209	0	0	0	0	0	0	0	0	0	0	0
EATEGTTVTLR	A2AAJ9	1	0	0	0	0	0	0	0	0	0	0	0	0	0	0	0	0	0	0	0	0	0	0	0	0	0	0	0	0	0	0	0	0	0	0	0	0	20484.68247	0	0	0	20909.31585	0	0	0	0	0	0
LVVQQVGK	A2AAJ9	1	0	0	0	0	0	0	0	0	0	0	0	0	0	0	0	0	0	0	0	0	0	0	0	0	0	0	0	0	0	0	0	0	0	0	0	0	12197.96785	0	0	0	10228.86422	0	0	0	0	0	0
EGVELHVGSK	A2AAJ9	1	0	0	0	0	0	0	0	0	0	0	0	0	0	0	0	0	0	0	0	0	0	0	0	0	0	0	0	0	0	0	0	0	0	0	0	0	9901.785956	0	0	0	8118.587129	0	0	0	0	0	0
NKEATEGTTVTLR	A2AAJ9	1	0	0	0	0	0	0	0	0	0	0	0	0	0	0	0	0	0	0	0	0	0	0	0	0	0	0	0	0	0	0	0	0	0	0	0	0	2228.362264	0	0	0	2152.362772	0	0	0	0	0	0
LEPQTVEER	A2AAJ9	1	0	0	0	0	0	0	0	0	0	0	0	0	0	0	0	0	0	0	0	0	0	0	0	0	0	0	0	0	0	0	0	0	0	0	0	0	6990.040466	0	0	0	8661.807758	0	0	0	0	0	0
CQLSHEGCQAQLLITATTPQDGGR	A2AAJ9	1	0	0	0	0	0	0	0	0	0	0	0	0	0	0	0	0	0	0	0	0	0	0	0	0	0	0	0	0	0	0	0	0	0	0	0	0	0	0	0	0	0	0	0	0	0	0	0
GVLWIGPDTPGYTMASSSK	A2AAJ9	1	0	0	0	0	0	0	0	0	0	0	0	0	0	0	0	0	0	0	0	2038.170018	0	0	0	0	0	0	0	0	0	2410.384241	0	0	0	0	0	0	0	0	0	0	0	0	0	0	0	0	0
TVGGSGHFHAVR	A2AAJ9	1	0	0	0	0	0	0	0	0	0	0	0	0	0	0	0	0	0	0	0	0	0	0	0	0	0	0	0	0	0	0	0	0	0	0	0	0	120.5787001	0	0	0	165.2356796	0	0	0	0	0	0
HEAQVTTSVKPQK	A2AAJ9	1	0	0	0	0	0	0	0	0	0	0	0	0	0	0	0	0	0	0	0	0	0	0	0	0	0	0	0	0	0	0	0	0	0	0	0	0	110.5435643	0	0	0	150.7530563	0	0	0	0	0	0
QSEPPAFEEAASQIPGAASGTPGELPEVSQPGTHK	A2AAJ9	1	0	0	0	0	0	0	0	5904.759204	6595.333879	0	0	0	0	0	0	0	0	0	0	0	0	0	0	0	0	0	0	0	0	0	0	0	0	0	0	0	0	0	0	0	0	0	0	0	0	0	0
EDDAEEYVCESR	A2AAJ9	1	0	0	0	0	0	0	0	0	0	0	0	0	0	0	0	0	0	0	0	0	0	0	0	0	0	0	0	0	0	0	0	0	0	0	0	0	6903.324503	0	0	0	10398.26969	0	0	0	0	0	0
RLVVQQVGK	A2AAJ9	1	0	0	0	0	0	0	0	0	0	0	0	0	0	0	0	0	0	0	0	0	0	0	0	0	0	0	0	0	0	0	0	0	0	0	0	0	1109.710034	0	0	0	1060.890892	0	0	0	0	0	0
AELLVHGGDKLDAENQVYR	A2AAJ9	1	0	0	0	0	0	0	0	0	0	0	0	0	0	0	0	0	0	0	0	0	0	0	0	0	0	0	0	0	0	0	0	0	0	0	0	3020.360868	0	0	6087.915028	0	0	0	0	0	0	0	0
TSVTLEVELTRPWPEVK	A2AAJ9	1	0	0	0	0	0	0	0	0	0	0	0	0	2900.096714	0	0	0	0	0	0	0	0	0	0	0	0	0	0	0	0	0	0	0	0	0	0	0	0	0	0	0	0	0	8042.946547	0	0	0	0
ELQGCGTDDDVAMCFIK	A2AAJ9	1	0	0	0	0	0	0	0	0	0	0	0	0	0	0	0	0	0	0	0	0	0	2313.113954	0	0	0	0	0	0	0	0	0	0	0	0	0	1456.460225	0	0	0	0	0	0	0	0	0	0	0
KKLEPQTVEER	A2AAJ9	1	0	0	0	0	0	0	0	0	0	0	0	0	0	0	0	0	0	0	0	0	0	0	0	0	0	0	0	0	0	0	0	0	0	0	0	0	121.4844262	0	0	0	140.8677523	0	0	0	0	0	0
EDAGEYSCTCGSQTTSATLMVTAAPVR	A2AAJ9	1	0	0	0	0	0	0	0	0	0	0	0	0	0	0	0	0	0	0	0	0	0	0	0	0	0	0	0	0	0	0	0	0	0	0	0	0	0	619.1404503	0	0	0	0	0	0	0	0	0
EDENFVCIR	A2AAJ9	1	0	0	0	0	0	0	0	0	0	0	0	0	0	0	0	0	0	0	0	0	0	0	0	0	0	0	0	0	0	0	0	0	0	0	0	0	0	39190.70829	0	0	0	0	0	0	0	0	0
TDLQSTEQEAGGTAR	A2AAJ9	1	0	0	0	0	0	0	0	0	0	0	0	0	0	0	0	0	0	0	0	0	0	0	0	0	0	0	0	0	0	0	0	0	0	0	0	0	7911.474079	0	0	0	7875.109411	0	0	0	0	0	0
ESATFQCEVAQPATEAAWFK	A2AAJ9	1	0	0	0	0	0	0	0	0	0	0	0	0	0	0	0	0	0	0	0	0	0	0	0	0	0	0	0	0	0	0	4276.129959	0	0	0	0	0	0	0	0	0	0	0	0	0	0	0	0
GRPAQLLPSTK	A2AAJ9	1	0	0	0	0	0	0	0	0	0	0	0	0	0	0	0	0	0	0	0	0	0	0	0	0	0	0	0	0	0	0	0	0	0	0	0	12632.04929	0	0	0	0	0	0	0	0	0	0	0
NEEATEGTTATLSCELSK	A2AAJ9	1	0	0	0	0	0	9336.176645	0	0	0	0	0	0	0	0	0	0	0	0	0	0	0	0	0	0	0	0	0	0	0	0	0	0	0	0	0	0	0	0	0	0	0	0	0	0	0	0	0
EQGTASMDVELSHAEVEGSWTR	A2AAJ9	1	0	0	0	0	0	0	0	0	0	0	0	0	0	0	0	0	0	0	0	0	0	0	0	0	0	0	0	0	0	0	0	0	0	0	0	9937.112972	0	0	0	0	0	0	0	0	0	0	0
LHVSLMENYPGTLEALGEPIR	A2AAJ9	1	0	0	0	0	0	0	0	0	0	0	0	0	0	0	0	0	0	0	0	0	0	1366.260284	0	0	0	0	0	0	0	0	0	0	0	0	0	0	0	0	0	0	0	0	0	0	0	0	0
ALDDVSAEER	A2AAJ9	1	0	0	0	0	0	0	0	0	0	0	0	0	0	0	0	0	0	0	0	0	0	0	0	0	0	0	0	0	0	0	0	0	0	0	0	0	3495.990723	0	0	0	0	0	0	0	0	0	0
YQMVQEGTTAELLVHGVEQEDAGEYTCDAGHTQSIAR	A2AAJ9	1	0	0	0	0	0	0	0	0	0	0	0	912.0289624	0	0	0	0	0	0	0	0	0	0	0	0	1173.626546	0	0	0	0	0	0	0	0	0	0	0	0	0	559.5721937	0	0	0	0	0	0	0	0
NEEATEGTMATLR	A2AAJ9	1	0	0	0	0	0	0	0	0	0	0	0	0	0	0	0	0	0	0	0	0	0	0	0	0	0	0	0	0	0	0	0	0	0	0	0	0	0	0	0	0	0	0	0	0	0	0	0
VCFSCELSHK	A2AAJ9	1	0	0	0	0	0	0	0	0	0	0	0	0	0	0	0	0	0	0	0	0	0	0	0	0	0	0	0	0	0	0	0	0	0	0	0	0	0	1808.229511	0	0	0	0	0	0	0	0	0
TSATLSIMAPQVVFQQPLQNLQAEEGSMASLR	A2AAJ9	1	0	0	0	0	0	0	0	0	0	0	0	0	0	0	0	0	0	0	0	0	0	0	0	0	0	0	0	0	0	0	0	0	0	0	0	0	0	0	0	0	0	0	0	0	0	0	0
VSQAGATDVQWHLQGLPLQSNEVTEVAVLADGCTHVLQLK	A2AAJ9	1	0	0	0	0	0	0	0	0	0	0	0	0	0	0	0	0	0	0	0	0	0	0	0	0	0	0	0	0	0	0	0	0	0	0	0	0	0	0	0	0	0	0	536.5125567	0	0	0	0
FVANGIETSIQMVVR	A2AAJ9	1	0	0	0	0	0	0	0	0	0	0	260.6866741	363.9971418	0	0	0	0	0	0	0	0	0	0	0	0	0	0	0	0	0	0	0	0	0	0	0	0	0	0	0	0	0	0	0	0	0	0	0
GLENVDALEGGEALFECQLSQPEVAAHTWLLDDEPVHTSEK	A2AAJ9	1	0	0	0	0	0	0	0	0	0	0	0	0	0	0	0	0	0	0	0	0	0	0	0	0	0	0	0	0	0	0	0	0	0	0	0	0	0	0	0	0	0	0	284.336559	0	0	0	0
QHQGTYTCIATNPAGQALCSASLHISGLAK	A2AAJ9	1	0	0	0	0	0	0	0	0	0	0	0	7172.142877	0	0	0	0	0	0	0	0	0	0	0	0	0	0	0	0	0	0	0	0	0	0	0	0	0	0	0	0	0	0	0	0	0	0	0
HSVISSLFYQQAGEGAER	A2AAJ9	1	0	0	0	0	0	0	0	7669.253052	0	0	0	0	0	0	0	0	0	0	0	0	0	0	0	0	0	0	0	0	0	0	0	0	0	0	0	0	0	0	0	0	0	0	0	0	0	0	0
RVLAEDAGEVK	A2AAJ9	1	0	0	0	0	0	0	0	0	0	0	0	0	0	0	0	0	0	0	0	0	0	0	0	0	0	0	0	0	0	0	0	0	0	0	0	0	0	0	0	0	676.5257066	0	0	0	0	0	0
TESSVTLSWSAPPHGDRPVTIDGYVLEK	A2AAJ9	1	0	0	0	0	0	0	0	0	0	0	0	0	0	0	0	0	0	0	0	0	0	0	0	0	0	0	0	0	0	0	0	0	0	0	0	0	0	0	0	0	1564.165381	0	0	0	0	0	0
FTVPGLR	A2ABU4	1	0	176316.0041	179947.8798	11537.79237	57778.10566	204283.5707	159680.5189	242312.6598	185582.1712	186066.9958	204772.6516	205614.7577	199012.4568	187766.1277	17581.83994	209714.6588	20400.15076	40160.37955	18064.30317	164295.9554	26220.18709	187112.4967	31246.37603	14657.48954	160729.1231	166953.3722	46562.29635	33502.22773	134664.9279	47749.52458	199660.8537	31431.86761	212489.0589	20403.94549	21840.28398	199194.1096	48810.46377	187584.5268	160296.6958	40893.2329	37976.34229	17028.52336	158460.0211	11089.62999	23038.25466	62035.95679	64712.95377
APLTYTLEK	A2ABU4	1	0	150523.9887	121066.6909	0	22313.49485	164191.432	122807.495	166438.0318	162530.7236	152643.0726	110239.0143	159446.1095	152477.0228	137685.0977	0	128097.0758	0	18528.27323	0	166728.6222	12631.27654	155191.6588	28557.67654	0	149572.7991	156677.7404	40301.26086	15397.46143	152188.2465	29917.96909	147347.912	13000.20296	158683.2753	8767.387895	12559.59505	178804.8893	40737.01395	189295.0557	164947.8929	19090.39681	16503.59791	0	142558.1158	0	0	26171.80524	24419.48595
SVSEAGVGESSAATQPVR	A2ABU4	1	0	171858.1116	162316.9446	7554.443617	24576.76438	215097.5966	171506.4328	160408.2031	164664.0907	187952.0661	220732.4387	200056.7253	196216.1573	197938.0641	14011.3943	200576.3471	20843.0611	33819.76624	13711.06868	170318.2022	30940.2396	197310.5593	44119.03897	16127.31729	203707.0923	177729.0035	46100.39583	26938.39555	158198.6748	67626.94908	194874.802	32928.70112	183419.5077	19757.18778	29860.8799	246135.2716	50169.14181	192862.5533	181858.279	44365.00514	36703.30432	15350.80481	238343.578	20871.21563	19900.02057	44168.65956	91725.5348
FALLDLEK	A2ABU4	1	0	156024.6269	122284.6522	5775.897804	25605.06596	129570.6342	92463.03421	140048.4811	91338.76801	109536.0263	126800.8651	106561.6788	118694.5549	127498.9747	9563.815918	126082.5162	12009.3903	25392.17186	6655.448761	104594.9078	18901.43414	104584.2017	33350.38225	6523.841058	117094.7092	89749.81003	34089.4912	18120.34899	85396.24597	31968.44666	101896.9797	19123.05238	127089.2077	15394.22892	13968.37482	135483.2324	30194.04455	102780.5323	86860.9749	21812.92543	15731.85406	8450.945429	96267.73553	10510.98348	12957.88426	39699.89315	30939.55982
VSSPFGPQEQSAYVFIR	A2ABU4	1	0	37938.13091	52236.40316	0	8942.900509	55396.3028	66741.44953	50474.14849	65013.09349	48268.7436	58582.17123	55039.37753	60683.43321	64637.32625	3664.230609	58370.89119	0	7362.176353	0	44028.48819	0	56674.61129	13066.67241	0	44225.7917	56313.70174	14426.25324	7082.907756	39174.12117	5714.262129	53285.4048	2433.231217	55226.90946	0	0	63616.42497	17399.46151	40225.33605	55997.38568	8170.006708	8694.536884	0	49900.41382	0	0	9670.558866	13082.43695
QALATPSAPYDFALLNCGK	A2ABU4	1	0	85913.63448	45985.27143	0	6687.793286	97095.33815	45689.4878	50394.32315	42912.70006	47015.52789	64938.401	47560.23936	43886.58612	62903.51948	0	64001.8941	0	12131.73393	0	48672.66715	0	34169.83532	10254.93449	0	41331.00876	36972.37131	12911.20631	5138.844648	33457.2652	8855.736535	42242.05579	0	50675.13692	0	11262.46374	34100.23757	15693.23094	46788.35459	32869.12449	6508.835179	0	0	29126.82232	0	0	11758.3533	12159.66031
IGALSATPLK	A2ABU4	1	0	194041.157	164342.3227	0	58827.05174	199545.6619	154404.9677	214595.4937	187939.064	205791.0686	201097.6114	206416.3181	189185.6474	183764.7685	49574.56952	152770.1245	41919.13137	58753.17949	0	146776.5437	53118.05095	215379.0582	71703.32865	35604.17126	279574.3508	172852.1156	78808.65675	38849.58472	155136.3107	46644.37091	187013.7571	33817.75919	178737.473	34471.75151	45889.95207	193475.3632	100428.0217	169130.8672	163240.76	43462.59367	54999.7406	0	176423.7387	29734.53189	37465.74644	58390.90419	57568.07123
ASEAVVTGDYDAVHK	A2ABU4	1	0	57532.96449	58629.32772	4548.351641	12986.38656	82429.26574	53069.2064	53854.8549	54656.37794	66399.16948	60116.48041	62869.31384	59602.42382	56861.27539	0	58805.1074	0	6765.003849	0	55386.65039	0	61077.81427	17685.50196	0	96734.44234	53198.5351	29982.96372	7808.722056	47877.70492	18898.4373	69604.82661	9402.388842	67781.72092	0	6659.635219	71529.63176	23919.15689	65520.08143	61389.50499	11196.19858	0	0	71460.18688	5428.786689	0	23477.97335	20338.22548
YGSETGQVTISVFK	A2ABU4	1	0	18917.85363	26806.14395	0	3239.327565	16797.07046	22232.75271	18133.37701	43711.19961	54711.49416	15791.75806	29453.92982	43346.26803	22507.55394	0	16807.77001	0	0	0	33440.72446	0	32875.67674	7528.980089	0	30663.0331	42868.47202	4669.371732	0	19231.18398	3465.871291	24146.54781	0	14544.3725	0	0	45797.93608	12348.68237	41688.66503	54454.14902	4124.618258	4090.495288	0	64678.14556	0	0	5793.775595	5277.345908
YTLEITAGK	A2ABU4	1	0	65266.80045	101311.006	0	0	75553.84693	82795.76598	79254.17433	90734.81447	111069.6882	67223.81239	73821.67792	92830.01314	61415.01414	0	81194.42806	0	0	0	98865.36268	0	97931.94676	23058.38228	0	100812.8478	82939.10848	35237.48966	24539.41251	65813.05445	25161.78111	101566.4821	0	73387.1956	0	0	134805.5628	44873.72516	94485.61241	92310.67066	0	0	0	83580.02076	0	0	28780.14804	30534.74063
DAAAEKPGAPGSPLNVR	A2ABU4	1	0	86478.77988	91726.32063	0	19197.145	172138.1496	139799.9357	158180.4123	131586.3845	161753.741	103541.1289	112028.4387	105350.1796	94511.30577	0	100575.9447	0	16875.47089	3302.832648	119792.484	9108.599147	137225.0188	21608.03852	4603.421214	123015.4716	132601.9282	31868.51284	11055.65958	81838.83342	18823.75916	140245.4346	9254.338514	113520.8073	10232.83001	7606.101068	160444.9359	30170.57981	91969.54756	94351.02645	13815.19566	15374.16276	0	126557.9389	5562.650481	0	24507.29548	22073.4762
FQWFFQK	A2ABU4	1	0	56076.97603	62014.65444	0	7589.060396	17503.46451	29762.15909	71955.94144	27766.05976	44530.66878	64836.78429	55102.8997	41238.15212	49982.75399	0	28536.32378	0	0	0	47363.64218	0	31410.67436	5527.735406	0	30367.58578	39890.94409	6738.827976	0	47604.45963	8227.266576	60836.75645	0	79150.37054	0	0	35541.3212	12422.78447	42041.45679	36486.96349	0	6249.252976	0	46891.43528	0	0	5771.191143	0
STEIPYDLGSK	A2ABU4	1	0	310424.9313	295558.8588	0	97947.60842	641542.839	267042.3155	319600.6845	282021.699	240857.8157	289137.4936	521311.3745	250677.3023	261106.4529	0	280753.3263	28427.80155	48864.78299	29662.30542	349409.1361	50846.06092	282759.3862	97016.10532	0	449190.7056	272215.165	144197.9705	41830.64024	314105.5083	60713.53049	263587.6692	37156.24408	325101.3343	37452.34162	28570.52844	545670.7526	135747.6466	280297.6072	262311.548	57552.79679	66477.52455	0	234353.63	67615.53129	0	90338.20528	87485.15196
LWLEVEK	A2ABU4	1	0	40657.24623	56022.02722	0	10630.59308	44292.3946	38243.78965	39591.74594	45934.4962	46088.80529	31952.09596	46588.87326	53541.77511	34369.54034	0	37375.22955	0	0	0	64174.17435	0	29262.50332	5854.66767	0	26838.13178	41608.68652	5730.018644	0	54650.44458	8796.328016	63762.95776	0	46722.96608	0	0	44301.9203	16504.38553	48950.4427	52543.15084	10596.92281	0	0	60797.02633	0	0	6233.210876	0
AVNWAGIGELSAPSSLFECK	A2ABU4	1	0	11547.31674	24523.30262	0	15723.29878	15379.54689	10636.90313	15301.10928	8719.909483	10512.68687	23243.46831	15642.21593	13008.4881	18941.91885	0	15562.36426	0	0	0	11846.941	0	7187.819538	2326.783654	0	8064.353381	10426.75957	0	0	13885.63741	1661.395299	20541.42767	0	25285.85397	0	0	8380.404658	3367.964289	7447.852396	8369.099665	1851.747056	0	0	8940.162753	0	0	0	1476.102427
DYQGPPDPQRVEVEDEISK	A2ABU4	1	0	114362.7327	149503.3751	0	39149.34975	174255.7497	159744.8388	113654.5157	114341.5007	120335.3977	143902.8131	146688.9539	115670.5426	130564.9462	0	121781.9694	0	20117.90585	0	114375.9313	0	149404.0601	52299.57524	0	141043.7522	107375.3807	65132.49174	0	95543.30311	29246.14522	127996.1306	0	126014.1525	0	20033.15394	154450.5789	70953.03337	100924.2165	108773.4966	31574.17824	28724.54218	0	129205.9812	0	0	43397.19316	47946.48381
GKPATLPPPAQVQAFR	A2ABU4	1	0	107703.0816	110836.1394	0	0	115273.1868	116841.8819	149229.9665	103727.3002	134624.1273	154733.5492	137065.1517	103542.1578	140806.039	0	111164.5382	0	0	0	103128.7986	0	133964.0916	21302.09194	0	100493.4903	129081.547	22333.2498	0	106988.1024	8026.888913	140648.4914	0	152422.0064	0	0	113963.7235	25241.3689	90371.64553	126171.5693	7178.017657	0	0	110830.0428	0	0	20019.57104	19618.95351
DAGFDSEIFK	A2ABU4	1	0	65697.34057	35592.01825	0	8956.111336	100707.6246	28291.8134	38510.3541	59219.12396	39262.92405	38247.22309	42479.91379	42866.95118	42989.78014	0	34945.8646	0	0	0	48463.04538	0	34634.30755	11525.98125	0	36026.88182	50868.22277	9332.09104	0	44170.20016	10932.40555	46103.79588	0	37693.1163	0	0	49834.45507	12186.86507	66058.81712	49039.05037	0	0	0	43205.11288	0	0	0	0
NQITLALVDDEFDK	A2ABU4	1	0	18217.00166	11442.80069	0	9857.139914	20551.0385	10332.91601	8203.607452	21598.73479	15510.09649	8320.355228	14341.1549	21406.7321	18884.60511	0	11513.24949	0	0	0	20578.20021	0	13615.2481	9623.983709	0	12769.09988	20952.16045	15578.45544	8700.228573	16728.77179	9078.570527	15725.59016	0	9197.483392	0	5111.001549	25199.55761	9663.789363	20651.23712	21905.60071	8680.039292	0	0	22966.198	0	0	14261.18009	20586.40968
SVIGSGTWEAISTETPIK	A2ABU4	1	0	25174.58323	26763.38386	0	2852.897066	25475.15139	23659.82286	17113.91163	21876.97602	15669.05504	26493.62345	26118.59169	24790.74907	25637.0114	0	23187.31332	0	2245.304872	0	25026.85817	0	9911.721559	5369.951179	0	8957.002155	17307.28963	1641.900218	0	24423.04898	4425.100052	28289.61228	0	28636.05959	0	0	17257.82894	8526.503628	16508.17942	17029.35363	4077.500693	0	0	17414.65436	0	0	3547.03498	2373.580769
CTVEDSATYTVLVK	A2ABU4	1	0	21617.30931	21005.1969	0	0	28514.60955	19557.68463	21932.35389	20770.8728	29175.91062	24745.22293	27982.11534	22466.08446	19506.61264	0	26590.8375	0	0	0	20457.22033	0	25710.11212	3531.682601	0	23024.33998	16070.71543	3478.268815	0	20424.85962	0	25784.97274	0	21829.74234	0	0	30637.50588	7306.448865	20697.87969	22285.26169	1037.109942	0	0	22853.37981	0	0	0	0
NDQPISFFDR	A2ABU4	1	0	148756.792	186559.4999	11904.93794	45955.58536	144438.8218	88202.41567	130643.7206	97342.50864	170993.452	170816.0414	120552.01	119707.0224	124767.2695	14276.58461	105161.1957	20632.33197	32682.89124	14294.08881	95572.72173	28693.19755	166159.051	59571.4063	12642.75908	156365.5228	103797.2414	68606.88681	33404.34972	90820.11374	40658.70443	145805.5256	24099.48063	167107.6906	22600.67149	29034.50006	141200.3476	90016.96973	164989.3202	92232.90973	33973.4431	46809.26788	17576.37696	123648.1679	21699.6472	24891.98544	76172.41609	69264.09978
DAGFDSEIFKR	A2ABU4	1	0	63512.66042	46161.17494	0	10086.301	64248.57743	39921.3589	50218.04633	52715.34944	57472.86593	48781.85323	69237.84207	57598.04519	55959.7586	1354.346747	47949.46057	1979.70675	6132.512816	0	34450.94319	3049.181615	71289.00598	9058.232631	0	59440.37959	47822.31299	17102.87706	4771.68606	40350.46432	7830.006244	61775.85413	3973.76956	82138.58902	2050.610718	2906.725001	71829.96099	18020.54255	52807.01678	52032.13633	5419.726894	5609.945807	0	51878.6244	1440.214135	0	12617.67202	11076.21941
ELIELCSGR	A2ABU4	1	0	251767.3959	186332.4403	0	0	202697.711	171330.6479	182383.442	153207.2515	165189.7845	161245.4039	187277.8598	149121.8012	158155.3741	0	156267.7327	0	0	0	142898.9689	0	181745.2271	0	0	165179.8053	153638.0192	46000.90593	0	144308.1629	14335.34838	184357.1424	0	165004.4449	0	0	92619.46462	0	167172.0839	186100.605	0	0	0	158881.7005	0	0	0	0
VGFGNDLER	A2ABU4	1	0	218820.5454	153844.1328	0	0	150784.6821	179843.0724	164329.725	158299.8746	159658.0373	128052.2153	153434.7235	170817.4544	156287.9848	0	138096.6338	0	0	0	180505.0321	0	222887.4748	141510.3202	0	190039.9309	177856.0043	67827.4507	0	159081.4247	64697.53248	181732.317	0	163950.6569	0	0	164486.4466	83909.06688	172094.9133	153419.4257	0	201368.2033	0	211640.8925	0	0	0	0
EYDFCIR	A2ABU4	1	0	242607.0465	143944.6765	0	0	272803.2579	146442.2958	169514.1755	180003.6155	168942.541	153663.9343	189994.7479	168656.6206	185472.2178	0	147336.6026	0	0	0	197336.4592	0	136051.9719	0	0	123231.3841	195967.639	0	0	171173.0894	31215.88861	181602.0726	0	154015.9738	0	0	148784.8353	76125.46147	229356.6297	201744.3248	0	0	0	183393.905	0	0	0	0
GTEVTVTIDK	A2ABU4	1	0	65714.29932	72909.98251	0	0	75611.92438	64988.50019	46177.01133	76712.21078	81835.61253	40231.098	50926.60968	85325.60666	42803.77186	0	74570.38679	0	0	0	61539.48437	0	68301.11198	0	0	62271.62277	83603.94031	0	0	41673.20346	0	58249.11764	0	61452.47696	0	0	88640.55729	39531.52153	75321.61797	77090.14925	0	0	0	73977.64439	0	0	0	0
TGKEYDFCIR	A2ABU4	1	0	29435.01776	43067.17912	0	0	24253.61778	46077.66931	45677.20973	21826.30688	46070.19375	54455.98129	40718.90489	37423.65842	37358.48034	0	47467.09474	0	0	0	28618.2639	0	50014.1988	10961.18743	0	42819.2131	23916.70101	18990.51613	0	22375.67031	0	44005.57717	0	47241.25345	0	0	25623.01365	15672.72172	30729.89559	26321.29361	0	0	0	36973.83588	0	0	5053.285348	13774.6722
ALNQYGMSDPSEPSEPVALK	A2ABU4	1	0	102648.8012	45624.25313	0	0	75854.24454	200486.5702	102904.4855	57189.76889	61292.24657	110440.6524	69135.48324	103582.9444	69286.88748	0	194477.9957	9976.260891	22297.28439	0	53846.27997	15191.79172	50050.30565	32394.3147	0	35330.82637	61322.4792	10535.23123	21537.48425	43014.48616	0	65758.1018	0	114075.3175	7796.326261	0	0	69524.84269	52939.87305	50176.51827	20930.23092	27305.56693	7117.986591	58306.63579	10587.72128	0	10438.84826	18917.70113
VTDDCQVLLSCK	A2ABU4	1	0	114259.8995	125423.6783	0	22722.94707	80091.27461	99485.04565	67378.61064	64404.97222	76716.69772	73448.1443	77610.7609	113577.4176	80879.04593	0	125767.4227	8183.781951	11671.76257	0	107777.6534	16359.83357	130026.948	30646.64528	0	88209.63779	107176.9287	36518.48581	14647.36245	92986.92613	20365.23354	119346.2334	8123.032979	110999.0298	8323.057502	0	107177.5287	48460.44901	114549.018	111374.4615	16552.69927	22481.179	0	134218.0736	0	0	28539.02519	24411.12402
VSCAYKEDEGFYTIR	A2ABU4	1	0	22918.16303	21204.63881	0	0	19299.77497	16262.80081	16448.21143	14075.99133	21372.2482	18974.04456	25340.23251	19173.28762	18639.42751	0	15906.9095	0	0	0	20012.60652	0	22020.78101	6724.73967	0	23310.37633	16421.0241	10520.34859	0	14886.24675	0	19115.96836	0	22550.76666	0	0	24202.21726	13633.67036	16250.21149	16034.84553	0	4164.720131	0	15776.7824	0	0	6618.694809	0
QGPYFQEPLTWK	A2ABU4	1	0	33393.79489	46940.64719	0	0	30840.17756	37198.27709	33491.80533	24233.35447	22306.89025	41092.81392	33932.17111	37825.65266	28585.78182	0	34079.6832	0	0	0	31576.61821	0	15644.5184	0	0	17094.72602	23605.14172	0	0	35048.89809	0	47017.96012	0	56783.72573	0	0	14218.334	0	23937.18189	25504.99394	0	0	0	32573.11602	0	0	0	0
NDFEDAVTIPSAPTNVHASEIR	A2ABU4	1	0	105035.1083	80320.9724	0	28537.33241	135574.4303	85390.49753	74062.86699	102391.1405	80845.75259	83321.52338	89475.12126	64904.46478	104029.2544	8066.077228	74620.77156	6403.916191	13944.67474	0	81376.1353	12071.27947	95633.50018	42206.98292	0	78613.76946	88364.4119	34358.84906	14818.32433	74846.79472	24739.06664	91732.44504	0	95465.45676	0	18335.00496	114259.0841	43570.43721	79245.80729	77219.29294	20356.76828	21750.28192	0	83475.70068	0	0	19723.10085	23780.78053
EAPHGQYNPPTGDGSLSIEGFSK	A2ABU4	1	0	155882.955	217476.2275	0	0	123436.7861	109466.6302	190890.1124	201401.722	102042.143	122338.5699	128013.7559	175825.0678	229756.2593	0	187802.6815	0	0	0	101787.6633	19307.96647	136324.614	51261.37125	0	210276.8096	225053.7843	55831.81164	21719.01168	195184.8526	38463.96957	123877.1673	0	117629.9694	0	0	226238.5168	57751.70186	203814.9565	118079.1388	33468.58905	26963.12829	0	282213.4552	0	0	0	53080.29228
LSPAAELHLIFNEK	A2ABU4	1	0	4851.221658	6829.792427	0	2179.735161	0	7503.186551	11978.91238	11624.46639	10946.02665	5118.379674	7454.58652	7902.018249	6011.277827	0	9106.201498	0	0	0	5393.137062	0	11183.41971	1526.926436	0	5968.034953	7053.210006	1860.893215	0	5700.145431	0	8275.313379	0	7637.591846	0	0	12899.63099	3941.054746	6481.054063	9468.101933	1648.433551	1485.720464	0	10050.96256	0	0	0	0
EAYAVLSWEEPRPR	A2ABU4	1	0	52960.88807	124010.5545	0	14650.47538	19837.19336	74460.34059	50902.50847	61864.98057	69063.07869	54621.73033	102662.2993	85106.26486	39100.7704	0	55810.50954	0	8514.4444	0	40262.41251	0	46290.22709	11714.06474	0	16579.77872	39264.66833	5380.881595	8535.144644	75270.14269	11002.67186	74007.12673	0	66412.39289	0	0	55006.13897	15565.31439	50624.46417	78358.71988	10422.89165	6845.601065	0	90419.83954	0	0	8898.869869	9737.407098
TLPHSPGSAGEPQASQTVQVHR	A2ABU4	1	0	15828.45664	20755.77887	0	0	23737.82074	29082.2371	25769.9456	18797.26763	23026.97913	32972.0856	31731.86912	17426.90234	22150.71281	0	26399.7076	0	0	0	16343.84282	0	28920.54224	5133.340269	0	14368.1904	24336.00744	0	0	13355.73395	0	29771.20845	0	30237.49379	0	0	16329.6449	0	20265.96498	18387.49675	0	0	0	20196.91335	0	0	0	0
VTNLHEGHFYEFR	A2ABU4	1	0	22370.30308	20111.91142	0	3465.186541	0	27205.20883	21061.10704	20534.39617	29780.66365	20809.16855	25398.22076	31017.085	29284.43654	0	27185.54951	0	0	0	27139.64705	0	28172.94789	16542.07816	0	25640.35246	27722.89368	4322.11775	0	24789.28325	2901.033884	28666.35928	0	26248.77058	0	0	19094.99385	5636.074387	25080.23323	23788.28687	0	354.5908001	0	27609.65579	0	0	50893.66798	25718.24503
GSEEWKPVTPDATSDTHLR	A2ABU4	1	0	39382.6922	51034.00667	0	0	50031.64944	51984.71484	61621.4273	53912.83373	53309.83846	83401.49988	67771.24097	51024.31844	58759.85595	0	66469.62356	0	0	0	53442.89439	0	0	0	0	0	73821.60531	0	0	69210.19013	0	79181.04203	0	97552.61962	0	0	41569.72201	0	40366.1101	57125.60767	0	0	0	62402.53143	0	0	0	0
DCLTLTWVPPSDTR	A2ABU4	1	0	78969.946	73008.16822	0	16068.72261	67906.47662	42506.75183	42011.43106	31097.07136	34764.10771	117967.7778	36256.27532	40262.74225	64499.33071	0	48011.20304	0	0	0	41913.64552	0	49094.17172	0	0	42486.58195	70708.66593	0	0	33443.18678	17334.40778	57508.8715	0	119161.9127	0	0	41796.67975	23781.38075	50469.56293	34795.98777	14243.16562	0	0	49751.50377	0	0	12215.15056	0
GPWFWIPLR	A2ABU4	1	0	3183.569223	13995.7852	0	971.1363285	0	0	5484.583052	1445.956863	4122.837356	5225.151827	5106.907559	4224.500985	1817.762659	0	0	0	0	0	4023.410016	0	2104.558948	0	0	4757.568213	4479.196983	0	0	13721.00075	0	13222.38565	0	26045.3342	0	0	1646.092248	0	2438.97856	1262.261099	0	0	0	4541.846435	0	0	0	0
MELAFLR	A2ABU4	1	0	33909.58644	24819.10934	0	1895.282753	52789.52993	12647.35141	33024.72558	42947.25128	44800.47102	25586.29891	41744.79606	9065.279162	32280.26523	0	17110.87062	0	0	0	34138.70708	0	61947.52006	2989.804556	0	69224.89278	33338.35113	16999.54374	0	14310.97996	8643.977918	18048.94018	8337.701143	14872.2407	0	0	252118.6644	3110.636654	49203.08424	35460.22384	2307.111035	0	0	30229.95045	0	0	15472.02731	2844.5665
EDEGFYTIR	A2ABU4	1	0	288016.158	155395.1367	0	0	238005.3962	0	193069.1094	146875.4446	261038.9856	0	0	290585.8668	155162.8169	0	0	0	0	0	213286.951	0	62229.43943	0	0	149688.7205	106182.9117	0	0	192891.5517	0	0	0	0	0	0	131090.4776	0	278434.4563	138460.4622	0	0	0	111706.1929	0	0	0	0
ITISKNDFEDAVTIPSAPTNVHASEIR	A2ABU4	1	0	37997.67147	35883.91564	0	0	0	46977.29092	39482.85845	39956.09416	37073.46573	30792.18995	21145.57344	53125.0936	27843.39836	0	29312.95668	0	0	0	23600.93777	0	23916.35922	0	0	21915.17978	38123.49003	0	0	22929.03066	0	25946.1658	0	17257.04611	0	0	27622.70172	0	34471.33673	24403.02755	0	0	0	39136.95603	0	0	0	0
CPIQGLVEGQSYQFR	A2ABU4	1	0	30896.39908	32772.36971	0	0	34296.15527	31226.42449	30689.33534	29437.02062	44922.52808	35888.54402	36865.2201	30664.62775	35664.55837	0	28979.82983	0	0	0	36114.04292	0	31061.05874	0	0	30035.73587	30106.07025	0	0	30514.66916	8620.131426	36691.25457	0	28112.90823	0	0	23583.11835	15222.5325	31368.44385	30003.39121	6753.768211	0	0	31940.90743	0	0	0	0
EAGASEWQTVNNKPIQDTK	A2ABU4	1	0	32029.38267	33538.63085	0	10518.56754	46591.47649	58191.37492	43931.36993	25088.38552	33059.36575	42663.3459	38170.30733	48785.93181	44525.62595	0	60105.53844	0	6263.830187	0	48347.79286	4250.301713	37131.15487	12492.97355	1299.535581	39268.95867	32782.88093	10525.28835	7035.572706	40742.96181	10124.59825	43561.67426	0	44131.76881	2366.270398	3504.47953	33247.29932	16840.99968	32037.32941	38665.64319	9915.695314	7182.440006	0	39156.14458	3588.837577	0	9524.388737	15161.49865
GRAPLTYTLEK	A2ABU4	1	0	16936.26066	21854.36551	0	0	22194.49148	22040.01729	25727.08156	17742.65058	24061.1984	28185.17038	26368.63905	19685.37771	23714.50722	0	24229.72418	0	0	0	18087.38252	0	23968.59024	1898.486712	0	23362.31167	15733.06148	5757.590777	0	15416.97573	0	22840.02158	0	28560.28005	0	0	26798.09051	5598.91102	15301.76599	18236.25322	0	0	0	20089.61236	0	0	0	0
RVGFGNDLER	A2ABU4	1	0	21029.92985	23970.73784	0	0	20701.32134	15864.03084	19116.92285	18280.81935	14676.73623	26613.69112	17274.89382	11493.52401	15037.89754	0	17302.24624	0	0	0	11750.13115	0	17130.83321	0	0	12668.14756	18302.91823	4021.631188	0	9924.649207	0	27966.94686	0	25750.2877	0	0	14060.03866	3699.931146	11885.39042	15873.0705	3133.355659	0	0	13686.11355	0	0	0	2078.838324
VILKEPDLQDLGIYSVVVPDADEDTSASHTLTEEELNK	A2ABU4	1	0	25195.25706	12602.65924	0	5468.407061	0	17561.0403	22344.00265	16623.08306	13993.75832	11178.487	18377.0712	18873.66904	14437.52535	0	13998.0059	0	0	0	16661.51636	0	16756.16188	8269.446312	0	14906.78343	28947.62993	5783.214604	0	13344.38998	0	22238.7117	1196.894815	4652.953182	0	0	26906.55622	7973.156974	18951.58467	10194.39165	3191.736018	2665.849367	0	12027.74372	0	0	3761.6731	5150.07087
EPDLQDLGIYSVVVPDADEDTSASHTLTEEELNK	A2ABU4	1	0	0	0	0	0	20684.89681	5481.372178	3774.722379	12498.3678	5979.579784	4254.031396	13790.00346	6977.145707	12704.95163	0	0	0	0	0	7216.509069	0	7503.390957	0	0	4944.434139	12585.10207	0	0	7640.79076	0	8684.960121	0	5421.954786	0	0	7292.147226	0	6992.378038	10013.82727	0	0	0	5333.701945	0	0	0	0
NKYGSETGQVTISVFK	A2ABU4	1	0	0	18625.98198	0	0	0	31610.47603	24759.57859	5709.250586	14805.95172	19757.52144	22304.78514	0	5679.805249	0	19922.44814	0	0	0	0	0	21424.88786	0	0	19506.653	6142.720634	0	0	0	0	27099.66183	0	27244.49281	0	0	12390.59153	0	0	12137.06051	0	0	0	10859.91545	0	0	0	0
GLPDVATIMEDK	A2ABU4	1	0	27185.87325	54284.14784	0	0	74060.18201	0	39150.25135	37208.47729	26793.04064	0	44200.82686	0	0	0	0	0	0	0	34743.04037	0	67970.45034	0	0	74517.13336	0	0	0	23827.02743	17572.55484	26080.67546	0	0	0	0	0	0	70319.1997	26402.4564	0	0	0	30416.04146	0	0	0	0
KQGPYFQEPLTWK	A2ABU4	1	0	16147.67323	0	0	0	0	26493.95212	15322.35693	0	0	18468.51247	18599.96038	11029.82001	0	0	11800.03383	0	0	0	12494.07929	0	0	0	0	0	0	0	0	14374.598	0	27705.04081	0	26834.37488	0	0	0	0	10141.38605	18102.91519	0	0	0	17134.62338	0	0	0	0
GTEVTVTIDKVTSEDSGR	A2ABU4	1	0	0	58657.87311	0	0	0	45003.48981	43016.87084	0	46891.0777	41462.02772	44334.90047	0	0	0	41263.08617	0	0	0	0	0	37793.90405	0	0	38981.06001	0	0	0	0	0	39497.12861	0	46347.69335	0	0	63254.94761	0	0	37045.20727	0	0	0	0	0	0	0	0
QLSADLSGQAFDDALAEHQR	A2ABU4	1	0	21960.27135	22783.69439	0	0	15173.77266	39113.46523	30024.99789	28163.40766	62626.19717	36630.21861	34918.08351	45678.82354	31355.85798	0	45981.69967	0	0	0	53415.83632	0	35257.77873	0	0	58758.09848	29305.52917	0	0	39759.98723	0	56316.38452	0	26979.99995	0	0	47441.05606	0	42364.7459	35869.40686	0	0	0	64131.70272	0	0	0	0
LISGWNVEILEQGEVR	A2ABU4	1	0	0	0	0	0	0	0	5361.611456	4466.921289	5691.264248	2357.60971	5041.406824	4966.996047	0	0	0	0	0	0	4897.371062	0	2153.373476	0	0	1965.716777	3802.095115	0	0	0	0	2699.510568	0	0	0	0	0	5096.931227	5631.832707	4216.516397	0	0	0	7613.018707	0	0	0	0
EWTMPEPGPPYDVR	A2ABU4	1	0	0	11073.95794	0	0	20603.24887	0	0	0	0	0	58798.81452	0	0	0	0	0	0	0	28187.0394	0	60344.33443	0	0	53489.30895	0	0	0	37451.54353	0	34629.37631	0	0	0	0	0	0	21453.92715	43225.16382	0	0	0	24564.4842	0	0	0	0
TLCLTCVISGDPSPEISWLK	A2ABU4	1	0	0	0	0	0	0	0	2260.947531	1636.727711	1805.317308	1895.643133	2520.004939	1227.75848	0	0	0	0	0	0	1110.125824	0	1047.185505	0	0	0	0	0	0	0	0	436.1407908	0	0	0	0	0	0	1357.545754	2424.016569	0	0	0	2661.054937	0	0	0	0
GLVEVIIQQLSEDDKGSYTAQLQDGK	A2ABU4	1	0	0	0	0	0	0	0	527.818366	1121.958429	1395.977035	0	870.3343212	2854.122978	0	0	0	0	0	0	1142.273929	0	799.0191935	0	0	0	0	0	0	0	0	0	0	0	0	0	0	0	1195.818652	1295.000857	0	0	0	3282.132191	0	0	0	0
NQITLALVDDEFDKLLR	A2ABU4	1	0	0	0	0	0	0	0	1364.907351	0	2462.045378	0	0	0	0	0	0	0	0	0	0	0	1919.520527	0	0	0	0	0	0	0	0	0	0	0	0	0	0	0	0	0	0	0	0	0	0	0	0	0
SMFGPSAEFTSVLKPIFAQEK	A2ABU4	1	0	0	0	0	0	0	1557.7108	0	0	1168.841782	0	0	0	0	0	0	0	0	0	0	0	0	0	0	458.3031568	0	0	0	0	0	1520.195224	0	1001.369746	0	0	21281.3384	0	0	1822.013969	0	0	0	2612.466534	0	0	0	0
AGTTLDEIWLHILDPK	A2ABU4	1	0	0	0	0	0	0	0	0	0	0	0	0	0	0	0	0	0	0	0	0	0	0	0	0	0	0	0	0	122.1198957	0	707.9319667	0	0	0	0	0	0	0	0	0	0	0	213.5083516	0	0	0	0
NAYGQASSFAK	A2ABU4	1	0	0	0	0	0	0	0	0	0	0	0	0	0	0	0	0	0	0	0	0	0	0	0	0	0	0	0	0	0	0	0	0	0	0	0	0	40517.95536	0	0	0	9171.509935	0	0	0	0	0	0
NEMVIGWKPPK	A2ABU4	1	0	0	0	0	0	0	0	0	0	4617.811017	0	0	4919.186678	0	0	0	0	0	0	0	0	0	0	0	0	0	0	0	0	0	0	0	5357.950637	0	0	8172.908028	0	0	0	0	0	0	0	0	0	0	0
ITNNYGLLTLEIMR	A2ABU4	1	0	0	0	0	0	0	0	0	0	0	0	5330.30265	0	0	0	0	0	0	0	0	0	2008.108807	0	0	3538.561273	0	0	0	0	0	0	0	0	0	0	0	0	1307.338828	0	0	0	0	2033.511722	0	0	0	0
EIFSSPNR	A2ABU4	1	0	0	0	0	0	0	0	0	0	0	0	0	0	0	0	0	0	0	0	0	0	0	0	0	0	0	0	0	0	0	0	0	0	0	0	0	27349.7866	0	0	0	0	0	0	0	0	0	0
ILGYFMDQHDSVESDWHPVNR	A2ABU4	1	0	0	0	0	0	0	0	0	0	0	0	0	0	0	0	0	0	0	0	0	0	0	0	0	0	0	0	0	0	0	0	0	4843.18578	0	0	16345.34757	0	0	0	0	0	0	0	0	0	0	0
QTTTVELEER	A2ABU4	1	0	0	0	0	0	0	0	0	0	0	0	0	0	0	0	0	0	0	0	0	0	0	0	0	0	0	0	0	0	0	0	0	0	0	0	0	16158.88171	0	0	0	0	0	0	0	0	0	0
RQTTTVELEER	A2ABU4	1	0	0	0	0	0	0	0	0	0	0	0	0	0	0	0	0	0	0	0	0	0	0	0	0	0	0	0	0	0	0	0	0	0	0	0	0	19206.33398	0	0	0	0	0	0	0	0	0	0
YYNVDYMK	A2ABU4	1	0	0	0	0	0	0	0	0	0	0	0	0	0	0	0	0	0	0	0	0	0	0	0	0	0	0	0	0	0	0	0	0	0	0	0	0	0	0	0	0	0	0	0	0	0	0	0
YHVPVVVVPEGSTSDTQEQAILR	A2ACG7/Q9DBG6	2	0	6177.737119	10932.77554	11941.47984	11274.84376	13400.64013	12521.75578	8850.65258	10295.73672	10122.1915	11896.80011	10883.38957	9960.038474	11902.60206	16014.37859	10034.2852	12936.65026	14559.61564	12979.64797	7196.031694	15447.05024	10608.74787	11480.07236	13349.08897	6625.503813	10717.59586	11325.6717	16725.6821	10143.7334	10132.76905	11220.00163	10053.36581	11300.98324	14283.89429	17273.67045	11392.57873	14518.93925	7076.283539	11858.0876	15442.31185	19905.1113	20843.18527	9318.598312	22036.73685	2916.808331	9340.132576	10308.55494
TGQEVVFVAEPDNK	A2ACG7/Q9DBG6	2	0	14760.00056	22251.39341	27736.43934	17126.17339	28965.65354	0	11980.85934	22711.23241	18225.82228	0	25562.24904	13722.55667	20220.96631	20145.24831	11003.7854	19806.28293	17580.06548	25051.34544	20991.34014	18695.3045	30872.4698	19144.13323	28095.79156	29587.51365	21923.18763	25897.92599	19558.9681	20585.51239	32573.5779	14873.35035	17820.55074	12487.34709	27741.95509	25339.95354	18233.68539	19072.62144	21294.14107	30272.31261	17231.74714	21854.69727	22145.03026	23294.40376	24094.57685	17994.82888	21293.44629	17785.56507
NFESLSEAFSVASAAAALSQNR	A2ACG7/Q9DBG6	2	0	0	0	1251.61106	1593.087008	0	0	0	0	332.1031381	0	0	0	0	893.8430923	0	0	0	0	0	0	0	0	0	0	0	0	0	0	0	0	0	0	0	0	0	0	0	0	0	0	0	0	0	0	0	426.5276644
NPILWNVADVVIK	A2ACG7/Q9DBG6	2	0	0	0	0	0	0	0	0	0	0	0	0	0	0	0	0	0	0	0	0	0	0	0	0	0	0	0	0	1244.224888	0	0	0	0	0	0	0	0	0	493.6574808	0	0	0	0	0	0	0	0
TPFSLVGNVFELNFK	A2ACG7/Q9DBG6	2	0	0	0	0	0	0	0	0	0	0	0	0	0	0	126.2742091	0	0	0	0	0	0	0	0	0	0	0	0	0	0	0	0	0	0	0	0	0	0	0	0	0	0	0	0	0	0	0	0
LEGDSEFLQPLYAK	A2ACH6/P82347	2	0	15696.37621	9559.690471	7540.300321	6110.005757	11531.08092	8088.6401	7849.047667	13121.12185	8885.875288	7295.05932	7532.063094	9852.038529	15698.78669	8942.508122	8653.994249	9602.150657	9192.823303	8636.720689	12804.62216	9119.171528	11053.85551	10686.25355	8053.571737	11477.60782	13012.14607	9862.936537	11012.60431	12599.39137	11185.80752	8260.729317	7359.412122	10736.80133	11465.50501	10708.01193	10127.67786	10251.2298	11357.70789	13938.86645	10503.09883	8052.575007	8728.830922	10288.31852	11132.11932	9982.336974	8628.370744	6968.373881
VLGAEGTVFPK	A2ACH6/P82347	2	0	32809.3926	31058.79699	17265.57985	0	31369.65303	22571.92861	38297.13153	35896.10939	27016.55506	24831.19014	30489.72385	26815.45828	33647.84838	25486.62958	26658.87147	0	0	0	37008.80781	26783.23615	36996.06937	26922.74976	0	39029.74503	28920.84746	26200.70034	25658.0467	31975.88992	31776.25783	30513.6724	0	21986.73835	28617.89712	21718.95789	30079.02182	0	37400.26999	37880.67942	0	30162.90099	20881.29188	33368.62416	34575.99379	38579.95445	27179.99985	0
VLTQLVTGPK	A2ACH6/P82347	2	0	19084.71523	26634.06402	0	0	25265.61711	13679.52948	36009.64808	33550.25299	25213.26267	24620.50814	23218.56653	18694.63632	30723.55744	0	17978.22518	0	0	0	23751.84809	0	35825.64595	10082.79779	0	17522.20841	24799.14611	0	0	26445.27858	0	0	0	24876.4251	0	0	26916.13968	11942.92838	24522.40043	30789.28406	0	13665.48303	0	10460.80797	0	0	0	0
SRPGNALYFK	A2ACH6/P82347	2	0	0	0	0	0	0	0	0	0	0	0	0	0	0	0	0	0	0	0	0	0	0	0	0	0	0	0	0	0	0	0	0	0	0	0	0	0	0	0	0	0	0	0	0	0	0	0
GFSAEQIAR	A2ADH1/F6TBV1/F6WHL0/Q9CQY5	4	0	0	0	0	61404.05675	0	0	45762.0022	0	30131.59992	52447.75935	61352.18352	36893.42565	0	0	0	42578.03769	36005.95495	65902.35046	39890.93012	0	0	33376.67847	47276.34658	24881.70874	50242.65557	36094.9017	48744.04434	38524.27553	42929.53721	46374.47438	34872.20974	50299.80863	48820.10743	44726.70802	0	0	39512.94752	59160.51545	41510.96561	37300.39823	45907.25306	41354.00771	67547.43885	50853.30306	39691.67523	40686.82696
RADTYELQVR	A2ADH1/F6TBV1/F6WHL0/Q9CQY5	4	0	0	55773.46524	0	0	0	0	0	0	13894.39511	0	0	0	0	0	0	0	0	0	11432.1997	0	59291.49683	0	0	24475.31064	35564.4219	0	0	39601.18112	7733.348989	20042.15622	8701.159043	0	0	0	0	0	9325.147982	50887.08379	0	0	0	14262.55218	0	9167.341684	0	0
CLHPLASETFVSK	A2AEX6/A2AEX8/P97447	4	0	40052.20159	6045.775161	5596.094646	8623.024765	53654.72517	73234.18394	73440.19599	23841.67995	12003.77421	29122.80492	41332.73735	55205.52556	16658.07824	23013.66288	43971.02932	11874.25207	4167.229489	11467.23619	6265.909757	11947.31328	12125.33694	52130.11574	0	13188.28674	14206.99921	0	0	6041.991311	16240.86539	44236.23973	12669.11258	21128.34944	12311.15776	16963.57722	37833.2995	31699.84587	24240.52613	28308.49351	0	10299.9421	4626.935564	30380.59769	9707.373773	18780.3192	37747.52625	3570.112494
QVIGTGSFFPK	A2AEX6/A2AEX8/P97447	4	0	177413.7445	53831.8875	33926.74781	57592.80571	254872.7421	252101.5905	300419.3372	112010.6727	69452.71223	147519.4776	137264.6104	237558.3685	120598.0297	111521.5371	195100.3841	77602.58782	17656.65559	59721.35233	44754.71943	61303.91784	90598.47281	156507.7518	8165.038399	111994.9367	72778.71069	19787.09747	33637.15341	62341.34158	99266.42377	155240.1412	108880.2305	85786.95444	58223.66314	109328.7485	173263.7425	144679.683	109952.9535	109113.3099	24094.50888	38332.6425	28571.36188	114853.5167	55038.74502	91277.07559	128912.5166	27816.33786
AIVAGDQNVEYK	A2AEX6/A2AEX8/P97447	4	0	341640.545	65268.98897	54407.24428	123836.1115	386819.5114	696697.5729	469019.098	258314.7876	166263.1447	372412.7231	263816.179	406044.5547	137776.5991	129000.0642	520581.6861	63088.15163	41407.91215	68122.7451	105646.6737	92402.94135	257125.9115	401550.0925	29482.60518	249643.4538	160973.331	59228.44925	55837.15528	166991.8821	246793.914	387262.0458	254405.5406	230159.5138	102998.7296	206933.1402	381788.9732	165656.4323	268565.5682	292665.1037	60045.54996	69766.59296	75691.97029	317580.4219	67848.18421	166414.9532	394214.7873	200161.8458
GEDFYCVTCHETK	A2AEX6/A2AEX8/P97447	4	0	77622.15189	12267.14095	0	15793.55524	67740.74497	82990.69984	64375.09477	39108.21252	18309.83424	39548.5819	41205.30717	74751.60154	30658.52399	29387.82552	76180.25425	21572.36937	0	19489.25126	11590.35079	15626.76744	21499.73978	65642.94954	0	24567.22835	17272.01448	6049.575616	0	11880.0597	30768.56884	43090.26351	22822.57346	30598.05642	22153.60181	24005.77237	57809.73286	38590.41281	53803.18768	36621.49267	6424.125776	11798.62143	0	60991.08513	8680.627539	28116.97495	66173.1081	14015.65371
FTAVEDQYYCVDCYK	A2AEX6/A2AEX8/P97447	4	0	41926.66019	16995.56015	8220.392377	9708.819887	55904.0987	75496.78432	59212.03912	22638.46393	24976.58806	38194.6696	38476.84339	62854.92128	16763.53266	21565.36233	49695.9173	29948.26861	4361.035713	26308.57111	8113.23537	25933.72988	14159.3592	67966.51123	2035.179781	31892.26989	14911.00428	6476.840215	12191.84253	20685.62724	50040.22812	61022.27275	31498.12112	29015.0814	22676.34237	44205.64306	32967.40821	44096.71758	28547.51439	42016.10286	9594.724667	32949.97207	12010.02276	33230.60582	12674.46308	49036.78106	33933.16192	16244.00793
YWHDNCFR	A2AEX6/A2AEX8/P97447	4	0	29280.12035	4970.858501	0	0	31114.09675	69670.00402	60414.71784	20349.43556	7205.006326	36385.11751	36424.04476	61831.17912	17882.13937	8614.854204	37161.71422	4799.986975	0	3112.220118	4829.216853	6053.703711	7376.606924	35621.80116	0	8199.029246	12877.73593	0	0	10324.1828	13650.23752	48193.66828	9475.960637	23003.45336	9140.562789	6752.956553	18995.34203	14383.51834	25465.61152	29335.40084	0	3887.270938	0	32994.84782	5618.864651	0	19725.17245	0
FVFHNEQVYCPDCAK	A2AEX6/A2AEX8/P97447	4	0	83126.64961	34826.97944	0	45797.49105	96361.94237	125287.2926	122806.8599	60009.06415	27955.97357	63066.95668	64744.97978	109361.8909	46842.42933	42016.36268	74277.84863	50715.18694	0	37058.2849	38866.19194	32669.0175	23969.57186	94837.30993	0	37268.5459	30566.94791	9644.106688	0	39977.89083	38281.35732	71765.06592	36963.74939	51758.16378	29138.04107	43115.41141	90778.39004	48320.15549	64837.85243	74361.77185	0	48590.52931	0	48443.42479	27726.79526	64248.22697	102364.825	43052.94121
AITSGGITYQDQPWHAECFVCVTCSK	A2AEX6/A2AEX8/P97447	4	0	0	0	0	0	0	12961.36319	9893.353337	0	0	6262.979212	10591.31639	11030.66187	0	9726.515273	0	0	0	0	0	0	0	23842.61656	0	0	0	0	0	0	0	15244.40312	0	0	0	0	0	0	0	0	0	0	0	21493.68663	0	0	0	0
FDCHYCRDPLQGK	A2AEX6/A2AEX8/P97447	4	0	7920.683498	0	0	0	0	15570.37755	12274.57168	0	2409.073346	8577.660124	8905.41679	0	0	0	10008.39938	0	0	0	0	0	0	10940.63161	0	4117.481682	0	0	0	0	0	8136.875424	0	6760.313957	0	0	0	0	0	0	0	0	0	5205.672118	0	0	0	0
GSSVVAYEGQSWHDYCFHCK	A2AEX6/A2AEX8/P97447	4	0	4859.546262	0	0	0	0	13718.65481	16788.15416	0	0	0	15298.54393	8330.968943	0	0	0	0	0	0	0	0	0	13377.96346	0	0	0	0	0	0	0	18920.46213	0	10669.77698	0	0	0	0	6866.386317	9250.299713	0	0	0	12884.64559	0	0	0	0
NPITGFGK	A2AEX6/A2AEX8/P97447	4	0	0	0	8482.581709	0	0	0	0	0	0	0	0	0	0	0	0	0	0	0	0	0	0	0	0	0	0	0	0	0	0	0	0	0	0	0	0	66612.82084	0	0	0	72256.81728	0	0	0	0	0	0
FCANTCVDCR	A2AEX6/A2AEX8/P97447	4	0	0	0	0	0	0	0	0	0	0	0	0	0	0	0	0	0	0	0	0	0	0	0	0	0	0	0	0	0	0	0	0	0	0	0	0	12197.54434	0	0	0	4884.190874	0	0	0	0	0	0
CFDKFCANTCVDCR	A2AEX6/A2AEX8/P97447	4	0	0	0	0	0	0	891.8050721	0	0	0	0	0	0	0	0	0	0	0	0	0	0	0	0	0	0	0	0	0	0	0	0	0	0	0	0	0	0	0	0	0	0	0	0	0	0	0	0
LIVDELR	A2AG06	1	0	104793.2743	56416.47902	146273.7541	121060.5567	75935.83183	116394.3388	142973.1493	127609.1653	46953.48702	80600.1261	72863.45384	119406.809	53559.87202	149856.9187	116505.3605	157141.8256	147453.5264	129046.9455	86881.61349	112417.9065	68953.7444	114343.0326	113669.9408	83462.96	37829.7173	77209.54485	90963.84679	83515.47544	95667.13402	98676.72618	108261.5991	77749.5614	176059.2364	111950.185	50635.59873	103203.221	92858.53811	127024.3893	96301.47845	131059.3857	173017.4532	95007.78285	186888.2207	144485.8897	95888.35417	73366.51833
DGTNVLYSALISLK	A2AG30/O89114	2	0	0	0	0	0	0	1437.027287	1003.227812	0	1038.786719	0	989.9004044	0	0	0	1029.84565	0	0	0	0	0	798.4762729	1252.342821	0	390.1259289	0	0	0	0	0	973.26092	0	971.2375199	0	0	0	0	0	478.9686763	599.6456189	0	0	0	0	0	0	0
VSLEEIYHGSTK	A2AG30/O89114	2	0	0	0	1961115.844	450294.0726	0	0	0	0	0	0	0	0	0	2816691.413	0	0	2297525.789	0	0	2233547.162	0	620552.0132	2541182.154	0	0	531117.2818	0	263362.7775	742658.0103	0	0	0	2732350.91	0	0	0	0	0	568780.8584	0	0	0	0	0	0	839803.314
RAPEPLYPR	A2AG30/O89114	2	0	0	0	0	0	0	0	0	0	0	0	5667.899934	0	0	0	0	0	0	0	0	0	6048.212495	0	0	0	0	0	0	0	0	0	0	0	0	0	10045.52949	0	0	0	0	0	0	5366.296957	0	0	0	0
FGFNGLSR	A2AG30/O89114	2	0	0	0	0	0	0	0	8705.95728	0	0	0	0	0	0	0	0	0	0	0	0	0	0	0	0	0	0	0	0	0	0	0	0	0	0	0	0	0	0	0	0	0	0	0	0	0	0	0
TLLARACAAQTK	A2AGN7/B7ZCF1/O88685	3	0	525530.1964	449507.3689	466822.0765	446562.8976	542122.6607	418464.8749	487740.3327	504323.5419	473695.9574	589184.7679	528306.3726	452039.892	544975.6547	621937.7379	514516.8458	528315.6308	475265.8634	496021.6581	385015.9318	462319.6151	513511.4743	540678.7789	506028.2271	333635.2522	515048.7129	501791.224	470487.134	294252.1663	399341.8643	406921.8765	504328.1088	502531.8871	535020.834	535993.092	602353.8402	476585.8094	465387.8446	472565.7759	452243.9573	522149.6409	512216.3465	376936.4268	396736.0223	479557.0249	660303.4116	448469.2901
VDILDPALLR	A2AGN7/B7ZCF1/O88685	3	0	20150.88912	9306.819101	7998.536396	6706.967626	12048.52797	5766.723348	7958.225077	10051.62084	10142.14075	8471.104174	6326.033802	11486.70684	10499.76868	7880.046619	7816.509523	15679.00204	11656.05433	9547.539583	9764.362734	10503.03818	6655.760799	9653.548724	7535.735985	8192.689564	10341.92504	5820.225942	10412.54794	8412.839892	8753.1156	5798.3689	5023.147545	5823.879208	14892.07763	13670.98794	8938.474582	8021.758804	11322.00744	6873.588422	7248.617963	9773.074488	9006.483025	7263.905008	11381.32242	18438.15009	6721.356576	6240.447314
DSYLILETLPTEYDSR	A2AGN7/B7ZCF1/O88685	3	0	40758.74925	14069.23523	0	18363.7404	0	0	0	0	786.2756471	0	0	11858.48561	0	21954.29302	22191.7896	94338.3729	19710.27796	0	0	0	0	28972.84474	63063.32995	0	0	0	23634.34409	8039.827431	0	12158.76093	0	17258.3981	150374.2374	0	44516.36795	18439.28332	35779.32471	0	19901.51594	20345.43745	37221.83231	9845.538412	65401.63633	0	0	21699.99351
QTYFLPVIGLVDAEK	A2AGN7/B7ZCF1/O88685	3	0	0	0	3003.740992	3862.256097	0	6741.480695	3057.199991	2667.26781	3449.826948	4403.680905	3131.97724	3929.509221	3525.902928	2140.276295	0	0	4346.792379	0	4612.814926	5903.219762	3408.325463	3192.534568	3442.967311	3722.577193	4633.699298	0	5824.58747	4038.081229	5259.088368	4518.524092	1529.43902	7551.773888	7873.975419	4272.595669	0	0	3167.325312	2424.292193	3728.616028	2818.995995	0	2179.943119	4052.53977	0	2110.006879	0
EKAPSIIFIDELDAIGTK	A2AGN7/B7ZCF1/O88685	3	0	0	0	0	6212.977822	0	3290.159287	8636.307491	0	0	5792.403648	6696.92183	0	0	3511.933738	3913.242945	0	0	0	0	0	3556.30676	0	0	4580.290009	4560.829503	0	0	0	0	8747.914771	0	7222.927348	0	0	0	0	0	4044.344817	0	0	0	0	0	0	0	0
LKPGDLVGVNK	A2AGN7/B7ZCF1/O88685	3	0	0	0	0	0	2018.57423	0	0	0	0	0	0	0	0	0	613.6842775	0	0	0	0	0	0	0	0	0	0	0	0	0	0	0	0	652.3952877	0	0	1608.029331	0	0	0	0	0	0	0	0	0	661.8876449	0
LLDSEIK	A2AGN7/B7ZCF1/O88685	3	0	0	0	0	0	0	0	0	0	0	0	0	0	0	0	0	0	0	0	0	0	0	0	0	0	0	0	0	0	0	0	0	0	0	0	0	9932.689764	0	0	0	0	0	0	0	0	0	0
AMEVDERPTEQYSDIGGLDK	A2AGN7/B7ZCF1/O88685	3	0	0	0	0	0	0	0	0	0	0	0	0	0	0	0	0	0	0	0	0	0	0	0	0	0	0	0	0	0	0	0	0	0	0	0	0	0	0	0	0	0	0	0	0	0	0	0
TMLELLNQLDGFQPNTQVK	A2AGN7/B7ZCF1/O88685	3	0	0	0	0	0	0	0	0	0	0	0	0	0	0	0	0	0	0	0	0	0	0	0	0	0	0	0	0	0	0	0	0	0	0	0	0	0	0	0	0	0	0	0	0	0	0	0
DFGEKLTR	A2AGS1/Q8CH72	2	0	7725.659719	0	0	10767.49657	8851.584626	5714.555649	7934.364502	4304.931411	0	7597.012727	6800.369162	0	5395.414973	0	7231.811577	0	0	6077.219212	7188.473181	0	0	0	4597.60333	0	0	8589.779124	3959.27978	3504.113988	9409.607571	7792.226123	0	5583.889814	0	0	0	4330.108532	8245.990817	7052.027975	4776.594876	0	0	7232.775836	8272.195313	0	4070.493446	4885.313113
HVGVISVEGK	A2AH59/A2AH60/P59280	3	0	611962.4967	254906.4476	1236217.746	1018896.986	193581.2667	488628.7035	234418.3879	308031.9914	473785.0617	184851.4742	136832.0494	651590.0621	244660.1833	1369843.082	419660.8449	1197299.214	1364392.186	1645856.043	767606.8007	1469595.891	292910.0729	1200420.369	1348980.639	508415.4314	331860.1914	1112322.099	1143518.781	549368.5139	0	473382.2079	1288694.059	176537.0968	1317919.035	1704453.024	407013.896	936955.85	577293.7155	332438.5876	1049492.756	1009492.88	1249114.034	710550.9895	1220770.946	1362175.785	1107675.53	1130270.978
VPIGFYQK	A2AI87/A2AI88/A2AI89/A2AI91/P18826	3	0	15851.43964	12855.74861	62680.42252	46307.76467	17803.25985	20292.04443	19428.42231	17265.64416	16008.43828	18988.75443	20859.93666	14031.8831	10507.60937	88686.37506	25534.16201	64939.87074	64520.20513	63928.26936	14190.33512	73626.60273	10358.72692	56083.16959	46486.8083	14703.58007	12443.53828	39227.97996	55395.05318	14661.00937	52401.75484	12796.0404	46244.85633	12243.28263	79609.63096	65614.78244	9614.508786	47978.1621	16322.24157	13132.98818	51133.17316	104363.8519	75398.88843	9617.719974	54368.70246	58884.0358	34166.02126	36983.65107
TISAPLPYEALTK	A2AI87/A2AI88/A2AI89/A2AI91/P18826	3	0	28477.20638	19096.17641	61340.24448	43088.97112	30650.34851	0	25967.14303	21704.50141	21844.06868	30134.73265	25873.49955	26927.25297	20495.6906	69566.52086	32222.52441	75685.98987	69602.98279	70854.57827	26301.87971	64928.6378	17177.62327	114575.3393	61403.40673	18464.56258	0	64978.23477	62866.32921	18980.4983	75209.17148	29429.89097	82482.29737	22090.83703	85824.14425	68052.10777	0	90801.26035	26259.60123	19173.47987	67771.00103	80474.98467	73429.10608	16437.49434	67513.95928	98148.643	94912.73834	62739.85679
AALEALDELDLFGVK	A2AI87/A2AI88/A2AI89/A2AI91/P18826	3	0	0	0	16937.0499	10537.97888	0	5196.055595	2974.625572	1527.933659	3480.235703	3808.805328	3157.069604	1773.041777	1681.686782	16322.75478	3662.217247	15514.27376	15395.29156	11665.50637	1646.501552	18179.9318	1902.999607	14164.50838	14307.77497	2512.141897	1464.053794	7520.622243	11320.72185	2127.176575	10651.91581	3018.757223	10022.10784	1493.980164	17019.3843	12549.82584	1410.850987	9027.469493	2757.596849	2032.932613	8864.144098	16417.84738	14820.85437	1802.849804	12438.43086	10480.37523	7367.973042	11690.85453
DQSGEVDFQSLVSQLK	A2AI87/A2AI88/A2AI89/A2AI91/P18826	3	0	0	2243.253239	19226.61886	9445.523532	0	5099.991219	0	0	2529.247014	0	2155.071055	2744.378037	0	15337.32404	5565.695292	39541.88789	19005.89548	17727.75944	3197.376853	22980.57742	1927.684524	16014.14759	17687.08129	4816.974556	2169.914156	14161.56505	18776.32192	3687.386799	20491.15876	3012.88468	17013.65604	0	49658.16073	31749.87587	0	13705.5507	0	1510.855611	12462.11153	19618.62717	21475.29884	1895.446937	37985.89961	41682.8864	9852.253785	12170.31339
ELLSELYVK	A2AI87/A2AI88/A2AI89/A2AI91/P18826	3	0	0	0	35649.77196	21065.91003	5017.206007	7976.474608	0	0	6968.407638	5234.389396	7508.535729	7175.420679	3959.208776	33989.204	6605.009134	27731.93625	29740.76815	29548.30045	6650.218348	26039.73015	0	25061.96002	23177.07009	5899.37913	0	12889.82612	29655.33541	0	20413.52244	0	20184.67467	3486.091231	35657.45245	32936.39847	0	18874.34673	5414.79315	0	25246.99077	29999.36125	32651.40336	0	27606.39816	46322.01903	18901.08514	18289.82644
EALDAVLIK	A2AI87/A2AI88/A2AI89/A2AI91/P18826	3	0	0	6856.683895	46119.76379	30425.77799	0	19010.12882	13432.53917	2907.461889	6546.571291	10337.83087	8792.867794	6609.956774	0	37444.39025	0	28589.18183	33601.55044	37474.21146	7622.597674	33805.13132	0	24345.12213	29167.071	0	0	19229.54048	34191.99125	0	22574.83186	0	22923.23758	0	45654.00285	39114.78819	0	19940.99214	0	0	24094.74638	42419.01857	37352.55956	0	29899.75969	50355.3784	18371.62571	23521.20751
DPASGICTLLYDSAPSGR	A2AI87/A2AI88/A2AI89/A2AI91/P18826	3	0	0	0	11903.90293	6650.319248	0	2053.112238	2116.636091	0	1887.609094	2981.994338	1589.658506	2840.281	0	8112.78509	4025.735843	11630.86756	8509.253564	9028.518865	0	7768.995649	1099.945525	5973.356666	6010.900335	0	0	0	7403.543083	0	6829.524418	0	4194.613071	0	15634.32472	10389.36917	0	5128.061679	1592.631641	1155.660052	5248.218643	7826.451791	7326.355489	0	12911.04462	10374.11699	3736.528144	5382.051762
AYELEQSVVK	A2AI87/A2AI88/A2AI89/A2AI91/P18826	3	0	0	0	73344.05716	43039.68414	0	0	8285.924086	0	14962.05842	0	0	0	0	67914.35683	0	62661.95253	57205.10051	67263.74728	0	59522.05357	0	45732.97854	59164.2356	0	0	0	54603.30362	0	52923.15886	0	69031.4219	0	67688.61934	84298.42416	0	37163.18835	14571.35522	0	43241.75445	67479.33874	61428.92966	0	67243.23692	60094.60976	58696.24907	48847.97589
DKGIDVETIAEVYPIR	A2AI87/A2AI88/A2AI89/A2AI91/P18826	3	0	0	0	8335.396177	4401.283201	0	1676.917973	0	0	1412.490784	670.9960513	2484.116356	0	0	6777.70165	0	4321.484027	6189.674087	5036.543194	0	5167.363907	0	4610.630349	5177.592349	0	0	1392.64991	5593.736378	0	1982.222616	957.711163	3260.599175	0	0	4844.260654	0	2952.097346	0	0	3606.41951	8357.704212	6105.448881	0	3859.670484	0	2643.639518	5812.357104
TDLSYLCSR	A2AI87/A2AI88/A2AI89/A2AI91/P18826	3	0	0	0	56768.80719	37527.93213	0	0	0	0	0	0	0	0	0	61326.20158	0	53910.54317	43027.58674	46629.1255	0	49220.78551	0	35526.88368	56728.58769	0	0	26329.09585	47694.8703	0	47250.46054	0	26626.92491	0	60610.27832	48903.95853	0	37718.28185	0	0	41371.31416	56316.09771	61045.06732	0	54846.96455	50747.29773	23311.12978	39961.65537
CHGLSVEGFVLPSSTTR	A2AI87/A2AI88/A2AI89/A2AI91/P18826	3	0	0	0	8771.625208	8428.586517	0	0	0	0	0	0	0	0	0	9001.447557	0	5548.174713	6274.383846	0	2648.195463	0	0	4028.067791	5142.927561	0	0	978.6145762	7802.745032	2520.352951	2650.560032	0	2817.58982	0	5689.037319	6035.176319	0	4551.210105	0	0	4858.306872	9498.047121	8562.317244	0	8560.2403	2299.618958	4133.063788	5420.912131
TADFGIWER	A2AI87/A2AI88/A2AI89/A2AI91/P18826	3	0	0	0	0	0	0	7835.970355	0	0	0	8778.131138	0	9184.589661	0	25092.24187	10502.22647	28160.93178	26461.73784	32580.32381	0	29173.83995	0	0	27870.91717	0	0	0	28967.47392	0	0	0	0	5123.14069	0	27147.55493	0	0	0	0	0	31709.61829	0	0	20629.28092	0	29891.87551	0
GIDVETIAEVYPIR	A2AI87/A2AI88/A2AI89/A2AI91/P18826	3	0	0	0	3891.802559	2041.828239	0	939.8415989	0	0	0	0	0	0	0	3531.536344	0	0	4361.172867	3288.432331	0	3009.201813	0	3301.392107	3466.554086	0	0	1332.3703	3718.178952	0	1463.425497	0	2190.949486	0	0	3255.68287	0	2236.109984	0	0	2904.632732	3433.494848	3870.04597	0	1770.205069	0	2437.123275	2888.060837
LYYEPAELK	A2AI87/A2AI88/A2AI89/A2AI91/P18826	3	0	0	0	0	0	0	0	0	0	0	0	0	0	0	25964.00204	0	0	27171.97325	0	0	0	0	0	21342.49027	0	0	0	25622.463	0	0	0	0	0	0	24552.78963	0	0	0	0	0	39338.46656	36735.96783	0	0	26996.81695	0	24971.31223
KVEALDEACTDLLSYQK	A2AI87/A2AI88/A2AI89/A2AI91/P18826	3	0	0	0	0	0	0	0	70901.88018	0	62596.78685	0	0	0	0	0	93442.99717	0	0	0	54272.27814	0	0	0	0	0	0	0	0	0	0	0	0	0	0	0	0	194912.919	0	0	0	0	0	0	0	0	0	71427.34571
LVHQTILCHQNPVTGLLPASYDQK	A2AI87/A2AI88/A2AI89/A2AI91/P18826	3	0	0	0	57179.64401	42951.78093	0	0	0	0	0	0	0	0	0	47700.42257	0	0	29501.46736	0	0	31528.06145	0	27410.90792	28244.80522	0	0	0	38309.97555	0	66804.46589	0	0	0	0	0	0	25397.88347	0	0	0	24496.76161	36171.65603	0	0	0	0	0
IVHIANDLFLQEQK	A2AI87/A2AI88/A2AI89/A2AI91/P18826	3	0	0	0	13632.59565	0	0	0	0	0	0	0	0	0	0	15320.67718	0	0	0	0	0	0	0	9045.198099	7287.763805	0	0	0	0	0	0	0	8215.324714	0	0	8218.489758	0	0	0	0	0	17822.98843	0	0	0	0	0	8002.121855
HLTVGLPPEPR	A2AI87/A2AI88/A2AI89/A2AI91/P18826	3	0	0	0	0	0	0	0	0	0	0	0	0	0	0	0	0	0	0	0	0	0	0	0	0	0	0	0	0	0	0	0	0	0	0	21186.66688	0	0	0	0	0	39279.57512	0	0	0	0	0	0
NGVPLLPELYSVPPDR	A2AI87/A2AI88/A2AI89/A2AI91/P18826	3	0	0	0	4598.324586	0	0	0	0	0	0	0	0	0	0	0	0	0	0	0	0	0	0	0	0	0	0	0	0	0	0	0	0	0	0	0	0	0	0	0	3202.717777	0	0	0	0	0	0	0
VEALDEACTDLLSYQK	A2AI87/A2AI88/A2AI89/A2AI91/P18826	3	0	0	0	0	4471.207576	0	0	0	0	0	0	0	0	0	0	0	0	0	0	0	0	0	2104.804127	0	0	0	0	0	0	0	0	0	0	0	0	0	0	0	0	7776.438543	0	0	0	4596.051143	0	0	0
FSVHVESVLNR	A2AI87/A2AI88/A2AI89/A2AI91/P18826	3	0	0	0	0	0	0	0	0	0	0	0	0	0	0	0	0	0	0	0	0	0	0	0	0	0	0	0	0	0	0	0	0	0	0	0	0	0	0	0	0	12502.25846	0	0	0	0	0	0
GPDWNTELYEEGGATVR	A2AI87/A2AI88/A2AI89/A2AI91/P18826	3	0	0	0	0	0	0	0	0	0	0	0	0	0	0	0	0	0	0	0	0	0	0	0	0	0	0	0	0	0	9061.844569	0	0	0	0	0	0	0	0	0	0	0	0	0	0	0	0	0
TNQGISELNASSVGMAK	A2AI87/A2AI88/A2AI89/A2AI91/P18826	3	0	0	0	0	0	0	0	0	0	0	0	0	0	0	0	0	0	0	0	0	0	0	0	0	0	0	0	0	0	7738.397769	0	0	0	0	0	0	0	0	0	0	0	0	0	0	0	0	0
AAGLLSTFR	A2AJY2/O35206	2	0	38673.98263	39444.58048	37427.0614	51885.21079	43306.70139	51658.58246	74673.73887	40410.03497	50398.24985	56848.32679	67327.58234	29910.49798	38161.01413	37330.84965	53246.93274	28785.2788	39402.28109	38193.86777	47216.18968	27975.20243	43933.50814	43677.68774	26986.68228	40291.82833	48841.55703	38921.6051	28583.80162	47472.18172	34354.73962	50642.23046	34379.39617	64858.62264	29288.31688	46445.52864	53544.82623	31670.25117	37220.24479	51188.49971	43013.18404	41128.01564	37758.01453	39492.38074	34850.78038	30913.29253	34044.16717	32223.60817
DSGEFFIR	A2AJY2/O35206	2	0	38725.87842	34031.08419	47113.56202	46225.26754	46340.49101	43581.15261	59253.87551	34200.00514	39897.38534	42357.37018	48279.30446	30206.0959	28325.32977	28175.35729	48831.12546	24958.93881	37151.08419	38444.38095	39429.83516	0	30041.81333	37628.36439	27600.45542	29342.51664	37426.93951	36182.8456	25937.87455	38645.03051	27231.50651	45525.83919	40038.21948	43447.81392	38694.7509	46886.08993	36420.99369	26907.58521	36494.41718	41129.27447	37121.19707	39396.59561	52294.8481	35999.66575	46761.28914	52933.17011	32025.69077	35787.01673
FGLPIVNLK	A2AJY2/O35206	2	0	22111.92991	17198.41203	19818.41264	19425.96063	24111.35166	23857.99086	27975.28582	17828.63256	23418.61649	24606.97896	26058.38256	14191.41982	15705.48256	14498.78638	25053.35685	0	16099.67755	0	22105.2235	10386.99751	14425.32772	19986.69197	12282.13039	16085.00743	15118.37932	20634.39659	0	19501.74446	15564.45773	19869.04566	17838.16241	19677.7268	13425.13491	20180.38862	14743.26205	8903.216402	14562.70448	15586.2903	17569.83082	13923.82648	18631.66154	12108.69645	13052.58478	15735.05281	16557.51946	11484.41414
VIYLGLR	A2AJY2/O35206	2	0	3349.247576	2458.145897	0	0	0	1668.782324	4147.093839	4877.953994	6243.635932	0	4176.950264	3969.69301	5469.620589	0	4031.70146	0	4942.246258	3796.995439	6746.744495	0	4911.825514	3910.127936	0	4469.32919	4879.204668	6437.362765	0	6056.619628	4186.176979	0	4208.007511	0	3727.75414	0	0	0	3606.845448	5149.715764	5493.980487	0	0	2457.745106	0	0	2361.298256	0
ADFQCFQQAR	A2AJY2/O35206	2	0	22306.55373	20058.60799	25801.40811	30683.82598	26812.51199	28868.8527	35492.24662	19159.10862	29429.9034	33067.47388	36201.63829	16554.78021	20270.9764	22232.07254	30755.41541	13330.89916	22957.94409	19967.08846	27266.29826	14801.07487	22867.43412	29687.86617	17041.05035	20852.5591	27180.64957	26547.79178	16697.22939	27512.31886	19933.50074	29172.65712	28849.61706	27892.42641	12525.5348	27544.22476	24544.29245	18407.19271	22960.88737	27210.38815	29844.97955	26462.01092	23444.80009	24241.29191	20438.25088	11324.35153	35202.77132	27282.66222
AFLSSHLQDLSTVVR	A2AJY2/O35206	2	0	0	4951.970153	9622.257635	13496.26834	0	8260.433306	11871.762	3616.447961	13003.80907	6423.263766	8703.690458	3353.873329	2672.909753	5369.491638	4574.18679	0	6063.819069	0	8095.581083	0	7343.512104	7461.154264	3419.123629	7772.177511	7391.217117	6797.003118	5405.097016	9593.775405	8084.727574	10405.13237	5993.500167	6220.903179	0	5298.939659	5685.555662	0	0	8220.656061	7640.77773	5787.830252	6120.3708	8215.749155	6401.089339	0	5142.185556	7489.970557
AHLVIEGTFIYLR	A2AJY2/O35206	2	0	0	0	0	0	0	0	1054.513971	0	1171.78277	0	0	0	0	0	0	0	0	0	0	0	0	0	0	0	0	0	0	0	0	0	0	0	0	0	0	0	250.4156347	0	0	0	0	1564.011683	0	0	0	0
TTDMAVTGFASPLSTGK	A2AJY2/O35206	2	0	0	0	0	0	0	0	42507.8744	0	0	0	0	0	0	0	0	0	0	0	0	0	0	0	0	0	0	0	0	0	0	0	0	0	0	0	0	0	0	0	2532.756473	0	0	0	0	0	0	0
VILYYTEPGSHVSR	A2AJY2/O35206	2	0	0	0	0	0	0	0	0	0	0	0	0	0	11173.87024	0	0	0	0	0	11347.2893	0	0	0	0	0	0	0	0	0	0	0	0	0	0	0	0	0	0	13589.183	0	0	0	0	0	0	0	0
FTGSIQQLTIYSDPR	A2AJY2/O35206	2	0	0	0	0	0	0	0	0	0	0	0	0	0	5461.482335	0	0	0	0	0	0	0	0	0	0	0	0	0	0	0	0	0	0	0	0	0	0	0	0	0	0	0	0	0	0	0	0	0
TGLLELR	A2AKD7/Q61234	2	0	54014.20224	55343.29655	47995.96941	50814.37894	42376.0341	45992.42748	66563.42211	76742.7061	46670.81676	51151.62265	70742.1487	59769.15355	56318.68559	43037.10708	46097.51614	40557.00644	41248.65634	41616.31924	66588.1569	39615.5505	68141.08514	52293.77174	41495.00908	58155.6662	78273.3691	57697.42286	41378.58893	74775.54282	54138.67653	61627.47385	58030.31263	73871.52917	59645.19067	42042.21102	82725.4232	52704.29838	70918.96771	86407.43757	54859.71385	50506.48537	52754.30808	70256.41149	55422.97474	59022.40136	48150.75953	59337.69564
GSVPYDAELSFALR	A2AKD7/Q61234	2	0	7303.744859	7812.785948	7012.241141	9964.592064	9163.164798	11100.49844	7524.522595	12063.51587	10008.53265	8706.036314	8888.492374	12146.46163	9748.838158	8995.4363	9154.326172	0	10680.12263	0	8968.183592	4557.650793	9288.500599	16111.83461	6808.864813	10277.29615	12256.47884	15107.36122	7423.29163	7184.638025	7436.472696	7163.889451	9038.512988	7886.168311	0	0	8779.597856	11364.22701	11173.9831	13524.84169	14555.1695	9980.621101	10322.99235	9563.007763	7001.126121	0	11707.89545	14011.66613
ELLFYCSLPQSR	A2AKD7/Q61234	2	0	26592.75661	13451.27753	0	19361.96999	12165.7504	15987.81259	17463.44814	12651.87777	21723.36342	14769.67855	13257.69733	22238.98331	20746.4946	0	16793.96401	16367.10145	22085.16105	18370.02952	24061.29691	19370.74075	15880.38215	27729.51603	0	25868.23432	19465.68641	25824.49604	24098.49282	19316.23317	22939.31897	16609.69983	19077.80545	13231.13678	34005.09185	19852.82002	0	27099.31055	24332.26255	17778.15145	24732.31385	0	25550.35035	17281.75345	25009.42814	0	17417.05989	21976.75686
GFTLWAAEPGAAR	A2AKD7/Q61234	2	0	9548.303159	17228.61084	0	11852.68551	10283.33872	14616.46185	10600.15935	9844.548943	7194.497875	16772.19542	13180.75444	12320.18852	12275.04916	0	0	0	10404.20552	0	16818.15971	0	0	14401.76574	0	10221.31656	12340.9827	0	0	16472.43165	14990.28435	15125.15946	0	17936.79237	15073.20998	0	0	0	12904.40897	9930.917115	14258.20659	7186.689805	8159.926993	11458.47258	0	0	8759.754641	11949.55143
KADAGGLGISIK	A2AKD7/Q61234	2	0	11151.4976	14788.09477	0	9100.135195	6554.565398	11440.56786	9464.568792	9383.960072	9800.426191	8355.125477	9591.465084	14401.63018	10211.99149	0	14493.12239	0	0	0	13574.32018	0	9462.733909	30952.40247	4993.006119	7735.796238	9328.318738	14654.36532	0	17303.91543	11026.34733	18943.61423	17466.31309	9088.330038	7550.447841	6415.454225	6690.652849	27505.79565	10905.07259	10493.3154	10914.12826	0	8182.341893	11326.02008	9365.389509	7222.746402	12971.47355	10935.63901
DELQALLTATGTAGSQDIK	A2AKD7/Q61234	2	0	0	0	0	0	0	0	5524.238273	3645.248201	0	0	0	3918.656431	6058.965118	4732.977333	0	0	0	0	4893.120332	0	2233.673705	6852.561631	0	0	5398.165056	0	0	8224.119903	5879.269626	18176.79459	0	0	0	0	0	0	0	4068.586921	0	14598.10963	0	6462.929509	0	0	0	0
QIGWLTEQLPSGGTAPTLALLTEK	A2AKD7/Q61234	2	0	0	0	0	223.4536109	0	0	0	0	149.5519012	0	0	0	0	0	0	0	0	0	0	0	0	0	0	0	33088.37075	0	0	0	0	0	0	0	0	0	0	0	0	0	0	220.7952245	0	0	0	0	0	0
EVVLEVK	A2AKD7/Q61234	2	0	0	0	0	0	0	0	0	0	0	0	0	0	0	0	0	0	0	0	0	0	0	0	0	0	0	0	0	0	0	0	0	0	0	0	0	9849.098452	0	0	0	6449.813487	0	0	0	0	0	0
NSAGGTSVGWDSPPASPLQR	A2AKD7/Q61234	2	0	0	5663.645853	0	0	0	0	0	0	0	0	0	0	0	0	0	0	0	0	0	0	0	0	0	0	0	0	0	0	0	0	0	0	0	0	0	0	0	0	0	0	0	0	0	0	0	0
TGVFQLK	A2AKH7/Q8JZX5/Q9D1G5	3	0	335075.648	132811.1399	823801.8949	541564.054	88470.02344	323134.1084	164607.0565	103752.4196	265742.8692	143914.6789	91708.19989	557634.3533	158150.0139	708564.6343	363553.0709	826875.847	617085.3813	763433.8985	323249.4714	872579.874	91785.83604	451622.3569	580587.6204	88928.11027	158081.8647	287517.5524	493480.4338	240544.2296	21380.67258	312628.6957	392231.8514	104775.1447	709867.401	522078.9491	78808.66658	695930.6721	339557.6754	144647.5221	211264.9137	916692.1426	628317.3588	430326.3377	1510030.551	588768.617	296687.5942	359345.5531
VYGTGSLALYEK	A2AKU9	1	0	316762.1064	376406.0584	173090.0875	421974.8192	289515.1867	359356.1819	320632.8935	366570.3682	383109.4749	365790.8093	327530.2047	401748.5571	328780.234	181442.6851	445682.3515	182334.0256	207681.8987	157383.3593	421149.8665	183888.953	312437.4168	350682.1127	158816.7172	299486.4872	404352.8078	466929.035	206883.3904	303236.6193	243166.1807	319322.2034	405195.0444	359739.6996	135524.1482	169982.0664	384394.363	442429.8215	477317.8995	370209.8308	378326.3311	176649.0267	186932.853	432765.4063	179808.4781	178228.4082	514113.9562	483350.3297
THSDQFLVSFK	A2AKU9	1	0	355425.4096	356940.041	179221.8663	403142.0195	183206.2048	315025.5317	334176.704	302449.2293	412614.1764	328915.9752	312067.2909	362999.2608	350492.9838	160470.1024	417122.8548	185566.7647	192794.6819	168956.5198	430568.2198	180595.0591	285016.2541	274967.3035	160212.7304	320506.9523	349464.0843	429009.148	198364.5359	325422.6359	278019.5754	311008.9454	469253.9639	336510.4276	153804.314	167113.5457	327937.4271	361645.1739	449969.169	330011.94	317785.0302	144375.988	160354.5624	387018.8062	202884.6833	154797.8655	341081.0321	373931.8081
LTLTFNR	A2AKU9	1	0	743294.3734	608960.6131	258781.5156	724448.9376	288429.3986	299894.4139	366881.7532	766260.553	858874.1214	234353.7291	359244.9618	888600.9166	560142.3771	275406.2753	366076.7337	335374.709	414118.643	359725.6829	1123920.983	352813.4666	432157.0231	522412.2624	251530.3955	566300.737	981793.0212	645540.8864	372609.5854	892656.7938	614992.881	437121.2798	677872.886	309844.3399	357373.6989	374441.9948	612465.2925	767335.4904	1242245.736	935467.5319	732129.1933	300677.4911	321235.5674	900792.4848	391459.7132	340941.4829	590760.6447	520539.7077
GLCGAIHSSVAK	A2AKU9	1	0	115035.269	123583.5895	52204.4371	152131.6011	96797.7905	67320.63126	95834.92501	132502.1917	173217.348	99505.82476	118533.4043	117573.3476	115631.4676	52766.05032	119219.9859	65782.49076	75876.98984	62617.29113	198181.55	62539.97797	131358.8066	108804.8938	63008.04558	117257.2452	154389.3481	183309.4784	76080.26223	154850.5136	141795.0733	99930.28423	152197.4187	103901.09	61821.52545	71814.34881	118651.0806	108540.5968	171528.9792	140480.4898	149083.3792	49204.70635	69882.80465	154177.5336	69598.61777	57370.6238	169482.0973	160242.4833
ELIEIISGAAAL	A2AKU9	1	0	5022.956201	5025.944295	5025.394131	8477.173544	10215.10596	7317.907353	10209.02779	8348.161084	11258.69385	20753.30717	8461.240769	10135.88318	9557.78332	3661.197666	21847.74814	4748.185778	4866.147644	3495.71755	6943.942788	6130.383534	6808.399967	11167.56112	4391.627929	4452.183845	4735.316554	8658.856381	4504.132097	4697.085062	6955.04744	4402.886189	5792.926833	5060.557237	5592.123011	2650.204723	2927.880818	6537.749141	9330.409115	8368.417323	7979.224151	0	2547.537477	3687.293061	4635.145115	0	5604.842675	7051.553763
HLIIGVSSDR	A2AKU9	1	0	198497.8595	239597.0604	156604.5113	325942.3937	83854.32701	147959.678	127502.0244	144466.2808	197873.1018	113598.8959	127509.0611	188465.6601	104646.0753	119141.734	151592.3389	129772.1488	147371.5012	136475.9636	245838.6021	140607.5917	131913.9576	234098.7774	126559.8557	212795.3357	173507.8818	275341.0477	142970.5346	178284.0308	248204.563	187499.0229	386357.9227	111800.1586	107314.8511	136545.952	204685.9396	185984.0556	228040.1561	167848.0285	284372.9221	91015.71355	138190.6761	241110.1481	139472.12	112640.6573	298260.0592	345977.5733
NEVAALTAAGK	A2AKU9	1	0	520086.2373	428566.8487	476463.4315	512155.4764	370966.4961	347066.1638	275156.3737	504006.2317	620130.3575	694361.7555	419715.5827	426270.2204	314320.5431	415341.4864	449387.9456	507575.7473	306612.2029	324350.9232	499295.3802	534495.0202	321663.6778	427392.8772	549793.9822	870448.0374	549617.2412	641583.2108	520459.2055	366838.792	551067.702	405370.1094	613023.6589	691581.827	601815.7904	582367.8031	706871.2356	328804.6783	574653.2228	507273.8823	428424.7112	457803.201	392794.5957	411044.6235	505598.6919	403937.9827	353828.0107	687939.0694
EVMIVGVGEK	A2AKU9	1	0	197748.7958	78451.90449	62507.48757	191991.4029	71455.27293	134913.4203	89043.74261	194698.6718	122060.5853	110930.3303	141620.8349	119692.0368	107340.0527	41073.28258	104433.4638	39823.56823	41408.41236	59379.73674	139872.4357	53191.67544	87181.05116	111927.479	47336.64373	122085.6715	136162.189	261517.7973	94379.88555	103955.5214	188959.5316	98269.15251	336074.9968	150271.296	52601.56337	178389.385	921651.336	129543.6053	234103.6905	556793.2625	208598.1153	48730.90623	53413.8814	98956.9855	127532.9256	44205.40545	329986.521	219619.416
KHLIIGVSSDR	A2AKU9	1	0	5665.333859	7041.068796	4378.22293	10696.85336	4543.7477	7892.902594	9266.983315	7441.886951	5703.421485	3525.252986	9978.753078	13400.80185	8848.567717	0	8822.956125	0	6585.21193	0	13487.17401	0	8002.509514	7400.555038	0	6870.816451	11009.00846	10837.27317	6974.418178	12039.87557	10590.42751	10241.72477	5613.39917	8172.638889	6147.179407	6679.334094	13719.95524	8886.56149	15111.949	7296.288784	13856.16978	0	6907.863785	13902.12087	7340.548962	2984.52919	10811.38414	10443.06398
QMKNEVAALTAAGK	A2AKU9	1	0	7615.089015	11772.57749	5436.726703	12923.58317	7968.041995	12301.05005	15642.04555	10799.15229	14316.06955	17114.80381	9912.765	10354.50952	10790.87685	6673.747661	20305.02711	7399.112206	6616.261869	4857.591811	12746.97911	6628.261824	8480.751658	7771.795553	5216.281668	5904.684014	7296.000171	14176.79602	6998.496971	7242.35492	2687.019488	8073.457791	42558.81671	12442.46389	4836.430591	11013.05532	0	2305.034787	6510.598833	6570.579867	8703.933518	1116.960855	6610.686325	10220.26464	6901.245839	6243.704277	30523.62845	16644.7066
NASDMIDKLTLTFNR	A2AKU9	1	0	11060.41578	17218.84003	0	24243.75938	9791.254652	36576.06303	18962.03523	13063.58912	16974.22039	18886.98247	17598.88104	20048.42335	15327.57655	0	42156.25024	0	0	0	7803.21637	0	15798.18603	13404.94734	0	15808.84136	17086.38469	21474.43298	0	6879.219428	12615.75028	17424.25773	42126.40017	31865.58111	0	18020.76093	42385.43346	11611.80584	9617.370293	9875.835014	13329.56152	0	0	12895.41695	0	10968.1613	23070.55683	22562.08444
VLLEGPGGLAK	A2AL76/A2AL77/A2AL78/Q9CR06	4	0	257392.9008	207466.6264	223809.4731	196564.5457	232364.152	198159.3602	215847.2269	204161.9722	239468.2586	191297.6845	199751.1956	245455.4909	176566.4423	225439.1685	192781.9089	253105.0274	240562.5257	265425.9014	151737.0105	201591.1413	175240.2664	192006.5713	241453.1188	190506.0728	201797.3536	231018.4419	195379.0716	161288.8404	286333.0359	195081.8951	186628.4152	172396.6981	239370.9485	206469.7148	208255.6694	193437.5039	201743.3893	202221.5827	179359.5319	250395.8678	170192.8699	195282.5737	191328.1913	190131.2896	172188.1231	176337.5376
LGVYDADGDGDFDVDDAK	A2AL76/A2AL77/A2AL78/Q9CR06	4	0	28517.30498	24240.25483	58660.41083	60820.59815	32248.06597	35049.28532	31760.60651	24567.80388	29541.45989	23909.57534	22720.11878	28952.60227	64173.35518	48842.90464	33170.88897	65209.22819	59478.33507	72238.04866	55594.07093	67682.71157	49820.42217	42523.69626	71911.12575	68212.20223	32910.09232	44443.17039	57190.3459	29802.81283	68074.02056	33766.3635	34164.82285	36295.22514	68423.60477	80965.04708	37489.23195	49748.73116	20081.87875	26227.40617	72993.80645	73788.77863	71308.55173	35725.91892	73219.32472	93618.12508	71408.15757	39269.79085
LEDVLPLAFTR	A2AM65/Q3TEA8/Z4YKA3/Z4YKB8	4	0	32663.5696	14015.36929	0	9473.987227	13689.63049	12597.39336	8972.441078	10988.63024	13068.37475	9973.392294	12634.41278	17711.91319	15571.55728	0	14775.44038	0	0	26857.54441	13302.19127	0	9448.996553	10729.02358	13685.04179	7973.897164	15555.17684	9022.015953	12653.76253	12349.67469	0	12494.02989	7116.725345	13901.85108	23222.13658	18052.78342	12303.97126	8681.586856	15791.94965	12039.28353	0	0	0	7530.45462	0	0	0	0
YPSLGLER	A2AM65/Q3TEA8/Z4YKA3/Z4YKB8	4	0	0	0	0	0	0	0	0	0	0	0	0	0	0	0	0	0	0	0	0	0	0	0	0	0	0	0	0	0	0	0	0	0	0	0	0	0	0	0	0	0	0	0	0	0	0	0
VASVVDSVQASQK	A2AMM0	1	0	39256.41956	29349.84034	31171.87609	29475.9129	48967.76871	42782.03958	53523.90702	33018.50547	39419.77342	45635.83501	35242.27324	40099.46884	39804.14638	47285.29892	43688.9939	34213.41178	26252.07485	33400.25967	38023.24443	33174.7446	32528.46002	58536.01752	32466.91556	35050.4222	42913.62269	60384.08046	34000.85466	37515.14368	70488.0497	44187.78419	39084.38525	42342.9746	41386.2471	39769.73859	35407.1718	0	50029.88648	31334.49345	31253.03762	0	32309.37003	33073.74161	41540.62075	27060.60109	69091.51615	49532.01792
SVQIDLLK	A2AMM0	1	0	12128.33785	9566.310026	8345.541226	9706.130615	10970.01674	10775.63046	16229.4454	8957.921741	11443.80396	10327.38956	9225.236733	8504.86802	9158.49622	9846.723789	12326.95562	5360.143589	5112.913226	6765.030531	10967.10192	6204.284015	12808.30284	10596.46088	5256.492087	11665.52506	12727.16856	6898.597518	8306.451388	10917.89592	8491.74736	10141.75699	7982.040608	6591.41954	7501.140112	9415.082627	12030.99347	7364.804349	14057.66167	10965.634	7828.395588	6576.21145	7779.443674	0	8234.69395	7752.987641	8220.454355	8698.025905
GGYSPQEGGDPPTPEPLK	A2AMM0	1	0	1941.617423	1915.653744	0	0	2611.70729	1201.344705	2147.409492	2533.703235	2694.517528	2095.707699	2696.708588	1749.979951	2464.018361	1622.179016	1191.647868	0	0	0	0	0	2167.717511	3130.513699	0	2263.766348	3662.392955	1001.349957	1542.781873	0	0	1937.133565	0	2053.321821	544.953705	0	3594.843627	1340.545402	4364.988194	1851.472398	0	540.8219458	1259.394319	1740.901441	1443.800645	0	1678.868006	0
VVIFQEDIPCPASLSVVK	A2AMM0	1	0	0	6877.959146	3761.910958	3771.203017	13950.45748	11670.73141	9886.971757	4794.624878	6122.732174	11157.92392	6583.116097	6079.923515	10151.26181	0	11484.66182	0	0	0	4915.599002	0	4712.893096	8929.487458	0	6182.349261	8120.576821	0	4965.106366	0	0	7953.342598	0	10445.58171	0	0	4101.440232	5014.802974	7759.788426	0	0	0	0	0	6159.323055	0	5370.447078	4318.436866
VEDDESLLLELK	A2AMM0	1	0	0	0	0	0	0	3030.835478	4444.42561	2756.861741	0	5236.46601	3274.675556	0	0	0	5565.307693	0	0	0	0	0	0	7787.330519	0	0	4892.816231	0	0	0	0	0	0	2251.2425	0	0	3966.196825	2889.406118	5527.475016	2774.287749	0	0	0	0	0	0	0	0
VTFKPQVR	A2AMM0	1	0	0	0	0	0	0	0	9423.116897	31524.32808	30002.70002	8688.456451	7779.664572	0	16952.28391	0	18735.43243	0	0	0	0	0	0	0	0	0	9729.18426	0	0	0	0	0	0	0	0	0	0	0	7026.076762	0	0	0	0	0	0	0	0	0
VNEAAPEKPQEDSGTAGGISSTSASVNR	A2AN08	1	0	0	0	0	0	0	0	0	1448.605358	2598.842851	2795.483768	2863.841244	2441.86122	2213.262381	0	2337.966653	0	0	0	2916.350435	0	2930.862838	0	0	2670.905055	0	0	0	0	1266.513043	3143.41128	1826.741793	2186.733218	0	0	0	4050.67071	2584.827137	2495.176816	0	0	0	0	0	0	0	0
TSVQPTFTASQYR	A2AN08	1	0	0	0	0	0	0	0	0	0	0	0	0	0	0	0	0	0	0	10809.67597	0	0	0	0	0	0	0	0	0	0	0	0	0	0	4825.398295	0	0	0	0	0	0	0	0	0	0	0	0	0
SLLASLHSSR	A2AN08	1	0	0	0	0	0	0	0	0	0	0	0	2751.318173	0	0	0	0	0	0	0	0	0	0	0	0	0	0	0	0	0	2201.724028	0	0	0	0	0	0	0	0	0	0	0	0	0	0	0	0	0
AQQALSELHTVDK	A2AN08	1	0	0	0	0	0	0	0	0	0	0	0	0	0	0	0	0	0	0	0	0	0	0	0	0	0	0	0	0	15524.5631	0	0	0	0	0	0	0	0	0	0	0	0	0	0	0	0	0	0
FWDNFLR	A2AP32/Q3UIU2	2	0	140818.7831	155036.4793	75465.65451	131880.4914	40126.29238	80746.65345	136597.2563	76153.18764	120412.5113	125031.6562	112201.0322	115739.3163	108222.575	47235.0061	81837.30248	104873.3495	84601.10519	100800.0692	154539.3582	78404.70596	43704.35309	75331.24471	74028.07666	66701.00169	89050.82739	73620.25413	95248.72334	132409.1697	126915.3612	129207.2196	86062.83939	140689.4458	121527.1614	73873.70019	68113.4074	116549.5079	121785.3914	103525.3233	104092.4845	75526.10391	49491.40321	144597.6461	93643.36938	54225.871	115480.8815	83576.15776
WLKDQELSPR	A2AP32/Q3UIU2	2	0	35872.03803	57717.52182	41687.19814	40789.88375	0	38688.58193	37773.82814	25874.06696	0	42279.87079	42213.41	51173.50095	46380.20561	59859.4491	49262.4421	40761.896	57387.72822	48281.45287	47838.27748	0	47452.81548	36009.89055	28986.11053	36352.60535	41393.75953	0	37780.58577	42121.68855	41779.80263	43358.84272	51171.1236	39469.65564	0	0	0	0	24565.55309	11697.94145	35085.11962	0	0	36649.86957	0	22961.45077	0	50121.47593
IFPGDTILETGEVIPPMR	A2AP32/Q3UIU2	2	0	39714.04771	24157.6422	0	6854.060948	23099.85123	24291.05234	11658.15516	19201.58943	8493.853811	13297.05175	11705.90218	20925.96741	10406.24497	0	17741.49937	0	0	0	18828.02311	0	6907.680974	5864.74682	0	15084.72987	13706.91344	17340.40662	0	12351.92527	33424.13262	12541.28234	50689.14883	11092.45264	0	31570.40399	53339.56097	0	18505.45426	12614.76079	9044.00643	0	0	10515.89234	0	0	32467.98981	16089.48497
EPVLPPR	A2AP32/Q3UIU2	2	0	0	0	0	0	0	0	0	0	0	0	0	0	0	0	0	0	0	0	2370.506647	0	0	0	0	0	0	0	0	0	0	0	0	0	0	0	0	350344.9311	0	0	0	229931.0798	0	0	0	0	0	0
EGQALASNVDYR	A2AQB2	1	0	596536.1286	734662.7343	766943.2658	674449.9003	847755.6324	883705.7956	771360.877	745596.9996	827993.5563	1003781.174	897857.0248	771242.3281	725496.2429	848334.7229	827823.0501	765225.2954	823129.0301	873986.8558	691311.7011	739007.3449	723584.4973	853741.6608	831303.7638	750884.7529	747511.2973	739766.778	694723.4808	571832.8491	634430.7976	875621.598	728130.336	830697.8428	749663.9844	871225.4771	718060.3257	668410.0107	768666.5382	729551.8667	719208.6971	886873.3878	772250.7361	811729.0827	846178.1034	787353.5562	845821.1301	905537.0981
AYDLQSDAIYK	A2AQB2	1	0	142772.7624	122731.7078	193839.7119	148619.3262	158162.0462	143091.0356	144558.0404	150975.8395	132451.6743	123309.976	131874.8955	148331.8457	126695.5445	142421.3636	134915.5756	159368.8555	161346.7093	190187.8165	131845.0617	177652.4405	134733.9167	136213.9004	175232.2239	122902.3754	151847.216	149192.816	155146.8979	125355.6233	144431.2017	149995.3917	172541.2834	149615.1545	182048.7988	196484.3231	167762.5002	152491.9945	171984.6133	153267.2988	168734.4624	180685.2019	174748.2321	145832.4617	202049.6738	174853.8354	205453.5048	202299.3
FTSIVDTPEVILAK	A2AQB2	1	0	226987.3262	147563.7056	201567.8002	120302.3273	248039.0315	166754.1853	152891.545	136011.2674	128491.7165	214141.2148	131234.4654	149117.5249	175111.2995	184033.258	221581.8984	313951.3789	222679.8926	237625.6353	104815.6594	249001.1217	110651.5818	157199.9336	213345.2691	142775.8956	219416.4112	176098.132	200429.938	83306.30331	175093.9815	130528.643	148466.7858	174894.1661	344812.6963	259638.0383	238312.7851	173852.9266	137154.9909	108997.8422	126531.1468	195065.114	190838.0599	114817.7325	303934.6942	432257.9862	126679.0343	129680.7033
DIASDYLYK	A2AQB2	1	0	258255.2521	281115.7253	281139.9909	218165.9944	272908.9004	210178.5461	293303.4715	247215.0769	176804.9397	278508.2052	267410.4539	202570.3973	278514.0341	273961.2397	218111.9993	222308.138	232579.2175	253436.1142	149961.4622	220516.3025	245740.1855	181279.5918	223558.9803	282673.5444	260517.751	182005.5603	233804.5727	178550.3271	264134.7423	231780.1623	192746.6887	297433.5423	258121.1641	229880.5779	280670.9355	184824.8939	212320.0219	252125.4036	192994.5359	288576.3395	223988.7591	170722.5107	254672.8451	275788.0449	172757.9832	188805.2861
TNALQISEPLYR	A2AQB2	1	0	271479.1934	279042.088	262698.5577	212574.0169	335830.1428	264502.715	266766.4927	237535.5466	224631.7683	299902.8703	270603.284	220045.6634	213552.2561	344430.1527	269997.8843	315493.2709	310079.3238	371975.4299	202193.5195	292770.2949	229577.2644	275885.6845	320074.7755	218159.5539	228504.0656	263244.419	305902.2801	177591.9231	203117.8106	238998.0455	241742.4791	255643.4558	333421.6989	319173.4726	247590.2087	248830.2771	236532.255	223795.8923	239051.8378	320112.983	311881.931	192155.9485	315770.2968	393545.8206	284509.0513	260048.7067
KAYDLQSDAIYK	A2AQB2	1	0	61843.89601	54542.5791	83325.2525	65360.40491	58794.47516	59829.88193	54553.43177	43453.59195	71992.06746	55388.71053	55699.53118	49125.0005	49604.75785	79789.768	55309.85132	74505.86774	81441.71738	86633.67467	56232.01295	75210.19208	52050.69976	61320.72785	81208.74858	63926.81691	46001.54447	61756.80413	79287.07053	59451.18577	75481.10362	52456.68802	63192.92761	57603.14739	71275.39344	71218.49124	55618.76365	73458.22391	42220.04366	45571.50612	55398.62798	78700.0906	81399.16898	44050.7074	73975.53368	83503.79302	54869.21813	70578.41835
LNAIQISNK	A2AQB2	1	0	175960.7564	189502.9653	287546.8272	200636.779	217087.2835	207360.481	226894.8193	196627.1335	194280.1998	210656.5878	432299.7014	198536.3817	178565.1289	183746.2764	152139.8854	240791.2968	172361.8284	188774.9827	172482.9425	229841.4427	185635.2901	161039.3956	255349.3892	339188.356	168498.2182	232845.9092	216939.2747	148824.658	394352.7534	185748.3655	401977.4511	195146.8395	200117.0932	194143.115	202578.807	187198.9231	202952.5205	188596.9096	213921.9193	209272.9671	260824.448	190204.9017	302618.5287	167604.645	215483.5344	216272.6448
ANVNVPADIPVMLQSK	A2AQB2	1	0	41627.63261	56920.57302	78614.30969	45265.59086	77843.69962	18842.27829	22458.21356	37325.2764	41151.74062	19079.87576	43591.06203	15844.433	27297.35096	57038.53327	17264.98953	49638.31874	39270.14916	91172.68642	38891.25108	60818.25577	60960.03829	60498.8161	101786.7039	80866.30306	41680.00976	114065.7805	44453.32361	37772.93234	111116.9054	33132.42889	143629.3608	45088.75508	104655.9311	158958.5114	401760.3448	30578.67278	59645.71502	46640.28978	57537.89897	36224.73436	58387.82565	34694.71939	62107.24831	154948.4054	136737.5537	66509.63935
LVWAANVLK	A2AQB2	1	0	88007.85523	128289.3481	140926.9198	100471.2842	91341.472	123872.2117	137266.385	72778.39177	68843.05327	136071.0034	119131.5421	114307.0264	78631.9158	144853.5001	82977.13465	131942.7357	152436.0179	171085.0066	79780.03565	127009.2501	41869.42563	76216.24036	154270.8173	78660.74301	70809.38051	60449.52973	161295.2925	86358.6212	162211.8476	124555.9379	36018.46533	115198.1584	163309.8935	89163.44451	78473.48872	85048.77649	60695.9896	67076.92444	90024.1424	135513.6985	107537.4113	80083.57042	124214.5073	140449.8345	62756.27188	70900.1408
VKNAQNLLNER	A2AQB2	1	0	0	27911.81671	38010.3012	30162.52816	0	32914.24315	37894.2744	0	27864.26779	41781.17966	30196.4762	0	0	20679.34386	34342.04167	28566.1498	26114.74989	0	0	34430.29847	30646.36939	26275.10985	27232.70318	18363.03623	0	26322.50478	24285.47933	0	11883.66905	24179.20976	18449.90728	41213.45852	20492.73071	0	42732.71342	24403.32799	0	0	19265.275	21031.96308	37663.14414	0	0	27651.96516	13884.18174	26375.03428
ISIPVDMVSINAAK	A2AQB2	1	0	35516.11972	51747.45646	71721.45749	49218.99541	58873.05927	22018.46781	33610.9211	48895.37551	37859.56794	21952.44829	35921.41247	9339.831229	31872.1127	41340.4073	23556.3092	34413.92049	46234.75516	66191.51693	38876.08066	43407.72435	55651.77493	35930.35106	78534.07145	72502.58292	19582.21708	73244.3209	47504.0768	31213.11071	63462.93703	20390.25031	197234.9225	23509.79962	71042.49734	133419.034	0	36320.08094	45513.10762	52362.36035	52484.95906	45871.2402	69157.29784	36900.28327	60442.1667	122781.8093	107736.6076	60386.79053
QYLHQWSCFPDQNDVIQAR	A2AQB2	1	0	40142.72338	70886.36059	64208.39541	53172.58134	26195.26562	46723.88271	68032.47483	35496.44517	44153.71633	86686.31287	77819.33785	39144.17488	69206.3042	78239.43605	34828.75885	72698.80958	58548.1909	76152.36383	44996.1459	64665.6991	49812.20389	51399.57114	68681.76595	43526.72818	53551.15546	30730.23242	66151.93988	65406.88629	44781.42097	70155.38182	34619.8985	66942.09498	75062.30215	55950.01873	0	78571.95527	37553.8901	48931.27314	52105.54399	84500.26139	71842.57987	53446.32424	72211.91564	33930.56127	38217.96162	53263.54685
NQENFSSILYK	A2AQB2	1	0	108385.5619	87520.20452	0	16767.54468	143873.5501	77806.89454	78874.78979	73332.90555	69290.73386	137742.622	116527.6493	77366.64828	73709.25721	0	122933.1871	0	0	0	40325.11156	0	81582.34383	26093.68544	0	37145.35989	122752.8607	0	0	0	0	87391.72618	0	127734.5514	0	0	128252.3482	0	112973.6488	62095.50152	0	0	0	54768.7735	0	0	0	0
SDLEWMK	A2AQB2	1	0	0	27541.31378	0	0	0	0	0	0	0	0	13494.83424	0	0	0	0	0	0	0	18586.99449	0	0	0	29062.57726	11832.11032	0	0	0	15226.68473	20139.76424	12304.39124	0	0	0	0	0	0	0	0	0	0	0	8038.388789	0	0	0	17300.24203
GIGWLTEGSVEVMR	A2AQB2	1	0	0	3606.400459	0	0	0	0	0	0	0	0	5853.767873	0	0	0	0	0	0	8794.916706	6478.679058	0	0	11513.02552	11344.98841	5843.693685	0	0	0	5237.464211	9008.661156	7507.945064	0	0	0	0	0	0	0	7223.284553	0	0	0	6529.940872	0	0	0	0
NQENFSSVLYSDSFR	A2AQB2	1	0	0	0	0	0	0	0	155468.506	0	0	0	0	0	0	0	0	146002.4522	0	0	0	0	0	163863.7264	0	77086.75794	0	0	139437.4755	0	0	0	0	0	0	0	182964.8688	0	0	0	80159.47711	0	0	0	0	0	0	0
NAQNLLNER	A2AQB2	1	0	59848.49977	0	0	0	0	176652.4903	88414.82505	53896.28438	102492.9735	0	0	150828.9471	0	0	124881.7313	0	0	0	88639.30509	0	0	0	0	148360.4522	109234.9696	0	0	104453.4128	0	0	0	0	0	0	0	0	0	0	0	0	0	0	0	0	0	0
QKGHYIGCPSAK	A2AQB2	1	0	0	0	0	0	0	0	0	0	0	0	0	0	0	0	0	0	0	0	0	0	0	0	0	0	0	0	0	0	0	0	0	0	0	0	0	21.14566833	0	0	0	34.60567042	0	0	0	0	0	0
VKELVYQTEEDRK	A2AQP0	1	0	786268.7814	403047.7393	1129134.264	795495.8199	197226.4617	808935.7351	503526.3583	0	0	526812.0392	230470.3425	0	0	320400.8906	0	1249471.784	260863.8047	259286.3082	0	0	277734.6485	766933.4164	288663.0648	980404.1864	172983.5478	0	822959.7143	368855.0641	825793.0877	0	957028.639	196424.9135	1070420.835	201299.6537	221114.5482	164398.7128	649522.5553	227531.7729	114826.7326	240419.9202	847686.2391	591027.4307	721383.0642	1288739.218	691157.5877	118042.0794
AEELEEELEAER	A2AQP0	1	0	32191.32939	1381805.191	0	28365.01364	1385513.946	0	1162071.802	0	25888.33818	0	1148128.539	352646.5879	1289983.915	0	29779.5765	0	0	33096.08508	31161.20469	0	0	0	36524.77339	45282.19962	0	49105.45851	49098.04783	0	26823.29409	0	0	0	0	54565.48762	0	0	189516.3975	1228578.479	51731.42113	0	0	333667.4226	36898.17659	0	0	0
ELEEAVLR	A2AQP0	1	0	0	0	0	0	0	0	0	0	0	0	10164.47332	0	0	0	0	0	0	0	0	0	0	0	0	21127.66619	0	0	15498.28701	0	16045.09589	0	0	0	0	0	0	0	0	0	0	0	0	30612.26615	0	0	0	0
VIFQLPGER	A2AQP0	1	0	0	0	0	0	0	0	0	0	0	0	0	0	0	0	0	0	13144.51921	0	0	0	0	0	0	0	0	0	16577.36771	0	13909.97333	0	0	0	0	0	0	0	0	0	0	0	0	11686.91919	0	0	0	0
AALLAAELEELR	A2AQP0	1	0	0	0	0	0	0	0	0	0	0	0	0	2227.614945	0	0	0	0	0	0	0	0	0	0	0	0	0	0	0	2117.100922	4445.942511	0	0	0	0	0	0	0	0	0	0	0	0	3425.767232	0	0	0	0
LASADIDSYLLEK	A2AQP0	1	0	0	0	0	0	0	0	0	0	0	0	0	0	0	0	0	0	0	0	0	0	0	0	0	0	0	0	0	0	0	0	0	0	0	0	0	0	0	0	0	0	0	3864.501151	0	0	0	0
ELVYQTEEDRK	A2AQP0	1	0	0	0	0	0	0	0	0	0	0	0	0	0	0	0	0	0	0	0	0	0	0	0	0	0	0	0	0	0	0	0	0	0	0	0	0	0	0	0	8153.608197	0	0	0	0	0	0	0
AGLLGILEELR	A2AQP0	1	0	0	0	0	0	0	0	0	0	0	0	0	0	0	0	0	0	0	0	0	0	0	0	0	0	0	0	0	0	0	0	0	0	0	0	0	0	0	0	0	0	0	792.7074842	0	0	0	0
LQEAEEGVEAANAK	A2AQP0	1	0	0	0	0	0	0	0	0	0	0	0	0	0	0	0	0	0	0	0	0	0	0	0	0	0	0	0	1102.694952	0	0	0	0	0	0	0	0	0	0	0	0	0	0	0	0	0	0	0
DWSPTLYIR	A2AQR0/Q64521	2	0	5593.579055	3978.130994	45075.62325	23698.17677	0	8851.676864	5386.10809	0	4277.467589	4800.847377	3702.915056	0	2913.240766	47903.02339	4836.974247	54882.11794	39453.13047	40764.34973	6115.29039	49167.67131	0	23203.91119	40408.06045	0	0	10793.46639	43097.04676	4591.168086	34901.50807	7543.675973	18089.39781	4010.33431	51893.62362	48070.57765	0	36070.02956	0	3313.549958	26865.63082	49638.48479	33385.81717	3690.290852	42680.61642	42945.58859	19083.01472	23641.45146
LAFLNVQAAEEALPR	A2AQR0/Q64521	2	0	0	0	21196.03278	11031.32584	0	3571.923485	548.7233823	0	839.1540632	120.9754764	293.6936216	869.7648361	0	22326.4498	169.3097113	16744.5031	21695.17118	13027.53362	868.5447882	24730.34996	351.3163179	13616.42533	16960.13865	0	0	9491.507577	14594.5054	338.705893	10680.73179	1067.053653	12401.80352	0	7791.389089	19004.61389	0	12322.06186	0	620.9957908	10652.76042	17822.22576	17116.28777	577.4449538	15944.3928	12957.82767	9486.071185	18542.88658
LVQDYGLESEVAQHLAK	A2AQR0/Q64521	2	0	0	0	24395.29267	13238.17635	0	6015.112865	0	0	2638.315736	0	0	1973.604979	1694.0483	26419.35093	2262.429215	24135.72416	16467.4942	20166.03504	2968.548437	23492.89296	0	14224.94809	17400.3311	0	0	11808.44391	19247.47426	4497.715611	17184.92515	3905.524716	15519.2324	0	18040.46031	32447.44004	0	14834.82497	0	0	12440.57334	24466.29132	20508.64787	0	22576.92769	37594.37371	14075.74568	20231.14596
VPIPVDR	A2AQR0/Q64521	2	0	0	0	49925.36601	35899.31063	0	35147.99297	0	0	0	0	0	0	0	97137.42024	0	60669.79548	57346.4813	55146.18794	0	71632.84191	0	55483.20469	63587.82493	27460.85639	0	60595.61057	39791.93601	0	54943.82574	0	68797.3833	0	46129.12502	63991.67113	0	56316.50996	0	0	34008.94283	75333.27665	51816.69875	0	49134.3119	70123.98822	33206.35498	62273.89699
RVPIPVDR	A2AQR0/Q64521	2	0	0	0	13546.22541	8026.228924	0	2889.868812	0	0	0	0	0	0	0	18641.94395	0	10992.30346	11798.9217	8151.713264	0	17262.5945	0	9719.732558	11693.86714	0	0	8158.661882	13120.21452	0	13118.06939	0	12284.77986	0	9226.087124	16947.41968	0	7906.261485	0	884.0751393	9796.638851	11947.74702	13860.86956	0	14991.23111	11468.964	8345.119864	12381.26797
LVSEFPYIEAEVK	A2AQR0/Q64521	2	0	0	0	59834.76863	35285.73215	0	0	0	0	0	0	0	0	0	61973.80549	0	56846.66507	42368.06029	42173.44617	0	62331.84893	0	36208.23123	48216.12662	0	0	36679.12192	42745.9379	0	41477.9133	0	39692.32168	0	42302.87283	72959.35513	0	39881.37039	0	0	35046.93288	47864.16618	51593.1514	0	58606.1905	88814.22032	31326.83976	50511.60566
NHVVDISDSGLITIAGGK	A2AQR0/Q64521	2	0	0	0	37532.67326	22976.85392	0	0	0	0	0	0	0	0	0	49052.82587	0	12100.71055	24379.44614	23908.44559	0	28866.91335	0	14804.46961	18456.25725	0	0	9934.902498	19598.43756	0	10154.30044	0	13513.45959	0	6174.168086	19986.03226	0	24026.02081	1981.683416	0	15588.68037	44954.80486	35346.90612	0	16683.93727	12254.07757	13403.65838	27842.17306
NYLSSDVEVR	A2AQR0/Q64521	2	0	0	0	158867.2224	120996.6582	0	0	0	0	0	0	0	0	0	191508.1679	0	136661.944	130604.1136	139199.8155	0	149249.6957	0	113487.7373	138043.3561	0	0	99076.29006	141201.2774	0	91572.49302	0	116083.4382	0	120131.1105	174965.7126	0	110987.2024	0	0	121635.4951	158457.2565	148279.9282	0	155011.0879	172164.1427	90517.31901	154096.5124
TALVERDDFSSGTSSR	A2AQR0/Q64521	2	0	0	0	75642.05012	50601.31125	0	17160.08081	0	0	0	0	0	0	0	84621.43866	0	37756.46302	28237.14072	30129.84227	0	50157.2835	0	35225.09181	55643.02451	0	0	36816.00092	47984.05304	0	24881.38939	0	65573.55977	0	22091.426	50895.28528	0	26276.7721	0	0	25378.17057	31467.42722	53044.3812	0	37570.53376	77150.01455	36495.39688	58287.9459
VIFFLPWEK	A2AQR0/Q64521	2	0	0	0	21548.37849	10124.92165	0	0	0	0	0	0	0	0	0	18754.68835	0	53186.92256	14217.02445	15213.18811	0	27139.99781	0	7093.670842	15942.14546	0	0	2769.14404	21985.19585	0	13190.28366	1140.591707	4729.479182	0	39414.34474	11718.15608	0	5939.867646	0	0	5967.586163	14050.51841	11821.34923	0	23817.08867	38141.02283	0	10225.10572
GFITIVDVQR	A2AQR0/Q64521	2	0	0	0	24641.90255	15020.93833	0	0	0	0	0	0	0	0	0	20767.69752	0	14817.06372	16389.1361	16533.60588	0	20747.55501	0	11268.12225	12473.80443	0	0	7616.513877	17293.14794	0	15424.0243	0	11341.71885	0	13258.71467	24919.99607	0	12085.82275	0	0	15310.82771	23526.27428	17953.89085	0	18446.34508	20946.1161	9159.23327	12936.96359
TEQLTDSTEISLLPSDIDR	A2AQR0/Q64521	2	0	0	0	22433.19962	0	0	0	388922.381	0	1182166.571	0	0	0	123903.9343	33108.88485	0	12050.77869	21567.59142	16529.67816	98983.5802	21513.98629	0	16294.82912	18279.659	0	0	0	16640.20425	0	210087.2582	868703.4188	0	0	0	21705.28046	0	17035.03858	0	0	13836.76806	29730.28022	22424.44293	1379619.168	14241.42905	0	13013.87262	17014.05621
CVINASGPFTDSVR	A2AQR0/Q64521	2	0	0	0	55610.23968	0	0	0	0	0	0	0	0	0	0	75902.77289	0	55335.55795	0	49648.69318	0	62048.29963	0	33819.39677	41990.93596	0	0	34534.24464	54849.45955	0	35277.83398	0	27387.95829	0	52062.61681	64317.41869	0	42223.45912	0	0	33754.60537	67291.47231	57645.52797	0	67759.7552	70301.23467	32147.01312	44963.97219
TVGLFLQGGK	A2AQR0/Q64521	2	0	0	0	60717.34518	48796.13595	0	0	0	0	0	0	0	0	0	79710.35911	0	51691.32798	41020.37074	0	0	66250.67901	0	40449.30453	29564.77797	0	0	34010.04377	0	0	46152.1186	0	44135.25199	0	38251.52075	60445.21374	0	40092.10784	0	5951.179286	35324.94923	68346.75505	39897.8709	0	0	58720.27398	0	35541.26884
NTPEFDILVIGGGATGCGCALDAVTR	A2AQR0/Q64521	2	0	0	0	6882.754705	3273.589422	0	0	0	0	0	0	0	0	0	10602.67963	0	0	5057.8385	6571.371052	0	4986.047849	0	6011.654911	7880.869017	0	0	2914.40404	4578.059022	0	1473.035026	0	3803.565683	0	0	3924.849837	0	5969.636279	0	0	3779.552528	8222.098023	8333.677713	0	3987.613043	0	4442.702123	6603.509432
ELNWSELR	A2AQR0/Q64521	2	0	0	0	0	0	0	0	0	0	0	0	0	0	0	150477.2382	0	169960.2267	0	154992.879	0	163162.6141	0	87789.4495	141600.7162	0	0	0	82156.09025	0	93678.55415	0	0	0	126750.9918	140836.7771	0	0	0	0	93045.47645	148333.4484	85730.67111	0	126447.6568	140534.3881	39756.89906	48543.41418
AIMNLDVEQYR	A2AQR0/Q64521	2	0	0	0	20085.48107	0	0	0	0	0	0	0	0	0	0	30497.46374	0	0	20399.07433	0	0	0	0	21058.17595	26354.20901	0	0	0	0	0	36186.25549	0	51869.32642	0	15868.66946	54373.67746	0	0	0	0	24280.94011	27783.15113	0	0	0	32124.45101	30318.00749	32148.23906
CKDVLTGQEFDVR	A2AQR0/Q64521	2	0	0	0	12332.03869	0	0	0	0	0	0	0	0	0	0	26262.52133	0	0	14636.52767	12943.53387	0	15148.80057	0	0	13795.60291	0	0	0	15506.81792	0	11635.47543	0	11681.81788	0	12050.04471	12500.40767	0	12100.26043	0	0	11327.25425	13853.21222	17272.16261	0	14206.84294	16771.88875	0	0
LVGAIVYYDGQHNDAR	A2AQR0/Q64521	2	0	0	0	20604.54724	12315.23231	0	0	0	0	0	0	0	0	0	42203.51122	0	0	19716.63613	0	0	12532.60607	0	0	0	0	0	0	13367.79487	0	15756.52659	0	0	0	0	0	0	0	0	0	0	19074.8472	0	0	0	0	0	0
DVLTGQEFDVR	A2AQR0/Q64521	2	0	0	0	0	0	0	0	0	0	0	0	0	0	0	0	0	0	0	0	0	0	0	0	0	0	0	0	0	0	9277.164047	0	0	0	37432.74004	24825.87043	0	0	0	0	0	0	0	0	44602.29533	0	0	0
EYACTAVDMISR	A2AQR0/Q64521	2	0	0	0	0	0	0	0	0	0	0	0	0	0	0	16568.50763	0	0	0	0	0	0	0	0	31564.04289	0	0	20482.35786	0	0	30316.94802	0	0	0	0	0	0	0	0	0	0	0	0	0	0	0	0	17957.0211
SMAEDTVDAAVK	A2AQR0/Q64521	2	0	0	0	0	0	0	0	0	0	0	0	0	0	0	0	0	0	0	0	0	0	0	6920.749938	13742.96164	0	0	0	0	0	20998.93985	0	0	0	7120.411617	0	0	0	0	0	7931.082613	0	0	0	0	11322.6132	0	13005.93284
MYDLVAGSQCLK	A2AQR0/Q64521	2	0	0	0	0	0	0	0	0	0	0	0	0	0	0	0	0	0	0	0	0	0	0	0	0	0	0	0	0	0	13507.92097	0	20471.4683	0	0	16384.13658	0	0	0	0	0	0	0	0	0	0	13468.56617	0
FDEDEKGFITIVDVQR	A2AQR0/Q64521	2	0	0	0	0	0	0	0	0	0	0	0	0	0	0	0	0	0	0	0	0	0	0	0	0	0	0	0	0	0	28115.91636	0	0	0	0	0	0	0	0	0	0	0	0	0	0	0	0	13536.12632
MNLAIALTAAR	A2AQR0/Q64521	2	0	0	0	0	0	0	0	0	0	0	0	0	0	0	0	0	0	0	0	0	0	0	0	0	0	0	0	0	0	0	0	33448.92829	0	0	14037.68228	0	0	0	0	0	0	0	0	0	0	0	0
EAQLMTLK	A2AQR0/Q64521	2	0	0	0	0	0	0	0	0	0	0	0	0	0	0	0	0	0	0	0	0	0	0	0	0	0	0	0	0	0	11567.00047	0	0	0	0	0	0	0	0	0	0	0	0	0	0	0	0	0
MTIAGTTDTPTDVTHHPIPSEEDINFILNEVR	A2AQR0/Q64521	2	0	0	0	0	0	0	0	0	0	0	0	0	0	0	0	0	0	0	0	0	0	0	0	0	0	0	0	0	0	0	0	0	0	0	0	0	0	0	0	0	0	0	0	0	0	0	0
KVSNGILK	A2ARZ3	1	0	19168.91681	34775.31505	62146.55874	41068.4776	0	40100.56003	39750.83235	22464.1954	19406.7776	53281.83246	28660.22888	49182.7031	23879.83836	86709.18927	35287.2717	84187.31782	45518.94977	74990.1375	18815.77576	93364.73589	37016.10396	60299.36599	76833.82045	12146.29513	56739.23065	46622.80414	0	54379.19737	0	51210.02706	49873.68294	43038.64795	46071.5197	65002.70267	53839.30049	41487.97762	31994.81718	41852.79356	17650.65216	82987.75439	81357.82266	38326.87091	127789.2377	66392.29204	34281.31971	56060.54375
IAGSIIK	A2ARZ3	1	0	1100734.891	3275691.74	6887.785235	0	1973114.541	1406880.151	2416618.656	0	0	0	412137.6766	671884.4383	234571.4435	0	562758.0836	10479.94331	0	37495.87466	0	34489.08348	2574532.083	35403.6333	9228.967595	11079.13938	0	15465.46083	46187.80819	249871.7678	12495.56322	1042469.634	167186.0618	2138461.687	20025.98512	12845.35325	2266712.924	85054.12733	412854.9344	0	0	0	0	860643.2288	148607.6847	29685.03412	28621.86734	21182.98888
VGTGEPVETDSPVEAR	A2ASS6	1	0	578477.645	597376.5514	745111.6773	494988.8021	753754.0596	633398.7608	585116.8029	689429.5138	610293.1491	650528.54	604000.8334	722197.8779	631542.5819	818994.7847	631587.2904	799702.7895	782169.6537	841131.6097	579244.7134	733416.2967	706380.1247	663798.0076	781815.9986	609667.2104	591334.9472	498532.2023	643024.5835	667927.4278	656129.3104	602255.3343	511781.1823	565034.1684	693895.6258	679259.6053	679241.2466	607321.6082	584540.5524	609367.4706	544973.8069	888757.0384	764164.6812	723702.4304	802491.7255	811990.4554	618098.4542	739301.075
NSFTIPSQPGIPEEVGAGK	A2ASS6	1	0	714119.4307	449851.3779	436138.789	311964.8046	1139138.196	703667.1967	620924.9055	568145.0584	415030.572	619492.8862	635359.5245	413612.5673	543270.1754	398719.3951	572270.7542	552033.2817	468669.3658	633867.3347	538173.6088	642750.597	439694.1642	443112.5753	490788.1266	502021.1594	580333.22	358640.4073	543033.4799	513224.8708	438934.2119	594536.1002	351555.3864	606048.8836	769534.7739	696920.8865	513841.0922	412145.631	565597.4273	551809.8963	519838.2244	649969.1007	512806.8484	512346.1101	618637.9351	694688.6303	405321.6322	276531.626
VLDSPSAPVNLTIR	A2ASS6	1	0	602826.715	617233.8069	605515.3766	411711.7526	722293.5296	609674.3081	630736.4226	564662.8329	575259.5611	432583.0619	535485.5446	555941.901	631267.172	647662.1021	683126.1635	669227.2861	673809.0023	741029.6498	465199.0667	688210.5843	477419.6738	521767.8121	691969.3717	544736.4233	511989.7474	481093.3162	632325.7152	615843.2284	333272.9375	481842.194	463955.9549	502819.7123	715584.3221	660073.3699	546283.3039	535599.7247	518262.4743	506254.7743	503546.4175	675501.2033	620131.9161	457744.6396	734387.5781	874574.6216	483419.3711	561767.8302
VIGSPNTPEGPLEYDDIQAR	A2ASS6	1	0	534146.0925	492210.1463	524810.9842	345863.6797	521998.8297	476324.9899	518733.9462	524091.687	507145.1965	564826.1757	531322.7049	453004.0257	476094.4608	724252.206	500766.2184	652815.795	577118.1068	598522.6238	466840.5769	508030.622	431745.2534	493243.4312	608841.6265	452106.1526	383973.3173	391502.3873	513126.3286	513245.4675	352718.7159	441508.1504	359816.8278	496866.4179	691549.962	591350.1012	417350.0383	488305.4243	439411.529	407727.5455	475645.6831	676777.2268	611450.6283	441296.2796	478358.0875	790745.3853	408924.1003	428011.3596
AAEVPAPIR	A2ASS6	1	0	807775.231	757568.5671	762719.9893	677309.9341	940337.2029	828710.0319	985176.9764	1052432.81	896565.5562	862118.714	993281.2794	960489.5826	909873.0002	834186.1038	735386.3874	820483.0037	872571.0943	884943.9496	985402.3426	761235.1118	855416.035	820544.7831	744496.853	769219.9427	902743.6732	581843.2182	660205.457	965757.4833	1329143.161	939054.7026	686598.3772	788600.444	841420.1434	849312.2991	843729.8619	698785.1193	862072.0117	951563.8212	671668.8349	900546.1682	831903.0123	989807.6382	1016149.508	712980.3213	719719.1048	781927.7373
DPCDPPGRPEAIVITR	A2ASS6	1	0	534539.9724	561135.1331	561980.1853	512406.5805	536380.3556	634775.0067	680387.0005	534131.2538	614065.6196	615591.7815	637139.3676	544738.683	541544.3486	752511.8918	587427.4865	639121.1907	631670.1925	602035.8731	545567.4721	614256.3063	557990.3276	572370.3634	603916.5067	546387.9351	529418.5131	433557.8622	567710.0147	602567.8765	461067.8319	643598.087	410523.0151	491550.5683	625906.9605	513770.7825	359939.0679	583718.4924	512539.3229	625919.7246	511490.4442	728158.3856	687678.5955	556161.0465	650690.7644	449784.2863	418878.9152	465817.0472
FGIGPPAETIQR	A2ASS6	1	0	890658.384	942186.8079	850605.2327	682272.2664	944943.0202	866777.7698	1000728.824	850606.2147	840544.5176	982346.2177	872081.9287	812919.2257	869560.6895	863080.0378	963473.7001	837161.1778	955014.4731	983693.9912	841693.7702	876007.9215	791939.5482	739457.4338	950128.1515	704957.3475	827838.8109	623647.9753	778354.4386	789079.4546	1062266.137	723564.732	575127.0644	701901.372	962853.0375	758798.956	859214.2496	834339.6612	792594.1373	797080.2265	717302.8816	1144181.71	908528.8924	763952.7381	838706.2455	874009.1849	658546.4166	770063.3731
NAFVTPGPPSIPEVTK	A2ASS6	1	0	635907.6081	605819.7202	486349.8824	332090.9213	719351.8959	561993.5372	634195.6502	485792.6551	436781.9132	679603.397	482079.116	464673.111	532832.0405	579939.1707	610383.5286	592932.5007	581170.2913	649521.6565	511499.2792	528384.6902	495170.1383	504979.3355	602972.4502	654036.5608	454532.531	501943.1713	530920.0679	510852.5033	430397.217	477094.866	396861.7553	624017.0278	742090.9816	551867.1067	424808.0959	460892.9674	501113.2454	447992.1021	422501.2941	563618.2434	557476.0277	491880.213	579939.9443	922680.3623	465095.9775	442554.2678
EIVTPVTVQDLR	A2ASS6	1	0	724553.8419	753716.2536	710675.1025	529558.8722	959351.9485	700855.3933	892766.5322	696237.7884	700792.3754	895092.0878	761272.2079	573223.8063	754377.8144	776237.3066	677513.7982	804152.1112	963876.6914	792047.817	638204.6222	830221.8595	709002.8581	640113.5701	902889.7053	844863.7757	642004.4949	576661.2746	812205.1974	678467.9258	515323.7924	637769.0987	605353.4816	685559.9477	849800.4748	882099.1417	707859.6442	665708.913	599013.9199	625672.8094	645121.1925	852264.7673	828957.1942	527188.7148	745262.0307	1151412.532	651312.1077	628155.0299
VSAENAAGLSEPSPPSAYQK	A2ASS6	1	0	371277.5583	369399.9693	371870.7022	257674.1891	481891.4571	486934.414	441966.1875	408969.7794	375238.0166	491986.6879	477513.6837	311034.5227	471177.0947	480793.4592	460283.7287	414412.7488	495659.558	406820.2475	419723.555	482757.0211	524213.0704	454648.1395	528499.3783	551772.9093	504777.0563	412940.7453	489327.4916	518445.7519	363075.0701	493999.5839	385789.1666	530883.1719	440213.4085	533648.751	517667.0163	414741.0699	409242.7065	450501.2931	405156.5522	542117.8684	542519.7904	464506.9858	456359.3495	444866.1089	426411.8667	437288.6069
VSGIPAPTLK	A2ASS6	1	0	643548.0462	685516.9793	776677.3819	542759.3104	793989.3089	714980.1289	892644.9758	719880.9599	580462.4999	725642.6545	723495.5845	644543.7426	617282.2675	774454.1642	726234.8756	686536.0563	722412.7394	656943.0495	587247.5856	691418.3204	733350.9167	577228.6739	723168.0242	574951.7454	619630.5975	497447.1832	614009.09	615472.9882	866124.5087	617761.3526	522011.5439	647896.9228	751262.3111	660941.7467	533788.8629	629031.6956	577716.0598	605963.5708	559496.2792	892250.4327	690410.7999	542263.359	712809.0537	658889.7543	432426.6964	553296.5214
VVGYIIER	A2ASS6	1	0	516751.5705	641137.0129	770968.345	581738.866	563902.9787	603175.4955	865857.628	596879.8629	558161.2875	686968.632	636259.49	597294.9231	650209.4848	891924.165	671803.5694	787645.6463	741222.0167	756652.1423	555770.5477	832281.0457	696429.4158	582509.7951	743827.4709	605707.1333	586063.4854	647928.0309	698220.0065	638816.3911	939200.6113	636285.3209	617376.7125	648589.7968	736047.3112	675900.1229	552141.176	615635.6815	519155.7283	613471.446	622394.4585	863666.9303	749525.4574	572720.9027	722057.4433	755347.2933	542675.0832	645301.6585
FGISEPLTSPK	A2ASS6	1	0	601778.7131	697228.8024	718992.8766	571591.6693	754933.3361	677171.0151	871223.2813	668712.7152	598426.58	812508.2384	654150.3534	614023.0776	701542.7182	760209.7156	762379.2728	758165.1274	722760.0548	721517.0957	623591.5434	675455.7906	601672.2082	541737.0931	752778.1148	650860.8365	598981.8676	503454.4235	622629.5112	632157.207	813904.1436	595778.1586	517137.4595	603049.91	678206.9997	589360.4941	615274.812	626448.3674	591845.8163	541532.2844	533257.899	756589.8134	695713.9874	574883.6221	694906.571	759222.7852	502400.4364	560523.91
DPVAPPGPPFPK	A2ASS6	1	0	810213.6777	626723.7732	704392.6626	501027.1382	956098.5719	486077.8699	560446.0019	796392.0495	553541.7175	531027.3571	551872.6594	585613.8352	707785.0294	565660.5793	480171.1001	642288.8971	700558.741	713309.3639	690434.8359	660645.6187	599995.1734	454385.5279	591232.2395	516157.7265	660586.8622	378219.3488	633857.4055	641326.1406	873054.2215	628203.4191	546255.0286	560668.7413	620447.8503	693999.8148	833533.2367	548865.4249	649786.3426	671296.3578	537145.7943	714515.9723	498437.6926	594357.3617	609559.0853	721358.0573	534302.3661	430813.5814
EQSVLEFR	A2ASS6	1	0	1118550.286	1413838.146	1274034.722	952863.457	1439471.299	1536918.423	1444946.858	1381386.526	1156087.563	1317129.148	1342901.309	1225011.766	1258152.495	1198139.566	1493871.671	1139863.67	1251251.753	1238900.062	1130919.515	1109600.581	1464991.848	1044649.563	1254089.717	1304648.356	1206083.11	1039912.815	1134181.631	1306430.327	859130.133	1313480.763	1021680.7	1486664.644	1267588.712	1119899.756	1356072.485	1064919.125	1256768.234	1258484.188	960543.9726	1420210.339	1096054.411	1158970.911	1225121.395	1098637.83	827451.3942	894203.7889
ICAFNTEGVGEPATIPGSVVAQER	A2ASS6	1	0	457381.3202	334604.6371	422583.7291	310085.138	545515.0902	495503.9566	373541.587	397699.7788	384462.438	434866.0458	408332.5918	322537.4484	395689.59	474205.5722	456003.5712	587840.6338	426149.7	504266.2157	389580.6864	509843.821	377255.9636	402194.2726	463547.312	312124.9858	311609.9124	348479.1865	410702.7969	363433.1166	373020.7085	338881.7267	265627.4499	410008.3608	580532.7652	479314.0908	242035.6757	388130.9297	300679.5819	308177.8494	331976.1945	477293.229	480162.3217	260564.1101	513268.3189	586245.3186	329661.119	321247.8705
VLDRPGPPEGPVQVTGVTAEK	A2ASS6	1	0	301147.3466	313476.6015	407009.2739	323330.1072	317702.9964	460001.199	399173.4948	379251.3772	390643.7436	418582.9389	402455.0446	377556.358	415844.6877	479655.1059	406464.1671	437306.0757	425477.817	454634.3155	385894.8264	420836.1736	455332.381	406760.9792	388377.4866	324599.3304	361097.3165	278345.2389	382719.5881	438367.9473	264721.9452	381831.7234	324242.9821	362500.0238	339458.8957	371522.0123	242011.564	380560.2442	279754.2434	380234.4866	327838.4334	452698.6014	482978.3633	452162.0376	392701.0124	387389.2256	321857.9134	456177.0405
ITLTDVTR	A2ASS6	1	0	531727.8555	599078.9372	698416.1186	530209.9128	583038.2185	602462.4446	720028.4539	665345.8375	535118.0783	572591.5221	612113.5771	539829.5192	565755.0245	777980.9708	646756.8384	716735.5976	607721.586	746375.1063	540407.9981	760390.2378	598849.9261	511410.7787	677537.8288	479787.361	540078.4379	523294.6486	615420.977	645550.1314	872536.5988	591254.9972	562038.6757	606973.0808	675652.2345	693086.8788	527449.9381	563349.1391	532921.7836	510662.7466	501027.0855	852454.195	669082.7589	425263.6747	758471.5644	646948.5826	465652.292	509645.8832
VTLVDVTR	A2ASS6	1	0	549368.7169	554747.0955	683499.5995	513196.8639	542240.1391	560434.8853	817056.8632	617484.4906	532449.4766	624096.3365	630662.0734	569814.4674	568775.9069	839142.7249	617662.5141	728166.0209	703127.8178	727637.2026	512191.5824	816945.1713	614350.1131	520351.5161	646745.5433	510408.8015	555760.6781	572123.7793	587798.1364	574596.3451	877498.1735	533428.2503	561640.3443	548561.415	705573.6255	630345.0082	501357.3876	577527.1874	500639.8185	522504.8499	533514.0071	881343.753	694704.2711	454479.5446	688828.4031	631349.9677	422243.722	495278.7736
VSELTEGVPYYFR	A2ASS6	1	0	463671.0115	417639.1263	417694.2012	274970.7777	366514.1579	343715.4865	366176.7111	330555.2131	366954.877	371083.8119	249489.3083	342955.3879	386462.1438	450562.7456	349376.523	537050.5346	406675.3463	482743.7424	369426.3764	423779.9585	324848.2879	357308.6275	470931.4607	380774.1155	378405.7441	356483.6942	493886.2041	353377.1143	378076.8381	296430.0114	361663.6292	371270.571	509179.6629	481933.1728	353171.1981	332504.9273	335916.4997	306877.5501	328407.59	503441.4113	479224.3089	339423.4528	462533.5384	684252.1351	315504.4053	353126.9062
IDGGQYILR	A2ASS6	1	0	541590.5692	552587.4021	670860.2674	498562.3689	581004.0351	543797.5145	642933.1686	560998.5612	520670.0643	659905.0288	543797.0836	518025.8304	596059.9081	666023.2529	567255.2311	605554.297	644442.9275	683395.8676	525804.2116	619387.0649	577318.7988	514485.3279	628214.7572	523563.4866	577673.1117	490721.7572	573516.4315	540171.147	801995.816	560136.8623	471021.9928	636790.7128	669283.2313	640614.8255	634691.5811	466974.9274	488311.6337	568403.9836	467724.212	755288.178	639642.865	481435.6129	705535.0949	609988.1191	446433.7046	533713.1031
LVVTGLK	A2ASS6	1	0	304857.6339	321829.3262	348623.8238	295330.1675	309232.6596	351811.3771	428112.7413	367273.5054	342526.4207	367589.777	403208.808	340882.5256	368812.8803	411537.3268	330064.8206	414601.8285	379878.2084	390866.7401	352913.8572	391242.6689	391736.1227	336706.7451	364392.6093	321918.5235	322775.1342	303413.9413	334033.8367	370046.5094	396276.943	372022.4297	386719.0934	354108.4453	340753.8684	352108.8892	339373.3538	281851.9263	305970.006	359199.8148	327869.2152	353649.526	362345.5733	345638.1588	452539.1178	328775.0366	269781.8072	320195.5372
VGGDPIPNVK	A2ASS6	1	0	538961.3638	600192.3611	470617.9997	487262.0589	629405.2019	624105.7515	752082.5662	531621.382	610803.2246	817805.5139	772082.5521	562573.1273	612729.4643	580692.1455	661333.9466	355952.9677	452204.4713	367516.6971	573306.2039	364667.9993	685837.4843	519478.5079	417073.3703	551927.0886	510950.1575	340568.1358	337285.0916	536666.7275	638912.0522	580573.1133	351297.9082	599362.4325	443582.1735	400185.0252	440725.7758	452647.0389	490530.0366	529348.7649	395431.5833	496806.0335	550939.5505	472494.2812	452209.2127	333617.8725	406158.2291	463391.6246
VSVLDVPGPPGPIEISNVSAEK	A2ASS6	1	0	440723.6909	335358.5376	297612.2529	184730.4488	699039.0214	390301.176	245378.9108	267769.7632	224511.1054	323558.08	262814.463	302500.5483	344813.5576	284899.0005	426918.6234	701506.6302	360252.4787	303634.2099	247557.1515	400222.7537	235145.115	241534.7667	335562.5308	236713.2937	222717.3862	312326.3906	313668.5496	269797.5624	200340.3322	239386.3263	236016.5148	324045.8702	614914.4418	417035.8649	218729.3005	257403.8422	246823.8457	201406.4818	217836.072	312234.1132	323250.3765	164276.2989	498675.6259	950046.1429	225552.8414	215387.2976
APAIFVK	A2ASS6	1	0	295391.6985	339144.2918	306344.3972	325953.4665	320280.4749	314161.6208	458679.1658	373261.6746	373027.4387	370268.0211	433749.5806	329964.1936	386569.5867	426605.3862	397346.2242	263024.3752	353285.1415	315211.9301	394313.9573	288085.5367	428175.7923	374521.8715	288461.148	328502.0611	298103.7944	280481.9332	268214.6744	381585.1413	385215.1055	346627.5888	323631.7488	363142.2737	338274.0155	313680.2655	346420.9617	300638.2791	320523.6241	360644.7686	299671.9175	366335.0389	382571.152	291822.7691	312998.2572	272369.7832	269359.1059	332943.0503
NPFVLPGPPK	A2ASS6	1	0	580502.4997	544938.901	498618.2191	433563.9864	602174.4539	545835.4402	663891.2029	484852.117	435145.7798	527294.9594	531880.6528	499980.575	492694.3545	581617.4922	494689.1356	481536.5164	568195.5706	551843.7963	501624.7703	532960.477	473430.9191	433033.7819	497602.4427	484370.0905	441911.792	379748.1141	466497.9076	464687.6997	660149.3425	486689.102	364628.7412	502581.7133	514004.0667	453490.5352	402886.9344	419086.5549	499656.29	457677.3799	423532.7153	548935.7976	525218.5417	470393.6776	497590.0056	617025.3596	361492.7211	405398.7998
VPAPAEVPVTPPTLVSGLK	A2ASS6	1	0	432970.6003	325161.435	199425.5353	189999.1742	564222.3065	278414.6479	336359.68	307997.0163	277736.2055	539113.2551	355021.2711	247771.596	407096.7758	286871.8142	530418.485	270499.8328	257176.1882	242601.9214	296705.8994	208255.5245	239212.4188	322419.0593	240054.8955	156479.1038	299474.4023	253699.7547	200683.7835	259402.7865	169607.797	235936.0809	207504.3698	448070.7027	466444.5951	326637.5325	290048.5338	259268.8716	232214.2607	190081.8033	163770.6332	305396.1548	328387.6899	141214.9488	344755.21	431307.8603	260311.5507	84736.25968
IIGYVVER	A2ASS6	1	0	452085.1331	437743.0222	676512.6116	493966.475	458533.6109	452067.8222	571930.7915	464103.038	405891.8464	451316.1446	495372.4614	489962.1887	471104.002	634716.2591	412945.8777	573740.3999	606822.0032	670625.2745	456860.8344	628576.6891	478658.6932	454015.9751	580625.9828	393606.9018	453302.0648	401958.8098	547562.8448	488661.7803	708684.965	540338.2493	503301.9887	527595.2903	624454.8489	561911.7755	494426.5572	479269.4087	483167.6542	446915.1977	453208.4151	617680.4176	588654.3948	454553.8788	652207.5584	595071.4603	395431.8324	393162.3354
IPAEVTGRPVPTK	A2ASS6	1	0	272437.7165	296611.5259	372176.8883	292474.8764	274843.5497	337471.259	448159.3421	332021.3382	356498.1035	360497.44	349434.7619	312432.3208	314375.4551	407624.304	344272.7781	370394.4827	379010.4956	366341.282	265968.4274	333820.3623	362945.6962	284932.6572	391610.7148	319864.9219	244955.7576	278227.812	319021.3927	304042.3797	392492.4722	326469.4158	290349.4774	299129.4769	312723.4959	311643.9731	284473.9237	212445.2627	248716.8881	301450.7124	299261.5326	275066.633	359865.7134	285956.3112	275150.5187	319558.0816	299495.9479	312487.0122
ATGLIEGLDYQFR	A2ASS6	1	0	266406.4963	276231.8179	358864.3859	303852.208	242941.6108	358004.6699	273088.3729	252468.5737	291018.8422	277699.583	245110.2404	272729.0066	244239.6712	352985.3437	283127.8787	320183.7003	292436.9181	326437.5569	278763.3841	385920.2315	286736.1398	288599.3933	356662.6863	284451.7261	249491.0249	312390.7754	311314.6023	302617.369	306701.2708	270781.5853	273402.0696	244300.4613	300079.4805	341532.8999	240229.2936	291312.5547	266559.3033	292623.9606	279085.084	367431.1139	326434.4411	287317.1285	345483.9169	330693.8294	253555.2499	298312.4644
VYAENIAGIGK	A2ASS6	1	0	479777.8086	479158.0736	485167.3016	388504.594	523204.1243	469802.789	538283.8652	486880.1708	469743.7348	496306.3843	558123.5339	410807.0817	460657.7635	544885.9242	460773.091	536895.488	518331.0493	479778.4166	445127.9222	478792.9724	507373.1489	406574.1395	528410.8714	482664.7344	444180.0793	394921.5085	468757.501	478985.1219	681811.2126	467469.7222	415503.8275	475289.881	506310.2002	471162.388	488702.1342	400108.8344	437823.2348	456763.2692	467926.4508	531767.0136	515133.0707	425509.8072	520879.3241	512409.586	374569.8445	434606.3838
NPFVVPDAPK	A2ASS6	1	0	466672.8044	387812.1072	509409.7704	372427.557	582734.5029	444980.8379	620891.2671	523310.8234	404113.611	484044.7175	537791.5504	451959.8197	476860.3333	534851.6689	493716.4957	440449.6441	519028.514	607831.998	510774.513	533507.6823	401752.0137	374928.6134	438646.5767	409958.3846	469908.2121	298903.3345	430750.7573	495817.3401	748175.3699	506458.836	338796.8798	433521.4468	534482.238	472505.4322	457417.9428	445115.0729	477151.1858	492420.6948	450707.8157	677409.9873	509597.7166	427534.3955	545528.9808	492471.2867	368324.8236	323854.5313
YILTVENSSGSK	A2ASS6	1	0	287314.7085	301124.54	380716.8006	276793.8969	302083.6347	321882.1831	296114.5793	284127.7439	293438.4874	292243.9549	277172.8723	318873.5548	242211.2964	381436.8505	294811.639	352190.992	339082.563	362673.8512	259842.6979	347196.9999	311437.0031	308476.4704	371852.6885	284466.0767	247153.6956	275178.2347	305993.167	314831.6757	338348.9882	277869.2421	273244.7642	268530.96	332143.4154	322232.2391	284768.0486	289115.7977	271618.1598	264462.3203	269171.4819	369042.4941	337573.4869	304403.1716	377350.2341	337715.6759	309915.0276	454536.5747
VGESFALTGR	A2ASS6	1	0	348300.0212	418322.5878	562534.7036	401039.0407	428048.417	438279.0546	478696.5731	431980.0665	409270.5795	416029.5688	435866.1457	422574.2349	385312.7698	693700.3982	424886.8719	568989.6407	554268.0161	537744.5375	385325.4763	628579.694	458763.6128	398736.5148	520543.4488	419290.4558	406098.5612	455340.2647	518013.3322	424974.6788	626496.9985	410818.6464	428499.6526	401093.6292	455228.8606	482075.9383	427327.3746	470296.1699	369164.5648	430077.2521	456787.1176	639894.5917	572925.7352	409497.4255	502658.7438	540603.6811	407055.5074	487799.0525
VSVPDVTSVK	A2ASS6	1	0	467856.0663	493883.3651	380524.794	441731.935	556414.9774	452078.5459	599521.9683	525831.3533	477277.0135	545334.3609	574966.2629	453880.9788	524516.8808	505366.0428	500757.1057	361110.3279	419596.2232	373888.8648	424122.3704	338138.1263	581973.5562	453099.8531	355453.247	475681.7088	470862.7724	333943.9942	353814.4773	522005.4017	524653.9035	460854.1733	321469.2409	502768.0597	426507.4436	367478.1527	442761.6921	428556.3438	397660.0942	477920.2449	336302.3673	494750.7907	482678.9962	402256.5432	414607.0208	326826.7719	310601.1556	332203.8054
TTPTTLALEK	A2ASS6	1	0	794948.7102	898309.7273	966959.5785	760588.382	954734.1637	909687.5801	938384.9402	880705.75	779038.0775	825156.0747	852024.0565	785596.6912	747547.4435	882801.9491	859435.613	856163.0315	916448.8582	901833.7932	839264.3884	830205.8974	967977.8414	852428.6516	885281.3123	744176.6413	799496.1912	763982.4316	813628.2946	908467.6784	588138.7974	890016.9013	791208.1881	850345.083	846584.5991	779201.3958	763636.2536	723907.0153	764832.0327	806459.1336	796731.3043	864165.7018	831134.4578	796023.1855	948380.8715	849734.2425	709880.1437	885972.2876
VTGIPTPVVK	A2ASS6	1	0	495550.1774	566547.1229	337666.6872	385970.0342	614926.8856	471830.7929	829868.9796	540874.6509	502548.9372	705609.1959	685027.1631	462363.8501	654607.1548	426370.6271	618361.3415	217789.5011	304805.2192	279442.8727	467270.0503	196902.0129	591536.6689	421171.4292	230629.1918	400156.2271	546537.7979	303707.2908	243975.7774	475492.0866	466317.422	433256.0062	322632.8039	643350.931	359106.4931	315459.8529	630816.1249	328892.2788	458054.8005	425022.0472	273234.7589	427804.3187	342452.9531	333460.3945	331860.3269	302518.1036	290091.2957	264972.0476
VLAENEIGIGEPCETTEPVK	A2ASS6	1	0	239036.7979	259942.8128	294691.7911	233269.8158	285009.1355	258372.8662	223778.3926	245987.1643	248080.3868	244589.6939	278729.0899	276390.2547	280212.6603	375313.1394	256494.6568	342768.3682	348864.8998	307633.3479	242660.1744	361655.2911	277417.9928	285007.4558	353380.857	246091.21	202795.2594	233148.8374	324237.1126	245976.1288	307383.4447	239952.6223	213572.4516	205962.3035	318141.8819	261279.4056	206671.5655	289368.953	215638.6748	231960.958	273986.1275	377698.08	369236.1179	261710.9948	317373.0249	388502.6802	245914.6354	285138.0909
ACDTVFKPGPPGNPR	A2ASS6	1	0	352584.6606	385464.9814	402453.4278	397479.6363	313933.6059	438009.2887	427761.1077	354920.2538	458959.7352	466923.8996	452465.3642	421692.0821	391731.1191	538811.8761	402457.7586	411363.7692	449392.8681	410797.1441	388778.1109	418096.6408	469823.9944	417309.1909	471036.8619	412098.6381	338689.3451	342898.5423	419867.0588	409393.6446	298882.077	420905.9529	348678.9778	355810.807	376530.1376	343419.5001	232782.4929	359155.4465	367920.0939	439634.3786	399819.0494	385613.1119	533912.6364	477306.0539	433714.7058	359548.6417	380538.766	441926.8783
DILIPPEGELDAELRK	A2ASS6	1	0	321105.4241	413945.4237	519632.6477	494161.3992	262362.239	437052.8236	424965.5003	399766.5463	401192.7886	467970.134	353669.6193	379734.3335	392358.4492	481601.0936	443915.3759	474896.8692	438433.5455	357371.9235	374962.1285	407450.2709	448504.3859	447474.5764	416112.1283	388986.479	354186.3116	397379.7066	365617.6065	340214.0041	265913.3181	320659.273	365423.8535	301513.2942	291354.6327	361997.8033	347814.8928	396384.9298	291537.0083	389124.6949	412068.1643	425194.9222	444473.3688	382644.8253	346021.0194	341782.949	347354.5626	360744.9461
VYAENIVGVGK	A2ASS6	1	0	369481.7642	390408.3133	490764.9768	378667.5355	412198.9834	403455.1701	409558.9059	393529.6081	407150.2924	422569.5434	389847.756	366664.8553	376810.1531	506217.2259	408745.0915	498702.5503	501288.1949	505339.1338	331283.4572	482221.6995	408818.6858	418768.4106	455953.3236	390153.1809	335234.4224	376743.1589	447207.7882	402293.5556	554626.8521	390589.1019	373820.6703	371268.81	441823.3753	447784.0506	379479.945	418805.3818	319644.4115	359764.9172	360380.7245	536193.7852	494369.211	384491.7029	481145.2255	529067.832	364594.2496	414505.2607
VLDTPGPVADLK	A2ASS6	1	0	426426.6254	459602.1311	495386.7119	374793.4009	441891.9413	392231.4962	438909.5419	426460.2886	385077.0969	383540.6569	352280.3536	344123.484	414974.1946	477889.9257	427705.2189	452541.332	534014.3212	479279.723	447261.4525	486237.3213	453007.4802	378792.0709	506684.9951	386796.5732	378101.6488	344154.9049	398174.4382	380657.9928	271201.4992	366157.1735	348572.332	387219.8357	502367.0001	435811.2821	420893.0686	408905.467	355899.1077	358458.731	366520.7577	459027.5408	391732.9168	387634.7917	480928.239	595578.4009	347702.2176	381404.0606
AWTPVTYTVTR	A2ASS6	1	0	419532.6658	490879.5513	461585.9427	327182.7205	381237.9096	416024.7405	531506.1743	364675.6569	303851.8762	464755.4711	419153.1911	400050.9208	432227.8437	528592.6252	460098.4541	451151.4344	521928.7306	602078.0039	358296.755	444957.4124	220993.57	326387.3071	519810.375	198363.1121	333858.5624	151832.1111	494941.8788	446805.1756	484218.9108	470196.8382	179604.2244	436826.0324	550869.6096	422189.4277	274661.2378	380057.9653	336049.0628	371272.9704	366986.2275	648892.608	421009.7312	379587.1878	573189.1135	368991.3235	396681.7052	305770.3405
ATSYTITSLIENQEYK	A2ASS6	1	0	233051.8767	219224.3057	294890.6947	215610.8071	306800.084	254909.2969	245097.7292	211345.1899	224601.7714	262459.9428	214591.1552	192614.6062	293432.8102	285206.4946	230402.3423	363754.3597	287357.6919	299531.9481	205126.9688	325672.0867	237572.8477	239302.4252	345346.169	223164.3348	219747.1443	263741.7922	330945.809	236225.3418	271720.7663	227730.4665	229115.7135	298447.6888	363628.2787	363661.2434	226639.3085	280150.2676	211498.9284	215067.4682	260834.7501	328368.7058	342502.2617	206932.6324	357377.059	340943.7654	229334.2861	254615.8514
LTQTEPVTLIK	A2ASS6	1	0	451417.0157	460150.357	423825.8586	362857.19	557944.6703	414583.1096	527142.5922	490152.1577	448445.2212	548876.9805	482584.7736	368523.5562	475724.4686	348275.7423	493261.7583	269674.5799	382044.8375	360148.9462	402433.8717	310073.7305	467645.6001	352334.836	329707.2201	351355.9239	434627.6736	280913.2797	312295.5662	409921.2438	469728.1346	347564.2379	254394.267	486782.4254	400319.1581	361504.5085	440771.8735	330969.0808	409423.5188	424231.7851	307710.0575	452576.4576	360149.5628	322259.0104	322058.1707	303735.9503	389306.9614	316871.8054
EIIADGLK	A2ASS6	1	0	384788.0676	387384.2958	497596.0671	346747.3792	346998.1617	410451.2514	463429.0685	404203.2289	409456.835	384367.9004	456432.7888	392933.7601	376039.5436	458952.367	387578.9563	454055.1713	452864.3298	486921.3463	349910.3402	454972.232	422075.8465	405446.1944	524675.3949	354992.1567	347353.0004	335159.1401	444392.2782	394378.6114	357259.0679	400275.57	369579.9548	385274.2988	497288.54	424925.0117	375376.5353	363222.2175	382700.5472	366871.2231	382354.4687	518473.8228	473239.0288	328475.6364	451234.7535	385596.9478	300903.8605	330316.0214
TIPITVK	A2ASS6	1	0	357543.4143	379228.1113	417051.6528	353063.5687	290083.299	351779.2497	544574.3038	361554.4016	338758.9023	395111.0043	400558.8408	368498.0182	354326.2347	409473.7147	399262.1267	412502.9799	400466.1155	455367.9507	363003.4372	399790.6685	430289.0528	367243.4848	429489.6313	365806.4368	324516.515	365071.2544	360055.9066	406316.074	296015.2027	412671.4541	383953.3398	388746.1428	408461.5493	390122.0779	322228.7897	344074.0068	340119.9405	366943.6392	343110.411	395248.1269	411107.5186	334306.099	395139.396	392411.0461	325991.0438	413955.2911
LNIPVPFR	A2ASS6	1	0	518954.1047	335711.7376	526155.5254	314461.534	366711.1796	181591.9018	262168.1979	415761.7135	369706.0966	212323.6591	258365.1677	386473.5844	418256.4758	429386.8772	207585.4852	604599.2267	483140.348	583776.1249	379585.5706	489824.9322	284251.9381	278977.4018	401211.2646	324419.7303	370194.7775	292878.2476	446041.4795	409120.6536	566876.5094	219035.3159	331665.327	207134.2591	592481.3246	563813.358	390233.9349	327295.7146	384925.8539	314415.0538	320334.3556	496828.1535	446499.1442	428960.8219	536516.2205	713218.3424	347291.4428	275529.5052
EAAILYKPAVSTK	A2ASS6	1	0	303512.6185	335090.5547	441368.0488	352988.9901	360842.7785	407118.8422	462565.2242	304748.1004	342668.4687	462739.6847	430015.6339	347555.9921	341170.049	456855.3323	409737.5443	400728.8747	451882.7122	449860.2277	280835.6868	382336.3821	349593.9833	318334.7095	435936.2789	280131.5699	300881.0225	289589.3208	410324.475	268593.7879	290100.1536	437500.6704	377187.1561	425511.3617	379107.6787	397336.1647	304144.2746	334090.2081	335758.296	322218.1551	390351.6139	403256.4828	447716.1817	321389.3616	402551.8188	439596.2051	320223.5473	263140.8646
LTVIEPAWER	A2ASS6	1	0	395775.038	590424.428	351601.74	375319.3873	398979.7675	497080.9435	620530.3167	415779.3698	298233.4256	631812.5586	473622.935	507139.2793	402520.1886	358995.0174	658048.7378	330770.509	386509.2094	368667.9233	436428.6601	277207.373	212261.1186	322613.8656	316972.6232	194881.5224	345352.2826	143211.8815	364319.8328	444032.4988	425108.4951	453695.4397	198784.0529	610535.9141	314082.956	230513.4665	215578.7245	317602.3122	259380.9167	266814.354	294092.8414	345142.7253	287396.3637	326816.5146	270497.0647	332958.9208	191759.3828	236991.7057
GGVEYLFR	A2ASS6	1	0	316193.874	337964.588	478037.1789	387892.7319	347457.3733	342134.9325	432851.662	326290.0367	321093.7796	394697.3005	325992.1	332227.6621	345883.6599	446270.4195	379478.982	395486.0867	412303.5788	443870.8411	340989.5453	463014.3797	350947.1209	302585.5363	449212.2173	347353.313	338071.7458	305982.7103	408794.2586	365088.2337	456319.8648	354260.8968	345440.5347	354925.547	429432.2911	369049.5134	351402.6714	390953.4956	320761.4764	326746.7413	330954.9021	460614.1549	402858.073	337803.1192	478595.9833	424827.0268	303225.586	335847.1142
DLTIQPSFK	A2ASS6	1	0	395996.7886	343109.7509	435754.2156	353715.6854	359404.5291	271597.1623	348317.2774	315980.7463	356888.0897	298722.8076	334102.7503	311732.9439	370297.2408	366568.6351	279068.944	389438.0808	408100.4093	449592.0196	341625.8562	397638.8636	361134.4088	279672.0992	392997.8954	289320.5461	290040.1892	308083.0118	357255.9557	299113.7613	545125.2245	324334.9385	279733.6466	286705.275	381222.2281	345878.4244	368435.8144	352524.6571	328859.8896	319802.5083	321940.1626	413773.2185	324583.01	282648.5277	363937.8825	502628.339	268517.4781	302490.4985
IDQLQEGCSYYFR	A2ASS6	1	0	244805.5123	237673.589	211677.4516	189584.5604	234198.6874	221200.7338	234060.0577	187744.2194	210849.9889	247827.6594	219155.525	228515.8409	218930.4163	282831.0082	211232.3973	259823.7869	237760.5835	268311.6113	220225.5679	274538.7921	222195.3281	247951.5054	252648.9958	221191.5104	192487.6819	200614.9571	266558.6551	223190.7362	245510.2958	234485.7032	155597.3078	205003.8696	287357.0278	206662.9506	151670.045	272962.2598	219442.7402	204847.5977	217671.1074	277944.5216	296718.7341	237391.0129	266782.1648	272903.7426	198895.9051	216838.4487
VLEADPYFTVK	A2ASS6	1	0	369664.0899	325449.0661	398523.803	318175.4861	360267.3266	311803.2196	426165.7304	310305.4101	293273.5606	349744.2833	294980.7402	275424.3671	315246.8085	451180.1557	336337.6144	383400.5535	408291.0096	439270.3082	308912.4262	410417.1738	275004.3005	274047.3129	396794.8442	280084.3068	296314.9518	283673.6678	339370.6085	304578.8171	444621.7459	295421.256	245255.6927	305285.3738	416543.405	305842.8798	286637.1789	322312.6183	287909.4192	241374.9408	273466.3931	411630.8234	390838.7447	304936.3859	412047.3314	501360.7376	358068.4927	393699.0407
DGLEVIVPNPIK	A2ASS6	1	0	584714.9797	283225.1879	372240.3217	218453.6	544267.3777	233355.0826	218498.7818	320849.9996	234712.3994	205984.7199	201117.9463	327024.467	298467.4838	262878.9061	271246.2387	534134.2024	387559.0029	383585.8409	356050.8132	501878.6071	173806.523	225285.0014	295719.3361	177536.165	232955.3543	214901.2776	293823.7952	259232.7558	367380.6725	207575.6219	160197.0411	196001.4091	600302.5971	461745.5948	261669.9028	287140.4358	259395.197	241296.0496	207114.5964	314163.0928	344235.3416	228963.6012	552976.2507	805742.226	267318.4963	252225.6595
FQCQVSGTDLK	A2ASS6	1	0	304604.4608	350574.3699	302398.7107	306731.0076	371298.4773	354116.564	395207.8769	370412.245	358184.2324	427842.5738	395422.3408	338618.8158	376690.2615	332946.9267	385373.4356	206731.6245	292334.6275	246805.7757	337059.9378	234654.4461	384302.2484	344947.537	287572.1886	278247.8765	319426.6062	279929.5451	248384.2223	318797.5182	401883.7415	301950.3109	223769.1535	356045.8078	300912.7323	278021.1249	336627.7658	270030.7704	316917.6367	334239.8605	244418.2953	312692.6167	342852.3695	297751.781	321188.743	202204.5123	366448.3257	392535.8038
TVTTLSIK	A2ASS6	1	0	692674.6099	737043.5454	572510.9694	543490.3279	594804.994	687354.6408	888248.682	664405.0404	729956.5634	713350.9101	800253.4675	714277.3516	658856.835	762921.3248	661623.2591	596875.4639	646783.6862	714558.2788	666910.3353	582387.5386	677113.1742	616709.1295	676618.3105	653180.7225	575611.5576	607137.0728	529583.0919	661804.8178	532113.838	650627.0353	595772.3546	612743.1927	645418.993	656562.8952	573513.5917	541867.4649	620764.1968	644273.9097	538080.7974	590200.7451	639380.2818	605546.5897	563782.6412	596787.5556	476233.5495	591471.5412
LIEGLVVK	A2ASS6	1	0	276387.3543	321881.2063	456243.8565	348296.0665	269310.1837	292899.5526	400703.7414	305151.7922	303078.0993	296077.0708	354387.4697	281561.7984	305032.0059	435297.4346	302392.1691	330930.986	384852.5837	368156.0274	300035.5966	386717.6971	334605.2615	265818.1115	335725.7082	266732.2104	264962.1624	264658.4517	320758.5408	307292.6685	227326.7704	313368.8155	295594.3081	261618.356	377186.5194	301070.4252	278389.3609	295026.3045	259847.0829	316372.6488	311689.2321	390816.5933	337527.9164	252545.3818	360709.8172	401997.6579	231680.8336	274949.1602
VLDSPGPPANITVR	A2ASS6	1	0	210668.5874	197284.6847	222492.8443	179623.5696	231839.4047	220366.672	254920.1492	215530.8451	193361.1739	213753.8676	216227.3582	212423.1011	204127.5555	249836.0438	221680.5739	264889.0862	243880.9788	284480.5626	186130.9388	242192.799	196934.9077	206209.8127	278843.2697	205594.1623	184483.6693	179988.8205	184205.709	204202.0404	217020.8095	172964.1223	171331.5218	175808.5139	262026.2389	233960.5966	213772.0796	204030.9755	190834.289	187022.0079	184053.3222	267437.8432	251187.1273	208822.2814	249789.2936	256423.2172	188659.5001	208819.2628
EISILNIAR	A2ASS6	1	0	732674.7457	753504.1068	782720.3726	556176.1722	580833.2305	582898.2696	699230.8265	522280.2814	585494.943	597211.8017	553824.7106	515583.9411	616808.5406	869200.4804	669472.989	727010.5567	650215.8109	765221.1221	580525.199	638754.5728	606718.9124	520926.9968	745328.659	649806.6484	589470.5881	476093.1571	651811.3701	656932.1724	456291.7225	516209.7076	397544.9564	562190.4284	850664.5827	626845.0162	664623.9414	516133.3259	519354.6512	584450.5178	458235.5271	591496.8538	629689.7609	528153.6684	577422.3888	915428.8557	512376.89	523229.3531
TLEPADIVR	A2ASS6	1	0	1076212.989	1025816.016	55517.09633	223040.0895	1123369.239	958010.5695	1270230.893	1027588.759	876219.6188	1127071.067	1051347.277	880733.3737	995060.1419	77077.15466	1099741.525	142935.2238	146648.0797	144741.2226	917162.5	75170.91233	1098946.351	256645.6361	90677.32377	959605.1552	869515.9366	395316.4492	140288.6804	1003227.794	181405.0574	948664.8057	237396.2286	1070820.054	231329.0993	117046.7876	1117274.84	199794.9139	905660.5899	920622.8899	157844.0575	136251.6653	77277.02296	829876.1025	140031.4874	106957.7562	313377.1262	147633.2378
ESHEYFFR	A2ASS6	1	0	222500.558	249467.5422	320388.8841	306608.7078	170061.2982	263675.9596	274572.074	226298.1884	257714.6542	257639.2655	290964.6415	264283.876	267175.2338	285824.8993	274948.5078	307583.1868	298867.2354	371319.9311	259729.3864	325643.0523	277168.8715	248446.6537	331516.0368	256229.7408	286507.554	246428.9938	310557.0115	311893.8751	212551.9819	299375.4643	322227.3061	296237.197	313448.77	325454.3136	255191.7477	257526.3175	288933.737	334224.0679	284037.7125	305599.2732	367606.255	336658.2316	368659.7326	269134.3927	226855.0654	303225.4428
VTGLVEGLEYQFR	A2ASS6	1	0	132707.9078	148940.3336	259169.4802	201757.0667	96860.9689	198056.3068	174338.8699	146441.9983	179645.4513	160883.0526	139407.7116	153151.4319	119404.015	217347.5498	173726.0593	198507.1881	192835.8027	197154.5283	177075.3319	275686.7214	178957.8588	187437.767	236199.7617	180344.5022	153766.274	194728.5389	196977.7704	180071.1723	224510.1768	168296.9146	172086.8061	157255.3283	170990.125	209502.9581	170115.1939	194656.3414	142186.0403	179371.1607	194725.2645	235593.7712	193700.4868	154054.9415	272814.4288	165210.0092	169441.2131	211893.8346
[truncated: 11,246 more rows]
[truncated: 10 more columns]
