# Supplementary material for: Advanced Fiber Type-Specific Protein Profiles Derived from Adult Murine Skeletal Muscle
Source: Proteomes. 2021 Jun 8;9(2):28. doi: 10.3390/proteomes9020028 (PMC8293376; doi:10.3390/proteomes9020028)
Supplement: Supplementary file 1 [file proteomes-09-00028-s001.zip › Supplementary tables/S7_PCA_loading.xlsx]

## Sheet: Sheet 1
Accession	Protein.names	Gene.names	PC1_loading	PC2_loading
A0A087WQH8	Probable UDP-sugar transporter protein SLC35A4	Slc35a4	-0.0344266	-0.0548178
A0A0A0MQA5;P68368	Tubulin alpha chain (Fragment)	Tuba4a	-0.0251346	0.0871991
A0A0A6YVS2;Q921L3	Calcium load-activated calcium channel (Fragment)	Tmco1	4.54785e-05	0.00532154
A0A0A6YW67;contaminant_RS27A_HUMAN;E9Q4P0;E9Q5F6;E9Q9J0;E9QNP0;P0CG49;P0CG50;P62983;P62984;Q5SX22	MCG23377, isoform CRA_b (MCG54232) (Predicted pseudogene 8797)	Gm8797 mCG_23377 mCG_54232	0.0380729	0.00279429
A0A0G2JDI9;P55096	ATP-binding cassette sub-family D member 3	Abcd3	-0.0387059	0.0253669
A0A0G2JDZ4;E9QNY3;Q62082	Myosin regulatory light chain 10	Myl10	0.00212093	0.00556622
A0A0N4SUN3;A0A0N4SVX9;A0A0N4SWG7;A0A0N4SWH3;E9PXU9;E9QL12;Q9ESD7	Dysferlin	Dysf	0.0697834	-0.00871295
A0A0N4SUN8;A0A0N4SUQ1;A0A0N4SV32;A0A0N4SWH2;Q3UMP4;Q9CY58	Plasminogen activator inhibitor 1 RNA-binding protein	Serbp1	0.00691268	-0.0257665
A0A0N4SUP6;Q3UU94	MANSC domain-containing protein 4	Mansc4	0.0407939	0.0162772
A0A0N4SVQ1;Q62425	Cytochrome c oxidase subunit NDUFA4	Ndufa4	-0.0309512	-0.0732419
A0A0R3P9C8;Q9DC69	NADH dehydrogenase [ubiquinone] 1 alpha subcomplex subunit 9, mitochondrial	Ndufa9	0.00176219	-0.0872623
A0A0R4J016;Q32M08	tRNA-dihydrouridine synthase (EC 1.3.1.-)	Dus4l	0.0187861	-0.00971033
A0A0R4J083	Long-chain-specific acyl-CoA dehydrogenase, mitochondrial	Acadl	-0.0367118	-0.00665512
A0A0R4J166;Q9D783	Kelch-like protein 40	Klhl40	-0.0589682	0.060069
A0A0R4J1B1;A2A6H6;A2A6I8;A2A6J0;A2A6J1;J3QP61;Q9QZ47;Z4YJU0;Z4YKE7;Z4YKF8;Z4YKG3;Z4YKG8;Z4YKH8;Z4YNB2	Troponin T, fast skeletal muscle	Tnnt3	0.0640232	-0.0271171
A0A0R4J1N7;B7ZW98;D3YTV8;E9QNT8;G5E8J2;Q02357	Ankyrin-1	Ank1	0.0470524	-0.0381274
A0A0R4J1N8;D3YVJ8;Q8CEE7	Retinol dehydrogenase 13	Rdh13	0.0105261	-0.0972716
A0A0R4J1V0;Q9JIL4	Na(+)/H(+) exchange regulatory cofactor NHE-RF3	Pdzk1	-0.0284951	0.00176622
A0A0R4J275;Q7TMF3	NADH dehydrogenase [ubiquinone] 1 alpha subcomplex subunit 12	Ndufa12 mCG_11204	-0.00499444	-0.0804214
A0A140LIU4;P56392	Cytochrome c oxidase subunit 7A1, mitochondrial (Cytochrome c oxidase, subunit VIIa 1, isoform CRA_a)	Cox7a1 mCG_21566	-0.0183562	-0.0020594
A0A1B0GRR3;P62281	40S ribosomal protein S11	Rps11	-0.00795495	0.0400743
A0A1B0GS70;Q9R1P4	Proteasome endopeptidase complex (EC 3.4.25.1)	Psma1 mCG_123908	-0.0140294	0.0471447
A0A1B0GSX6	PDZ and LIM domain 3, isoform CRA_a (PDZ and LIM domain protein 3)	Pdlim3 mCG_7019	-0.0429669	0.00745218
A0A1B0GT63;G3X9F4;Q8VD26	Transmembrane protein 143	Tmem143	0.0236915	-0.0948949
A0A1B0GT92;Q9Z1E4	Glycogen [starch] synthase (EC 2.4.1.11)	Gys1	0.0162743	-0.0396804
A0A1C7ZMY0;A0A1D5RLB6;O55040	Neuromedin-U receptor 1	Nmur1	0.0569354	0.00641343
A0A1L1SQA8;P62852	40S ribosomal protein S25	Rps25	0.00316594	-0.0266141
A0A1L1SS27;A0A1L1SUN1;F6QL70;P47915;Q5M8M8;W4VSN7	60S ribosomal protein L29 (Fragment)	Rpl29	-0.0329464	0.0323471
A0A1L1STE6;Q9D6R2	Isocitrate dehydrogenase [NAD] subunit, mitochondrial	Idh3a	0.0213085	-0.0693332
A0A1W2P6F6;A0A1W2P7Q9;Q60605	Myosin light polypeptide 6	Myl6	-0.00673858	-0.0251608
A0A1W2P756;P62075	Mitochondrial import inner membrane translocase subunit Tim13	Timm13	0.0102649	0.0156576
A0A1W2P768;E0CZ27;F8WI35;P02301;P68433;P84228;P84244	Histone H3.2 (MCG140445)	Hist2h3c1 mCG_140445	-0.048008	0.017801
A0A1W2P7G5;A0A1W2P7J1;E9Q3H6	Coenzyme Q10A	Coq10a	0.0257919	-0.0226846
A0A1Y7VJN9;A0A1Y7VL34;Q8CFR5;Q9D2N4	Dystrobrevin	Dtna	-0.0223124	-0.0146578
A0A1Y7VJW9;Q9WVH9	Fibulin-5	Fbln5	-0.0637292	0.0408401
A0A1Y7VKY1;F6YVP7;P62270	MCG116671 (Predicted pseudogene 11361)	Gm11361 mCG_116671	-0.00340359	0.031415
A0A1Y7VLP0;P56379	ATP synthase subunit ATP5MPL, mitochondrial (RIKEN cDNA 2010107E04, isoform CRA_a) (Fragment)	Atp5mpl 2010107E04Rik mCG_1682	-0.0486905	-0.054315
A0A286YCG8;A0A286YCT4;A0A286YDB7;Q9CY50	Translocon-associated protein subunit alpha	Ssr1	0.0286525	0.00326362
A0A286YCI8;A0A286YCQ0;A0A286YDN0;D3Z5J3;E9PYX6;E9Q6A3;E9QNA7;Q62417	Sorbin and SH3 domain-containing protein 1	Sorbs1	-0.0677525	0.0346581
A0A286YD95;A0A286YDA4;A0A286YDS4;A0A2C9F2B4;Q6NSV7	Family with sequence similarity 149, member B (Fragment)	Fam149b	0.0736149	-0.000857026
A0A2I3BQF4;P62889	60S ribosomal protein L30	Rpl30	0.0311947	-0.00161513
A0A2I3BRT4;Q8R0W0	Epiplakin	Eppk1	-0.00759254	-0.0497362
A0A2R8VHF9;E9QPE7	Myosin-11	Myh11	0.0147487	-0.0169776
A2A547;P84099	Ribosomal protein L19	Rpl19	-0.000548359	0.0156544
A2A6Q8;P09541;Q9CZ19	Myosin light chain 4 (Fragment)	Myl4	0.0202685	-0.0210098
A2A930;A2A931;A2A933;A2A934;A2A935	Histone-lysine N-methyltransferase PRDM16	Prdm16	0.00823251	0.0568493
A2ABU4	Myomesin-3 (Myomesin family member 3)	Myom3	-0.0787643	0.0117808
A2ACG7;Q9DBG6	Dolichyl-diphosphooligosaccharide--protein glycosyltransferase subunit 2	Rpn2	0.0496161	0.0133301
A2ACH6;P82347	Delta-sarcoglycan	Sgcd	-0.0342244	0.0515584
A2ADH1;F6TBV1;F6WHL0;Q9CQY5	Magnesium transporter protein 1 (RIKEN cDNA 2610529C04, isoform CRA_b)	Magt1 2610529C04Rik mCG_13793	0.0263363	-0.0142571
A2AEX6;A2AEX8;P97447	Four and a half LIM domains protein 1	Fhl1	-0.0344908	0.0134172
A2AG06	Meiosis-specific coiled-coil domain-containing protein MEIOC (Meiosis-specific with coiled-coil domain protein)	Meioc Gm1564	0.0627419	0.030871
A2AGN7;B7ZCF1;O88685	26S proteasome regulatory subunit 6A	Psmc3	0.00965834	0.0156397
A2AGS1;Q8CH72	E3 ubiquitin-protein ligase TRIM32 (Fragment)	Trim32	-0.0172011	-0.000421356
A2AH59;A2AH60;P59280	Kelch-like protein 8	Klhl8	0.0452968	0.00489244
A2AI87;A2AI88;A2AI89;A2AI91;P18826	Phosphorylase b kinase regulatory subunit	Phka1	0.0734743	-0.0218437
A2AJY2;O35206	Collagen alpha-1(XV) chain	Col15a1	-0.0196769	-0.00980307
A2AKD7;Q61234	Alpha-1-syntrophin	Snta1	0.000914513	-0.0220805
A2AKH7;Q8JZX5;Q9D1G5	Leucine-rich repeat-containing protein 57 (Fragment)	Lrrc57	0.0615827	0.0153244
A2AKU9	ATP synthase subunit gamma	Atp5c1	-0.0299773	-0.0552161
A2AL76;A2AL77;A2AL78;Q9CR06	Aspartyl/asparaginyl beta-hydroxylase	Asph	0.0557098	0.0605529
A2AM65;Q3TEA8;Z4YKA3;Z4YKB8	Heterochromatin protein 1-binding protein 3 (Fragment)	Hp1bp3	-0.0527285	0.0190689
A2AMM0	Caveolae-associated protein 4 (Muscle-related coiled-coil protein) (Muscle-restricted coiled-coil protein)	Cavin4 Murc	-0.0105015	0.00584322
A2AP32;Q3UIU2	NADH dehydrogenase [ubiquinone] 1 beta subcomplex subunit 6	Ndufb6	0.0275329	-0.0138051
A2AQB2	Nebulin	Neb	0.0612368	0.0653845
A2AQP0	Myosin-7B (Myosin cardiac muscle beta chain) (Myosin heavy chain 7B, cardiac muscle beta isoform)	Myh7b	0.0217152	0.0265136
A2AQR0;Q64521	Glycerol-3-phosphate dehydrogenase (EC 1.1.5.3)	Gpd2	0.0535406	-0.011475
A2ARZ3	Fibrous sheath-interacting protein 2	Fsip2	-0.0365511	0.0288133
A2AT68	Titin (Fragment)	Ttn	0.0781421	-0.0228229
A2AUC9	Kelch-like protein 41 (Kelch repeat and BTB domain-containing protein 10)	Klhl41 Kbtbd10	-0.0566561	0.0544699
A2AUR7;Q01730;Q9D031	Ras suppressor protein 1 (Ras suppressor protein 1, isoform CRA_a)	Rsu1 mCG_15700	0.0181235	0.0110444
A2CG35;P35283	Ras-related protein Rab-12	Rab12	-0.0261621	-0.0556018
A3KFU5;A3KFU8;Q6PHQ9;Q91YZ8	Polyadenylate-binding protein (PABP)	Pabpc4	-0.0456966	0.0213755
A4QPC5;P21844	Chymase (Chymase 1, mast cell) (MCG8608)	Cma1 mCG_8608	0.00739698	0.0168815
A8DUK4	Beta-globin (Globin a1) (Hemoglobin, beta adult s chain) (Hemoglobin, beta adult t chain)	Hbb-bs Glna1 Hbb-bt Hbbt1 Hbbt2	-0.0117121	0.019025
B0QZL1	Alpha-enolase (Fragment)	Eno1	0.0287154	0.0134092
B0R091;P61022	Calcineurin B homologous protein 1	Chp1 1500003O03Rik	0.0100682	0.00174642
B1AR69	Myosin, heavy polypeptide 13, skeletal muscle	Myh13	-0.0416511	0.0246692
B1AU25;Q9Z0X1	Apoptosis-inducing factor 1, mitochondrial	Aifm1	-0.0443988	-0.0448055
B2RPU8;D3Z5B1;Q9D1L0	MCG130675 (SCAN domain containing 3) (Zinc finger, BED type-containing 5)	Zbed5 2410018M08Rik Scand3 mCG_130675	-0.0184387	-0.0389415
B2RQK7;Q8BWB1	Synaptopodin 2-like protein (Synpo2l protein)	Synpo2l	-0.0441573	-0.00149315
B7FAU9;B7FAV1;Q8BTM8	Filamin, alpha (Filamin-A)	Flna RP23-436K3.1-002	0.00361247	-0.028846
B8JJ66;B8JJ67;B8JJ69;F6X1P1	MCG141136, isoform CRA_a (RIKEN cDNA 2310061I04 gene)	2310061I04Rik mCG_141136	0.0183503	-0.0522037
B8JK32;B8JK33;Q9D0E1	Heterogeneous nuclear ribonucleoprotein M	Hnrnpm	-0.0536577	0.0159935
B9EHK9;Q9QY80	Very-long-chain (3R)-3-hydroxyacyl-CoA dehydratase (EC 4.2.1.134)	Hacd1 Ptpla mCG_14195	0.0701209	-0.00291054
D3YTS1;D3YWT0;D3Z569;Q9R0P6	Signal peptidase complex catalytic subunit SEC11 (EC 3.4.21.89)	Sec11a Sec11l1 mCG_15305	-0.01008	0.0120173
D3YU50	Myosin-binding protein C, slow-type (RIKEN cDNA 8030451F13, isoform CRA_c)	Mybpc1 8030451F13Rik mCG_16786	-0.0351963	0.00206376
D3YUN3;F6QC77;Q9WUZ5	Troponin I, slow skeletal muscle	Tnni1	-0.0764535	0.037166
D3YX08;D3Z0I8;D3Z3Z2;D3Z7P2;Q3UBX0	Transmembrane protein 109	Tmem109	0.0609545	-0.0341449
D3YX97;D3YYM7;F8WGT1;F8WI65;H3BL31;Q68FL4	Putative adenosylhomocysteinase 3 (Fragment)	Ahcyl2	0.00851952	0.0923913
D3YYM6;D3Z1S8;Q91V55	40S ribosomal protein S5 (Fragment)	Rps5	0.0197849	-0.0461857
D3YYZ9;D3Z233;E9PYV4;Q3UW53	Protein Niban (Fragment)	Fam129a	0.0386048	0.034544
D3Z041;P41216	Long-chain-fatty-acid--CoA ligase 1	Acsl1	-0.066391	-0.0550587
D3Z3L7;D3Z4D7;F8WJ99;Q9QZJ6	Microfibrillar-associated protein 5 (Fragment)	Mfap5	-0.0611802	0.0201995
D3Z3S1;Q9WUQ2	Prolactin regulatory element binding, isoform CRA_b (Prolactin regulatory element-binding protein)	Preb mCG_23495	-0.0235546	-0.0059267
D3Z5M7;Q3UQ28	Peroxidasin homolog	Pxdn	0.0447291	-0.0460357
D3Z7C0;Q9Z2Q5	39S ribosomal protein L40, mitochondrial	Mrpl40	-0.0234656	0.0373159
D3Z7V3;F6UV57;F6YCM8;F8WIH0;H7BX64;Q3URD3	Sarcolemmal membrane-associated protein	Slmap	-0.0680422	-0.00614939
D6RFB1;Q9D8C4	Interferon-induced 35 kDa protein homolog (Interferon-induced protein 35, isoform CRA_c)	Ifi35 mCG_141023	0.0248964	0.0289101
D9J303;E9Q8P5;F8WJI6;Q9CRA2	ENH isoform 3a (PDZ and LIM domain protein 5)	Pdlim5	-0.0112617	0.0421376
E0CYV9	Uncharacterized protein C4orf54 homolog		-0.0339376	0.033252
E9PUD2;Q8K1M6	Dynamin-1-like protein	Dnm1l	-0.0420988	-0.0437714
E9PV24	Fibrinogen alpha chain [Cleaved into: Fibrinopeptide A;Fibrinogen alpha chain]	Fga	-0.0684916	0.0131452
E9PWK1;Q9D379	Epoxide hydrolase (EC 3.3.2.9)	Ephx1	-0.0754555	0.0383421
E9PXB9;Q9CQ85;Z4YN86	Mitochondrial import inner membrane translocase subunit Tim22	Timm22	-0.0413435	-0.0173879
E9PYJ9	LIM domain-binding protein 3	Ldb3	-0.016346	0.0773005
E9PYL9;E9PZB3;Q9CXW4	Deleted.		-0.00550115	0.00318896
E9PZ16	Basement membrane-specific heparan sulfate proteoglycan core protein	Hspg2	-0.0342546	-0.0458886
E9PZQ0;K3W4M2	Ryanodine receptor 1 (RYR-1) (RyR1) (Skeletal muscle calcium release channel) (Skeletal muscle ryanodine receptor) (Skeletal muscle-type ryanodine receptor) (Type 1 ryanodine receptor)	Ryr1	0.0269615	-0.0323623
E9Q1W3	Nebulin	Neb	-0.0614792	-0.0275258
E9Q309	Centrosome-associated protein 350 (Cep350)	Cep350 Kiaa0480	0.0657111	-0.00526542
E9Q3M9	RIKEN cDNA 2010300C02 gene	2010300C02Rik	0.0409984	0.0243009
E9Q3T0	Predicted pseudogene 10073	Gm10073	-0.0272602	-0.020493
E9Q3X0;Q9EQK5	Major vault protein	Mvp	-0.0447458	0.0230892
E9Q4Z2	Acetyl-CoA carboxylase 2 (EC 6.4.1.2) (ACC-beta) [Includes: Biotin carboxylase (EC 6.3.4.14)]	Acacb Acc2 Accb	-0.0498616	-0.0582145
E9Q557	Desmoplakin (DP)	Dsp	-0.048698	0.00994053
E9Q5B5;O08528	Hexokinase-2	Hk2	-0.0499282	-0.0324352
E9Q5I9;Q9WVJ2	26S proteasome non-ATPase regulatory subunit 13	Psmd13	-0.0574571	0.02331
E9Q616	AHNAK nucleoprotein (desmoyokin)	Ahnak	0.0200915	0.01387
E9Q688;J3QPC8;O88346	Troponin T, slow skeletal muscle	Tnnt1	-0.0752506	0.0384131
E9Q933;Q8BK08	Transmembrane protein 11, mitochondrial	Tmem11	0.0221303	-0.0469296
E9Q9K5	Triadin	Trdn	0.0713234	-0.018693
E9Q9M0;Q6A078	Centrosomal protein of 290 kDa	Cep290	0.0644836	-0.00404621
E9QA62	Leiomodin-3	Lmod3	-0.05573	0.0205488
E9QJU4;Q8R4E4	Myozenin-3	Myoz3	0.0716268	0.0208649
E9QK82	Myelin protein P0	Mpz	-0.0442446	0.0070138
E9QLJ0	Cardiomyopathy-associated protein 5	Cmya5	-0.0178536	0.0124251
E9QN70;P02469	Laminin subunit beta-1	Lamb1	0.0219018	-0.0284717
E9QP46;Q6ZWQ0	Nesprin-2	Syne2	0.0505068	-0.0258068
E9QPX3;Q9CXZ1	NADH dehydrogenase [ubiquinone] iron-sulfur protein 4, mitochondrial	Ndufs4	-0.0227987	-0.0615156
F6QYE1;O09161	Calsequestrin	Casq2	-0.0610509	0.0221287
F6RDH3	Nebulin (Fragment)	Neb	0.0248107	0.0731208
F6RQN3	Sarcoplasmic/endoplasmic reticulum calcium ATPase 1 (Fragment)	Atp2a1	-0.0713943	-0.0106436
F6RR81;G3UWY3;G3UZ73;G5E8P4;Q5NBX1	Protein cordon-bleu (Fragment)	Cobl	-0.0118909	0.0070086
F6SFF5;Q8K1Z0	Ubiquinone biosynthesis protein COQ9, mitochondrial (Fragment)	Coq9	-0.0137398	-0.0476155
F6SVV1;P62082	40S ribosomal protein S7	Gm9493	0.00889144	-0.00298217
F6ULR7	Myosin regulatory light chain 2, skeletal muscle isoform (Fragment)	Mylpf	0.05854	-0.0188576
F6W2Q5;H3BK65;P42567;Q5JC28	Epidermal growth factor receptor substrate 15	Eps15	0.048946	0.0108696
F6ZDS4;Q7M739	Nucleoprotein TPR (NPC-associated intranuclear protein) (Translocated promoter region and nuclear basket protein)	Tpr	0.0398526	0.0453215
F6ZFT1;F8WJ64;Q9CR21	Acyl carrier protein (Fragment)	Ndufab1	0.00256375	-0.0248067
F8VQJ3	Laminin subunit gamma-1	Lamc1	-0.00638626	-0.000766752
G3UW82	MCG140437, isoform CRA_d (Myosin, heavy polypeptide 2, skeletal muscle, adult)	Myh2 mCG_140437	-0.0719249	0.00023217
G3UWS1	Nebulin (Fragment)	Neb	0.0355016	-0.0335114
G3UX26;Q60930	Voltage-dependent anion-selective channel protein 2	Vdac2	0.0530993	-0.0573399
G3UXF4	Ankyrin-1 (Fragment)	Ank1	0.0304655	-0.028329
G3UYV7;P62858	40S ribosomal protein S28 (Fragment)	Rps28	-0.00207492	0.0178283
G3X8R0	Receptor expression-enhancing protein	Reep5 mCG_121499	-0.0251007	-0.0253454
G3X8T7;Q9ER60	Sodium channel protein	Scn4a mCG_2873	0.0603073	-0.0307038
G3X9V8;Q6UKZ0	MCG129038 (Serine (or cysteine) peptidase inhibitor, clade B (ovalbumin), member 3A)	Serpinb3a mCG_129038	-0.0157751	-0.00244784
G5E814;Q9D8B4	MCG5603 (NADH dehydrogenase [ubiquinone] 1 alpha subcomplex subunit 11)	Ndufa11 mCG_5603	-0.00854732	-0.0609924
G5E839;P80315	T-complex protein 1 subunit delta	Cct4	-0.0340496	0.00275048
G5E8R4;Q922D4	SAPS domain family, member 3, isoform CRA_c (Serine/threonine-protein phosphatase 6 regulatory subunit 3)	Ppp6r3 Saps3 mCG_3896	0.028203	-0.0164291
G5E902;Q8VEM8	MCG10343, isoform CRA_b (Phosphate carrier protein, mitochondrial)	Slc25a3 mCG_10343	-0.0165688	-0.0952547
H3BJ97;Q99JR5	Tubulointerstitial nephritis antigen-like	Tinagl1	-0.0438505	-0.0366501
H7BX01;P58281	Dynamin-like 120 kDa protein, mitochondrial	Opa1	0.00327466	-0.0873771
J3QMG3;Q60931	Voltage-dependent anion-selective channel protein 3	Vdac3	0.041557	-0.0770238
J7NUP1;Q60766	Immunity-related GTPase family M protein 1 (Immunity-related GTPase family, M, isoform CRA_a) (Interferon-gamma-inducible GTPase Ifggd3 protein)	Irgm1 Ifggd3 Irgm mCG_19410	-0.0440799	0.0267172
J9JIB2	Obscurin (Fragment)	Obscn	-0.0256869	-0.0196225
K3W4S6;Q9R062;V9GX26	Glycogenin	Gyg	0.0266598	-0.00308779
M0QW57;Q3MI48	Junctional sarcoplasmic reticulum protein 1 (Junctional sarcoplasmic reticulum protein 1, isoform CRA_b)	Jsrp1 mCG_12144	-0.0264041	-0.0229133
O08532	Voltage-dependent calcium channel subunit alpha-2/delta-1 (Voltage-gated calcium channel subunit alpha-2/delta-1) [Cleaved into: Voltage-dependent calcium channel subunit alpha-2-1;Voltage-dependent calcium channel subunit delta-1]	Cacna2d1 Cacna2	0.0737651	-0.0162682
O08539;Q6P1B9	Myc box-dependent-interacting protein 1 (Amphiphysin II) (Amphiphysin-like protein) (Bridging integrator 1) (SH3 domain-containing protein 9)	Bin1 Amphl Sh3p9	0.00999656	0.00549032
O08749	Dihydrolipoyl dehydrogenase, mitochondrial (EC 1.8.1.4) (Dihydrolipoamide dehydrogenase)	Dld	-0.018603	-0.0533666
O09111	NADH dehydrogenase [ubiquinone] 1 beta subcomplex subunit 11, mitochondrial (Complex I-ESSS) (CI-ESSS) (NADH-ubiquinone oxidoreductase ESSS subunit) (Neuronal protein 15.6) (Np15.6) (p15.6)	Ndufb11 Np15	0.0131257	0.0300664
O09165	Calsequestrin-1 (Calmitine) (Calsequestrin, skeletal muscle isoform)	Casq1	0.051709	-0.0161942
O09167;Q9CQM8	60S ribosomal protein L21	Rpl21	-0.00131617	0.000600862
O35129	Prohibitin-2 (B-cell receptor-associated protein BAP37) (Repressor of estrogen receptor activity)	Phb2 Bap Bcap37 Rea	-0.0176236	-0.0906389
O35350	Calpain-1 catalytic subunit (EC 3.4.22.52) (Calcium-activated neutral proteinase 1) (CANP 1) (Calpain mu-type) (Calpain-1 large subunit) (Micromolar-calpain) (muCANP)	Capn1 Canp1 Capa1	0.0347774	-0.00438711
O35593	26S proteasome non-ATPase regulatory subunit 14 (EC 3.4.19.-) (26S proteasome regulatory subunit RPN11) (MAD1)	Psmd14 Pad1	-0.0286533	0.0498915
O54724	Caveolae-associated protein 1 (Cav-p60) (Cavin-1) (Polymerase I and transcript release factor)	Cavin1 Ptrf	-0.0296727	0.0286339
O54734	Dolichyl-diphosphooligosaccharide--protein glycosyltransferase 48 kDa subunit (DDOST 48 kDa subunit) (Oligosaccharyl transferase 48 kDa subunit)	Ddost	0.0547981	0.0251518
O54962	Barrier-to-autointegration factor (Breakpoint cluster region protein 1) (LAP2-binding protein 1) [Cleaved into: Barrier-to-autointegration factor, N-terminally processed]	Banf1 Baf Bcrp1 L2bp1	-0.00153513	-0.038177
O55100	Synaptogyrin-1	Syngr1	-0.0316087	-0.0545663
O55126;Q7TMG8	Protein NipSnap homolog 2 (NipSnap2) (Glioblastoma-amplified sequence)	Nipsnap2 Gbas	0.0337052	-0.0149939
O55142	60S ribosomal protein L35a	Rpl35a	0.0136427	0.0430348
O55143	Sarcoplasmic/endoplasmic reticulum calcium ATPase 2 (SERCA2) (SR Ca(2+)-ATPase 2) (EC 7.2.2.10) (Calcium pump 2) (Calcium-transporting ATPase sarcoplasmic reticulum type, slow twitch skeletal muscle isoform) (Endoplasmic reticulum class 1/2 Ca(2+) ATPase)	Atp2a2	-0.0733768	0.0446806
O55234	Proteasome subunit beta type-5 (EC 3.4.25.1) (Macropain epsilon chain) (Multicatalytic endopeptidase complex epsilon chain) (Proteasome chain 6) (Proteasome epsilon chain) (Proteasome subunit X)	Psmb5	-0.0478008	0.0327465
O70250	Phosphoglycerate mutase 2 (EC 5.4.2.11) (EC 5.4.2.4) (BPG-dependent PGAM 2) (Muscle-specific phosphoglycerate mutase) (Phosphoglycerate mutase isozyme M) (PGAM-M)	Pgam2	0.0504141	-0.00100971
O70325;S4R1E5	Phospholipid hydroperoxide glutathione peroxidase (PHGPx) (EC 1.11.1.12) (Glutathione peroxidase 4) (GPx-4) (GSHPx-4)	Gpx4	-0.00713395	0.0171141
O70435	Proteasome subunit alpha type-3 (EC 3.4.25.1) (Macropain subunit C8) (Multicatalytic endopeptidase complex subunit C8) (Proteasome component C8) (Proteasome subunit K)	Psma3	-0.0407042	0.0331173
O70548	Telethonin (Titin cap protein)	Tcap	-0.0616363	0.0454584
O70572	Sphingomyelin phosphodiesterase 2 (EC 3.1.4.12) (Lyso-platelet-activating factor-phospholipase C) (Lyso-PAF-PLC) (Neutral sphingomyelinase) (N-SMase) (nSMase)	Smpd2	-0.0644449	0.0327547
O70622	Reticulon-2 (Neuroendocrine-specific protein-like 1) (NSP-like protein 1) (Neuroendocrine-specific protein-like I) (NSP-like protein I) (NSPLI)	Rtn2 Nspl1	0.0758781	0.011841
O88441	Metaxin-2 (Mitochondrial outer membrane import complex protein 2)	Mtx2 MNCb-0780	-0.0546002	-0.0332983
O88492	Perilipin-4 (Adipocyte protein S3-12)	Plin4 Kiaa1881	-0.0554126	-3.1334e-05
O88990	Alpha-actinin-3 (Alpha-actinin skeletal muscle isoform 3) (F-actin cross-linking protein)	Actn3	0.0790919	-0.0146286
O89104	Synaptophysin-like protein 2 (Mitsugumin-29) (Mg29)	Sypl2 Mg29	0.0746306	0.000857103
P00158	Cytochrome b (Complex III subunit 3) (Complex III subunit III) (Cytochrome b-c1 complex subunit 3) (Ubiquinol-cytochrome-c reductase complex cytochrome b subunit)	Mt-Cyb Cob Cytb mt-Cytb Mtcyb	-0.0123189	-0.0528547
P00397	Cytochrome c oxidase subunit 1 (EC 1.9.3.1) (Cytochrome c oxidase polypeptide I)	Mtco1 COI mt-Co1	-0.0162682	-0.0563224
P00405	Cytochrome c oxidase subunit 2 (Cytochrome c oxidase polypeptide II)	Mtco2 COII COX2 mt-Co2	-0.0283975	-0.0357197
P00416	Cytochrome c oxidase subunit 3 (Cytochrome c oxidase polypeptide III)	mt-Co3 COIII Mtco3	0.0132048	-0.0204985
P03888	NADH-ubiquinone oxidoreductase chain 1 (EC 7.1.1.2) (NADH dehydrogenase subunit 1)	Mtnd1 mt-Nd1 Nd1	0.0303882	-0.0436966
P03893	NADH-ubiquinone oxidoreductase chain 2 (EC 7.1.1.2) (NADH dehydrogenase subunit 2)	Mtnd2 mt-Nd2 Nd2	-0.0359626	-0.0111596
P03899	NADH-ubiquinone oxidoreductase chain 3 (EC 7.1.1.2) (NADH dehydrogenase subunit 3)	Mtnd3 mt-Nd3 Nd3	-0.0362853	-0.0585088
P03903	NADH-ubiquinone oxidoreductase chain 4L (EC 7.1.1.2) (NADH dehydrogenase subunit 4L)	Mtnd4l mt-Nd4l Nd4l	-0.00889053	-0.0702959
P03911	NADH-ubiquinone oxidoreductase chain 4 (EC 7.1.1.2) (NADH dehydrogenase subunit 4)	Mtnd4 mt-Nd4 Nd4	-0.0280649	-0.073144
P03921	NADH-ubiquinone oxidoreductase chain 5 (EC 7.1.1.2) (NADH dehydrogenase subunit 5)	Mtnd5 mt-Nd5 Nd5	-0.0451032	-0.0460609
P03930	ATP synthase protein 8 (A6L) (F-ATPase subunit 8)	Mtatp8 Atp8 mt-Atp8	0.0128143	-0.0192477
P04919	Band 3 anion transport protein (Anion exchange protein 1) (AE 1) (Anion exchanger 1) (MEB3) (Solute carrier family 4 member 1) (CD antigen CD233)	Slc4a1 Ae1	-0.0561766	0.0201264
P05201	Aspartate aminotransferase, cytoplasmic (cAspAT) (EC 2.6.1.1) (EC 2.6.1.3) (Cysteine aminotransferase, cytoplasmic) (Cysteine transaminase, cytoplasmic) (cCAT) (Glutamate oxaloacetate transaminase 1) (Transaminase A)	Got1	-0.028667	-0.0454618
P05202	Aspartate aminotransferase, mitochondrial (mAspAT) (EC 2.6.1.1) (EC 2.6.1.7) (Fatty acid-binding protein) (FABP-1) (Glutamate oxaloacetate transaminase 2) (Kynurenine aminotransferase 4) (Kynurenine aminotransferase IV) (Kynurenine--oxoglutarate transaminase 4) (Kynurenine--oxoglutarate transaminase IV) (Plasma membrane-associated fatty acid-binding protein) (FABPpm) (Transaminase A)	Got2 Got-2	-0.0270133	-0.0176142
P07310	Creatine kinase M-type (EC 2.7.3.2) (Creatine kinase M chain) (Creatine phosphokinase M-type) (CPK-M) (M-CK)	Ckm Ckmm	0.0490185	-0.00568046
P07724	Serum albumin	Alb Alb-1 Alb1	-0.020913	0.00780885
P07901	Heat shock protein HSP 90-alpha (Heat shock 86 kDa) (HSP 86) (HSP86) (Tumor-specific transplantation 86 kDa antigen) (TSTA)	Hsp90aa1 Hsp86 Hsp86-1 Hspca	0.00505366	0.00911116
P07934	Phosphorylase b kinase gamma catalytic chain, skeletal muscle/heart isoform (EC 2.7.11.19) (Phosphorylase kinase subunit gamma-1) (Serine/threonine-protein kinase PHKG1) (EC 2.7.11.1) (EC 2.7.11.26)	Phkg1 Phkg	0.0654025	-0.0299982
P08122	Collagen alpha-2(IV) chain [Cleaved into: Canstatin]	Col4a2	-0.0420945	-0.0131623
P08249	Malate dehydrogenase, mitochondrial (EC 1.1.1.37)	Mdh2 Mor1	-0.00484005	-0.0483998
P08882;P08883;P08884;P13366	Granzyme C (EC 3.4.21.-) (B10) (Cytotoxic cell protease 2) (CCP2)	Gzmc Ctla-5 Ctla5	0.0678464	0.00924476
P09411	Phosphoglycerate kinase 1 (EC 2.7.2.3)	Pgk1 Pgk-1	0.0289183	-0.0196546
P09528	Ferritin heavy chain (Ferritin H subunit) (EC 1.16.3.1) [Cleaved into: Ferritin heavy chain, N-terminally processed]	Fth1 Fth	-0.0395322	-0.0219552
P09671	Superoxide dismutase [Mn], mitochondrial (EC 1.15.1.1)	Sod2 Sod-2	0.000356343	-0.0620133
P0DN34	NADH dehydrogenase [ubiquinone] 1 beta subcomplex subunit 1 (Complex I-MNLL) (CI-MNLL) (NADH-ubiquinone oxidoreductase MNLL subunit)	Ndufb1	-0.0121718	-0.077853
P0DP26;P0DP27;P0DP28;Q3UKW2	Calmodulin-1	Calm1 Calm Cam Cam1	0.0576386	0.00515841
P10493	Nidogen-1 (NID-1) (Entactin)	Nid1 Ent	-0.037634	0.027204
P10853;P10854;Q64475;Q64478;Q64525;Q6ZWY9;Q8CBB6;Q8CGP1;Q8CGP2	Histone H2B type 1-F/J/L (H2B 291A)	Hist1h2bf H2b-f;Hist1h2bj H2b-j;Hist1h2bl H2b-l;Hist1h2bn H2b-n	-0.0598316	0.0420482
P10922	Histone H1.0 (Histone H1') (Histone H1(0)) (MyD196) [Cleaved into: Histone H1.0, N-terminally processed]	H1f0 H1fv	0.0155955	0.0743763
P11087	Collagen alpha-1(I) chain (Alpha-1 type I collagen)	Col1a1 Cola1	-0.0434913	0.034319
P11531	Dystrophin	Dmd	-0.0666863	0.0228223
P12787	Cytochrome c oxidase subunit 5A, mitochondrial (Cytochrome c oxidase polypeptide Va)	Cox5a	0.0029369	-0.057081
P12970	60S ribosomal protein L7a (Surfeit locus protein 3)	Rpl7a Surf-3 Surf3	0.0203791	-0.0392164
P13020	Gelsolin (Actin-depolymerizing factor) (ADF) (Brevin)	Gsn Gsb	-0.0406374	0.00542761
P13541	Myosin-3 (Myosin heavy chain 3)	Myh3 Myhse	0.0675308	-0.0201034
P13542	Myosin-8 (Myosin heavy chain 8) (Myosin heavy chain, skeletal muscle, perinatal) (MyHC-perinatal)	Myh8 Myhsp	0.0316005	-0.0360549
P14094	Sodium/potassium-transporting ATPase subunit beta-1 (Sodium/potassium-dependent ATPase subunit beta-1)	Atp1b1 Atp4b	-0.0440964	-0.0191791
P14115	60S ribosomal protein L27a (L29)	Rpl27a	0.0107938	0.0411687
P14131	40S ribosomal protein S16	Rps16	0.000278614	0.0701508
P14148	60S ribosomal protein L7	Rpl7	0.0273223	0.0191067
P14152	Malate dehydrogenase, cytoplasmic (EC 1.1.1.37) (Cytosolic malate dehydrogenase)	Mdh1 Mor2	-0.0455424	0.025156
P14602	Heat shock protein beta-1 (HspB1) (Growth-related 25 kDa protein) (Heat shock 25 kDa protein) (HSP 25) (Heat shock 27 kDa protein) (HSP 27) (p25)	Hspb1 Hsp25 Hsp27	-0.0360717	0.00985057
P14685	26S proteasome non-ATPase regulatory subunit 3 (26S proteasome regulatory subunit RPN3) (26S proteasome regulatory subunit S3) (Proteasome subunit p58) (Transplantation antigen P91A) (Tum-P91A antigen)	Psmd3 P91a Tstap91a	0.00497662	0.036572
P14733	Lamin-B1	Lmnb1	-0.0668285	0.0260806
P14869	60S acidic ribosomal protein P0 (60S ribosomal protein L10E)	Rplp0 Arbp	-0.00381307	-0.0342404
P15089	Mast cell carboxypeptidase A (MC-CPA) (EC 3.4.17.1) (Carboxypeptidase A3)	Cpa3	0.0085424	0.031317
P15864;P43277	Histone H1.2 (H1 VAR.1) (H1c)	Hist1h1c H1f2	-0.044032	0.0412942
P16045	Galectin-1 (Gal-1) (14 kDa lectin) (Beta-galactoside-binding lectin L-14-I) (Galaptin) (Lactose-binding lectin 1) (Lectin galactoside-binding soluble 1) (S-Lac lectin 1)	Lgals1 Gbp	-0.0112198	0.0543533
P16125	L-lactate dehydrogenase B chain (LDH-B) (EC 1.1.1.27) (LDH heart subunit) (LDH-H)	Ldhb Ldh-2 Ldh2	-0.0730612	0.0300649
P17156	Heat shock-related 70 kDa protein 2 (Heat shock protein 70.2)	Hspa2 Hcp70.2 Hsp70-2	-0.0467182	0.0201074
P17665	Cytochrome c oxidase subunit 7C, mitochondrial (Cytochrome c oxidase polypeptide VIIc)	Cox7c Cox7c1	-0.0232581	-0.0130693
P19123	Troponin C, slow skeletal and cardiac muscles (TN-C)	Tnnc1 Tncc	-0.073046	0.0318454
P19536;Q9D881	Cytochrome c oxidase subunit 5B, mitochondrial (Cytochrome c oxidase polypeptide Vb)	Cox5b	-0.0283429	-0.0719684
P19783	Cytochrome c oxidase subunit 4 isoform 1, mitochondrial (Cytochrome c oxidase polypeptide IV) (Cytochrome c oxidase subunit IV isoform 1) (COX IV-1)	Cox4i1 Cox4 Cox4a	-0.0530836	-0.0515845
P20029	Endoplasmic reticulum chaperone BiP (EC 3.6.4.10) (78 kDa glucose-regulated protein) (GRP-78) (Binding-immunoglobulin protein) (BiP) (Heat shock protein 70 family protein 5) (HSP70 family protein 5) (Heat shock protein family A member 5) (Immunoglobulin heavy chain-binding protein)	Hspa5 Grp78	-0.0176499	0.051826
P20108	Thioredoxin-dependent peroxide reductase, mitochondrial (EC 1.11.1.15) (Antioxidant protein 1) (AOP-1) (PRX III) (Perioredoxin-3) (Protein MER5)	Prdx3 Aop1 Mer5	-0.0199235	-0.0386889
P20801	Troponin C, skeletal muscle (STNC)	Tnnc2 Tncs	0.0635201	-0.0328687
P21550	Beta-enolase (EC 4.2.1.11) (2-phospho-D-glycerate hydro-lyase) (Enolase 3) (Muscle-specific enolase) (MSE) (Skeletal muscle enolase)	Eno3 Eno-3	0.067247	-0.00186459
P21981	Protein-glutamine gamma-glutamyltransferase 2 (EC 2.3.2.13) (Tissue transglutaminase) (Transglutaminase C) (TG(C)) (TGC) (TGase C) (Transglutaminase-2) (TGase-2)	Tgm2	-0.0709086	-0.0030949
P23927	Alpha-crystallin B chain (Alpha(B)-crystallin) (P23)	Cryab Crya2	-0.0477855	-0.0201004
P25444	40S ribosomal protein S2 (40S ribosomal protein S4) (Protein LLRep3)	Rps2 Llrep3 Rps4	0.0018548	0.00890531
P26883	Peptidyl-prolyl cis-trans isomerase FKBP1A (PPIase FKBP1A) (EC 5.2.1.8) (12 kDa FK506-binding protein) (12 kDa FKBP) (FKBP-12) (Calstabin-1) (FK506-binding protein 1A) (FKBP-1A) (Immunophilin FKBP12) (Rotamase)	Fkbp1a Fkbp1	0.049309	-0.00844041
P27546	Microtubule-associated protein 4 (MAP-4)	Map4 Mtap4	-0.0466666	0.0302195
P28481	Collagen alpha-1(II) chain (Alpha-1 type II collagen) [Cleaved into: Collagen alpha-1(II) chain;Chondrocalcin]	Col2a1	-0.00298811	0.0283424
P28653	Biglycan (Bone/cartilage proteoglycan I) (PG-S1)	Bgn	-0.042108	0.00940868
P28654	Decorin (Bone proteoglycan II) (PG-S2) (PG40)	Dcn	0.0129586	0.029039
P31001	Desmin	Des	-0.0792148	0.00833021
P31230;Q3UZG4	Aminoacyl tRNA synthase complex-interacting multifunctional protein 1 (Multisynthase complex auxiliary component p43) [Cleaved into: Endothelial monocyte-activating polypeptide 2 (EMAP-2) (Endothelial monocyte-activating polypeptide II) (EMAP-II) (Small inducible cytokine subfamily E member 1)]	Aimp1 Emap2 Scye1	-0.0468427	-0.0170577
P32848	Parvalbumin alpha	Pvalb Pva	0.069654	-0.0188397
P35293	Ras-related protein Rab-18	Rab18	-0.062152	-0.0376987
P35486	Pyruvate dehydrogenase E1 component subunit alpha, somatic form, mitochondrial (EC 1.2.4.1) (PDHE1-A type I)	Pdha1 Pdha-1	-0.00782771	-0.034614
P35564	Calnexin	Canx	-0.0400718	0.0419722
P35979	60S ribosomal protein L12	Rpl12	0.0170993	0.0194184
P38647	Stress-70 protein, mitochondrial (75 kDa glucose-regulated protein) (GRP-75) (Heat shock 70 kDa protein 9) (Mortalin) (Peptide-binding protein 74) (PBP74) (p66 MOT)	Hspa9 Grp75 Hsp74 Hspa9a	-0.0626229	-0.0491494
P42125	Enoyl-CoA delta isomerase 1, mitochondrial (EC 5.3.3.8) (3,2-trans-enoyl-CoA isomerase) (Delta(3),Delta(2)-enoyl-CoA isomerase) (D3,D2-enoyl-CoA isomerase) (Dodecenoyl-CoA isomerase)	Eci1 Dci	-0.0688528	-0.0293332
P42669	Transcriptional activator protein Pur-alpha (Purine-rich single-stranded DNA-binding protein alpha)	Pura	-0.0607275	-0.0120106
P43274	Histone H1.4 (H1 VAR.2) (H1e)	Hist1h1e H1f4	-0.0068061	0.062992
P45952	Medium-chain specific acyl-CoA dehydrogenase, mitochondrial (MCAD) (EC 1.3.8.7)	Acadm	-0.0619461	-0.0483377
P46471;Q8BVQ9	26S proteasome regulatory subunit 7 (26S proteasome AAA-ATPase subunit RPT1) (Proteasome 26S subunit ATPase 2) (Protein MSS1)	Psmc2 Mss1	-0.017406	0.0260363
P47753;Q5RKN9	F-actin-capping protein subunit alpha-1 (CapZ alpha-1)	Capza1 Cappa1	-0.0171427	0.0110222
P47754	F-actin-capping protein subunit alpha-2 (CapZ alpha-2)	Capza2 Cappa2	0.0544185	0.0173371
P47757	F-actin-capping protein subunit beta (CapZ beta)	Capzb Cappb1	0.0267281	0.0880844
P47857	ATP-dependent 6-phosphofructokinase, muscle type (ATP-PFK) (PFK-M) (EC 2.7.1.11) (6-phosphofructokinase type A) (Phosphofructo-1-kinase isozyme A) (PFK-A) (Phosphohexokinase)	Pfkm Pfk-m Pfka	0.0711712	-0.0129854
P47911	60S ribosomal protein L6 (TAX-responsive enhancer element-binding protein 107) (TAXREB107)	Rpl6	-0.0352849	0.0556147
P47955	60S acidic ribosomal protein P1	Rplp1	-0.0247802	-0.0199282
P47963	60S ribosomal protein L13 (A52)	Rpl13	-0.0113315	0.0687393
P47964;Q6ZWZ4	60S ribosomal protein L36	Rpl36	0.015285	0.0489928
P48678	Prelamin-A/C [Cleaved into: Lamin-A/C]	Lmna Lmn1	-0.0287701	-0.023329
P48771	Cytochrome c oxidase subunit 7A2, mitochondrial (Cytochrome c oxidase subunit VIIa-liver/heart) (Cytochrome c oxidase subunit VIIa-L)	Cox7a2 Cox7a3 Cox7al	0.00996584	-0.00360491
P48962	ADP/ATP translocase 1 (ADP,ATP carrier protein 1) (ADP,ATP carrier protein, heart/skeletal muscle isoform T1) (Adenine nucleotide translocator 1) (ANT 1) (Solute carrier family 25 member 4) (mANC1)	Slc25a4 Anc1 Ant1	-0.0605353	-0.06323
P49813	Tropomodulin-1 (Erythrocyte tropomodulin) (E-Tmod)	Tmod1 Tmod	0.072969	0.0173752
P50284	Tumor necrosis factor receptor superfamily member 3 (Lymphotoxin-beta receptor)	Ltbr Tnfcr Tnfrsf3	0.043094	-0.00503514
P50446	Keratin, type II cytoskeletal 6A (Cytokeratin-6A) (CK-6A) (Keratin-6-alpha) (mK6-alpha) (Keratin-6A) (K6A)	Krt6a Ker2 Krt2-6 Krt2-6a Krt6	-0.015793	-0.0133859
P50462	Cysteine and glycine-rich protein 3 (Cysteine-rich protein 3) (CRP3) (LIM domain protein, cardiac) (Muscle LIM protein)	Csrp3 Clp Mlp	-0.0615917	0.0284092
P50544	Very long-chain specific acyl-CoA dehydrogenase, mitochondrial (EC 1.3.8.9) (MVLCAD) (VLCAD)	Acadvl Vlcad	-0.0382819	-0.0413999
P50608	Fibromodulin (FM) (Collagen-binding 59 kDa protein) (Keratan sulfate proteoglycan fibromodulin) (KSPG fibromodulin)	Fmod	-0.0394956	0.0344457
P51150	Ras-related protein Rab-7a	Rab7a Rab7	0.0274965	-0.033095
P51667	Myosin regulatory light chain 2, ventricular/cardiac muscle isoform (MLC-2) (MLC-2v) (Myosin light chain 2, slow skeletal/ventricular muscle isoform) (MLC-2s/v)	Myl2 Mylpc	-0.0762949	0.0349184
P51881	ADP/ATP translocase 2 (ADP,ATP carrier protein 2) (Adenine nucleotide translocator 2) (ANT 2) (Solute carrier family 25 member 5) [Cleaved into: ADP/ATP translocase 2, N-terminally processed]	Slc25a5 Ant2	0.0153417	0.0261595
P51885	Lumican (Keratan sulfate proteoglycan lumican) (KSPG lumican)	Lum Lcn Ldc	-0.0346442	0.0255133
P52480	Pyruvate kinase PKM (EC 2.7.1.40) (Pyruvate kinase muscle isozyme)	Pkm Pk3 Pkm2 Pykm	0.0640975	0.0132293
P52503	NADH dehydrogenase [ubiquinone] iron-sulfur protein 6, mitochondrial (Complex I-13kD-A) (CI-13kD-A) (NADH-ubiquinone oxidoreductase 13 kDa-A subunit)	Ndufs6 Ip13	-0.00740614	-0.00816957
P52825	Carnitine O-palmitoyltransferase 2, mitochondrial (EC 2.3.1.21) (Carnitine palmitoyltransferase II) (CPT II)	Cpt2 Cpt-2	-0.0417287	-0.0290468
P53395	Lipoamide acyltransferase component of branched-chain alpha-keto acid dehydrogenase complex, mitochondrial (EC 2.3.1.168) (Branched-chain alpha-keto acid dehydrogenase complex component E2) (BCKAD-E2) (BCKADE2) (Dihydrolipoamide acetyltransferase component of branched-chain alpha-keto acid dehydrogenase complex) (Dihydrolipoamide branched chain transacylase) (Dihydrolipoyllysine-residue (2-methyl…	Dbt	0.0167078	0.0216272
P53986	Monocarboxylate transporter 1 (MCT 1) (Solute carrier family 16 member 1)	Slc16a1 Mct1	-0.0531013	-0.00605209
P53994	Ras-related protein Rab-2A	Rab2a Rab2	0.0200737	0.0220777
P54071	Isocitrate dehydrogenase [NADP], mitochondrial (IDH) (EC 1.1.1.42) (ICD-M) (IDP) (NADP(+)-specific ICDH) (Oxalosuccinate decarboxylase)	Idh2	-0.0727607	-0.00782736
P54320	Elastin (Tropoelastin)	Eln	-0.0572341	0.038493
P55002;Q99PM0	Microfibrillar-associated protein 2 (MFAP-2) (Microfibril-associated glycoprotein 1) (MAGP) (MAGP-1)	Mfap2 Magp Magp1	-0.0442609	0.0138048
P56135	ATP synthase subunit f, mitochondrial (ATP synthase membrane subunit f)	Atp5mf Atp5j2	0.00268845	-0.0666192
P56382	ATP synthase subunit epsilon, mitochondrial (ATPase subunit epsilon) (ATP synthase F1 subunit epsilon)	Atp5f1e Atp5e	-0.0304239	0.0120425
P56391	Cytochrome c oxidase subunit 6B1 (Cytochrome c oxidase subunit VIb isoform 1) (COX VIb-1)	Cox6b1 Cox6b	0.00577691	-0.0547327
P56480	ATP synthase subunit beta, mitochondrial (EC 7.1.2.2) (ATP synthase F1 subunit beta)	Atp5f1b Atp5b	-0.0544993	-0.0323949
P57787	Monocarboxylate transporter 4 (MCT 4) (Solute carrier family 16 member 3)	Slc16a3 Mct4	0.0763805	-0.0204908
P58252	Elongation factor 2 (EF-2)	Eef2	0.0199072	-0.000615355
P58774	Tropomyosin beta chain (Beta-tropomyosin) (Tropomyosin-2)	Tpm2 Tpm-2	0.0512153	0.0342039
P59017	Bcl-2-like protein 13 (Bcl2-L-13) (Bcl-rambo) (Protein Mil1)	Bcl2l13 Mil1	-0.0177907	-0.0280857
P59266	Fat storage-inducing transmembrane protein 2 (Fat-inducing protein 2)	Fitm2 Fit2	-0.0122936	-0.0352223
P60603	Reactive oxygen species modulator 1 (ROS modulator 1) (Protein MGR2 homolog)	Romo1	-0.00478291	-0.0767972
P60867	40S ribosomal protein S20	Rps20	-0.0387692	-0.0210732
P61027	Ras-related protein Rab-10	Rab10	0.0168246	-0.0708406
P61164	Alpha-centractin (Centractin) (ARP1) (Actin-RPV) (Centrosome-associated actin homolog)	Actr1a Ctrn1	-0.0550199	0.0384415
P61358	60S ribosomal protein L27	Rpl27	-0.00790907	0.0397119
P61804	Dolichyl-diphosphooligosaccharide--protein glycosyltransferase subunit DAD1 (Oligosaccharyl transferase subunit DAD1) (Defender against cell death 1) (DAD-1)	Dad1	0.0293946	0.0355304
P61982	14-3-3 protein gamma [Cleaved into: 14-3-3 protein gamma, N-terminally processed]	Ywhag	-0.0227295	-0.0067222
P62192	26S proteasome regulatory subunit 4 (P26s4) (26S proteasome AAA-ATPase subunit RPT2) (Proteasome 26S subunit ATPase 1)	Psmc1	-0.023475	0.0283492
P62242	40S ribosomal protein S8	Rps8	-0.00762923	0.0763704
P62264	40S ribosomal protein S14	Rps14	0.0261547	0.0330771
P62267	40S ribosomal protein S23	Rps23	-0.0192947	0.0100108
P62274	40S ribosomal protein S29	Rps29	0.00960003	0.0171095
P62301;Q921R2	40S ribosomal protein S13	Rps13	-0.0350385	0.00985265
P62334	26S proteasome regulatory subunit 10B (26S proteasome AAA-ATPase subunit RPT4) (Proteasome 26S subunit ATPase 6) (Proteasome subunit p42)	Psmc6 Sug2	-0.0475912	0.0357447
P62631	Elongation factor 1-alpha 2 (EF-1-alpha-2) (Eukaryotic elongation factor 1 A-2) (eEF1A-2) (Statin-S1)	Eef1a2 Eef1al Stn	0.00410757	0.0439951
P62702	40S ribosomal protein S4, X isoform	Rps4x Rps4	0.00815793	0.0328244
P62715;P63330	Serine/threonine-protein phosphatase 2A catalytic subunit beta isoform (PP2A-beta) (EC 3.1.3.16)	Ppp2cb	-0.0327841	0.00871602
P62751	60S ribosomal protein L23a	Rpl23a	-0.0204757	0.00733973
P62754	40S ribosomal protein S6 (Phosphoprotein NP33)	Rps6	0.00994876	0.00779999
P62806	Histone H4	Hist1h4a;Hist1h4b H4-53;Hist1h4c H4-12;Hist1h4d;Hist1h4f;Hist1h4h;Hist1h4i;Hist1h4j;Hist1h4k;Hist1h4m;Hist2h4a Hist2h4;Hist4h4	-0.0781848	0.0174755
P62855	40S ribosomal protein S26	Rps26	-0.0190338	0.0756228
P62862;Q642K5	40S ribosomal protein S30	Fau	-0.0301902	-0.0152584
P62869	Elongin-B (EloB) (Elongin 18 kDa subunit) (RNA polymerase II transcription factor SIII subunit B) (SIII p18) (Transcription elongation factor B polypeptide 2)	Elob Tceb2	-0.0131056	0.0517404
P62908	40S ribosomal protein S3 (EC 4.2.99.18)	Rps3	0.0167916	0.0484605
P62918	60S ribosomal protein L8	Rpl8	-0.011074	0.00175849
P63017	Heat shock cognate 71 kDa protein (Heat shock 70 kDa protein 8)	Hspa8 Hsc70 Hsc73	-0.0217803	0.00612102
P63038	60 kDa heat shock protein, mitochondrial (EC 5.6.1.7) (60 kDa chaperonin) (Chaperonin 60) (CPN60) (HSP-65) (Heat shock protein 60) (HSP-60) (Hsp60) (Mitochondrial matrix protein P1)	Hspd1 Hsp60	-0.0420443	0.0187455
P63094;Q6R0H7;Z4YKV1	Guanine nucleotide-binding protein G(s) subunit alpha isoforms short (Adenylate cyclase-stimulating G alpha protein)	Gnas Gnas1 MNCb-5546	-0.0056203	0.0102863
P63328	Serine/threonine-protein phosphatase 2B catalytic subunit alpha isoform (EC 3.1.3.16) (CAM-PRP catalytic subunit) (Calmodulin-dependent calcineurin A subunit alpha isoform) (CNA alpha)	Ppp3ca Calna	-0.00176411	0.0413109
P67778	Prohibitin (B-cell receptor-associated protein 32) (BAP 32)	Phb	-0.00565123	-0.0550607
P67984	60S ribosomal protein L22 (Heparin-binding protein HBp15)	Rpl22	-0.00601747	0.0252642
P68134	Actin, alpha skeletal muscle (Alpha-actin-1) [Cleaved into: Actin, alpha skeletal muscle, intermediate form]	Acta1 Acta	0.00332607	-0.00993915
P68372	Tubulin beta-4B chain (Tubulin beta-2C chain)	Tubb4b Tubb2c	-0.0164577	0.0500515
P70362	Ubiquitin recognition factor in ER-associated degradation protein 1 (Ubiquitin fusion degradation protein 1 homolog) (UB fusion protein 1)	Ufd1 Ufd1l	-0.0751466	0.0408167
P70402	Myosin-binding protein H (MyBP-H) (H-protein)	Mybph	0.0238867	0.0255379
P70404	Isocitrate dehydrogenase [NAD] subunit gamma 1, mitochondrial (Isocitric dehydrogenase subunit gamma) (NAD(+)-specific ICDH subunit gamma)	Idh3g	0.0285823	-0.0233025
P70670	Nascent polypeptide-associated complex subunit alpha, muscle-specific form (Alpha-NAC, muscle-specific form) (skNAC)	Naca Gm1878	-0.0548575	0.0162345
P80317	T-complex protein 1 subunit zeta (TCP-1-zeta) (CCT-zeta-1)	Cct6a Cct6 Cctz Cctz1	-0.047664	0.0388415
P82198;Q3UXJ2	Transforming growth factor-beta-induced protein ig-h3 (Beta ig-h3)	Tgfbi	-0.0253973	-0.0194388
P82348	Gamma-sarcoglycan (Gamma-SG) (35 kDa dystrophin-associated glycoprotein) (35DAG)	Sgcg	-0.0259916	0.0281009
P82349	Beta-sarcoglycan (Beta-SG) (43 kDa dystrophin-associated glycoprotein) (43DAG)	Sgcb	-0.037825	-0.00853161
P82350	Alpha-sarcoglycan (Alpha-SG) (50 kDa dystrophin-associated glycoprotein) (50DAG) (Adhalin)	Sgca	-0.0207642	-0.028826
P84091;Q3TWV4	AP-2 complex subunit mu (AP-2 mu chain) (Adaptor protein complex AP-2 subunit mu) (Adaptor-related protein complex 2 subunit mu) (Clathrin assembly protein complex 2 mu medium chain) (Clathrin coat assembly protein AP50) (Clathrin coat-associated protein AP50) (Mu2-adaptin) (Plasma membrane adaptor AP-2 50 kDa protein)	Ap2m1 Clapm1	-0.0234335	0.0382872
P97351	40S ribosomal protein S3a (Protein TU-11)	Rps3a Rps3a1	0.00153672	0.0304177
P97450	ATP synthase-coupling factor 6, mitochondrial (ATPase subunit F6) (ATP synthase peripheral stalk subunit F6)	Atp5pf Atp5j	-0.0406923	-0.0760813
P97927	Laminin subunit alpha-4 (Laminin-14 subunit alpha) (Laminin-8 subunit alpha) (Laminin-9 subunit alpha)	Lama4	-0.0472011	-0.011492
P99024	Tubulin beta-5 chain	Tubb5	-0.0351871	0.0247395
P99027	60S acidic ribosomal protein P2	Rplp2	0.00341878	0.0268409
P99028	Cytochrome b-c1 complex subunit 6, mitochondrial (Complex III subunit 6) (Complex III subunit VIII) (Cytochrome c1 non-heme 11 kDa protein) (Mitochondrial hinge protein) (Ubiquinol-cytochrome c reductase complex 11 kDa protein)	Uqcrh	0.01828	-0.100167
Q01149	Collagen alpha-2(I) chain (Alpha-2 type I collagen)	Col1a2 Cola2	-0.000981345	0.0430366
Q01853	Transitional endoplasmic reticulum ATPase (TER ATPase) (EC 3.6.4.6) (15S Mg(2+)-ATPase p97 subunit) (Valosin-containing protein) (VCP)	Vcp	0.0105599	-0.00471236
Q02013	Aquaporin-1 (AQP-1) (Aquaporin-CHIP) (Delayed early response protein 2) (DER2) (Water channel protein for red blood cells and kidney proximal tubule)	Aqp1	0.0395775	-0.0169031
Q02788	Collagen alpha-2(VI) chain	Col6a2	-0.0623378	0.0360974
Q04857	Collagen alpha-1(VI) chain	Col6a1	-0.04325	0.0366427
Q05816	Fatty acid-binding protein 5 (Epidermal-type fatty acid-binding protein) (E-FABP) (Fatty acid-binding protein, epidermal) (Keratinocyte lipid-binding protein) (Psoriasis-associated fatty acid-binding protein homolog) (PA-FABP)	Fabp5 Fabpe Klbp Mal1	0.00256916	-0.0100192
Q06185	ATP synthase subunit e, mitochondrial (ATPase subunit e) (ATP synthase membrane subunit e)	Atp5me Atp5i Atp5k Lfm-1 Lfm1	-0.0669539	-0.0130999
Q08857	Platelet glycoprotein 4 (Glycoprotein IIIb) (GPIIIB) (PAS IV) (PAS-4) (Platelet glycoprotein IV) (GPIV) (CD antigen CD36)	Cd36	-0.0443768	-0.0336707
Q14BI5	Myomesin 2	Myom2	0.0779866	-0.023837
Q14C51	Pentatricopeptide repeat domain-containing protein 3, mitochondrial (28S ribosomal protein S39, mitochondrial) (MRP-S39)	Ptcd3 Mrps39	-0.00411947	-0.0122247
Q1XH17	Tripartite motif-containing protein 72 (Mitsugumin-53) (Mg53)	Trim72 Mg53	-0.0559648	0.0428434
Q3THE2;Q6ZWQ9	Myosin regulatory light chain 12B (Myosin regulatory light chain 2-B, smooth muscle isoform) (Myosin regulatory light chain 20 kDa) (MLC20) (Myosin regulatory light chain MRLC2)	Myl12b Mrlc2 Mylc2b	-0.0268599	0.0453005
Q3TMP8	Trimeric intracellular cation channel type A (TRIC-A) (TRICA) (27 kDa sarcoplasmic reticulum protein) (Mitsugumin-33A) (SPR-27) (Transmembrane protein 38A)	Tmem38a	0.0386631	-0.0347125
Q3TVI8	Pre-B-cell leukemia transcription factor-interacting protein 1 (Hematopoietic PBX-interacting protein)	Pbxip1 Hpip	0.0567791	0.00121874
Q3U125;Q9CYH2	Peroxiredoxin-like 2A	Prxl2a 5730469M10Rik Fam213a	-0.0649032	0.011515
Q3U1J4	DNA damage-binding protein 1 (DDB p127 subunit) (Damage-specific DNA-binding protein 1) (UV-damaged DNA-binding factor)	Ddb1	-0.0313728	0.00469044
Q3UGX2	Spectrin beta chain	Sptb Spnb1 mCG_123942	-0.0665273	0.0240119
Q3UHZ5	Leiomodin-2 (Cardiac leiomodin) (C-LMOD) (Leiomodin)	Lmod2	-0.0711025	0.0353986
Q3ULD5	Methylcrotonoyl-CoA carboxylase beta chain, mitochondrial (MCCase subunit beta) (EC 6.4.1.4) (3-methylcrotonyl-CoA carboxylase 2) (3-methylcrotonyl-CoA carboxylase non-biotin-containing subunit) (3-methylcrotonyl-CoA:carbon dioxide ligase subunit beta)	Mccc2	-0.030316	-0.0456554
Q3UMR5	Calcium uniporter protein, mitochondrial	Mcu	-0.0625337	-0.00423146
Q3UN88	Mast cell protease 4 (Mast cell protease 4, isoform CRA_a)	Mcpt4 mCG_130832	-0.0259102	0.0113883
Q3V132	ADP/ATP translocase 4 (ADP,ATP carrier protein 4) (Adenine nucleotide translocator 4) (ANT 4) (Solute carrier family 25 member 31) (Sperm flagellar energy carrier protein)	Slc25a31 Aac4 Ant4 Sfec	-0.0254296	-0.0270253
Q4LDD4	Arf-GAP with Rho-GAP domain, ANK repeat and PH domain-containing protein 1 (Centaurin-delta-2) (Cnt-d2)	Arap1 Centd2 Kiaa0782	0.0529597	0.0251902
Q4U4S6	Xin actin-binding repeat-containing protein 2 (Beta-xin) (Cardiomyopathy-associated protein 3) (Myogenic MEF2-activated Xin-related protein) (Myomaxin) (mXinbeta)	Xirp2 Cmya3 Xin2	-0.0414665	0.0105142
Q4VAE3	Transmembrane protein 65	Tmem65	-0.0235143	-0.083921
Q4VBD2	Transmembrane anterior posterior transformation protein 1	Tapt1	0.00120349	0.0249355
Q5DTJ9	Myopalladin	Mypn Kiaa4170	-0.0466834	0.0129335
Q5EBG6	Heat shock protein beta-6 (HspB6)	Hspb6 Gm479	-0.0496817	0.0169801
Q5SQB0;Q5SQB5;Q61937;Q9DAY9	Nucleophosmin	Npm1	-0.0169604	0.0519616
Q5SVJ0	Calcium/calmodulin-dependent protein kinase II, beta, isoform CRA_b (Calcium/calmodulin-dependent protein kinase type II subunit beta)	Camk2b mCG_122182	0.039141	-0.0517992
Q5SX39	Myosin-4 (Myosin heavy chain 2b) (MyHC-2b) (Myosin heavy chain 4)	Myh4	0.0703093	0.00166556
Q5SX40	Myosin-1 (Myosin heavy chain 1) (Myosin heavy chain 2x) (MyHC-2x) (Myosin heavy chain, skeletal muscle, adult 1)	Myh1	0.0454581	-0.0904759
Q5SXR6;Q68FD5	Clathrin heavy chain	Cltc	-0.000392009	0.0095242
Q5U458	DnaJ homolog subfamily C member 11	Dnajc11	-0.0627901	-0.0534848
Q5XJF6	Ribosomal protein	Rpl10a mCG_123122 mCG_18533	-0.0127151	0.0127913
Q5XKE0	Myosin-binding protein C, fast-type (Fast MyBP-C) (C-protein, skeletal muscle fast isoform)	Mybpc2	0.0746875	-0.0100262
Q60597	2-oxoglutarate dehydrogenase, mitochondrial (EC 1.2.4.2) (2-oxoglutarate dehydrogenase complex component E1) (OGDC-E1) (Alpha-ketoglutarate dehydrogenase)	Ogdh Kiaa4192	0.012327	-0.0639199
Q60675	Laminin subunit alpha-2 (Laminin M chain) (Laminin-12 subunit alpha) (Laminin-2 subunit alpha) (Laminin-4 subunit alpha) (Merosin heavy chain)	Lama2	-0.0467132	0.00639133
Q60692	Proteasome subunit beta type-6 (EC 3.4.25.1) (Low molecular mass protein 19) (Macropain delta chain) (Multicatalytic endopeptidase complex delta chain) (Proteasome delta chain) (Proteasome subunit Y)	Psmb6 Lmp19	-0.0121512	0.0416678
Q60714	Long-chain fatty acid transport protein 1 (FATP-1) (Fatty acid transport protein 1) (EC 6.2.1.-) (Fatty acid transport protein) (Solute carrier family 27 member 1)	Slc27a1 Fatp Fatp1	-0.0573261	-0.022398
Q60932	Voltage-dependent anion-selective channel protein 1 (VDAC-1) (mVDAC1) (Outer mitochondrial membrane protein porin 1) (Plasmalemmal porin) (Voltage-dependent anion-selective channel protein 5) (VDAC-5) (mVDAC5)	Vdac1 Vdac5	-0.0281217	-0.0726126
Q61001	Laminin subunit alpha-5 (Laminin-10 subunit alpha) (Laminin-11 subunit alpha) (Laminin-15 subunit alpha)	Lama5	-0.0142222	-0.0413478
Q61102	ATP-binding cassette sub-family B member 7, mitochondrial (ATP-binding cassette transporter 7) (ABC transporter 7 protein)	Abcb7 Abc7	-0.00161909	-0.0155739
Q61292	Laminin subunit beta-2 (Laminin-11 subunit beta) (Laminin-14 subunit beta) (Laminin-15 subunit beta) (Laminin-3 subunit beta) (Laminin-4 subunit beta) (Laminin-7 subunit beta) (Laminin-9 subunit beta) (S-laminin subunit beta) (S-LAM beta)	Lamb2 Lams	-0.060191	-0.00367108
Q61425	Hydroxyacyl-coenzyme A dehydrogenase, mitochondrial (HCDH) (EC 1.1.1.35) (Medium and short-chain L-3-hydroxyacyl-coenzyme A dehydrogenase) (Short-chain 3-hydroxyacyl-CoA dehydrogenase)	Hadh Hadhsc Mschad Schad	-0.0438087	-0.0384653
Q61554	Fibrillin-1 [Cleaved into: Asprosin]	Fbn1 Fbn-1	-0.0633401	0.0211231
Q61743	ATP-sensitive inward rectifier potassium channel 11 (Inward rectifier K(+) channel Kir6.2) (Potassium channel, inwardly rectifying subfamily J member 11)	Kcnj11	0.0603895	0.0200302
Q62000	Mimecan (Osteoglycin)	Ogn Og	0.000691361	-0.0234308
Q62087	Serum paraoxonase/lactonase 3 (EC 3.1.1.2) (EC 3.1.1.81) (EC 3.1.8.1)	Pon3	0.0635456	-0.0384308
Q62234	Myomesin-1 (Myomesin family member 1) (Skelemin)	Myom1	-0.0551644	0.0552447
Q640L5	Coiled-coil domain-containing protein 18	Ccdc18	0.035936	0.00365574
Q64523;Q6GSS7	Histone H2A type 2-C (H2a-613B)	Hist2h2ac Hist2h2ab	-0.0283103	-0.0201541
Q64727	Vinculin (Metavinculin)	Vcl	-0.0564749	-0.0197222
Q69ZW3	EH domain-binding protein 1	Ehbp1 Kiaa0903	0.0212314	-0.00538235
Q6GQT9	Nodal modulator 1	Nomo1	0.0243251	0.00359796
Q6IFX2	Keratin, type I cytoskeletal 42 (Cytokeratin-42) (CK-42) (Keratin-17n) (Keratin-42) (K42) (Type I keratin Ka22)	Krt42 Ka22	-0.00618479	-0.0171333
Q6NZM9	Histone deacetylase 4 (HD4) (EC 3.5.1.98)	Hdac4	0.062109	0.0203973
Q6P6L5	Myosin-binding protein C, slow-type (RIKEN cDNA 8030451F13, isoform CRA_d)	Mybpc1 8030451F13Rik mCG_16786	-0.0490481	0.0607573
Q6P8J7	Creatine kinase S-type, mitochondrial (EC 2.7.3.2) (Basic-type mitochondrial creatine kinase) (Mib-CK) (Sarcomeric mitochondrial creatine kinase) (S-MtCK)	Ckmt2	-0.0294526	-0.0274098
Q6PA06	Atlastin-2 (EC 3.6.5.-) (ADP-ribosylation factor-like protein 6-interacting protein 2) (ARL-6-interacting protein 2) (Aip-2)	Atl2 Arl6ip2	0.0365822	-0.0138855
Q6PB66	Leucine-rich PPR motif-containing protein, mitochondrial (130 kDa leucine-rich protein) (LRP 130) (mLRP130)	Lrpprc Lrp130	0.00386433	-0.0321845
Q6PF96;Q921G7	Electron transfer flavoprotein-ubiquinone oxidoreductase, mitochondrial (Etfdh protein)	Etfdh	-0.0521251	-0.0375848
Q6PIE5	Sodium/potassium-transporting ATPase subunit alpha-2 (Na(+)/K(+) ATPase alpha-2 subunit) (EC 7.2.2.13) (Na(+)/K(+) ATPase alpha(+) subunit) (Sodium pump subunit alpha-2)	Atp1a2	-0.0340596	-0.0110981
Q6ZQ73	Cullin-associated NEDD8-dissociated protein 2 (Cullin-associated and neddylation-dissociated protein 2) (TBP-interacting protein of 120 kDa B) (TBP-interacting protein 120B) (p120 CAND2)	Cand2 Kiaa0667 Tip120b	0.00112931	0.0713457
Q6ZWN5	40S ribosomal protein S9	Rps9	-0.0145597	0.0166411
Q6ZWV7	60S ribosomal protein L35	Rpl35	-0.0266293	0.0521453
Q766D5	N-acetyl-beta-glucosaminyl-glycoprotein 4-beta-N-acetylgalactosaminyltransferase 1 (NGalNAc-T1) (EC 2.4.1.244) (Beta-1,4-N-acetylgalactosaminyltransferase IV) (Beta4GalNAc-T4) (Beta4GalNAcT4)	B4galnt4	0.0464435	0.0346937
Q78IK2	ATP synthase membrane subunit DAPIT, mitochondrial (Diabetes-associated protein in insulin-sensitive tissues) (Up-regulated during skeletal muscle growth protein 5)	Atp5md Dapit Usmg5	-0.0311316	-0.0747514
Q78IK4	MICOS complex subunit Mic27 (Apolipoprotein O-like) (Protein FAM121A)	Apool Fam121a Mic27	-0.0300803	-0.0877807
Q791V5	Mitochondrial carrier homolog 2	Mtch2	0.0474264	-0.0649152
Q7M729	Sodium channel subunit beta-4	Scn4b Gm1471	0.032395	0.00505175
Q7TQ48	Sarcalumenin	Srl Sar	0.0331607	-0.0304557
Q7TSH2	Phosphorylase b kinase regulatory subunit beta (Phosphorylase kinase subunit beta)	Phkb	0.0752023	-0.0127116
Q80U63	Mitofusin-2 (EC 3.6.5.-) (Hypertension-related protein 1) (Mitochondrial assembly regulatory factor) (HSG protein) (Transmembrane GTPase MFN2)	Mfn2 Kiaa0214 Marf	0.0421042	-0.0838078
Q80UU9	Membrane-associated progesterone receptor component 2	Pgrmc2	-0.00156304	0.0562429
Q80X68	Citrate synthase	Csl mCG_19869	-0.0333306	-0.018882
Q80X85	28S ribosomal protein S7, mitochondrial (MRP-S7) (S7mt)	Mrps7	-0.0230063	-0.00476473
Q80XN0	D-beta-hydroxybutyrate dehydrogenase, mitochondrial (EC 1.1.1.30) (3-hydroxybutyrate dehydrogenase) (BDH)	Bdh1 Bdh	-0.0641978	-0.0345092
Q80ZW2	Protein THEM6	Them6	0.0343639	-0.0276763
Q8BFR5	Elongation factor Tu, mitochondrial	Tufm	-0.00515636	0.0202543
Q8BGH2	Sorting and assembly machinery component 50 homolog	Samm50	-0.0299477	-0.0768235
Q8BH59	Calcium-binding mitochondrial carrier protein Aralar1 (Mitochondrial aspartate glutamate carrier 1) (Solute carrier family 25 member 12)	Slc25a12 Aralar1	0.0382209	-0.0800406
Q8BH64	EH domain-containing protein 2	Ehd2	0.00520894	-0.0070328
Q8BH80;Q9QY76	Vesicle-associated membrane protein, associated protein B and C (Vesicle-associated membrane protein-associated protein B)	Vapb mCG_13760	-0.0339003	-0.024683
Q8BIJ6	Isoleucine--tRNA ligase, mitochondrial (EC 6.1.1.5) (Isoleucyl-tRNA synthetase) (IleRS)	Iars2	-0.0331534	0.0487777
Q8BJS4	SUN domain-containing protein 2 (Protein unc-84 homolog B) (Sad1/unc-84 protein-like 2)	Sun2 Unc84b	-0.0309018	-0.0295279
Q8BK30	NADH dehydrogenase [ubiquinone] flavoprotein 3, mitochondrial (Complex I-9kD) (CI-9kD) (NADH-ubiquinone oxidoreductase 9 kDa subunit)	Ndufv3	-0.00828441	-0.0732829
Q8BK72	28S ribosomal protein S27, mitochondrial (MRP-S27) (S27mt) (Mitochondrial ribosomal protein S27)	Mrps27	-0.00220028	-0.0308498
Q8BKZ9	Pyruvate dehydrogenase protein X component, mitochondrial (Dihydrolipoamide dehydrogenase-binding protein of pyruvate dehydrogenase complex) (Lipoyl-containing pyruvate dehydrogenase complex component X)	Pdhx	0.00292545	-0.0426295
Q8BLF1	Neutral cholesterol ester hydrolase 1 (NCEH) (EC 3.1.1.-) (Arylacetamide deacetylase-like 1) (Chlorpyrifos oxon-binding protein) (CPO-BP)	Nceh1 Aadacl1 Kiaa1363	-0.0481495	-0.0178745
Q8BLY2	Threonine--tRNA ligase 2, cytoplasmic (EC 6.1.1.3) (Threonyl-tRNA synthetase) (ThrRS) (Threonyl-tRNA synthetase-like protein 2)	Tarsl2	0.00405683	-0.00109807
Q8BMF4	Dihydrolipoyllysine-residue acetyltransferase component of pyruvate dehydrogenase complex, mitochondrial (EC 2.3.1.12) (Dihydrolipoamide acetyltransferase component of pyruvate dehydrogenase complex) (Pyruvate dehydrogenase complex component E2) (PDC-E2) (PDCE2)	Dlat	0.00821501	-0.0472938
Q8BMK4	Cytoskeleton-associated protein 4 (63-kDa cytoskeleton-linking membrane protein) (Climp-63) (p63)	Ckap4	0.0447829	0.0397177
Q8BMS1	Trifunctional enzyme subunit alpha, mitochondrial (TP-alpha) [Includes: Long-chain enoyl-CoA hydratase (EC 4.2.1.17);Long chain 3-hydroxyacyl-CoA dehydrogenase (EC 1.1.1.211)]	Hadha	-0.0740053	0.00331537
Q8BMS4	Ubiquinone biosynthesis O-methyltransferase, mitochondrial (3-demethylubiquinol 3-O-methyltransferase) (EC 2.1.1.64) (Polyprenyldihydroxybenzoate methyltransferase) (EC 2.1.1.114)	Coq3	-0.0510479	-0.010282
Q8BTC1	Uncharacterized protein C12orf73 homolog		0.00255017	-0.0272687
Q8BU30	Isoleucine--tRNA ligase, cytoplasmic (EC 6.1.1.5) (Isoleucyl-tRNA synthetase) (IRS) (IleRS)	Iars	-0.0333254	0.0078087
Q8BVJ7	PDZ and LIM domain 7, isoform CRA_f (PDZ and LIM domain protein 7) (Pdlim7 protein)	Pdlim7 mCG_3180	0.0716771	-0.0056634
Q8BW75	Amine oxidase [flavin-containing] B (EC 1.4.3.4) (Monoamine oxidase type B) (MAO-B)	Maob	-0.0109203	-0.0330039
Q8BWM0	Prostaglandin E synthase 2 (EC 5.3.99.3) (GATE-binding factor 1) (GBF-1) (Microsomal prostaglandin E synthase 2) (mPGES-2) [Cleaved into: Prostaglandin E synthase 2 truncated form]	Ptges2 Gbf1 Pges2	-0.0236967	-0.0467543
Q8BWT1	3-ketoacyl-CoA thiolase, mitochondrial (EC 2.3.1.16) (Acetyl-CoA acyltransferase) (Beta-ketothiolase) (Mitochondrial 3-oxoacyl-CoA thiolase)	Acaa2	-0.063538	-0.0091214
Q8BZ71	SH3 and cysteine-rich domain-containing protein 3	Stac3	0.0440157	-0.0226349
Q8C0D5	Elongation factor-like GTPase 1 (Elongation factor Tu GTP-binding domain-containing protein 1) (Elongation factor-like 1) (Protein FAM42A)	Efl1 Eftud1	0.0013044	0.0630378
Q8C494	Proline-rich protein 33	Prr33 Gm14492	0.0651944	-0.018865
Q8CC35	Synaptopodin	Synpo Kiaa1029	-0.0731574	0.00903395
Q8CC88	von Willebrand factor A domain-containing protein 8	Vwa8 Kiaa0564	-0.0341431	-0.0163886
Q8CGC7	Bifunctional glutamate/proline--tRNA ligase (Bifunctional aminoacyl-tRNA synthetase) [Includes: Glutamate--tRNA ligase (EC 6.1.1.17) (Glutamyl-tRNA synthetase) (GluRS);Proline--tRNA ligase (EC 6.1.1.15) (Prolyl-tRNA synthetase) (ProRS)]	Eprs Qprs	0.00975756	0.036348
Q8CGK3	Lon protease homolog, mitochondrial (EC 3.4.21.53) (Lon protease-like protein) (LONP) (Mitochondrial ATP-dependent protease Lon) (Serine protease 15)	Lonp1 Prss15	-0.0126336	-0.0571953
Q8CGY6	Protein unc-45 homolog B (Unc-45B)	Unc45b Cmya4	-0.0054858	0.0155889
Q8CHS7	Dehydrogenase/reductase SDR family member 7C (EC 1.1.-.-) (Short-chain dehydrogenase/reductase family 32C member 2)	Dhrs7c Sdr32c2	0.0703453	-0.0276118
Q8CI43	Myosin light chain 6B (Smooth muscle and nonmuscle myosin light chain alkali 6B)	Myl6b	-0.0695676	0.0428415
Q8CIS0	Caspase recruitment domain-containing protein 11	Card11	-0.0621692	0.000543037
Q8JZN5	Acyl-CoA dehydrogenase family member 9, mitochondrial (ACAD-9) (EC 1.3.99.-)	Acad9	-0.0131635	-0.0627946
Q8JZQ2	AFG3-like protein 2 (EC 3.4.24.-)	Afg3l2	-0.0566124	-0.0484796
Q8JZQ9	Eukaryotic translation initiation factor 3 subunit B (eIF3b) (Eukaryotic translation initiation factor 3 subunit 9) (eIF-3-eta) (eIF3 p116)	Eif3b Eif3s9	-0.026618	0.0384095
Q8K0L0	Ankyrin repeat and SOCS box protein 2 (ASB-2)	Asb2	0.0343504	-0.0077633
Q8K0Z7	Translational activator of cytochrome c oxidase 1 (Coiled-coil domain-containing protein 44) (Translational activator of mitochondrially-encoded cytochrome c oxidase 1)	Taco1 Ccdc44	-0.0221791	-0.0167929
Q8K2B3	Succinate dehydrogenase [ubiquinone] flavoprotein subunit, mitochondrial (EC 1.3.5.1) (Flavoprotein subunit of complex II) (Fp)	Sdha	-0.0142503	-0.0360456
Q8K2Q7	BRO1 domain-containing protein BROX (BRO1 domain- and CAAX motif-containing protein)	Brox	0.0352363	-0.0146424
Q8K3J1	NADH dehydrogenase [ubiquinone] iron-sulfur protein 8, mitochondrial (EC 1.6.99.3) (EC 7.1.1.2) (Complex I-23kD) (CI-23kD) (NADH-ubiquinone oxidoreductase 23 kDa subunit)	Ndufs8	-0.0359218	-0.0840558
Q8QZT1	Acetyl-CoA acetyltransferase, mitochondrial (EC 2.3.1.9) (Acetoacetyl-CoA thiolase)	Acat1	-0.0330375	0.0208229
Q8R127	Saccharopine dehydrogenase-like oxidoreductase (EC 1.-.-.-)	Sccpdh	-0.0235612	-0.0381201
Q8R1B4	Eukaryotic translation initiation factor 3 subunit C (eIF3c) (Eukaryotic translation initiation factor 3 subunit 8) (eIF3 p110)	Eif3c Eif3s8	0.00617688	-0.000740208
Q8R1I1	Cytochrome b-c1 complex subunit 9 (Complex III subunit 9) (Complex III subunit X) (Cytochrome c1 non-heme 7 kDa protein) (Ubiquinol-cytochrome c reductase complex 7.2 kDa protein)	Uqcr10	0.00464939	-0.101986
Q8R1Q8	Cytoplasmic dynein 1 light intermediate chain 1 (Dynein light chain A) (DLC-A) (Dynein light intermediate chain 1, cytosolic)	Dync1li1 Dncli1 Dnclic1	-0.0296217	0.00219891
Q8R2Y2	Cell surface glycoprotein MUC18 (Gicerin) (Melanoma cell adhesion molecule) (Melanoma-associated antigen MUC18) (CD antigen CD146)	Mcam Muc18	-0.0338266	0.0362089
Q8R2Y8	Peptidyl-tRNA hydrolase 2, mitochondrial (PTH 2) (EC 3.1.1.29)	Ptrh2 Pth2	-0.00584814	-0.0514025
Q8R404	MICOS complex subunit MIC13	Micos13 Mic13 Qil1	-0.0277263	-0.0409531
Q8R429	Sarcoplasmic/endoplasmic reticulum calcium ATPase 1 (SERCA1) (SR Ca(2+)-ATPase 1) (EC 7.2.2.10) (Calcium pump 1) (Calcium-transporting ATPase sarcoplasmic reticulum type, fast twitch skeletal muscle isoform) (Endoplasmic reticulum class 1/2 Ca(2+) ATPase)	Atp2a1	0.0663084	-0.0523776
Q8R5J9	PRA1 family protein 3 (ADP-ribosylation factor-like protein 6-interacting protein 5) (ARL-6-interacting protein 5) (Aip-5) (Addicsin) (GTRAP3-18) (Glutamate transporter EAAC1-interacting protein) (Prenylated Rab acceptor protein 2) (Protein JWa)	Arl6ip5 Aip5 Jwa Pra2 Praf3	-0.0464132	0.0364109
Q8R5L1	Complement component 1 Q subcomponent-binding protein, mitochondrial (Complement component 1, q subcomponent binding protein) (Complement component 1, q subcomponent binding protein, isoform CRA_b) (p32-RACK)	C1qbp mCG_21176	-0.067123	-0.0441032
Q8VCF0	Mitochondrial antiviral-signaling protein (MAVS) (CARD adapter inducing interferon beta) (Cardif) (Interferon beta promoter stimulator protein 1) (IPS-1) (Virus-induced-signaling adapter) (VISA)	Mavs Ips1 Visa	-0.0581862	0.0161136
Q8VDD5	Myosin-9 (Cellular myosin heavy chain, type A) (Myosin heavy chain 9) (Myosin heavy chain, non-muscle IIa) (Non-muscle myosin heavy chain A) (NMMHC-A) (Non-muscle myosin heavy chain IIa) (NMMHC II-a) (NMMHC-IIA)	Myh9	-0.0417232	-0.00817956
Q8VDM4	26S proteasome non-ATPase regulatory subunit 2 (26S proteasome regulatory subunit RPN1) (26S proteasome regulatory subunit S2) (26S proteasome subunit p97)	Psmd2	-0.0325529	0.0691399
Q8VDN2	Sodium/potassium-transporting ATPase subunit alpha-1 (Na(+)/K(+) ATPase alpha-1 subunit) (EC 7.2.2.13) (Sodium pump subunit alpha-1)	Atp1a1	-0.0638617	0.0415501
Q8VEK3	Heterogeneous nuclear ribonucleoprotein U (hnRNP U) (Scaffold-attachment factor A) (SAF-A)	Hnrnpu Hnrpu	-0.0277757	0.00980588
Q8VEL0	Motile sperm domain-containing protein 1	Mospd1	0.0578478	0.00122131
Q8VHX6	Filamin-C (FLN-C) (ABP-280-like protein) (ABP-L) (Actin-binding-like protein) (Filamin-2) (Gamma-filamin)	Flnc Abpl Fln2	-0.0563967	0.0546983
Q91V79	Fat storage-inducing transmembrane protein 1 (Fat-inducing protein 1)	Fitm1 Fit1	0.0377962	0.0251648
Q91VA7	Isocitrate dehydrogenase [NAD] subunit, mitochondrial	Idh3b mCG_9915	-0.00513422	-0.00319614
Q91VD9	NADH-ubiquinone oxidoreductase 75 kDa subunit, mitochondrial (EC 1.6.99.3) (EC 7.1.1.2) (Complex I-75kD) (CI-75kD)	Ndufs1	-0.0400637	-0.0890042
Q91VR5	ATP-dependent RNA helicase DDX1 (EC 3.6.4.13) (DEAD box protein 1)	Ddx1	-0.0321616	0.0263373
Q91WD5	NADH dehydrogenase [ubiquinone] iron-sulfur protein 2, mitochondrial (EC 1.6.99.3) (EC 7.1.1.2) (Complex I-49kD) (CI-49kD) (NADH-ubiquinone oxidoreductase 49 kDa subunit)	Ndufs2	-0.0349409	-0.0511582
Q91WS0	CDGSH iron-sulfur domain-containing protein 1 (MitoNEET)	Cisd1 D10Ertd214e Zcd1	0.0426043	0.0220814
Q91YE8	Synaptopodin-2 (Myopodin)	Synpo2	0.0118763	0.0445102
Q91YQ5	Dolichyl-diphosphooligosaccharide--protein glycosyltransferase subunit 1 (Dolichyl-diphosphooligosaccharide--protein glycosyltransferase 67 kDa subunit) (Ribophorin I) (RPN-I) (Ribophorin-1)	Rpn1	0.0705453	-0.0132187
Q91Z83	Myosin-7 (Myosin heavy chain 7) (Myosin heavy chain slow isoform) (MyHC-slow) (Myosin heavy chain, cardiac muscle beta isoform) (MyHC-beta)	Myh7	0.0196378	0.0575533
Q91ZA3	Propionyl-CoA carboxylase alpha chain, mitochondrial (PCCase subunit alpha) (EC 6.4.1.3) (Propanoyl-CoA:carbon dioxide ligase subunit alpha)	Pcca	0.0395726	-0.0248589
Q91ZJ5	UTP--glucose-1-phosphate uridylyltransferase (EC 2.7.7.9) (UDP-glucose pyrophosphorylase) (UDPGP) (UGPase)	Ugp2	-0.046473	0.00428401
Q91ZM8	Calcium-binding protein 7 (CaBP7) (Calneuron II) (Calneuron-2)	Cabp7 Caln2	0.0676476	0.00220186
Q922B2	Aspartate--tRNA ligase, cytoplasmic (EC 6.1.1.12) (Aspartyl-tRNA synthetase) (AspRS)	Dars	-0.00239747	0.0103656
Q922Q1	Mitochondrial amidoxime reducing component 2 (mARC2) (EC 1.-.-.-) (Molybdenum cofactor sulfurase C-terminal domain-containing protein 2) (MOSC domain-containing protein 2) (Moco sulfurase C-terminal domain-containing protein 2)	Marc2 Mg87 Mosc2	-0.0628087	0.0471335
Q922U2	Keratin, type II cytoskeletal 5 (Cytokeratin-5) (CK-5) (Keratin-5) (K5) (Type-II keratin Kb5)	Krt5 Krt2-5	-0.00328241	-0.021323
Q924X2	Carnitine O-palmitoyltransferase 1, muscle isoform (CPT1-M) (EC 2.3.1.21) (Carnitine O-palmitoyltransferase I, muscle isoform) (CPT I) (CPTI-M) (Carnitine palmitoyltransferase 1B)	Cpt1b	-0.0554309	-0.0218805
Q925I1	ATPase family AAA domain-containing protein 3 (AAA-ATPase TOB3)	Atad3 Atad3a Kiaa1273	-0.0223959	-0.0910769
Q99JB8	Protein kinase C and casein kinase II substrate protein 3	Pacsin3	-0.042695	-0.00234866
Q99JI4	26S proteasome non-ATPase regulatory subunit 6 (26S proteasome regulatory subunit RPN7) (26S proteasome regulatory subunit S10) (p42A)	Psmd6	-0.0267112	0.0366375
Q99JY0	Trifunctional enzyme subunit beta, mitochondrial (TP-beta) [Includes: 3-ketoacyl-CoA thiolase (EC 2.3.1.16) (Acetyl-CoA acyltransferase) (Beta-ketothiolase)]	Hadhb	-0.0205241	0.0333594
Q99KI0	Aconitate hydratase, mitochondrial (Aconitase) (EC 4.2.1.3) (Citrate hydro-lyase)	Aco2	-0.00530473	-0.0453746
Q99KI3	ER membrane protein complex subunit 3 (Transmembrane protein 111)	Emc3 Tmem111	0.0178954	-0.0456666
Q99LC3	NADH dehydrogenase [ubiquinone] 1 alpha subcomplex subunit 10, mitochondrial (Complex I-42kD) (CI-42kD) (NADH-ubiquinone oxidoreductase 42 kDa subunit)	Ndufa10	-0.00846135	-0.105704
Q99LC5	Electron transfer flavoprotein subunit alpha, mitochondrial (Alpha-ETF)	Etfa	-0.0645907	-0.0271687
Q99LY9	NADH dehydrogenase [ubiquinone] iron-sulfur protein 5 (Complex I-15 kDa) (CI-15 kDa) (NADH-ubiquinone oxidoreductase 15 kDa subunit)	Ndufs5	0.0117023	-0.0163241
Q99M87	DnaJ homolog subfamily A member 3, mitochondrial (DnaJ protein Tid-1) (mTid-1) (Tumorous imaginal discs protein Tid56 homolog)	Dnaja3 Tid1	-0.0615762	-0.0308797
Q99MQ4	Asporin (Periodontal ligament-associated protein 1) (PLAP-1)	Aspn	-0.0338377	0.00982985
Q99MR8	Methylcrotonoyl-CoA carboxylase subunit alpha, mitochondrial (MCCase subunit alpha) (EC 6.4.1.4) (3-methylcrotonyl-CoA carboxylase 1) (3-methylcrotonyl-CoA carboxylase biotin-containing subunit) (3-methylcrotonyl-CoA:carbon dioxide ligase subunit alpha)	Mccc1 Mcca	-0.0436556	-0.0388081
Q99MR9	Protein phosphatase 1 regulatory subunit 3A (Protein phosphatase 1 glycogen-associated regulatory subunit) (Protein phosphatase type-1 glycogen targeting subunit) (RG1)	Ppp1r3a Pp1g	-0.00780582	-0.0567079
Q99PG4	Regulator of G-protein signaling 18 (RGS18)	Rgs18	-0.0176975	-0.0276195
Q9CPN9	RIKEN cDNA 2210010C04 gene (RIKEN cDNA 2210010C04, isoform CRA_b) (Trypsinogen 7)	2210010C04Rik trypsinogen mCG_15095	0.0198358	-0.0257138
Q9CPP6	NADH dehydrogenase [ubiquinone] 1 alpha subcomplex subunit 5 (Complex I subunit B13) (Complex I-13kD-B) (CI-13kD-B) (NADH-ubiquinone oxidoreductase 13 kDa-B subunit)	Ndufa5	0.00936125	-0.0154134
Q9CPQ1	Cytochrome c oxidase subunit 6C (Cytochrome c oxidase polypeptide VIc)	Cox6c	0.035872	0.0329297
Q9CPQ3	Mitochondrial import receptor subunit TOM22 homolog (Translocase of outer membrane 22 kDa subunit homolog)	Tomm22 Tom22	-0.0450005	-0.0649783
Q9CPQ8	ATP synthase subunit g, mitochondrial (ATPase subunit g) (ATP synthase membrane subunit g)	Atp5mg Atp5l	-0.0414883	-0.0864102
Q9CPU2	NADH dehydrogenase [ubiquinone] 1 beta subcomplex subunit 2, mitochondrial (Complex I-AGGG) (CI-AGGG) (NADH-ubiquinone oxidoreductase AGGG subunit)	Ndufb2	0.0113147	0.0100304
Q9CPU4	Microsomal glutathione S-transferase 3 (Microsomal GST-3) (Glutathione peroxidase MGST3) (EC 1.11.1.-) (Microsomal glutathione S-transferase III) (Microsomal GST-III)	Mgst3	0.0335663	-0.0313118
Q9CPX8	Cytochrome b-c1 complex subunit 10 (Complex III subunit 10) (Complex III subunit XI) (Ubiquinol-cytochrome c reductase complex 6.4 kDa protein)	Uqcr11 Uqcr	-0.00868152	-0.0768897
Q9CQ40	39S ribosomal protein L49, mitochondrial (L49mt) (MRP-L49)	Mrpl49	0.0296549	0.00772867
Q9CQ54	NADH dehydrogenase [ubiquinone] 1 subunit C2 (Complex I-B14.5b) (CI-B14.5b) (NADH-ubiquinone oxidoreductase subunit B14.5b)	Ndufc2	-0.0140286	-0.104279
Q9CQ69	Cytochrome b-c1 complex subunit 8 (Complex III subunit 8) (Complex III subunit VIII) (Ubiquinol-cytochrome c reductase complex 9.5 kDa protein) (Ubiquinol-cytochrome c reductase complex ubiquinone-binding protein QP-C)	Uqcrq	-0.0190579	-0.0179054
Q9CQ75	NADH dehydrogenase [ubiquinone] 1 alpha subcomplex subunit 2 (Complex I-B8) (CI-B8) (NADH-ubiquinone oxidoreductase B8 subunit)	Ndufa2	0.0155868	-0.0627141
Q9CQ91	NADH dehydrogenase [ubiquinone] 1 alpha subcomplex subunit 3 (Complex I-B9) (CI-B9) (NADH-ubiquinone oxidoreductase B9 subunit)	Ndufa3	0.00156644	-0.0305063
Q9CQA3	Succinate dehydrogenase [ubiquinone] iron-sulfur subunit, mitochondrial (EC 1.3.5.1) (Iron-sulfur subunit of complex II) (Ip)	Sdhb	-0.0462227	-0.0376221
Q9CQB4;Q9D855	Cytochrome b-c1 complex subunit 7	Uqcrb mCG_67985	0.00734696	-0.0481395
Q9CQB5	CDGSH iron-sulfur domain-containing protein 2 (MitoNEET-related 1 protein) (Miner1) (Nervous system overexpressed protein 70)	Cisd2 Cdgsh2 Noxp70 Zcd2	-0.0156809	-0.0201974
Q9CQC7	NADH dehydrogenase [ubiquinone] 1 beta subcomplex subunit 4 (Complex I-B15) (CI-B15) (NADH-ubiquinone oxidoreductase B15 subunit)	Ndufb4	-0.0509665	-0.0706432
Q9CQD1	Ras-related protein Rab-5A	Rab5a nnyRab5a	-0.0362502	-0.0399614
Q9CQJ8	NADH dehydrogenase [ubiquinone] 1 beta subcomplex subunit 9 (Complex I-B22) (CI-B22) (NADH-ubiquinone oxidoreductase B22 subunit)	Ndufb9	-0.0130734	-0.0754063
Q9CQN6	Transmembrane protein 14C	Tmem14c	0.0257052	-0.0429746
Q9CQQ7	ATP synthase F(0) complex subunit B1, mitochondrial (ATP synthase peripheral stalk-membrane subunit b) (ATP synthase subunit b) (ATPase subunit b)	Atp5pb Atp5f1	0.0269562	-0.0659935
Q9CQX2	Cytochrome b5 type B (Cytochrome b5 outer mitochondrial membrane isoform)	Cyb5b Cyb5m	-0.0116818	-0.0272734
Q9CQZ5	NADH dehydrogenase [ubiquinone] 1 alpha subcomplex subunit 6 (Complex I-B14) (CI-B14) (NADH-ubiquinone oxidoreductase B14 subunit)	Ndufa6	0.0107074	0.0112774
Q9CQZ6	NADH dehydrogenase [ubiquinone] 1 beta subcomplex subunit 3 (Complex I-B12) (CI-B12) (NADH-ubiquinone oxidoreductase B12 subunit)	Ndufb3	0.00451134	-0.0179572
Q9CR57	60S ribosomal protein L14	Rpl14	-0.0074467	0.105772
Q9CR61	NADH dehydrogenase [ubiquinone] 1 beta subcomplex subunit 7 (Complex I-B18) (CI-B18) (NADH-ubiquinone oxidoreductase B18 subunit)	Ndufb7	-0.0258709	-0.0425282
Q9CR62	Mitochondrial 2-oxoglutarate/malate carrier protein (OGCP) (Solute carrier family 25 member 11)	Slc25a11	0.00746601	-0.0614922
Q9CR68	Cytochrome b-c1 complex subunit Rieske, mitochondrial (EC 7.1.1.8) (Complex III subunit 5) (Cytochrome b-c1 complex subunit 5) (Rieske iron-sulfur protein) (RISP) (Rieske protein UQCRFS1) (Ubiquinol-cytochrome c reductase iron-sulfur subunit) [Cleaved into: Cytochrome b-c1 complex subunit 9 (Su9) (Subunit 9) (8 kDa subunit 9) (Complex III subunit IX) (Cytochrome b-c1 complex subunit 11) (Ubiquino…	Uqcrfs1	0.00384133	-0.0986419
Q9CRA7	ATP synthase subunit s, mitochondrial (ATP synthase-coupling factor B) (Distal membrane arm assembly complex 2-like protein) (Mitochondrial ATP synthase regulatory component factor B)	Dmac2l Atp5s Atpw	-0.0657977	0.00406639
Q9CRB8	Mitochondrial fission process protein 1 (Mitochondrial 18 kDa protein) (MTP18)	Mtfp1 Mtp18	-0.0481722	-0.0679705
Q9CRD2	ER membrane protein complex subunit 2 (Tetratricopeptide repeat protein 35) (TPR repeat protein 35)	Emc2 Kiaa0103 Ttc35	6.91902e-05	0.0532462
Q9CXJ4	ATP-binding cassette sub-family B member 8, mitochondrial	Abcb8	-0.0392521	-0.0594578
Q9CXS4	Centromere protein V (CENP-V) (Proline-rich protein 6)	Cenpv Prr6	-0.0633166	-0.0176952
Q9CXV1	Succinate dehydrogenase [ubiquinone] cytochrome b small subunit, mitochondrial (CybS) (CII-4) (QPs3) (Succinate dehydrogenase complex subunit D) (Succinate-ubiquinone oxidoreductase cytochrome b small subunit) (Succinate-ubiquinone reductase membrane anchor subunit)	Sdhd	-0.0106009	-0.0102757
Q9CY27	Very-long-chain enoyl-CoA reductase (EC 1.3.1.93) (Synaptic glycoprotein SC2) (Trans-2,3-enoyl-CoA reductase) (TER)	Tecr Gpsn2	0.0568071	0.0173705
Q9CZ13	Cytochrome b-c1 complex subunit 1, mitochondrial (Complex III subunit 1) (Core protein I) (Ubiquinol-cytochrome-c reductase complex core protein 1)	Uqcrc1	-0.0150904	-0.0809277
Q9CZU6	Citrate synthase, mitochondrial (EC 2.3.3.1) (Citrate (Si)-synthase)	Cs	-0.0096634	0.0126399
Q9D023	Mitochondrial pyruvate carrier 2 (Brain protein 44)	Mpc2 Brp44	0.000673511	-0.04723
Q9D051	Pyruvate dehydrogenase E1 component subunit beta, mitochondrial (PDHE1-B) (EC 1.2.4.1)	Pdhb	-0.00118399	-0.0395534
Q9D0I9	Arginine--tRNA ligase, cytoplasmic (EC 6.1.1.19) (Arginyl-tRNA synthetase) (ArgRS)	Rars	0.00323214	0.0278043
Q9D0L4	Uncharacterized aarF domain-containing protein kinase 1 (EC 2.7.11.-)	Adck1	-0.0362463	-0.0216539
Q9D0M3	Cytochrome c1, heme protein, mitochondrial (Complex III subunit 4) (Complex III subunit IV) (Cytochrome b-c1 complex subunit 4) (Ubiquinol-cytochrome-c reductase complex cytochrome c1 subunit) (Cytochrome c-1)	Cyc1	-0.0102167	-0.0336511
Q9D1D4	Transmembrane emp24 domain-containing protein 10 (21 kDa transmembrane-trafficking protein) (Transmembrane protein Tmp21) (p24 family protein delta-1) (p24delta1)	Tmed10 Tmp21	-0.0116662	-0.00889456
Q9D1G1	Ras-related protein Rab-1B	Rab1b	-0.0269596	-0.0328134
Q9D1G3	Protein-cysteine N-palmitoyltransferase HHAT-like protein (Glycerol uptake/transporter homolog) (Hedgehog acyltransferase-like protein)	Hhatl Gup1 Kiaa1173	0.0583778	0.0395702
Q9D1I2	Caspase recruitment domain-containing protein 19 (Bcl10-interacting CARD protein) (BinCARD)	Card19	-0.0351983	-0.0619253
Q9D1R9	60S ribosomal protein L34	Rpl34	0.00390945	0.0476572
Q9D2G2	Dihydrolipoyllysine-residue succinyltransferase component of 2-oxoglutarate dehydrogenase complex, mitochondrial (EC 2.3.1.61) (2-oxoglutarate dehydrogenase complex component E2) (OGDC-E2) (Dihydrolipoamide succinyltransferase component of 2-oxoglutarate dehydrogenase complex) (E2K)	Dlst	-0.025395	-0.0419951
Q9D3D9	ATP synthase subunit delta, mitochondrial (ATP synthase F1 subunit delta) (F-ATPase delta subunit)	Atp5f1d Atp5d	0.0076149	0.018405
Q9D517	1-acyl-sn-glycerol-3-phosphate acyltransferase gamma (EC 2.3.1.51) (1-acylglycerol-3-phosphate O-acyltransferase 3) (1-AGP acyltransferase 3) (1-AGPAT 3) (Lysophosphatidic acid acyltransferase gamma) (LPAAT-gamma)	Agpat3 Lpaat3	-0.0741176	-0.0110763
Q9D5T0	ATPase family AAA domain-containing protein 1 (EC 3.6.1.3) (Thorase)	Atad1	-0.0333349	-0.01112
Q9D6J5	NADH dehydrogenase [ubiquinone] 1 beta subcomplex subunit 8, mitochondrial (Complex I-ASHI) (CI-ASHI) (NADH-ubiquinone oxidoreductase ASHI subunit)	Ndufb8	0.00513988	-0.0581767
Q9D6J6	NADH dehydrogenase [ubiquinone] flavoprotein 2, mitochondrial (EC 1.6.99.3) (EC 7.1.1.2) (NADH-ubiquinone oxidoreductase 24 kDa subunit)	Ndufv2	0.0230208	0.0278726
Q9D6K8	FUN14 domain-containing protein 2 (Hepatitis C virus core-binding protein 6)	Fundc2 Hcbp6	0.0355763	-0.0504894
Q9D6U8	Protein FAM162A (E2-induced gene 5 protein homolog) (Growth and transformation-dependent protein) (HGTD-P)	Fam162a E2ig5	-0.0065554	-0.0027602
Q9D832	DnaJ homolog subfamily B member 4	Dnajb4	-0.0445606	0.0405544
Q9D880	Mitochondrial import inner membrane translocase subunit TIM50	Timm50 Tim50	-0.0580417	-0.0526654
Q9D8E6	60S ribosomal protein L4	Rpl4	-0.0183964	0.0142312
Q9D8N0	Elongation factor 1-gamma (EF-1-gamma) (eEF-1B gamma)	Eef1g	-0.0250376	0.0184354
Q9D8Y1	Transmembrane protein 126A	Tmem126a	-0.0218339	-0.103647
Q9DAV9	Trimeric intracellular cation channel type B (TRIC-B) (TRICB) (Mitsugumin-33B) (Transmembrane protein 38B)	Tmem38b D4Ertd89e Mg33b	-0.0615395	0.0128718
Q9DB15	39S ribosomal protein L12, mitochondrial (L12mt) (MRP-L12)	Mrpl12 Rpml12	-0.0476678	-0.0309443
Q9DB20	ATP synthase subunit O, mitochondrial (ATP synthase peripheral stalk subunit OSCP) (Oligomycin sensitivity conferral protein) (OSCP)	Atp5po Atp5o D12Wsu28e	-0.0328804	-0.0966361
Q9DB73	NADH-cytochrome b5 reductase 1 (b5R.1) (EC 1.6.2.2) (NAD(P)H:quinone oxidoreductase type 3 polypeptide A2)	Cyb5r1 Nqo3a2	-0.0139601	-0.0489506
Q9DB77	Cytochrome b-c1 complex subunit 2, mitochondrial (Complex III subunit 2) (Core protein II) (Ubiquinol-cytochrome-c reductase complex core protein 2)	Uqcrc2	-0.0117491	-0.08882
Q9DC70	NADH dehydrogenase [ubiquinone] iron-sulfur protein 7, mitochondrial (EC 1.6.99.3) (EC 7.1.1.2) (Complex I-20kD) (CI-20kD) (NADH-ubiquinone oxidoreductase 20 kDa subunit)	Ndufs7	-0.00531456	0.0429927
Q9DCJ5	NADH dehydrogenase [ubiquinone] 1 alpha subcomplex subunit 8 (Complex I-19kD) (CI-19kD) (Complex I-PGIV) (CI-PGIV) (NADH-ubiquinone oxidoreductase 19 kDa subunit)	Ndufa8	-0.00322248	-0.0689657
Q9DCS9	NADH dehydrogenase [ubiquinone] 1 beta subcomplex subunit 10 (Complex I-PDSW) (CI-PDSW) (NADH-ubiquinone oxidoreductase PDSW subunit)	Ndufb10	-0.0192577	-0.0994101
Q9DCT2	NADH dehydrogenase [ubiquinone] iron-sulfur protein 3, mitochondrial (EC 1.6.99.3) (EC 7.1.1.2) (Complex I-30kD) (CI-30kD) (NADH-ubiquinone oxidoreductase 30 kDa subunit)	Ndufs3	-0.0460587	-0.0779049
Q9DCX2	ATP synthase subunit d, mitochondrial (ATPase subunit d) (ATP synthase peripheral stalk subunit d)	Atp5pd Atp5h	-0.0179516	-0.0738173
Q9DCZ4	MICOS complex subunit Mic26 (Apolipoprotein O) (MICOS complex subunit Mic23) (Protein FAM121B)	Apoo Fam121b Mic23 Mic26	0.00633957	-0.0209307
Q9EP69	Phosphatidylinositide phosphatase SAC1 (EC 3.1.3.-) (Suppressor of actin mutations 1-like protein)	Sacm1l Kiaa0851 Sac1	-0.0349356	-0.0386497
Q9ERI6	Retinol dehydrogenase 14 (EC 1.1.1.300) (Alcohol dehydrogenase PAN2)	Rdh14 Pan2	-0.0187278	0.0267194
Q9ERS2	NADH dehydrogenase [ubiquinone] 1 alpha subcomplex subunit 13 (Cell death regulatory protein GRIM-19) (Complex I-B16.6) (CI-B16.6) (Gene associated with retinoic and interferon-induced mortality 19 protein) (GRIM-19) (Gene associated with retinoic and IFN-induced mortality 19 protein) (NADH-ubiquinone oxidoreductase B16.6 subunit)	Ndufa13 Grim19	-0.0315927	-0.0746191
Q9ES97	Reticulon-3	Rtn3	-0.0189732	0.00322603
Q9ET78	Junctophilin-2 (JP-2) (Junctophilin type 2) [Cleaved into: Junctophilin-2 N-terminal fragment (JP2NT)]	Jph2 Jp2	0.0210162	0.015775
Q9JHU4	Cytoplasmic dynein 1 heavy chain 1 (Cytoplasmic dynein heavy chain 1) (Dynein heavy chain, cytosolic)	Dync1h1 Dhc1 Dnch1 Dnchc1 Dyhc	-0.0561399	0.00965456
Q9JI91	Alpha-actinin-2 (Alpha-actinin skeletal muscle isoform 2) (F-actin cross-linking protein)	Actn2	-0.0746725	-0.0135571
Q9JIF9	Myotilin (Myofibrillar titin-like Ig domains protein) (Titin immunoglobulin domain protein)	Myot Myo Ttid	-0.0767665	0.0271448
Q9JIK9	28S ribosomal protein S34, mitochondrial (MRP-S34) (S34mt) (T-complex expressed gene 2 protein)	Mrps34 Tce2	-0.0283912	-0.00752345
Q9JJ28	Protein flightless-1 homolog	Flii Fli1 Fliih	0.0084574	0.0195867
Q9JJW5	Myozenin-2 (Calsarcin-1) (FATZ-related protein 2)	Myoz2	-0.0748371	0.0227447
Q9JJZ2	Tubulin alpha-8 chain (Alpha-tubulin 8)	Tuba8	0.00456117	-0.00963134
Q9JK37	Myozenin-1 (Calsarcin-2) (Filamin-, actinin- and telethonin-binding protein) (Protein FATZ)	Myoz1	0.0694243	-0.0360034
Q9JK42	[Pyruvate dehydrogenase (acetyl-transferring)] kinase isozyme 2, mitochondrial (EC 2.7.11.2) (Pyruvate dehydrogenase kinase isoform 2) (PDH kinase 2)	Pdk2	0.00253153	-0.0248714
Q9JK53	Prolargin (Proline-arginine-rich end leucine-rich repeat protein)	Prelp	-0.0308254	0.00157684
Q9JK91	DNA mismatch repair protein Mlh1 (MutL protein homolog 1)	Mlh1	0.0536122	-0.0173809
Q9JK92	Heat shock protein beta-8 (HspB8) (Alpha-crystallin C chain) (Small stress protein-like protein HSP22)	Hspb8 Cryac Hsp22	-0.0417112	0.00739101
Q9JKB3	Y-box-binding protein 3 (Cold shock domain-containing protein A) (DNA-binding protein A) (Y-box protein 3)	Ybx3 Csda Msy4	0.0163327	0.0255667
Q9JKF7	39S ribosomal protein L39, mitochondrial (L39mt) (MRP-L39)	Mrpl39	-0.0188918	-0.00604293
Q9JLH8	Tropomodulin-4 (Skeletal muscle tropomodulin) (Sk-Tmod)	Tmod4	0.0513661	0.0689301
Q9JLV1	BAG family molecular chaperone regulator 3 (BAG-3) (Bcl-2-associated athanogene 3) (Bcl-2-binding protein Bis)	Bag3 Bis MNCb-2243	-0.0609218	-0.0238936
Q9QZQ8	Core histone macro-H2A.1 (Histone macroH2A1) (mH2A1) (H2A.y) (H2A/y)	H2afy	-0.0358512	0.0145877
Q9QZZ6	Dermatopontin (Early quiescence protein 1) (EQ-1) (Tyrosine-rich acidic matrix protein) (TRAMP)	Dpt	-0.00122181	0.0527252
Q9R1P1	Proteasome subunit beta type-3 (EC 3.4.25.1) (Proteasome chain 13) (Proteasome component C10-II) (Proteasome theta chain)	Psmb3	-0.0238198	0.0217629
Q9R1P3	Proteasome subunit beta type-2 (EC 3.4.25.1) (Macropain subunit C7-I) (Multicatalytic endopeptidase complex subunit C7-I) (Proteasome component C7-I)	Psmb2	-0.0204418	0.0380196
Q9WTI7	Unconventional myosin-Ic (Myosin I beta) (MMI-beta) (MMIb)	Myo1c	-0.0521677	-0.0505299
Q9WTR5	Cadherin-13 (Heart cadherin) (H-cadherin) (Truncated cadherin) (T-cad) (T-cadherin)	Cdh13	-0.0168234	-0.00255594
Q9WUA2	Phenylalanine--tRNA ligase beta subunit (EC 6.1.1.20) (Phenylalanyl-tRNA synthetase beta subunit) (PheRS)	Farsb Farsl Farslb Frsb	-0.000200477	0.0108715
Q9WUM5	Succinate--CoA ligase [ADP/GDP-forming] subunit alpha, mitochondrial (EC 6.2.1.4) (EC 6.2.1.5) (Succinyl-CoA synthetase subunit alpha) (SCS-alpha)	Suclg1	0.0116649	-0.0740177
Q9WV35	C->U-editing enzyme APOBEC-2 (EC 3.5.4.36) (mRNA(cytosine(6666)) deaminase 2)	Apobec2	0.00681106	-0.0178962
Q9WV55	Vesicle-associated membrane protein-associated protein A (VAMP-A) (VAMP-associated protein A) (VAP-A) (33 kDa VAMP-associated protein) (VAP-33)	Vapa Vap33	0.0170058	0.032053
Q9Z0U1	Tight junction protein ZO-2 (Tight junction protein 2) (Zona occludens protein 2) (Zonula occludens protein 2)	Tjp2 Zo2	0.0107523	0.000218275
Q9Z1P6	NADH dehydrogenase [ubiquinone] 1 alpha subcomplex subunit 7 (Complex I-B14.5a) (CI-B14.5a) (NADH-ubiquinone oxidoreductase subunit B14.5a)	Ndufa7	-0.0436217	-0.0499771
Q9Z1Q2	Phosphatidylserine lipase ABHD16A (EC 3.1.-.-) (Alpha/beta hydrolase domain-containing protein 16A) (Abhydrolase domain-containing protein 16A) (HLA-B-associated transcript 5) (mBAT5) (Monoacylglycerol lipase ABHD16A) (EC 3.1.1.23)	Abhd16a Bat5 Ng26	0.00217471	-0.0417528
Q9Z2I0	Mitochondrial proton/calcium exchanger protein (Leucine zipper-EF-hand-containing transmembrane protein 1)	Letm1	-0.0329295	-0.105658
Q9Z2I9	Succinate--CoA ligase [ADP-forming] subunit beta, mitochondrial (EC 6.2.1.5) (ATP-specific succinyl-CoA synthetase subunit beta) (A-SCS) (Succinyl-CoA synthetase beta-A chain) (SCS-betaA)	Sucla2	-0.0208873	-0.0407171
Q9Z2K1	Keratin, type I cytoskeletal 16 (Cytokeratin-16) (CK-16) (Keratin-16) (K16)	Krt16 Krt1-16	-0.00657251	-0.0227004
Q9Z2Z6	Mitochondrial carnitine/acylcarnitine carrier protein (Carnitine/acylcarnitine translocase) (CAC) (mCAC) (Solute carrier family 25 member 20)	Slc25a20 Cac Cact	-0.0686764	-0.0393578
V9GXQ2	Predicted gene 17087	Gm17087	-0.0130873	0.00906692
Z4YJF5	Myomesin-1	Myom1	0.0577928	-0.0258079
