# Supplementary material for: Advanced Fiber Type-Specific Protein Profiles Derived from Adult Murine Skeletal Muscle
Source: Proteomes. 2021 Jun 8;9(2):28. doi: 10.3390/proteomes9020028 (PMC8293376; doi:10.3390/proteomes9020028)
Supplement: Supplementary file 1 [file proteomes-09-00028-s001.zip › Supplementary tables/S8_aLFQ.xlsx]

## Sheet: aLFQ original
Zeilenbeschriftungen	Protein names	Type I	Type I_1	Type I_10	Type I_11	Type I_12	Type I_13	Type I_14	Type I_2	Type I_3	Type I_4	Type I_5	Type I_6	Type I_7	Type I_8	Type I_9	Type IIa	Type IIa_1	Type IIa_10	Type IIa_11	Type IIa_12	Type IIa_2	Type IIa_3	Type IIa_4	Type IIa_5	Type IIa_6	Type IIa_7	Type IIa_8	Type IIa_9	Type IIb	Type IIb_1	Type IIb_10	Type IIb_11	Type IIb_12	Type IIb_13	Type IIb_14	Type IIb_2	Type IIb_3	Type IIb_4	Type IIb_5	Type IIb_6	Type IIb_7	Type IIb_8	Type IIb_9	Type IIx	Type IIx_1	Type IIx_10	Type IIx_11	Type IIx_12
A0A0G2JDY6	Nexilin (Fragment)	0.00701453	0.00676343	0.00164344	0.0123911	0.00929292	0.00354577	0	0.015333	0	0.0117336	0	0	0	0	0	0.0384088	0.0021645	0	0.0012781	0	0.00200708	0	0.00199206	0.00505211	0.00525927	0.00751934	0.00961856	0	0	0	0.397994	0.00154406	0	0	0	0	0	0	0	0	0	0	0.00559713	0	0	0.735026	0	0.00166446
A0A0G2JFH2	Microtubule-associated protein (Fragment)	0.00882429	0.0101166	0.0118847	0.0103744	0.00925191	0.0107133	0.0140072	0.0104433	0.0136915	0.0160946	0.0136773	0.0119191	0.0138916	0.00870742	0.0178047	0.0174245	0.0123583	0.00920533	0.00290217	0.0126278	0.0121627	0.0147933	0.0128876	0.013205	0.00915699	0.0363165	0.0143274	0.00442285	0	0.0024981	0.00952405	0	0	0.00534432	0	0	0	0.00148095	0.00152441	0	0.0011185	0.00547306	0.00136506	0.00534806	0.0134103	0.0576991	0	0
A0A0R4J083	Long-chain-specific acyl-CoA dehydrogenase, mitochondrial	0.0113766	0.00979438	0.00874864	0.00319678	0.0222277	0.0203307	0.0112597	0.0111628	0.0244004	0.00804879	0.00412056	0.0159817	0.00905861	0.0147157	0.0222656	0.0182969	0.0129864	0.0172032	0.019227	0.0147216	0.00960306	0.017526	0.0101706	0.0251166	0.0166173	0.0106573	0.0212196	0.0194397	0.0163608	0	0.0184178	0	0.0121637	0.00267423	0.016656	0.00975149	0.0177377	0.0133956	0.0139068	0.0181412	0.0173691	0.00712286	0.00800526	0.0148712	0.0214164	0.0260405	0.0196957	0.019172
A0A1B0GRA5	Stromal interaction molecule 1	0.0140496	0.014252	0.0128373	0.0134699	0.0188387	0.0337118	0.0193651	0.00809953	0.0213582	0.0231826	0.00807335	0.0243649	0.0183484	0.0178831	0.0265159	0.0274557	0.0219646	0.0319765	0.0298811	0.0136552	0.0151902	0.033511	0.0307686	0.0361942	0.0180659	0.0216597	0.026912	0.0471493	0.0166436	0.00615239	0.0153425	0.0148345	0.0284412	0.0311498	0.0241075	0.0440633	0.0189443	0.0160178	0.0245987	0.0196812	0.0194946	0.0421082	0.0252319	0.0152219	0.0195541	0.0774402	0.067713	0.0326992
A0A1B0GSX6	PDZ and LIM domain 3, isoform CRA_a (PDZ and LIM domain protein 3)	0.0221995	0.0138789	0.0120022	0.0112317	0.0157797	0.020552	0.026428	0.0107091	0.0165217	0.0140744	0.0142543	0.0199096	0.014232	0.0168395	0.0176956	0.0202405	0.0208138	0.0245051	0.0208098	0.0181911	0.0241264	0.025036	0.0196949	0.0187139	0.0215761	0.018493	0.0285252	0.0278912	0.00485017	0.0156069	0.0126339	0.0193735	0.00557352	0.0187346	0.0202305	0.0130569	0.00520277	0.0129293	0.0041479	0.00569604	0.0147921	0.0185297	0.0137517	0.0229098	0.023923	0.0276041	0.00639524	0.0185467
A1BN54	Alpha actinin 1a (Alpha-actinin-1)	2.8606	1.41507	3.09113	0.950024	1.58184	1.73079	1.19025	2.28879	1.52017	2.53063	2.07685	1.82021	1.15888	1.55561	2.23872	1.89741	2.70569	1.27608	1.17324	1.05777	1.75879	1.98353	1.78516	2.14071	1.41678	2.81877	1.51376	1.88388	1.63887	1.18746	1.37508	1.31888	1.15171	0.933104	0.887366	1.40301	1.26053	1.07645	1.22326	1.88613	1.49914	1.33355	1.22783	1.65108	1.46347	1.4738	1.55638	1.72108
A2AAJ9	Obscurin (EC 2.7.11.1) (Obscurin-RhoGEF) (Obscurin-myosin light chain kinase) (Obscurin-MLCK)	0.130856	0.14606	0.156758	0.591451	0.165062	0.150605	0.182901	0.159947	0.128321	0.143023	0.14942	0.129833	0.152254	0.123046	0.173436	0.145331	0.143837	0.175065	0.143028	0.17634	0.145336	0.170991	0.136167	0.154802	0.135215	0.170548	0.159867	0.176888	0.32889	0.1074	0.159233	0.224391	0.0877484	0.129027	0.079621	0.0706458	0.0702983	0.0728208	0.0926459	0.0777624	0.0749007	0.0876918	0.104012	0.204677	0.194642	0.103964	0.103523	0.171804
A2ABU4	Myomesin-3 (Myomesin family member 3)	0.181307	0.28096	0.183629	0.271022	0.1813	0.261271	0.208823	0.190208	0.165605	0.185344	0.261499	0.180897	0.183168	0.168452	0.212664	0.226195	0.190647	0.226036	0.217899	0.199072	0.204726	0.24055	0.1871	0.227882	0.270207	0.177594	0.230944	0.217192	0.0124467	0.0324619	0.112944	0.0173721	0.0463898	0.0272056	0.037692	0.0341332	0.0491104	0.0219981	0.0554125	0.0255935	0.0398158	0.0321222	0.0352304	0.0845776	0.124858	0.11675	0.0506536	0.149546
A2AKU9	ATP synthase subunit gamma	0.366664	0.202952	0.359108	0.553236	0.583007	0.513152	0.323829	0.237308	0.435151	0.385378	0.279909	0.335594	0.273068	0.518773	0.525926	0.477525	0.288062	0.853679	0.470745	0.459608	0.603294	0.58436	0.341445	0.657373	0.532708	0.322982	0.750989	0.556401	0.390371	0.333892	0.319834	0.358452	0.427472	0.324978	0.447091	0.409009	0.328898	0.315305	0.472932	0.396445	0.440731	0.428386	0.444996	0.66713	0.49718	0.771235	0.772247	0.703647
A2AMM0	Caveolae-associated protein 4 (Muscle-related coiled-coil protein) (Muscle-restricted coiled-coil protein)	0.013753	0.0193335	0.0180314	0.0161155	0.0165261	0.0256086	0.0185751	0.0236115	0.0221102	0.0206452	0.0159788	0.0209163	0.016423	0.0188486	0.0202241	0.0194221	0.0222046	0.0217724	0.0108257	0.0211811	0.0283178	0.0216009	0.0238132	0.0198402	0.017321	0.0208281	0.0264897	0.0145257	0.0209814	0.0276164	0.00300109	0.0201251	0.0237192	0.0151886	0.0143473	0.0192016	0.0143131	0.018513	0.0209889	0.0186632	0.0208787	0.0218337	0.022875	0.0211381	0.0361877	0.0295447	0.0299091	0.0224073
A2AN08	E3 ubiquitin-protein ligase UBR4 (EC 2.3.2.27) (N-recognin-4) (RING-type E3 ubiquitin transferase UBR4) (Zinc finger UBR1-type protein 1) (p600)	0	0	0.000746939	0	0.000974833	0.000998152	0.000946551	0	0.000496244	0.00101619	0.00201773	0.000815649	0.00106169	0	0.00648257	0	0	0.00115418	0	0.00150055	0.00106008	0.00108522	0.000891869	0.00118107	0.0009903	0.00120508	0.0010684	0	0	0	0	0	0	0	0	0	0	0.00498239	0	0	0	0.00215508	0	0	0	0	0	0.00143127
A2AQB2	Nebulin	0.358977	0.363691	0.385344	0.380422	0.383528	0.350992	0.33419	0.360389	0.340104	0.473904	0.477973	0.370006	0.351133	0.341475	0.313337	0.328088	0.468212	0.485521	0.359444	0.412813	0.429371	0.440552	0.418788	0.361853	0.40417	0.427307	0.415484	0.418852	0.559871	0.576556	0.508959	0.544247	0.553699	0.532096	0.542739	0.524377	0.517128	0.574289	0.549934	0.56963	0.493811	0.488806	0.553634	0.481553	0.591309	0.515478	0.598494	0.533053
A2AQP0	Myosin-7B (Myosin cardiac muscle beta chain) (Myosin heavy chain 7B, cardiac muscle beta isoform)	0.630769	0.486343	0.0670944	0.0751163	0.568883	0.0922409	0.0118706	0.563805	0	0.191502	0.49538	0.475395	0.100608	0.058599	0.154906	0.309357	0.329865	0.285623	0.616828	0.109816	0.01056	0.157714	0.0113601	0.0126197	0.380297	0	0.346805	0.385811	0.599502	0.154875	0.10138	0.425549	0.361341	0.562255	0.250022	0.606258	0.125041	0.134765	0	0.160883	0.430362	0.478063	0.118999	0.444461	0.401455	0.0743452	0.0950864	0.0136624
A2ARZ3	Fibrous sheath-interacting protein 2	1.16992	0.606297	0.745152	0.78833	0.0163513	0.592205	0.0115558	0.831481	0.00769548	0.0193686	0.158395	0.0952465	0.946021	0.0192207	0.127046	0.423295	0.590045	0.285626	0.277249	0.277067	0.00791613	0.320459	0.228138	0.00762005	0.00861137	0.419279	0.183872	0.375078	0.0366531	0.0419133	0.034994	0.0408426	0.13171	0.0419169	0.0386305	0.0459337	0.0207721	0.051847	0.0681456	0.0425785	0.0227938	0.0295199	0.0362058	0.0221558	0.0500962	0.0207916	0.0549553	0.0802409
A2ASS6	Titin (EC 2.7.11.1) (Connectin)	1.10512	1.01354	1.20468	0.938763	1.2533	0.882512	0.969672	1.19927	0.987899	1.21181	1.13383	1.04787	1.09091	1.2071	1.15659	1.15321	1.17722	1.0167	1.03106	0.951824	1.03536	1.29174	1.06655	1.06653	1.07493	1.07746	1.61207	1.14122	1.35264	1.16837	1.44615	1.15399	1.16319	1.25535	1.34561	1.09194	1.09752	1.065	1.14939	1.16608	1.0449	1.0442	1.03467	1.5455	1.24353	1.1852	1.14823	1.18667
A2AT68	Titin (Fragment)	0	0	0	0	0	0	0	0	0	0	0	0	0	0	0	0	0	0	0	0	0	0	0	0	0	0	0	0	0.0320331	0.0299926	0.0354159	0.0319791	0.0244832	0.0243879	0.0324319	0.0369263	0.0368219	0.0305573	0.0311401	0.0312642	0.031188	0.0351927	0.0296807	0.0302136	0.029708	0.0317367	0.0365424	0.0313029
A2AUC9	Kelch-like protein 41 (Kelch repeat and BTB domain-containing protein 10)	0.213078	0.248411	0.212623	0.178929	0.180858	0.156866	0.148618	0.199212	0.202377	0.173004	0.244224	0.203858	0.192553	0.164225	0.184875	0.232202	0.206135	0.249986	0.166089	0.154045	0.339782	0.187734	0.152361	0.205935	0.247502	0.271138	0.157365	0.203005	0.13122	0.150004	0.134898	0.168586	0.0991102	0.112129	0.120173	0.121929	0.151407	0.106414	0.132885	0.137493	0.13256	0.160061	0.174841	0.180296	0.273736	0.164996	0.153617	0.158477
A3KG59	Peptidase M20 domain-containing protein 2 (Aminoacylase-1-like protein 2)	0.129437	0.0812826	0	0	0.000254138	0	0.14021	0	0	0	0	0	0.000312142	0	0.00096039	0	0	0	0	0	0.000919406	0	0	0	0	0	0	0.000900254	0.26103	0	0	0	0	0	0	0	0	0	0	0	0	0	0.18681	0	0	0.000888645	0	0
A8DUK4	Beta-globin (Globin a1) (Hemoglobin, beta adult s chain) (Hemoglobin, beta adult t chain)	0.0655486	0.0551581	0.154087	0.10183	0.0987043	0.140568	0.0813827	0.180163	0.090924	0.165143	0.130682	0.130792	0.0514277	0.156391	0.1626	0.063315	0.110958	0.0815785	0.0599787	0.0811851	0.0553834	0.0759165	0.141123	0.134358	0.080774	0.0753709	0.11371	0.0992837	0.0647621	0.0584334	0.102798	0.0899973	0.0761639	0.148998	0.0864903	0.038955	0.0532408	0.0650569	0.0582193	0.0540675	0.0431915	0.101986	0.0897189	0.0712011	0.0620333	0.100042	0.05317	0.0762338
B1AR69	Myosin, heavy polypeptide 13, skeletal muscle	6.62227	21.9441	14.9274	14.543	8.80611	0.0240542	15.4479	13.7119	13.1459	12.2819	18.0186	13.6724	9.92292	16.1897	5.70182	6.08252	13.2042	0.0241448	8.00334	7.72426	10.484	12.234	12.5395	13.5258	10.1419	15.1281	0.100493	0.0368995	0.0954153	10.0885	11.4538	0.273062	7.40698	0.0963297	10.037	11.1672	8.1121	12.6886	6.88344	5.00725	10.7826	6.81644	13.0935	0.0584516	11.6883	0.039705	0.0481257	0.00269722
B2RQS1	Striatin-3 (Strn3 protein)	0	0.00213104	0.00279744	0	0	0.00413044	0.00502444	0.00355109	0.00190093	0.00242347	0.00354785	0.00344271	0.0021632	0	0.00263203	0.00178949	0.00504875	0	0	0.00290408	0.00190236	0	0.00517521	0.00347016	0.0019224	0	0.00227386	0	0	0	0	0	0	0	0	0	0	0	0	0	0	0	0	0	0	0	0	0
B9EIZ7	Coronin	0.00763557	0.0277687	0.0204623	0	0.0108692	0.0116643	0.0090322	0.0143444	0.013062	0.00742659	0.0328077	0.0146842	0	0	0	0.0211604	0.0221966	0.00899543	0	0.0103867	0.0144336	0.0269803	0	0	0.00967898	0.0107165	0.00963864	0.0136122	0	0	0.00241484	0	0	0	0	0	0	0	0	0	0	0	0	0	0	0	0	0.00360387
D3YU50	Myosin-binding protein C, slow-type (RIKEN cDNA 8030451F13, isoform CRA_c)	1.05412	1.36899	1.27521	1.03375	1.15233	0.88648	1.15089	0.810583	1.17428	1.03179	1.49018	1.10166	1.07601	0.807436	0.725721	1.06737	1.43004	1.08522	1.18906	1.16579	1.33945	1.29849	1.15342	0.971882	0.691317	1.34288	1.00077	1.26083	0.680452	0.836252	0.982463	0.696626	0.483382	0.933081	0.688416	0.874753	0.765862	0.630995	0.814187	0.696876	0.675674	0.582317	0.767892	1.00518	1.07421	0.961668	0.863038	0.94896
D3Z7H8	Cartilage intermediate layer protein 2 [Cleaved into: Cartilage intermediate layer protein 2 C1; Cartilage intermediate layer protein 2 C2]	0	0.00816434	0	0	0.000144376	0.012115	0.0145657	0.00602036	0	0	0	0	0.031985	0.00443081	0.00025388	0	0.0100542	0	0.00598667	0	0	0.00829338	0	0.00232182	0.00774536	0.0125736	0.00770468	0.00122376	0	0	0	0	0	0	0	0.00850964	0	0	0	0	0	0	0	0	0	0	0	0
E0CYV9	Uncharacterized protein C4orf54 homolog	0.0044399	0.0104204	0.00671101	0.000556561	0.000450288	0.00144357	0.00456762	0.00781643	0.00067866	0.00900731	0.00916885	0.00955229	0.00695725	0.000808714	0.000555563	0.0109228	0.00963399	0.00451084	0	0.014516	0.0107458	0.00580173	0.0101852	0.00197782	0.00102019	0.0106802	0.00625463	0.000795453	0.00151531	0.00114926	0.00656854	0.00114362	0	0	0	0	0	0	0	0	0.000743541	0	0.000949001	0.00146271	0.00649255	0.00116214	0	0.00199731
E9PUR2	Unconventional myosin-XVIIIa (Fragment)	0	0	0.000337473	0.000508262	0.000388804	0.000905544	0	0.00196837	0.000300675	0.000954416	0.00234997	0.000281677	0.000566536	0.000399072	0.000441985	0	0	0.000735458	0	0	0.000493615	0	0.000485515	0.000305424	0.000439904	0.000181573	0.000745727	0.000274112	0	0	0	0	0	0	0	0	0	0	0	0	0	0	0	0	0.000316131	0.000688835	0	0.00041525
E9PV24	Fibrinogen alpha chain [Cleaved into: Fibrinopeptide A; Fibrinogen alpha chain]	0.00260043	0.00328254	0.00801016	0.00544412	0.019016	0.0123271	0.00450837	0.00872775	0.0138383	0.00733511	0.00992958	0.0118536	0.00701007	0.0128537	0.0124785	0.0143431	0.00983598	0.00829951	0.00754418	0.00784767	0.010766	0.00838639	0.00721649	0.00978776	0.00607713	0.00801495	0.0125313	0.0154685	0	0.00168643	0.000524447	0	0	0	0	0	0	0	0	0	0	0.0023708	0.000342047	0.000488267	0.00172253	0.00646186	0.00199952	0
E9PWQ3	Collagen, type VI, alpha 3	0.117162	0.116057	0.106703	0.130264	0.18006	0.161536	0.160739	0.138777	0.143602	0.0938238	0.107145	0.165405	0.216899	0.166786	0.193571	0.219708	0.1576	0.201506	0.145341	0.108784	0.265846	0.187079	0.109094	0.177136	0.195623	0.170292	0.196613	0.263293	0.125316	0.156776	1.41173	0.15163	0.152323	1.1553	0.139838	0.156598	0.111678	0.119242	0.11834	0.13726	0.127458	0.188031	0.16756	0.125945	0.198798	0.144116	0.131587	0.110887
E9PWZ3	Ribosomal protein L3-like	0.0101742	0.0111116	0.0134053	0.0122579	0.0122908	0.0126105	0.0086766	0.0137317	0.0113918	0.0121989	0.0152796	0.00435483	0.0127811	0.00927592	0.00924254	0.00392569	0.0145948	0.0105559	0.00946604	0.0115706	0.0131893	0.0101672	0.0120122	0.0114397	0.00955669	0.0134247	0.013904	0.0121251	0.0145915	0.016961	0.0123756	0.0136525	0.0141396	0.0106695	0.0166556	0	0.0125155	0.016552	0.0143653	0.0123003	0.0132332	0.0147326	0.0145384	0.0179438	0.0151622	0.0144998	0.015229	0.0139124
E9PYJ9	LIM domain-binding protein 3	0.132924	0.186158	0.271349	0.157186	0.146482	0.262422	0.170058	0.198766	0.157789	0.220933	0.21157	0.172632	0.181139	0.251734	0.0818232	0.23817	0.183542	0.191166	0.174312	0.195124	0.189109	0.218062	0.224251	0.156722	0.119266	0.195916	0.273584	0.14697	0.15137	0.139113	0.0892736	0.159899	0.0936706	0.11761	0.165408	0.119904	0.120371	0.114638	0.133673	0.17633	0.135588	0.095116	0.170017	0.257941	0.229143	0.126044	0.14408	0.26963
E9PZ16	Basement membrane-specific heparan sulfate proteoglycan core protein	0.0954984	0.0628118	0.0643078	0.0641423	0.108016	0.106061	0.0716936	0.0869065	0.089305	0.0827044	0.0858464	0.101248	0.111063	0.100649	0.114016	0.0995466	0.0920468	0.0705103	0.0672137	0.0815224	0.106059	0.0847714	0.0893251	0.0985209	0.102565	0.0811139	0.0963938	0.0947686	0.0778332	0.103786	0.0722413	0.0678228	0.067365	0.0677784	0.0750656	0.0722211	0.0863694	0.0820736	0.0665437	0.0896246	0.0666539	0.0755776	0.0756837	0.0918224	0.107926	0.0687561	0.112026	0.11275
E9PZF0	Nucleoside diphosphate kinase (EC 2.7.4.6)	0.00201115	0.000329778	0.00132003	0.000908493	0.0027536	0.0324128	0.0185426	0.00230996	0.00901852	0.00103023	0.00114464	0.00118926	0.0010645	0.0329954	0.00261645	0.00180124	0.00170955	0.0279421	0.0101109	0.0145859	0.0068746	0.00120657	0.00134321	0.00176339	0.00805744	0.00142558	0.0414242	0.0028625	0	0	0	0	0	0	0	0	0	0.00938564	0	0	0.0136107	0.00346535	0.00454824	0.00549783	0.0039216	0.00307446	0.00289498	0.00256807
E9Q035	Predicted gene 20425	0.00131585	0.00227899	0.00223889	0.00186994	0.00998292	0.00184664	0.00271794	0.00219553	0.000978902	0.00143186	0.00337578	0.00294722	0.00116203	0.00132647	0.00408179	0.00121744	0.00443133	0.00462774	0.00142767	0.00151593	0.00176384	0.00578793	0.00136287	0.0042031	0.00184211	0.00179711	0.00777744	0.00900955	0.00326896	0.0124799	0.0160678	0.0120868	0.0134023	0.00571526	0.0129677	0.0114858	0.0100705	0.0131098	0.0142181	0.0155878	0.00470234	0.00989054	0.0138764	0.00228824	0.00933209	0.011907	0.00275397	0.00270371
E9Q1W3	Nebulin	0.578978	0.557676	0.600362	0.477379	0.59131	0.748512	0.492061	0.564366	0.520793	0.60681	0.564242	0.541976	0.585069	0.546198	0.490633	0.622191	0.676703	0.778226	0.552285	0.539507	0.582726	0.692721	0.601479	0.528616	0.921553	0.603451	0.640462	0.782723	0.825734	0.850147	0.808104	0.805814	0.769091	0.712481	0.899153	0.76982	0.704323	0.85334	0.769593	0.807871	0.71716	0.745163	0.792981	0.667328	0.7704	0.831359	2.70552	0.899873
E9Q456	Tropomyosin alpha-1 chain	2.48742	3.82314	2.76235	3.05941	4.24272	2.52186	3.66488	1.90452	3.81606	2.4857	3.53383	3.42221	2.85143	3.71567	4.62315	3.54247	3.3651	4.29734	4.04528	3.05185	4.22773	4.53447	3.05385	4.58836	2.62467	2.48227	4.47256	4.14038	4.10509	4.13014	4.65101	4.11465	4.45812	3.21618	4.56267	3.5762	3.87781	4.08771	4.30811	3.47059	3.92673	3.67777	4.22571	3.59192	4.38919	4.7638	4.14476	3.69281
E9Q4Z2	Acetyl-CoA carboxylase 2 (EC 6.4.1.2) (ACC-beta) [Includes: Biotin carboxylase (EC 6.3.4.14)]	0.00928387	0.0105015	0.010179	0.00433647	0.0212043	0.0187787	0.0104164	0.0127221	0.00871172	0.0130297	0.0167658	0.00856707	0.00643229	0.00743719	0.0122427	0.0135557	0.0156351	0.0115482	0.0135413	0.0149566	0.0220558	0.0150477	0.013775	0.0127433	0.0411952	0.0163759	0.0255876	0.0114548	0.00660837	0	0.0072203	0.0188023	0.00526274	0.00607975	0.00607766	0	0.00224354	0.01346	0	0.0039689	0.0150067	0.0117689	0.0076206	0.0231515	0.0159993	0.0181528	0.0140156	0.0201334
E9Q557	Desmoplakin (DP)	0.00591095	0.0417222	0.00733881	0.00955977	0.0575067	0.010178	0.0109635	0.0081381	0.0525843	0.00922492	0.010479	0.0108199	0.0121653	0.0599833	0.0377243	0.0195284	0.035371	0.0103634	0.0777224	0.00951217	0.0253528	0.020837	0.00993941	0.0181937	0.0101583	0.0307871	0.0115743	0.00986217	0.0159441	0.0112161	0.00281875	0.0172531	0.0281547	0.0303174	0.067285	0.0154817	0.0127189	0.0145558	0.0112425	0.0209372	0.012444	0.00983218	0.0103118	0.144982	0.0176183	0.00666173	0.0463074	0.0453335
E9Q616	AHNAK nucleoprotein (desmoyokin)	0.0772413	0.029157	0.0167104	0.0216903	0.0219097	0.0311567	0.0427333	0.021974	0.0273083	0.0203676	0.0159054	0.0145246	0.0161686	0.0267967	0.0352856	0.0664085	0.0471943	0.0155524	0.061449	0.0432779	0.0245728	0.0579901	0.0481628	0.0483402	0.0134032	0.0113463	0.0305817	0.0594585	0.0663208	0.104766	0.0749181	0.088707	0.106435	0.0425088	0.137648	0.0573219	0.116624	0.113976	0.159043	0.0852865	0.124239	0.056013	0.0759207	0.0707494	0.113614	0.064507	0.0941369	0.0982553
E9Q7Q3	Tropomyosin alpha-3 chain	0.684906	1.05305	0.879164	1.09783	1.00208	1.30262	1.17463	0.519201	0.986675	0.614774	0.960412	0.89704	0.868808	0.836485	0.433747	0.443526	0.422765	0.339103	0.403554	0.261564	0.349326	0.272055	0.26577	0.39467	0.373703	0.502121	0.336925	0.364657	0.202575	0.173351	0.0427925	0.119218	2.02218	0.0916877	4.10576	0.0746919	0.0927357	0.0757465	0.12069	0.171112	0.106949	0.0205646	0.0308526	0.184603	0.12098	3.29684	1.90666	0.226393
E9Q800	MICOS complex subunit MIC60 (Mitofilin)	1.01715	0.0684367	0.863778	0.123564	0.318105	0.170796	0.125908	0.950221	0.848036	0.774359	1.01705	0.895853	0.134083	0.721479	0.778212	0.467342	0.533941	0.145575	0.172579	0.153155	0.511556	0.402995	0.39674	0.378411	0.415888	0.509881	0.305807	0.300576	0.143737	0.11659	0.152536	0.131754	0.0918417	0.133112	0.14758	0.146102	0.132174	0.113052	0.108445	0.124939	0.163547	0.127647	0.123786	0.261334	0.174912	0.185409	0.200832	0.216556
E9Q8N1	Titin	0.162049	0.341134	0.453105	0.248396	0.267117	0.275397	0.500872	0.23106	0.27321	0.254581	0.299287	0.247084	0.368873	0.268808	0.311654	0.233332	0.199956	0.211662	0.210302	0.326822	0.208472	0.243214	0.231809	0.278293	0.16059	0.358275	0.310675	0.22796	0.260858	0.223783	0.315258	0.52924	0.249197	0.142696	0.433426	0.34283	0.241925	0.211979	0.394033	0.169501	0.379334	0.240113	0.286462	0.259519	0.27711	0.265684	0.421961	0.43321
E9Q9K5	Triadin	0.00351952	0.00455875	0.00339215	0.00472178	0.0043404	0.00556923	0.00610476	0.0034278	0.00379577	0.00427237	0.00251941	0.00554271	0.00461671	0.00364751	0.00443975	0.00391498	0.0066385	0.00884377	0.00183615	0.00685358	0.0061603	0.0081195	0.00488356	0.0054534	0.00508984	0.00482579	0.00520906	0.00605061	0.0128569	0.0240865	0.0537035	0.0159387	0.0176898	0.0109107	0.0183892	0.0133521	0.0134679	0.0118353	0.0165571	0.0121286	0.0146711	0.0126473	0.014111	0.0107306	0.0148351	0.0184752	0.0186537	0.0168857
E9QA62	Leiomodin-3	0.0101319	0.0165375	0.0188927	0.0157601	0.0179012	0.015034	0.0109706	0.0074023	0.0129198	0.0094457	0.0211853	0.017891	0.0146603	0.0112085	0.0146582	0.0127295	0.010921	0.0161789	0.010669	0.0119975	0.00993536	0.00491329	0.012761	0.0141191	0.0129138	0.0176225	0.0158759	0.0151074	0	0	0.00290668	0	0	0	0	0	0	0	0	0	0	0	0	0	0.00550146	0.00385311	0	0
E9QK82	Myelin protein P0	0.0245973	0.000493072	0.00842718	0.0196029	0.0135831	0.0285882	0.0539934	0.00964945	0.112554	0.00879771	0.00987869	0.0598002	0.0356104	0.0381424	0.122698	0.0416517	0.0177396	0.0150248	0.0237602	0.0314229	0.0539459	0.0150166	0.00445644	0.0299121	0.0586623	0.000846564	0.0161666	0.0169516	0	0.000470947	0.00976853	0	0.0237144	0.0273844	0.00697499	0	0.0178586	0.0106018	0.0258495	0.000674209	0.00152754	0.00449109	0.00236706	0.000662001	0.0272476	0.00126069	0.001348	0.000727495
E9QLJ0	Cardiomyopathy-associated protein 5	0.0161933	0.0237357	0.0152387	0.0171458	0.0169744	0.016963	0.0233893	0.0153953	0.0182451	0.020486	0.0183367	0.0178105	0.0183241	0.0187572	0.0178154	0.0306241	0.0222609	0.0415127	0.0033574	0.0170838	0.0190543	0.0203684	0.0199182	0.0430704	0.0158044	0.0191915	0.0207874	0.015681	0.00376507	0.00255808	0.0393341	0.00512232	0.00878877	0	0.0344562	0.014577	0.00579047	0.00408144	0.00563841	0.00344339	0.0409184	0.060581	0.0160884	0.00528048	0.0295981	0.0375339	0.00638201	0.0225731
E9QQ25	Striated muscle-specific serine/threonine-protein kinase	0.0159435	0.0183256	0.0244214	0.0199152	0.0449053	0.0324463	0.0159249	0.0215285	0.0303575	0.0367454	0.034149	0.0268479	0.0275894	0.0258345	0.0344847	0.0342587	0.0253968	0.0513246	0.020297	0.0349876	0.03547	0.0501735	0.0250462	0.0325411	0.0379669	0.0255344	0.034674	0.078718	0.0228799	0.0352905	0.0593654	0.0335094	0.134588	0.0521823	0.0606456	0.0348743	0.033036	0.0266213	0.0194602	0.0224704	0.0237125	0.0735337	0.0726703	0.0247385	0.0439923	0.0431062	0.0386146	0.0456879
E9QQ93	Xin actin-binding repeat-containing protein 1	0.0928761	0.0216331	0.0140627	0.00620558	0.0138969	0.0164409	0.0117668	0.0147743	0.0168059	0.0297951	0.0145372	0.0132065	0.0126521	0.0108019	0.0210926	0.107816	0.0193421	0.0129019	0	0.0352011	0.0321461	0.0129371	0.0314191	0.0164439	0.0502579	0.0242366	0.0191729	0.026596	0	0	0.0400278	0	0	0	0	0	0	0	0	0.205411	0	0	0	0.00911311	0.0726143	0	0.00369066	0
E9QQ96	Obscurin	0.0546619	0.0411322	0.0515869	0.0608831	0.0461727	0.0602499	0.0434037	0.0504879	0.0444443	0.0529106	0.0495204	0.0390534	0.0450551	0.0392523	0.0374154	0.0508564	0.0402889	0.0903912	0.0367982	0.0530369	0.04427	0.0556391	0.0505638	0.0534498	0.0439341	0.0414177	0.0560794	0.0552881	0.035704	0.0332337	0.0362238	0.0606819	0.0197401	0.0202074	0.00133788	0.0175262	0.0277677	0.0181554	0.0153618	0.0181617	0.0304738	0.0227778	0.0347561	0.0455673	0.0609386	0.0508155	0.0423549	0.0625874
F6RDH3	Nebulin (Fragment)	0.0521211	0.0624113	0.0668491	0.07531	0.0833166	0.101179	0.0822351	0.0677984	0.0708792	0.0744403	0.084592	0.133303	0.128631	0.0687202	0.0905072	0.0664527	0.0759828	0.112454	0.0893376	0.124506	0.0873525	0.0968787	0.0757616	0.0788318	0.106032	0.0867124	0.149174	0.0880391	0.110083	0.110616	0.0946491	0.112576	0.120936	0.0905533	0.113673	0.0996666	0.0974416	0.105702	0.121606	0.119453	0.109992	0.102597	0.113201	0.102357	0.10344	0.104679	0.100532	0.105434
F6ULR7	Myosin regulatory light chain 2, skeletal muscle isoform (Fragment)	0.00214954	0.0183715	0.0030159	0.00543063	0.0303344	0.0187752	0.0198561	0.0281533	0.0207981	0.00483503	0.00459805	0.029728	0.0214076	0.0268186	0.03239	0.0705525	0.0522437	0.0247454	0.0918154	0.025084	0.0786748	0.0535402	0.00866731	0.0563432	0.0490168	0.00961634	0.0723832	0.0572416	0.125458	0.0882885	0.146131	0.141384	0.128612	0.0469891	0.179228	0.127141	0.0893549	0.108829	0.159591	0.077744	0.0825202	0.110865	0.0965081	0.0980178	0.0813545	0.0972113	0.102512	0.11242
F6VG99	LIM domain only 7 (Fragment)	0.00394373	0.00757957	0.00383685	0.0263317	0.00859029	0.0136592	0.00444742	0.00659561	0.0090038	0.00602946	0.00371074	0.00736355	0.00638972	0.00790314	0.00495015	0.00402762	0.00350266	0.00053052	0	0.00750593	0.00742238	0.00702116	0.00511431	0.00414779	0.00596457	0.00780282	0.00794251	0.073568	0	0	0	0	0	0	0	0	0	0	0	0	0	0	0	0.000369523	0	0	0	0
F6X9B6	Nebulin (Fragment)	0	0	0	0	0	0	0	0	0	0	0	0	0	0	0	0	0	0	0	0	0	0	0	0	0	0	0	0	0.0343524	0.0264024	0.0278935	0.0428074	0.0425943	0.0181486	0.0367403	0.0169324	0.0228066	0.0277261	0.0250849	0.0148893	0.0393899	0.0269409	0.0277267	0	0.00782421	0.0037497	0.00651236	0.017623
F8VPN4	Amylo-1,6-glucosidase, 4-alpha-glucanotransferase	0.0888962	0.0145962	0.0156814	0.00577284	0.0356514	0.197423	0.0157805	0.0504786	0.0234941	0.216459	0.0145338	0.0117928	0.00759291	0.00793844	0.0222724	0.0204013	0.0259702	0.0232943	0.028872	0.0256946	0.0560461	0.0309385	0.0386042	0.0290062	0.0298411	0.0582402	0.0338422	0.0567735	0.189952	0.154899	0.0695532	0.0718991	0.0975251	0.0305163	0.116539	0.0571048	0.0629182	0.050632	0.0235487	0.171375	0.0687804	0.0643771	0.0611848	0.0475143	0.0801277	0.0642663	0.0685473	0.120579
F8VQJ3	Laminin subunit gamma-1	0.073481	0.0527421	0.0533824	0.0793185	0.135059	0.120422	0.109204	0.0638622	0.108619	0.0717262	0.17005	0.105975	0.0973572	0.151442	0.154186	0.0893054	0.0602333	0.12459	0.116639	0.0834618	0.135252	0.140071	0.0730902	0.164159	0.196175	0.0686131	0.143501	0.14799	0.108395	0.0669232	0.0614439	0.0754737	0.0699787	0.173581	0.0906311	0.0746486	0.0739441	0.0803226	0.199816	0.0890327	0.0787376	0.154136	0.101437	0.0921035	0.273092	0.282628	0.308819	0.0742276
F8WIS9	Calcium/calmodulin-dependent protein kinase type II subunit alpha	0.0264098	0.0237891	0.010821	0.0244543	0.0292504	0.00747782	0.000203628	0.0115501	0	0.0137952	0.0116856	0.00963552	0.0300318	0.0253332	0.0400669	0.0311856	0.01184	0.0118047	0	0.0175104	0.0372264	0.0443292	0.0415048	0.0328448	0.0119341	0.0151046	0.028478	0.0148367	0.191392	0.15438	0.123273	0.128781	0.146709	0.179043	0.115735	0.155636	0.138923	0.174047	0.150634	0.172245	0.150194	0.135861	0.121715	0.124238	0.115356	0.109235	0.118716	0.106749
G3UW82	MCG140437, isoform CRA_d (Myosin, heavy polypeptide 2, skeletal muscle, adult)	4.1784	3.18403	3.50155	3.73882	4.6796	8.68085	4.42881	5.55971	4.32344	5.70988	5.14237	6.12995	4.37159	3.36158	7.49564	13.8706	11.327	13.6042	12.767	11.4239	13.6918	11.8728	13.2274	12.3468	12.3113	10.4883	12.4291	14.1791	3.77576	4.13354	3.65019	3.94669	3.05237	2.51765	3.49098	2.82141	3.4461	3.26646	3.47931	3.45905	3.23902	3.29712	2.96314	3.36221	2.15411	1.48165	1.44461	2.12801
G3UWS1	Nebulin (Fragment)	0.00639926	0	0	0	0	0.0224088	0	0	0	0	0	0	0.0116757	0	0	0	0	0	0	0.0105471	0.0476756	0	0	0.0191921	0.0269832	0	0.0229257	0.0363574	0.0159649	0.0171778	0.0113217	0.0184299	0.0144638	0.020637	0.0135872	0	0.0144344	0.0233876	0	0.0317381	0.00654612	0.0295582	0	0.0221813	0.0198727	0.0219585	0	0.0149845
G3UXF4	Ankyrin-1 (Fragment)	0	0.00226911	0.000589863	0	0.00216683	0.00222491	0.00146807	0.000518741	0.00103229	0	0.00247768	0.00100884	0	0	0.000803429	0.000823521	0.0028234	0	0.000865704	0	0.000876204	0.00155323	0	0.00111887	0	0.00362747	0.00353397	0.000916366	0	0.00637242	0.00394583	0.00551285	0.00718454	0	0	0	0.00342369	0	0.00363448	0	0	0	0.0064558	0.00163009	0.00592332	0.00312339	0	0
G3X8R0	Receptor expression-enhancing protein	0.0169539	0.00865616	0.00913435	0.0156927	0.0153072	0.0116824	0.0122944	0.00820291	0.0114775	0.00766491	0.00921391	0.0112106	0.0115174	0.0100067	0.0163311	0.00864077	0.00914103	0.0126937	0.0106584	0.0141658	0.00921259	0.00998667	0.00704296	0.0132494	0.00809114	0.00716259	0.00749515	0.0101946	0.00253969	0.00202621	0	0.0157544	0.0203733	0.00945235	0.00359163	0	0	0	0.00464914	0.00904392	0.00298107	0.0191439	0.0131242	0.0144878	0.009133	0.01828	0.0168127	0.0153813
G3X9Q1	Integrin alpha-7	0.00774759	0.00541075	0.0038273	0	0.0102725	0.00656574	0.00815388	0.0055307	0.00298528	0	0	0.00562416	0.0142787	0.00268735	0.00653523	0.00867688	0.00360909	0.00591444	0.00925617	0.00458226	0.004134	0	0.000653537	0.0128959	0.0132238	0.00952771	0.0141073	0.0106264	0	0	0	0.0043578	0.00432023	0	0	0	0	0	0	0	0	0.00468972	0	0.00415426	0.00502986	0.00647989	0.00445644	0.00272068
G5E8J6	Histidine rich calcium binding protein, isoform CRA_a (Histidine-rich calcium-binding protein)	0.0112572	0.0157007	0.0132635	0.00491286	0.0176771	0.00944519	0.00278057	0	0	0.00803001	0	0.0194297	0.0149384	0.00198168	0	0	0.0050356	0.0110322	0.000932113	0.0111925	0.0155747	0.00362662	0	0.0152676	0.0114933	0.00781383	0.0131482	0.00482792	0	0	0.00021551	0	0	0.00106408	0	0	0	0	0	0	0	0	0	0.00509013	0.00304856	0	0	0.00776056
J9JIB2	Obscurin (Fragment)	0.00745241	0.00215856	0.0068996	0	0.00698032	0.00761183	0	0.00488443	0.00294846	0.00502463	0.00848822	0.0039931	0.0057965	0.00447887	0.010663	0.00198442	0.00388529	0.00147444	0	0.00190375	0.00840095	0.00454108	0.00306502	0.00912436	0.00676457	0.0141269	0.00577523	0.00648551	0.00471707	0.00393038	0.00602648	0.00476412	0	0	0	0	0	0	0	0.00521051	0	0.00194956	0	0.0143032	0.00862981	0.00532757	0.0051873	0.00862492
O08532	Voltage-dependent calcium channel subunit alpha-2/delta-1 (Voltage-gated calcium channel subunit alpha-2/delta-1) [Cleaved into: Voltage-dependent calcium channel subunit alpha-2-1; Voltage-dependent calcium channel subunit delta-1]	0.0333578	0.0188467	0.0194327	0.0363306	0.0415475	0.0305577	0.0308923	0.0390881	0.0375166	0.0377345	0.014732	0.0382297	0.0442612	0.0355355	0.0593591	0.0524441	0.0483569	0.0464636	0.0426057	0.0367276	0.0546223	0.0383795	0.0220669	0.0340186	0.051568	0.0253407	0.0532266	0.0581418	0.0880588	0.0916173	0.0833534	0.0891543	0.123469	0.0872379	0.100938	0.0910158	0.0807278	0.0916958	0.100539	0.0924971	0.0851477	0.0842945	0.0778661	0.0625623	0.0823016	0.0672803	0.0963619	0.0621657
O08553	Dihydropyrimidinase-related protein 2 (DRP-2) (Unc-33-like phosphoprotein 2) (ULIP-2)	0	0	0	0	0	0	0	0	0	0	0	0	0	0	0	0	0	0	0	0	0	0	0	0	0	0	0	0	0	0	0	0	0	0	0	0	0	0	0	0	0	0	0	0.0267452	0	0.00121181	0	0
O08749	Dihydrolipoyl dehydrogenase, mitochondrial (EC 1.8.1.4) (Dihydrolipoamide dehydrogenase)	0.0277437	0.0135511	0.0238533	0.0162549	0.0391091	0.0345168	0.0168055	0.0178793	0.0369665	0.0243663	0.0153846	0.0295175	0.0253291	0.0295636	0.0330637	0.0366333	0.021867	0.0439232	0.0501509	0.0201711	0.0367912	0.0170604	0.0204035	0.0397032	0.0430588	0.0168107	0.0482391	0.0452226	0.025088	0.0159624	0.0399423	0.0266486	0.00513815	0.017865	0.0492619	0.0366063	0.0281931	0.0231044	0.00327416	0.0409182	0.0287886	0.0215171	0.0316576	0.0502667	0.0320766	0.0408809	0.0229328	0.0663986
O09061	Proteasome subunit beta type-1 (EC 3.4.25.1) (Macropain subunit C5) (Multicatalytic endopeptidase complex subunit C5) (Proteasome component C5) (Proteasome gamma chain)	0	0.00888672	0	0.00745726	0.0102316	0.0549603	0	0.00542395	0.00948942	0.00632951	0	0	0.00276343	0.0107847	0	0.0140723	0.0102634	0.00386417	0.0779678	0.0014916	0.007952	0	0.00188113	0.00377784	0.00371777	0	0.00562319	0	0	0.00338376	0	0	0.00239483	0	0	0	0	0.0023787	0	0.00311915	0.00293007	0	0.00279837	0.00183046	0.00295929	0	0	0.00209779
O09111	NADH dehydrogenase [ubiquinone] 1 beta subcomplex subunit 11, mitochondrial (Complex I-ESSS) (CI-ESSS) (NADH-ubiquinone oxidoreductase ESSS subunit) (Neuronal protein 15.6) (Np15.6) (p15.6)	0.0467461	0.0140658	0.0294842	0.028108	0.0168832	0.0140218	0.0127708	0.0212325	0.0171601	0.031128	0.0134457	0.0309098	0.0087563	0.0189423	0.0199998	0.0692086	0.0351175	0.00988801	0.0131132	0.00859232	0.027822	0.0254164	0.0304265	0.0222217	0.0194805	0.0193324	0.0281043	0.0265196	0.0115085	0.0103219	0.250361	0.0117502	0.0297578	0	0.0199369	0.0288864	0.0129352	0.0262492	0.0194857	0.0235087	0.0367073	0.010188	0.00576274	0.04597	0.030248	0.0236918	0.0200635	0.0356662
O09117	Synaptophysin-like protein 1 (Pantophysin)	0.000322952	0.00117251	0.000582505	0.0059488	0.00180579	0.00182457	0.00234594	0.000340059	0.0012297	0.000637995	0.000969593	0.00101517	0.000974633	0	0.000618042	0.000984539	0	0.00723549	0.000721969	0	0	0.000650018	0	0.000876895	0.000943232	0.00078445	0	0	0	0	0.0623871	0	0	0	0	0	0	0	0	0	0	0	0	0	0	0	0	0
O09131	Glutathione S-transferase omega-1 (GSTO-1) (EC 2.5.1.18) (Glutathione S-transferase omega 1-1) (GSTO 1-1) (Glutathione-dependent dehydroascorbate reductase) (EC 1.8.5.1) (Monomethylarsonic acid reductase) (MMA(V) reductase) (EC 1.20.4.2) (S-(Phenacyl)glutathione reductase) (SPG-R) (p28)	0.00579799	0.00207641	0.00611424	0.00150934	0.0122921	0.0207782	0	0.0112563	0.0100883	0.0010519	0.0111117	0.00147155	0.00331423	0	0.0167517	0.00199835	0.00134482	0.00179561	0.000576227	0	0	0	0	0.019027	0.00215621	0	0.00131851	0	0	0	0	0	0	0	0	0	0	0	0	0	0	0	0	0.01481	0	0	0	0
O09165	Calsequestrin-1 (Calmitine) (Calsequestrin, skeletal muscle isoform)	0.247006	0.167998	0.209074	0.0841452	0.348082	0.516422	0.131116	0.129366	0.289085	0.121776	0.214768	0.304826	0.17819	0.391272	0.294814	0.325962	0.290489	0.376617	0.334719	0.115094	0.321605	0.271225	0.173341	0.488166	0.321036	0.2402	0.570387	0.523336	0.483184	0.314351	0.631342	0.393844	0.312123	0.234694	0.996277	0.405995	0.975644	0.334939	0.542198	0.803287	0.393037	0.39207	0.466594	0.478144	0.302856	0.291057	0.328863	0.438004
O35129	Prohibitin-2 (B-cell receptor-associated protein BAP37) (Repressor of estrogen receptor activity)	0.0986605	0.067413	0.0799055	0.0849054	0.116885	0.0941262	0.0801784	0.08175	0.0864535	0.0789295	0.0884349	0.07663	0.087401	0.0831139	0.106052	0.101028	0.105738	0.174046	0.119914	0.13287	0.111374	0.11879	0.111871	0.1434	0.112628	0.103759	0.140575	0.132626	0.068345	0.0555959	0.0690327	0.0617023	0.0714881	0.0727452	0.0753713	0.0682203	0.0686388	0.0677348	0.0747245	0.0726989	0.0795458	0.0677372	0.078538	0.147708	0.119396	0.142232	0.140846	0.154326
O35295	Transcriptional activator protein Pur-beta (Purine-rich element-binding protein B) (Vascular actin single-stranded DNA-binding factor 2 p44 component)	0	0.00125451	0.00133476	0.000862862	0	0.000858368	0.000691223	0.00372718	0.00139867	0	0.00177352	0.00137862	0	0.00097808	0	0	0.00214543	0	0	0	0	0	0	0.00109398	0	0.000497803	0.00105674	0	0	0	0	0	0	0	0	0	0	0.00141124	0	0	0	0	0	0	0	0	0	0
O35350	Calpain-1 catalytic subunit (EC 3.4.22.52) (Calcium-activated neutral proteinase 1) (CANP 1) (Calpain mu-type) (Calpain-1 large subunit) (Micromolar-calpain) (muCANP)	0.002686	0.00389921	0.00341246	0.00334413	0.00777743	0.00725921	0.00099722	0.005449	0.00705174	0.00487709	0.00289127	0.00354586	0.00303902	0.00728059	0.00694618	0.00703579	0.00808178	0.00533687	0.0263142	0.00461252	0.00613661	0.0169597	0.00500819	0.0178407	0.00930082	0.00655212	0.00932092	0.00741445	0.00804958	0.00837527	0.00303579	0.00733056	0.00688409	0.00910374	0.00714722	0.00459936	0.00682336	0.0117192	0.00566132	0.00610369	0.00419042	0.00935819	0.00632323	0.0139635	0.00901565	0.00762066	0.0078992	0.00549947
O35367	Keratocan (KTN) (Keratan sulfate proteoglycan keratocan)	0	0	0	0	0	0	0	0	0	0	0	0	0	0	0	0	0.00720214	0	0	0	0	0	0	0	0	0	0	0	0	0	0	0	0	0	0	0	0	0	0	0	0	0	0	0	0	0	0	0
O35452	Tenascin X (Tenascin XB)	0.0169235	0.00638141	0.00198524	0.00723202	0.0152844	0.0117664	0.00541739	0.00326249	0.0213155	0.014219	0.00564582	0.00715191	0.0272642	0.00511925	0.0200667	0.0141869	0.00410842	0.01517	0.0166564	0.0115602	0.0308812	0.00593501	0.0100462	0.0130288	0.0259044	0.00688114	0.0293087	0.0235337	0	0	0	0.00110107	0	0	0	0.00309763	0.00420615	0.00441484	0	0.00232884	0	0.00129108	0	0	0.0032897	0.00268728	0	0
O35459	Delta(3,5)-Delta(2,4)-dienoyl-CoA isomerase, mitochondrial (EC 5.3.3.-)	0.115799	0.0788361	0.0825302	0.103376	0.114799	0.0878455	0.0879297	0.122067	0.102518	0.0846228	0.104479	0.0892831	0.116007	0.090326	0.136797	0.105634	0.142546	0.107036	0.0920118	0.106927	0.141866	0.146181	0.104531	0.114608	0.112524	0.111804	0.11547	0.119064	0.246246	0.198347	0.158929	0.219247	0.191601	0.162352	0.20339	0.196473	0.16136	0.188616	0.207282	0.215475	0.188035	0.156144	0.153968	0.182367	0.168827	0.154359	0.194948	0.211819
O35593	26S proteasome non-ATPase regulatory subunit 14 (EC 3.4.19.-) (26S proteasome regulatory subunit RPN11) (MAD1)	0.00461042	0.00768184	0.00543939	0.00578335	0.003352	0.00484591	0.00475916	0.00833465	0.00417455	0.00733323	0.00609468	0.00499765	0.00320186	0.00378904	0.0042671	0.00810957	0.00627694	0.00659254	0.00504517	0.00810632	0.00751128	0.00715867	0.00826202	0.00560483	0.00611608	0.0053732	0.00672421	0.00474302	0.00492296	0.00575948	0.0056073	0.00620785	0.00554062	0.00902822	0.00477669	0.0060617	0.00551454	0.0066359	0.00645568	0.00631943	0.00567592	0.00624379	0.00642173	0.00585722	0.0076791	0.00623642	0.00445854	0.00540484
O35737/Q8C2Q7	Heterogeneous nuclear ribonucleoprotein H (hnRNP H) [Cleaved into: Heterogeneous nuclear ribonucleoprotein H, N-terminally processed]	0	0.00263235	0.00477059	0.00563795	0.0015402	0.00322561	0	0.00621493	0.00208093	0.00677562	0.0100064	0.000750908	0	0.0109076	0	0.00394435	0.00578504	0	0.00268587	0.00560545	0.00369759	0.0086902	0.00692795	0.00463402	0	0.00406918	0	0	0.00311263	0	0	0.00756284	0	0.00245361	0.00223463	0	0	0	0	0	0	0.00323723	0.00307767	0.0276993	0.00378316	0	0	0
O54724	Caveolae-associated protein 1 (Cav-p60) (Cavin-1) (Polymerase I and transcript release factor)	0.0205578	0.0253818	0.0258967	0.0366598	0.0227013	0.0419301	0.0276604	0.0441001	0.0211646	0.0500262	0.0250802	0.0311503	0.0269544	0.0328688	0.0283008	0.0392148	0.0343998	0.039726	0.0223685	0.0360761	0.0318277	0.0311131	0.0418425	0.0310825	0.027603	0.0265903	0.0505798	0.0229563	0.0249747	0.0297568	0.0181913	0.0287925	0.0322801	0.0282586	0.0191595	0.0293731	0.0162327	0.0298311	0.02752	0.0250784	0.0252818	0.0254613	0.0290134	0.0275119	0.0454562	0.0352342	0.035407	0.0291941
O54734	Dolichyl-diphosphooligosaccharide--protein glycosyltransferase 48 kDa subunit (DDOST 48 kDa subunit) (Oligosaccharyl transferase 48 kDa subunit)	0.0124961	0.00929032	0.00814535	0.00983242	0.0131103	0.0142252	0.0106115	0.0118735	0.0118316	0.0107716	0.0108556	0.010392	0.0175337	0.01209	0.0158672	0.0142699	0.0122587	0.011762	0.013657	0.0109333	0.0141505	0.0134173	0.0116312	0.016034	0.0145962	0.013991	0.0122522	0.0199473	0.0296683	0.0275137	0.0198096	0.0230989	0.0256449	0.0247211	0.0241391	0.0243189	0.0234518	0.0242973	0.0311679	0.0228386	0.0265525	0.0250031	0.0224469	0.0257217	0.0228771	0.0217604	0.0220132	0.0204085
O54962	Barrier-to-autointegration factor (Breakpoint cluster region protein 1) (LAP2-binding protein 1) [Cleaved into: Barrier-to-autointegration factor, N-terminally processed]	0	0.000810037	0.00221654	0.0108274	0.00345288	0.00243696	0.0008963	0.00265864	0.00355835	0.00322281	0.00357765	0.00133082	0.00360991	0.00279302	0.00203325	0.0018824	0.00257872	0.00957745	0.00180559	0.00291982	0.00422898	0.00336986	0.00322795	0.00308259	0.00273937	0.00233136	0.00307148	0.00417885	0.00373691	0.00225626	0.00362092	0.00170553	0	0	0.0067454	0.00120456	0.00227351	0.00281373	0.00359291	0.00316992	0.0017516	0	0.00812591	0.00311003	0.00328743	0.00358917	0.00353652	0.00268669
O55126/Q7TMG8	Protein NipSnap homolog 2 (NipSnap2) (Glioblastoma-amplified sequence)	0.00215872	0.00707998	0.00557145	0	0.0141124	0.00551876	0	0.0231267	0.00604679	0.0156033	0.0163039	0.0107492	0.00680996	0.00433412	0	0.0171512	0.0329862	0.00656178	0.00602029	0.0174903	0.00982184	0.0253141	0.0136811	0.0105225	0.00694735	0.00666175	0.0158157	0.015883	0.00990543	0.0289095	0.0097108	0.0162232	0.0269868	0.0301491	0.00840805	0.0256071	0.0211395	0.0174977	0.0339334	0.0167401	0.0187723	0.0231375	0.0259348	0.027136	0.0275431	0.022575	0.0313906	0.0115507
O55142	60S ribosomal protein L35a	0.0144189	0.0162389	0.0151105	0.0280945	0.0135388	0.0122874	0.00767838	0.0135087	0.0139685	0.0115557	0.0164357	0.0161113	0.00364405	0.017508	0.0160322	0.0205506	0.00798002	0.0117524	0.00687314	0.0052797	0.0176183	0.02043	0.0138991	0.0173813	0.0146817	0.0187602	0.022839	0.0117393	0.0190413	0.017396	0.0275874	0.0125894	0.0158811	0.00999282	0.0105929	0.0217251	0.014377	0.032011	0.0232179	0.0192039	0.0202274	0.0187063	0.0225888	0.0210335	0.0194633	0.0100815	0.0114264	0.00685782
O55143	Sarcoplasmic/endoplasmic reticulum calcium ATPase 2 (SERCA2) (SR Ca(2+)-ATPase 2) (EC 7.2.2.10) (Calcium pump 2) (Calcium-transporting ATPase sarcoplasmic reticulum type, slow twitch skeletal muscle isoform) (Endoplasmic reticulum class 1/2 Ca(2+) ATPase)	1.33137	1.17629	1.18786	1.54196	1.25548	1.1182	1.18596	1.0639	1.05731	0.890077	1.12807	1.0292	1.08146	0.924073	1.03656	0.439052	0.481932	0.570704	0.52058	0.397904	0.385817	0.411784	0.384749	0.437131	0.450019	0.544977	0.369717	0.487494	0.0323544	0.0336807	0.0393571	0.0192493	0.0196527	0.178655	0.0655905	0.0135914	0.0188361	0.0704192	0.0450424	0.0235253	0.0250508	0.0721581	0.127732	0.0193442	0.0283952	0.0366635	0.0240274	0.0246581
O55234	Proteasome subunit beta type-5 (EC 3.4.25.1) (Macropain epsilon chain) (Multicatalytic endopeptidase complex epsilon chain) (Proteasome chain 6) (Proteasome epsilon chain) (Proteasome subunit X)	0.00346843	0.00845054	0.0102218	0.00741132	0.00690074	0.00622936	0.00929783	0.0129836	0.00775873	0.0062877	0.004982	0.00955376	0.00543421	0.00516016	0.00599015	0.010265	0.00559058	0.00852495	0.0106049	0.00670834	0.0130495	0.00725041	0.0048794	0.00478246	0.00321366	0.009732	0.00555065	0.00597803	0	0.00442612	0	0.00629924	0	0.00280927	0.00563799	0	0	0.0043227	0	0.00539171	0.00417183	0.00276648	0.00534898	0.00522639	0.0062406	0.00453408	0	0.002993
O70209	PDZ and LIM domain protein 3 (Actinin-associated LIM protein) (Alpha-actinin-2-associated LIM protein)	0.0364763	0.0402932	0.0284085	0.0210358	0.0419096	0.0475362	0.0435786	0.030986	0.0422257	0.0340359	0.0433154	0.0296009	0.0212203	0.0388109	0.026849	0.0474824	0.0462534	0.0579909	0.0560315	0.0336908	0.0374221	0.065242	0.0456204	0.0372017	0.0293063	0.0466704	0.0520533	0.0479336	0.00747488	0.023946	0.0524627	0.0218873	0.0190171	0.0273714	0.019597	0.0176914	0.0196291	0.0158851	0.0180434	0.019692	0.0193716	0.0275454	0.0185301	0.0356363	0.0342672	0.0428844	0.0298924	0.0260847
O70250	Phosphoglycerate mutase 2 (EC 5.4.2.11) (EC 5.4.2.4) (BPG-dependent PGAM 2) (Muscle-specific phosphoglycerate mutase) (Phosphoglycerate mutase isozyme M) (PGAM-M)	0.02216	0.0038923	0.0114966	0.0128037	0.00955604	0.00709167	0.00414974	0.00466573	0.0957638	0.00511392	0.00765542	0.00948801	0.00340955	0.00522316	0.0194342	0.00493765	0.0220702	0.02925	0.0159542	0.00524464	0.00623515	0.00708933	0.0224493	0.0175334	0.0276729	0.0121009	0.0134261	0.012947	0.0276506	0.0406292	0.115769	0.0309216	0.11156	0.0229943	0.0429227	0.052839	0.205128	0.109197	0.0422283	0.167929	0.165227	0.116045	0.0958767	0.0279324	0.0609459	0.0405532	0.0417451	0.0192835
O70400	PDZ and LIM domain protein 1 (C-terminal LIM domain protein 1) (Elfin) (LIM domain protein CLP-36)	0.00235066	0.0101817	0.00568561	0.00269606	0.00647265	0.00538522	0.00605806	0.0134	0.005779	0.00477741	0.0138342	0.00240341	0	0.00369203	0.00399849	0.00795519	0.0220568	0.00399886	0	0	0.00287528	0.0153415	0.00414807	0.00296826	0	0.00780742	0.00546979	0.00532721	0	0	0	0	0	0	0	0	0	0	0	0	0	0	0	0	0	0	0	0
O70435	Proteasome subunit alpha type-3 (EC 3.4.25.1) (Macropain subunit C8) (Multicatalytic endopeptidase complex subunit C8) (Proteasome component C8) (Proteasome subunit K)	0.00297412	0.00474409	0.00584559	0.00449318	0.00702771	0.00583887	0.00142196	0.00634488	0.00744108	0.00421396	0.00601351	0.0151339	0.00526501	0.00791311	0.00512157	0.00330983	0.00336331	0.00932077	0	0.00278965	0.00815947	0.00591277	0.00345997	0.0043645	0.00356259	0.00343299	0.00442477	0.00353525	0	0	0	0.00752781	0.00691104	0	0.00695263	0	0.00446433	0	0	0.00681985	0	0	0	0	0.0079402	0.0166244	0.0065022	0
O70456	14-3-3 protein sigma (Stratifin)	0	0	0	0	0	0	0	0	0	0	0	0	0	0.0185194	0	0	0	0	0	0	0	0	0	0.00079785	0	0	0	0	0	0	0	0	0	0	0	0	0	0	0	0	0	0	0	0.00495385	0	0	0	0
O70548	Telethonin (Titin cap protein)	0.0857863	0.134723	0.0846512	0.108961	0.0632152	0.0737527	0.108776	0.0731646	0.0701755	0.104665	0.0929357	0.0943571	0.0775952	0.07954	0.0693277	0.109936	0.10407	0.0878563	0.0793789	0.0755861	0.118652	0.0815842	0.10765	0.0735156	0.0961458	0.0756999	0.0712648	0.0560485	0.0776754	0.0460394	0.0600691	0.0943011	0.0606808	0.102667	0.0611698	0.0612106	0.0748918	0.0620416	0.0602704	0.0538923	0.0661352	0.104554	0.0852868	0.0617348	0.0733625	0.0943648	0.0677076	0.0614042
O70571	[Pyruvate dehydrogenase (acetyl-transferring)] kinase isozyme 4, mitochondrial (EC 2.7.11.2) (Pyruvate dehydrogenase kinase isoform 4)	0.000842777	0.00790282	0.0600774	0	0.00332729	0.034058	0.00186024	0.0507981	0.0469557	0.0647279	0.0512077	0.0490193	0.0368909	0.0325078	0.036502	0	0.00462695	0.0293353	0.00235603	0.00460912	0.0531552	0.0456547	0.0517924	0.0474863	0.0378178	0.0422809	0.00540715	0.0379229	0	0.00792867	0.00991113	0.0084739	0	0	0.00625503	0.0136148	0.0122235	0.00687176	0.00796456	0	0.0115424	0.00179293	0.0125905	0	0.0356354	0.0180732	0	0.0275503
O70572	Sphingomyelin phosphodiesterase 2 (EC 3.1.4.12) (Lyso-platelet-activating factor-phospholipase C) (Lyso-PAF-PLC) (Neutral sphingomyelinase) (N-SMase) (nSMase)	0.00194991	0.0015299	0.00216499	0.0013746	0.00220331	0.00177313	0.000818852	0.00188738	0.00203214	0.00180191	0.00257889	0.001968	0.0019028	0.00183897	0.00240733	0.00208868	0.00176992	0.001912	0.00144789	0.00277882	0.00281588	0.00280499	0.00215483	0.00273945	0.0028543	0.00207052	0.00280389	0.0028829	0.000567919	0	0	0	0	0	0.000972535	0	0	0.000362693	0	0	0.000762886	0.000569642	0.000587483	0.00136659	0.0012323	0.000354506	0	0.000839836
O70622	Reticulon-2 (Neuroendocrine-specific protein-like 1) (NSP-like protein 1) (Neuroendocrine-specific protein-like I) (NSP-like protein I) (NSPLI)	0.110325	0.0916383	0.0908176	0.112911	0.141393	0.0921587	0.109848	0.0930388	0.0849489	0.0854351	0.102247	0.105933	0.0977806	0.117793	0.116422	0.109193	0.093746	0.111318	0.0861853	0.139875	0.106319	0.110625	0.104673	0.108127	0.109077	0.102526	0.102105	0.107953	0.263519	0.22567	0.180629	0.246236	0.265418	0.163769	0.230171	0.2011	0.226808	0.223459	0.21159	0.284295	0.226004	0.163602	0.229359	0.192434	0.225191	0.248396	0.252835	0.203664
O88322	Nidogen-2 (NID-2) (Entactin-2)	0.0330551	0.0386275	0.0294846	0.0286243	0.0439746	0.0431126	0.0485191	0.0257703	0.0397846	0.0243798	0.0339251	0.0470118	0.0354718	0.0509702	0.0554993	0.054519	0.0231325	0.0448707	0.0650888	0.0406449	0.035846	0.0324811	0.0258807	0.045557	0.0374183	0.0251432	0.0429522	0.0385562	0.0216044	0.010258	0.0118257	0.0115147	0.0148886	0.0602384	0.0197613	0.00983755	0.0173166	0.0176498	0.0107668	0.0183265	0.0180436	0.0160941	0.00547434	0.0240993	0.0237582	0.0194117	0.0167725	0.0217303
O88441	Metaxin-2 (Mitochondrial outer membrane import complex protein 2)	0.0394083	0.0268357	0.0285371	0.0275384	0.033775	0.0328835	0.0358389	0.0309927	0.0322438	0.032005	0.0342826	0.0333519	0.0306368	0.0322568	0.0404869	0.0362316	0.0337694	0.030363	0.0399551	0.0341176	0.0393828	0.0463345	0.0348124	0.0457429	0.0304808	0.0349306	0.0408885	0.0396205	0.0109692	0	0.0266982	0.00299076	0.032993	0.0168162	0.00334366	0.0113664	0.00937855	0.0032202	0	0.00876182	0.0119756	0.00386534	0.0231627	0.0225468	0.039998	0.0419614	0.0392501	0.0510593
O88492	Perilipin-4 (Adipocyte protein S3-12)	0.0209127	0.0400562	0.0205771	0.0167842	0.0292457	0.0379856	0.0317207	0.0247668	0.0269333	0.0349773	0.0233373	0.0144628	0.0208503	0.0246268	0.0217744	0.0320299	0.0231566	0.0288586	0.0188651	0.0316004	0.0120685	0.0282528	0.0316915	0.0164422	0.0249015	0.0214938	0.0372631	0.0193549	0.0088433	0.0291337	0.0217114	0.0195453	0.0103666	0.00423778	0.00460985	0.0029848	0.00848343	0.00388243	0.00724637	0.00376291	0.00527592	0.00828011	0.0110913	0.0309823	0.0404526	0.0272789	0.0112957	0.0303201
O88990	Alpha-actinin-3 (Alpha-actinin skeletal muscle isoform 3) (F-actin cross-linking protein)	0.13098	0.146103	0.175048	0.19012	0.218342	0.278722	0.132334	0.136185	0.203666	0.165073	0.143005	0.121303	0.328673	0.201008	0.369158	0.149558	0.441673	0.11536	0.24696	0.127726	0.150257	0.177799	0.132754	0.195957	0.254369	0.251153	0.0775877	0.291009	2.17937	2.13112	1.68479	1.70362	1.57547	1.26613	1.90182	1.5627	1.83974	1.74906	1.71985	2.4907	3.00632	1.59767	1.47362	1.06941	1.07347	1.51097	2.15465	1.53117
O89104	Synaptophysin-like protein 2 (Mitsugumin-29) (Mg29)	0.0213211	0.0223024	0.0217821	0.0272289	0.0292787	0.0273247	0.0273898	0.01793	0.0215625	0.0171808	0.0234975	0.0302216	0.0205997	0.0222114	0.0353433	0.0266794	0.0224652	0.0297285	0.0258328	0.02349	0.0297782	0.0340186	0.0255965	0.0275227	0.028158	0.0333282	0.0281467	0.0334482	0.0551077	0.0539836	0.0636467	0.0604371	0.0589506	0.0498568	0.063352	0.0682296	0.0428135	0.0874412	0.063038	0.0594158	0.056582	0.0635681	0.0571835	0.0516783	0.0467541	0.0687239	0.0531587	0.0411856
P00397	Cytochrome c oxidase subunit 1 (EC 1.9.3.1) (Cytochrome c oxidase polypeptide I)	0.0445957	0.00288713	0.0162499	0.0260277	0.0217105	0.0202102	0	0.000609009	0.0147097	0.0120936	0.000438568	0.00651368	0.0748103	0.0126521	0.0350415	0	0.0197583	0.0580749	0.00497225	0.00159648	0.00326391	0.0251571	0.0101607	0.0377882	0.00997191	0.0286245	0.0149823	0.0330374	0.00375347	0	0	0.00124539	0.000540546	0	0.00362846	0.00286915	0.00299511	0.00168295	0.00271626	0	0.0315557	0.000657403	0.00683426	0.00640666	0.0262777	0.0282924	0.039055	0.0280451
P00405	Cytochrome c oxidase subunit 2 (Cytochrome c oxidase polypeptide II)	0.0585811	0.068262	0.0464124	0.455655	0.0689877	0.0518933	0.0556937	0.041187	0.044026	0.0250835	0.0541687	0.0450255	0.0594557	0.0359569	0.0527182	0.103186	0.0524575	0.721826	0.0824425	0.101576	0.0377053	0.0519256	0.0512993	0.0773924	0.0938527	0.0339743	0.084304	0.0474296	0.060373	0.0209667	0.042974	0.0245672	0.0240745	0.0671209	0.0607833	0.0290758	0.0294483	0.0283957	0.0298313	0.0314505	0.011228	0.0305291	0.11593	0.0560798	0.0460076	0.0760219	0.0316586	0.0448129
P01837	Immunoglobulin kappa constant (Ig kappa chain C region MOPC 21)	0.0232396	0.0516827	0.0612565	0.00941122	0.0266701	0.0253483	0.0334007	0.0313178	0.0287744	0.0267873	0.0536447	0.0268822	0.0186115	0.0387915	0.0293663	0.0389095	0.0558525	0.0260086	0.0177328	0.0267769	0.0374383	0.0922599	0.0419775	0.0512859	0.0214254	0.0766607	0.0319328	0.0247202	0.011416	0.00218035	0.0101859	0.00279079	0.0146204	0	0.00901845	0.00280538	0.00715	0.00664356	0.00255701	0	0.00262037	0.00567512	0	0	0	0	0	0
P02463	Collagen alpha-1(IV) chain [Cleaved into: Arresten]	0.0586491	0.0354408	0.0310671	0.0582208	0.0795234	0.066871	0.0398254	0.0414855	0.0504277	0.04064	0.0439	0.0847012	0.0825378	0.0758748	0.100097	0.111512	0.0319554	0.0446229	0.0436081	0.0302133	0.0712872	0.0656519	0.0513966	0.0931799	0.0823606	0.0473254	0.0869102	0.0827829	0.0326811	0.0369246	0.0241934	0.0310754	0.0407676	0.0254004	0.0372909	0.0444737	0.0329473	0.0547674	0.0611228	0.0520842	0.0591457	0.0554849	0.0205791	0.0507425	0.0583518	0.0560724	0.061591	0.0576087
P03888	NADH-ubiquinone oxidoreductase chain 1 (EC 7.1.1.2) (NADH dehydrogenase subunit 1)	0.011711	0.0125115	0.0096438	0.0313813	0.02983	0.0216851	0.0153335	0.00966673	0.0122568	0.00881431	0.0148875	0.0101666	0.00807009	0.0126401	0.0317964	0.0251833	0.0150903	0.0860962	0.0234365	0.0350728	0.0154871	0.026397	0.0126942	0.0293624	0.0156882	0.0199295	0.0274001	0.0393454	0.01601	0.0204736	0.0131225	0.0215012	0.0208301	0.0145493	0.0160885	0.0200417	0.013148	0.0123511	0.0208989	0.0169699	0.0166334	0.0261395	0.0187848	0.0364609	0.0295014	0.0267974	0.0217083	0.023805
P03911	NADH-ubiquinone oxidoreductase chain 4 (EC 7.1.1.2) (NADH dehydrogenase subunit 4)	0.00366795	0.00629282	0.00405663	0.0114901	0.0134888	0.00560049	0.0077539	0.00350475	0.00780955	0.00479495	0.00560391	0.0034932	0.00267343	0.00561071	0.0110677	0.00986148	0.00795993	0.0300064	0.00928482	0.00407801	0.00712702	0.0153027	0.00605911	0.0164231	0.00395033	0.00637281	0.00960696	0.0140482	0.00449581	0.00346908	0.00293679	0.00401554	0.00558407	0	0.00379711	0.00677278	0.00334294	0.00304842	0.00363159	0.00315254	0.0053268	0.00627307	0.00569774	0.0107256	0.00956928	0.0142389	0.0107223	0.0125747
P03921	NADH-ubiquinone oxidoreductase chain 5 (EC 7.1.1.2) (NADH dehydrogenase subunit 5)	0.0314643	0.0256206	0.0160675	0.0309613	0.0286828	0.0336415	0.0267804	0.0327081	0.0327243	0.0219967	0.038821	0.0292363	0.0278641	0.0317297	0.0632913	0.0401879	0.0438245	0.0486058	0.040929	0.0376835	0.0492946	0.0550352	0.0403692	0.039119	0.0218158	0.0445917	0.0362746	0.0336444	0.0292049	0.0349397	0.0163769	0.0314505	0.0368196	0.0146529	0.0289859	0.0296464	0.029597	0.0212083	0.0292338	0.0270256	0.0248874	0.0358763	0.0280693	0.0414069	0.0620406	0.0630217	0.052933	0.0697298
P03930	ATP synthase protein 8 (A6L) (F-ATPase subunit 8)	0.131291	0.0986235	0.118178	0.100963	0.144804	0.132405	0.114945	0.13694	0.125872	0.120557	0.133673	0.124143	0.11492	0.117472	0.152973	0.138469	0.139354	0.141323	0.163018	0.165008	0.181806	0.182459	0.157473	0.191953	0.129554	0.137209	0.161473	0.175385	0.198404	0.100511	0.0978396	0.116739	0.120315	0.101711	0.116904	0.142305	0.135586	0.138465	0.152	0.1185	0.135379	0.115437	0.113066	0.247012	0.190257	0.22768	0.192387	0.230441
P04247	Myoglobin	0.124927	0.112956	0.0837053	0.0747931	0.132963	0.147731	0.129092	0.119275	0.161389	0.084406	0.0734146	0.119644	0.0795142	0.0873586	0.0979468	0.126951	0.171374	0.377034	0.158299	0.129875	0.0868632	0.177245	0.0874249	0.140201	0.0991648	0.0891115	0.153931	0.132258	0.0596577	0.0684096	0.0440545	0.0545169	0.0673429	0.0836288	0.0270144	0.086808	0.064931	0.0739428	0.0950082	0.0894752	0.0733745	0.0690513	0.0761882	0.120587	0.236348	0.144794	0.120722	0.118243
P04919	Band 3 anion transport protein (Anion exchange protein 1) (AE 1) (Anion exchanger 1) (MEB3) (Solute carrier family 4 member 1) (CD antigen CD233)	0.0029147	0.00376065	0.00626229	0.00623401	0.00979479	0.00281929	0.00840559	0.00596668	0.0072509	0.00431676	0.00391159	0.0025319	0.0030567	0.000963077	0.00768457	0.0082498	0.00474273	0.00411012	0.00622958	0.00549682	0.00614708	0.00347582	0.00132956	0.00664725	0.00810609	0.00398376	0.00778755	0.00572285	0	0	0	0	0	0.00439704	0	0	0.00161673	0	0	0.0238238	0	0.0297979	0.00226284	0.00183257	0.0166318	0.00172649	0.00189151	0.00189668
P05064	Fructose-bisphosphate aldolase A (EC 4.1.2.13) (Aldolase 1) (Muscle-type aldolase)	0.037445	0.0268892	0.0306176	0.0188652	0.04855	0.0394285	0.0320017	0.049891	0.0538377	0.0291445	0.0212009	0.0291683	0.026744	0.0472778	0.0430636	0.0391759	0.0561529	0.0597039	0.0823793	0.0681773	0.0382357	0.0514415	0.0338548	0.0511107	0.0899391	0.0335418	0.0847172	0.0566409	0.13626	0.174969	0.162306	0.181261	0.147933	0.142633	0.109363	0.119551	0.215591	0.102621	0.15048	0.181371	0.108093	0.178519	0.179623	0.110234	0.141657	0.125266	0.0883342	0.109359
P05201	Aspartate aminotransferase, cytoplasmic (cAspAT) (EC 2.6.1.1) (EC 2.6.1.3) (Cysteine aminotransferase, cytoplasmic) (Cysteine transaminase, cytoplasmic) (cCAT) (Glutamate oxaloacetate transaminase 1) (Transaminase A)	0.0122437	0.0111302	0.00794605	0.00485412	0.0193055	0.00971992	0.00697319	0.0127714	0.01923	0.0110501	0.00526769	0.0123686	0.00492743	0.00966994	0.0187454	0.0168591	0.0146009	0.0184107	0.0142822	0.00829663	0.0112904	0.0133419	0.0149252	0.0205269	0.0257951	0.00979333	0.0196574	0.0171502	0	0.000355243	0.0200203	0.000523145	0.000681691	0	0.000603941	0.00083935	0.00849886	0	0.000396093	0.0159015	0.00927371	0	0	0.0270318	0.0232295	0.0218797	0.00504521	0.011538
P05202	Aspartate aminotransferase, mitochondrial (mAspAT) (EC 2.6.1.1) (EC 2.6.1.7) (Fatty acid-binding protein) (FABP-1) (Glutamate oxaloacetate transaminase 2) (Kynurenine aminotransferase 4) (Kynurenine aminotransferase IV) (Kynurenine--oxoglutarate transaminase 4) (Kynurenine--oxoglutarate transaminase IV) (Plasma membrane-associated fatty acid-binding protein) (FABPpm) (Transaminase A)	0.13622	0.0768677	0.098351	0.0427036	0.180311	0.0909798	0.0835088	0.27273	0.124027	0.0900178	0.103747	0.126374	0.358477	0.0986416	0.131577	0.125482	0.197584	0.132404	0.157806	0.145049	0.114419	0.171559	0.126535	0.164814	0.195661	0.0991222	0.184391	0.172691	0.110004	0.139081	0.148803	0.0970506	0.100919	0.0982537	0.107518	0.086568	0.10054	0.0612648	0.0631117	0.0486295	0.0703709	0.118996	0.0935244	0.246537	0.261625	0.166095	0.189053	0.201013
P05977	Myosin light chain 1/3, skeletal muscle isoform (MLC1/MLC3) (MLC1F/MLC3F) (Myosin light chain alkali 1/2) (Myosin light chain A1/A2)	3.22708	3.74956	3.23936	4.02057	4.2738	4.62819	3.79216	3.11285	4.0279	2.97087	3.8836	3.85099	3.59205	4.56889	5.36452	6.42439	5.90556	4.19665	4.41814	4.15047	5.41736	5.80288	4.71641	5.71011	5.09104	4.6763	5.77768	4.81766	13.7739	10.879	9.58856	11.2249	10.4119	11.2666	9.7872	11.8907	10.3827	10.0886	13.0872	11.7985	11.0161	11.474	11.5194	10.0369	10.1043	10.0551	9.55762	8.83842
P07310	Creatine kinase M-type (EC 2.7.3.2) (Creatine kinase M chain) (Creatine phosphokinase M-type) (CPK-M) (M-CK)	0.244236	0.326326	0.324099	0.152866	0.346292	0.278416	0.291027	0.977654	0.307866	0.218071	0.277794	0.271026	0.272153	0.205769	0.523444	1.13309	1.36362	0.605781	0.658458	0.525508	0.315768	0.533559	0.599133	0.518464	0.431832	0.490012	0.616354	0.43071	1.14529	0.846205	0.754044	1.26716	1.05287	1.67341	1.13298	1.20166	0.90182	1.2002	1.2835	0.862039	1.08093	1.85425	1.63517	0.820775	0.804525	1.4642	1.28217	0.857779
P07356	Annexin A2 (Annexin II) (Annexin-2) (Calpactin I heavy chain) (Calpactin-1 heavy chain) (Chromobindin-8) (Lipocortin II) (Placental anticoagulant protein IV) (PAP-IV) (Protein I) (p36)	0.00338594	0.0155678	0.00581642	0.00857388	0.0245521	0.0142412	0.0187725	0.00382832	0.020817	0.00741858	0.000469482	0.00554229	0.00105199	0.0704567	0.0229572	0.017053	0.0163283	0.00661128	0.0464121	0.00459319	0.0162582	0.00874575	0.00137509	0.0177309	0.00755022	0.00852956	0.00875146	0.024127	0.00126444	0.000784912	0.0118858	0.0204157	0.0201693	0.0462823	0.0445256	0.0110993	0.0577129	0.00817475	0.00131707	0.0278547	0.000787468	0.00497829	0.00101125	0.0817522	0.0295021	0.0131761	0.0144729	0.0017431
P07724	Serum albumin	0.0205815	0.0168225	0.0176241	0.0189606	0.0380719	0.0230665	0.0265794	0.0230642	0.0202518	0.0373978	0.0217731	0.0280621	0.0458586	0.0133292	0.047198	0.0235257	0.0291451	0.0246749	0.0226052	0.0234062	0.0254118	0.0186459	0.0194016	0.0251708	0.026488	0.0220228	0.0302906	0.0273282	0.0210466	0.0113674	0.0315024	0.0350908	0.0078687	0.00680485	0.0901094	0.0286619	0.0205593	0.0123224	0.0265953	0.0227827	0.00976143	0.0290541	0.025187	0.0217273	0.0153637	0.0190097	0.0233652	0.0272856
P07901	Heat shock protein HSP 90-alpha (Heat shock 86 kDa) (HSP 86) (HSP86) (Tumor-specific transplantation 86 kDa antigen) (TSTA)	0.00173679	0	0	0	0.00197168	0.0021876	0	0.000519958	0.00202241	0.00122787	0.00110031	0.00149992	0.00129799	0.0183231	0.0015807	0.00143452	0.000982265	0.000943193	0.00222317	0	0.00155605	0.00158537	0.00212612	0.00279812	0.00107821	0.00119681	0.00176071	0.000307079	0	0.0017585	0	0	0	0	0.00305484	0.00184342	0.00210405	0.00197494	0	0.00139144	0.00173133	0.002018	0.00199781	0.00787665	0.00207944	0	0	0
P07934	Phosphorylase b kinase gamma catalytic chain, skeletal muscle/heart isoform (EC 2.7.11.19) (Phosphorylase kinase subunit gamma-1) (Serine/threonine-protein kinase PHKG1) (EC 2.7.11.1) (EC 2.7.11.26)	0.00892935	0.00491787	0.00636937	0.00381107	0.00706627	0.0101209	0.00922967	0.00704047	0	0.0121108	0.00672567	0	0.00193906	0.0028845	0.0116592	0.0101841	0.0218479	0.00561571	0.0123044	0.0105474	0.0128174	0.0138576	0.0134609	0.012929	0.00736462	0.00878777	0.0158853	0.00878	0.0673825	0.0479717	0.0441294	0.0591653	0.0480896	0.0433234	0.0418873	0.0429331	0.0440974	0.0431118	0.0456489	0.0365103	0.0421222	0.0473664	0.0485828	0.0529578	0.0511566	0.0373505	0.0399982	0.040063
P08113	Endoplasmin (94 kDa glucose-regulated protein) (GRP-94) (Endoplasmic reticulum resident protein 99) (ERp99) (Heat shock protein 90 kDa beta member 1) (Polymorphic tumor rejection antigen 1) (Tumor rejection antigen gp96)	0.00742949	0.0041888	0	0	0	0	0	0	0	0	0	0	0.00713036	0.0147711	0	0.00756563	0	0	0	0	0	0.00396424	0	0.005185	0	0	0.00738046	0.00587712	0	0	0	0	0	0	0.00633964	0	0	0	0	0	0	0	0	0.010495	0	0	0	0
P08122	Collagen alpha-2(IV) chain [Cleaved into: Canstatin]	0.0654326	0.0607878	0.0678371	0.0850001	0.122561	0.107111	0.108809	0.0847942	0.106788	0.075504	0.0814919	0.129458	0.0932815	0.10925	0.132976	0.137695	0.090498	0.125939	0.124971	0.110575	0.127938	0.138861	0.0947518	0.0996202	0.203633	0.117378	0.115282	0.135553	0.0581594	0.1235	0.0736	0.116809	0.098497	0.0833756	0.103046	0.109233	0.104767	0.0943251	0.121094	0.141599	0.117703	0.0974286	0.114905	0.106876	0.104515	0.128468	0.131432	0.110608
P08249	Malate dehydrogenase, mitochondrial (EC 1.1.1.37)	0.0811546	0.0386571	0.0335664	0.0351119	0.0496692	0.0569244	0.0558415	0.0478095	0.0581283	0.0477736	0.040952	0.0505944	0.0405955	0.0560872	0.0663711	0.0677052	0.0742943	0.0835277	0.102132	0.0973128	0.048194	0.0524632	0.0688622	0.0893373	0.0856322	0.0383688	0.0863811	0.0552215	0.0501406	0.0646125	0.0550077	0.0579063	0.084564	0.0639965	0.0951697	0.0547137	0.0850632	0.0659007	0.0803758	0.079695	0.0767629	0.0917701	0.0811474	0.0716125	0.0732851	0.125227	0.0827862	0.0813112
P08551	Neurofilament light polypeptide (NF-L) (68 kDa neurofilament protein) (Neurofilament triplet L protein)	0.00449849	0	0	0	0	0.0145116	0.0138798	0.00370084	0.016745	0	0	0.016724	0.00908232	0.0159835	0.0226441	0.00972063	0.00610372	0	0	0.00985781	0.0202079	0	0	0.0149234	0.0147447	0	0.00476752	0	0	0	0	0	0.0125816	0	0.0124703	0	0	0	0.0123869	0	0	0	0	0	0	0	0	0
P08752	Guanine nucleotide-binding protein G(i) subunit alpha-2 (Adenylate cyclase-inhibiting G alpha protein)	0.0131206	0.00325112	0.00344175	0.00353809	0.00708959	0.00950593	0.00562074	0.00289486	0.00494789	0.00269445	0.00300429	0.0338866	0.00519614	0.00491133	0.00948779	0.0192726	0.00457161	0.00501425	0.00760284	0.00335563	0.0045471	0.00540536	0.00272634	0.0110905	0.00618512	0.0048772	0.0105725	0.0067386	0	0	0.00266379	0	0.00453909	0.00496436	0	0	0.0036445	0	0.00432039	0	0.00574385	0.0052145	0.0035107	0	0.00611951	0.00819362	0	0.00641167
P09055	Integrin beta-1 (Fibronectin receptor subunit beta) (VLA-4 subunit beta) (CD antigen CD29)	0.0117239	0	0.00998	0	0.0150581	0.0132579	0.00512566	0.00595431	0.0163659	0.0116406	0.00519687	0.0105859	0.0178002	0.00913959	0.0197565	0.0110328	0.00831927	0.0098935	0.0140613	0.00984259	0.00883896	0.0140122	0.0117259	0.0168956	0.0184673	0.0138865	0.0149166	0.0154659	0	0.0139881	0.017068	0	0.0149983	0.0169935	0.00525669	0	0	0	0	0.0100827	0.0108249	0.020488	0.0184396	0.0213562	0.0247513	0.023565	0.0147859	0.0102115
P09103	Protein disulfide-isomerase (PDI) (EC 5.3.4.1) (Cellular thyroid hormone-binding protein) (Endoplasmic reticulum resident protein 59) (ER protein 59) (ERp59) (Prolyl 4-hydroxylase subunit beta) (p55)	0.0024639	0.00123387	0	0.00115069	0.00530327	0.00486939	0	0.0054538	0.000323838	0.000182732	0.00315192	0.00260571	0.00297846	0.0122872	0.00934282	0.000201206	0.00841296	0.00127917	0	0	0.00356152	0.000178408	0	0.00897984	0.00460345	0	0.00580419	0.00525353	0	0	0	0	0	0	0	0	0	0	0	0	0	0	0	0.00283664	0	0	0	0
P09411	Phosphoglycerate kinase 1 (EC 2.7.2.3)	0.00716937	0.000499459	0.00315655	0	0.00757519	0.0048147	0.00118354	0.00675912	0.0228445	0.0040271	0.00301075	0.00487418	0.00389513	0.0282815	0.00885002	0.023119	0.0112138	0.00608431	0.00308545	0.004942	0.00470848	0.00516681	0.0168584	0.00929323	0.00862011	0.00463309	0.00718018	0.00560816	0.0198284	0.0177135	0.0172871	0.0208332	0.0182918	0.0040974	0.0229012	0.0317771	0.0263545	0.00864722	0.020821	0.0383398	0.0203252	0.0145195	0.024302	0.0347916	0.0354983	0.0176132	0.012734	0.0113202
P09528	Ferritin heavy chain (Ferritin H subunit) (EC 1.16.3.1) [Cleaved into: Ferritin heavy chain, N-terminally processed]	0.00581663	0	0.000717194	0.00184744	0.00589485	0.00260277	0	0.00141964	0.00697926	0	0	0.00395153	0.00173248	0.00153964	0.00668158	0.0047243	0	0.00204428	0.00254578	0	0.00232261	0.00631764	0.000703247	0.00364252	0.00501735	0.000700756	0.00724651	0.00521317	0	0	0	0	0	0	0	0	0	0	0	0.00281786	0.00134477	0	0	0	0.00162251	0.00574818	0	0
P09542	Myosin light chain 3 (Myosin alkali light chain 1, ventricular/slow skeletal muscle isoform) (Myosin light chain 1, slow-twitch muscle B/ventricular isoform) (MLC1SB)	9.32779	8.46257	10.6665	12.261	9.98223	8.82044	8.78256	8.66245	11.0941	8.52943	11.061	9.85036	9.56367	9.55748	9.22514	6.77509	7.54104	9.08957	7.39087	6.7513	8.80838	7.14572	6.58477	6.54263	5.87072	7.56461	6.0572	7.7986	0.2501	0.120768	0.322135	0.230926	0.0444066	0.0459129	0.372133	0.092492	0.142492	0.0533302	0.0649066	0.04555	0.10207	0.0631396	0.320643	0.87532	0.456696	0.188763	0.251757	1.07913
P09671	Superoxide dismutase [Mn], mitochondrial (EC 1.15.1.1)	0.00682748	0.00509687	0.00953578	0.0069311	0.00941549	0.0147943	0.00550648	0.011594	0.00862212	0.0120842	0.0114311	0.00768844	0.0084027	0.00998931	0.0167276	0.00690971	0.012892	0.0275221	0.00491043	0.00925617	0.0248727	0.0242913	0.0191123	0.0195404	0.03146	0.02463	0.0128569	0.0232248	0.00211955	0.00684482	0.00329562	0	0	0.0272669	0.0077109	0.00870261	0.00756662	0.00706941	0.0103566	0.00802338	0.0112723	0.0037827	0.0102134	0.0053344	0.0528364	0.0456622	0.0340371	0
P0C5K1	Serine/threonine-protein kinase SBK2 (EC 2.7.11.1) (SH3-binding domain kinase family member 2) (Sugen kinase 69) (SgK069)	0.0266319	0.0202722	0.0116808	0.0175328	0.0279223	0.0262018	0.0310781	0.0231079	0.0222276	0.022264	0.0138435	0.0250921	0.0246406	0.0126231	0.0224243	0.0300702	0.0195173	0.0221888	0	0.0256123	0.0222569	0.0297965	0.0232697	0.025462	0.0263126	0.0134829	0.0275066	0.0243904	0	0	0	0	0	0	0	0	0	0	0	0	0	0	0.00467973	0	0.031707	0.00894457	0	0
P0DN34	NADH dehydrogenase [ubiquinone] 1 beta subcomplex subunit 1 (Complex I-MNLL) (CI-MNLL) (NADH-ubiquinone oxidoreductase MNLL subunit)	0.0315165	0.0119005	0.0312009	0.0255802	0.0260348	0.0274792	0.0132773	0.0262654	0.0187206	0.0284264	0.0253767	0.0231328	0.0152622	0.0247806	0.0446966	0.0263772	0.0302544	0.0391969	0.0202793	0.0271562	0.0329111	0.040874	0.0407864	0.045407	0.0189841	0.0386908	0.0363864	0.0403235	0.0250894	0.0183346	0.0194927	0.0196866	0.0243452	0.0190336	0.0267647	0.0294883	0.0274934	0.0326769	0.0284225	0.0245182	0.0401654	0.0301035	0.0202975	0.0496224	0.0344324	0.059069	0.0570523	0.0449091
P10107	Annexin A1 (Annexin I) (Annexin-1) (Calpactin II) (Calpactin-2) (Chromobindin-9) (Lipocortin I) (Phospholipase A2 inhibitory protein) (p35)	0	0	0.0110266	0.0766208	0.00793202	0.0075157	0	0.00346499	0.00993986	0	0	0	0	0.00762247	0.00526897	0	0.000126894	0.107285	0	0	0.000130948	0.00872206	0	0	0	0.0138625	0	0.000108657	0	0	0	0.000719084	0.000419395	0.00237654	0.00065404	0	0	0.00597184	0	0	0	0.00724782	0	0.0293412	0.000221906	0.000731774	0	0.0152616
P10126	Elongation factor 1-alpha 1 (EF-1-alpha-1) (Elongation factor Tu) (EF-Tu) (Eukaryotic elongation factor 1 A-1) (eEF1A-1)	0.0735017	0.0918586	0.082005	0.102469	0.149471	0.0707457	0.0795133	0.0889169	0.159926	0.0760096	0.0726305	0.0931314	0.0790504	0.208996	0.102951	0.0997725	0.118168	0.093606	0.135611	0.138685	0.0797814	0.117833	0.0781471	0.102333	0.107682	0.0725713	0.0957727	0.105135	0.0739178	0.254845	0.0825153	0.085106	0.113316	0.209874	0.0760217	0.160927	0.0909629	0.248483	0.110578	0.0790823	0.0945763	0.16867	0.144666	0.118157	0.14565	0.121019	0.113934	0.0608768
P10493	Nidogen-1 (NID-1) (Entactin)	0.0450043	0.0358273	0.042388	0.0531971	0.0706426	0.0989382	0.0578941	0.0481274	0.0515687	0.0436132	0.048186	0.0456815	0.0620694	0.0549403	0.0720225	0.0628999	0.0443008	0.0636988	0.0390057	0.043254	0.0627011	0.101965	0.0491306	0.121912	0.0654249	0.0444524	0.0660388	0.0711187	0.0587072	0.0538027	0.049552	0.0489365	0.0422303	0.0564008	0.0548016	0.062938	0.0595312	0.0628996	0.0510154	0.0624401	0.0640985	0.0620497	0.0538301	0.0596735	0.0566534	0.0699148	0.0503547	0.0553934
P10922	Histone H1.0 (Histone H1') (Histone H1(0)) (MyD196) [Cleaved into: Histone H1.0, N-terminally processed]	0.0457331	0.0644482	0.085592	0.0650967	0.0810107	0.129578	0.113699	0.0771327	0.0865908	0.0590046	0.112411	0.0917472	0.0999815	0.11651	0.059909	0.108426	0.10971	0.0750278	0.0866545	0.0744703	0.117815	0.132425	0.0684675	0.0886132	0.0519487	0.0894918	0.1121	0.0755846	0.0558255	0.036049	0.0363247	0.0560275	0.0496053	0.031259	0.0556279	0.0445111	0.0419457	0.0410587	0.058465	0.0712901	0.0436348	0.0437579	0.0421789	0.127058	0.0636841	0.0651985	0.0523819	0.0915453
P11087	Collagen alpha-1(I) chain (Alpha-1 type I collagen)	0.307414	0.284629	0.25253	0.193062	0.572214	0.666394	0.774598	0.345822	0.490449	0.325058	0.299735	0.571969	1.09098	0.441072	1.15914	0.470275	0.973299	0.52825	0.708309	0.534853	0.472269	0.787317	0.414494	0.637594	0.603537	0.696835	0.56612	0.919661	0.31863	0.383434	0.320663	0.633301	0.304161	0.223915	0.37085	0.387094	0.360378	0.26646	0.333457	0.444383	0.316676	0.271411	0.387104	0.369394	0.423498	0.385469	0.531885	0.318666
P11152	Lipoprotein lipase (LPL) (EC 3.1.1.34)	0.00478261	0.00617318	0.0250166	0	0.00103248	0.00786559	0.00630455	0.00320316	0.00204042	0.00135434	0.0222325	0.00658278	0.00445975	0.00350141	0.0042591	0.00537737	0.000679969	0.00479033	0	0	0.000352467	0.00384721	0.0200758	0.00595007	0.00636881	0.0228069	0.00550502	0.00390389	0	0	0	0	0	0	0	0	0	0	0	0	0	0	0	0	0.0182235	0	0	0.0161066
P11404	Fatty acid-binding protein, heart (Fatty acid-binding protein 3) (Heart-type fatty acid-binding protein) (H-FABP) (Mammary-derived growth inhibitor) (MDGI)	0.016384	0.0100191	0.00893737	0.0104698	0.0133942	0.0129999	0.0125333	0.0122373	0.020658	0.00760822	0	0.0118458	0	0.0110072	0.018744	0	0.0104933	0.0224515	0.021921	0.0190689	0.011303	0.0140841	0	0.0183952	0.0132856	0.00707626	0.0243423	0.0158323	0	0	0	0	0	0	0	0	0	0	0.00438947	0	0	0	0	0	0	0	0	0
P11438	Lysosome-associated membrane glycoprotein 1 (LAMP-1) (Lysosome-associated membrane protein 1) (120 kDa lysosomal membrane glycoprotein) (CD107 antigen-like family member A) (LGP-120) (Lysosomal membrane glycoprotein A) (LGP-A) (P2B) (CD antigen CD107a)	0	0	0	0	0	0	0	0.022211	0.0349842	0	0.0238353	0.0305762	0	0	0.0272245	0	0	0	0	0	0.00682525	0.0111264	0.00675895	0.0103918	0.00532654	0.0106277	0.00576249	0	0	0	0.00484555	0	0	0	0	0	0	0	0	0	0	0	0	0	0	0	0	0
P11499	Heat shock protein HSP 90-beta (Heat shock 84 kDa) (HSP 84) (HSP84) (Tumor-specific transplantation 84 kDa antigen) (TSTA)	0.0444183	0.0410008	0.0330534	0.0291669	0.0736816	0.0261081	0.0167493	0.0519661	0.0639879	0.0385373	0.0332899	0.0507852	0.0431476	0.0558231	0.0545407	0.0465027	0.0491328	0.0574985	0.0577777	0.0496695	0.0346372	0.043686	0.0351844	0.0481621	0.0490099	0.0359562	0.0371939	0.0533116	0.0175284	0.0223326	0.0401466	0.0172662	0.0267456	0.0366879	0.0288125	0.0200874	0.0193423	0.0166372	0.0357433	0.0212179	0.0186154	0.0221916	0.035894	0.0262863	0.0496685	0.0436812	0.0252597	0.0319468
P11531	Dystrophin	0.0392474	0.0404673	0.164594	0.0371683	0.0768099	0.330433	0.0504478	0.222494	0.207022	0.242739	0.164043	0.236628	0.0455709	0.0752178	0.485655	0.0710054	0.054156	0.0956733	0.0558812	0.0379172	0.0827501	0.104347	0.0423666	0.915422	0.038386	0.0611273	0.0984341	0.0852858	0.0297291	0.0262712	0.0358588	0.024482	0.0640035	0.0329409	0.150184	0.019118	0.039202	0.0276277	0.0233317	0.0224149	0.0322778	0.0571728	0.054265	0.0365611	0.0418876	0.0529505	0.0302692	0.0285666
P11983	T-complex protein 1 subunit alpha (TCP-1-alpha) (CCT-alpha) (Tailless complex polypeptide 1A) (TCP-1-A) (Tailless complex polypeptide 1B) (TCP-1-B)	0.00780824	0.00572511	0.0100096	0.00131757	0.0849219	0.00232823	0	0.0266946	0.00831775	0.0101745	0.00144142	0.00748703	0.00717361	0.00810529	0	0.00578605	0.00558549	0.00144397	0.0157176	0.0163073	0.000203583	0.000127815	0.00459116	0	0.00606487	0.00153796	0.00546586	0.00798452	0	0	0	0	0	0.00322174	0	0	0	0	0	0	0	0.00037174	0	0.00342034	0.00732345	0.00574411	0	0
P12787	Cytochrome c oxidase subunit 5A, mitochondrial (Cytochrome c oxidase polypeptide Va)	0.336322	0.121088	0.16491	0.357051	0.240257	0.186963	0.185979	0.167607	0.245675	0.169843	0.153858	0.261396	0.295377	0.184977	0.285884	0.298588	0.253071	0.544677	0.629956	0.350411	0.312911	0.327251	0.321889	0.352261	0.341292	0.251793	0.315156	0.376403	0.283422	0.191743	0.285139	0.245975	0.176296	0.165129	0.300005	0.316133	0.26787	0.217613	0.28537	0.232316	0.260717	0.208459	0.244458	0.573646	0.426066	0.287089	0.460801	0.566197
P12970	60S ribosomal protein L7a (Surfeit locus protein 3)	0.0280038	0.0389695	0.0467181	0.0453413	0.0523192	0.0508561	0.0507686	0.0453211	0.0450876	0.0390384	0.0462938	0.0383077	0.0411086	0.0476946	0.0435048	0.0354554	0.052767	0.0705601	0.0333441	0.0353299	0.0564615	0.0481276	0.0419028	0.0543196	0.0396446	0.0472296	0.0550681	0.0528501	0.0296746	0.032308	0.0251892	0.0355031	0.0377589	0.0349234	0.0416354	0.0311549	0.032043	0.0384417	0.0296852	0.0320084	0.035874	0.0320875	0.0344873	0.0591796	0.0604887	0.0848087	0.0545987	0.088347
P13020	Gelsolin (Actin-depolymerizing factor) (ADF) (Brevin)	0.0434834	0.0317733	0.0348435	0.0396135	0.0511659	0.0441746	0.0432221	0.040611	0.0365314	0.0367781	0.0524868	0.0345995	0.0472237	0.0501223	0.0624834	0.0226464	0.0474321	0.00702092	0.0446978	0.0497477	0.0533389	0.0761984	0.0440731	0.0554823	0.0554853	0.0463084	0.0387951	0.0533581	0.0283764	0.0298266	0.0817087	0.0524723	0.0311638	0.0700907	0.030331	0.0330409	0.0886763	0.0847997	0.00554911	0.0611692	0.040128	0.0463295	0.0910906	0.0248613	0.0689165	0.0449551	0.0439946	0.0206134
P13412	Troponin I, fast skeletal muscle (Troponin I, fast-twitch isoform)	0.136405	0.0529943	0.0689466	0.215182	0.162629	0.095681	0.0422631	0.0622757	0.0672324	0.0857567	0.114795	0.0951664	0.211571	0.0826837	0.260329	0.111143	0.217791	0.587438	0.0738011	0.252189	0.3364	0.250483	0.128882	0.217021	0.209035	0.243638	0.237914	0.286832	0.729763	0.578528	0.361524	0.486945	0.286226	0.259032	0.472994	0.392539	0.398261	0.411383	0.468946	0.627749	0.504462	0.260368	0.527145	0.645534	0.477407	0.386956	0.504986	0.665939
P13541	Myosin-3 (Myosin heavy chain 3)	1.37331	2.5501	1.22388	1.58731	1.59495	3.83322	3.60989	2.71213	1.79569	3.00159	1.64976	1.70406	1.68253	1.35842	1.26457	2.43327	1.10268	2.7306	0.583182	2.0649	2.68032	0.486611	0.588544	0.437795	2.49273	0.651257	2.0091	0.549073	2.23999	1.20088	0.786096	2.10483	0.668439	0.677297	3.42221	3.34989	0.864811	3.57926	0.941629	4.03865	2.63584	0.711661	2.89939	0.609259	0.683339	2.92578	0.864411	0.700445
P13542	Myosin-8 (Myosin heavy chain 8) (Myosin heavy chain, skeletal muscle, perinatal) (MyHC-perinatal)	0.962855	0.072033	0	0	1.54868	0.882838	1.5312	0.0163761	0.4773	1.05822	0.0714795	0.972718	0.816773	0.659444	1.24089	2.05925	0.0327328	0	4.09475	2.14744	1.43591	2.97188	2.35627	1.99288	0.888572	1.68212	3.13547	1.56192	2.69195	2.95081	1.20216	2.50983	2.18758	1.00985	2.32173	1.66839	3.05787	1.53627	1.9231	2.15159	1.60136	3.49886	0.824345	5.09602	2.39495	2.15805	2.98462	5.89992
P14094	Sodium/potassium-transporting ATPase subunit beta-1 (Sodium/potassium-dependent ATPase subunit beta-1)	0.214934	0.156132	0.149592	0.210802	0.226617	0.188025	0.185168	0.144938	0.204397	0.145931	0.151863	0.236038	0.176228	0.186239	0.219042	0.230424	0.150597	0.252978	0.231893	0.177774	0.234271	0.190416	0.153732	0.247933	0.269709	0.170158	0.204096	0.290163	0.0497751	0.0565282	0.0847261	0.082632	0.0652616	0.113024	0.0838309	0.0735959	0.0727118	0.0634482	0.0841794	0.0702093	0.0853121	0.0752333	0.0675788	0.145036	0.157769	0.191176	0.111574	0.145073
P14115	60S ribosomal protein L27a (L29)	0.0308938	0.0390006	0.0323336	0.0264061	0.0289642	0.0390546	0.0277018	0.0427865	0.0275756	0.035447	0.0318933	0.0346341	0.0298371	0.0362784	0.029413	0.0416631	0.0361218	0.0338466	0.0317282	0.0374899	0.0377269	0.0390464	0.0344449	0.0316332	0.0374976	0.0339409	0.0432242	0.0350609	0.0336838	0.0335981	0.0374093	0.0385769	0.0346172	0.0278463	0.0391665	0.0268841	0.0356259	0.0315813	0.0461542	0.0303759	0.0370624	0.0411095	0.0368513	0.0429326	0.0392609	0.0430693	0.0388996	0.0429226
P14131	40S ribosomal protein S16	0.0463259	0.0426757	0.0423562	0.0409245	0.0545505	0.0549019	0.0311343	0.0512826	0.0516976	0.0502897	0.0464788	0.0555518	0.0924838	0.0510443	0.0769353	0.0501863	0.0808932	0.0454	0.0242053	0.0378962	0.0603004	0.0801757	0.0461964	0.0614561	0.0679468	0.0635893	0.0646129	0.0709089	0.0669053	0.0771629	0.0369035	0.0706797	0.0417757	0.0420442	0.0444326	0.0562256	0.0487569	0.047261	0.0341101	0.0625679	0.0486148	0.0529135	0.0565735	0.0632309	0.0723243	0.0449521	0.0440443	0.0479304
P14148	60S ribosomal protein L7	0.0181977	0.0255932	0.0216461	0.0235581	0.0238771	0.0246128	0.0195021	0.0229373	0.0242608	0.0244134	0.0296037	0.0215634	0.0189047	0.0206305	0.0174071	0.0278253	0.0266461	0.0293923	0.0220298	0.023559	0.0253772	0.0223441	0.0247515	0.0210624	0.0164593	0.0256769	0.02679	0.0264358	0.0310103	0.0299901	0.0249007	0.0238325	0.0246234	0.0299005	0.0255149	0.0292728	0.0275736	0.0287627	0.0298958	0.025991	0.0292871	0.0280389	0.0305836	0.0276119	0.0314482	0.0307054	0.0260247	0.02517
P14152	Malate dehydrogenase, cytoplasmic (EC 1.1.1.37) (Cytosolic malate dehydrogenase)	0.0610711	0.0564601	0.230078	0.34645	0.406363	0.0217674	0.0321385	0.0430492	0.0523939	0.0326111	0.237538	0.0467363	0.0579093	0.0277367	0.0503506	0.0623133	0.0526718	0.0423468	0.0759474	0.0291312	0.0221786	0.0437729	0.0387565	0.0264748	0.356737	0.233551	0.556524	0.443286	0	0	0.070079	0.00900813	0.0179008	0	0.00981171	0.0095896	0.0566539	0	0.0110438	0.0684732	0.0348779	0.0187935	0.0125224	0.0195825	0.0692122	0.0198577	0.0230641	0.0172695
P14206	40S ribosomal protein SA (37 kDa laminin receptor precursor) (37LRP) (37 kDa oncofetal antigen) (37/67 kDa laminin receptor) (LRP/LR) (67 kDa laminin receptor) (67LR) (Laminin receptor 1) (LamR) (Laminin-binding protein precursor p40) (LBP/p40) (OFA/iLRP)	0	0	0	0	0.00637045	0	0	0.00117505	0	0	0	0	0	0.0156903	0	0	0	0	0	0	0	0	0	0	0	0	0	0	0	0	0.00303443	0	0	0	0	0	0	0	0	0	0	0	0	0.00581204	0	0.0360665	0	0
P14231	Sodium/potassium-transporting ATPase subunit beta-2 (Adhesion molecule in glia) (AMOG) (Sodium/potassium-dependent ATPase subunit beta-2)	0	0	0	0	0	0	0	0	0	0	0	0	0	0	0.000199652	0	0	0	0	0	0	0	0	0	0	0	0	0	0.0110385	0.0109333	0.0428187	0.0163201	0.0238725	0.00249118	0.00834504	0.00936979	0.00734881	0.00901476	0.0145626	0.01036	0.0117872	0.0283131	0.0116383	0.00155125	0.00489276	0	0	0.001363
P14602	Heat shock protein beta-1 (HspB1) (Growth-related 25 kDa protein) (Heat shock 25 kDa protein) (HSP 25) (Heat shock 27 kDa protein) (HSP 27) (p25)	0.0336477	0.0251801	0.0268228	0.0285203	0.0366195	0.0349052	0.0474854	0.0455006	0.0312622	0.0450287	0.0346646	0.0351838	0.0323079	0.0581666	0.0400876	0.0603115	0.0525544	0.0390649	0.0455659	0.0657195	0.0303599	0.0407433	0.0380472	0.03692	0.02639	0.0326646	0.0404455	0.0416097	0.0235563	0.0370254	0.0497729	0.0170062	0.0278767	0.0256167	0.0179524	0.0164142	0.0146804	0.0218651	0.0184192	0.022513	0.0252886	0.0316964	0.0319654	0.0400664	0.0428505	0.0323166	0.0100415	0.0127328
P14685	26S proteasome non-ATPase regulatory subunit 3 (26S proteasome regulatory subunit RPN3) (26S proteasome regulatory subunit S3) (Proteasome subunit p58) (Transplantation antigen P91A) (Tum-P91A antigen)	0.00741839	0.00836444	0.0113109	0.00870178	0.00854105	0.00812222	0.0100347	0.0112301	0.00818888	0.00945158	0.0102541	0.00797915	0.00937606	0.00856	0.011737	0.0114626	0.0175069	0.00751626	0.00735152	0.00971018	0.0158187	0.0116813	0.00990094	0.0109983	0.0129853	0.0127859	0.0137932	0.0149162	0.0084344	0.00506507	0.0158255	0.0133748	0.00780238	0.00732207	0.00778878	0.00824144	0.00482228	0.00812749	0.0148801	0.014512	0.0168666	0.00641386	0.00985086	0.0114719	0.0114185	0.0165272	0.0147044	0.0152579
P14733	Lamin-B1	0.0224464	0.0261652	0.0253301	0.0225179	0.0269559	0.0431788	0.0336049	0.0269764	0.0354064	0.029125	0.0415608	0.0363376	0.030768	0.0301258	0.0356971	0.0378501	0.0341112	0.0275985	0.0337874	0.0280455	0.0300965	0.0285116	0.0277969	0.0275127	0.0237528	0.02545	0.0421291	0.0264144	0.0206065	0.017255	0.0180701	0.0193111	0.0219793	0.0464812	0.0239768	0.021763	0.0184151	0.0449312	0.0226936	0.0184563	0.0222718	0.025743	0.0306213	0.0262223	0.0267916	0.0256675	0.0254632	0.0225751
P14824	Annexin A6 (67 kDa calelectrin) (Annexin VI) (Annexin-6) (Calphobindin-II) (CPB-II) (Chromobindin-20) (Lipocortin VI) (Protein III) (p68) (p70)	0.023344	0.023176	0.0124182	0.00943218	0.0296027	0.016875	0.0156444	0.0165666	0.0223524	0.0238998	0.0158659	0.0102255	0.0080634	0.0139741	0.0203439	0.0134167	0.0117826	0.025426	0.0238997	0.0268363	0.0110237	0.0209511	0.0151875	0.0278172	0.0289218	0.024494	0.0185731	0.0303068	0.0123006	0.0131273	0.0492758	0.0145392	0.0140234	0.0080786	0.00931688	0.00908373	0.0214622	0.00949053	0.00959383	0.0167866	0.0119381	0.0239825	0.0127283	0.0182579	0.0189851	0.0209492	0.00941526	0.0113191
P14869	60S acidic ribosomal protein P0 (60S ribosomal protein L10E)	0.0282689	0.0776795	0.0556838	0.0403504	0.0401382	0.0334744	0.0446242	0.0361801	0.0478416	0.0324356	0.0578551	0.042494	0.0335739	0.0575202	0.0408194	0.0380469	0.0190727	0.0191544	0.0452998	0.0233149	0.0240984	0.018638	0.018778	0.0228409	0.0181842	0.0197	0.0195087	0.0210169	0.0284018	0.0204541	0.018415	0.0206907	0.0219456	0.033673	0.0261872	0.0279606	0.0244174	0.0239806	0.0239373	0.023309	0.022548	0.0345068	0.0332868	0.027761	0.0230922	0.0244663	0.0178378	0.021782
P15089	Mast cell carboxypeptidase A (MC-CPA) (EC 3.4.17.1) (Carboxypeptidase A3)	0.0163848	0	0.00441027	0	0.0097141	0.0157085	0.00365515	0.0134129	0.00193905	0	0.00505575	0.0114754	0.00169104	0.0109937	0.0456765	0.0245066	0.00552624	0.0141406	0.00972668	0	0.0183789	0.0139179	0.0105355	0.0245602	0	0.0055669	0.0201354	0.019154	0.00270126	0.0161172	0.169911	0.0122618	0.00792916	0	0.00639503	0	0.00900817	0.00540821	0.0118604	0.0196997	0.0150741	0.00903394	0.0142954	0	0.00480478	0.0027754	0.0199599	0
P15105	Glutamine synthetase (GS) (EC 6.3.1.2) (Glutamate--ammonia ligase) (Palmitoyltransferase GLUL) (EC 2.3.1.225)	0	0	0	0.00831753	0	0	0	0	0	0	0	0	0	0.00583641	0	0	0	0	0	0.0128204	0	0	0	0	0.0011759	0	0	0	0	0	0	0	0	0	0	0	0	0	0	0	0	0	0.00239614	0	0	0	0	0
P16015	Carbonic anhydrase 3 (EC 4.2.1.1) (Carbonate dehydratase III) (Carbonic anhydrase III) (CA-III)	0.0105478	0.0830291	0.0687928	0.0106638	0.0845448	0.05231	0.0109248	0.0611585	0.0625996	0.00848254	0	0.0785929	0.0038914	0.0425467	0.0524068	0.0856346	0.0186714	0	0	0	0	0.0832175	0	0	0.0556039	0.0821775	0.00870798	0	0.0151633	0.0688689	0.0611569	0.0528574	0.043217	0.0903953	0	0	0	0	0.0680119	0.00282202	0	0.0558791	0.0759335	0.0100082	0.0643873	0.0133141	0	0.0105846
P16125	L-lactate dehydrogenase B chain (LDH-B) (EC 1.1.1.27) (LDH heart subunit) (LDH-H)	0.0417824	0.0337299	0.0265656	0.0256345	0.0425392	0.0302795	0.0298148	0.0372962	0.0498398	0.0371092	0.0296612	0.0296952	0.0224773	0.0172789	0.0346969	0.0330726	0.0417485	0.0570038	0.045147	0.0489626	0.0208236	0.0331348	0.0339538	0.0287131	0.0367032	0.0331113	0.0388639	0.0410058	0	0	0.00674265	0.00190139	0.00152189	0.000901022	0.000733493	0	0.0016255	0	0.00120904	0.000967113	0	0.00165347	0	0.0168771	0.0023896	0.0101396	0.00133421	0.00149118
P16546	Spectrin alpha chain, non-erythrocytic 1 (Alpha-II spectrin) (Fodrin alpha chain)	0.0149756	0.0176022	0.0122909	0.0201461	0.0782749	0.0556467	0.0142036	0.0715668	0.0132287	0.0204141	0.0232075	0.0115945	0.0503284	0.0231111	0.0625683	0.0226147	0.0151713	0.0121674	0.0496803	0.0643647	0.0201602	0.0138225	0.011992	0.016355	0.0503791	0.0223492	0.0537719	0.0101356	0.000934024	0.21905	0.000408034	0	0	0.0879217	0.000635615	0	0.00119625	0	0.000521079	0.138988	0.000742428	0.00231098	0.00182222	0.00548978	0.0665195	0.0334914	0.0920769	0.136778
P16858	Glyceraldehyde-3-phosphate dehydrogenase (GAPDH) (EC 1.2.1.12) (Peptidyl-cysteine S-nitrosylase GAPDH) (EC 2.6.99.-)	0.400418	0.391231	0.488738	0.176393	0.553016	0.692349	0.274031	0.324542	0.42533	0.415188	0.454031	0.289363	0.253206	0.551829	0.33026	0.313443	0.640905	0.456764	0.58993	0.390676	0.247732	0.387651	0.471462	0.393082	0.575982	0.401957	0.616493	0.679706	0.643475	0.673927	0.806434	0.645249	0.696313	0.7515	0.633191	1.13952	1.02324	0.670229	0.573223	0.877964	0.511573	0.668564	0.697858	0.519912	0.620026	0.666966	0.775585	0.534311
P17047	Lysosome-associated membrane glycoprotein 2 (LAMP-2) (Lysosome-associated membrane protein 2) (CD107 antigen-like family member B) (Lysosomal membrane glycoprotein type B) (LGP-B) (CD antigen CD107b)	0.00459506	0.00214413	0.00231785	0.00407064	0.00349977	0.00262884	0	0.00129707	0.00228739	0.000923606	0.00147896	0.00265935	0.00212284	0.00162687	0.00433804	0.00342667	0	0	0	0	0.00182604	0.00183977	0	0.00328449	0.00213951	0.00145348	0.00160575	0	0	0	0	0	0	0	0	0	0	0	0	0	0	0	0	0	0	0	0	0
P17156	Heat shock-related 70 kDa protein 2 (Heat shock protein 70.2)	0.0038374	0.00799616	0.00956074	0.00406039	0.00372952	0.00675168	0.00700369	0.00731134	0.00539239	0.00722411	0.00816914	0.00305953	0.0030875	0.00653049	0.0349178	0.00330089	0.00347051	0.00308971	0.001912	0.0024312	0.00247398	0.00372564	0.00243715	0.0240689	0.00284056	0	0.00328057	0	0	0	0	0.227453	0.218317	0	0.258564	0.233841	0	0.231674	0	0.282553	0	0	0.258868	0.0130423	0	0.223965	0.20791	0.193064
P17182	Alpha-enolase (EC 4.2.1.11) (2-phospho-D-glycerate hydro-lyase) (Enolase 1) (Non-neural enolase) (NNE)	0.0712634	0.0650521	0.0753248	0.0614478	0.0488835	0.0607	0.0595351	0.0347195	0.0643537	0.058799	0.0765041	0.0792408	0.0844967	0.0709607	0.101204	0.0906219	0.0996762	0.0657093	0.0936564	0.0620143	0.0994599	0.104345	0.0816003	0.0930963	0.0441311	0.0890189	0.0862357	0.0542181	0.235857	0.20688	0.152915	0.200706	0.108394	0.184675	0.19723	0.200878	0.163736	0.201146	0.252779	0.196859	0.171146	0.174494	0.183605	0.149611	0.109289	0.132819	0.14415	0.14537
P17426	AP-2 complex subunit alpha-1 (100 kDa coated vesicle protein A) (Adaptor protein complex AP-2 subunit alpha-1) (Adaptor-related protein complex 2 subunit alpha-1) (Alpha-adaptin A) (Alpha1-adaptin) (Clathrin assembly protein complex 2 alpha-A large chain) (Plasma membrane adaptor HA2/AP2 adaptin alpha A subunit)	0	0.000903366	0.00159552	0.000626606	0.000346259	0.000385726	0	0.00188939	0.00182211	0.00116488	0.00105563	0.00127517	0	0.000912552	0.00111037	0.00153984	0.000959862	0	0	0	0.00123185	0	0.00491866	0.000682812	0	0.000938694	0	0	0.0018098	0	0.000620171	0	0	0	0	0	0	0	0	0.000779612	0	0	0	0.00336898	0.000903734	0	0	0
P17751	Triosephosphate isomerase (TIM) (EC 5.3.1.1) (Methylglyoxal synthase) (EC 4.2.3.3) (Triose-phosphate isomerase)	0.0163355	0.0218586	0.0142421	0.000630357	0.0287642	0.022146	0.0236027	0.0206578	0.0242848	0.0220654	0.0137609	0.0119825	0.00932453	0.0207804	0.0180922	0.023951	0.0365326	0.0075877	0.0280989	0.0240618	0.0153054	0.0436043	0.0297856	0.0206701	0.0257882	0.0254191	0.034082	0.0277763	0.0440209	0.0502196	0.0397789	0.0622594	0.0462904	0.0479306	0.0325042	0.0498516	0.0514299	0.0297371	0.0375791	0.0527527	0.0410767	0.0546694	0.0366905	0.0721727	0.055687	0.0589368	0.0374051	0.0504457
P19123	Troponin C, slow skeletal and cardiac muscles (TN-C)	0.844449	0.996968	1.03348	1.67061	0.803626	0.758465	0.791682	0.650253	0.952917	0.744068	1.13728	1.0441	0.952982	0.839338	0.328363	0.390459	0.44643	0.468866	0.352054	0.209222	0.32224	0.247021	0.262373	0.286299	0.404479	0.473448	0.201174	0.337695	0	0	0	0	0.00674226	0	0	0	0	0	0	0	0	0	0	0	0	0.00638673	0.00175538	0.00134249
P19253	60S ribosomal protein L13a (Transplantation antigen P198) (Tum-P198 antigen)	0.0199271	0.0226788	0.0211513	0.0249589	0.0152834	0.031643	0.0122034	0.0176	0.0181282	0.0188961	0.025704	0.0190978	0.0179687	0.0168275	0.0141085	0.0176063	0.0240422	0.0383279	0.0307915	0.0295328	0.0211817	0.02003	0.0151166	0.0185951	0.0212098	0.026306	0.0249651	0.0160709	0.0230812	0.0171227	0.018117	0.017667	0.0213773	0.0155532	0.0423997	0.0168283	0.01626	0.0241261	0.0180053	0.0185131	0.0182684	0.0151425	0.0285018	0.0202496	0.0251951	0.0249167	0.0232065	0.0257474
P19783	Cytochrome c oxidase subunit 4 isoform 1, mitochondrial (Cytochrome c oxidase polypeptide IV) (Cytochrome c oxidase subunit IV isoform 1) (COX IV-1)	0.475672	0.371112	0.390558	0.687383	0.937455	1.36867	0.719593	0.349801	0.659489	0.419953	0.371251	0.523279	0.854915	0.73452	0.886015	0.667072	0.528375	1.68958	1.15832	0.870786	0.663666	0.761588	0.528522	0.877984	1.51159	0.556996	1.15168	1.2188	0.570321	0.510381	0.489443	0.473278	0.523207	0.668101	0.477813	0.429564	0.327819	0.712641	0.479001	0.447958	0.809735	0.40544	0.445879	0.870951	1.13452	1.00695	0.81896	0.839854
P20029	Endoplasmic reticulum chaperone BiP (EC 3.6.4.10) (78 kDa glucose-regulated protein) (GRP-78) (Binding-immunoglobulin protein) (BiP) (Heat shock protein 70 family protein 5) (HSP70 family protein 5) (Heat shock protein family A member 5) (Immunoglobulin heavy chain-binding protein)	0.0177746	0.0166332	0.0299443	0.0362478	0.0325108	0.0492241	0.0155473	0.0150009	0.0312583	0.0179598	0.0186846	0.0302938	0.0314071	0.0396762	0.0180342	0.0226548	0.027654	0.061878	0.0169115	0.0320432	0.0355364	0.0222125	0.0131053	0.0412991	0.0145928	0.0203861	0.032087	0.0170838	0.013225	0.00775215	0.0220077	0.0136229	0.0228596	0.0137271	0.0301855	0.0287856	0.0230789	0.0143864	0.0102604	0.0208967	0.0242635	0.0169482	0.0270805	0.0268826	0.0218219	0.011915	0.0307602	0.0126387
P20108	Thioredoxin-dependent peroxide reductase, mitochondrial (EC 1.11.1.15) (Antioxidant protein 1) (AOP-1) (PRX III) (Perioredoxin-3) (Protein MER5)	0.000131289	0.0211504	0.000248806	0.000383964	0.000907968	0.00130041	0.00229694	0.01488	0.00217487	0.00483396	0.059982	0	0.00033645	0.000342177	0.00122527	0.0187928	0.0207462	0.028773	0	0.0037943	0.0280069	0.028766	0.00492783	0.0242339	0.0191605	0.0201513	0.0239169	0.00300945	0.000476834	0.000445363	0.00518028	0.0014044	0.00144552	0	0	0.0104643	0.000714502	0.000944056	0.000982072	0.000874483	0.00258547	0.000879181	0.00195933	0.00981533	0.030248	0.00361139	0.00634605	0.00221148
P20152	Vimentin	1.19619	0.950338	0.964825	1.06194	1.0214	1.01987	1.03498	1.32202	1.16544	1.36577	1.23793	1.0734	1.09163	1.03218	1.23707	1.2024	1.22222	1.38146	1.07594	1.4031	1.47867	1.05965	1.32772	1.33826	0.995925	1.03504	1.46362	1.06787	0.784733	0.564737	0.220053	0.304888	0.622321	0.382918	0.24852	0.238657	0.615207	0.558712	0.261059	0.171522	0.63309	0.63556	0.671665	0.840227	0.786217	0.865841	0.655895	0.428373
P20801	Troponin C, skeletal muscle (STNC)	0.187918	0.0796069	0.102217	0.405941	0.199277	0.112579	0.138814	0.0862253	0.156287	0.115158	0.160402	0.207581	0.157571	0.122281	0.217046	0.444577	0.274246	1.05566	0.252718	0.270726	0.52557	0.533796	0.265154	0.322784	0.192438	0.258467	0.235602	0.373414	1.07153	0.62395	1.4468	0.552886	0.809758	0.748348	1.26067	1.58888	1.26453	1.28605	1.67457	0.831121	0.546315	2.04151	2.84536	0.736274	0.459398	1.41415	1.50866	0.680497
P21550	Beta-enolase (EC 4.2.1.11) (2-phospho-D-glycerate hydro-lyase) (Enolase 3) (Muscle-specific enolase) (MSE) (Skeletal muscle enolase)	0.0851012	0.058915	0.0673874	0.0711676	0.0731845	0.051774	0.0781684	0.0330295	0.0553597	0.0630445	0.067571	0.0900785	0.0893227	0.0853475	0.0844907	0.0947242	0.135947	0.0987542	0.118739	0.106486	0.136526	0.127283	0.0831809	0.0894451	0.0525351	0.0872591	0.109789	0.0802512	0.295429	0.201117	0.252676	0.239313	0.100197	0.0711415	0.195878	0.205611	0.241269	0.230254	0.23087	0.23672	0.206172	0.181584	0.221127	0.2617	0.164017	0.152285	0.196894	0.185579
P21981	Protein-glutamine gamma-glutamyltransferase 2 (EC 2.3.2.13) (Tissue transglutaminase) (Transglutaminase C) (TG(C)) (TGC) (TGase C) (Transglutaminase-2) (TGase-2)	0.0319469	0.0289628	0.0312973	0.0329363	0.0481716	0.0556767	0.0501348	0.029272	0.0430888	0.0302568	0.0378287	0.0445734	0.033968	0.0408601	0.055391	0.0473486	0.0297701	0.046319	0.0525822	0.0367608	0.0464836	0.0452634	0.032474	0.0576313	0.0386893	0.033978	0.049795	0.0487436	0.0188914	0.019695	0.0159709	0.020691	0.0267662	0.021009	0.0259276	0.0285738	0.022908	0.0254092	0.0228935	0.0255242	0.0348597	0.0292215	0.0237352	0.0231556	0.0280362	0.0438391	0.028701	0.0290272
P23116	Eukaryotic translation initiation factor 3 subunit A (eIF3a) (Centrosomin) (Eukaryotic translation initiation factor 3 subunit 10) (eIF-3-theta) (eIF3 p167) (eIF3 p180) (eIF3 p185) (p162)	0	0.00141638	0.00419854	0	0.00182563	0.00163392	0	0.00470681	0.0089692	0.00385923	0.0087399	0.00267994	0.0042776	0.00321578	0.00231686	0.00174131	0.00378353	0	0	0.00549953	0.00242736	0.00205047	0.00197518	0.00248542	0.000733151	0.00423908	0	0.00210245	0	0.000517722	0	0	0	0	0	0.00083878	0	0	0	0	0.00661724	0.00153739	0	0.00150584	0	0.00194526	0	0
P23927	Alpha-crystallin B chain (Alpha(B)-crystallin) (P23)	0.0791145	0.100806	0.116866	0.0695377	0.109229	0.0794465	0.0636217	0.178989	0.107041	0.10947	0.130546	0.147469	0.147527	0.0928502	0.125475	0.132638	0.133022	0.118669	0.0793922	0.0952976	0.106737	0.0917182	0.0734754	0.122165	0.149778	0.121962	0.0871262	0.120753	0.0201487	0.0251283	0.0233119	0.0168221	0.00718561	0.0267504	0.0163142	0.0232955	0.0224997	0.0183305	0.0323525	0.0173928	0.0259377	0.0175557	0.0194946	0.0467894	0.0702673	0.042135	0.0270207	0.0430988
P24270	Catalase (EC 1.11.1.6)	0.00215489	0.00355537	0	0.00126616	0.009779	0.00621787	0.00129918	0	0.0082171	0.000330649	0.000465815	0.00146338	0.00322961	0.00551617	0.00295937	0	0.00452863	0	0.00550949	0	0.00199945	0.00575768	0	0.000276237	0	0.00194437	0	0.0026949	0	0	0	0	0	0	0	0	0	0	0	0	0	0	0	0	0.00174468	0	0	0
P25444	40S ribosomal protein S2 (40S ribosomal protein S4) (Protein LLRep3)	0.0170934	0.0221551	0.0373698	0.0316404	0.0313227	0.0353384	0.0246628	0.0270342	0.0325171	0.0361302	0.0410082	0.0281589	0.0408933	0.0354744	0.0307236	0.0344732	0.0304828	0.0356964	0.0255334	0.0300084	0.0391645	0.0350683	0.0437494	0.0322198	0.0377103	0.0276308	0.0398437	0.0309729	0.0251313	0.0421271	0.0364953	0.0336095	0.0285826	0.0301101	0.0384589	0.0300027	0.0340793	0.0425652	0.042411	0.0501621	0.0387553	0.0286409	0.0408354	0.0392057	0.0468963	0.0380781	0.0378543	0.0285765
P26043	Radixin (ESP10)	0.00224729	0	0.000534431	0	0.00408371	0.0015764	0	0.000637085	0.00336314	0.00163213	0.000954386	0.0013803	0.000155922	0.00666386	0.00314896	0.00160647	0.00140105	0	0	0	0	0.00274948	0.00110567	0.00514452	0	0.000566402	0.000522506	0.00045727	0.00107214	0	0	0	0	0	0	0	0	0	0	0	0	0	0	0.00671967	0	0	0	0
P27546	Microtubule-associated protein 4 (MAP-4)	0.00501312	0.0123479	0.00953334	0.0136009	0.00765991	0.0396597	0.0118557	0.00978221	0.0111153	0.0150882	0.0110839	0.00792427	0.0104541	0.00851077	0.00704484	0.0265788	0.0108386	0.0584406	0.000763629	0.0116272	0.0118207	0.0129516	0.0119169	0.0154429	0.00662075	0.0100411	0.0133305	0.00782471	0.0064053	0.00437373	0.00970328	0.0113289	0.000785779	0	0	0.00396788	0	0.00287792	0	0	0	0.00854389	0	0.00585898	0.0119995	0.0142822	0.00110623	0.0074523
P27773	Protein disulfide-isomerase A3 (EC 5.3.4.1) (58 kDa glucose-regulated protein) (58 kDa microsomal protein) (p58) (Disulfide isomerase ER-60) (Endoplasmic reticulum resident protein 57) (ER protein 57) (ERp57) (Endoplasmic reticulum resident protein 60) (ER protein 60) (ERp60)	0	0	0	0	0	0	0	0	0.00565274	0	0.00211576	0	0.000292114	0.00911609	0	0	0	0.0223707	0	0	0	0	0	0	0	0	0.00663937	0	0	0	0	0	0	0	0	0	0	0	0	0	0	0	0	0	0	0	0	0
P28653	Biglycan (Bone/cartilage proteoglycan I) (PG-S1)	0.0169916	0.0143672	0.0128543	0.00874432	0.0275158	0.0230847	0.0348926	0.0192637	0.0202347	0.0155634	0.0136243	0.0308633	0.05401	0.0197294	0.0361698	0.0336562	0.0238845	0.0158855	0.0244453	0.0107591	0.0220552	0.0236958	0.012841	0.0286054	0.0351396	0.0239143	0.0236665	0.0257178	0.0086208	0.0164689	0.0142948	0.0280754	0.0224549	0.0100201	0.00511616	0.0165191	0.0160168	0.0108537	0.0204213	0.0144131	0.0158297	0.0205721	0.0136863	0.0152518	0.0159359	0.0169054	0.01978	0.00783157
P28654	Decorin (Bone proteoglycan II) (PG-S2) (PG40)	0.0381844	0.0294325	0.0319751	0.0383029	0.0576817	0.0552256	0.0506692	0.0295439	0.053234	0.0318758	0.0366444	0.0428754	0.0619629	0.0470221	0.0734884	0.0497186	0.0570916	0.0517167	0.054215	0.0464625	0.0588906	0.0627714	0.0437458	0.0675293	0.0597312	0.0529006	0.0711084	0.071901	0.0576238	0.0609029	0.0431937	0.0593892	0.0596379	0.0484393	0.0530179	0.0555368	0.0585304	0.0565033	0.0652413	0.0760395	0.0528996	0.0573934	0.0587419	0.0458912	0.0642437	0.0527726	0.0693671	0.046348
P31001	Desmin	0.622612	0.65576	0.586045	0.681611	0.830729	0.851557	0.688314	0.693356	0.811833	0.769448	0.862958	0.662292	0.686294	0.721726	0.939286	0.561875	0.774371	0.935598	0.76328	0.901081	0.774425	0.771979	0.831971	1.00947	0.572148	0.72683	0.877896	0.907026	0.308663	0.29644	0.227676	0.380578	0.24444	0.299094	0.241689	0.300811	0.25914	0.206015	0.363501	0.195365	0.326311	0.30236	0.247178	0.359653	0.383972	0.63791	0.363687	0.334675
P32848	Parvalbumin alpha	0	0	0	0.00103182	0	0	0	0	0	0	0	0	0	0.00438765	0	0	0	0	0	0	0	0	0	0	0	0	0	0	0.0080084	0.00290049	0.00632965	0.00668136	0.0032607	0	0.0027372	0.00448571	0.00515106	0.00346878	0.00434567	0.0044786	0.00493442	0.00966165	0.0170128	0.00389701	0.00303381	0.00577285	0.00258223	0.00274966
P35293	Ras-related protein Rab-18	0.0235476	0.0205556	0.0173317	0.0158859	0.0232486	0.0172875	0.0100642	0.0244487	0.0191295	0.0195388	0.0238417	0.0168941	0.0164573	0.0149821	0.0215443	0.0186553	0.0238792	0.0235043	0.0148665	0.0124877	0.0224605	0.0252298	0.0199306	0.0279987	0.0264261	0.0172493	0.0258252	0.0340811	0	0.00485204	0.00609825	0	0	0	0.0049399	0	0.00419946	0.0112015	0	0	0	0.0136293	0.00410287	0.038432	0.013265	0.00746411	0.00500805	0.0127593
P35385	Heat shock protein beta-7 (HspB7) (Cardiovascular heat shock protein) (cvHsp) (Heat shock protein 25 kDa 2) (Protein p19/6.8)	0.00496183	0.0298968	0.0104558	0.0186648	0.0101798	0.0165107	0.016925	0.00457152	0.00166304	0.000820306	0.0020429	0.00970887	0.028076	0.00690088	0.00173016	0.0174731	0.00072192	0.0212048	0	0.0144115	0.00232448	0.00201863	0	0.00295967	0.0126152	0.00188321	0.00256014	0.00195222	0.000267461	0.000355215	0.000590337	0	0	0	0	0	0	0	0	0	0	0	0	0.000637427	0.00156848	0	0	0.00057613
P35486	Pyruvate dehydrogenase E1 component subunit alpha, somatic form, mitochondrial (EC 1.2.4.1) (PDHE1-A type I)	0.0376904	0.0765018	0.100464	0.0425717	0.166628	0.152699	0.112792	0.0549003	0.151727	0.0564494	0.0968705	0.0465352	0.0485429	0.131974	0.0666437	0.131037	0.0954391	0.0873922	0.206469	0.109035	0.110313	0.154724	0.0809617	0.174856	0.0748398	0.0962065	0.157991	0.151274	0.0592044	0.0521164	0.0460024	0.0563775	0.0592537	0.137084	0.0844795	0.155589	0.0614236	0.0838717	0.106041	0.128492	0.0860129	0.0548663	0.0839686	0.106805	0.136062	0.122154	0.118563	0.125864
P35564	Calnexin	0.00857625	0.00625894	0.00600225	0.00724326	0.00871737	0.007165	0.00694998	0.00898312	0.00894859	0.0096748	0.0112669	0.0111096	0.00917251	0.0071796	0.0107464	0.00587808	0.00920576	0.00740023	0.00616581	0.0036376	0.009949	0.0108866	0.00211328	0.00618895	0.00222043	0.0111855	0.00611255	0.0101465	0.00506673	0.00802865	0.00797897	0.00176891	0	0	0.00291307	0.00206802	0.00033798	0.00254023	0.00399753	0.00291929	0.00527949	0.00234247	0.00269292	0.00781191	0.00332541	0.00409456	0.000287224	0.00641691
P35979	60S ribosomal protein L12	0.0139222	0.0205882	0.0229497	0.0312643	0.0298877	0.0239128	0.0284809	0.0195408	0.0190985	0.0207791	0.0251175	0.0219828	0.0257602	0.0260565	0.0289574	0.0181083	0.0230199	0.0230704	0.0216765	0.0243439	0.0243767	0.0208501	0.021063	0.0205607	0.0257368	0.0260724	0.0244602	0.0193538	0.0222162	0.0321656	0.0233517	0.0222097	0.0199156	0.0235271	0.0293233	0.0189884	0.0208815	0.0347428	0.0190339	0.0291558	0.0356327	0.0283255	0.0371062	0.0185216	0.0330922	0.0323804	0.0218315	0.0299598
P38647	Stress-70 protein, mitochondrial (75 kDa glucose-regulated protein) (GRP-75) (Heat shock 70 kDa protein 9) (Mortalin) (Peptide-binding protein 74) (PBP74) (p66 MOT)	0.0377709	0.034945	0.0374523	0.0268496	0.0320896	0.0347757	0.0301087	0.0363225	0.0304843	0.0558138	0.0317482	0.0338367	0.0334316	0.0284276	0.0286897	0.0611767	0.0341905	0.0589695	0.0379925	0.0389652	0.0340727	0.0375792	0.0300412	0.0406136	0.0439115	0.0329373	0.0438612	0.0317909	0.0197206	0.0212665	0.0214337	0.0222868	0.0217297	0.0216511	0.0243119	0.0250072	0.0266503	0.0184776	0.0219797	0.0258313	0.0275115	0.0262669	0.0236647	0.038202	0.0489934	0.0412794	0.031109	0.0414073
P41105	60S ribosomal protein L28	0.002031	0.00255384	0	0	0.00140341	0	0.00141476	0	0	0	0	0	0.00192443	0.00230009	0	0.00295351	0	0	0	0	0	0	0	0.00200873	0	0.00209862	0	0	0.00392275	0	0.00522824	0	0	0	0	0	0	0	0	0	0	0.00354143	0	0.00367515	0	0	0	0
P42125	Enoyl-CoA delta isomerase 1, mitochondrial (EC 5.3.3.8) (3,2-trans-enoyl-CoA isomerase) (Delta(3),Delta(2)-enoyl-CoA isomerase) (D3,D2-enoyl-CoA isomerase) (Dodecenoyl-CoA isomerase)	0.014173	0.00603374	0.00749578	0.00799836	0.00788624	0.00726972	0.00518145	0.011062	0.0074114	0.0194434	0.0132693	0.0270307	0.00592578	0.00667466	0.010758	0.00661695	0.00731046	0.0219412	0.0109707	0.0111984	0.030824	0.00638333	0.0221658	0.0176945	0.0175966	0.0128676	0.0189671	0.00591242	0	0	0.00370493	0.00179178	0.00201757	0	0.00442507	0.000774068	0.00499425	0	0	0.00111763	0.00397613	0	0.00423903	0.00441946	0.00594301	0.00563702	0.00552172	0.00481155
P42669	Transcriptional activator protein Pur-alpha (Purine-rich single-stranded DNA-binding protein alpha)	0.0103042	0.00961341	0.00615063	0.0115512	0.00639581	0.00835395	0.00819724	0.00840577	0.0084572	0.00765275	0.00866106	0.0089992	0.010696	0.00704356	0.0105605	0.0089893	0.00913727	0.00724474	0.0067795	0.00928363	0.0131244	0.013339	0.00864245	0.0110962	0.00991047	0.0105772	0.00866137	0.00583302	0.00984693	0.00311985	0.00202432	0.00601686	0.00433385	0.0013251	0.0213688	0.00637569	0.0070811	0.00511537	0.00687742	0.00794489	0.00933887	0.00359757	0.00542435	0.00924958	0.00512079	0.00501599	0.0074597	0.00542205
P42932	T-complex protein 1 subunit theta (TCP-1-theta) (CCT-theta)	0.00471887	0.00563331	0.00414138	0.00206486	0.00263602	0.00885233	0	0.00563594	0.00655458	0.00732997	0.00294952	0.0031141	0.00496713	0.00250267	0.00487483	0.00245848	0.00546659	0.00175349	0	0	0.00293	0	0.0033351	0.00484081	0.00361165	0.00545971	0.00658176	0	0	0	0	0	0	0	0	0	0	0	0	0	0	0	0	0	0	0	0	0.00698006
P43274	Histone H1.4 (H1 VAR.2) (H1e)	0.0508524	0.116508	0.14731	0.0817716	0.098678	0.216307	0.145824	0.105679	0.113226	0.100927	0.130714	0.10522	0.112767	0.193755	0.0607319	0.152845	0.182953	0.0962942	0.104867	0.111309	0.157059	0.154449	0.118136	0.0891573	0.0513084	0.117569	0.156584	0.0854727	0.119439	0.0712273	0.0736985	0.0998439	0.0638276	0.0485411	0.12501	0.0692344	0.0855034	0.0690325	0.0910569	0.140303	0.0662221	0.0751224	0.0773369	0.117154	0.110319	0.0980428	0.0765255	0.172147
P43276	Histone H1.5 (H1 VAR.5) (H1b)	0	0.02271	0.0319801	0	0.0614353	0.0227111	0.102868	0.0222314	0.0045977	0.0175724	0.0329629	0	0	0.0234668	0	0	0.0365655	0	0	0.0186172	0.00518809	0.00615619	0.0252468	0	0	0.0311387	0	0	0.0296055	0.0092958	0.00729651	0.0125118	0	0	0	0	0	0	0	0.0711911	0	0	0	0.0764329	0.0348819	0	0	0.032053
P45591	Cofilin-2 (Cofilin, muscle isoform)	0.00023388	0	0.000429053	0	0.000206618	0.000174729	0	0.00340034	0.000349026	0	0.00400227	0	0	0	0.000174164	0	0.00041314	0	0	0	0.000226971	0	0.00015149	0	0.0150569	0.000230248	0	0	0	0	0	0	0	0	0	0	0	0	0	0	0	0	0	0	0	0	0	0
P45952	Medium-chain specific acyl-CoA dehydrogenase, mitochondrial (MCAD) (EC 1.3.8.7)	0.031534	0.0238183	0.0358983	0.0159143	0.0522391	0.0431985	0.0202857	0.0255206	0.0408421	0.0240887	0.0371648	0.0433804	0.0399681	0.0292178	0.0453491	0.0333069	0.0304064	0.0475985	0.0501168	0.0232134	0.0259522	0.0356395	0.0263611	0.0491939	0.0404053	0.0263428	0.0381872	0.034742	0.0189641	0.012345	0.0233846	0.0183376	0.0279168	0	0.0256904	0.018658	0.0367922	0.0163837	0.0253322	0.0252463	0.0243743	0.0209613	0.0206427	0.031829	0.0353196	0.0271054	0.0184544	0.0229511
P46638	Ras-related protein Rab-11B	0.00842172	0.00288989	0.0162094	0.00429915	0.00542483	0.0117159	0	0.00408928	0.00216873	0.00488459	0.00454167	0.0168093	0.016387	0.00889833	0.00538112	0.0247006	0.00623621	0.0306471	0.00493194	0.021798	0.00566879	0.0262292	0.0143423	0.0265158	0.026673	0.0158119	0.0263937	0.00804525	0.0038818	0.00500681	0.00757523	0.00122834	0	0.0163185	0.00181598	0	0.00357335	0.000472181	0.0154684	0.000575507	0.00405067	0.00264188	0.00520662	0.0273417	0.0312805	0.00805656	0.00207463	0.026945
P47738	Aldehyde dehydrogenase, mitochondrial (EC 1.2.1.3) (AHD-M1) (ALDH class 2) (ALDH-E2) (ALDHI)	0.00637585	0	0	0	0.00832765	0.00877839	0	0	0.00720454	0.00908059	0	0.00255875	0	0.00982808	0.0131969	0.00213237	0	0	0.00106788	0	0.00563112	0.000369122	0.000735095	0.00278074	0.0111991	0.00223267	0.00210552	0.00883367	0	0	0	0	0	0	0	0	0	0	0	0	0	0	0.000764253	0	0.000604944	0	0	0
P47754	F-actin-capping protein subunit alpha-2 (CapZ alpha-2)	0.0390088	0.0365294	0.0524052	0.0604336	0.0515902	0.0721842	0.0477224	0.0435607	0.0420515	0.0523175	0.0435869	0.0408302	0.048905	0.0469694	0.0800117	0.0486219	0.0618781	0.0462553	0.0533715	0.0747426	0.0553742	0.0589809	0.0436953	0.0494472	0.08403	0.0564587	0.0767309	0.0532709	0.116911	0.101969	0.106939	0.0992794	0.138169	0.151867	0.133065	0.133168	0.0891394	0.116119	0.114139	0.0963752	0.16853	0.117359	0.150389	0.131942	0.0946378	0.100121	0.103347	0.094614
P47757	F-actin-capping protein subunit beta (CapZ beta)	0.116648	0.109026	0.11521	0.12187	0.113815	0.094813	0.0996142	0.118308	0.112836	0.125923	0.118268	0.115147	0.137136	0.105529	0.147747	0.127868	0.150235	0.113586	0.151012	0.135945	0.142202	0.139716	0.126044	0.119749	0.115886	0.133072	0.124425	0.142521	0.292696	0.222567	0.220994	0.216963	0.227242	0.199012	0.223924	0.220524	0.227784	0.223345	0.250462	0.238345	0.233844	0.203742	0.215056	0.215941	0.194988	0.179043	0.190383	0.196967
P47857	ATP-dependent 6-phosphofructokinase, muscle type (ATP-PFK) (PFK-M) (EC 2.7.1.11) (6-phosphofructokinase type A) (Phosphofructo-1-kinase isozyme A) (PFK-A) (Phosphohexokinase)	0.0508697	0.0421273	0.0405196	0.0464356	0.0865362	0.0443899	0.0280114	0.0569093	0.0788688	0.0497367	0.0489098	0.0659388	0.0546835	0.0395394	0.0838167	0.070333	0.0771045	0.0856009	0.0710511	0.0393363	0.0575867	0.0702054	0.062977	0.0845015	0.0769234	0.0573769	0.0760257	0.0767349	0.0853104	0.170732	0.110349	0.112921	0.100602	0.20747	0.147875	0.113351	0.12468	0.180774	0.168216	0.132541	0.13314	0.164875	0.149368	0.0707323	0.127277	0.114669	0.0854213	0.0664574
P47911	60S ribosomal protein L6 (TAX-responsive enhancer element-binding protein 107) (TAXREB107)	0.0286353	0.0449201	0.0438	0.0236564	0.0370193	0.0373969	0.0306654	0.0448884	0.0369971	0.0414838	0.0501602	0.0348543	0.0350296	0.0393096	0.0299061	0.04228	0.0534005	0.0216509	0.0400235	0.0453336	0.049317	0.0455955	0.0491454	0.0407499	0.0317585	0.0493775	0.0396819	0.0333143	0.0377996	0.0469349	0.0414848	0.0433345	0.0291136	0.0261241	0.0268068	0.0273065	0.0377806	0.0282717	0.0243432	0.0443661	0.0450928	0.0303132	0.0195163	0.0507358	0.0536655	0.0519639	0.0443394	0.0464626
P47955	60S acidic ribosomal protein P1	0.0133055	0.0109008	0.0194464	0.00214336	0.00559431	0.0104623	0.0110168	0.00563827	0.00777455	0.00974521	0.00853507	0.0121368	0.00822472	0.00894049	0.0103775	0.00867142	0.0106111	0.006024	0.00806252	0.00756917	0.00932659	0.0089954	0.00893203	0.0114485	0.00493443	0.0118501	0.00542933	0.00651066	0.0122623	0.00675666	0.00778648	0.00968073	0.00986831	0	0.00833973	0.0250012	0.0131252	0.00756543	0.0165191	0.0140782	0.0136532	0.00915239	0.0141406	0.00900623	0.00879763	0.0117907	0.0118749	0.010061
P47963	60S ribosomal protein L13 (A52)	0.0152113	0.030256	0.038441	0.0136476	0.0127912	0.0344466	0.0180048	0.0211526	0.0135477	0.0366724	0.041211	0.0287422	0.0254083	0.0261512	0.0265354	0.0292096	0.037563	0.0251109	0.00804188	0.0282756	0.0199379	0.0316091	0.0322943	0.030246	0.019498	0.0350817	0.0278157	0.0240617	0.0211752	0.027198	0.0156213	0.0163179	0.0297579	0.0314556	0.0285141	0.0274693	0.0264023	0.0330189	0.0164348	0.0294864	0.0281594	0.0331885	0.0268161	0.0420909	0.0331865	0.0314199	0.033385	0.0315002
P48036	Annexin A5 (Anchorin CII) (Annexin V) (Annexin-5) (Calphobindin I) (CBP-I) (Endonexin II) (Lipocortin V) (Placental anticoagulant protein 4) (PP4) (Placental anticoagulant protein I) (PAP-I) (Thromboplastin inhibitor) (Vascular anticoagulant-alpha) (VAC-alpha)	0.00217348	0.000592622	0	0	0.00197171	0.00330149	0	0.00106145	0.00254812	0	0	0.001762	0.00102848	0.00239774	0.0022447	0.00167057	0.00094144	0.00149011	0.00106664	0.00479795	0.00144133	0	0	0.00175621	0.00108412	0.000534216	0.00121312	0.00186549	0	0	0	0	0.00132254	0.00593324	0.00212287	0	0.000690858	0	0	0.00162518	0	0.00172063	0.000943476	0	0.00218733	0.00258605	0	0
P48678	Prelamin-A/C [Cleaved into: Lamin-A/C]	0.127046	0.150079	0.0675864	0.134239	0.150099	0.134685	0.0963069	0.114815	0.10406	0.0754754	0.0962172	0.104599	0.160987	0.156035	0.127207	0.126585	0.0877975	0.0996661	0.130613	0.0932391	0.102739	0.0917008	0.0917112	0.104416	0.0781805	0.0987465	0.10961	0.116746	0.0640489	0.0559009	0.168304	0.0548086	0.0663013	0.0704572	0.0526153	0.0573816	0.0523578	0.0654165	0.0588986	0.0549737	0.0758068	0.0594889	0.0572963	0.201838	0.119172	0.0738853	1.12896	0.659708
P48771	Cytochrome c oxidase subunit 7A2, mitochondrial (Cytochrome c oxidase subunit VIIa-liver/heart) (Cytochrome c oxidase subunit VIIa-L)	0.048335	0.0434724	0.0367156	0.0704043	0.0662843	0.050332	0.0411357	0.0351452	0.0585999	0.0340508	0.0465435	0.0499985	0.0676327	0.0505893	0.066593	0.0611756	0.0494457	0.101522	0.071685	0.0533718	0.0703661	0.0677244	0.0395622	0.0676836	0.107958	0.0575218	0.075068	0.0837664	0.0407306	0.0289543	0.0357634	0.0400775	0.0597716	0.0393417	0.0549206	0.0482406	0.0423385	0.0470219	0.0483434	0.055487	0.055954	0.0478402	0.0410673	0.0703623	0.0573802	0.0821933	0.0743135	0.0727705
P48962	ADP/ATP translocase 1 (ADP,ATP carrier protein 1) (ADP,ATP carrier protein, heart/skeletal muscle isoform Type I) (Adenine nucleotide translocator 1) (ANT 1) (Solute carrier family 25 member 4) (mANC1)	2.50434	1.82265	1.78047	1.72623	2.50477	1.96333	1.74863	1.77286	2.08066	1.54276	1.98114	2.09853	1.89005	1.9988	2.84111	2.09548	1.92773	1.75071	2.46709	2.39279	2.52867	2.28832	2.07026	2.33322	1.90702	2.3972	2.04096	2.71404	1.37779	1.31041	1.44446	1.32465	1.53658	1.24057	1.23552	1.4073	1.39465	1.27742	1.50389	1.39053	1.80258	1.42862	0.965783	2.67096	2.54789	2.67599	2.69794	2.52211
P49722	Proteasome subunit alpha type-2 (EC 3.4.25.1) (Macropain subunit C3) (Multicatalytic endopeptidase complex subunit C3) (Proteasome component C3)	0	0	0.0110795	0	0.0004618	0.00159377	0	0.00108481	0.00243941	0.00086075	0.000219372	0.00138582	0.000352902	0.00155251	0.00117883	0	0.000308708	0.00107857	0	0	0.000281861	0	0	0	0	0	0.00120035	0	0	0.0145167	0	0	0.0174644	0	0.013672	0	0	0	0	0	0.0216323	0	0.0197009	0	0	0	0	0
P49813	Tropomodulin-1 (Erythrocyte tropomodulin) (E-Tmod)	0.0140443	0.0102852	0.0104878	0.0135857	0.015569	0.0150574	0.0178326	0.0131308	0.0146634	0.0133614	0.0121169	0.0225469	0.0202786	0.014852	0.018529	0.017521	0.0122852	0.00910849	0.0116119	0.00966216	0.0114398	0.0201401	0.0115572	0.0174384	0.0146808	0.00994924	0.0127875	0.0114381	0.0805469	0.0580341	0.0464602	0.0488669	0.0486909	0.102604	0.0554425	0.0436534	0.0401632	0.0498626	0.0752591	0.046573	0.0530911	0.0511762	0.0431845	0.0239338	0.0266748	0.022856	0.0246521	0.0264671
P49817	Caveolin-1	0.00726419	0	0.00828247	0.0118179	0.0114953	0.0124936	0.0467864	0.0108173	0.0078138	0.010701	0.00874169	0.00874734	0.00630224	0.0101484	0.00799359	0.00912367	0.00966508	0.0139438	0.0660075	0.0346549	0.00847082	0.00723136	0.00918317	0.00762104	0.00639214	0.00919161	0.015003	0.00963777	0	0	0	0	0	0	0	0	0.00209177	0	0	0	0	0	0	0.0114871	0.00403948	0.00623427	0.00723049	0.00251905
P50446	Keratin, type II cytoskeletal 6A (Cytokeratin-6A) (CK-6A) (Keratin-6-alpha) (mK6-alpha) (Keratin-6A) (K6A)	0	0.0204818	0.000158026	0.00397019	0.0862322	0.0173533	0.121832	0	0.136652	0.000942453	0	0.0238582	0.0274226	0.108422	0.0502192	0.0513653	0.0764071	0.00480479	0.116136	0	0.0845003	0.0577211	0.0204606	0.0197523	0.00399011	0.0167617	0.0475705	0.0555473	0	0.00413521	0.00328415	0.0230025	0.0148638	0.00536322	0.136298	0	0	0.0170503	0.0314815	0.0948467	0.0418119	0.00838835	0	0.69437	0.0686977	0.103731	0.0263352	0.0411837
P50462	Cysteine and glycine-rich protein 3 (Cysteine-rich protein 3) (CRP3) (LIM domain protein, cardiac) (Muscle LIM protein)	0	0.0240739	0.00977536	0.0321679	0.00569339	0.00685922	0.036637	0.0159829	0.0121835	0.0127325	0.0167173	0.00738321	0.00578575	0.00655023	0.0170575	0.0194963	0.0192397	0.00647847	0.0256002	0.04841	0.00968978	0.0268626	0.0310685	0.00228804	0.00564982	0.0177913	0.00823079	0.0213425	0	0.00411568	0	0	0	0	0	0	0	0	0	0	0	0	0	0	0.0310488	0	0	0
P50516	V-type proton ATPase catalytic subunit A (V-ATPase subunit A) (EC 7.1.2.2) (V-ATPase 69 kDa subunit) (Vacuolar proton pump subunit alpha)	0.00134995	0	0	0	0	0	0	0	0	0	0	0	0	0.00195328	0	0	0	0	0	0	0	0	0	0	0	0	0	0	0	0	0.00680963	0	0	0	0	0	0	0	0	0	0	0	0	0	0	0	0	0
P50544	Very long-chain specific acyl-CoA dehydrogenase, mitochondrial (EC 1.3.8.9) (MVLCAD) (VLCAD)	0.0736942	0.0793213	0.0740208	0.0722453	0.0836763	0.0637518	0.0731411	0.0997318	0.093584	0.099789	0.0730956	0.0661485	0.0651561	0.0567411	0.116739	0.111135	0.0834694	0.111586	0.106622	0.0793223	0.0875004	0.120635	0.0921041	0.131878	0.085384	0.0784112	0.163109	0.125392	0.0527778	0.0349277	0.059296	0.0497412	0.0600463	0.0369322	0.0293661	0.0420481	0.0408306	0.0523558	0.0444406	0.0330024	0.0544372	0.0561287	0.0427846	0.086573	0.0952112	0.107791	0.0660015	0.0895341
P50608	Fibromodulin (FM) (Collagen-binding 59 kDa protein) (Keratan sulfate proteoglycan fibromodulin) (KSPG fibromodulin)	0.0144421	0.0254342	0.0114396	0.0259641	0.0185086	0.0250942	0.0355399	0.022554	0.0228571	0.013324	0.0134698	0.0170536	0.467417	0.0110849	0.0245139	0.026337	0.0345002	0.034661	0.0224304	0.0118959	0.0109641	0.0252077	0.0152507	0.0243785	0.0274511	0.0371845	0.023295	0.025352	0.0162439	0.0206189	0.0145344	0.0222751	0	0.0032897	0.00112171	0.0235534	0.019598	0.00819104	0.0137746	0.010222	0.00909784	0.00678576	0.0269803	0.0128334	0.0163992	0.010224	0.0225546	0.00448791
P51150	Ras-related protein Rab-7a	0.0150509	0.00742978	0.00957908	0.00938116	0.0118102	0.0213428	0.00472736	0.00697626	0.0219692	0.0109747	0.0210846	0.0122598	0.0091292	0.0196156	0.0358063	0.00890128	0.00539886	0.0106124	0.0420806	0.0119922	0.0371362	0.0235918	0.0290935	0.0112517	0.0111225	0.0122147	0.0142879	0.0371604	0.0158562	0.0131657	0.0557208	0.0163127	0.0145259	0.0400737	0.0990695	0.0178281	0.0126586	0.0149484	0.0179551	0.0128836	0.0129038	0.0490961	0.0491719	0.0139546	0.0169102	0.0182404	0.0889743	0.0866659
P51660	Peroxisomal multifunctional enzyme type 2 (MFE-2) (17-beta-hydroxysteroid dehydrogenase 4) (17-beta-HSD 4) (D-bifunctional protein) (DBP) (Multifunctional protein 2) (MPF-2) [Cleaved into: (3R)-hydroxyacyl-CoA dehydrogenase (EC 1.1.1.n12); Enoyl-CoA hydratase 2 (EC 4.2.1.107) (EC 4.2.1.119) (3-alpha,7-alpha,12-alpha-trihydroxy-5-beta-cholest-24-enoyl-CoA hydratase)]	0.0141284	0.0348029	0.00655126	0.0320556	0.00864757	0.0107758	0.00689365	0.00529527	0.0117986	0.00623161	0.00661768	0.00895193	0.0189317	0.00958924	0.0141376	0.00478276	0.00205542	0.0448554	0.00114564	0.0249829	0.0593615	0.00243891	0.00127577	0.01508	0.0167068	0	0.00182595	0	0	0	0	0	0	0	0	0	0	0	0	0	0	0	0	0.00382241	0	0	0	0
P51667	Myosin regulatory light chain 2, ventricular/cardiac muscle isoform (MLC-2) (MLC-2v) (Myosin light chain 2, slow skeletal/ventricular muscle isoform) (MLC-2s/v)	2.15183	2.8993	2.3615	6.36844	2.05649	1.95808	2.14691	1.81223	2.14575	1.72224	2.21689	2.35161	2.52839	2.1077	2.09221	1.3137	0.944738	1.14715	0.844779	0.513134	0.865887	0.659725	0.671058	0.864634	0.837649	1.13694	0.720757	0.696381	0.0360841	0.0237658	0.0458673	0.0073206	0.0160181	0.0222806	0	0.011178	0.0119886	0.0127902	0.0318145	0	0.0291851	0.000579943	0.0482863	0.0267539	0.0343384	0.00210872	0.0118485	0.00775917
P51881	ADP/ATP translocase 2 (ADP,ATP carrier protein 2) (Adenine nucleotide translocator 2) (ANT 2) (Solute carrier family 25 member 5) [Cleaved into: ADP/ATP translocase 2, N-terminally processed]	1.88942	1.21354	1.67614	1.28464	2.27873	1.5415	1.14155	1.83516	1.70182	1.95468	1.84346	1.7781	1.56968	1.51075	2.22229	1.74649	1.71309	2.12157	1.36592	1.81091	2.1411	2.35866	1.96683	2.9538	1.63606	1.95222	2.33153	2.7599	1.42245	1.26955	2.25957	1.37987	1.57173	1.95601	1.15256	1.49102	2.46713	2.12292	1.49849	1.34027	1.69384	2.14995	1.27218	2.96045	2.43495	2.86213	2.38976	3.0363
P51885	Lumican (Keratan sulfate proteoglycan lumican) (KSPG lumican)	0.03518	0.0142387	0.0268211	0.0364807	0.0727052	0.0481607	0.0359594	0.0260243	0.0588846	0.0299611	0.0297275	0.0659369	0.0520749	0.0494603	0.0722244	0.0679222	0.0236657	0.0424019	0.0671741	0.0232709	0.0534317	0.0507258	0.0311188	0.0652127	0.0612539	0.0405184	0.0652221	0.0770904	0.023873	0.0215874	0.00467895	0.0223406	0.0283586	0.0649694	0.029753	0.0392066	0.0315662	0.0291251	0.0334275	0.0406229	0.0261327	0.0414877	0.0304355	0.0240996	0.0218801	0.0572437	0.00760069	0
P52480	Pyruvate kinase PKM (EC 2.7.1.40) (Pyruvate kinase muscle isozyme)	0.0863677	0.0637742	0.0576012	0.0348196	0.104898	0.0572421	0.0608988	0.0818868	0.105538	0.0775106	0.0511977	0.0653613	0.0471785	0.07371	0.110548	0.0586487	0.0829102	0.0959951	0.157138	0.100636	0.0521575	0.079028	0.0814818	0.101183	0.0894734	0.053754	0.105482	0.0972345	0.189964	0.199495	0.15892	0.198046	0.192316	0.172131	0.166139	0.151858	0.173736	0.13497	0.153801	0.213584	0.197144	0.151283	0.20619	0.1362	0.183462	0.144879	0.105852	0.145898
P52503	NADH dehydrogenase [ubiquinone] iron-sulfur protein 6, mitochondrial (Complex I-13kD-A) (CI-13kD-A) (NADH-ubiquinone oxidoreductase 13 kDa-A subunit)	0.0334581	0.0395656	0.0439877	0.0513083	0.0583381	0.0532778	0.0450443	0.0274279	0.0613776	0.057064	0.0447841	0.0600604	0.028826	0.0541362	0.0661019	0.0419337	0.0516331	0.0666704	0.0585485	0.0394511	0.0659124	0.0540636	0.075682	0.0638805	0.0358138	0.0483827	0.0706772	0.0578456	0.0610749	0.0458921	0.0562609	0.0558645	0.0617121	0.0165804	0.0654247	0.0599029	0.0565925	0.0567981	0.0567358	0.0506044	0.0599362	0.0521862	0.055608	0.103379	0.0451917	0.0768487	0.0598322	0.0733263
P52825	Carnitine O-palmitoyltransferase 2, mitochondrial (EC 2.3.1.21) (Carnitine palmitoyltransferase II) (CPT II)	0.0222039	0.0204748	0.00891289	0.00490918	0.02575	0.0428247	0.00801307	0.0126096	0.0189914	0.0177889	0.00710195	0.0180883	0.0134877	0.0138399	0.0275667	0.0393553	0.0190589	0.0240347	0.0247257	0.0170187	0.012813	0.0180535	0.0180256	0.0425656	0.0220021	0.0137107	0.0483072	0.0294125	0.00242351	0	0.00702508	0	0	0.00231099	0.00360471	0	0.00657061	0.00115481	0.00549299	0.00774583	0.00678548	0.00128478	0.0042316	0.00772681	0.00674141	0.0134471	0.00307344	0.0155284
P53395	Lipoamide acyltransferase component of branched-chain alpha-keto acid dehydrogenase complex, mitochondrial (EC 2.3.1.168) (Branched-chain alpha-keto acid dehydrogenase complex component E2) (BCKAD-E2) (BCKADE2) (Dihydrolipoamide acetyltransferase component of branched-chain alpha-keto acid dehydrogenase complex) (Dihydrolipoamide branched chain transacylase) (Dihydrolipoyllysine-residue (2-methyl…	3.54549	3.20148	2.95893	0.897197	3.14596	2.4883	2.51775	3.14319	3.40186	2.52302	3.29068	3.04425	3.75417	2.62323	2.27417	2.92795	1.09593	0.593567	3.42218	3.1118	4.24028	0.566511	0.758409	3.90366	3.70779	3.37359	3.86437	3.51686	4.92159	5.26829	4.3674	4.4973	4.21825	4.59064	4.29558	4.09393	4.48292	3.46677	4.37246	4.70143	4.65608	4.15817	3.92909	4.47326	4.82487	4.12102	4.76108	4.71046
P53986	Monocarboxylate transporter 1 (MCT 1) (Solute carrier family 16 member 1)	0.0125307	0.00935276	0.00667625	0.0082834	0.00992831	0.00829124	0.00402882	0.0062466	0.00890003	0.00642017	0.00753395	0.010442	0.00342478	0.00877502	0.0144576	0.0113996	0.00456356	0.00590784	0.0040814	0.00408149	0.0080218	0.00869195	0.00606576	0.0124086	0.00729761	0.0116591	0.0125123	0.00841766	0	0	0.00671206	0	0	0.000753185	0	0	0	0.00193564	0	0.00276961	0.00339916	0.00562325	0.00315872	0.00764043	0.00826155	0.00773322	0.00505898	0.00544943
P53994	Ras-related protein Rab-2A	0.0274757	0.0216454	0.010469	0.0202928	0.0348372	0.0314429	0.0112713	0.00668556	0.0297835	0.00907077	0.00860199	0.00937706	0.0346206	0.0114009	0.00539943	0.00622142	0.00835706	0.0131775	0.00644879	0.0159397	0.0144806	0.012443	0.0093865	0.0420903	0.0257862	0.00666853	0.0348757	0.00379654	0.00699669	0.0219868	0.0181332	0.023453	0.0306255	0.126759	0.0219029	0.019568	0.0167553	0.0122775	0.0237842	0.00406172	0.0183993	0.00872714	0.0183138	0.0160466	0.0220604	0.156772	0.0066529	0.00985303
P54071	Isocitrate dehydrogenase [NADP], mitochondrial (IDH) (EC 1.1.1.42) (ICD-M) (IDP) (NADP(+)-specific ICDH) (Oxalosuccinate decarboxylase)	0.0881215	0.0708667	0.0527416	0.049615	0.112743	0.0757944	0.0511916	0.0795874	0.125643	0.0608177	0.0679917	0.116833	0.0604197	0.0623061	0.117587	0.101678	0.0627238	0.0654501	0.104672	0.0444919	0.0491869	0.068235	0.0524459	0.0945821	0.0808528	0.0457557	0.086184	0.0882119	0.00178168	0.00202284	0.00974484	0.0022683	0.00531262	0.00281254	0.00249997	0.0147053	0.0190349	0.00739227	0.0176714	0.0111643	0.0115848	0.00887432	0.00407034	0.00368031	0.010577	0.028791	0.0377691	0.00720242
P54320	Elastin (Tropoelastin)	0	0.0172048	0.0100875	0	0.0143129	0.0414577	0.0200101	0.0130662	0.011667	0.00925292	0.00974586	0.0326939	0	0.00890819	0.0224179	0.036165	0.0128473	0.0140084	0.00972665	0.0135881	0.00860155	0.0130345	0.00810735	0.0315209	0.00697074	0.0116699	0.0337241	0.00852896	0	0	0.00484223	0	0	0	0	0	0	0	0	0	0	0	0.00931061	0	0.00725258	0.00547156	0	0
P54775	26S proteasome regulatory subunit 6B (26S proteasome AAA-ATPase subunit RPT3) (CIP21) (MB67-interacting protein) (MIP224) (Proteasome 26S subunit ATPase 4) (Tat-binding protein 7) (TBP-7)	0.0436579	0.00790477	0.0131004	0.00746998	0.00952396	0.00848429	0.00399884	0.0463582	0.0107165	0.0377282	0.0346357	0.0118633	0.00984371	0.0104042	0.0120567	0.0151568	0.0284855	0.000893733	0.00661148	0.0102302	0.0142183	0.0335567	0.00919511	0.0267547	0.00836186	0.0114726	0.00958327	0.00621649	0.00163065	0.0114796	0.00640601	0.0011111	0.00198567	0.00280571	0.107251	0.00157924	0.00718435	0.0115404	0.00731728	0.00734905	0.00868529	0.0100162	0.0078593	0.0094846	0.00846125	0.00718551	0.000969342	0.00696411
P56135	ATP synthase subunit f, mitochondrial (ATP synthase membrane subunit f)	0.243053	0.205247	0.215623	0.203978	0.228268	0.258051	0.263954	0.222986	0.228542	0.243875	0.18805	0.224585	0.136566	0.191141	0.231285	0.417215	0.435729	0.499134	0.394299	0.307628	0.259892	0.293654	0.312592	0.331193	0.229767	0.219166	0.297207	0.271942	0.138471	0.0918949	0.105607	0.0957447	0.148247	0.137209	0.138076	0.177297	0.124134	0.133633	0.134306	0.114688	0.141269	0.17409	0.163825	0.312373	0.220768	0.408587	0.29899	0.388861
P56391	Cytochrome c oxidase subunit 6B1 (Cytochrome c oxidase subunit VIb isoform 1) (COX VIb-1)	0.20677	0.175648	0.184832	0.179533	0.162045	0.211863	0.209943	0.0919248	0.146983	0.126829	0.155205	0.220646	0.213564	0.135878	0.187208	0.134991	0.215644	0.323236	0.267355	0.193987	0.237817	0.247442	0.23523	0.249585	0.166046	0.208784	0.275366	0.216113	0.175707	0.133426	0.118853	0.183356	0.158924	0.123923	0.127623	0.203334	0.159879	0.179841	0.200243	0.141045	0.182762	0.120758	0.151788	0.368375	0.186137	0.295231	0.310403	0.300104
P56480	ATP synthase subunit beta, mitochondrial (EC 7.1.2.2) (ATP synthase F1 subunit beta)	0.64198	0.588142	0.993418	0.907712	0.781092	1.63658	0.906199	0.962825	0.757154	1.27875	0.883651	0.865311	0.80541	1.67568	1.05815	1.06626	0.705051	1.00946	0.882693	1.34577	1.44285	1.06828	1.88351	1.23997	0.544182	0.563789	2.28084	0.877909	0.932954	0.767276	0.580319	0.908891	0.58249	0.893739	0.665801	1.06326	1.00876	0.752355	1.06353	0.586112	0.73947	0.763606	1.15916	1.7694	1.0632	1.30119	0.803502	1.79432
P56695	Wolframin	0.0585119	0.00793933	0.00587988	0.00659011	0.0299644	0.0373534	0.0442939	0.00883172	0.0381336	0.0099041	0.0472452	0.00940216	0.00770477	0.0378911	0.0342297	0.0891771	0.0115227	0.03899	0.0444266	0.0452794	0.0551659	0.0608985	0.0876406	0.0205912	0.0128424	0.0458176	0.0521669	0.0413862	0.000524383	0	0.0128374	0.000448254	0.00182696	0	0.0076292	0.00805331	0.00835428	0.00719068	0	0	0.00884469	0.034337	0.00619188	0.0836764	0.0075942	0.0744851	0.00472655	0.0474066
P57787	Monocarboxylate transporter 4 (MCT 4) (Solute carrier family 16 member 3)	0.00609413	0.0054903	0.00523435	0	0.00640799	0.00699359	0.00619008	0.00356834	0	0.00399976	0.00603807	0.00459308	0.00559255	0	0.0082104	0.0121594	0.00601935	0	0	0	0.00709927	0.00671744	0.00453443	0.0066133	0.00587681	0.0054201	0	0.008244	0.063222	0.0170792	0.0739737	0.0731601	0.129443	0.038225	0.0612447	0.0186969	0.0669535	0.0573237	0.0181337	0.0536169	0.0562353	0.0630979	0.051449	0.105862	0.0895215	0.0775436	0.0771171	0.0374679
P58252	Elongation factor 2 (EF-2)	0.0267251	0.0229427	0.0261056	0.0138273	0.0542825	0.0242452	0.0252562	0.0332219	0.0434799	0.0278246	0.021553	0.0258599	0.024448	0.0442332	0.036611	0.0278165	0.038429	0.0290288	0.0508873	0.0546637	0.0265989	0.0371822	0.0307098	0.0426339	0.0372166	0.0263941	0.0401374	0.0334907	0.0393694	0.0503709	0.0455066	0.0434063	0.0440815	0.0418316	0.0491088	0.0383973	0.0410851	0.0428387	0.0596374	0.0454919	0.0408023	0.0484901	0.0335622	0.0478897	0.0407107	0.0467111	0.03668	0.0401095
P58771	Tropomyosin alpha-1 chain (Alpha-tropomyosin) (Tropomyosin-1)	5.22941	6.15019	4.43577	5.7708	7.31017	7.20098	6.25377	2.93773	7.02802	4.03244	5.13189	5.98301	6.02619	6.86568	7.29924	6.28579	5.01101	6.55192	6.24372	4.68847	6.11142	6.30348	4.34711	6.83019	4.77983	4.63806	6.8976	6.6621	6.71748	5.65852	6.49479	5.91394	6.76192	6.00532	7.65821	5.9008	5.7581	6.19443	6.22798	5.42028	6.17545	5.31996	6.6196	5.6409	5.87303	7.08098	6.43568	5.77064
P58774	Tropomyosin beta chain (Beta-tropomyosin) (Tropomyosin-2)	2.69072	2.32165	2.81044	3.21315	3.07953	2.98905	2.59868	1.7564	2.65644	2.48758	2.75688	2.70815	3.02381	2.80458	2.65338	2.58855	2.39833	2.86955	2.33112	2.56395	2.94838	2.60264	2.42891	2.55319	3.23883	2.47477	2.42877	2.92621	2.6501	2.63955	2.45992	2.60371	2.02527	2.64712	2.65894	2.41461	2.56496	2.51603	2.56564	2.94879	2.8681	2.12551	2.45988	2.72135	3.0297	2.80137	2.95007	2.97412
P59017	Bcl-2-like protein 13 (Bcl2-L-13) (Bcl-rambo) (Protein Mil1)	0	0.000931749	0.000964	0	0.00173268	0.00118918	0.000704236	0.000779221	0.00287805	0.0024893	0.000730743	0.00134969	0	0.000943345	0.00196364	0.00126915	0.00225114	0.00439397	0.00128638	0	0.0019982	0.00128796	0.000713537	0.00180157	0.00394862	0	0.00183643	0.00139425	0	0	0	0	0	0	0	0	0	0	0	0	0	0	0	0	0	0.00169304	0	0.00143753
P59266	Fat storage-inducing transmembrane protein 2 (Fat-inducing protein 2)	0.0183539	0.0128021	0.0147817	0.0142311	0.0168499	0.0152986	0.00763505	0.00819337	0.0156111	0.0159684	0.0202263	0.0137578	0.00884814	0.013108	0.0241226	0.0171575	0.0195564	0.0143406	0.00908035	0.00987864	0.0202025	0.0211916	0.0224722	0.0249885	0.0150015	0.0170642	0.0218612	0.0189698	0	0.0323222	0.0199912	0.0320082	0.0318851	0	0.00697602	0.0258482	0.0292019	0.00771784	0.00629995	0.0358454	0.0312295	0.0601027	0.0218	0.0300214	0.0307567	0.030631	0.0151595	0.0162547
P59999	Actin-related protein 2/3 complex subunit 4 (Arp2/3 complex 20 kDa subunit) (p20-ARC)	0.000704439	0.00434207	0.00258756	0.000997915	0.00349519	0.00299104	0.002409	0.00621271	0.00507321	0.00588166	0.0039062	0.000535686	0.000666619	0.0118265	0.00319816	0.00372498	0.00501653	0.00268338	0.00328078	0.000931449	0.00277077	0.00562164	0.00671672	0.00210615	0.00369683	0.00311791	0.00630013	0.00104756	0	0.000858315	0.00273311	0	0.000644345	0	0.000613185	0.000502026	0	0	0	0	0.000383193	0.000984191	0	0.00306449	0.00555867	0.000907873	0.000752043	0.00527156
P60843	Eukaryotic initiation factor 4A-I (eIF-4A-I) (eIF4A-I) (EC 3.6.4.13) (ATP-dependent RNA helicase eIF4A-1)	0.00169798	0	0	0	0	0	0	0	0	0	0	0	0	0.0152459	0	0	0	0	0	0	0	0	0	0	0	0	0	0	0	0	0	0	0	0	0	0	0	0	0	0	0	0	0	0	0	0	0	0
P60867	40S ribosomal protein S20	0.0081481	0.00753627	0.011643	0.00960193	0.0083983	0.00791466	0.0235433	0.0139449	0.00947723	0.0110552	0.0136275	0.0108825	0.00939518	0.00973221	0.00850459	0.0125734	0.0090943	0.00794065	0.00914224	0.0103618	0.00923837	0.0049875	0.0102658	0.00847366	0.00764756	0.0085896	0.00726195	0.0112019	0.00569608	0.00387142	0.0202622	0.00407543	0	0.0154579	0.00852716	0	0.00303534	0.0101368	0.00914046	0.00283943	0.0062582	0.013842	0.00435205	0.0141201	0.0103068	0.0136602	0.0270261	0.0108525
P61027	Ras-related protein Rab-10	0.00272962	0	0.00248997	0.00344481	0.00192403	0.00257242	0.00169759	0.00159982	0.00169958	0.00124092	0.00172235	0.0020467	0.00221285	0.00263462	0.00418941	0.00282365	0.00190264	0.00487441	0.00262856	0.00331885	0.00389653	0.00576488	0.00147498	0.00228042	0.00383836	0.00287668	0.00437498	0.00390083	0.00689066	0.00377421	0.00487353	0.00559828	0.00480363	0.00429109	0.00788179	0.00420749	0.00482099	0.00619552	0.00539647	0.00624958	0.00689391	0.00435445	0.00365322	0.00518975	0.00392042	0.00823146	0.00749287	0.00675395
P61164	Alpha-centractin (Centractin) (ARP1) (Actin-RPV) (Centrosome-associated actin homolog)	0.00772622	0.00693868	0.00555442	0.00804019	0.00795812	0.00822065	0.00121359	0.00549545	0.00772089	0.00600963	0.0078323	0.00841489	0.00698811	0.00943555	0.00917878	0.00266361	0.00532648	0.00344455	0.00167506	0.0026762	0.00474915	0.00318932	0.00313355	0.00355716	0.00356656	0.00511059	0.00326821	0.00418381	0.00144145	0.00097419	0.000616383	0.00103525	0.000915984	0	0.00557426	0.00170957	0.00102784	0.000604897	0.00138209	0.00533545	0.00153314	0	0.000777746	0.00373594	0.00244955	0.000909212	0.00334897	0.002932
P61358	60S ribosomal protein L27	0.0147203	0.0266803	0.0347284	0.0210082	0.0478213	0.0188862	0.0188647	0.0350532	0.0384777	0.0332205	0.0403117	0.0367096	0.0183399	0.036175	0.0384968	0.0191741	0.0225822	0.0140849	0.0206923	0.0240398	0.0707818	0.0462318	0.0233579	0.031005	0.0136629	0.0653125	0.0675822	0.0189316	0.0365201	0.0198379	0.11187	0.0237052	0.0200351	0.0229679	0.0177285	0.025519	0.0223922	0.0313581	0.0262091	0.0230364	0.0249849	0.0270867	0.0217431	0.0283411	0.0183688	0.0314465	0.0270513	0.0259089
P61982	14-3-3 protein gamma [Cleaved into: 14-3-3 protein gamma, N-terminally processed]	0.0128005	0.0133359	0.01189	0.00544454	0.000701633	0.0113048	0	0.0330709	0.0371759	0.0120182	0.0119879	0.0123018	0.00184879	0.00714199	0.000667305	0.0248392	0.0189948	0.0136714	0.0727431	0.0417639	0.115915	0.0161213	0.0111123	0.0132975	0.0181878	0.000588204	0.024128	0.0163471	0	0.00204573	0	0	0	0	0	0.0129888	0.0155271	0	0	0.0132789	0	0.0148915	0.0124187	0.0168567	0	0.0154419	0.0121256	0
P62141	Serine/threonine-protein phosphatase PP1-beta catalytic subunit (PP-1B) (EC 3.1.3.16) (EC 3.1.3.53)	0	0.00918919	0.00834758	0	0.00117115	0.00328927	0	0.00935785	0	0.00937098	0.00967638	0.00361948	0.00114151	0.00813215	0.00161852	0.00533901	0.00643188	0.00247558	0	0.00167921	0.00333361	0.0120864	0.00134723	0.00671544	0.00603267	0.0055515	0.00817469	0	0	0	0	0	0	0	0	0	0	0	0	0	0	0	0	0.0148538	0.00912218	0.00149887	0	0.00137441
P62192	26S proteasome regulatory subunit 4 (P26s4) (26S proteasome AAA-ATPase subunit RPT2) (Proteasome 26S subunit ATPase 1)	0.0039914	0.00844911	0.0104838	0.00661053	0.0121101	0.0103231	0.00210627	0.0132731	0.00908069	0.0124354	0.0150369	0.00949964	0.00735822	0.00771512	0.00980817	0.00876882	0.0117745	0.00503251	0.00242721	0.00710748	0.0119844	0.00792774	0.0105221	0.00825265	0.00731291	0.0158625	0.00877453	0.00958881	0.00760817	0.00871528	0.00700209	0.00590112	0.00929083	0.0058868	0	0.00720687	0.00685773	0.00407161	0.00323491	0.0114481	0.00172385	0.00865898	0.00944181	0.0087667	0.0113777	0.0114944	0.0061965	0.0054721
P62196	26S proteasome regulatory subunit 8 (26S proteasome AAA-ATPase subunit RPT6) (Proteasome 26S subunit ATPase 5) (Proteasome subunit p45) (p45/SUG) (mSUG1)	0.00482895	0.00292314	0.00450255	0.00333526	0.00626213	0.00446919	0.0026178	0.00759401	0.00348551	0.00604822	0.00512837	0.00500516	0.00435766	0.0041789	0.00403539	0.00539621	0.0115677	0.00227034	0.0435942	0.00393296	0.00606499	0.00550626	0.00555837	0.00490285	0.00433423	0.00397121	0.0048365	0.00338654	0.00830201	0.00631953	0.00585364	0.00398225	0.00366998	0.00264114	0.00251482	0.00811722	0.00638739	0.00525389	0.00817237	0.00540237	0.00525253	0.00496897	0.00629209	0.00623592	0.00473813	0.00370441	0.00342801	0.00277787
P62242	40S ribosomal protein S8	0.0611289	0.0563432	0.0655527	0.0599938	0.0549018	0.0471455	0.0478686	0.0682704	0.0464036	0.0686762	0.0771514	0.0705754	0.0657683	0.0632345	0.0632055	0.065968	0.0725039	0.0580348	0.0475629	0.0707517	0.0858103	0.071512	0.0681164	0.065101	0.0626207	0.0705629	0.0642338	0.05841	0.0851935	0.0851573	0.0776407	0.070552	0.0533974	0.052643	0.0578788	0.0598458	0.0816141	0.107011	0.0848867	0.077909	0.0703112	0.127779	0.0847675	0.0840019	0.11279	0.0696442	0.0510482	0.0551441
P62259	14-3-3 protein epsilon (14-3-3E)	0.0194408	0.0178536	0.0484207	0.0066016	0.0285884	0.0156371	0.0574196	0.0530232	0.0287624	0.0419857	0.0116171	0.0193251	0.0136377	0.0515847	0.0212592	0.0237777	0.0292323	0.0115166	0.0356633	0.0172571	0.015369	0.0254791	0.0176247	0.0253764	0.0186722	0.0190819	0.0233929	0.0226002	0.0158334	0.0170754	0.0113416	0.01287	0.0206509	0.00940965	0.0144616	0.0151764	0.018764	0.0096594	0.0169204	0.0161182	0.0153049	0.0179865	0.0145909	0.0834444	0.026903	0.0160419	0.011138	0.0165466
P62264	40S ribosomal protein S14	0.0139476	0.0224828	0.0217763	0.0179732	0.0193286	0.0238528	0.0194494	0.022145	0.0206209	0.0213535	0.0212404	0.0180779	0.0199071	0.0265192	0.0197904	0.0208311	0.0284475	0.0613956	0.0243757	0.0261459	0.0228386	0.0206293	0.0167633	0.0219391	0.0217175	0.0192656	0.0254045	0.0190973	0.0267781	0.0187264	0.0242054	0.0230214	0.0249739	0.0202588	0.026353	0.0167246	0.0217774	0.0221487	0.0245563	0.0267982	0.0198213	0.0264542	0.02649	0.0344391	0.023502	0.0288752	0.0181957	0.022444
P62267	40S ribosomal protein S23	0.0100722	0.0132275	0.0141884	0.013413	0.0119394	0.0143614	0.00926896	0.0137769	0.0131326	0.0143405	0.01681	0.0134678	0.013954	0.0138719	0.0127665	0.00876924	0.0114298	0.00649601	0.00988998	0.0113631	0.0137195	0.0123315	0.0102397	0.0125035	0.0139155	0.0136333	0.0120168	0.0117932	0.0107995	0.00959557	0.00467947	0.0105384	0.0093281	0.00750521	0.00894082	0.00710008	0.00943635	0.00853362	0.009897	0.00838026	0.00957831	0.00926151	0.00934459	0.0132607	0.0146762	0.0131159	0.0115318	0.0133466
P62334	26S proteasome regulatory subunit 10B (26S proteasome AAA-ATPase subunit RPT4) (Proteasome 26S subunit ATPase 6) (Proteasome subunit p42)	0.0139448	0.0132224	0.0178718	0.00908931	0.0158985	0.014058	0.00488199	0.0243438	0.0151829	0.0217864	0.01513	0.0117995	0.00744713	0.0106844	0.00555023	0.0203963	0.016879	0.00482482	0.00346709	0.00548073	0.0191281	0.0130047	0.0214344	0.00806131	0.0107669	0.0135539	0.0095862	0.00669852	0.0142789	0.00691029	0.00471073	0.00854511	0.0132559	0	0.00520285	0.0127695	0.00682926	0.00148617	0.00591817	0.00576416	0.00540354	0.0125121	0.00822544	0.0103937	0.0124937	0.0148173	0.00409891	0.0102249
P62631	Elongation factor 1-alpha 2 (EF-1-alpha-2) (Eukaryotic elongation factor 1 A-2) (eEF1A-2) (Statin-S1)	0.00785658	0.00380369	0.00580086	0.00640426	0.0114284	0.00423511	0.00559696	0.00758344	0.0088507	0.00625992	0.00807948	0.00876776	0.00665495	0.0046385	0.0142076	0.00814108	0.00999456	0.00933627	0.00761998	0.0105781	0.00833323	0.0105258	0.00660046	0.0112081	0.009351	0.00877358	0.00624619	0.0111118	0.00716919	0.0204506	0.00812971	0.00900207	0.0106529	0.0129661	0.00408579	0.00963612	0.00879921	0.0248203	0.0103017	0.00756579	0.0114677	0.0121937	0.00951546	0.0094896	0.0110333	0.00919742	0.00937986	0.00600699
P62702	40S ribosomal protein S4, X isoform	0.0152259	0.0181677	0.0170688	0.017158	0.0184066	0.0228598	0.0155389	0.0220073	0.017314	0.0203184	0.0204173	0.0201842	0.019688	0.0213665	0.0204461	0.0183941	0.0183698	0.0162358	0.0150697	0.0199091	0.0271798	0.0219917	0.0182685	0.0204471	0.0201591	0.0209701	0.0215149	0.0153348	0.025188	0.0202902	0.0229111	0.0210295	0.0210108	0.0204146	0.0218235	0.0202912	0.0197029	0.0238835	0.0247902	0.0187067	0.0236294	0.0257278	0.0201861	0.0289979	0.0261414	0.026539	0.0219224	0.0264547
P62751	60S ribosomal protein L23a	0.0183614	0.0238322	0.0263451	0.0250466	0.0216918	0.0251842	0.016341	0.0162789	0.0170053	0.0154817	0.0167789	0.019757	0.0165916	0.017764	0.017209	0.0179018	0.0175889	0.0157031	0.0178373	0.0333293	0.0222162	0.0255715	0.0164278	0.0133725	0.0146483	0.0218525	0.0217076	0.0176706	0.0232934	0.000973069	0.0137835	0.0175632	0.0210013	0.0210388	0.0239139	0	0.0103139	0.0205535	0.0199038	0.0214874	0.0126883	0.0229523	0.0199564	0.0238757	0.00127209	0.023466	0.0147208	0.0294284
P62754	40S ribosomal protein S6 (Phosphoprotein NP33)	0.00786362	0.0183763	0.0154427	0.012803	0.00959285	0.0333328	0.0124803	0.0183173	0.0108183	0.0124884	0.0143203	0.0216447	0.00889668	0.0161033	0.0234188	0.0175254	0.0114199	0.0144969	0.0141296	0.0143292	0.0144398	0.0145858	0.0120883	0.0110607	0.0111945	0.0159252	0.0289469	0.0112446	0.0178727	0.015306	0.0169668	0.01528	0.017285	0.0216981	0.0239712	0.0132326	0.0114387	0.0181273	0.0187128	0.0138416	0.0144317	0.0216416	0.0168532	0.0202357	0.0330933	0.0229802	0.0178423	0.0205985
P62806	Histone H4	0.883321	0.793437	0.916222	0.895492	1.36301	1.24591	1.08575	1.00809	1.15289	0.968281	1.1564	1.23504	1.09703	1.27246	1.06147	1.28922	1.26727	1.17052	1.14231	1.09758	1.1346	1.01717	1.15451	1.10945	1.0877	1.14697	1.03799	1.35079	0.603234	0.537855	0.474351	0.561231	0.486728	0.474775	0.456306	0.486213	0.558686	0.530171	0.501662	0.470249	0.622927	0.441074	0.526659	1.26219	0.861785	0.768636	0.716596	0.794038
P62827	GTP-binding nuclear protein Ran (GTPase Ran) (Ras-like protein TC4) (Ras-related nuclear protein)	0	0	0	0	0	0.0210862	0	0	0	0	0	0.021991	0	0.042952	0	0	0.0197446	0	0.0112036	0.00458876	0	0	0	0	0	0	0	0	0	0.0299542	0	0	0	0	0	0.0613565	0	0.0284492	0	0	0	0	0	0.00460144	0	0	0	0
P62830	60S ribosomal protein L23	0.00635594	0.00621713	0.00744719	0.00740926	0.00547846	0.0099734	0.00552282	0.010307	0.00624233	0.00938513	0.0069731	0.0196544	0.00617591	0.00872758	0.00613019	0.00949459	0.00924868	0.00881904	0.00525451	0.00593392	0.00759743	0.00773168	0.00978174	0.00818175	0.0245024	0.0243815	0.0087136	0.00820767	0.0104459	0.00849745	0.00970283	0.00896525	0.0109262	0.00836718	0.0117364	0.0102401	0.00773906	0.0077128	0.0117255	0.00950154	0.00692102	0.0125681	0.0101986	0.0106182	0.012091	0.0120834	0.00520291	0.00567536
P62855	40S ribosomal protein S26	0.0210952	0.02865	0.0295477	0.0227693	0.0247476	0.0270738	0.0279106	0.030453	0.0261181	0.0303897	0.0303859	0.0271392	0.0237792	0.028021	0.0230341	0.0263359	0.0294548	0.0282848	0.0264983	0.0306824	0.0283173	0.0307632	0.0260116	0.0249826	0.0224563	0.0268647	0.0318696	0.0239274	0.0350517	0.0284297	0.0228561	0.0288743	0.0314579	0.0227074	0.0321311	0.0243124	0.0242481	0.0291373	0.0298709	0.02624	0.0253497	0.0324795	0.0312684	0.0385931	0.0363902	0.0315679	0.0262911	0.032531
P62869	Elongin-B (EloB) (Elongin 18 kDa subunit) (RNA polymerase II transcription factor SIII subunit B) (SIII p18) (Transcription elongation factor B polypeptide 2)	0.00312232	0.0146963	0.0494803	0.0140131	0.0299818	0.0368275	0.0221467	0.130503	0.0202483	0.00566203	0.00723952	0.0273705	0.0222564	0.0282244	0.055511	0.0205372	0.0122722	0.0413113	0.00764244	0.00856685	0.0324845	0.00895087	0.0500223	0.0341589	0.0287253	0.0125925	0.0313032	0	0.0100346	0.00626881	0.030146	0	0.0109391	0.0183353	0	0.00967365	0.00789707	0.0532101	0	0.0458374	0.00806693	0.00888911	0.032514	0.0419078	0.00903782	0.0355028	0	0
P62897	Cytochrome c, somatic	0.00104539	0.00165114	0.00111996	0.00321713	0.00201914	0.00119974	0.00273551	0.00355467	0.0022769	0.00182533	0.00118458	0.000892434	0.000917903	0.00188818	0.00391923	0.00182366	0.00193288	0.00261783	0.00232614	0.00861572	0.00247902	0.00535765	0.00533463	0.00247237	0.00136098	0.00142739	0.00261859	0.0035646	0.00338448	0.00724536	0.00325207	0.00439128	0.00330716	0.00369735	0.00129178	0.00342251	0.00167431	0.0062924	0.00274391	0.0017743	0.00382053	0.00578868	0.00654849	0.00497001	0.0145377	0.00848715	0.00545431	0.00273587
P62900	60S ribosomal protein L31	0.0109675	0.0194875	0.0160774	0.0163199	0.00930979	0.0108927	0.00564266	0.0158617	0.0149382	0.0118698	0.0157724	0.0164399	0.00965075	0.016141	0.00926078	0.0217652	0.0122472	0.00276086	0.00482188	0.00449933	0.0200527	0.0183148	0.0161354	0.0104836	0.0120524	0.0154212	0.0158578	0.0103938	0.0219098	0.0207249	0.0229937	0.00480677	0.00715488	0.00486633	0.00839928	0.0272931	0.0198266	0.0234882	0.00610675	0.0223145	0.0180107	0.0227978	0.0274128	0.0220826	0.0206375	0.00716153	0.00453306	0.0048846
P62908	40S ribosomal protein S3 (EC 4.2.99.18)	0.143136	0.0932034	0.0873489	0.0992706	0.0587271	0.0592287	0.0479918	0.19385	0.11387	0.12619	0.138673	0.103051	0.0783069	0.0960778	0.083051	0.108895	0.213152	0.0542903	0.0497052	0.060132	0.100775	0.126736	0.110837	0.0728829	0.0560186	0.0749316	0.0633563	0.0494049	0.056123	0.052114	0.0976981	0.0901553	0.0887785	0.0623109	0.0667764	0.0561499	0.10192	0.0650213	0.058223	0.11241	0.0797349	0.0972573	0.0816772	0.0608964	0.100752	0.06696	0.0585089	0.0637466
P62911	60S ribosomal protein L32	0.00132981	0.0107599	0.00306549	0.00270917	0.00230008	0.00901134	0.00315918	0.00286957	0.0018188	0.0106025	0.00383631	0.00150187	0.00233352	0.00932906	0.00203402	0.0017639	0.00260714	0.00378669	0.00329821	0.00373075	0.00817976	0.00743947	0.00241094	0.0062668	0.0015642	0.00855901	0.00659914	0.00553018	0.00184061	0.00182954	0.000573325	0.00271536	0.00251999	0.00199274	0.0034186	0.00160925	0.00142777	0.00186352	0.00199896	0.00256178	0.00190832	0.00223756	0.00302484	0.00217056	0.00252082	0.00469199	0.00350202	0.00456883
P62918	60S ribosomal protein L8	0.0036624	0.00457407	0.00390912	0.00678238	0.00605741	0.00489775	0.00604827	0.00358105	0.00708981	0.00397552	0.00514408	0.00546002	0.00499199	0.00420206	0.00563955	0.00523899	0.00780031	0.0069506	0.0062705	0.00725415	0.00811264	0.0079769	0.00765489	0.00598159	0.00674311	0.00759479	0.00645509	0.00601353	0	0	0.025576	0.00837471	0.00885137	0.00436651	0.00841026	0	0.00727006	0.00960115	0.00900414	0.0089266	0	0.00804348	0.0113391	0.00831463	0.00772094	0.0103819	0.00873099	0.00818446
P63017	Heat shock cognate 71 kDa protein (Heat shock 70 kDa protein 8)	0.0925727	0.0939916	0.110072	0.0977005	0.0980692	0.112525	0.0999678	0.0927655	0.0852696	0.115204	0.0922582	0.0750493	0.104685	0.136037	0.114446	0.0957178	0.0970521	0.158736	0.105243	0.139937	0.107413	0.114246	0.0762405	0.128184	0.109558	0.111494	0.110217	0.120781	0.107133	0.127675	0.110217	0.119471	0.0816177	0.152145	0.1162	0.10376	0.0952645	0.0997505	0.0954611	0.124459	0.121484	0.0931182	0.123763	0.144678	0.156909	0.0996301	0.126201	0.111935
P63028	Translationally-controlled tumor protein (TCTP) (21 kDa polypeptide) (p21) (p23)	0	0	0	0	0	0	0	8.99887e-05	0	0	0	0	0	0	0.000187683	0	0.000193915	0	0	0	0	0	0.0414117	0	0.000955287	0	5.75842e-05	0	0	0	0	0	0	0	0	0	0	0	0	0	0	0	0	0	0	0	0	0
P63030	Mitochondrial pyruvate carrier 1 (Brain protein 44-like protein)	0	0	0	0	0	0.00527902	0	0	0	0	0	0	0.0103685	0	0	0	0	0	0	0.00913696	0.00699953	0	0	0.00794057	0	0	0.00595271	0	0	0	0	0	0	0	0	0	0	0	0	0	0	0	0	0	0	0	0	0
P63038	60 kDa heat shock protein, mitochondrial (EC 5.6.1.7) (60 kDa chaperonin) (Chaperonin 60) (CPN60) (HSP-65) (Heat shock protein 60) (HSP-60) (Hsp60) (Mitochondrial matrix protein P1)	0.000388828	0.00650661	0.00405295	0	0.011	0.0389005	0.00749117	0.0146638	0.0083954	0.0153082	0.00466718	0.00655982	0.00815595	0.00528188	0.0478719	0.00791933	0.0470493	0.00346112	0.00784639	0.00186194	0.00580961	0.00558145	0.00854952	0.0431605	0.0477409	0.00649729	0.0452039	0.00790614	0	0	0.00514292	0	0.00645397	0.00142417	0.00416929	0.00233336	0.00203179	0.0024887	0	0.00617901	0.00888408	0.00242772	0.00173326	0.0120889	0.0109244	0.0115545	0	0
P63101	14-3-3 protein zeta/delta (Protein kinase C inhibitor protein 1) (KCIP-1) (SEZ-2)	0.00344925	0	0	0	0.000474294	0	0	0.00131414	0.00473027	0	3.49658e-05	0	0	0.0202813	0.00023609	0	0.000484185	0	0	0	0.00395145	0	0	2.96494e-05	0.00282768	0	0.00475063	0	0	0	0	0	0	0	0	0	0	0	0	0	0	0	0	0.00978249	0.00682622	0	0	0
P63268	Actin, gamma-enteric smooth muscle (Alpha-actin-3) (Gamma-2-actin) (Smooth muscle gamma-actin) [Cleaved into: Actin, gamma-enteric smooth muscle, intermediate form]	0.156112	0.0287775	0.00767441	0.0324039	0.00563891	0.052989	0.0111532	0.00635036	0.0142564	0.00822175	0.0324648	0.0204558	0.0727157	0.0120912	0.634983	0.0213955	0.00874374	0.0426669	0.0161116	0.237364	0.0170484	0.0100429	0.00962318	0.0380918	0.147372	0.0891438	0.0144474	0.0378289	0.0971546	0.0729719	0.0206008	0.247472	0.0174029	0.291017	0.337611	0.0167639	0.0148129	0.398833	0.0143309	0.3168	0.03043	0.0643877	0.248105	0.0426087	0.333698	0.15655	0.0389694	0.0446902
P63276	40S ribosomal protein S17	0	0.00146886	0	0.000249296	0.000411457	0.000619859	0	0.000283174	0.000516048	0.000625662	0.00104929	0.000709188	0	0.000466455	0.000247901	0	0.000780207	0.000398523	0	0	0.00034992	0.000392821	0	0.000377394	0	0	0.000328344	0	0	0	0	0	0	0	0	0	0.000611131	0	0	0	0	0	0	0	0	0	0	0.000301725
P63321	Ras-related protein Ral-A	0.00233895	0.00130156	0.00111933	0	0.00181595	0.00175875	0.00139218	0	0.00188379	0.00122445	0.00150846	0.002411	0.00196042	0.00185786	0.00169012	0.00412901	0.00190875	0	0.00179049	0	0.00274219	0.00583064	0	0.00189398	0.00222346	0.00148451	0.00165266	0	0	0	0	0.00154918	0.00185076	0	0	0.00198689	0.00250317	0	0	0	0.00200679	0	0	0.00297373	0.00176342	0.00237982	0.00186212	0.0029827
P63325	40S ribosomal protein S10	0.00158491	0	0.00639105	0.00405386	0.000837836	0.00330326	0.000515711	0.00568159	0.00446502	0.00157888	0.00387237	0.00621257	0.00113921	0.00415721	0.00465658	0.00095809	0.00561695	0.00463362	0	0.00680448	0.00573067	0.00511528	0.0063198	0.00534434	0.00138744	0.00527345	0.000937131	0.000969496	0.00314654	0.0054313	0.00667369	0.00706128	0.00256613	0	0.00184393	0.00335586	0.00226348	0	0.0120586	0.00233136	0.00231145	0	0.0086458	0.0101887	0.0063743	0.00294987	0.00216635	0.00473381
P63328	Serine/threonine-protein phosphatase 2B catalytic subunit alpha isoform (EC 3.1.3.16) (CAM-PRP catalytic subunit) (Calmodulin-dependent calcineurin A subunit alpha isoform) (CNA alpha)	0.0157211	0.0487516	0.00932489	0.0256522	0.130251	0	0	0	0.118322	0.0138129	0	0.0993009	0.0327704	0.130735	0.0563336	0.0452533	0.0550486	0	0	0	0	0.0535464	0.0243284	0.048642	0.0226317	0.0211482	0.0367928	0.00919184	0.020109	0.0198185	0.00995369	0.0474672	0	0.0256792	0.00562549	0.0152589	0.0162437	0.0258121	0.0339186	0.0326624	0.00962143	0	0.0148583	0.0236606	0.0580025	0	0	0
P67778	Prohibitin (B-cell receptor-associated protein 32) (BAP 32)	0.0616727	0.0513925	0.0479159	0.0522692	0.0699804	0.0820293	0.0516795	0.0603229	0.0524723	0.0551075	0.0514155	0.0553075	0.0804718	0.0533568	0.0692391	0.0687832	0.066339	0.0855427	0.0762579	0.0851943	0.0785389	0.0747058	0.0844126	0.0772082	0.108977	0.0668102	0.0731218	0.0905673	0.0634965	0.0409278	0.037429	0.0469902	0.0435784	0.081158	0.0776797	0.0698797	0.0511791	0.0574479	0.0817631	0.0638799	0.0771547	0.0415085	0.0635337	0.11113	0.067295	0.0824529	0.0842804	0.0895832
P67984	60S ribosomal protein L22 (Heparin-binding protein HBp15)	0	0.0259716	0.00766122	0.0724208	0.00736197	0.00629935	0.00716295	0.00677825	0.0242005	0.00562269	0.00793961	0	0	0.0316381	0.0077924	0.00542842	0.00862191	0	0	0.0433216	0.0107706	0.0329224	0.00580674	0	0.0058337	0.00655234	0.00525352	0.00889012	0	0.0302186	0.0644336	0.0149421	0	0.051137	0	0.0462949	0	0.0691119	0.0444662	0	0.0136868	0.0135543	0.0660417	0	0.0124014	0.0635732	0.0161315	0
P68134	Actin, alpha skeletal muscle (Alpha-actin-1) [Cleaved into: Actin, alpha skeletal muscle, intermediate form]	67.8461	60.7525	65.2344	62.167	53.0665	60.0374	63.8661	66.1235	58.4256	63.7158	57.1279	60.6221	63.3924	59.7584	52.4231	51.5506	54.7392	51.7803	49.2188	57.6732	41.1278	40.6283	53.637	42.575	51.0989	49.7041	42.0921	44.1487	41.1613	41.0832	43.8314	38.5388	40.2856	48.3848	38.2864	39.1792	36.8524	35.1692	39.4411	43.3326	37.7054	39.9923	40.9017	38.2077	43.1538	44.4713	42.1883	43.9836
P68369	Tubulin alpha-1A chain (Alpha-tubulin 1) (Alpha-tubulin isotype M-alpha-1) (Tubulin alpha-1 chain) [Cleaved into: Detyrosinated tubulin alpha-1A chain]	0.0204144	0.00848973	0.0320584	0.00286499	0.0358143	0.0163098	0.0176612	0.0493541	0.0101024	0.0338397	0.0074602	0.0380797	0.00659049	0.0129116	0.0441854	0.0306854	0.0752389	0.00876699	0.0170386	0.0170827	0.00818448	0.0566059	0.00837305	0.0373318	0.0086122	0.0457245	0.0109205	0.00945009	0.00930581	0.00531675	0.00952367	0.0162096	0.0183956	0.124725	0.0197612	0.0242844	0.0135996	0.00464673	0.0110372	0.00892866	0.0108628	0.00913579	0.0077106	0.158614	0.0156679	0.0136518	0.0151776	0.0083903
P68372	Tubulin beta-4B chain (Tubulin beta-2C chain)	0.13743	0.154461	0.080793	0.134271	0.185108	0.161976	0.141994	0.129029	0.168111	0.089235	0.180792	0.171316	0.169393	0.160575	0.130277	0.147244	0.171513	0.222293	0.138986	0.0878806	0.140057	0.173829	0.123432	0.143393	0.174708	0.0910214	0.153616	0.157106	0.168285	0.110517	0.164937	0.11493	0.120658	0.128288	0.17591	0.109277	0.0982983	0.106899	0.118402	0.0712038	0.107766	0.100668	0.16659	0.174263	0.174272	0.111787	0.159538	0.142959
P70402	Myosin-binding protein H (MyBP-H) (H-protein)	0.202089	0.198326	0.00350851	0	0.00530478	0.00038349	0	0	0.228182	0.180468	0	0.181006	0.00810325	0.00163332	0.255929	0.264503	0.399331	0	0	0	0	0.294407	0.00133175	0.0065284	0.146278	0.292049	0	0.00688718	0.235151	0.2732	0.286611	0.130571	0.0958197	0.252439	0.0106574	0.176853	0.186556	0.130597	0.383022	0.151045	0.189914	0.114752	0.331768	0.00231242	0.299524	0.00456814	0.0106817	0.0644363
P70404	Isocitrate dehydrogenase [NAD] subunit gamma 1, mitochondrial (Isocitric dehydrogenase subunit gamma) (NAD(+)-specific ICDH subunit gamma)	0.0491419	0.0166937	0.0242542	0.0220798	0.0451758	0.0357483	0.00861324	0.0510268	0.0391326	0.030512	0.0537051	0.0502978	0.0416416	0.0360643	0.0550134	0.0513115	0.0444313	0.0429905	0.0179205	0.0230551	0.0459071	0.0662871	0.0592801	0.0762443	0.0555127	0.0384352	0.066033	0.061421	0.0406287	0.054921	0.0453295	0.0418471	0.0501892	0.0725256	0.0427402	0.0753994	0.0700551	0.0624802	0.0829042	0.0603402	0.0599555	0.0571441	0.0558147	0.0706896	0.0938634	0.0705287	0.0770845	0.0510601
P70670	Nascent polypeptide-associated complex subunit alpha, muscle-specific form (Alpha-NAC, muscle-specific form) (skNAC)	0.0237312	0.0562262	0.0552931	0.0349857	0.0264264	0.054786	0.043366	0.183867	0.0457366	0.168546	0.190753	0.0264431	0.0384126	0.0310485	0.0651253	0.0995216	0.30583	0.0390502	0.0219624	0.0690386	0.0368504	0.115198	0.185633	0.100395	0.0548974	0.0996205	0.113348	0.0334279	0.0152378	0.0382325	0.0490866	0.0230821	0.0128859	0.0295913	0.00460837	0.0197288	0.00762435	0.00687413	0.00440584	0.00114314	0.00561791	0.0405231	0.0149019	0.0259304	0.153152	0.0590341	0.0177461	0.0480104
P80313	T-complex protein 1 subunit eta (TCP-1-eta) (CCT-eta)	0.00422639	0.00326749	0.0050873	0.00375854	0.00476549	0.00420901	0	0.0077156	0.00455501	0.00607998	0.00495894	0.00433639	0.00466465	0.00510984	0.00449183	0.00410319	0.00479369	0.00387315	0	0.0034809	0.0128086	0.00138742	0.00531438	0.00400116	0.00489076	0.00374921	0.00571411	0.000546353	0	0.00360564	0.000322966	0	0	0.00510085	0	0	0	0.00265302	0.00339091	0.00275787	0.00386977	0.00348832	0.00524767	0.00539932	0.0073267	0	0.0111933	0.00323387
P80314	T-complex protein 1 subunit beta (TCP-1-beta) (CCT-beta)	0	0	0	0	0	0	0	0.00394156	0.000235428	0.000651096	0.000250248	0	0	0	0	0	0.000445374	0	0	0.00891101	0.00035002	0.00015816	0	0	0.00376015	0	0.0091993	0	0.00395844	0	0	0	0	0	0	0	0	0	0	0	0	0	0	0.00704761	0	0	0	0
P80316	T-complex protein 1 subunit epsilon (TCP-1-epsilon) (CCT-epsilon)	0.00174069	0.00254691	0.00131552	0.0815702	0.00133709	0.000637739	0.000654953	0.00235763	0.00206428	0.0018866	0.00118781	0.00239286	0.000294641	0.00218577	0.000103988	0	0.000239704	0	0	0	0.00288029	0	0	0.000597095	0.00138021	0	0.00114233	0.000184196	0	0.00203391	0	0	0	0	0	0	0	0	0	0.00131693	0	0	0	0	0	0.00232408	0	0
P80317	T-complex protein 1 subunit zeta (TCP-1-zeta) (CCT-zeta-1)	0.00877236	0.010426	0.0100151	0.003284	0.0140954	0.0116271	0.00447086	0.0143076	0.0122978	0.0108282	0.0111252	0.0110724	0.01185	0.0126042	0.00929432	0.00248017	0.00930581	0.00984594	0	0	0.00411746	0.00578592	0.00792681	0.00183673	0.0129178	0.00789558	0.00534899	0.0311144	0	0	0.0240964	0.0023869	0.00757915	0	0.0145275	0.00166517	0	0.0178781	0	0	0.0019235	0.00545457	0.0133634	0.00011228	0	0	0	0
P82348	Gamma-sarcoglycan (Gamma-SG) (35 kDa dystrophin-associated glycoprotein) (35DAG)	0.0209861	0.0330575	0.0210429	0.0264273	0.0374256	0.0446634	0.0429854	0.024267	0.0331823	0.0192555	0.0270467	0.0337814	0.0322494	0.0302858	0.0360115	0.0369974	0.0228989	0.0242713	0.0323561	0.0195007	0.0281552	0.0343325	0.019941	0.0333095	0.0262462	0.0260976	0.0497923	0.0302748	0.0294778	0.0249815	0.0283903	0.0160337	0.0446264	0.0146308	0.0234079	0.0247428	0.0296046	0.0333674	0.0293589	0.014925	0.0285508	0.0387084	0.0286568	0.0305279	0.0332897	0.0369652	0.0274652	0.0233831
P82349	Beta-sarcoglycan (Beta-SG) (43 kDa dystrophin-associated glycoprotein) (43DAG)	0.00956939	0.00225695	0.0115065	0.00309085	0.0242265	0.00416139	0.0117669	0.0085496	0.003291	0.00312694	0.00391389	0.00334623	0.00535784	0.0100113	0.015383	0.0167524	0.00472235	0.00508807	0	0	0.00441693	0.0142404	0.00419601	0.0115187	0.00982962	0.0122548	0.0218172	0.0205433	0.00353755	0.00465728	0.00338688	0.00562793	0.00503218	0.00383365	0.0033964	0.00320505	0.00294767	0	0.00359103	0	0	0	0.00445937	0	0.00789491	0.00697529	0	0.00541688
P82350	Alpha-sarcoglycan (Alpha-SG) (50 kDa dystrophin-associated glycoprotein) (50DAG) (Adhalin)	0.0209013	0.0189345	0.0224787	0.0246211	0.0387378	0.0354764	0.0331065	0.023342	0.153638	0.0276654	0.0260172	0.0347186	0.0388353	0.0280045	0.0404223	0.0360952	0.0203731	0.0317268	0.0340585	0.0199664	0.0297243	0.0316623	0.0177208	0.0418323	0.0317458	0.0285829	0.0390819	0.0371692	0.031539	0.0262662	0.0257672	0.0269209	0.0266842	0.0319755	0.0327052	0.0365008	0.0245256	0.0231003	0.0360997	0.025382	0.0285136	0.0270791	0.0264848	0.0612749	0.0317424	0.0413946	0.0381665	0.037654
P97350	Plakophilin-1	0	0	0	0	0.0103677	0	0	0	0.00951484	0	0	0	0	0.00653285	0	0	0.00587532	0	0.00848862	0	0.0053308	0	0	0.00434618	0	0	0	0	0	0	0	0	0	0	0.0263415	0	0	0	0	0	0	0	0	0.0647832	0	0	0	0
P97351	40S ribosomal protein S3a (Protein TU-11)	0.0125602	0.0185128	0.0161453	0.0189505	0.00381219	0.0136894	0.00167665	0.0150331	0.00993019	0.0134996	0.0141414	0.0124761	0.0125484	0.0122636	0.00464735	0.0178869	0.0141498	0.00736438	0.000668272	0.00443974	0.0152021	0.0129684	0.0126833	0.00817628	0.00650502	0.0142863	0.0263651	0.0160568	0.0273909	0.00872682	0.0634842	0.00942664	0.00558351	0	0.00171555	0.00771368	0.0136668	0.00827982	0.0093231	0.0177778	0.00896397	0.0179867	0.0148272	0.0187055	0.0172563	0.00300583	0.0011127	0.0099871
P97384	Annexin A11 (Annexin XI) (Annexin-11) (Calcyclin-associated annexin 50) (CAP-50)	0.00982293	0.0195236	0.0154411	0.021746	0.0323451	0.0138284	0.0165167	0.000540283	0.0215801	0	0.000815224	0.00580579	0	0.00740425	0.012533	0.00415176	0	0.0872264	0.00974276	0.00499334	0.00178963	0.0127183	0.00517908	0.00770179	0.0176497	0.0111416	0.00964217	0.039366	0	0	0	0	0	0	0	0	0	0	0	0	0.00508484	0	0	0.00139724	0.00702654	0.00824417	0	0.00535737
P97443	Histone-lysine N-methyltransferase Smyd1 (EC 2.1.1.43) (CD8b-opposite) (SET and MYND domain-containing protein 1) (Zinc finger protein BOP) (m-BOP)	0.0179034	0.0282238	0.0357154	0.0159224	0.0385103	0.0329386	0.0336441	0.0229981	0.0347649	0.0121502	0.0387876	0.0175977	0.0229084	0.0314958	0.0191135	0.0256833	0.0264502	0.0144691	0.0226543	0.0141529	0.0218554	0.0320218	0.0199107	0.0223537	0.0163668	0.027015	0.0271603	0.0285367	0.0141396	0.0148869	0.00875929	0.0121676	0.0292672	0.0133959	0.0170285	0.0232563	0.0196149	0.0133803	0.0213265	0.0353796	0.0182632	0.0260313	0.0327316	0.0213379	0.0268955	0.0245557	0.0259917	0.0234492
P97450	ATP synthase-coupling factor 6, mitochondrial (ATPase subunit F6) (ATP synthase peripheral stalk subunit F6)	0.126978	0.111201	0.108031	0.124107	0.138703	0.143894	0.124755	0.0867518	0.132646	0.080919	0.105358	0.126773	0.107067	0.144456	0.159829	0.138436	0.129441	0.188115	0.196784	0.178887	0.2103	0.16739	0.0989319	0.192666	0.150138	0.121991	0.218787	0.15693	0.0994193	0.0724608	0.0696915	0.0896027	0.0830579	0.078154	0.103713	0.0982425	0.103718	0.087595	0.0945562	0.0889461	0.102343	0.0739686	0.107151	0.24944	0.140563	0.204114	0.163006	0.228825
P97457	Myosin regulatory light chain 2, skeletal muscle isoform (Fast skeletal myosin light chain 2) (MLC2F)	3.00997	3.45477	3.46695	2.22278	4.3413	4.34132	3.78644	3.89812	3.23546	4.43584	4.16133	4.2648	3.02968	3.39715	5.96056	9.1589	9.25642	9.48746	8.20176	6.85188	9.63903	9.31925	8.85519	9.41961	7.36884	8.79483	10.0568	8.92758	12.7863	11.8871	10.4895	11.6711	11.3023	9.97458	11.538	12.8558	11.9654	11.4597	13.6783	12.2898	11.6506	11.2979	11.7526	11.6423	10.8677	12.5061	11.5921	11.6146
P97807	Fumarate hydratase, mitochondrial (Fumarase) (EC 4.2.1.2) (EF-3)	0.00747047	0.00484959	0	0	0	0.00502803	0.000746428	0.00668602	0.00558409	0	0.00400824	0.00632153	0	0.00189712	0.00346388	0.00403626	0.0032862	0.0104609	0.00228105	0.00368585	0	0	0.00673324	0.00685338	0.00488868	0.00302401	0.0103023	0	0	0	0.00309713	0	0	0	0	0	0	0	0	0	0	0	0	0.00699608	0.00459494	0.017357	0	0.0137573
P97927	Laminin subunit alpha-4 (Laminin-14 subunit alpha) (Laminin-8 subunit alpha) (Laminin-9 subunit alpha)	0.0105441	0.00644223	0.0118655	0.00888328	0.0164589	0.0109586	0.000738526	0.00860769	0.0103337	0.0190971	0.0117842	0.00836563	0.0127935	0.0123074	0.0111348	0.0101029	0.0103709	0.00670213	0	0.00821286	0.0134608	0.00750159	0.0120918	0.00844349	0.0134094	0.0191067	0.0116278	0.00843943	0	0	0	0	0.00263979	0.000899647	0.00225698	0.00378095	0.00228792	0	0	0	0.00266326	0	0.00268373	0.00998476	0.0114422	0.00664632	0.00391369	0.0035347
P99024	Tubulin beta-5 chain	0.00921486	0.013912	0.0120374	0.00251606	0.00886491	0.0177048	0.00414861	0.0106813	0.0109651	0.00882198	0.0121693	0.0128656	0.011324	0.0187363	0.00644759	0.0113009	0.0147098	0.00727025	0.0172625	0.00272887	0.0110194	0.00724751	0.0126365	0.0100592	0.01135	0.00965622	0.00784151	0.00900264	0.0109303	0.0056601	0.0163497	0.00603082	0.00876365	0.0232513	0.0177021	0.0162795	0.00327714	0	0.0153045	0	0	0	0.00745917	0.0167235	0.0168662	0.00572862	0.0215603	0.00626968
P99027	60S acidic ribosomal protein P2	0.035226	0.0355625	0.0443734	0.0430982	0.0327543	0.0449269	0.0502115	0.0262878	0.0344485	0.025881	0.0226053	0.0397926	0.0524425	0.0557825	0.0375484	0.0538831	0.0411946	0.0367774	0.0505516	0.0416203	0.053054	0.0304111	0.030923	0.0410548	0.0316182	0.0442422	0.0385642	0.0309723	0.0447437	0.0406342	0.0341921	0.0393055	0.0306721	0.0318402	0.0545521	0.0390144	0.0359434	0.0408138	0.0507796	0.0420926	0.0386279	0.0318977	0.0456045	0.0484884	0.0377798	0.0416028	0.0444672	0.0491941
P99028	Cytochrome b-c1 complex subunit 6, mitochondrial (Complex III subunit 6) (Complex III subunit VIII) (Cytochrome c1 non-heme 11 kDa protein) (Mitochondrial hinge protein) (Ubiquinol-cytochrome c reductase complex 11 kDa protein)	0.0225493	0.0172211	0.0175159	0.0261612	0.0170677	0.0154213	0.0117515	0.0102775	0.0102094	0.010631	0.0164705	0.0150852	0.0139482	0.0180459	0.0225097	0.0153244	0.0162497	0.0449507	0.0169599	0.0293548	0.032772	0.0263122	0.0159055	0.0300426	0.0290923	0.0193628	0.0216787	0.0270272	0.0209804	0.0122933	0.0298981	0.0205517	0.029399	0.040935	0.0329785	0.0352127	0.0248988	0.0212633	0.0332773	0.0289497	0.0297428	0.0257071	0.028413	0.0504975	0.032712	0.0522883	0.0368803	0.0407102
P99029	Peroxiredoxin-5, mitochondrial (EC 1.11.1.15) (Antioxidant enzyme B166) (AOEB166) (Liver tissue 2D-page spot 2D-0014IV) (PLP) (Peroxiredoxin V) (Prx-V) (Peroxisomal antioxidant enzyme) (Thioredoxin peroxidase PMP20)	0.00389767	0.000207215	0.00966226	0.0065247	0.0142728	0.0136652	0.0114468	0.000322109	0.0154368	0.00710781	0.00302595	0.000211148	0.00141422	0.00104866	0.00646712	0.0066342	0.00232597	0.00829343	0.0155133	0.00929721	0.00122488	0.0125249	0.00137827	0.00564604	0.0131494	0.00755692	0.016431	0.0128678	0.00052492	0	0.000186591	0.000329489	0.000341777	0	0.00324727	0.00070964	0.00111154	0	0	0.000335389	0.000463418	0	0	0.00508519	0.000344576	0.000769233	0.000649604	0.00720754
Q00623	Apolipoprotein A-I (Apo-AI) (ApoA-I) (Apolipoprotein A1) [Cleaved into: Proapolipoprotein A-I (ProapoA-I); Truncated apolipoprotein A-I]	0.00696944	0.00829731	0.0100398	0	0.172702	0.0075253	0	0.00831636	0.0139893	0.0158532	0.0121745	0.0051261	0.00617602	0.007057	0.0156	0.00403783	0.0072945	0.0193819	0.00564785	0.0104883	0.00778228	0.00289227	0.0110716	0.00845861	0.00737388	0.00621067	0.0183415	0.0165271	0.0164399	0	0.0136724	0.00679478	0.000817638	0	0.0135055	0.0106619	0.00550668	0	0	0	0	0.000810685	0	0.00176629	0.00679612	0	0	0
Q01149	Collagen alpha-2(I) chain (Alpha-2 type I collagen)	0.0726336	0.16807	0.0447435	0.0587622	0.110844	0.241193	0.304488	0.105551	0.108297	0.0630119	0.0576587	0.172404	0.30483	0.122815	0.213921	0.242423	0.358606	0.0725466	0.172562	0	0.0460559	0.223649	0.115781	0.195346	0.177154	0.275956	0.200977	0.149657	0.0564761	0.0827468	0.165071	0.158645	0.0353273	0.0320927	0.0293996	0.114607	0.0420384	0.0779621	0.0578664	0.0883183	0.067914	0.0852604	0.0920924	0.0445668	0.0689312	0.0622697	0.0980481	0.0191957
Q01853	Transitional endoplasmic reticulum ATPase (TER ATPase) (EC 3.6.4.6) (15S Mg(2+)-ATPase p97 subunit) (Valosin-containing protein) (VCP)	0.0142231	0.0112188	0.0186989	0.0110593	0.014844	0.0110315	0.00953432	0.0176686	0.0147886	0.0194862	0.0310046	0.0173001	0.0167112	0.0267427	0.0184296	0.0148834	0.0110727	0.0150588	0.0168388	0.0125458	0.0245067	0.00747563	0.0255109	0.0110853	0.0396886	0.0146548	0.00880018	0.0123958	0.0153947	0.0165583	0.0112383	0.0228894	0.0256552	0.0137959	0.0143451	0.0426459	0.0140269	0.0322423	0.022994	0.0536608	0.044024	0.0292136	0.0151516	0.0204443	0.028801	0.0113565	0.0106789	0.0131382
Q02013	Aquaporin-1 (AQP-1) (Aquaporin-CHIP) (Delayed early response protein 2) (DER2) (Water channel protein for red blood cells and kidney proximal tubule)	0.0262359	0.0242019	0.0215156	0.0238818	0.0590119	0.0296311	0.0256331	0.0225892	0.0277234	0.0312946	0.0388481	0.0309228	0.0270725	0.0253584	0.0392689	0.0516762	0.0283691	0.0294235	0.0287518	0.0266017	0.0291421	0.0454092	0.0352112	0.0411908	0.0260107	0.0338125	0.0441114	0.0647661	0.0444239	0.0279162	0.0365313	0.0415392	0.0454138	0.0420098	0.028241	0.0442496	0.0364059	0.0464018	0.0538397	0.042688	0.0505175	0.0486829	0.0352447	0.0858585	0.0545311	0.0678714	0.058868	0.0767328
Q02053	Ubiquitin-like modifier-activating enzyme 1 (EC 6.2.1.45) (Ubiquitin-activating enzyme E1) (Ubiquitin-activating enzyme E1 X) (Ubiquitin-like modifier-activating enzyme 1 X)	0.00369182	0.000664168	0.000306017	0	0.00757296	0.00553899	0.000244891	0.0152279	0.00743803	0.00381677	0.0027286	0.00298884	0.00162747	0.00896015	0.0049469	0.00400103	0.00491215	0.00249389	0.00487383	0.00157627	0.0023198	0.000674862	0.00573315	0.00541452	0.00412881	0.00316064	0.00346671	0.00260421	0	0	0.00328767	0.00256251	0	0	0	0	0	0	0	0.00450813	0.000683783	0.00125565	0	0.00145533	0.00327255	0.00105851	0	8.32963e-05
Q02257	Junction plakoglobin (Desmoplakin III) (Desmoplakin-3)	0.00680212	0.0116559	0	0	0.0150991	0.0045352	0	0	0.0321481	0	0	0.00797109	0.0079451	0.0398576	0.0131188	0.0127887	0.0246486	0	0.0676826	0	0.0235069	0.00905996	0	0.0135758	0	0.00737003	0.00945971	0	0.00178745	0	0	0.0081937	0.00708253	0.0318853	0.0731112	0	0	0	0	0.0172899	0	0	0	0.112388	0.0184535	0.00478706	0.00185264	0.00526634
Q02788	Collagen alpha-2(VI) chain	0.13372	0.0681544	0.0894714	0.120663	0.151692	0.0983288	0.136286	0.0913752	0.0995509	0.0600049	0.0621134	0.127216	0.197671	0.0970466	0.219923	0.154478	0.138868	0.119839	0.0935531	0.0889474	0.122157	0.126674	0.109131	0.246651	0.391888	0.0975022	0.109889	0.124093	0.114386	0.129691	0.104971	0.110856	0.0718869	0.102252	0.106342	0.115533	0.105234	0.105728	0.100083	0.119702	0.107212	0.0745192	0.121616	0.117998	0.148505	0.115898	0.111492	0.0704008
Q03265	ATP synthase subunit alpha, mitochondrial (ATP synthase F1 subunit alpha)	1.66386	1.2431	1.8574	1.55687	1.838	2.97805	1.79713	2.46226	1.88653	2.79709	1.8358	1.83107	1.60673	2.55664	1.83265	2.26738	1.51227	1.79239	2.23687	2.19564	2.26847	2.02576	3.64327	2.42379	1.30647	1.18614	3.60808	2.17788	0.956852	0.876207	1.14482	1.19215	0.982326	1.18958	0.84422	1.34656	1.10686	1.14759	1.29624	0.83486	1.0814	0.899773	1.25117	2.52123	1.91579	2.01705	1.25305	2.31282
Q04857	Collagen alpha-1(VI) chain	0.0853398	0.067441	0.113046	0.104247	0.130477	0.181864	0.0996996	0.0928817	0.134686	0.0814374	0.0789794	0.142049	0.181002	0.0982267	0.14127	0.159793	0.0986112	0.116615	0.103367	0.094575	0.134042	0.127254	0.0916939	0.137753	0.230049	0.0996987	0.116619	0.137877	0.0756821	0.0802959	0.0724756	0.113604	0.06751	0.0710134	0.0806982	0.0768274	0.0945451	0.0749364	0.0843413	0.0694816	0.072961	0.0719957	0.082111	0.0820356	0.0941447	0.0876183	0.0852876	0.0636522
Q06185	ATP synthase subunit e, mitochondrial (ATPase subunit e) (ATP synthase membrane subunit e)	0.57375	0.455706	0.479721	0.616423	0.598244	0.609667	0.624378	0.469951	0.553412	0.563079	0.554613	0.504862	0.45937	0.577219	0.651767	0.638534	0.54538	0.821233	0.783549	0.820762	0.719905	0.717888	0.660183	0.752536	0.510501	0.559037	0.853923	0.739896	0.318817	0.272848	0.285548	0.317607	0.321882	0.328059	0.308488	0.340886	0.311636	0.325951	0.330036	0.311492	0.365409	0.292803	0.390043	0.713508	0.665171	0.752177	0.636236	0.766963
Q07417	Short-chain specific acyl-CoA dehydrogenase, mitochondrial (SCAD) (EC 1.3.8.1) (Butyryl-CoA dehydrogenase)	0.0114667	0	0.00538212	0.00314172	0.00789231	0.00684146	0	0.00338358	0.00239348	0	0	0	0	0.00466443	0.0102387	0.00592845	0.00473734	0.00745364	0.0036111	0	0.0024215	0.00387158	0.00342334	0.0077756	0.00212976	0.00605073	0.00756259	0.00684015	0	0	0	0.00578306	0.00823672	0	0	0	0	0.00571236	0	0	0	0	0.00272121	0	0	0.00766097	0.15003	0.0062602
Q08642	Protein-arginine deiminase type-2 (EC 3.5.3.15) (Peptidylarginine deiminase II) (Protein-arginine deiminase type II)	0	0.000205975	0.00170791	0	9.58937e-05	0	0	0.0046717	0	0.0168532	1.19275e-05	0	0	0	0	0.0112677	0.02015	0.00199973	0	0	0	0.00518143	0.00139006	0.000108227	0.0143311	0.0214428	0	0.00039108	0	0.00264226	0	0.000414679	0.00463904	0	0	0.00236532	0.00486162	0	0	0	0	0.00602789	0.00156802	0.000780706	0.0139672	0.00106925	0	0
Q08857	Platelet glycoprotein 4 (Glycoprotein IIIb) (GPIIIB) (PAS IV) (PAS-4) (Platelet glycoprotein IV) (GPIV) (CD antigen CD36)	0.0691709	0.0521289	0.0628	0.047199	0.086654	0.11325	0.0695665	0.0897551	0.066314	0.0931014	0.104609	0.0700777	0.0656463	0.0766351	0.0931874	0.0797938	0.0629712	0.111668	0.0856199	0.0806559	0.0950256	0.111504	0.108017	0.133734	0.0937454	0.110804	0.0986149	0.0866558	0.0224298	0.0228443	0.0383318	0.0404692	0.0506024	0.0348017	0.0490968	0.0483746	0.0422673	0.0355178	0.0572734	0.0482276	0.0623637	0.0405739	0.0314655	0.104245	0.06934	0.108945	0.075657	0.0742553
Q11011	Puromycin-sensitive aminopeptidase (PSA) (EC 3.4.11.14) (Cytosol alanyl aminopeptidase) (AAP-S)	0.0266337	0.00383991	0.00236101	0.00257045	0.0174998	0.0145154	0.0173898	0.00794105	0.0120962	0.00405892	0.00261249	0.00560386	0.00913249	0.0126502	0.0164873	0.00361908	0.0167147	0.0138583	0.0122227	0.00129242	0.014451	0.00126707	0.00336358	0.0132163	0.0168203	0.00249152	0.0137279	0.0137964	0	0	0	0	0	0	0.00241294	0	0	0	0	0	0	0	0.00589847	0.00134319	0	0.0178927	0.0209561	0.00745316
Q149B8	PGC-1 and ERR-induced regulator in muscle protein 1 (PPARGC1 and ESRR-induced regulator in muscle 1) (Peroxisome proliferator-activated receptor gamma coactivator 1 and estrogen-related receptor-induced regulator in muscle 1)	0.00290103	0	0.000231521	0.00223976	0.00103408	0.00660917	0	0.000764523	0.00520539	0.0068079	0.00331813	0.000899718	0.00175332	0.00442496	0.00571255	0.00451801	0	0.0116326	0.0010047	0.00678235	0.00702416	0.00522975	0.00893548	0.00800185	0.00244495	0.00265987	0.0100326	0.0045481	0	0	0	0	0	0	0	0	0	0	0	0	0	0	0	0	0.00660951	0	0	0
Q14BI5	Myomesin 2	0.0930553	0.0577114	0.0636144	0.0533858	0.132861	0.0954692	0.0895606	0.0760063	0.0881714	0.0887231	0.0698524	0.117034	0.142477	0.0745668	0.224204	0.250161	0.189347	0.248126	0.242161	0.211749	0.189006	0.214257	0.174656	0.177718	0.282776	0.156559	0.24725	0.164828	0.833343	0.795203	0.606393	0.774207	0.730382	0.699764	0.63989	0.750932	0.666172	0.803659	0.82815	0.715522	0.6909	0.693382	0.716132	0.642446	0.687727	0.576073	0.675033	0.710714
Q14C51	Pentatricopeptide repeat domain-containing protein 3, mitochondrial (28S ribosomal protein S39, mitochondrial) (MRP-S39)	0	0.000297658	0.00403293	0.000625021	0.00381216	0.000690983	0.000179168	0.00305713	0.000598356	0.000831963	0.00322849	0.00494683	0.000471107	0.00315747	0.00435522	0.000257047	0.000626981	0.00847031	0.000239904	0.000696357	0.000940154	0	0.000743735	0.000825071	0.000639904	0.000784826	0.00102974	0.000880363	0	0	0	0	0.000420083	0	0	0	0.00052154	0	0	0	0.000919186	0	0.000501167	0.00115095	0.00340961	0.000926159	0.00125181	0.00126944
Q1XH17	Tripartite motif-containing protein 72 (Mitsugumin-53) (Mg53)	0.0566275	0.0874416	0.0831268	0.0432605	0.0847145	0.0517436	0.0409143	0.130123	0.0815196	0.0724047	0.0599313	0.065735	0.0569858	0.0380662	0.0603128	0.0839374	0.0785822	0.0528863	0.0425966	0.0452561	0.0476847	0.0619694	0.0590573	0.0481685	0.0775839	0.0795841	0.0654403	0.0662813	0.0241138	0.0163317	0.0153316	0.0223882	0.0243483	0.0163816	0.0107598	0.034699	0.0141699	0.00923459	0.0169773	0.0221023	0.0201115	0.0323218	0.0286974	0.0263253	0.0484641	0.0252839	0.0108109	0.0196776
Q3TJZ6	Protein FAM98A	0	0	0	0	0	0	0	0	0	0	6.14826e-05	0	0.00317626	0	0	0	0	0	0	0	0	0	0	0	0.0023251	0.000370581	0	0	0.0017057	0	0.000457181	0	0	0	0	0	0	0	0	0	0.00150973	0	0	0	0	0	0	0
Q3TMP8	Trimeric intracellular cation channel type A (TRIC-A) (TRICA) (27 kDa sarcoplasmic reticulum protein) (Mitsugumin-33A) (SPR-27) (Transmembrane protein 38A)	0.020608	0.0171219	0.0230547	0.0678229	0.0383085	0.0341096	0.0295787	0.0217721	0.0248285	0.0169042	0.0274107	0.0292315	0.0210576	0.0268297	0.045798	0.0293725	0.0244102	0.05664	0.0349859	0.0271027	0.0368807	0.0560152	0.0269673	0.0341931	0.0277826	0.0334775	0.0442839	0.0491352	0.0821402	0.0832883	0.0751603	0.0999834	0.0857475	0.0749288	0.115558	0.0986442	0.0674503	0.111811	0.10159	0.0943634	0.109587	0.108311	0.102797	0.0611688	0.0625604	0.0857717	0.0867819	0.0664714
Q3TVI8	Pre-B-cell leukemia transcription factor-interacting protein 1 (Hematopoietic PBX-interacting protein)	0.0238637	0.0157737	0.0205151	0.0213903	0.0252027	0.0199782	0.0192224	0.0152895	0.0140179	0.0292007	0.0200242	0.0314448	0.026512	0.0180355	0.0258293	0.025434	0.0213243	0.0145797	0.0235917	0.0251303	0.0403601	0.0450682	0.0232148	0.035639	0.031779	0.0305939	0.019285	0.0402865	0.0342263	0.0871126	0.0676468	0.0753025	0.0751526	0.0657182	0.0333292	0.0802366	0.0668559	0.065096	0.0901567	0.073656	0.0843217	0.0710133	0.0663437	0.0374488	0.0749589	0.0663573	0.0781398	0.0322126
Q3TXS7	26S proteasome non-ATPase regulatory subunit 1 (26S proteasome regulatory subunit RPN2) (26S proteasome regulatory subunit S1)	0.0129105	0.0216212	0.0275966	0.00930155	0.00936279	0.00866961	0.00318096	0.0157175	0.0105656	0.0423149	0.0474806	0.00435426	0.0144686	0.0018666	0.00177485	0.0742849	0.0157205	0.00855811	0.00602787	0.00280639	0.0791961	0.00487305	0.0554765	0.0132496	0.0109389	0.0710882	0.00969975	0.00106353	0.0146818	0	0.000691774	0.000837157	0	0	0.00576304	0.0103233	0	0	0	0.00881705	0.00107204	0.0048668	0.0135167	0.000924132	0.00947155	0.00899311	0.000996907	0.00834242
Q3U1J4	DNA damage-binding protein 1 (DDB p127 subunit) (Damage-specific DNA-binding protein 1) (UV-damaged DNA-binding factor)	0.00313817	0.0851072	0.00779766	0.00769242	0.221505	0.102071	0.0272353	0.00137637	0.276337	0.0289682	0.00725998	0.0594258	0.0438131	0.0014673	0.0148286	0.144353	0.00288629	0.00147431	0	5.75063e-05	0.0844082	0.099853	0.0277634	0.0504431	0.00651926	0.00385101	0.00218904	0.069484	0.00186228	0.0111333	0.0104044	0.00231874	0.00214461	0.00612834	0.177918	0	0	0.0107865	0.000836342	0.00196208	0.00205996	0.00239822	0.0232204	0.0211137	0.0130089	0.00253527	0	0.0260114
Q3U7R1	Extended synaptotagmin-1 (E-SyType I) (Membrane-bound C2 domain-containing protein)	0.000715883	0.000799378	0.000437771	0.000531868	0.00384379	0.0039016	0.000806964	0.000409824	0.00331572	0.000481454	0.000332426	0.00277882	0.000713238	0.00212104	0.0023229	0	0.000612665	0.0211148	0.0381249	0	0.00135942	0.0031124	0.008362	0.00341633	0.00182734	0.00719463	0.000416694	0.00584991	0.000438128	0	0	0	0	0.0188967	0	0	0	0	0	0	0	0.0090922	0	0.000502666	0.000656395	0.000613203	0.0200005	0.00921474
Q3UGX2	Spectrin beta chain	0.0314295	0.0192488	0.034735	0.0332411	0.0373327	0.0301572	0.0346399	0.044928	0.0461676	0.0452724	0.046678	0.0354576	0.0240202	0.0404136	0.0374559	0.043199	0.0202506	0.0454892	0.0338685	0.0279878	0.0405871	0.0314088	0.0443048	0.0378482	0.0673669	0.0337839	0.0442085	0.0428894	0.0174196	0.0154311	0.0137106	0.0125021	0.0254963	0.0127183	0.0198884	0	0.00941087	0.0041949	0.0162075	0.00895447	0.0075888	0.0149446	0.0198466	0.0117756	0.0301696	0.0178451	0.0195767	0.0192154
Q3UHZ5	Leiomodin-2 (Cardiac leiomodin) (C-LMOD) (Leiomodin)	0.0201209	0.0276189	0.0277229	0.0182066	0.0585332	0.0229485	0.0183377	0.0242937	0.018005	0.0266987	0.0287985	0.0269748	0.0241365	0.0174831	0.0274283	0.0189783	0.0278184	0.0150716	0.0195461	0.0207021	0.0267284	0.0131759	0.0229394	0.0186816	0.0224053	0.0327039	0.0180813	0.0244092	0	0	0.00114429	0	0	0.00260111	0	0	0	0	0	0	0	0	0.000267185	0.00327406	0.00551839	0	0.00112214	0
Q3ULD5	Methylcrotonoyl-CoA carboxylase beta chain, mitochondrial (MCCase subunit beta) (EC 6.4.1.4) (3-methylcrotonyl-CoA carboxylase 2) (3-methylcrotonyl-CoA carboxylase non-biotin-containing subunit) (3-methylcrotonyl-CoA:carbon dioxide ligase subunit beta)	0.00967967	0.0113405	0.01036	0.00879339	0.0105296	0.00887563	0.00772103	0.012814	0.0079388	0.0138129	0.0145896	0.0135643	0.00859969	0.00908703	0.00939626	0.0149929	0.0181031	0.0163318	0.0100596	0.0118572	0.0109567	0.0130084	0.0142882	0.00940476	0.0107996	0.0132122	0.0145116	0.0170719	0.00250516	0.00641161	0.00637107	0.00550835	0.0102007	0.0118982	0.00717066	0.0129483	0.00908733	0.0095052	0.0143395	0.00961237	0.0123144	0.00949762	0.0104804	0.0125862	0.0155185	0.0224557	0.0213338	0.00893488
Q3UMR5	Calcium uniporter protein, mitochondrial	0.225668	0.267655	0.384488	0.364183	0.211754	0.168584	0.0329535	0.254958	0.221514	0.00568548	0.00840759	0.233053	0.288122	0.220897	0.1394	0.100828	0.156999	0.0900137	0.0369124	0.0353824	0.109695	0.0804754	0.0880249	0.0836849	0.172955	0.216657	0.0741174	0.100056	0.00165249	0.00091501	0.00141459	0.00147717	0.0143745	0	0.0143286	0.00149306	0.00140008	0.00103872	0.00170874	0	0.0017564	0.012801	0.0117769	0.0273346	0.0218626	0.0226868	0.00291582	0.0241289
Q3UN88	Mast cell protease 4 (Mast cell protease 4, isoform CRA_a)	0.0229077	0.00605732	0.0137787	0.00613292	0.0129335	0.0240815	0.00838821	0.0151768	0.00930988	0.00369106	0.00824654	0.0144055	0.0136724	0.0180739	0.0909479	0.0642734	0.0491182	0.0770602	0.0261491	0.0679708	0.0596799	0.0830187	0.0628013	0.106748	0.0510382	0.0802795	0.0626282	0.036218	0.00872093	0.0278498	0.00674649	0.019342	0.0224013	0.00696919	0.0243476	0	0.0133881	0.0150521	0.0209349	0.0368391	0.0286435	0.00647696	0.0179892	0.0106835	0.00530727	0.00695871	0.0437542	0
Q3V1D3	AMP deaminase 1 (EC 3.5.4.6) (AMP deaminase isoform M) (Myoadenylate deaminase)	0.0350228	0.056316	0.0580294	0.0447016	0.0486794	0.0388612	0.0378981	0.0721664	0.0717227	0.0805218	0.0776899	0.0495401	0.0160762	0.0274383	0.0785242	0.0513856	0.106029	0.0565784	0.0554936	0.0714683	0.0791797	0.0920839	0.0868178	0.0586233	0.0291594	0.0751735	0.0572973	0.0633873	0.349302	0.494206	0.374833	0.393403	0.316705	0.250538	0.120437	0.257874	0.184232	0.238044	0.353847	0.171523	0.223003	0.26306	0.452102	0.146346	0.232277	0.136366	0.142249	0.119657
Q4U4S6	Xin actin-binding repeat-containing protein 2 (Beta-xin) (Cardiomyopathy-associated protein 3) (Myogenic MEF2-activated Xin-related protein) (Myomaxin) (mXinbeta)	0.00177761	0.0066689	0.0025713	0	0.00116518	0.00268497	0.00493094	0.00636303	0.0031355	0.00519541	0.00148129	0.00423192	0.0179512	0.000216373	0.00175412	0.00384978	0.0020106	0.00313651	0.000628945	0.000380784	0.00711637	0.00189991	0.00382525	0.00344785	0.00336974	0.00860005	0.00363593	0.00109348	0.00324713	0.000124734	3.21654e-05	7.28402e-05	0.00142256	0	0	0.00326504	0	0	0	0	0.000242033	0	0	0.00122492	0	0.048923	0.000164739	0
Q4VAE3	Transmembrane protein 65	0.014189	0.0119266	0.00882861	0.00792164	0.0129924	0.0136242	0.0122201	0.0109279	0.0132155	0.0151752	0.013757	0.0144113	0.00811711	0.0108938	0.0208494	0.0238243	0.0173695	0.172433	0.0304297	0.0306045	0.177944	0.0222457	0.0237034	0.168784	0.0209034	0.0124604	0.0251498	0.017536	0.00445717	0.0046172	0.00755164	0.00484843	0.00879568	0.015516	0.00633854	0.0123867	0.00994391	0.00828253	0.0104344	0.00621629	0.00924098	0.00913606	0.00703476	0.0248597	0.0222775	0.0272092	0.0171954	0.0245775
Q4VBD2	Transmembrane anterior posterior transformation protein 1	0.00269373	0.00339516	0	0	0.00444476	0	0	0.00129137	0.00425314	0.0011192	0.00264532	0.00113662	0	0	0.00146177	0.0100052	0.00267307	0	0	0	0.0015543	0.0123715	0.00108774	0.0114031	0.00184258	0.00143546	0	0	0	0.00248568	0.00969428	0.00178327	0.00144625	0.00122781	0	0.00100638	0.00197038	0.00135323	0.00131953	0.0019684	0.00144665	0	0.00106015	0	0.00223127	0	0	0
Q5DTJ9	Myopalladin	0.0183026	0.024621	0.023039	0.0225908	0.0181725	0.0213244	0.0200301	0.0303378	0.0202882	0.0273047	0.0263845	0.0253782	0.0243509	0.0269672	0.0234314	0.0256969	0.0335921	0.0210876	0.013144	0.0220566	0.0294029	0.0337456	0.0279952	0.0215866	0.020994	0.0279691	0.024644	0.0202648	0.0145406	0.0375411	0.0321683	0.0155415	0.019548	0.0160935	0.00873338	0.0110275	0.0114825	0.0196257	0.0136602	0.0177991	0.0233638	0.0198161	0.0228553	0.0330162	0.0404161	0.0149533	0.011619	0.0177855
Q5EBG6	Heat shock protein beta-6 (HspB6)	0.028869	0.0566241	0.0400149	0.0261277	0.0512293	0.0589188	0.0390071	0.063244	0.0388117	0.0478502	0.034932	0.0417932	0.0377694	0.0462506	0.0352192	0.0728226	0.0556497	0.0513102	0.0441613	0.0387931	0.0410033	0.0488194	0.0595677	0.0383317	0.0374722	0.0567889	0.0570493	0.0493384	0	0.023383	0.0163619	0.0171166	0	0	0	0	0.0121972	0	0	0	0.0156013	0.012837	0.0144787	0.00184937	0.0523438	0.0290422	0	0.0320024
Q5M8N4	Epimerase family protein SDR39U1 (EC 1.1.1.-) (Short-chain dehydrogenase/reductase family 39U member 1)	0	0	0	0	0.0026211	0.00843162	0.00278785	0	0.00385533	0.00552174	0	0.00345516	0	0.010548	0.00522546	0	0	0	0.00520397	0.00388075	0.00442126	0.00405406	0.00430501	0.00587933	0.00367948	0	0.00569035	0	0	0	0.00332099	0	0	0	0	0.00573988	0.00944217	0.00536645	0	0.00607368	0.00337697	0	0.00350271	0	0	0	0	0
Q5SVJ0	Calcium/calmodulin-dependent protein kinase II, beta, isoform CRA_b (Calcium/calmodulin-dependent protein kinase type II subunit beta)	0.0204747	0.0206867	0.0169763	0.00917741	0.00895435	0.0108099	0.0269523	0.0155277	0.0202756	0.020785	0.0191773	0.00916939	0.00878675	0.0170703	0.0216231	0.0147229	0.0193483	0.0198951	0.0105745	0.0127961	0.015311	0.0260068	0.0148649	0.0223293	0.0207074	0.0106255	0.0237996	0.0115894	0.0133779	0.00948422	0.0128488	0.0140185	0.0157663	0.0427391	0.02859	0.0187078	0.0145935	0.0113543	0.0125846	0.0117464	0.012341	0.0356583	0.0115089	0.017314	0.0160208	0.0375496	0.0395249	0.0138414
Q5SX39	Myosin-4 (Myosin heavy chain 2b) (MyHC-2b) (Myosin heavy chain 4)	2.0872	2.35778	4.46594	2.4138	2.43749	4.0225	3.97706	5.13817	2.30064	4.98905	4.62495	3.78984	3.76199	3.03563	2.32193	3.99076	5.0277	5.68868	9.24981	10.306	5.13239	9.88183	5.67217	4.54834	5.19556	8.59268	10.0112	5.25977	17.42	19.4241	17.4308	19.4364	16.9268	17.7435	16.8253	15.6905	17.0478	16.6428	18.7828	18.0471	17.1017	17.279	15.2943	9.18352	9.15219	5.8064	7.81002	5.68114
Q5SX40	Myosin-1 (Myosin heavy chain 1) (Myosin heavy chain 2x) (MyHC-2x) (Myosin heavy chain, skeletal muscle, adult 1)	11.7178	12.1087	10.3735	8.98742	13.4417	13.7638	11.6696	9.78928	11.7297	11.1223	10.9419	10.499	11.2036	11.2401	15.3755	13.0682	12.0822	16.5977	14.8732	15.6286	16.0885	15.8627	17.4077	14.5037	15.956	14.7471	15.8294	22.5619	19.9661	15.8644	18.2205	28.2854	25.5893	21.6289	16.9706	19.3793	21.3233	25.3983	15.6379	16.3501	20.5355	26.3656	17.1433	25.221	20.2592	21.073	22.2233	29.1052
Q5U458	DnaJ homolog subfamily C member 11	0.0200119	0.0178756	0.00804416	0.0121325	0.016977	0.0199261	0.0178956	0.0192575	0.0157808	0.0179589	0.0155863	0.0220073	0.0369102	0.00850802	0.03063	0.0183717	0.00798196	0.0257836	0.0253602	0.0168828	0.0272325	0.0394846	0.0187718	0.0268765	0.0264681	0.0196132	0.022758	0.0180079	0.00239182	0	0.00182704	0.00220326	0.00267116	0	0.00724061	0.00505213	0.0025707	0.0056327	0.00290344	0.003044	0.00290541	0.00307331	0.00846136	0.0091682	0.014194	0.0151453	0.0115463	0.0157006
Q5XJF6	Ribosomal protein	0.128732	0.118574	0.0969789	0.0287487	0.0353598	0.0573271	0.00572294	0.0697709	0.0737699	0.0500514	0.0405023	0.0626016	0.0967308	0.0967893	0.100662	0.080997	0.0477281	0.00549211	0.00560978	0.0109227	0.0357645	0.0329834	0.0466978	0.042845	0.0721635	0.0854733	0.041918	0.0575892	0.0844082	0.0580928	0.0479256	0.0570651	0.0181084	0.0454738	0.0119726	0.0276541	0.0251714	0.0532913	0.0680347	0.0708596	0.0756054	0.0660389	0.0516504	0.0241809	0.0543064	0.0156051	0.0148932	0.0149344
Q5XKE0	Myosin-binding protein C, fast-type (Fast MyBP-C) (C-protein, skeletal muscle fast isoform)	0.401295	0.0880751	0.0879484	0.0918637	0.212096	0.134533	0.156453	0.0398424	0.195483	0.090751	0.102609	0.140754	0.121517	0.123796	0.46383	0.243961	0.297427	0.348665	0.302352	0.232015	0.183496	0.242999	0.101889	0.2455	0.188122	0.161676	0.111686	0.209476	1.65324	1.20016	0.65461	1.24047	0.900464	1.09215	1.61958	1.62762	1.06267	1.57925	1.46377	1.66809	1.23367	0.99377	1.23522	0.574978	0.420314	0.418853	1.22068	0.659636
Q60597	2-oxoglutarate dehydrogenase, mitochondrial (EC 1.2.4.2) (2-oxoglutarate dehydrogenase complex component E1) (OGDC-E1) (Alpha-ketoglutarate dehydrogenase)	0.0532681	0.0194445	0.0424972	0.0326423	0.0334375	0.0638958	0.0203456	0.0651529	0.0294948	0.0760297	0.0276189	0.0593575	0.0439161	0.0568925	0.0686169	0.0515613	0.0326957	0.0469021	0.0393081	0.046276	0.0939854	0.0578553	0.0860467	0.0715456	0.0581936	0.0371556	0.0822686	0.0523175	0.0599997	0.0441581	0.0949381	0.057	0.045638	0.04541	0.0548943	0.0811453	0.0639865	0.0657305	0.0542818	0.0760464	0.0882493	0.054427	0.0468524	0.103605	0.147617	0.0625083	0.0642573	0.111618
Q60675	Laminin subunit alpha-2 (Laminin M chain) (Laminin-12 subunit alpha) (Laminin-2 subunit alpha) (Laminin-4 subunit alpha) (Merosin heavy chain)	0.0511415	0.0407365	0.0403725	0.141949	0.074863	0.0758312	0.0620938	0.0438145	0.0485498	0.0396826	0.0439141	0.0463751	0.0540103	0.0556302	0.0774296	0.0594618	0.0434691	0.0919936	0.0525809	0.0418527	0.0559919	0.0561179	0.0432176	0.0625316	0.0484058	0.0476865	0.0631985	0.0546563	0.0579799	0.0386813	0.0945383	0.0585844	0.0501759	0.0545566	0.0702893	0.0521926	0.0452308	0.0556467	0.0710879	0.0615483	0.0797667	0.0579915	0.0795499	0.0663136	0.0612758	0.067878	0.0736423	0.0814621
Q60692	Proteasome subunit beta type-6 (EC 3.4.25.1) (Low molecular mass protein 19) (Macropain delta chain) (Multicatalytic endopeptidase complex delta chain) (Proteasome delta chain) (Proteasome subunit Y)	0.0033093	0.00612075	0.00902328	0.00511111	0.00602875	0.0046159	0	0.00945096	0.00628775	0.0100452	0.00498855	0.00606066	0.00551665	0.00765051	0.00421066	0.00527551	0.00682183	0.00348029	0.00222509	0.00655209	0.00990109	0.00536257	0.00755887	0.00353959	0.00436611	0.00542076	0.00397202	0.00446623	0.00610006	0.00961945	0	0.00915816	0.00972242	0	0	0.00669977	0	0.00804582	0.00873581	0.0160437	0.00720008	0	0.0170271	0	0.00928086	0.00426314	0	0
Q60714	Long-chain fatty acid transport protein 1 (FATP-1) (Fatty acid transport protein 1) (EC 6.2.1.-) (Fatty acid transport protein) (Solute carrier family 27 member 1)	0.0343937	0.0325977	0.0303952	0.0432898	0.0385263	0.0350127	0.0382833	0.0314282	0.0388681	0.0334338	0.0374159	0.0367327	0.0275992	0.0334592	0.0384465	0.0406228	0.0368442	0.0302023	0.0409375	0.0395479	0.0467977	0.0491133	0.0400922	0.0434763	0.0339128	0.0333039	0.0448495	0.0393929	0.0100172	0.00699992	0.00592015	0.00765581	0.0180732	0	0.0106034	0.00634216	0.0120641	0.010251	0.016986	0.0089656	0.0195024	0.021047	0.00879138	0.0224865	0.0174667	0.0313836	0.02313	0.0297693
Q60737	Casein kinase II subunit alpha (CK II alpha) (EC 2.7.11.1)	0	0.00194601	0.00243354	0	0.00267131	0.00113126	0	0	0	0	0.00194193	0	0	0	0	0	0	0.00143206	0	0	0	0	0	0	0	0	0	0	0	0	0.000189272	0	0	0	0	0	0	0	0	0	0	0	0	0	0	0	0	0
Q60932	Voltage-dependent anion-selective channel protein 1 (VDAC-1) (mVDAC1) (Outer mitochondrial membrane protein porin 1) (Plasmalemmal porin) (Voltage-dependent anion-selective channel protein 5) (VDAC-5) (mVDAC5)	0.945412	0.543641	0.705908	0.711849	0.944364	0.815123	0.805315	0.68991	0.604235	0.809229	0.741132	0.949727	0.876766	0.815479	0.968261	0.979409	0.858149	0.934853	1.03443	1.20467	1.15381	1.00308	0.962974	1.20489	1.0214	0.905109	0.868894	1.05065	0.729163	0.698684	0.797703	0.800227	0.866789	0.710603	0.539092	0.770604	0.743858	0.666636	0.865588	0.812027	0.810005	0.7197	0.736358	1.18945	1.24938	1.49826	1.27806	1.3908
Q60936	Atypical kinase COQ8A, mitochondrial (EC 2.7.-.-) (Chaperone activity of bc1 complex-like) (Chaperone-ABC1-like) (Coenzyme Q protein 8A) (aarF domain-containing protein kinase 3)	0.0440083	0.04092	0.0403081	0.0533391	0.0501851	0.0426658	0.0521659	0.0686615	0.0431056	0.0521399	0.0640471	0.066025	0.0596709	0.0324057	0.0535372	0.0703291	0.0779692	0.0607308	0.0597441	0.0777616	0.0480238	0.0815003	0.0633942	0.0606295	0.064662	0.0458948	0.0615937	0.0598667	0.0317548	0.0318177	0.0279516	0.0270339	0.0208535	0.0471711	0.0218349	0.0329776	0.0246864	0.0284007	0.0251053	0.0185463	0.0279388	0.0323552	0.030216	0.0596446	0.0683677	0.0505882	0.0480348	0.0558948
Q60994	Adiponectin (30 kDa adipocyte complement-related protein) (Adipocyte complement-related 30 kDa protein) (ACRP30) (Adipocyte, C1q and collagen domain-containing protein) (Adipocyte-specific protein AdipoQ)	0	0.00707373	0.00992323	0.0116805	0.0181998	0.00602331	0.049821	0.0097992	0.0141239	0.0121936	0.0185911	0.0112972	0.00984847	0	0.0138658	0.00705975	0	0.00931656	0.0103906	0.0107581	0.0130163	0	0	0.00675746	0.0121602	0.0103653	0	0.0132186	0	0	0	0	0	0	0	0	0	0	0	0	0	0	0.00717817	0	0	0	0	0
Q61001	Laminin subunit alpha-5 (Laminin-10 subunit alpha) (Laminin-11 subunit alpha) (Laminin-15 subunit alpha)	0	0.00102654	0	0	0.00321534	0.00319715	0	0.00156321	0.00290839	0.00248297	0.00213667	0.00851005	0.00386936	0.0029051	0.0058006	0.00382441	0.0016453	0.00334171	0.00127386	0.00113587	0.00802535	0.00309945	0.00223804	0.00966326	0.00364497	0.0028152	0.00457549	0	0	0.00313454	0	0	0	0	0.00376708	0	0.00273367	0	0	0.00389472	0.00657094	0.00593879	0	0	0	0.0051807	0	0
Q61035	Histidine--tRNA ligase, cytoplasmic (EC 6.1.1.21) (Histidyl-tRNA synthetase) (HisRS)	0	0	0	0	0.000434921	0	0	0	0	0	0	0	0	0.000985246	0	0	0	0	0.00403023	0	0.00548119	0.0142763	0	0	0	0.00933823	0	0.00501893	0	0	0	0	0	0	0	0	0	0	0	0.0170455	0	0	0	0	0.0528087	0	0	0
Q61102	ATP-binding cassette sub-family B member 7, mitochondrial (ATP-binding cassette transporter 7) (ABC transporter 7 protein)	0.0152633	0.0128464	0.00267821	0.000871083	0.0194414	0.0164487	0.0122681	0.0179741	0.0139608	0.00252119	0.0165382	0.0165217	0.00394923	0.00332502	0.0214623	0.0166249	0.00347421	0.0207404	0.0174688	0.0204454	0.0201904	0.0227803	0.00356501	0.0241237	0.0225444	0.0198073	0.0192946	0.0217541	0.00299265	0.00484836	0.00321582	0.00406784	0.00478319	0.00310992	0.0188391	0	0.00398506	0.00275687	0.00379146	0.00375471	0.00493432	0.00467234	0.00523745	0.00840337	0.00803935	0.00838868	0.0068622	0.0109444
Q61171	Peroxiredoxin-2 (EC 1.11.1.15) (Thiol-specific antioxidant protein) (TSA) (Thioredoxin peroxidase 1) (Thioredoxin-dependent peroxide reductase 1)	0.00175966	0.00612692	0.00259645	0.00122766	0.00694268	0.00545951	0.00344173	0.00533093	0.00690411	0.00412594	0.00208522	0.00064617	0.000666531	0.00132733	0.00451202	0.00240164	0.00874882	0.00676302	0.00216871	0.00638361	0.00155738	0.00397782	0.00817857	0.000954937	0.00584041	0.0024893	0.00860512	0.00222322	0	0.00115764	0.0013256	0	0	0	0	0	0	0.000772139	0	0.000875021	0.00149133	0.0012209	0.00147593	0.00161802	0.00169116	0.00101984	0	0.000680776
Q61292	Laminin subunit beta-2 (Laminin-11 subunit beta) (Laminin-14 subunit beta) (Laminin-15 subunit beta) (Laminin-3 subunit beta) (Laminin-4 subunit beta) (Laminin-7 subunit beta) (Laminin-9 subunit beta) (S-laminin subunit beta) (S-LAM beta)	0.0821008	0.0668362	0.123344	0.147732	0.181299	0.153453	0.165588	0.100076	0.156224	0.116919	0.156618	0.139079	0.153446	0.15455	0.173139	0.0993604	0.0564122	0.132536	0.155696	0.0821426	0.102298	0.104397	0.0556451	0.130039	0.0860449	0.102075	0.134612	0.186849	0.0377041	0.0368674	0.0648201	0.045887	0.0488846	0.0610577	0.045578	0.0457506	0.0440852	0.0501505	0.0406341	0.0544208	0.0532213	0.0597815	0.0441177	0.0651091	0.0602019	0.071385	0.0559452	0.0596799
Q61425	Hydroxyacyl-coenzyme A dehydrogenase, mitochondrial (HCDH) (EC 1.1.1.35) (Medium and short-chain L-3-hydroxyacyl-coenzyme A dehydrogenase) (Short-chain 3-hydroxyacyl-CoA dehydrogenase)	0.011042	0.00441009	0.00585598	0.00284489	0.0108462	0.00653375	0	0.00662962	0.00956301	0.00893439	0.00640056	0.00544483	0.00439154	0.00605001	0.0120964	0.00511203	0.00922606	0.0110814	0.010898	0.0075019	0.00687854	0.00954767	0.0117413	0.0136941	0.00736937	0.00659124	0.010581	0.0110929	0.000770926	0	0.000371298	0	0.00745119	0	0.00386819	0	0.0051103	0	0	0.000784799	0.00494316	0.00440155	0	0.00947176	0.00386642	0.00754486	0.00554074	0.00689255
Q61554	Fibrillin-1 [Cleaved into: Asprosin]	0.0933542	0.0841614	0.0803076	0.0940204	0.126817	0.157718	0.154826	0.11664	0.0966434	0.0983569	0.0708375	0.117249	0.188112	0.101676	0.11974	0.161463	0.0952247	0.137982	0.172351	0.123812	0.104266	0.105199	0.0968239	0.108707	0.186364	0.120369	0.122701	0.142969	0.0593053	0.0718801	0.0688896	0.101827	0.0618073	0.0695092	0.0616138	0.0553913	0.0641341	0.0474102	0.07564	0.0819291	0.0696268	0.0769455	0.0690335	0.0824019	0.0951084	0.0721911	0.077058	0.065315
Q61584	Fragile X mental retardation syndrome-related protein 1 (mFxr1p)	0.0185569	0.0235804	0.0191081	0.0170061	0.0175771	0.0278764	0.0126662	0.0185516	0.0149632	0.018182	0.0220171	0.019694	0.0228411	0.0200238	0.0241314	0.0320829	0.0232514	0.0278656	0.0146438	0.0192654	0.0293296	0.0259053	0.0227896	0.0300217	0.0282067	0.0289701	0.0266236	0.0233467	0.0200937	0.0137016	0.0459932	0.0290476	0	0.006029	0.00600073	0	0.0114367	0.00551977	0	0	0	0.0107476	0.0274963	0.0125647	0.0278943	0.0174942	0.0170291	0.0260528
Q61586	Glycerol-3-phosphate acyltransferase 1, mitochondrial (GPAT-1) (EC 2.3.1.15) (P90)	0	0	0.000299881	0	0.000137283	0.00023319	0	0.000310786	0	0	0.000375786	0	0.000139337	0.000199394	0.0004583	0	0.000447106	0	0	0	0.000322425	0	0.000459548	0	0	0.000470263	0	0.000211979	0.000377019	0.000514571	0.000315548	0	0	0	0	0.000887101	0.000420693	0	0.000469733	0	0.000638813	0	0.000287637	0.000700569	0	0.00236064	0.00027621	0.000397156
Q61696	Heat shock 70 kDa protein 1A (Heat shock 70 kDa protein 3) (HSP70.3) (Hsp68)	0.00955292	0.0116799	0.010022	0.00784271	0.0154359	0.0125718	0.0141504	0.00597677	0.0136886	0.00980641	0.0128036	0.0103878	0.0149743	0.0290723	0.00872808	0.011615	0.011084	0.133465	0.0162882	0.00839573	0.0110429	0.00698808	0.0069537	0.0128222	0.0127483	0.00994243	0.00974562	0.0131502	0	0	0	0.000533374	0.000463676	0	0	0	0	0	0	0	0	0	0	0.00740903	0.00113186	0	0	0
Q61941	NAD(P) transhydrogenase, mitochondrial (EC 7.1.1.1) (Nicotinamide nucleotide transhydrogenase) (Pyridine nucleotide transhydrogenase)	0	0.271311	0.384986	0	0.00188393	0	0	0.281797	0	0.497631	0.274649	0.00395238	0.00728663	0	0.00366835	0	0.221169	0	0	0.249045	0.0200463	0.00586153	0.540409	0.0046706	0.0134294	0.253612	0.00276195	0	0.0283031	0.03594	0.0142342	0.0270613	0.0127441	0.0186278	0.0410415	0	0.0157511	0	0.0371165	0	0	0.00392793	0.035543	0.0913632	0.0664718	0.0135264	0.0219892	0.0681279
Q62000	Mimecan (Osteoglycin)	0.00706428	0.130807	0.00829599	0.00469789	0.040082	0.0126096	0.216077	0.00651124	0.0530534	0.00484339	0.0114439	0.00657845	0.00956035	0.00656699	0.0186909	0.275135	0.0134163	0.013133	0.0262819	0.00724148	0.00801333	0.00972078	0.00577016	0.0100872	0.0114331	0.010687	0.0149456	0.116597	0.0109694	0.00796023	0.0145243	0.0113018	0.0134513	0	0.00756688	0.00751248	0.00788496	0.00880955	0.00736066	0.0102954	0.00648149	0.0157067	0.0120402	0.0241259	0.00610146	0.021311	0.00900556	0.0150439
Q62009	Periostin (PN) (Osteoblast-specific factor 2) (OSF-2)	0	0	0	0	0.0136972	0.0164953	0.00281699	0	0.0108531	0	0	0	0.0284316	0.00738433	0.0164408	0	0.00945618	0	0	0	0	0.0183975	0	0.0141796	0.00958267	0.0127452	0	0.0112551	0	0	0	0	0	0	0	0	0	0	0	0	0	0	0	0	0.0157317	0	0	0
Q62087	Serum paraoxonase/lactonase 3 (EC 3.1.1.2) (EC 3.1.1.81) (EC 3.1.8.1)	0.0016908	0.00129749	0.000513339	0	0.00348066	0.00169652	0.000313257	0	0.00159011	0.0021956	0.00187414	0.00225972	0	0.00172351	0.00396212	0.0036877	0.00370484	0.00348793	0.00440571	0.00467535	0.00395341	0.0060977	0.00326102	0.0057718	0.00382103	0.00317473	0.00415883	0.00407667	0.0136689	0.00784745	0.00675592	0.0107235	0.0140252	0.00971463	0.0155427	0.0145476	0.0108774	0.0136642	0.0113541	0.0158772	0.0121121	0.0137141	0.0109202	0.011304	0.0108681	0.0141206	0.0135645	0.0123176
Q62095	ATP-dependent RNA helicase DDX3Y (EC 3.6.4.13) (D1Pas1-related sequence 1) (DEAD box protein 3, Y-chromosomal) (DEAD-box RNA helicase DEAD2) (mDEAD2)	0.00122332	0.00360385	0.00204347	0.00357497	0.0338238	0.00114787	0.003657	0.0159123	0.00652667	0.0026877	0.00495261	0.00229613	0.00325512	0.00437206	0.0051049	0.00241494	0.00496003	0.00176211	0.0024566	0.00360152	0.00422331	0.00382321	0.00318822	0.00281118	0.00513797	0.00272332	0.00297321	0.00303179	0.00706647	0.00561674	0.00580444	0.00536716	0.0058695	0	0.0056056	0.00444856	0	0.00401157	0.00521234	0	0.00500091	0.00482894	0.00745451	0.00225549	0.00778553	0.0141847	0.00530934	0.00332392
Q62159	Rho-related GTP-binding protein RhoC (Silica-induced gene 61 protein) (SIG-61)	0.00885863	0	0.00572215	0	0.00798817	0.00644417	0	0	0.0102288	0	0.00146772	0.0102651	0.0163928	0.0094394	0.012663	0.012199	0	0.00764384	0	0	0.0136343	0.0137355	0	0.0163749	0.0134134	0.00023441	0.0116894	0.0111978	0	0.0124094	0.0128202	0	0	0	0	0	0.010688	0	0.0128053	0.0120337	0.00857018	0.00799264	0.00674634	0.0150481	0	0	0	0
Q62165	Dystroglycan (Dystrophin-associated glycoprotein 1) [Cleaved into: Alpha-dystroglycan (Alpha-DG); Beta-dystroglycan (Beta-DG)]	0.0393615	0.0307046	0.0218056	0	0	0.0477124	0	0.0351175	0.0396881	0.0657202	0.0394741	0.0346234	0.0374668	0.0562376	0.113414	0.0553702	0.0918058	0.0544599	0.0538911	0	0.0727937	0.172081	0	0	0.037062	0	0.121249	0.0015934	0	0	0	0	0	0	0	0	0	0	0	0	0	0	0	0	0	0	0	0
Q62234	Myomesin-1 (Myomesin family member 1) (Skelemin)	0.093103	0.0878698	0.0904991	0.0821487	0.0584742	0.0822888	0.115098	0.0600794	0.0757698	0.0989848	0.0930062	0.107231	0.084839	0.083445	0.0585116	0.0586668	0.0358072	0.0423268	0.0303722	0.0191045	0.021122	0.0379774	0.0359292	0.0309386	0.0258536	0.0264317	0.0198699	0.0224317	0.00293022	0	0.00176298	0.00303172	0.0116328	0	0	0	0.00285931	0.00697956	0.00587322	0.00232331	0	0	0	0.00194947	0.00193029	0	0	0.00231391
Q62261	Spectrin beta chain, non-erythrocytic 1 (Beta-II spectrin) (Embryonic liver fodrin) (Fodrin beta chain)	0.041227	0.0144403	0.0288066	0.00215028	0.0396693	0.0374658	0.0108433	0.0270073	0.0295066	0.0143266	0.0143815	0.0124851	0.0184439	0.0123524	0.0156259	0.0212817	0.0182606	0.0126357	0.00765817	0.0145713	0.0179877	0.0270293	0.0196029	0.0165607	0.230203	0.0232967	0.0248014	0.0279561	0.0278428	0.00378631	0.0220562	0.0412055	0	0.00657204	0	0	0	0	0	0.0276789	0.0148882	0.0543038	0	0	0.0101217	0.00522263	0.0149411	0.00499021
Q63918	Caveolae-associated protein 2 (Cavin-2) (Phosphatidylserine-binding protein) (Serum deprivation-response protein)	0	0	0	0	0.00802833	0.0126816	0.00649566	0.000893563	0	0.005488	0	0	0	0	0	0	0	0.0152345	0	0.00594278	0	0	0.00612442	0	0	0	0.0152142	0	0	0	0	0.013498	0	0.0181507	0	0	0	0.00165632	0	0	0	0	0.00851458	0	0	0	0.00781292	0
Q64727	Vinculin (Metavinculin)	0.018002	0.0148148	0.0349945	0.0150896	0.0270564	0.0341154	0.0139584	0.0199367	0.0183654	0.0278588	0.0248695	0.0131266	0.0291576	0.0167808	0.0310337	0.0131912	0.0140921	0.019129	0.0164041	0.0139682	0.0174395	0.0282063	0.0336667	0.0299512	0.0160185	0.0156246	0.0388556	0.0213598	0.000950719	0.00171636	0.00202254	0.00661316	0.0152282	0.0290353	0.00455685	0.00323111	0.00406087	0	0.00308524	0.00509233	0.00498451	0.0109716	0.0217944	0.0119599	0.025487	0.0366679	0.0312633	0.0319356
Q6GQT9	Nodal modulator 1	0	0.00192781	0	0.00625171	0.00231583	0.00214735	0	0.00249616	0.00224467	0.00300266	0.002767	0.00259687	0.00253489	0.00201212	0.00269038	0	0	0	0	0	0.00386814	0	0.00376496	0.00153425	0.00374432	0	0.00216715	0	0.00839296	0.00639294	0.0153785	0.00648031	0.00643522	0	0.0063329	0	0.00575713	0.00450997	0	0.00511056	0	0.00433576	0.00718353	0.00643994	0.00537649	0.00633492	0	0.00692878
Q6IFX2	Keratin, type I cytoskeletal 42 (Cytokeratin-42) (CK-42) (Keratin-17n) (Keratin-42) (K42) (Type I keratin Ka22)	0.0211606	0.0389356	0.00826181	0.00988119	0.0741465	0.0361568	0.0563196	0.00649717	0.100146	0.00926133	0	0.0266439	0.0281718	0.113471	0.0451305	0.0445083	0.0737754	0.00649092	0.154273	0	0.0614668	0.0361232	0.00924204	0.0271055	0	0.0186851	0.0390548	0.0253414	0.0420677	0	0.0079981	0.0309162	0.0292233	0.0393516	0.151258	0	0.0106866	0.0104933	0.0505684	0.0705919	0.0383193	0	0.0180113	0.244405	0.0430126	0.0230164	0.0331404	0.0225741
Q6NZM9	Histone deacetylase 4 (HD4) (EC 3.5.1.98)	0.173937	0.114266	0.130214	0.13022	0.253955	0.0898677	0.068211	0.195818	0.175131	0.178883	0.135101	0.253442	0.109317	0.263582	0.478473	0.583839	0.53054	0.33236	0.146355	0.124495	0.391299	1.01725	0.459826	0.594797	0.110369	0.478041	0.637131	0.708202	2.16231	2.01768	2.33203	1.87184	4.07997	1.44239	1.41818	2.3049	1.59753	2.00077	2.59874	1.6928	1.36247	1.88073	1.39494	0.985918	1.00164	0.874562	1.19383	1.06834
Q6P6L5	Myosin-binding protein C, slow-type (RIKEN cDNA 8030451F13, isoform CRA_d)	0.0799107	0.361409	0.165539	0.179807	0.237182	0.232276	0.241357	0.0909439	0.249122	0.118866	0.281337	0.176667	0.109309	0.151567	0.152207	0.218765	0.141246	0.201748	0.242821	0.131811	0.187075	0.221567	0.143798	0.244374	0.0651889	0.172417	0.265464	0.228836	0.0747079	0.0530259	0.0579118	0.0881386	0.0874811	0.0579686	0.0969295	0.10704	0.107031	0.102378	0.11398	0.0630077	0.0870181	0.0916283	0.0943182	0.128222	0.125811	0.166404	0.152108	0.0995575
Q6P8J7	Creatine kinase S-type, mitochondrial (EC 2.7.3.2) (Basic-type mitochondrial creatine kinase) (Mib-CK) (Sarcomeric mitochondrial creatine kinase) (S-MtCK)	0.212282	0.152125	0.119669	0.106065	0.176109	0.154626	0.12269	0.141024	0.0781388	0.219634	0.0666702	0.13429	0.137074	0.119498	0.077755	0.109965	0.23891	0.265963	0.214043	0.509494	0.13508	0.133149	0.182401	0.179279	0.138798	0.16321	0.264843	0.189797	0.0949434	0.0795774	0.0654512	0.128314	0.0994554	0.0625465	0.0492962	0.142174	0.083515	0.123799	0.0781174	0.12049	0.127913	0.117357	0.246594	0.312219	0.217026	0.345928	0.183313	0.204161
Q6PA06	Atlastin-2 (EC 3.6.5.-) (ADP-ribosylation factor-like protein 6-interacting protein 2) (ARL-6-interacting protein 2) (Aip-2)	0.00613273	0.00707568	0.00678934	0.00511855	0.0114376	0.00622519	0.00933388	0.00574501	0.00426604	0.00724337	0.00434371	0.00704008	0.00659822	0.00621125	0.0078547	0.00818774	0.00781318	0.00601035	0.00617745	0.0067108	0.00925758	0.0120495	0.0104549	0.00867695	0.0103842	0.0128602	0.0166428	0.0144817	0.0232019	0.0212971	0.0202439	0.0212092	0.0237517	0.0312399	0.0222355	0.0378777	0.0230732	0.0279573	0.0235978	0.0300791	0.0254716	0.0528029	0.0195527	0.0196839	0.0174106	0.0201016	0.0179596	0.0160961
Q6PB66	Leucine-rich PPR motif-containing protein, mitochondrial (130 kDa leucine-rich protein) (LRP 130) (mLRP130)	0.219984	0.150745	0.16527	0.17193	0.23636	0.117711	0.146335	0.257709	0.199058	0.201714	0.235084	0.20705	0.222363	0.163162	0.128046	0.199946	0.227124	0.184481	0.233079	0.186251	0.231341	0.210991	0.210065	0.259892	0.210822	0.222391	0.109547	0.102001	0.422219	0.368337	0.325659	0.299524	0.276624	0.320816	0.277135	0.260353	0.30274	0.279149	0.331003	0.320828	0.272894	0.299968	0.241013	0.344367	0.256166	0.257136	0.31938	0.281867
Q6PDI5	Proteasome adapter and scaffold protein ECM29 (Proteasome-associated protein ECM29 homolog)	0	9.06553e-05	0.00117679	0	0.000383125	0.000614997	0	0.00157688	0	0.00195141	0.00122681	0.000901122	0.000344381	6.00215e-05	0.00115281	0.000192557	0.00311058	0	0	0	0	0	0	0	0.000641832	0.000744188	0.000450703	0.000621738	0	0.00032983	0.000300849	0	0	0	0	0	0	0	0	0	0	0	0	0.00123842	0.000731501	0	0	0
Q6PIE5	Sodium/potassium-transporting ATPase subunit alpha-2 (Na(+)/K(+) ATPase alpha-2 subunit) (EC 7.2.2.13) (Na(+)/K(+) ATPase alpha(+) subunit) (Sodium pump subunit alpha-2)	0.185185	0.0994205	0.103365	0.196996	0.205508	0.144387	0.143812	0.154126	0.149713	0.134082	0.149206	0.169248	0.178245	0.139804	0.188936	0.202113	0.155431	0.302189	0.156059	0.139414	0.194108	0.164515	0.128708	0.194784	0.174537	0.150886	0.156652	0.194015	0.136084	0.129962	0.120102	0.137657	0.104999	0.0908111	0.122473	0.126924	0.120258	0.0981119	0.11069	0.13119	0.123001	0.106059	0.102317	0.228991	0.189156	0.157642	0.142138	0.189916
Q6ZQ73	Cullin-associated NEDD8-dissociated protein 2 (Cullin-associated and neddylation-dissociated protein 2) (TBP-interacting protein of 120 kDa B) (TBP-interacting protein 120B) (p120 CAND2)	0.184122	0.187743	0.0959004	0.00785064	0.0435686	0.029037	0.0210112	0.0240127	0.016907	0.0172218	0.0191042	0.0198246	0.0195419	0.01788	0.0144489	0.0156538	0.0238905	0.0142633	0.0266782	0.0220894	0.0104147	0.0191245	0.0144567	0.0239304	0.0201278	0.0209899	0.0133773	0.0160071	0.0242253	0.0387709	0.0247179	0.0133943	0.0207435	0.020235	0.0174811	0.0254858	0.0178803	0.0198217	0.0303885	0.0133544	0.0152543	0.0233523	0.0262611	0.0162854	0.0413572	0.0120522	0.0170729	0.0259672
Q6ZQI3	Malectin	0	0	0.000913558	0	0	0.000788026	0	0	0	0	0	0	0	0	0	0	0.141971	0	0	0	0	0	0	0	0.0756021	0	0	0	0.00234376	0.00259723	0.00233363	0.000852875	0.0082219	0	0.0267132	0.00309212	0	0	0.000681382	0.00158067	0.00736202	0.00567874	0.00585149	0.00167807	0	0.0180867	0.00689955	0.00351454
Q6ZWN5	40S ribosomal protein S9	0.0332772	0.0440257	0.0456312	0.0378984	0.0369857	0.0345387	0.0273812	0.0523869	0.0441491	0.046302	0.0447314	0.0395906	0.0384399	0.0530723	0.033889	0.0445246	0.0428015	0.0319658	0.0268026	0.0272752	0.0479979	0.0446902	0.0399142	0.0345088	0.0406126	0.0456574	0.0413919	0.0322153	0.0532178	0.0384053	0.045976	0.0341101	0.0408216	0.0367254	0.0389574	0.0305886	0.0401031	0.0426772	0.0450021	0.0388667	0.0320559	0.0418853	0.040512	0.0567826	0.0482223	0.03126	0.0317279	0.0420751
Q6ZWV7	60S ribosomal protein L35	0.0102442	0.0138029	0.0122461	0.00823631	0.0237681	0.0230837	0.00856063	0.00899717	0.0100408	0.00957788	0.0171542	0.00827776	0.0167042	0.00947157	0.0116797	0.00955491	0.0105248	0.00926773	0.00970382	0.0133765	0.0131827	0.0137309	0.00961302	0.00878781	0.00999986	0.012608	0.0110786	0.0116345	0.0122969	0.00990741	0.00788546	0.0105502	0.00851447	0.007747	0.0093289	0.00895765	0.00604971	0.0100273	0.00931173	0.00878696	0.00978089	0.00963276	0.00940014	0.0147189	0.0117732	0.0131158	0.00895022	0.0166098
Q70IV5	Synemin (Desmuslin)	0.0196568	0.0257191	0.0213826	0.0192737	0.0243082	0.0218263	0.0304092	0.0236322	0.0200318	0.0236131	0.0547592	0.0227901	0.0242826	0.0189531	0.0298914	0.0278041	0.0310433	0.0255871	0.0253512	0.0367132	0.0363886	0.0316204	0.0949748	0.0832309	0.0321958	0.0532999	0.0299503	0.026242	0.057506	0.0542122	0.170419	0.0561508	0.0681897	0.0737458	0.089601	0.0431423	0.0458989	0.0729053	0.114366	0.0410542	0.0651374	0.0643084	0.0912624	0.0631199	0.150224	0.10183	0.0621883	0.0430636
Q76MZ3	Serine/threonine-protein phosphatase 2A 65 kDa regulatory subunit A alpha isoform (PP2A subunit A isoform PR65-alpha) (PP2A subunit A isoform R1-alpha)	0.00991044	0	0.0116968	0	0.0077512	0.00797064	0	0.0108775	0.0107263	0.0131821	0.0115335	0.0092745	0.00942025	0.0117019	0	0.00418817	6.45815e-05	0.000363391	0	0.0074949	0.00538576	0.00738879	0.0110918	0.00957364	0.0106101	0.0136047	0.0140351	0.00710565	0.00349495	0	0	0	0	0.0094554	0	0	0	0.000549052	0	0	0	0	0.00155986	0.000356794	0.00456423	0	0	0.00614702
Q78IK2	ATP synthase membrane subunit DAPIT, mitochondrial (Diabetes-associated protein in insulin-sensitive tissues) (Up-regulated during skeletal muscle growth protein 5)	0.0782596	0.0882773	0.0740702	0.0884846	0.104042	0.0949528	0.0890179	0.0669825	0.100759	0.0816497	0.0920285	0.0974393	0.0801766	0.108727	0.118514	0.0820419	0.0704098	0.115874	0.120001	0.102872	0.149587	0.112117	0.0961227	0.151761	0.118379	0.101073	0.137841	0.127974	0.0658358	0.0602357	0.0608151	0.0692168	0.0919299	0.0664081	0.0826952	0.0696467	0.071579	0.0726073	0.0751745	0.0759568	0.0761071	0.0775329	0.0679605	0.125469	0.126523	0.161388	0.122967	0.13206
Q78IK4	MICOS complex subunit Mic27 (Apolipoprotein O-like) (Protein FAM121A)	0.0386071	0.0250485	0.0253358	0.0265528	0.030725	0.0345679	0.0222104	0.0218898	0.0295194	0.0309712	0.0301514	0.0489313	0.0293852	0.0299485	0.0357344	0.0478018	0.0294305	0.0427816	0.0219425	0.0327238	0.045858	0.0378159	0.0407246	0.0488157	0.0368527	0.0281882	0.045942	0.0325286	0.0666252	0.091428	0.02867	0.0101811	0.0146237	0.016422	0.00622035	0.061248	0.0433264	0.0799577	0.107419	0.0712978	0.0522187	0.0402649	0.0390554	0.0421617	0.0447943	0.0297306	0.0229417	0.0329134
Q791V5	Mitochondrial carrier homolog 2	0.0674678	0.0512839	0.0570931	0.0507046	0.0784242	0.0721548	0.0573748	0.0657393	0.0610962	0.0612485	0.0635127	0.06717	0.0712635	0.0664093	0.0868534	0.0757151	0.0632373	0.0642865	0.0692211	0.0650186	0.0792667	0.083038	0.0661316	0.0918361	0.0772179	0.0690294	0.0853088	0.0813473	0.0770419	0.0673469	0.0631029	0.0615187	0.0652981	0.0611391	0.0561053	0.0786494	0.0556802	0.0555698	0.0808867	0.0619386	0.0741168	0.0661123	0.0703013	0.111429	0.0936828	0.0927604	0.0771015	0.101683
Q7M729	Sodium channel subunit beta-4	0.0047436	0.00560832	0.00641559	0.00652721	0.00653055	0.00451814	0.00263659	0.00875515	0.006576	0.00895984	0.00949491	0.00819915	0.00751612	0.00496549	0.0102269	0.00493469	0.00736843	0.00357507	0.00282805	0.00412423	0.0110967	0.0124159	0.0104994	0.0117419	0.00993343	0.00836537	0.0113916	0.00373558	0.0093218	0.0160013	0.00903627	0.00668305	0.0106288	0.0104109	0.0111692	0.0224956	0.0202082	0.0167916	0.0163673	0.0146301	0.0176372	0.0151492	0.00950175	0.00955159	0.0148298	0.0173172	0.0161441	0.0118206
Q7TMM9	Tubulin beta-2A chain	0.00367563	0	0	0.00899372	0.00701839	0	0	0.00449896	0.00294234	0	0.00321573	0.00357156	0	0.00520041	0	0	0	0.0134998	0	0	0.00486361	0	0	0	0.00434766	0	0	0	0	0	0	0	0	0	0	0	0	0	0	0	0	0	0	0.0286398	0	0	0	0
Q7TQ48	Sarcalumenin	0.0521502	0.0494044	0.102926	0.0714921	0.140217	0.0611985	0.0625059	0.0514893	0.0560173	0.0636612	0.11241	0.0533047	0.0576514	0.0561031	0.0642846	0.0759166	0.0661708	0.0647053	0.0681013	0.107506	0.0615004	0.0749112	0.0649094	0.0652505	0.0811298	0.0591802	0.0734037	0.0698276	0.0765208	0.079213	0.079878	0.0916229	0.12007	0.0985753	0.141148	0.113328	0.10429	0.109376	0.0834782	0.11113	0.110037	0.118459	0.129346	0.0840301	0.086632	0.188537	0.153113	0.0918862
Q7TQ95	Endoplasmic reticulum junction formation protein lunapark (ER junction formation factor lunapark) (Protein ulnaless)	0.0224433	0.00934358	0.00954792	0.0150498	0.0341688	0.0657884	0.0139198	0.010586	0.0140453	0.0102138	0.0145303	0.0146214	0.0117121	0.0123239	0.059836	0.0177117	0.00591331	0.0151346	0.0126461	0.30656	0.0159464	0.0166633	0.0121251	0.103045	0.00581499	0.0569385	0.0890773	0.0146988	0	0	0.00675538	0.00343388	0	0.00330596	0.00372286	0	0	0.00438862	0	0.00314136	0.00551108	0.00563997	0.00566959	0.00886625	0.00602439	0.0151948	0.00617749	0.00498854
Q7TSH2	Phosphorylase b kinase regulatory subunit beta (Phosphorylase kinase subunit beta)	0.0119455	0.00983399	0.0124264	0.00530153	0.0120581	0.0130433	0.00998302	0.0124005	0.0100363	0.0122129	0.0136362	0.00406191	0.00715254	0.0100414	0.0151191	0.0150516	0.0175474	0.0183694	0.0117096	0.0123466	0.0156236	0.0170051	0.0159506	0.0332539	0.0115285	0.0142104	0.016073	0.0127546	0.0947969	0.0830571	0.107811	0.0782447	0.0768265	0.106674	0.0785244	0.0900463	0.0668034	0.0827683	0.102172	0.0735865	0.0759818	0.0857917	0.074362	0.0619846	0.0540882	0.059112	0.0719865	0.0638189
Q80U63	Mitofusin-2 (EC 3.6.5.-) (Hypertension-related protein 1) (Mitochondrial assembly regulatory factor) (HSG protein) (Transmembrane GTPase MFN2)	0.00101456	0.000472344	0.00141241	0.00114292	0.00108814	0	0.00131707	0.000929546	0.000902231	0.00114737	0.000816956	0.00111525	0.00109316	0.00167955	0.00107115	0	0.00248857	0	0.00121893	0	0.00109533	0.00394397	0.00291288	0.00327741	0	0.00257198	0.00285782	0.00136291	0	0	0.00127736	0.00246044	0.00316273	0	0.00273185	0.00412232	0	0.00327891	0.00390898	0.00325416	0.00353943	0.00189301	0	0.0117349	0.0160918	0.0169339	0.0214497	0.0228187
Q80UU9	Membrane-associated progesterone receptor component 2	0.00483717	0.00370844	0.00409653	0.00536028	0.0045867	0.00440875	0.0101883	0.00409601	0.00428118	0.00357871	0.00444684	0.00432569	0.0043721	0.00435252	0.00637236	0.00482423	0.00361351	0.00353884	0.00340713	0.00300927	0.00408026	0.00416044	0.00377384	0.00517659	0.00381424	0.00405527	0.00432606	0.004385	0.00716592	0.00585877	0.00502318	0.00579897	0.00644575	0.00364029	0.00537362	0.00619572	0.0049851	0.00718366	0.00583853	0.00643344	0.00733564	0.00736581	0.00622005	0.00619224	0.00453196	0.00537986	0.00567873	0.0044258
Q80X85	28S ribosomal protein S7, mitochondrial (MRP-S7) (S7mt)	0.000865577	0.00124083	0.000881365	0	0.000614716	0.000853435	0	0.000479989	0.00186111	0.0020906	0.000745412	0.000671801	0.000474105	0.000768501	0.00109819	0.000725617	0.000772604	0.00376898	0.00340533	0.000576578	0.000861471	0.00043352	0.000687052	0.00102798	0.000858537	0.00076737	0.0013462	0.000601998	0	0	0.000196819	0.000631521	0	0	0.000279893	0	0.000579108	0.000301702	0	0.00202987	0.000994807	0	0	0.00361093	0.00115901	0.000989983	0.00109441	0.00112185
Q80X90	Filamin-B (FLN-B) (ABP-280-like protein) (Actin-binding-like protein) (Beta-filamin)	0.157661	0.238731	0.0980921	0.140246	0.149621	0.165911	0.201499	0.141272	0.121295	0.124444	0.106857	0.145386	0.144474	0.109621	0.155996	0.147164	0.163227	0.310142	0.241379	0.284773	0.172459	0.213295	0.148529	0.220515	0.176121	0.222861	0.152144	0.210748	0.131873	0.116217	0.137805	0.128707	0.0668957	0.086174	0.106163	0.0653441	0.0711683	0.0586591	0.0727733	0.0882045	0.068689	0.0552167	0.179367	0.140366	0.363286	0.12254	0.125384	0.17954
Q80XB4	Nebulin-related-anchoring protein (N-RAP)	0.0303952	0.0910991	0.0415649	0.0325772	0.0246733	0.0236605	0.0227287	0.0955816	0.351645	0.0412824	0.033725	0.0661676	0.0361805	0.0209155	0.0268571	0.0732859	0.0349998	0.0952199	0.0415048	0.04622	0.0921954	0.029324	0.0940358	0.0778182	0.0328777	0.0873812	0.065523	0.0369384	0.0213341	0.0196388	0.104401	0.0178457	0	0.0193084	0	0	0.0136222	0.0112232	0.0153289	0	0.0158861	0.00754044	0.0256856	0.0302149	0.032405	0.0149991	0.0156922	0.0238397
Q80XN0	D-beta-hydroxybutyrate dehydrogenase, mitochondrial (EC 1.1.1.30) (3-hydroxybutyrate dehydrogenase) (BDH)	0.485519	0.0657394	0.0857085	0.153972	0.199998	0.129412	0.127527	0.0904936	0.560918	0.146861	0.107142	0.136741	0.11695	0.147718	0.187361	0.199507	0.107411	0.30001	0.225017	0.239982	0.266017	0.220248	0.233601	0.29778	0.17916	0.262036	0.215245	0.252803	0.0270413	0.010158	0.0265957	0.0386707	0.0246263	0.00878386	0.0147164	0.0337197	0.041316	0.0246372	0.013991	0.0307635	0.0240362	0.0235106	0.0203762	0.106542	0.0293434	0.0860767	0.0496978	0.178535
Q811U4	Mitofusin-1 (EC 3.6.5.-) (Transmembrane GTPase MFN1)	0.00695258	0.000229738	0.00170614	0.00686183	0.004658	0.0111339	0.00475884	0.00153225	0.0155509	0.00127819	0.0154671	0.00116357	0.0037196	0.0154492	0.021781	0.00726353	0.0042399	0.00414889	0.0064934	0.00648232	0.00954345	0.00185738	0.0126744	0.014908	0.00159177	0.0044319	0.00555922	0.00518131	0.0010536	0.00353611	0	0	0.000727975	0	0.00165835	0	0.00112876	0	0	0.00107497	0.00135662	0.00269542	0.00081444	0.00187035	0.00596226	0.00705008	0	0.00166835
Q8BFP9	[Pyruvate dehydrogenase (acetyl-transferring)] kinase isozyme 1, mitochondrial (EC 2.7.11.2) (Pyruvate dehydrogenase kinase isoform 1) (PDH kinase 1)	0	0	0.000888866	0	0.00154677	0.00187405	0	0.000677057	0.00243875	0.000682667	0.0031122	0	0	0	0.000499995	0	0.00234282	0	0.00253729	0	0.00299161	0	0.00195027	0	0.00178869	0.00153988	0.00212229	0.000402209	0	0	0	0	0	0	0	0	0	0	0	0	0	0	0	0	0	0	0	0.000865479
Q8BFR5	Elongation factor Tu, mitochondrial	0.0405054	0.0223312	0.014799	0.00460072	0.0232583	0.032523	0.0173285	0.0464121	0.0184792	0.0208325	0.039341	0.0411562	0.0303595	0.0334996	0.0157213	0.0808727	0.0490707	0.0335457	0.0316427	0.0301619	0.0211603	0.0957828	0.041809	0.0559389	0.0370956	0.0183979	0.0516143	0.0411224	0.00905973	0.0113071	0.00846252	0.00651577	0.0274068	0.0654663	0.0234633	0.068631	0.0162672	0.0178112	0.0332173	0.0142998	0.0167471	0.0480283	0.0511038	0.0145612	0.0300761	0.042735	0.0567231	0.0245265
Q8BFZ9	Erlin-2 (Endoplasmic reticulum lipid raft-associated protein 2) (Stomatin-prohibitin-flotillin-HflC/K domain-containing protein 2) (SPFH domain-containing protein 2)	0	0.00420334	0	0	0	0	0.00141334	0.00346587	0	0.00381934	0.00619323	0.00125644	0	0.00164102	0	0.00123376	0.00162487	0	0	0	0.00853552	0.00225916	0	0.00186232	0.00871791	0	0.00146153	0.00186192	0	0	0.00238566	0	0	0	0	0.0107301	0.0179549	0.0030605	0.00358621	0.0218903	0	0.0120382	0	0.00890234	0.00242443	0	0	0
Q8BG32	26S proteasome non-ATPase regulatory subunit 11 (26S proteasome regulatory subunit RPN6) (26S proteasome regulatory subunit S9) (26S proteasome regulatory subunit p44.5)	0.200931	0.010995	0.207144	0.00563381	0.00422904	0.0141146	0.0728535	0.218531	0.00364324	0.198773	0.222488	0.116759	0.176033	0.00535905	0.0160514	0.0175667	0.00762315	0.00738627	0.00442775	0.0147526	0.00763674	0.00525351	0.0663002	0.00883677	0.00593073	0.0885494	0.00864322	0.00172999	0.00434425	0.00184292	0.00120374	0.00584656	0.00248069	0.00187086	0.00219593	0.00406047	0.00125201	0.00296737	0.00193521	0.00756161	0.00692611	0.00670546	0.00484158	0.0104215	0.0216317	0.0049798	0.00444423	0.00156394
Q8BG95	Protein phosphatase 1 regulatory subunit 12B (Myosin phosphatase-targeting subunit 2) (Myosin phosphatase target subunit 2)	0.0107653	0.0138425	0.0164955	0.0134811	0.00314493	0.0151148	0.0148441	0.014174	0.0114934	0.0182682	0.0146274	0.0105994	0.00888377	0.0146538	0.00648005	0.0141031	0.00990757	0.0159806	0.00806581	0.016745	0.0133054	0.0195509	0.0167762	0.0084608	0.00639344	0.0133993	0.0185896	0.00669144	0	0	0	0	0	0	0	0	0	0	0	0	0	0.00371586	0	0.0911848	0.0112104	0.0159632	0	0.00087845
Q8BGH2	Sorting and assembly machinery component 50 homolog	0.121914	0.0590981	0.099487	0.0729356	0.145205	0.136011	0.0722619	0.109051	0.105945	0.106371	0.101707	0.126249	0.100336	0.0864643	0.12807	0.102302	0.118995	0.150995	0.0987815	0.1354	0.155455	0.123351	0.0985885	0.145426	0.156575	0.0975598	0.140099	0.12455	0.10176	0.0837112	0.0908926	0.0878793	0.0785307	0.0913435	0.0890052	0.109753	0.106778	0.102257	0.124728	0.103245	0.125155	0.0798343	0.0895125	0.209405	0.158657	0.151045	0.134986	0.143563
Q8BH59	Calcium-binding mitochondrial carrier protein Aralar1 (Mitochondrial aspartate glutamate carrier 1) (Solute carrier family 25 member 12)	0.194765	0.119303	0.100565	0.117949	0.252225	0.1495	0.129054	0.210425	0.330839	0.139162	0.200933	0.184856	0.160736	0.220708	0.296764	0.258839	0.232809	0.244409	0.332698	0.175277	0.265036	0.333189	0.261167	0.232908	0.183016	0.178227	0.248659	0.238367	0.235871	0.30073	0.170021	0.185441	0.262747	0.322339	0.289526	0.245295	0.231534	0.142739	0.334346	0.248315	0.246699	0.211364	0.276315	0.755848	0.273519	0.297473	0.485055	0.362207
Q8BH64	EH domain-containing protein 2	0.00283649	0.00139803	0	0.00539944	0.00560001	0.00354733	0.00380146	0.00425416	0.00269176	0.00323538	0.00240282	0.00299687	0	0.0039101	0.00556571	0.00432652	0.00935829	0.000784358	0.00364337	0.00750517	0	0.00567066	0.00341337	0.00398895	0.00206965	0.00326273	0.00229094	0.00586278	0	0.00449208	0	0	0.00327219	0.00846315	0	0.0089186	0	0.0209582	0	0.0012435	0	0.00564839	0	0.00447733	0.00385503	0.00775345	0.0145469	0
Q8BH95	Enoyl-CoA hydratase, mitochondrial (EC 4.2.1.17) (Enoyl-CoA hydratase 1) (Short-chain enoyl-CoA hydratase) (SCEH)	0.00412531	0.00391327	0.0050398	0	0.00515814	0.00149866	0.00293275	0.00475694	0.00370159	0.00299705	0.00232281	0.00743131	0.00329795	0	0.00536625	0	0.00385672	0	0.00493598	0.006216	0	0.00868708	0.00853357	0.0102008	0.00621299	0	0	0	0	0	0.0640508	0	0	0	0	0	0	0	0	0	0	0.00325914	0	0	0	0	0	0
Q8BIJ6	Isoleucine--tRNA ligase, mitochondrial (EC 6.1.1.5) (Isoleucyl-tRNA synthetase) (IleRS)	0.00268328	0.00322848	0.00110783	0	0.00459568	0.00298799	0.00154941	0.00466103	0.00898291	0.00295695	0.00425224	0.00653886	0.00365667	0.00122629	0.00171009	0.00551439	0.00914853	0.00107696	0.00109811	0.00157443	0.00198559	0.00274433	0.00178299	0.00463264	0.00253997	0.00184902	0.00226079	0.0027744	0	0	0	0	0	0	0	0	0	0	0.00287569	0	0	0.00295432	0	0.00321457	0.00195138	0.00159427	0	0
Q8BJS4	SUN domain-containing protein 2 (Protein unc-84 homolog B) (Sad1/unc-84 protein-like 2)	0.00551575	0.00827991	0.014992	0.00560364	0.0133368	0.0130151	0.00523724	0.0169209	0.0107326	0.00216376	0.0116116	0.0170107	0.0154255	0.00866973	0.0157593	0.00809815	0.0119914	0.0103495	0	0.0123307	0.0469839	0	0.0101512	0.0140765	0.0152481	0.00883379	0.0140313	0.0133624	0.00820933	0	0.00960436	0.0105158	0.00513785	0.00254535	0.00538394	0	0.00385027	0	0	0.00841523	0.0115381	0.0042428	0.0539999	0.0142719	0.0130656	0.0142329	0.0118974	0.0120187
Q8BK30	NADH dehydrogenase [ubiquinone] flavoprotein 3, mitochondrial (Complex I-9kD) (CI-9kD) (NADH-ubiquinone oxidoreductase 9 kDa subunit)	0.0681818	0.0387101	0.0650143	0.0644198	0.0795168	0.0694587	0.0618423	0.0517496	0.055702	0.0520027	0.0669809	0.0603789	0.059962	0.0568799	0.0723543	0.0616281	0.0672986	0.114634	0.0860883	0.0758981	0.0929813	0.085778	0.0506938	0.0881463	0.0540011	0.0706349	0.0794096	0.0674594	0.0573267	0.0499113	0.0465617	0.0607068	0.0474447	0.0590368	0.0713234	0.0706884	0.0688081	0.054881	0.0701238	0.065781	0.0688881	0.0689983	0.0680947	0.128067	0.0782047	0.130085	0.126852	0.137597
Q8BK72	28S ribosomal protein S27, mitochondrial (MRP-S27) (S27mt) (Mitochondrial ribosomal protein S27)	0.000763547	0	0.000953442	0.000239327	0.00130523	0.000746175	0.000241412	0.000479871	0.000489592	0.00070257	0.000443471	0	0.000530493	0	0.000753152	0.000471609	0.000778696	0.00056611	0	0.000726934	0.000552802	0.000483026	0.000790171	0.000801771	0.000884549	0.000623042	0.000898678	0.000531456	0.000487603	0	0	0	0	0	0	0	0	0	0	0	0.000466524	0	0	0.000777042	0.000935702	0.000799438	0.000903295	0.00070282
Q8BKZ9	Pyruvate dehydrogenase protein X component, mitochondrial (Dihydrolipoamide dehydrogenase-binding protein of pyruvate dehydrogenase complex) (Lipoyl-containing pyruvate dehydrogenase complex component X)	0.0340387	0.0158028	0.0166333	0.0208515	0.0186367	0.0508119	0.0250678	0.021756	0.0177206	0.027971	0.0295484	0.0161616	0.022266	0.0242539	0.0269592	0.0355458	0.0255694	0.045581	0.0339361	0.0363856	0.0432524	0.0352839	0.0407232	0.0405569	0.0430528	0.0345356	0.0528484	0.0273598	0.036533	0.0347398	0.0300529	0.0246292	0.0305848	0.0464964	0.0256957	0.0359863	0.0475688	0.0490364	0.0406314	0.0380073	0.0508508	0.0364045	0.0399423	0.0465212	0.0519327	0.0577233	0.0418608	0.0397015
Q8BLF1	Neutral cholesterol ester hydrolase 1 (NCEH) (EC 3.1.1.-) (Arylacetamide deacetylase-like 1) (Chlorpyrifos oxon-binding protein) (CPO-BP)	0.0217664	0.00469783	0.00216139	0.00101207	0.00615345	0.022636	0.0220524	0.000999633	0.00625892	0.00309272	0.00411473	0.00669461	0.000453349	0.00168544	0.00628861	0.00829278	0	0.0290704	0.0235752	0.0218119	0.00601528	0.00817218	0.000695141	0.00959794	0.000651215	0.00274267	0.00850554	0.00732546	0	0	0	0	0	0	0	0	0	0	0	0	0.00108885	0	0	0.0019921	0	0.0134784	0.0012051	0.000642484
Q8BLY2	Threonine--tRNA ligase 2, cytoplasmic (EC 6.1.1.3) (Threonyl-tRNA synthetase) (ThrRS) (Threonyl-tRNA synthetase-like protein 2)	0	0.000172546	0.00106336	0	0.00805673	0.00439545	0	0.00121706	0.00470807	0.00114184	0.000984943	0.000850609	0.000158515	0.0006123	0.000756314	0.000738149	0.00112848	0	0	0	0.00114685	0.000801315	0.000821883	0.00639505	0.00100285	0.00108284	0.000979755	0	0.00223	0	0.0008358	0	0.000818434	0	0	0.000778718	0	0.000980219	0	0	0.00102523	0	0.000856783	0.00122864	0.00127167	0.00139577	0	0.00150526
Q8BMF4	Dihydrolipoyllysine-residue acetyltransferase component of pyruvate dehydrogenase complex, mitochondrial (EC 2.3.1.12) (Dihydrolipoamide acetyltransferase component of pyruvate dehydrogenase complex) (Pyruvate dehydrogenase complex component E2) (PDC-E2) (PDCE2)	0.30893	0.184715	0.202403	0.196882	0.287711	0.286936	0.202248	0.255468	0.263333	0.25764	0.231694	0.243224	0.236502	0.268264	0.318784	0.332142	0.241196	0.319932	0.284	0.217435	0.376981	0.492056	0.360386	0.369313	0.35895	0.225797	0.423716	0.33402	0.250131	0.208866	0.208772	0.243985	0.267969	0.428977	0.227989	0.361736	0.27482	0.254679	0.32291	0.284082	0.265499	0.333237	0.223545	0.569592	0.448965	0.399176	0.373168	0.404178
Q8BMS1	Trifunctional enzyme subunit alpha, mitochondrial (Monolysocardiolipin acyltransferase) (EC 2.3.1.-) (TP-alpha) [Includes: Long-chain enoyl-CoA hydratase (EC 4.2.1.17); Long chain 3-hydroxyacyl-CoA dehydrogenase (EC 1.1.1.211)]	0.243745	0.14297	0.236223	0.248992	0.283015	0.309627	0.196419	0.213388	0.21883	0.263724	0.155968	0.264513	0.287142	0.201113	0.308859	0.241305	0.227194	0.270899	0.281095	0.267949	0.28815	0.291041	0.294584	0.307794	0.281968	0.237134	0.355498	0.236962	0.121538	0.124313	0.125924	0.102426	0.10141	0.0947663	0.176062	0.132382	0.138599	0.11145	0.155364	0.0850607	0.13005	0.0898728	0.108337	0.214449	0.187385	0.185432	0.223539	0.209394
Q8BMS4	Ubiquinone biosynthesis O-methyltransferase, mitochondrial (3-demethylubiquinol 3-O-methyltransferase) (EC 2.1.1.64) (Polyprenyldihydroxybenzoate methyltransferase) (EC 2.1.1.114)	0.00474661	0.00944181	0.0122554	0.0187562	0.0103277	0.00896273	0.0066799	0.00724142	0.0102457	0.0126793	0.0119466	0.0143878	0.0166749	0.0133178	0.0135874	0.00735028	0	0.00839193	0.00853072	0.0116994	0.0119415	0.00940424	0.0128435	0.0116017	0.0106406	0.00876045	0.01225	0.0100431	0	0.00289604	0.00244656	0	0	0.00511213	0	0	0.00362067	0.00312137	0.00603614	0	0.00841922	0.00556473	0.00724675	0.00571156	0.00442135	0.00847647	0	0.00687263
Q8BP67	60S ribosomal protein L24	0.00605235	0.00670318	0.00717024	0.0184109	0.00756957	0.0118288	0	0.0124007	0.00673193	0.00867254	0.00686543	0.0056676	0.00747858	0.00714302	0	0.0061454	0.00625103	0.0275243	0.0054618	0.00587123	0.00812519	0.00612155	0.00674114	0.00798519	0.00764636	0.00658848	0.0107512	0.0070399	0	0	0.0048366	0.00476195	0	0	0	0	0	0.00481081	0	0.00355632	0.00523353	0.00612002	0.00475233	0	0.00734295	0.00891813	0.00417345	0.00610445
Q8BU30	Isoleucine--tRNA ligase, cytoplasmic (EC 6.1.1.5) (Isoleucyl-tRNA synthetase) (IRS) (IleRS)	0.0022136	0.00639053	0.00509858	0.00272107	0.00499622	0.00430481	0.00259407	0.00864123	0.00450835	0.00699821	0.00657352	0.00332256	0.00279514	0.00318078	0.0300506	0.00649768	0.00703856	0.00513293	0.00329921	0.0059866	0.00621274	0.00463297	0.00655917	0.00424957	0.00709946	0.00566584	0.00579116	0.00330295	0.00486954	0.00347496	0.00454484	0.00333857	0.00508087	0.00280263	0	0.00324234	0.00338589	0.00308609	0	0	0.00392123	0.00681731	0.00711821	0.00347392	0.00643945	0.0058676	0.0052925	0.00523811
Q8BVJ7	PDZ and LIM domain 7, isoform CRA_f (PDZ and LIM domain protein 7) (Pdlim7 protein)	0.0520385	0.042112	0.0560041	0.0462636	0.0374543	0.0313139	0.0269915	0.0167604	0.040562	0.0183508	0.0352979	0.091694	0.0649224	0.0300554	0.0804651	0.0864295	0.0756558	0.073802	0.043232	0.0550699	0.0765834	0.0554472	0.02939	0.0880971	0.0601	0.0554361	0.0390394	0.0346151	0.41193	0.27566	0.226101	0.351413	0.402086	0.404424	0.284883	0.439553	0.252767	0.35369	0.443305	0.276545	0.360093	0.386875	0.399725	0.32137	0.156952	0.164356	0.253695	0.210643
Q8BW75	Amine oxidase [flavin-containing] B (EC 1.4.3.4) (Monoamine oxidase type B) (MAO-B)	0.00320634	0.00135283	0.00220391	0.00425306	0.0114492	0.0119257	0.00884666	0.00134238	0.00278204	0.0019699	0.00207607	0.0127427	0.00473751	0.00251574	0.015513	0.0120703	0.00209147	0.016741	0.0176511	0.011444	0.0117337	0.0173179	0.00949548	0.0182947	0.0102302	0.00389609	0.0191801	0.0154813	0	0.00246569	0.0065947	0	0.0139832	0.0196471	0.0100443	0.0144095	0.00403653	0.00556358	0.0260445	0.00417288	0.0170529	0.012879	0.00311083	0	0.00163607	0.0241271	0.0160155	0
Q8BWM0	Prostaglandin E synthase 2 (EC 5.3.99.3) (GATE-binding factor 1) (GBF-1) (Microsomal prostaglandin E synthase 2) (mPGES-2) [Cleaved into: Prostaglandin E synthase 2 truncated form]	0.00092598	0.000763246	0.00141108	0	0.00133691	0.00133371	0.000588935	0.00129778	0.000998841	0.00144016	0.00120766	0.000908943	0.000960431	0.00186192	0.00285201	0.00168187	0.00221708	0.00332288	0.00134448	0.00140812	0.00186668	0.00184605	0.00209822	0.00368305	0.00166566	0.002622	0.00221644	0.00244282	0	0	0	0	0	0	0	0	0	0	0	0	0	0	0	0.00299617	0.00320453	0.00207143	0	0.00345825
Q8BWType I	3-ketoacyl-CoA thiolase, mitochondrial (EC 2.3.1.16) (Acetyl-CoA acetyltransferase) (EC 2.3.1.9) (Acetyl-CoA acyltransferase) (Acyl-CoA hydrolase, mitochondrial) (EC 3.1.2.-) (EC 3.1.2.1) (EC 3.1.2.2) (Beta-ketothiolase) (Mitochondrial 3-oxoacyl-CoA thiolase)	0.0816629	0.0592659	0.0542155	0.0379475	0.0639623	0.167899	0.0816077	0.098989	0.0550684	0.0618094	0.120765	0.109491	0.0669231	0.0912051	0.111954	0.116189	0.14598	0.134444	0.117757	0.107328	0.0623905	0.104323	0.100243	0.0934771	0.083489	0.0702623	0.0907949	0.0762287	0.0411022	0.0402305	0.0431087	0.0355489	0.0548616	0.058086	0.051635	0.0412253	0.0328366	0.0276007	0.0599112	0.0297393	0.0423229	0.06597	0.0486829	0.0611222	0.115112	0.100659	0.052981	0.0987484
Q8BZ71	SH3 and cysteine-rich domain-containing protein 3	0.00307399	0.0236358	0	0.00908792	0.00584192	0.00538216	0.00350133	0.0067985	0.0050846	0.0295766	0.00515616	0	0.0771228	0.0044226	0.00159843	0.00541843	0.0700109	0	0	0.0245629	0.00102708	0.0447204	0.00276335	0	0.000664216	0.0319746	0.0316323	0.00743583	0.0847212	0.0951898	0.0186009	0.0153176	0.152367	0.0605633	0.0500444	0.0409858	0.0617754	0.0884587	0.0300838	0.00721988	0.0625866	0.0952726	0.0276855	0.00334239	0.0619651	0.0381774	0.0514903	0.00912912
Q8C0D5	Elongation factor-like GTPase 1 (Elongation factor Tu GTP-binding domain-containing protein 1) (Elongation factor-like 1) (Protein FAM42A)	0.106006	0.0695469	0.119323	0.0991977	0.0988591	0.132391	0.120488	0.103233	0.0990834	0.0894553	0.136332	0.102136	0.165631	0.123951	0.0725899	0.122023	0.121013	0.0846897	0.0974028	0.078699	0.137596	0.147676	0.0828388	0.0987902	0.0695805	0.104298	0.115271	0.0867952	0.0890001	0.0662324	0.0641765	0.0830301	0.0772993	0.0521742	0.0736135	0.0747386	0.0638724	0.0763176	0.0982085	0.0874749	0.0604703	0.0752032	0.06265	0.148081	0.0785117	0.0788593	0.0717987	0.109087
Q8C494	Proline-rich protein 33	0.00178058	0	0	0	0	0	0	0	0	0	0.00383487	0	0	0	0	0.00533774	0	0	0	0.0029761	0.00267044	0	0.00729408	0.00194284	0	0	0	0	0.0274456	0.0276751	0.0191553	0.0269917	0.0237222	0.0199157	0.0118602	0.0241586	0.0172201	0.0228535	0.014055	0.0117285	0.0240803	0.0267411	0.0225055	0.019707	0.0304741	0.0206771	0.0242724	0.00668092
Q8CC35	Synaptopodin	0.105276	0.0930504	0.103242	0.0955028	0.0805669	0.0884101	0.0774528	0.0996256	0.080925	0.0953955	0.0999531	0.102966	0.108491	0.0812186	0.0232352	0.0729776	0.0762175	0.104822	0.0645853	0.0843664	0.107244	0.0847016	0.0640983	0.0411368	0.0559116	0.0618663	0.0637251	0.0399181	0.0100878	0.0110458	0.0365504	0.0103003	0.0100181	0.00901502	0.0103353	0.0103255	0.0114413	0.00762371	0.00499981	0.00354931	0.0081435	0.0100326	0.0144963	0.0548098	0.0284976	0.0143929	0.0111908	0.0301362
Q8CC88	von Willebrand factor A domain-containing protein 8	0.297938	0.235431	0.462755	0.00127851	0.0183062	0.0102506	0.38901	0.492067	0.0112173	0.640432	0.354525	0.413411	0.00419113	0.00370649	0.00719413	0.536945	0.0155179	0.463809	0.429328	0.717665	0.78767	0.530527	0.823828	0.0220241	0.155173	0.246328	0.0130483	0.015603	0.296723	0.227629	0	0	0.00155042	0	0.264148	0	0	0.307519	0.29036	0.286465	0.349324	0.217828	0.288882	0.915266	0.0135356	0.616583	0.0178322	0.00622035
Q8CGC7	Bifunctional glutamate/proline--tRNA ligase (Bifunctional aminoacyl-tRNA synthetase) [Includes: Glutamate--tRNA ligase (EC 6.1.1.17) (Glutamyl-tRNA synthetase) (GluRS); Proline--tRNA ligase (EC 6.1.1.15) (Prolyl-tRNA synthetase) (ProRS)]	0.0116247	0.0170617	0.0292852	0.00881371	0.0106363	0.00977469	0.008622	0.0353406	0.0100036	0.0263107	0.0171248	0.0143931	0.0123553	0.0133049	0.0140349	0.0148815	0.0138724	0.00632535	0.00949036	0.0105589	0.019307	0.0231023	0.0251386	0.0183686	0.00908329	0.0122287	0.0165189	0.0161272	0.0243103	0.0291056	0.022546	0.0289843	0.0302968	0.0236544	0.0138688	0.0309675	0.022738	0.0153085	0.030659	0.019263	0.0179055	0.0263845	0.0331351	0.0253645	0.0302584	0.0168142	0.0135794	0.0223633
Q8CGK3	Lon protease homolog, mitochondrial (EC 3.4.21.53) (Lon protease-like protein) (LONP) (Mitochondrial ATP-dependent protease Lon) (Serine protease 15)	0.00182805	0	0.000804696	0.000979218	0.00202169	0.00147128	0	0.000845215	0.000599531	0.0014954	0.000593798	0.000891998	0.000546851	0.000279968	0.00158257	0.00413572	0.00229085	0.0024996	0.00137222	0.000644952	0.0012342	0.00216773	0.00238836	0.00340892	0.00285011	0.000497089	0.00201805	0.00404054	0.00201365	0.000777817	0.000999392	0.000994263	0.00384466	0	0.000579754	0.00409563	0.00166685	0	0	0.00070505	0.00197613	0.00265866	0.000961503	0.00243937	0.00255925	0.00303307	0.0022091	0.00586144
Q8CGY6	Protein unc-45 homolog B (Unc-45B)	0.0193578	0.0162954	0.0131663	0.0133395	0.0168492	0.00893133	0.0109884	0.016608	0.0174613	0.0141184	0.017704	0.0127279	0.0105826	0.00832195	0.0173754	0.0208646	0.0169093	0.00557448	0.00851883	0.00895196	0.0153204	0.0188388	0.0106338	0.0169721	3.78245	0.0162645	0.00864024	2.87914	0.0129803	0.0136062	0.0125064	0.00711671	0.0160671	7.10261	0.0158418	0.0173457	6.66293	0.0161577	0.0110183	0.0147127	0.010112	0.0229279	0.0130648	0.00987288	0.0221727	0.0147567	6.43268	0.0100129
Q8CHS7	Dehydrogenase/reductase SDR family member 7C (EC 1.1.-.-) (Short-chain dehydrogenase/reductase family 32C member 2)	0.0154167	0.0115265	0.0136863	0.0346077	0.0162921	0.0137696	0.0146292	0.0142656	0.0118714	0.0176343	0.0148664	0.0165467	0.0162569	0.0130044	0.0187024	0.0159375	0.025258	0.0333996	0.0144461	0.0185932	0.0200067	0.0312028	0.0194287	0.0202135	0.0145633	0.0183913	0.0173749	0.0215281	0.0525303	0.0686453	0.0573669	0.0604818	0.0501537	0.0531084	0.0331112	0.0461929	0.0407124	0.0310165	0.0890407	0.0273786	0.0483986	0.0399092	0.0822972	0.0466103	0.0547185	0.048731	0.0501771	0.0576287
Q8CI43	Myosin light chain 6B (Smooth muscle and nonmuscle myosin light chain alkali 6B)	0.0937136	0.177826	0.139417	0.402878	0.0977336	0.0826869	0.361003	0.126799	0.10141	0.10064	0.0935967	0.14401	0.124568	0.106389	0.130138	0.16025	0.0603262	0.0681429	0.148816	0.045503	0.0394843	0.0609303	0.0854012	0.0405488	0.0807556	0.0938276	0.0611013	0.050918	0	0	0	0	0	0	0	0	0	0	0	0.00131396	0.00202794	0.00141317	0	0.00298015	0	0	0	0
Q8JZN5	Acyl-CoA dehydrogenase family member 9, mitochondrial (ACAD-9) (EC 1.3.99.-)	0.00775067	0.00510091	0.0041381	0.00812664	0.02953	0.0157438	0.0115216	0.00168844	0.00994635	0.00720253	0.0127522	0.010064	0.0103209	0.0101962	0.0191179	0.00758769	0.0130318	0.00793402	0.0345492	0.0334416	0.0139712	0.0128852	0.0113718	0.0201037	0.00247897	0.0151957	0.017735	0.0146248	0	0.0188992	0	0	0	0.00474193	0.00371285	0	0.0135435	0.0189565	0	0.0230336	0	0.0217908	0.0207229	0.0292507	0.021115	0.0310811	0.0307371	0.030028
Q8JZQ2	AFG3-like protein 2 (EC 3.4.24.-)	0.0255642	0.0162627	0.0106278	0.01421	0.026115	0.0287681	0.013	0.0137823	0.0152732	0.0154209	0.0158054	0.0165538	0.0266991	0.0298633	0.024699	0.0310517	0.0311674	0.0167313	0.0140398	0.0196645	0.0376104	0.01155	0.0238696	0.0361229	0.0170917	0.0191044	0.0270536	0.00815628	0.00306743	0.00618895	0.00524942	0.00159315	0.00370395	0.0026792	0.00679482	0.00889696	0.00317343	0.00589278	0.00934323	0.00228178	0.0227007	0.00864912	0.00741847	0.011112	0.0420017	0.0329348	0.0349508	0.0421442
Q8JZQ9	Eukaryotic translation initiation factor 3 subunit B (eIF3b) (Eukaryotic translation initiation factor 3 subunit 9) (eIF-3-eta) (eIF3 p116)	0.00159594	0.00121396	0.00413817	0.000863942	0.0033756	0.00315938	0	0.00403808	0.00252338	0.00345557	0.0032138	0.0104218	0.00124728	0.00175115	0.00171426	0.00227492	0.00257684	0.00268573	0.000336906	0.000560833	0.0046303	0.00319646	0.00226769	0.00284793	0.00282225	0.00370053	0.00112328	0.00328857	0	0	0	0.00169781	0.00152847	0	0	0	0	0	0	0	0	0.00148558	0	0.00314285	0.00331591	0.0030785	0	0
Q8K0E8	Fibrinogen beta chain [Cleaved into: Fibrinopeptide B; Fibrinogen beta chain]	0.00142925	0.00552995	0.00623127	0	0.014027	0.0478678	0.00415103	0.00589504	0.00693119	0.00472135	0.00725311	0.00836625	0.00473583	0.0139018	0.0115123	0.0406214	0.00789793	0.00153439	0.00260922	0.00581765	0.010751	0.00595055	0.00391173	0.00248423	0.00565568	0.00620838	0.00833632	0.0109633	0	0	0	0	0.00135844	0	0.00165949	0	0	0	0	0	0	0.00168547	0	0.000982807	0	0.0026083	0	0.00129578
Q8K0L0	Ankyrin repeat and SOCS box protein 2 (ASB-2)	0.00148392	0.00244076	0.00146176	0	0.00954385	0.00135998	0	0.00230903	0.00094754	0.00169434	0.00208662	0.00228692	0.00182538	0.000915699	0.00161345	0.00245567	0.00272303	0.00102924	0	0.00174592	0.00199623	0.0025221	0.00168243	0.00222638	0.00255545	0.00738941	0.00187638	0.00131102	0.0046313	0.00333099	0.00245854	0	0.00290498	0.000440331	0	0.00402982	0.00467091	0.00295762	0.00463404	0.00307143	0.00366661	0.00438534	0.00432332	0.00331464	0.00249035	0.00477753	0.00430749	0.00242258
Q8K0Z7	Translational activator of cytochrome c oxidase 1 (Coiled-coil domain-containing protein 44) (Translational activator of mitochondrially-encoded cytochrome c oxidase 1)	0	0	0.00647823	0	0.000247402	0	0	0.00539604	0.00612908	0.00547086	0.00793523	0.0090809	0.00559157	0.00620231	0.0110111	0	0.000387116	0.00484908	0	0.00720219	0.0147018	0.0176352	0.0104209	0.01197	0.00570952	0.00861011	0.0132157	0.0102352	0	0	0	0.00464558	0.00858972	0	0	0.0099398	0	0.0029051	0	0.00653229	0.0078381	0.00441829	0.00471979	0.00669198	0.0121245	0.0046302	0.0109601	0.00310938
Q8K2B3	Succinate dehydrogenase [ubiquinone] flavoprotein subunit, mitochondrial (EC 1.3.5.1) (Flavoprotein subunit of complex II) (Fp)	0.141834	0.110731	0.102285	0.115266	0.17318	0.244454	0.20195	0.0920426	0.125166	0.112215	0.129171	0.152828	0.153096	0.155894	0.191326	0.186407	0.119686	0.173053	0.168525	0.194561	0.216002	0.188885	0.132758	0.251151	0.155349	0.141817	0.188654	0.194233	0.109836	0.138241	0.105614	0.0983707	0.153315	0.115498	0.130185	0.137148	0.102416	0.128361	0.143879	0.114891	0.151435	0.0930958	0.152481	0.20144	0.162429	0.265422	0.212537	0.193072
Q8K310	Matrin-3	0.000614042	0.00134968	0.00142261	0.00044154	0.00047921	0.00140318	0	0.00076032	0	0.00125107	0.00245098	0.00155281	0.00079939	0.00108419	0.00111519	0.00123029	0.00133173	4.41891e-07	0	0.00111472	0.000875454	0	0.00192799	0.000762062	0.000397819	0.0014404	0.000734835	0	0	0	0	0	0	0	0	0	0	0	0	0	0	0	0	0.000578609	0	0.000839756	0	0.000497791
Q8K3J1	NADH dehydrogenase [ubiquinone] iron-sulfur protein 8, mitochondrial (EC 1.6.99.3) (EC 7.1.1.2) (Complex I-23kD) (CI-23kD) (NADH-ubiquinone oxidoreductase 23 kDa subunit)	0.156574	0.115745	0.124598	0.131898	0.16324	0.193595	0.121193	0.135208	0.144108	0.137089	0.132469	0.148313	0.129197	0.133229	0.183679	0.172118	0.162566	0.254036	0.201754	0.202582	0.215438	0.174347	0.184392	0.242367	0.182069	0.176563	0.223662	0.228322	0.123078	0.0817035	0.10717	0.0982066	0.113269	0.0949988	0.142771	0.124414	0.13869	0.111303	0.122012	0.144725	0.121752	0.104845	0.115914	0.254311	0.216997	0.259622	0.197253	0.212311
Q8QZType I	Acetyl-CoA acetyltransferase, mitochondrial (EC 2.3.1.9) (Acetoacetyl-CoA thiolase)	0.00398681	0.612679	0.00613018	0.00354552	0.00535869	0.0138495	0	0.00228953	0.0124399	0.00106396	0.00484069	0.0117086	0.00478423	0.00627438	0.00814321	0.0115896	0.00427251	0.00662179	0.0089288	0.0068536	0.0117366	0.00381347	0.00551079	0.0113452	0.00517898	0.00125428	0.0109985	0.00999854	0.00104391	0.00080214	0.0269025	0.00158904	0	0	0.00851157	0.0014931	0.00349607	0.00397605	0.00636553	0.0263416	0.0050399	0.00156958	0.00640938	0.00393405	0.00180266	0.00622353	0.00102091	0.00103786
Q8QZY1	Eukaryotic translation initiation factor 3 subunit L (eIF3l) (66 kDa tyrosine-rich heat shock protein) (67 kDa polymerase-associated factor) (Eukaryotic translation initiation factor 3 subunit 6-interacting protein) (Eukaryotic translation initiation factor 3 subunit E-interacting protein) (HSP-66Y) (PAF67)	0.000592616	0.000832015	0.00314416	0.000567518	0.0016279	0.00150045	0	0.00257464	0.00151119	0.00183177	0.00248263	0.00251454	0.000626564	0.00197185	0	0.00131467	0.000425242	0	0	0	0.000733302	0.00162829	0.000614417	0.000586047	0.00156624	0.000703003	0.00161904	0.00024362	0	0	0	0	0	0	0	0	0	0	0	0	0	0.000573962	0	0.000888577	0.000763008	0	0	0
Q8R010	Aminoacyl tRNA synthase complex-interacting multifunctional protein 2 (Multisynthase complex auxiliary component p38) (Protein JTV-1)	0.00227565	0.00313048	0.00119447	0.000295368	0.000535345	0.00283217	0	0.00109164	0.000613129	0.0036311	0.000916249	0.00135087	0.000797951	0.00212679	0.00160062	0	0.00147956	0	0.000500391	0.00189074	0.0017202	0.00142292	0.00333544	0.00100842	0.00187082	0.00217226	0.00168859	0.000459947	0.00420691	0.00260028	0.00169509	0.00286241	0.00515445	0	0	0.00755679	0.00238447	0.000839797	0.00312062	0.00340783	0.00221518	0	0.00482902	0.00236036	0.00331519	0.00394174	0.00187132	0.00188138
Q8R0Y8	Mitochondrial coenzyme A transporter SLC25A42 (Solute carrier family 25 member 42)	0	0	0	0	0.0002885	0	0	0.000381798	0.00665775	0.00015699	0.000369217	0	0.000293783	0.000295361	0	0	0.000109426	0	0.00139688	0	0.000855581	0.000355575	0.000102881	0.00052337	0	0	0.000959457	0	0	0.000387883	0	0	0	0	0	0	0.000237907	0.000238185	0	0	0	0	0	0.000317404	0	0	0	0.000306365
Q8R127	Saccharopine dehydrogenase-like oxidoreductase (EC 1.-.-.-)	0.155874	0.0184997	0.121616	0.0788705	0.143766	0.0985087	0.117717	0.177245	0.173285	0.169702	0.164295	0.154082	0.163938	0.162637	0.137866	0.148738	0.115548	0.102575	0.0864113	0.0863789	0.122523	0.13497	0.112666	0.125417	0.122199	0.119414	0.131192	0.104613	0	0.120789	0.105644	0	0.125653	0.139304	0.133001	0	0.108173	0.0111545	0	0.142412	0.00800665	0.134569	0.106103	0.106191	0.11546	0.116777	0.11978	0.120794
Q8R1B4	Eukaryotic translation initiation factor 3 subunit C (eIF3c) (Eukaryotic translation initiation factor 3 subunit 8) (eIF3 p110)	0.000154155	0.00029926	0.000663471	0.00026959	0.000755216	0.000516517	0	0.00112719	0.000679272	0.00109076	0.000785095	0.000986517	0.000974491	0.000348336	0.000543189	0.00179013	0.000399909	0.000262531	0	0	0.00111956	0.000506459	0.000358185	0.000760136	0.000285713	0.000581646	0.000669314	0.000288284	0	0	0	0	0.000518949	0	0	0	0	0	0	0.000208711	0.000239333	0	0	0.000525103	0.000348966	0	0	0
Q8R1I1	Cytochrome b-c1 complex subunit 9 (Complex III subunit 9) (Complex III subunit X) (Cytochrome c1 non-heme 7 kDa protein) (Ubiquinol-cytochrome c reductase complex 7.2 kDa protein)	0.107446	0.0576389	0.079735	0.0917625	0.105051	0.0798153	0.0753463	0.0772465	0.0668384	0.0805052	0.0749849	0.0987242	0.0702463	0.0804107	0.134122	0.13101	0.0760157	0.114659	0.118399	0.118265	0.106125	0.123371	0.101008	0.149882	0.101822	0.102808	0.13526	0.132522	0.0979923	0.0703155	0.0666071	0.0830572	0.0936348	0.104632	0.0964803	0.140029	0.104385	0.105197	0.107385	0.0953516	0.120027	0.109103	0.0929018	0.188368	0.135042	0.204597	0.170573	0.145361
Q8R1Q8	Cytoplasmic dynein 1 light intermediate chain 1 (Dynein light chain A) (DLC-A) (Dynein light intermediate chain 1, cytosolic)	0.0200261	0.00421441	0.00231371	0.00244919	0.0106598	0.00354782	0.00102011	0.00495877	0.00777031	0.00288712	0.00163255	0.00369463	0.0116428	0.00795436	0.00633458	0.0131388	0.00400756	0.00379441	0.000482324	0	0.00338619	0.00203645	0.0028852	0.00773209	0.0063063	0.00722575	0.00343346	0.00135775	0.00294831	0	0	0	0.00393342	0	0.00130422	0	0	0.0023076	0	0.00184365	0.0039251	0	0.00207611	0.00604107	0.00468013	0.00532576	0.0047307	0.00443007
Q8R1S0	Ubiquinone biosynthesis monooxygenase COQ6, mitochondrial (EC 1.14.13.-) (Coenzyme Q10 monooxygenase 6)	1.15317	0.959349	1.26265	0.947317	1.5114	1.47225	1.30292	1.60322	1.5614	1.25383	0.128255	1.62829	1.33596	1.56196	1.11213	1.84376	1.24815	1.09772	1.33434	1.38767	1.42615	1.14785	1.48631	1.50792	1.48945	1.37822	1.21953	1.46337	0.581996	0.480028	0.410018	0.518721	0.353036	0.59102	0.352256	0.575632	0.574129	0.488311	0.547379	0.467638	0.631011	0.465793	0.492397	1.54293	0.8409	0.687672	0.618601	0.673907
Q8R2Y8	Peptidyl-tRNA hydrolase 2, mitochondrial (PTH 2) (EC 3.1.1.29)	0.00103355	0.00274545	0.00119603	0.000942163	0.0035572	0.00127434	0.000311209	0.000677181	0.000660366	0.000625826	0.00101781	0.00121966	0.00106242	0.000822569	0.00158969	0.00040936	0.00284029	0.000770673	0	0.00066509	0.00184537	0.000979906	0.000325619	0.00165923	0.00139159	0.00134904	0.000947078	0.000995556	0.00108275	0.000889221	0.000920845	0.000373651	0.000925701	0	0.00100663	0.00171725	0.00107825	0.000299982	0.00174432	0.00119911	0.00130221	0.000691353	0.000819251	0.00169522	0.00120561	0.0255561	0.00130846	0.00126873
Q8R404	MICOS complex subunit MIC13	0.0182927	0.0161185	0.0292658	0.022556	0.0347672	0.0412982	0.0221471	0.0246799	0.019318	0.0271206	0.0284677	0.0291567	0.0215683	0.0202179	0.0423693	0.016375	0.0276865	0.0342811	0.0259699	0.0226587	0.0200016	0.0385948	0.0293252	0.0504351	0.0241463	0.0385893	0.0432333	0.0394709	0.0169522	0.0152042	0.0206345	0.00420504	0.0269088	0.00653969	0.0243209	0.0210198	0.020782	0.021607	0.024083	0.0191534	0.0247952	0.0215587	0.0180206	0.0217608	0.0375249	0.0580203	0.0569274	0.0258469
Q8R429	Sarcoplasmic/endoplasmic reticulum calcium ATPase 1 (SERCA1) (SR Ca(2+)-ATPase 1) (EC 7.2.2.10) (Calcium pump 1) (Calcium-transporting ATPase sarcoplasmic reticulum type, fast twitch skeletal muscle isoform) (Endoplasmic reticulum class 1/2 Ca(2+) ATPase)	1.58053	1.34654	1.23644	1.59644	1.63177	1.63766	2.01908	1.34513	1.25851	1.51952	1.39888	1.5053	1.44663	1.55665	2.13658	2.58879	2.8631	2.97593	2.41695	2.80324	2.40939	3.53163	2.56549	2.70258	2.23135	2.42792	2.65917	2.912	5.93949	7.36779	6.40847	6.39472	6.46268	6.26155	5.15849	6.24904	5.5301	5.85756	7.47273	6.48259	6.22688	6.04478	5.06089	5.7209	6.16462	6.29928	5.9968	6.39471
Q8R5C5	Beta-centractin (Actin-related protein 1B) (ARP1B)	0.0120032	0.015447	0.0179312	0.0154838	0.0207942	0.0169593	0.0142797	0.012687	0.0162881	0.0163219	0.0163048	0.0174994	0.0203692	0.0222327	0.0279184	0.0144811	0.0312556	0.0232747	0.0140686	0.011788	0.023032	0.0157286	0.0130397	0.01521	0.015546	0.0198853	0.0170363	0.0183443	0	0	0	0	0.00475941	0	0	0.0010493	0	0	0	0.00298839	0.00404136	0.00158294	0	0.00302071	0.0473031	0.0366919	0.111825	0.0409937
Q8R5J9	PRA1 family protein 3 (ADP-ribosylation factor-like protein 6-interacting protein 5) (ARL-6-interacting protein 5) (Aip-5) (Addicsin) (GTRAP3-18) (Glutamate transporter EAAC1-interacting protein) (Prenylated Rab acceptor protein 2) (Protein JWa)	0.0446916	0.0275077	0.0474323	0.0180934	0.039109	0.0421666	0.0380475	0.0376838	0.039324	0.040338	0.0338512	0.0407851	0.0276868	0.0315413	0.0449153	0.0566375	0.031195	0.0367707	0.0332074	0.0189858	0.0386155	0.0430479	0.0352511	0.0509287	0.0272869	0.0356486	0.0345224	0.0464024	0.026463	0.0130045	0.0295138	0.0178625	0.0212338	0.013524	0.0214058	0.0187946	0.0116065	0.0241034	0.0256889	0.0155263	0.028542	0.0324359	0.0150633	0.030213	0.0235483	0.0423027	0.0205909	0.0163867
Q8R5L1	Complement component 1 Q subcomponent-binding protein, mitochondrial (Complement component 1, q subcomponent binding protein) (Complement component 1, q subcomponent binding protein, isoform CRA_b) (p32-RACK)	0.00311601	0.00252287	0.00312234	0.0036519	0.00713197	0.00369896	0.00309245	0	0.0039793	0.00348753	0.00320035	0.00285623	0.0020691	0.00443855	0.0068194	0.00322028	0.00348733	0.0047911	0.00668503	0.00415813	0.00526453	0.00226139	0.00324624	0.00653915	0.00371026	0.00350367	0.00377297	0.0153699	0.000864011	0	0	0	0.00137694	0	0	0	0	0	0	0.00269535	0.00170048	0	0	0.00320273	0.00275248	0.00330069	0.00260029	0.00289812
Q8VBType I	Beta-taxilin (Muscle-derived protein 77)	0.00125321	0.00499645	0	0	0.00131296	0.00365549	0.00198497	0.00443167	0.00447383	0.00812827	0.00397948	0	0.00133946	0.00114595	0.000726963	0.00214225	0.00166233	0.00242501	0.000669251	0.0023964	0.00362577	0.00145515	0.00598078	0	0.00412926	0.00435705	0.00450857	0.00200871	0	0	0.00069361	0	0.000515052	0	0.000194249	0	0	0	0	0	0	0	0	0	0	0	0	0
Q8VBZ3	Cleft lip and palate transmembrane protein 1 homolog (Thymic epithelial cell surface antigen)	0	0	0.00069381	0	0.000205575	0.00335639	0	0.000173948	0	0.000100254	0.000271026	0	0	0	0.000738409	0	0.000220488	0	0	0	0.000308593	0	0	0	0	0.00136216	0.00349008	0	0	0	0	0	0	0	0	0	0	0	0	0	0.00128098	0.0098506	0	0	0	0	0	0.0195318
Q8VCF0	Mitochondrial antiviral-signaling protein (MAVS) (CARD adapter inducing interferon beta) (Cardif) (Interferon beta promoter stimulator protein 1) (IPS-1) (Virus-induced-signaling adapter) (VISA)	0.00647939	0.0103074	0.00363966	0.01069	0.00839783	0.0102641	0.0114513	0.00329407	0.00589633	0.00374373	0.00857482	0.00896375	0.00245142	0.00928576	0.004773	0.00839954	0.00263256	0.0242023	0.00236791	0.0200401	0.00387532	0.00805106	0.0042605	0.00264863	0.009659	0.00387875	0.00811084	0.000342835	0	0	0.00184112	0	0	0	0	0	0	0	0	0	0	0	0.00124767	0.00196733	0.00295152	0.00231794	0	0.00384561
Q8VDC1	FYVE and coiled-coil domain-containing protein 1	0.0041554	0.0057091	0.0106081	0	0.0080109	0.0226752	0.00890434	0.00699833	0.0062907	0.0205524	0.0103456	0.00638022	0.00545594	0.00485947	0.00740082	0.00529091	0.00737044	0.00524354	0	0.0172897	0.00685331	0.00818506	0.00642628	0.0161891	0.00578479	0.00868177	0	0.00898563	0	0	0	0	0	0.0442713	0	0	0	0	0	0	0	0	0	0	0	0	0	0
Q8VDD5	Myosin-9 (Cellular myosin heavy chain, type A) (Myosin heavy chain 9) (Myosin heavy chain, non-muscle IIa) (Non-muscle myosin heavy chain A) (NMMHC-A) (Non-muscle myosin heavy chain IIa) (NMMHC II-a) (NMMHC-IIA)	0.0242933	0.00365557	0.0223303	0.0055936	0.0354496	0.0320369	0.0322606	0.0318172	0.014169	0.0265138	0.0353558	0.0424658	0.0132545	0.0321421	0.0509294	0.041939	0.0802868	0.020745	0.0157493	0.00791338	0.0255902	0.0313264	0.0220779	0.0395257	0.0236756	0.0170487	0.0163251	0.0325383	0.0174147	0.0113299	0.0084359	0.0116415	0.0126903	0	0.0116448	0.00538435	0.0107141	0.00170476	0.00544686	0.0133204	0.0131594	0.0441015	0.0215951	0.0382255	0.0306136	0.0250703	0.0283105	0.0134391
Q8VDM4	26S proteasome non-ATPase regulatory subunit 2 (26S proteasome regulatory subunit RPN1) (26S proteasome regulatory subunit S2) (26S proteasome subunit p97)	0.00802252	0.00603252	0.00762284	0.00781819	0.00675072	0.00884313	0.00667537	0.00881224	0.00548949	0.00931978	0.00851386	0.00755035	0.00639268	0.00600653	0.00811058	0.00929515	0.00995552	0.00751074	0.00853305	0.0123182	0.0100173	0.00574225	0.00738621	0.0055007	0.00852936	0.00828205	0.00714645	0.00757076	0.00718182	0.00431979	0.0039739	0.00545913	0.00495255	0.00642702	0.0048995	0.00487944	0.00631284	0.0053827	0.005939	0.00662919	0.0186379	0.0088852	0.00701418	0.00713224	0.00635497	0.0176202	0.00484485	0.00386519
Q8VDN2	Sodium/potassium-transporting ATPase subunit alpha-1 (Na(+)/K(+) ATPase alpha-1 subunit) (EC 7.2.2.13) (Sodium pump subunit alpha-1)	0.114347	0.0778401	0.0617702	0.165931	0.100613	0.0940234	0.0650757	0.0594913	0.0979229	0.0581804	0.0613656	0.0992581	0.0974363	0.0627583	0.108409	0.0925914	0.0568107	0.226061	0.0938986	0.0540959	0.0760572	0.0693607	0.0477684	0.0935611	0.0932282	0.0805106	0.0718702	0.0941182	0	0	0.0185454	0.00371947	0	0.266181	0	0	0	0	0	0	0.00306297	0.00405338	0	0.0311102	0	0.00167892	0	0
Q8VEE1	LIM and cysteine-rich domains protein 1	0	0	0	0	0	0.00987967	0.00201765	0.0179958	0	0.0102156	0.00900468	0.00914963	0	0	0.00507283	0.0263976	0.0250564	0	0	0	0.00649419	0.0215088	0	0.00475055	0.006424	0.00867259	0.0213705	0.00511002	0	0	0	0	0	0	0	0	0	0	0	0	0	0	0	0	0.0107465	0.0147413	0.00643257	0
Q8VEK3	Heterogeneous nuclear ribonucleoprotein U (hnRNP U) (Scaffold-attachment factor A) (SAF-A)	0.00820528	0.00898049	0.0152036	0.00745291	0.0129002	0.0141973	0.00831988	0.00828507	0.00793604	0.00885067	0.0118884	0.0106778	0.00795524	0.0150714	0.00203233	0.037441	0.0185093	0.009089	0.00989443	0.0121684	0.00794308	0.0101663	0.00931531	0.0086097	0.0113671	0.0129494	0.0141979	0.00809583	0.00419162	0.00246374	0.00361954	0.00684213	0.00441911	0	0.00603103	0	0.00279611	0	0.00238476	0.00367186	0.00425195	0.00357074	0.00435878	0.0115137	0.0163609	0.00659068	0.00387797	0.00803588
Q8VEL0	Motile sperm domain-containing protein 1	0.0023401	0.00137762	0.000907302	0	0.00167534	0.00405749	0.000810891	0.00204616	0.00152835	0.0021573	0.00233069	0.00149643	0.00170158	0.000682432	0.00165323	0.00216249	0.00274573	0.00187903	0	0.00173868	0.00228362	0.00214904	0.00234176	0.00270648	0.003274	0.00285002	0.00177015	0.00138684	0.0097782	0.0044853	0.00457298	0.00433548	0.0059916	0.00674382	0.00798174	0.00966049	0.0102458	0.00444814	0.00553882	0.00810858	0.0079883	0.00669971	0.00642364	0.00466406	0.00394026	0.00697842	0.00400424	0.00267569
Q8VHX6	Filamin-C (FLN-C) (ABP-280-like protein) (ABP-L) (Actin-binding-like protein) (Filamin-2) (Gamma-filamin)	0.16663	0.335044	0.210487	0.174563	0.23396	0.25957	0.259492	0.288309	0.199867	0.284252	0.194245	0.267837	0.249212	0.187237	0.193042	0.357218	0.293635	0.308006	0.263813	0.362027	0.264832	0.289592	0.308305	0.215505	0.370033	0.273288	0.257445	0.276356	0.213017	0.181974	0.195437	0.180227	0.14378	0.266743	0.131089	0.137351	0.147544	0.125454	0.123912	0.159266	0.159396	0.153742	0.188801	0.284828	0.309221	0.261955	0.177228	0.288755
Q91V79	Fat storage-inducing transmembrane protein 1 (Fat-inducing protein 1)	0.0191202	0.018246	0.0277922	0.0180073	0.0342319	0.0499966	0.0123013	0.0190337	0.0279527	0.0196815	0.0232698	0.0187312	0.0225889	0.0216531	0.0410721	0.0316092	0.0279426	0.0446582	0.0111649	0.0155215	0.0351832	0.0430546	0.0236813	0.0372162	0.038164	0.0334503	0.044641	0.0437613	0.0544347	0.0631866	0.0448597	0.0562915	0.0650027	0.0297284	0.0400685	0.0491257	0.0514022	0.0542223	0.0716587	0.0532504	0.0555765	0.0566792	0.0590568	0.0594914	0.0593272	0.0518759	0.046617	0.0489282
Q91VA7	Isocitrate dehydrogenase [NAD] subunit, mitochondrial	0.0649963	0.035952	0.0346572	0.0166834	0.0442707	0.0745282	0.0156424	0.0371417	0.0378611	0.0360993	0.0467993	0.0579065	0.0365589	0.0529026	0.059737	0.0395002	0.040559	0.0584116	0.0541521	0.028735	0.0355912	0.0522673	0.0547308	0.0510131	0.0423459	0.0496258	0.0653774	0.047444	0.0415874	0.0507696	0.0823876	0.0516278	0.0493765	0.0447629	0.0581428	0.0723278	0.05849	0.0379951	0.0518128	0.0557102	0.0372523	0.0465997	0.0505689	0.0594548	0.0562501	0.0518761	0.0656237	0.0599081
Q91VB8	Alpha globin 1 (Alpha globin 2) (Alpha-globin) (Globin c1) (Hemoglobin alpha, adult chain 1) (Hemoglobin alpha, adult chain 2)	0.00999107	0.0071698	0.0112871	0.0386682	0.0247336	0.012422	0.0251331	0.035037	0.054505	0.0288611	0.00606169	0.0360051	0.0258882	0.00714974	0.0353511	0.0112146	0.0351818	0.0297045	0.0136964	0.0213416	0.0137975	0.048	0.0181626	0.0309382	0.020741	0.00601143	0.0225783	0.0248216	0.0161404	0.012521	0.028463	0.0229512	0.011218	0.068999	0.00984204	0.00604654	0.0102582	0.0146285	0.0104945	0.00556991	0.00549254	0.0274685	0.0477329	0.0136818	0.0206402	0.0316545	0	0
Q91VD9	NADH-ubiquinone oxidoreductase 75 kDa subunit, mitochondrial (EC 1.6.99.3) (EC 7.1.1.2) (Complex I-75kD) (CI-75kD)	0.24091	0.164967	0.221835	0.194553	0.290356	0.243797	0.288991	0.221677	0.245609	0.243272	0.246706	0.254378	0.205584	0.21144	0.325731	0.320804	0.294753	0.389382	0.374721	0.362161	0.378735	0.382535	0.348572	0.45183	0.285348	0.28163	0.388871	0.351775	0.185856	0.148296	0.162424	0.160446	0.232454	0.188234	0.191836	0.241806	0.225247	0.188415	0.225091	0.184927	0.214908	0.18111	0.185771	0.375724	0.32345	0.410512	0.363625	0.355295
Q91VR5	ATP-dependent RNA helicase DDX1 (EC 3.6.4.13) (DEAD box protein 1)	0	0.00258249	0.002164	0.00101326	0.00176383	0.00651534	0.000975635	0.00273186	0.00499081	0.00197811	0.00253109	0.00126382	0.00267579	0.0010005	0.00114375	0	0.00291183	0.0010965	0	0.00385424	0.00257732	0.0021163	0.00973838	0.0017345	0.00207746	0.00253727	0.00139927	0.00154754	0.00102114	0.00110159	0.000386997	0	0	0	0	0	0	0	0	0	0	0	0.000676724	0.00287807	0.00187391	0.00827073	0.000821827	0
Q91WD5	NADH dehydrogenase [ubiquinone] iron-sulfur protein 2, mitochondrial (EC 1.6.99.3) (EC 7.1.1.2) (Complex I-49kD) (CI-49kD) (NADH-ubiquinone oxidoreductase 49 kDa subunit)	0.141599	0.101361	0.0973558	0.168574	0.204315	0.222766	0.152067	0.12056	0.148955	0.112857	0.130642	0.161184	0.167794	0.153653	0.237907	0.223279	0.128138	0.285769	0.237528	0.192764	0.215638	0.218996	0.120101	0.263187	0.203255	0.148102	0.362325	0.25651	0.142468	0.107434	0.165736	0.134516	0.14849	0.127838	0.131471	0.169672	0.127963	0.221583	0.165333	0.138312	0.168475	0.186366	0.159377	0.248074	0.195281	0.297314	0.240844	0.197498
Q91WS0	CDGSH iron-sulfur domain-containing protein 1 (MitoNEET)	0.0618023	0.0453033	0.0457824	0.117169	0.0712218	0.0558321	0.0514043	0.0413886	0.0567457	0.0427719	0.0490631	0.0580623	0.0628853	0.0469664	0.0683393	0.0715799	0.0577518	0.122356	0.0679785	0.058729	0.0717546	0.0808338	0.0519971	0.0741863	0.0702515	0.0580474	0.073566	0.0943927	0.0430688	0.0402664	0.0473169	0.0382418	0.0449701	0.0556681	0.0600269	0.0490231	0.0417821	0.0442003	0.0525611	0.0409016	0.0498911	0.0425891	0.0601658	0.0990198	0.0726986	0.0943772	0.0838435	0.0871095
Q91YE8	Synaptopodin-2 (Myopodin)	0.103478	0.101741	0.205574	0.0778089	0.115213	0.1287	0.189856	0.118829	0.116648	0.139812	0.138899	0.173331	0.144888	0.149352	0.100154	0.086856	0.154296	0.144198	0.119481	0.162786	0.14672	0.120071	0.0981414	0.075615	0.0667384	0.180617	0.0803378	0.140388	0.0911739	0.121998	0.121386	0.176301	0.0899429	0.0760064	0.10541	0.103451	0.086273	0.0680859	0.0723199	0.0787696	0.10699	0.0607017	0.0873983	0.204782	0.186367	0.103412	0.116627	0.181999
Q91YQ5	Dolichyl-diphosphooligosaccharide--protein glycosyltransferase subunit 1 (Dolichyl-diphosphooligosaccharide--protein glycosyltransferase 67 kDa subunit) (Ribophorin I) (RPN-I) (Ribophorin-1)	0.012104	0.0122619	0.00896368	0.0110997	0.014351	0.0119938	0.00976275	0.0113117	0.0152637	0.0114966	0.0155383	0.0104674	0.00954066	0.00934574	0.0132325	0.013243	0.0128164	0.0150075	0.00914515	0.0151414	0.0201531	0.014741	0.0123245	0.0164941	0.0121021	0.0123701	0.01466	0.0145118	0.0312865	0.0326937	0.0264429	0.0302066	0.0332681	0.0226055	0.0347001	0.0325302	0.0299187	0.031016	0.0335178	0.0267763	0.0318414	0.0320764	0.0337885	0.0322111	0.0265981	0.0338824	0.0298293	0.0259885
Q91Z83	Myosin-7 (Myosin heavy chain 7) (Myosin heavy chain slow isoform) (MyHC-slow) (Myosin heavy chain, cardiac muscle beta isoform) (MyHC-beta)	12.4514	13.0498	11.6338	15.4589	11.0973	10.1738	10.1386	11.3683	11.4653	10.446	10.5411	10.5389	12.1537	10.1615	8.77334	4.38514	4.23012	2.39905	2.92279	2.46125	2.81404	2.27925	3.23475	2.72011	3.06921	4.13033	2.27029	2.2316	9.94557	10.9573	7.50992	10.1536	8.46385	9.02494	9.95234	9.10233	9.2761	9.83075	10.0703	10.2472	8.8964	8.99233	8.93722	2.5996	2.92805	3.41727	4.33829	3.0676
Q91ZA3	Propionyl-CoA carboxylase alpha chain, mitochondrial (PCCase subunit alpha) (EC 6.4.1.3) (Propanoyl-CoA:carbon dioxide ligase subunit alpha)	0.0178863	0.0170475	0.0141245	0.0125006	0.0171804	0.0239291	0.0176026	0.0161893	0.0152055	0.0163494	0.0128322	0.0210939	0.0139963	0.0140655	0.0161123	0.0246409	0.0203925	0.0309815	0.0237881	0.0182181	0.0200925	0.0244584	0.0174553	0.0218212	0.0219724	0.0156486	0.0229843	0.0214673	0.0211704	0.0235526	0.027253	0.023569	0.0275212	0.0242296	0.0263999	0.0262684	0.0240357	0.0192411	0.0345926	0.0251446	0.0232921	0.0239814	0.018511	0.0268846	0.0269063	0.0315489	0.0396286	0.0249386
Q91ZJ5	UTP--glucose-1-phosphate uridylyltransferase (EC 2.7.7.9) (UDP-glucose pyrophosphorylase) (UDPGP) (UGPase)	0.0534182	0.0316685	0.0357325	0.0274959	0.0478361	0.0269672	0.0172888	0.0531148	0.0442424	0.0468487	0.0316833	0.0258467	0.0383976	0.01349	0.0423614	0.0472854	0.0555049	0.0506243	0.0381366	0.0388036	0.0382215	0.0350087	0.0473177	0.044761	0.0508834	0.0327979	0.0403121	0.0490406	0.0214961	0.0742378	0.0551957	0.0256488	0.0211195	0.042158	0.0192031	0.0180155	0.0503242	0.01655	0.0199627	0.0458097	0.0380252	0.0198714	0.0334314	0.0436576	0.0488566	0.0300537	0.0336511	0.0256495
Q921I1	Serotransferrin (Transferrin) (Beta-1 metal-binding globulin) (Siderophilin)	0.0020236	0.00192081	0	0	0.00328993	0	0	0.00194701	0.00237168	0	0.00201673	0.00199075	0	0	0.00189161	0	0.00195562	0.00108842	0	0	0	0.00223807	0	0	0.00221077	0.00255848	0.00312996	0.00280444	0	0	0.00243783	0	0	0	0	0	0	0	0	0	0	0	0	0.00333685	0.00240372	0	0	0
Q921T2	Torsin-1A-interacting protein 1 (Lamina-associated polypeptide 1B) (LAP1B)	0	0	0.00126491	0.00331712	0.00216558	0.00179897	0	0.00177054	0.00157045	0.00172287	0.0022815	0	0	0.00133536	0.00228169	0	0	0	0	0.00199293	0.00232205	0	0.00177139	0.00193814	0.000956959	0.00216463	0	0	0.00239735	0	0.00221919	0.0028585	0	0	0	0.00381324	0	0.00273382	0.00248448	0.00298088	0.00317088	0	0.00302302	0.0102093	0.00359566	0.00501821	0.00594298	0.00433424
Q922B2	Aspartate--tRNA ligase, cytoplasmic (EC 6.1.1.12) (Aspartyl-tRNA synthetase) (AspRS)	0.00119681	0.0363146	0.029603	0.00814196	0.00954933	0.0128417	0.00326517	0.016252	0.00799071	0.0161907	0.017662	0.0108153	0.00800789	0.0160997	0.0099112	0.0169515	0.0139486	0.00779349	0	0.00862084	0.0200973	0.0140286	0.011743	0.0102444	0.00801952	0.0115789	0.00537591	0.00693472	0.0180979	0.0159257	0.00713615	0.00659318	0.00865117	0.0116225	0.0108497	0.00586355	0.00582086	0.0288302	0.00858554	0.00775825	0.0071356	0.00684146	0.0198207	0.00915491	0.0220097	0.0113952	0.00499947	0.0217875
Q922Q1	Mitochondrial amidoxime reducing component 2 (mARC2) (EC 1.-.-.-) (Molybdenum cofactor sulfurase C-terminal domain-containing protein 2) (MOSC domain-containing protein 2) (Moco sulfurase C-terminal domain-containing protein 2)	0.0165988	0.0122084	0.0143259	0.0178926	0.0228777	0.0159735	0.0163439	0.0134743	0.0174796	0.0122256	0.0160638	0.0184926	0.0145971	0.0145364	0.0243167	0.0169777	0.016043	0.0142896	0.0190354	0.0116531	0.0225615	0.0184403	0.0156008	0.0236909	0.013708	0.00411045	0.0203438	0.0219433	0.00260805	0.00131067	0.00169683	0.000732782	0.00269306	0.00263424	0.000698937	0.00163965	0.00225523	0.0216275	0	0.00195751	0.00175206	0.00229611	0.00223062	0.00298498	0.00235543	0.00294439	0.00297185	0.00130269
Q922U2	Keratin, type II cytoskeletal 5 (Cytokeratin-5) (CK-5) (Keratin-5) (K5) (Type-II keratin Kb5)	0	0.0197875	0	0.0233916	0.0494518	0.0296312	0	0	0.0616486	0	0	0.0112722	0.0190456	0.0668102	0.023501	0.0395012	0.0344471	0.00989874	0.103091	0	0.0387169	0.0288669	0	0.0083931	0	0	0.0381784	0.0302862	0	0	0	0	0.013051	0.0226977	0.104115	0	0	0.00959044	0.0197435	0.0349352	0	0	0.0112952	0.0599952	0.0188963	0.00544623	0	0
Q923T9	Calcium/calmodulin-dependent protein kinase type II subunit gamma (CaM kinase II subunit gamma) (CaMK-II subunit gamma) (EC 2.7.11.17)	0.0175617	0.0368629	0.0149287	0.0383443	0.0208142	0.0156137	0.0211007	0.03122	0.0330339	0.0360673	0.0377409	0.0179535	0.0180273	0.0187483	0.0207263	0.0246432	0.0429667	0.0486273	0.0204593	0.0212902	0.0276519	0.0420179	0.0265529	0.0233473	0.0218706	0.0242007	0.0262565	0.0230105	0.0380674	0.0313685	0.0287311	0.038227	0.0322219	0.0368247	0.0216447	0.0338978	0.0304642	0.0287271	0.0389997	0.0297445	0.0351621	0.0353665	0.0697136	0.0407208	0.0382426	0.0460037	0.0476075	0.0454538
Q924X2	Carnitine O-palmitoyltransferase 1, muscle isoform (CPType I-M) (EC 2.3.1.21) (Carnitine O-palmitoyltransferase I, muscle isoform) (CPT I) (CPTI-M) (Carnitine palmitoyltransferase 1B)	0.162518	0.0850333	0.111905	0.13222	0.131077	0.15185	0.136464	0.129868	0.109661	0.141617	0.12348	0.127888	0.130346	0.0997207	0.17955	0.132857	0.149305	0.162472	0.140474	0.166983	0.157755	0.179336	0.159087	0.171685	0.165985	0.138087	0.174822	0.189299	0.080079	0.0783458	0.0949231	0.0985348	0.0832118	0.0825621	0.092873	0.0909554	0.0833012	0.105225	0.079597	0.0914721	0.10288	0.0957225	0.0803781	0.180004	0.131875	0.145454	0.144783	0.16662
Q925I1	ATPase family AAA domain-containing protein 3 (AAA-ATPase TOB3)	0.0100022	0.00334694	0.00831679	0.00819469	0.0109645	0.008929	0.0101281	0.00919284	0.00819415	0.00716539	0.0291572	0.00889755	0.024514	0.00990916	0.0117577	0.0117431	0.00999211	0.0119919	0.0118704	0.0257138	0.0364009	0.0138898	0.013282	0.0152875	0.0103487	0.00890512	0.0140006	0.0145392	0.00757085	0.00346539	0.00521862	0.00554134	0.00918721	0.00493028	0.00960643	0.0103553	0.00844345	0.00653225	0.00927712	0.00765703	0.0104324	0.00649607	0.00650203	0.0569854	0.0133658	0.0197101	0.0166193	0.0186162
Q99JB2	Stomatin-like protein 2, mitochondrial (SLP-2) (mslp2)	0.00069589	0.00161846	0.000646944	0.0041142	0	0.00336869	0	0.000380645	0.00255539	0.0006356	0	0	0	0.00354395	0.00105218	0.00133146	0.000303168	0	0	0	0.000134366	0	0	0.00321931	0	0.000620532	0.00379836	0	0	0	0	0	0	0	0	0	0	0	0	0	0	0	0	0	0	0.00085089	0	0
Q99JB8	Protein kinase C and casein kinase II substrate protein 3	0.0135889	0.0142546	0.00989612	0.00892555	0.0121031	0.00952325	0.0208568	0.00620089	0.0144062	0.00903909	0.00948513	0.0103687	0.00992817	0.00754528	0.00953404	0.0153881	0.0292777	0.0107597	0.027664	0.0110857	0.00880249	0.00838799	0.00613456	0.00851113	0.00954181	0.0125443	0.0139525	0.00896158	0.0147374	0.0124412	0.0186919	0.00927846	0.00568869	0.00404807	0.00344326	0.00672367	0.0119317	0.00432729	0.00850413	0.0112599	0.00921882	0.0134153	0.0120731	0.010265	0.0120758	0.012324	0.0141346	0.0106379
Q99JI4	26S proteasome non-ATPase regulatory subunit 6 (26S proteasome regulatory subunit RPN7) (26S proteasome regulatory subunit S10) (p42A)	0.0345037	0.0045956	0.00258756	0.00994032	0.00206633	0.00167962	0.037889	0.00286469	0.0202813	0.0209788	0.024264	0.0102581	0.00214757	0.00308686	0.00273884	0.00543912	0.00473699	0	0.000432865	0.00662057	0.0246847	0.0251066	0.0234121	0.00221582	0.0194073	0.0025186	0.00164633	0.0313726	0.042369	0	0.0348843	0	0	0	0.00147769	0.000849536	0.025685	0.0338148	0.00197827	0	0.00226581	0.00155748	0	0.00312491	0.0218224	0.00333858	0.00148662	0.00161278
Q99JY0	Trifunctional enzyme subunit beta, mitochondrial (TP-beta) [Includes: 3-ketoacyl-CoA thiolase (EC 2.3.1.155) (EC 2.3.1.16) (Acetyl-CoA acyltransferase) (Beta-ketothiolase)]	0.20984	0.188563	0.215939	0.244929	0.225143	0.30573	0.249986	0.193953	0.171348	0.26258	0.132554	0.202881	0.16507	0.252051	0.296782	0.298315	0.204925	0.535278	0.39877	0.542506	0.293512	0.285528	0.302595	0.307161	0.357437	0.219725	0.382561	0.277556	0.134197	0.149299	0.164716	0.177176	0.127505	0.207141	0.158736	0.155572	0.16499	0.13845	0.189463	0.160476	0.275921	0.13503	0.201051	0.190786	0.229979	0.36073	0.379214	0.201895
Q99K48	Non-POU domain-containing octamer-binding protein (NonO protein)	0	0	0.000459091	0	0.00131379	0	0	0.000333233	0	0	0.00112753	0	0	0	0	0	0.000532829	0	0	0	0	0	0	0	0	0	0	0	0	0	0	0	0	0	0	0	0	0	0	0	0	0	0	0.00103953	0	0	0	0
Q99KI0	Aconitate hydratase, mitochondrial (Aconitase) (EC 4.2.1.3) (Citrate hydro-lyase)	0.0418993	0.025684	0.022504	0.0203588	0.0473178	0.0370244	0.0313008	0.0326101	0.0422232	0.0313839	0.0218014	0.0351855	0.0251229	0.0284103	0.0465983	0.035466	0.0349921	0.050915	0.0861918	0.0494804	0.0275309	0.0338967	0.0319797	0.0501351	0.0564541	0.0251127	0.05103	0.046032	0.0368898	0.0341166	0.044959	0.042503	0.0428665	0.0220256	0.0372898	0.0363747	0.0385468	0.023659	0.0321324	0.0372067	0.0337806	0.0452925	0.0280648	0.0630059	0.0644146	0.477475	0.0448021	0.0697606
Q99KQ4	Nicotinamide phosphoribosyltransferase (NAmPRTase) (Nampt) (EC 2.4.2.12) (Pre-B-cell colony-enhancing factor 1 homolog) (PBEF) (Visfatin)	0.00309365	0	0	0	0.000247599	0	0	0	0	0	0	0.000176104	0	0.00843151	0	0	0	0	0.0514262	0.0517865	0	0	0	0	0	0	0	0	0	0	0	0	0	0	0	0	0	0	0	0	0	0	0	0	0	0	0	0
Q99LC3	NADH dehydrogenase [ubiquinone] 1 alpha subcomplex subunit 10, mitochondrial (Complex I-42kD) (CI-42kD) (NADH-ubiquinone oxidoreductase 42 kDa subunit)	0.141348	0.0732516	0.0843618	0.0900044	0.12723	0.119733	0.0951114	0.0819001	0.107581	0.0908633	0.121289	0.0844529	0.109638	0.0987304	0.141292	0.110408	0.13157	0.135871	0.148486	0.182483	0.159172	0.153742	0.1267	0.177827	0.127125	0.131051	0.141354	0.1654	0.0997283	0.0868801	0.0811753	0.0950994	0.10455	0.0896852	0.116445	0.111878	0.113116	0.115917	0.115213	0.102199	0.130731	0.107666	0.0915211	0.185143	0.130801	0.213626	0.226767	0.211584
Q99LC5	Electron transfer flavoprotein subunit alpha, mitochondrial (Alpha-ETF)	0.0279137	0.0287138	0.0111142	0.00596077	0.0314085	0.0355788	0.0106846	0.0287722	0.0339865	0.0276053	0.0258942	0.0500642	0.0259759	0.0112768	0.0141929	0.0321688	0.0420138	0.0259766	0.0215007	0.0131095	0.0292912	0.0279408	0.0318614	0.0375472	0.0315418	0.0134588	0.0281468	0.0134209	0	0.00485824	0.00971477	0	0.00690771	0.0115285	0.00672487	0.0111382	0.0124218	0	0.0117998	0.00997381	0.00812929	0.00793843	0.010966	0.00711807	0.00889457	0.0114921	0.0118366	0.00594852
Q99LY9	NADH dehydrogenase [ubiquinone] iron-sulfur protein 5 (Complex I-15 kDa) (CI-15 kDa) (NADH-ubiquinone oxidoreductase 15 kDa subunit)	0.0890361	0.0597628	0.0837712	0.0893763	0.114888	0.0838826	0.0843919	0.0724839	0.100035	0.0689242	0.0889297	0.108028	0.0930672	0.0920147	0.130303	0.0999501	0.0897179	0.114809	0.115388	0.141411	0.14427	0.123309	0.0977888	0.135815	0.0913414	0.102951	0.151428	0.120335	0.0909913	0.077526	0.0703372	0.0816807	0.113992	0.0670951	0.0966653	0.101374	0.0987501	0.0968826	0.106854	0.0907091	0.102067	0.0948326	0.0993342	0.183368	0.122212	0.182388	0.170584	0.171755
Q99M87	DnaJ homolog subfamily A member 3, mitochondrial (DnaJ protein Tid-1) (mTid-1) (Tumorous imaginal discs protein Tid56 homolog)	0.0245714	0.0196446	0.018347	0.00561151	0.0209359	0.018685	0.0131692	0.014924	0.0156726	0.0145365	0.019131	0.0175575	0.0168425	0.0195976	0.023071	0.0236708	0.0168522	0.0119699	0.0302073	0.0262506	0.0212791	0.0208153	0.0143677	0.0206642	0.0237249	0.0213821	0.0225194	0.0178728	0.00839915	0	0	0	0	0.0100805	0	0	0	0	0	0	0	0	0.00696848	0.0114831	0.0209226	0.0301685	0.0208051	0.0263384
Q99MN9	Propionyl-CoA carboxylase beta chain, mitochondrial (PCCase subunit beta) (EC 6.4.1.3) (Propanoyl-CoA:carbon dioxide ligase subunit beta)	0.0199927	0.0260139	0.0229765	0.00542677	0.0230302	0.0214275	0.0197187	0.0277999	0.0181138	0.0303297	0.0233624	0.0285728	0.0189694	0.0180663	0.0169911	0.0306425	0.0338261	0.028986	0.0239567	0.022848	0.0277269	0.0306706	0.0277977	0.0201055	0.0275776	0.0268073	0.025713	0.0220497	0.0254507	0.0268945	0.0425688	0.0257887	0.0377583	0.0362032	0.0286518	0.0378503	0.0194082	0.026792	0.0380267	0.0307397	0.0427974	0.0257228	0.0274433	0.0237367	0.0459005	0.0276911	0.0394088	0.0272132
Q99MQ4	Asporin (Periodontal ligament-associated protein 1) (PLAP-1)	0.0641404	0.0291047	0.0278642	0.0385409	0.0661952	0.0527919	0.057202	0.0280284	0.040604	0.0325866	0.0270228	0.0669906	0.0662535	0.0548562	0.0592942	0.0852928	0.0394457	0.0483964	0.0646794	0.0291324	0.0578605	0.0676353	0.0333601	0.0620686	0.0658023	0.0376034	0.0701172	0.0666074	0.0258126	0.0265899	0.0284222	0.0363944	0.0429628	0.0237282	0.0366801	0.0357299	0.0366912	0.034574	0.042441	0.0470119	0.0339928	0.04096	0.0327728	0.0252015	0.161927	0.0374625	0.0357503	0.0210629
Q99MR8	Methylcrotonoyl-CoA carboxylase subunit alpha, mitochondrial (MCCase subunit alpha) (EC 6.4.1.4) (3-methylcrotonyl-CoA carboxylase 1) (3-methylcrotonyl-CoA carboxylase biotin-containing subunit) (3-methylcrotonyl-CoA:carbon dioxide ligase subunit alpha)	0.0503638	0.0188849	0.0181395	0.00217382	0.0419459	0.0329351	0.016822	0.0194506	0.0174874	0.0157582	0.0405847	0.0241446	0.0262304	0.0195972	0.0494908	0.0364518	0.0324914	0.0349183	0.0276447	0.0446204	0.0329936	0.0428788	0.0211009	0.0433263	0.0312908	0.052703	0.0418456	0.0606784	0	0.0024107	0.00388572	0	0.00863435	0.0571885	0.00562535	0.0141923	0.00375328	0	0.0148391	0.00324306	0.0091988	0.0369203	0.0628545	0.0073903	0.0315952	0.0439034	0.0390479	0.035569
Q99MR9	Protein phosphatase 1 regulatory subunit 3A (Protein phosphatase 1 glycogen-associated regulatory subunit) (Protein phosphatase type-1 glycogen targeting subunit) (RG1)	0.0111869	0.00439372	0.000645655	0	0.0217232	0.00763468	0	0.0159962	0.00581644	0.00472361	0.000944275	0.000590875	0.00105394	0.00099474	0	0.00971205	0.023159	0.00661115	0	0.0154079	0.00219897	0.0070754	0.0532422	0.015948	0.00137621	0.0101096	0.0193277	0	0.00275003	0.0162509	0.0175378	0.0199423	0.0251961	0	0	0	0.00340301	0	0	0	0.000682327	0.0620038	0.0111185	0.0230281	0.0671128	0.0603667	0.0211848	0.03063
Q99P72	Reticulon-4 (Neurite outgrowth inhibitor) (Nogo protein)	0.0289311	0.0242958	0.0268042	0.0294211	0.0515022	0.0317298	0.0278289	0.0292924	0.0307695	0.0276555	0.0393621	0.0287046	0.0310514	0.0290856	0.0401257	0.0299137	0.0291417	0.0364004	0.0352651	0.0322062	0.0427661	0.0364776	0.0279304	0.0295076	0.0332057	0.0323469	0.0506653	0.0491017	0.0584486	0.0753184	0.0551267	0.0621376	0.0531526	0.0321508	0.0610463	0.0527077	0.0540797	0.0643269	0.0435225	0.0606586	0.0456858	0.0632184	0.0408316	0.0513412	0.0623909	0.0498229	0.0495448	0.0614735
Q9CPP6	NADH dehydrogenase [ubiquinone] 1 alpha subcomplex subunit 5 (Complex I subunit B13) (Complex I-13kD-B) (CI-13kD-B) (NADH-ubiquinone oxidoreductase 13 kDa-B subunit)	0.0488187	0.028061	0.034515	0.0364727	0.0530208	0.0334958	0.0299256	0.0362309	0.0388018	0.0345194	0.0446911	0.0495834	0.0422085	0.0386867	0.0636639	0.0437895	0.0412843	0.0430324	0.0479534	0.062867	0.0683706	0.0535419	0.0460636	0.0643658	0.0440221	0.0452994	0.0605207	0.0500825	0.0660433	0.0465603	0.0407254	0.0583738	0.0744669	0.0579156	0.043432	0.0443953	0.0477253	0.0406825	0.0489994	0.0281521	0.0493392	0.0458103	0.0601529	0.0949868	0.0637788	0.084317	0.0806041	0.083929
Q9CPQ1	Cytochrome c oxidase subunit 6C (Cytochrome c oxidase polypeptide VIc)	0.245398	0.111214	0.124675	0.365691	0.144889	0.078594	0	0.122574	0.118455	0.105214	0.148188	0.164402	0.12891	0.154317	0.196813	0.239814	0.109055	0.129932	0.00816691	0.0384745	0.179593	0.193277	0.169069	0.191719	0.189014	0.171841	0.203102	0.16784	0.258572	0.136717	0.398722	0.0990366	0.121616	0.107424	0.0476562	0.193121	0.149676	0.12084	0.114424	0.129176	0.120209	0.0832768	0.112585	0.27669	0.198573	0.128397	0.109751	0.118379
Q9CPQ3	Mitochondrial import receptor subunit TOM22 homolog (Translocase of outer membrane 22 kDa subunit homolog)	0.00468154	0.00517799	0.00490943	0.00468982	0.00531925	0.00520111	0.00584965	0.00293684	0.00408597	0.00497943	0.00513646	0.00564578	0.00599909	0.00412318	0.0054513	0.0048194	0.00636627	0.00573509	0.00875649	0.00860436	0.00601229	0.00522777	0.00638875	0.00648383	0.00676537	0.00628832	0.00562818	0.0075806	0.00431279	0.00408431	0.00431752	0.00500518	0.00299412	0.00175368	0.00430296	0.00467448	0.00391654	0.00348762	0.00375703	0.00443063	0.00491424	0.00174121	0.00521385	0.00822353	0.00987914	0.00762589	0.00705122	0.011133
Q9CPQ8	ATP synthase subunit g, mitochondrial (ATPase subunit g) (ATP synthase membrane subunit g)	0.317556	0.359516	0.300901	0.285148	0.346367	0.352431	0.363989	0.22656	0.294652	0.310133	0.277194	0.378597	0.202485	0.271825	0.383554	0.500144	0.275118	0.364975	0.506548	0.441497	0.328683	0.403429	0.506934	0.491857	0.273862	0.36371	0.552824	0.29593	0.188965	0.151294	0.163505	0.181186	0.334141	0.380642	0.27707	0.383341	0.231764	0.291578	0.310929	0.203538	0.298461	0.394663	0.285169	0.398586	0.394204	0.521627	0.342208	0.384618
Q9CPU2	NADH dehydrogenase [ubiquinone] 1 beta subcomplex subunit 2, mitochondrial (Complex I-AGGG) (CI-AGGG) (NADH-ubiquinone oxidoreductase AGGG subunit)	0.083563	0.0796439	0.0873136	0.0820921	0.144733	0.113814	0.08771	0.100258	0.113072	0.0726963	0.105055	0.0983996	0.0766551	0.106819	0.142577	0.134713	0.11876	0.14081	0.136684	0.103757	0.133687	0.161709	0.115964	0.16286	0.104552	0.138333	0.181841	0.166402	0.133904	0.0946361	0.111087	0.113118	0.117421	0.115788	0.099321	0.126434	0.132071	0.124064	0.124525	0.131135	0.135597	0.126678	0.133422	0.201331	0.135976	0.203954	0.170214	0.133499
Q9CPU4	Microsomal glutathione S-transferase 3 (Microsomal GST-3) (Glutathione peroxidase MGST3) (EC 1.11.1.-) (Microsomal glutathione S-transferase III) (Microsomal GST-III)	0.0298034	0.0294646	0.0308107	0.0402373	0.0491187	0.0505892	0.0368357	0.0269365	0.0324295	0.027362	0.0380164	0.0469099	0.0352722	0.0437391	0.0678818	0.0432576	0.0180849	0.0440999	0.0407061	0.0504051	0.0534495	0.0596314	0.0344357	0.0677579	0.0488547	0.0525925	0.074979	0.0769406	0.0370557	0.0312981	0.0434818	0.0453312	0.0508911	0.0229965	0.0720986	0.0600348	0.0464077	0.0684257	0.0379002	0.0450705	0.0701024	0.056193	0.0352097	0.0583569	0.0571424	0.1073	0.0900405	0.0784604
Q9CPY7	Cytosol aminopeptidase (EC 3.4.11.1) (Leucine aminopeptidase 3) (LAP-3) (Leucyl aminopeptidase) (Proline aminopeptidase) (EC 3.4.11.5) (Prolyl aminopeptidase)	0	0	0	0	0	0	0	0	0	0	0	0	0	0	0.00573197	0	0	0	0	0	0	0	0	0.00111205	0	0	0	0	0	0	0	0	0	0	0	0	0	0	0	0	0	0	0	0.01814	0	0	0.0255244	0
Q9CQ54	NADH dehydrogenase [ubiquinone] 1 subunit C2 (Complex I-B14.5b) (CI-B14.5b) (NADH-ubiquinone oxidoreductase subunit B14.5b)	0.0765513	0.0560775	0.0537828	0.0941878	0.117651	0.0965949	0.0594705	0.0572691	0.0904702	0.0560933	0.0695189	0.0785398	0.0719517	0.0819826	0.114661	0.0966884	0.0702686	0.149447	0.0958599	0.0934818	0.120766	0.112497	0.0703619	0.14175	0.0907801	0.0775366	0.142593	0.123205	0.0623956	0.0479344	0.0996671	0.0556218	0.0720122	0.0516418	0.0643461	0.0752107	0.068248	0.0672364	0.0748935	0.0597789	0.0695609	0.0644267	0.0689792	0.136529	0.106696	0.152423	0.124411	0.115741
Q9CQ62	2,4-dienoyl-CoA reductase, mitochondrial (EC 1.3.1.34) (2,4-dienoyl-CoA reductase [NADPH]) (4-enoyl-CoA reductase [NADPH])	0.000956763	0	0.000523648	0	0.0267971	0.0186652	0.00597145	0.000571118	0.00118945	0.000680082	0.00696359	0.000801785	0	0.0056676	0.000961981	0.000744366	0.000454406	0.000891664	0	0	0.00759831	0	0.000790057	0.00153407	0.00879623	0	0.0245385	0	0	0	0	0	0	0	0	0	0	0	0	0	0	0	0	0	0	0	0	0
Q9CQ69	Cytochrome b-c1 complex subunit 8 (Complex III subunit 8) (Complex III subunit VIII) (Ubiquinol-cytochrome c reductase complex 9.5 kDa protein) (Ubiquinol-cytochrome c reductase complex ubiquinone-binding protein QP-C)	0.181843	0.147613	0.148498	0.216412	0.274646	0.228818	0.150895	0.211873	0.204698	0.13215	0.217183	0.146233	0.148793	0.154593	0.279937	0.172063	0.254578	0.473269	0.219207	0.288508	0.296562	0.205547	0.200989	0.247212	0.26972	0.194755	0.235515	0.209516	0.163849	0.120593	0.0914965	0.163861	0.129029	0.119468	0.147642	0.170785	0.167088	0.0992009	0.164787	0.16575	0.180649	0.142605	0.145236	0.363578	0.221287	0.27533	0.241932	0.271536
Q9CQ75	NADH dehydrogenase [ubiquinone] 1 alpha subcomplex subunit 2 (Complex I-B8) (CI-B8) (NADH-ubiquinone oxidoreductase B8 subunit)	0.103508	0.0693952	0.0990415	0.181345	0.166113	0.191842	0.10105	0.0955256	0.0946323	0.102745	0.103818	0.0991966	0.173401	0.174429	0.171311	0.122384	0.194958	0.198706	0.152901	0.15886	0.159416	0.122549	0.123701	0.208784	0.228282	0.13137	0.259828	0.213485	0.106128	0.0925522	0.133239	0.143268	0.15536	0.142699	0.152406	0.162054	0.147667	0.141981	0.157245	0.144244	0.161783	0.126016	0.138553	0.206236	0.238285	0.287649	0.275299	0.266041
Q9CQ91	NADH dehydrogenase [ubiquinone] 1 alpha subcomplex subunit 3 (Complex I-B9) (CI-B9) (NADH-ubiquinone oxidoreductase B9 subunit)	0.0139146	0.0211934	0.0133908	0.0194705	0.0305157	0.0275186	0.0189057	0.0231605	0.0211138	0.023319	0.0167176	0.0156042	0.016824	0.0218162	0.027837	0.0264414	0.0164801	0.0289609	0.0304058	0.0275867	0.0199085	0.0279598	0.0168385	0.0333456	0.0222484	0.0232095	0.0356984	0.0329659	0.0163365	0.0141952	0.0150429	0.0177651	0.0251607	0.016896	0.0365729	0.0252727	0.0247784	0.0248718	0.0252245	0.0172082	0.0238167	0.0188359	0.0228813	0.0256378	0.0213252	0.0401283	0.0285814	0.0237107
Q9CQA3	Succinate dehydrogenase [ubiquinone] iron-sulfur subunit, mitochondrial (EC 1.3.5.1) (Iron-sulfur subunit of complex II) (Ip)	0.175064	0.139118	0.129502	0.124114	0.164459	0.12402	0.121996	0.11058	0.134943	0.122529	0.146378	0.159815	0.212673	0.129386	0.181322	0.198873	0.123774	0.175712	0.152726	0.142498	0.184139	0.18929	0.154849	0.226154	0.156926	0.163754	0.190019	0.189502	0.0848735	0.0740191	0.0855281	0.0729325	0.108871	0.186495	0.0935139	0.132023	0.0927356	0.0941868	0.117662	0.103056	0.115314	0.101009	0.10171	0.2236	0.158017	0.183234	0.17804	0.202143
Q9CQB5	CDGSH iron-sulfur domain-containing protein 2 (MitoNEET-related 1 protein) (Miner1) (Nervous system overexpressed protein 70)	0.0167767	0.0159336	0.0208074	0.014334	0.0251789	0.0118402	0.0167026	0.0169942	0.0144719	0.0164149	0.0182781	0.0166349	0.0182585	0.0128114	0.0244307	0.0145949	0.0165005	0.01516	0.0223656	0.0155955	0.0220594	0.0203364	0.0170155	0.0199745	0.0161406	0.0226601	0.0176191	0.0187135	0.0111395	0.020853	0.0142874	0.0165095	0.0167509	0.0118323	0.010295	0.0170185	0.0169873	0.0113001	0.014072	0.016747	0.0149911	0.0118688	0.0170003	0.0254098	0.0227005	0.0138468	0.0126296	0.0179076
Q9CQC7	NADH dehydrogenase [ubiquinone] 1 beta subcomplex subunit 4 (Complex I-B15) (CI-B15) (NADH-ubiquinone oxidoreductase B15 subunit)	0.154097	0.0958388	0.130375	0.14029	0.18815	0.141932	0.112901	0.143682	0.152131	0.137568	0.146127	0.151144	0.126891	0.138088	0.210728	0.156044	0.171204	0.215738	0.180514	0.188114	0.225898	0.208083	0.171979	0.233557	0.155016	0.188179	0.21626	0.228291	0.122285	0.116027	0.11913	0.108924	0.133474	0.0997249	0.123847	0.149645	0.136184	0.107612	0.131108	0.131018	0.14682	0.116611	0.121006	0.277254	0.210747	0.256419	0.238974	0.250569
Q9CQC9	GTP-binding protein SAR1b	0	0	0	0	0.0117377	0	0	0	0.00779922	0	0	0	0	0.00234337	0.00780563	0.00601291	0	0.0014199	0.00339606	0.00940233	0.00255438	0.00240066	0	0.00611227	0.00158076	0	0.00333568	0.0086328	0	0	0	0	0	0	0	0	0	0.00221713	0	0.00215636	0	0	0	0	0	0	0	0
Q9CQD1	Ras-related protein Rab-5A	0.00626094	0.0185771	0.0132028	0.00466209	0.0195351	0.0212008	0	0.00468163	0.00691708	0.0163023	0.00613729	0.00668942	0.0167203	0.0215859	0.0230201	0.0234864	0.0064942	0.0109025	0.01652	0.0242239	0.0235887	0.023804	0.0193566	0.0216871	0.0203882	0.00640242	0.0234877	0.0197418	0.00843768	0.0264534	0.0200974	0	0	0.0184383	0	0.00511784	0.0061405	0.0061149	0	0	0.0309529	0.0172737	0.0129679	0.0285843	0.0297662	0.027879	0.00994434	0.00932705
Q9CQE8	RNA transcription, translation and transport factor protein	0	0.0028334	0.00672433	0	0	0.0018961	0	0.00312371	0	0.00154473	0.00272194	0.00119372	0	0	0.0101158	0	0	0	0	0	0.0052313	0	0.00194139	0.000829421	0.00126326	0.0109466	0.00978428	0.00928184	0	0	0	0	0	0	0	0	0	0	0	0	0	0	0	0	0	0.000687551	0.0134333	0.0131757
Q9CQF9	Prenylcysteine oxidase (EC 1.8.3.5)	0.00205895	0.00157816	0.00171139	0.00468683	0.00301178	0.00141108	0	0.00197236	0.00259918	0.00269578	0.00272911	0.00233762	0.00294804	0.00235056	0.00394067	0.00108812	0.00379426	0.00349846	0.00361407	0.000610371	0.00161211	0.00511584	0.00458287	0.00166161	0.000719893	0.000679529	0.000360022	0.00410352	0.0060609	0.0182252	0.00472706	0.00618251	0.00546171	0	0.00502379	0.00450953	0.00604343	0.00365197	0.00627532	0.00461207	0.00703098	0.0022321	0.00619144	0.00229851	0.00624642	0.00389757	0.005362	0.00505948
Q9CQH3	NADH dehydrogenase [ubiquinone] 1 beta subcomplex subunit 5, mitochondrial (Complex I-SGDH) (CI-SGDH) (NADH-ubiquinone oxidoreductase SGDH subunit)	0.057411	0.0419502	0.0507353	0.0485199	0.0790418	0.0811983	0.0431408	0.0317849	0.0706851	0.048275	0.0481574	0.0535296	0.0321562	0.0638923	0.10991	0.0845107	0.0575213	0.0877871	0.0753428	0.0512687	0.0741037	0.160143	0.0428165	0.112133	0.0469691	0.137219	0.117795	0.105253	0.0506967	0.0774572	0.0886523	0.0630186	0.106289	0.076426	0.133792	0.106148	0.093933	0.10212	0.113046	0.0794716	0.0830087	0.102835	0.0860805	0.0871775	0.0863611	0.152592	0.130937	0.0961094
Q9CQJ8	NADH dehydrogenase [ubiquinone] 1 beta subcomplex subunit 9 (Complex I-B22) (CI-B22) (NADH-ubiquinone oxidoreductase B22 subunit)	0.0198583	0.0077049	0.0242432	0.0601783	0.0173777	0.0202748	0.0171483	0.0245634	0.02137	0.0305621	0.0286617	0.0334253	0.0145204	0.0275679	0.0297839	0.0204467	0.0234625	0.035513	0.0259465	0.0208966	0.0402797	0.0268896	0.0224206	0.0446131	0.023308	0.0265374	0.0331732	0.0304035	0.0176863	0.0140857	0.0180365	0.0186997	0.0220356	0.00968873	0.0227001	0.0243669	0.0224718	0.0154374	0.0238675	0.018921	0.0255795	0.0165212	0.0289345	0.0467422	0.0290088	0.0465922	0.0471618	0.0532336
Q9CQQ7	ATP synthase F(0) complex subunit B1, mitochondrial (ATP synthase peripheral stalk-membrane subunit b) (ATP synthase subunit b) (ATPase subunit b)	0.150105	0.0532307	0.119061	0.11657	0.180811	0.210237	0.0977509	0.116239	0.0975488	0.107856	0.105258	0.116499	0.126427	0.133429	0.21252	0.14379	0.130181	0.21249	0.140232	0.19468	0.177158	0.149632	0.137138	0.194083	0.156477	0.155737	0.239592	0.210526	0.10525	0.0967058	0.149973	0.0989882	0.108303	0.118754	0.126488	0.10463	0.10287	0.113982	0.111176	0.110376	0.129002	0.102617	0.102046	0.249098	0.177576	0.248528	0.220957	0.274668
Q9CQR4	Acyl-coenzyme A thioesterase 13 (Acyl-CoA thioesterase 13) (EC 3.1.2.-) (Thioesterase superfamily member 2)	0	0	0	0	0	0.0440078	0.019441	0	0.00945148	0	0	0	0	0.00820124	0.0109748	0	0	0.0235282	0.0395481	0	0.0109616	0.00918373	0.010325	0.00919553	0.011541	0	0.0085385	0.00784055	0	0	0	0	0	0	0	0	0	0	0	0.0103912	0	0	0	0	0	0	0	0
Q9CQV1	Mitochondrial import inner membrane translocase subunit TIM16 (Mitochondria-associated granulocyte macrophage CSF-signaling molecule) (Presequence translocated-associated motor subunit PAM16)	0.00297998	0.00104938	0.00269299	0.00136842	0.00378776	0.00232192	0	0.00194411	0.00273748	0.00149331	0.00138636	0.00301037	0.00161948	0.00328961	0.00472901	0.00229872	0.00246252	0	0.00341915	0.00294335	0.00196151	0.00210626	0.00199796	0.00519459	0.00498712	0.00387719	0.00467244	0.002234	0	0	0.00169864	0	0	0	0	0	0.00257647	0	0	0	0	0	0	0.0044706	0.00182972	0.00359346	0.00427715	0.00395805
Q9CQX2	Cytochrome b5 type B (Cytochrome b5 outer mitochondrial membrane isoform)	0.00657128	0	0.000954598	0.00139872	0.023581	0.018627	0.0106139	0.00102563	0.0186748	0	0.00101631	0.0137088	0.00259078	0.0205967	0.0202687	0.0159841	0	0.0205477	0	0	0.0166474	0.0238782	0.00346565	0.0221422	0.0104726	0.00763338	0.0237606	0.0261451	0	0	0.0111606	0.00419925	0.0132513	0	0	0	0	0	0	0.00813253	0.00866587	0.00625903	0.00831382	0.00991838	0.0126036	0.0162336	0.0120172	0.00603181
Q9CQZ5	NADH dehydrogenase [ubiquinone] 1 alpha subcomplex subunit 6 (Complex I-B14) (CI-B14) (NADH-ubiquinone oxidoreductase B14 subunit)	0.0630198	0.0389366	0.0457433	0.05033	0.06213	0.0510891	0.0475307	0.05103	0.0560306	0.046745	0.0569882	0.0527988	0.0421386	0.0480123	0.0728956	0.0767907	0.0652095	0.0828028	0.0763942	0.0735325	0.0937453	0.081049	0.0609963	0.0834216	0.0509539	0.062143	0.0819177	0.0822142	0.0607613	0.0400899	0.0594617	0.0401868	0.0489954	0.053852	0.0514713	0.0742077	0.0736628	0.0521831	0.0595734	0.044956	0.060359	0.0487714	0.0509391	0.0994972	0.0628067	0.0872894	0.0908311	0.0796572
Q9CQZ6	NADH dehydrogenase [ubiquinone] 1 beta subcomplex subunit 3 (Complex I-B12) (CI-B12) (NADH-ubiquinone oxidoreductase B12 subunit)	0.105474	0.0585538	0.130683	0.0674631	0.101888	0.0857243	0.0635837	0.0646805	0.0841672	0.0694151	0.0785877	0.0725651	0.0767476	0.065305	0.121881	0.09738	0.113629	0.126126	0.116495	0.102471	0.137203	0.137026	0.103736	0.154245	0.0912173	0.126058	0.129555	0.138124	0.0717384	0.0649456	0.0781007	0.0677767	0.0756603	0.0805484	0.0818739	0.0905683	0.083535	0.076155	0.0836518	0.0737525	0.0811705	0.0725722	0.0905809	0.1362	0.130272	0.160229	0.126481	0.129465
Q9CR57	60S ribosomal protein L14	0.0363673	0.0393246	0.0429473	0.0460608	0.0403878	0.0382028	0.0381008	0.0466816	0.0392971	0.0449181	0.0537616	0.0436285	0.0397226	0.0337527	0.032075	0.0422538	0.0463194	0.0495182	0.0419132	0.0475797	0.0464835	0.0447798	0.0436247	0.0334342	0.0289628	0.0437897	0.0414327	0.0443114	0.0449289	0.0438638	0.0314445	0.0389062	0.039229	0.027177	0.0361345	0.0411373	0.0412948	0.0472113	0.0427589	0.0371265	0.0396971	0.0404325	0.0396463	0.0466643	0.0451046	0.043622	0.039923	0.0454693
Q9CR61	NADH dehydrogenase [ubiquinone] 1 beta subcomplex subunit 7 (Complex I-B18) (CI-B18) (NADH-ubiquinone oxidoreductase B18 subunit)	0.0953111	0.0757633	0.0868965	0.0688376	0.0884639	0.0836808	0.0680971	0.0849491	0.088994	0.104743	0.0839413	0.103599	0.0768668	0.0905687	0.101948	0.0864866	0.0943559	0.121299	0.089623	0.0738743	0.12183	0.11039	0.107555	0.127678	0.123085	0.0928097	0.106063	0.0793038	0.041447	0.0386204	0.0845418	0.084576	0.0850247	0.131096	0.0372204	0.188202	0.127922	0.172765	0.0440628	0.135236	0.0956811	0.102131	0.0676627	0.200855	0.170723	0.172873	0.123258	0.124229
Q9CR62	Mitochondrial 2-oxoglutarate/malate carrier protein (OGCP) (Solute carrier family 25 member 11)	0.192942	0.120427	0.160612	0.136665	0.131075	0.171113	0.126447	0.129666	0.135636	0.154335	0.137194	0.149862	0.138903	0.0904883	0.170066	0.133903	0.162838	0.227869	0.233617	0.196502	0.187412	0.2247	0.185368	0.282072	0.227792	0.21097	0.142627	0.186224	0.137912	0.163102	0.129565	0.132005	0.154687	0.172954	0.141882	0.162492	0.191653	0.151009	0.184289	0.148331	0.175885	0.128637	0.136028	0.244155	0.169354	0.330063	0.23106	0.209969
Q9CR68	Cytochrome b-c1 complex subunit Rieske, mitochondrial (EC 7.1.1.8) (Complex III subunit 5) (Cytochrome b-c1 complex subunit 5) (Rieske iron-sulfur protein) (RISP) (Rieske protein UQCRFS1) (Ubiquinol-cytochrome c reductase iron-sulfur subunit) [Cleaved into: Cytochrome b-c1 complex subunit 9 (Su9) (Subunit 9) (8 kDa subunit 9) (Complex III subunit IX) (Cytochrome b-c1 complex subunit 11) (Ubiquino…	0.210094	0.162273	0.159022	0.2089	0.266613	0.278025	0.196684	0.162422	0.235587	0.159795	0.209582	0.189045	0.211773	0.220946	0.293275	0.369806	0.236517	0.431027	0.381558	0.326118	0.417106	0.330216	0.187326	0.385166	0.349489	0.305121	0.381575	0.39459	0.236693	0.287692	0.237667	0.281301	0.279932	0.294448	0.498214	0.163213	0.301731	0.298504	0.139081	0.253598	0.343713	0.28244	0.262447	0.54117	0.391796	0.54791	0.439446	0.460302
Q9CRB8	Mitochondrial fission process protein 1 (Mitochondrial 18 kDa protein) (MTP18)	0.014076	0.00668685	0.00644367	0.00946514	0.0305887	0.0147133	0.0290055	0.00938003	0.0255598	0.00857651	0.0214334	0.0258455	0.0210958	0.0101766	0.0155872	0.0150984	0.0215967	0.0221424	0.0326229	0.0268823	0.0320309	0.0241538	0.0127028	0.0313854	0.0246463	0.0194058	0.0334229	0.0306172	0	0	0.00546893	0	0.00995322	0	0	0.00885466	0	0	0	0	0.0104569	0.0081401	0.00758996	0.0409526	0.0296644	0.044324	0.0320164	0.0463217
Q9CRB9	MICOS complex subunit Mic19 (Coiled-coil-helix-coiled-coil-helix domain-containing protein 3)	0.045244	0.036253	0.0473779	0.0423038	0.0602114	0.0687396	0.060767	0.0320102	0.0388854	0.0454289	0.0467126	0.0389514	0.0374081	0.0447031	0.0428028	0.0488146	0.0463818	0.075843	0.0581036	0.0631505	0.0405063	0.0540226	0.0388691	0.0349274	0.0413963	0.04304	0.0551108	0.0609571	0.0376649	0.0350183	0.0523095	0.038906	0.0457567	0.0418753	0.054029	0.0369319	0.0432643	0.0471702	0.0355778	0.0426851	0.0412896	0.0490898	0.0451793	0.0692463	0.0712185	0.0794118	0.0641241	0.0717098
Q9CRD2	ER membrane protein complex subunit 2 (Tetratricopeptide repeat protein 35) (TPR repeat protein 35)	0.00309908	0.00190399	0.00185425	0.00332261	0.00162385	0.00167242	0	0.00220208	0.00240224	0.010038	0.00261216	0.00283184	0	0.00269664	0.00475372	0.00331602	0.00201888	0	0	0	0.0103126	0.00311975	0.00322598	0.0028486	0.00365919	0.00341734	0.0033383	0.00207907	0.00539143	0.0050291	0.00127724	0.0016775	0	0.00269424	0	0.00358834	0.00337442	0.00502001	0.00422504	0	0.00400097	0.00415174	0.00460339	0.00432313	0.00544848	0	0	0.00137168
Q9CXD6	Mitochondrial calcium uniporter regulator 1 (MCU regulator 1) (Coiled-coil domain-containing protein 90A, mitochondrial)	0.00570407	0	0.00180089	0.00377239	0.00582037	0.00463628	0	0.00423382	0.00545496	0	0.00550425	0.00553382	0.00611061	0.00395843	0.00202572	0.0027055	0	0.00356896	0.00253256	0.00243404	0.171845	0.00278369	0	0.0061772	0.00516701	0.0026597	0.00517839	0.00610196	0	0	0	0	0	0	0	0	0	0	0	0	0	0	0	0	0	0	0	0
Q9CXJ4	ATP-binding cassette sub-family B member 8, mitochondrial	0.042977	0.0509427	0.0392484	0.0520572	0.0611368	0.0401328	0.137336	0.0417018	0.0533477	0.0498842	0.0622376	0.0487914	0.0603919	0.0414121	0.0509819	0.0434038	0.0522988	0.0572143	0.106221	0.144266	0.0490111	0.0516943	0.0671077	0.0476254	0.0436173	0.0526291	0.0456358	0.0582525	0.145597	0	0.0623184	0.00253085	0.00207373	0	0.00743618	0.0022813	0.0618922	0.00168762	0	0.00218108	0.0023819	0.00669932	0.0976712	0.131827	0.0641261	0.0816673	0.0153964	0.104518
Q9CXS4	Centromere protein V (CENP-V) (Proline-rich protein 6)	0.00697794	0.00887215	0.0180992	0.0106076	0.0142889	0.0167281	0.0101205	0.0116895	0.0104943	0.00942578	0.0145531	0.0177516	0.0108347	0.0179123	0.0134208	0.0099669	0.0107228	0.00693637	0.00809298	0.00576362	0.0102436	0.0086676	0.00627507	0.0144576	0.00836622	0.00960543	0.0105737	0.00560234	0	0	0.00300569	0	0.00303059	0	0.00427986	0	0.00359772	0.00111035	0.00290465	0.00562796	0.00347015	0.00433514	0.00292303	0.00415568	0.00598978	0.00472623	0.00274547	0.004622
Q9CXV1	Succinate dehydrogenase [ubiquinone] cytochrome b small subunit, mitochondrial (CybS) (CII-4) (QPs3) (Succinate dehydrogenase complex subunit D) (Succinate-ubiquinone oxidoreductase cytochrome b small subunit) (Succinate-ubiquinone reductase membrane anchor subunit)	0.0172184	0.0218068	0.033849	0.0204581	0.0372001	0.0261746	0.0147724	0.0309789	0.0321298	0.030352	0.0365157	0.0313553	0.0183168	0.0266984	0.0438743	0.0286444	0.0278819	0.0320737	0.0162426	0.0179322	0.0285448	0.0456653	0.0334106	0.0423062	0.0209539	0.0351601	0.0342067	0.0405305	0.043082	0.00579144	0.00720015	0.00942177	0.0459342	0.0247881	0.00747726	0.00883749	0.00881232	0.00974445	0.0105505	0.00865236	0.0391766	0.0332815	0.0269826	0.0548626	0.0391229	0.0411768	0.0451976	0.0431678
Q9CY27	Very-long-chain enoyl-CoA reductase (EC 1.3.1.93) (Synaptic glycoprotein SC2) (Trans-2,3-enoyl-CoA reductase) (TER)	0.0125148	0.0111728	0.0162529	0.0178121	0.0204727	0.0169388	0.0106524	0.0127225	0.0160789	0.01419	0.016259	0.0166252	0.0150563	0.0171778	0.0224972	0.0133062	0.017515	0.0157751	0.0101028	0.0102577	0.0198394	0.0270229	0.0154702	0.0193788	0.0137772	0.0217695	0.0163189	0.0249469	0.0453625	0.0468836	0.1178	0.0505281	0.0494887	0.0395259	0.048151	0.0470201	0.119448	0.0490074	0.0592858	0.0522687	0.0481001	0.0360253	0.0436788	0.0473391	0.0377024	0.0384888	0.0438635	0.0393381
Q9CYT6	Adenylyl cyclase-associated protein 2 (CAP 2)	0.0173493	0.0127845	0.0183951	0	0.0252233	0.018274	0	0.0199267	0.0287015	0.0245528	0.00484891	0.00539525	0.0132731	0.010018	0.0155383	0.0223357	0.0232548	0.0727683	0.00309572	0.00602552	0.0188756	0.00360815	0.0155849	0.0160878	0.0200895	0.0134012	0.0283216	0.0222109	0.0352279	0.0235532	0.150668	0.0211151	0.0110788	0	0.0244131	0.0444834	0.00916078	0.0498881	0.0175845	0.0263197	0.013026	0.00885975	0.082607	0.0379528	0.0350456	0.01084	0.0155961	0.014335
Q9CZ13	Cytochrome b-c1 complex subunit 1, mitochondrial (Complex III subunit 1) (Core protein I) (Ubiquinol-cytochrome-c reductase complex core protein 1)	0.388688	0.22614	0.249537	0.370647	0.338381	0.281458	0.268787	0.228868	0.270929	0.266151	0.288752	0.373932	0.290017	0.271839	0.373089	0.470757	0.334466	0.547068	0.419956	0.431816	0.490286	0.381371	0.381706	0.438466	0.534002	0.331021	0.452058	0.435872	0.315123	0.293356	0.247467	0.250394	0.249574	0.412373	0.239795	0.341637	0.319732	0.342116	0.257068	0.334511	0.340092	0.304859	0.310794	0.569773	0.373971	0.518835	0.424276	0.504816
Q9CZB0	Succinate dehydrogenase cytochrome b560 subunit, mitochondrial (Integral membrane protein CII-3) (QPs-1) (QPs1)	0.0180974	0.0161939	0.0293657	0.0164716	0.0186223	0.0170047	0.00798146	0.00551189	0.0159871	0.00507697	0.0237824	0.0156079	0.0218337	0.0277349	0.0483405	0.0121931	0.00206579	0.0162833	0.00716756	0.0124394	0.0266621	0.0304058	0.00612432	0.0386084	0.0158586	0.0349722	0.0278356	0.0380754	0.0117137	0.00277578	0.00253054	0.00346385	0.0202271	0.00157674	0.000947153	0.0234778	0.00297104	0.0164247	0.0241607	0.012146	0.0414384	0.0215834	0.014938	0.0443218	0.0393773	0.0494371	0.0409494	0.0499163
Q9CZJ2	Heat shock 70 kDa protein 12B	0.0012997	0.0131612	0.00127358	0	0.0218481	0.0085234	0	0.016572	0.0080882	0.0146388	0.00602236	0.0189952	0.00612784	0.000568301	0.00333109	0.00371898	0.00252595	0.00331519	0.00581309	0.00202576	0.00790915	0.0130561	0.0132498	0	0.00395516	0.000572148	0.00469549	0.0783813	0	0.00870515	0.0489378	0	0	0	0	0	0.00947569	0	0	0	0	0	0	0	0.0113008	0.00228324	0	0
Q9CZM2	60S ribosomal protein L15	0.0135024	0.00412383	0.0231334	0	0	0.012848	0	0.00480702	0.0040403	0.0188283	0.0167153	0.00671688	0	0.00687231	0.00692986	0.00420475	0.0186611	0.00388585	0	0	0	0.0065568	0.00635823	0.00795676	0	0.0248854	0	0	0	0	0.0289866	0	0	0	0	0	0	0	0	0	0	0	0	7.31172e-05	0.00632372	0.0138247	0.00999178	0
Q9CZU6	Citrate synthase, mitochondrial (EC 2.3.3.1) (Citrate (Si)-synthase)	0.0304891	0.0251867	0.0206611	0.0167651	0.0367632	0.0290025	0.0240903	0.0369845	0.0302994	0.0336314	0.028209	0.0313256	0.0272088	0.0227532	0.0366618	0.0402518	0.0483056	0.0448081	0.0413965	0.0421782	0.0268129	0.0377305	0.0359239	0.0407009	0.0463911	0.0273847	0.0395655	0.0377343	0.0289805	0.0287589	0.0317642	0.0289565	0.0315768	0.0265504	0.034798	0.0360435	0.0374064	0.0247574	0.0353826	0.0318118	0.0325848	0.0404266	0.0319025	0.0481124	0.0628552	0.0509412	0.0372103	0.0447098
Q9D020	Cytosolic 5'-nucleotidase 3A (EC 3.1.3.5) (7-methylguanosine phosphate-specific 5'-nucleotidase) (7-methylguanosine nucleotidase) (EC 3.1.3.91) (Cytosolic 5'-nucleotidase 3) (Cytosolic 5'-nucleotidase III) (cN-III) (Lupin) (Pyrimidine 5'-nucleotidase 1) (P5'N-1) (P5N-1) (PN-I)	0	0.000784188	0	0	0	0	0	0	0	0	0	0.00064182	0	0.00252732	0	0	0	0	0	0	0	0	0	0	0.00389646	0	0.00106037	0	0	0	0	0	0	0	0	0	0	0	0	0	0	0	0	0	0	0	0	0
Q9D023	Mitochondrial pyruvate carrier 2 (Brain protein 44)	0.0226385	0.0096475	0.0162114	0.0254793	0.0366837	0.0345901	0.0226469	0.0138636	0.0299589	0.0138363	0.0243054	0.025595	0.019028	0.0240169	0.0529214	0.0261771	0.0155619	0.0408734	0.0259168	0.0323783	0.0366423	0.0351021	0.0167356	0.0514001	0.0236843	0.0203589	0.0418625	0.0422286	0.0180892	0.0116058	0.0227304	0.0218782	0.0229029	0.0314198	0.0225189	0.0239002	0.0321314	0.0280347	0.0310291	0.014483	0.0338096	0.0303083	0.0191023	0.0297711	0.0317442	0.0477431	0.0328701	0.0330727
Q9D051	Pyruvate dehydrogenase E1 component subunit beta, mitochondrial (PDHE1-B) (EC 1.2.4.1)	0.0547888	0.0849508	0.128457	0.0462119	0.182903	0.143458	0.105196	0.0609376	0.165307	0.0792051	0.129548	0.0546966	0.0662976	0.142096	0.0628712	0.146999	0.126225	0.100419	0.211337	0.103242	0.124448	0.192031	0.0736399	0.0871758	0.0890505	0.0963598	0.173139	0.198426	0.0970943	0.0769688	0.0506387	0.067281	0.0885479	0.0997495	0.113808	0.187237	0.0921886	0.105914	0.126903	0.178595	0.127051	0.0772635	0.125259	0.162849	0.155047	0.142292	0.177012	0.208632
Q9D0F9	Phosphoglucomutase-1 (PGM 1) (EC 5.4.2.2) (Glucose phosphomutase 1) (Phosphoglucomutase-2)	0.00619784	0.00478681	0.00850381	0.00262764	0.0149663	0.0057402	0.00488424	0.00498283	0.0135424	0.00218047	0.00146095	0.0090463	0.00373068	0.00423969	0.0138225	0.00519484	0.00726861	0.00866396	0.00594185	0.0050388	0.00542872	0.00271301	0.0120208	0.00930957	0.0130771	0.0056981	0.00513844	0.0118498	0.0349157	0.0372286	0.0275808	0.034675	0.0319073	0.0175596	0.02664	0.0238824	0.0403993	0.0227668	0.0346544	0.0438136	0.0311696	0.033704	0.029373	0.0193628	0.0231593	0.0160706	0.0170781	0.0145701
Q9D0I9	Arginine--tRNA ligase, cytoplasmic (EC 6.1.1.19) (Arginyl-tRNA synthetase) (ArgRS)	0.00398783	0.00760604	0.00541394	0.00401219	0.00331083	0.00487022	0.00197135	0.00550573	0.00313535	0.00713263	0.00635389	0.00502542	0.00397906	0.0039483	0.00514298	0.006556	0.00682484	0.00331768	0.00155929	0.00568665	0.00588429	0.0032919	0.00725679	0.00468918	0.00553588	0.00463609	0.00488125	0.00268355	0.0048749	0.0182073	0.00396457	0.00530097	0.0102436	0	0.005819	0	0	0.00350298	0.00395642	0.00987535	0.00301627	0.0132227	0.00833751	0.00407041	0.00995478	0.00831083	0.00194509	0.00838968
Q9D0L4	Uncharacterized aarF domain-containing protein kinase 1 (EC 2.7.11.-)	0.00206429	0	0.00112989	0.00163529	0.00266796	0.00306109	0	0.000876203	0.00105193	0.00237113	0.00252746	0.00273287	0.00132121	0.000898091	0.00370892	0	0.000965431	0.000739123	0.0016682	0.00290376	0.00186909	0	0.00155392	0.00385457	0.000638371	0.00087189	0.003926	0.00196618	0	0	0	0	0	0	0	0	0	0	0	0	0	0	0.000285076	0.00345979	0.000446823	0.0012781	0	0.0039425
Q9D0M3	Cytochrome c1, heme protein, mitochondrial (Complex III subunit 4) (Complex III subunit IV) (Cytochrome b-c1 complex subunit 4) (Ubiquinol-cytochrome-c reductase complex cytochrome c1 subunit) (Cytochrome c-1)	0.285381	0.195233	0.224973	0.177918	0.278857	0.228369	0.219213	0.262445	0.218542	0.256967	0.221993	0.2441	0.215548	0.221074	0.302894	0.315501	0.258008	0.370171	0.395741	0.374757	0.349318	0.383482	0.288773	0.398377	0.289649	0.262595	0.360386	0.375396	0.205463	0.157989	0.148062	0.179414	0.209508	0.237568	0.187662	0.213234	0.192574	0.195317	0.191748	0.213722	0.21424	0.187314	0.149872	0.475742	0.317847	0.432934	0.387015	0.39986
Q9D0M5	Dynein light chain 2, cytoplasmic (8 kDa dynein light chain b) (DLC8) (DLC8b) (Dynein light chain LC8-type 2)	0.00833298	0.00770352	0.012276	0.00679983	0.00892286	0.00600484	0.010002	0.0119418	0.0105707	0.0116795	0.0135848	0.00802624	0.00699779	0.0131776	0.0121573	0.00929457	0.0121701	0	0.0111807	0.00961131	0.0130702	0.0147406	0.00800261	0.0135894	0.00586572	0.010024	0.00856077	0.00688452	0.0128248	0.00692215	0.00748397	0.00590926	0.0107985	0	0	0.0100241	0.0117133	0.00687767	0	0.00767111	0.00743842	0.0137661	0	0.0270425	0.00583781	0	0.00969861	0.00551079
Q9D0R2	Threonine--tRNA ligase, cytoplasmic (EC 6.1.1.3) (Threonyl-tRNA synthetase) (ThrRS)	0.00477811	0.000413684	0	0.0025522	0	0.00203862	0	0.002942	0.000470307	0.000342093	0.000529977	0	0.000373333	0.0030517	0.000296808	0.00135539	0.00337562	0.00175819	0.00259593	0.00354541	0.00194196	0	0.00203968	0.000255842	0.00194854	0.0028149	0.00242209	0.00435154	0	0	0.00210327	0	0	0	0.00230725	0	0	0.00122969	0	0	0	0.00169438	0.00238041	0.00325855	0	0	0	0
Q9D172	Glutamine amidotransferase-like class 1 domain-containing protein 3A, mitochondrial	0.00913503	0.00265959	0	0	0	0.00427542	0	0.0695919	0	0.00206057	0.0648398	0.0620915	0.0248133	0	0	0.058255	0.0802786	0	0.00682924	0.00309296	0.0511469	0.0449769	0.0591019	0.00541665	0.00428222	0.00704209	0	0	0	0	0.0419203	0	0	0	0	0.00866639	0	0	0	0	0	0	0.00547621	0	0.00933154	0.00711825	0.0064308	0.047371
Q9D1D4	Transmembrane emp24 domain-containing protein 10 (21 kDa transmembrane-trafficking protein) (Transmembrane protein Tmp21) (p24 family protein delta-1) (p24delta1)	0.00659803	0.00509948	0.0100526	0.00704514	0.0122063	0.00563531	0.00326277	0.00850544	0.00591202	0.00533541	0.008761	0.00628761	0.00812948	0.0137153	0.0154731	0.00663951	0.00893204	0.00559416	0.00722182	0.00472835	0.0138829	0.0137214	0.00443944	0.0121789	0.0107103	0.0130602	0.0111781	0.0143448	0.0060692	0.000721634	0.0106243	0.0165272	0.0095246	0	0.011914	0	0.00964549	0.0157257	0	0.0108221	0.0142128	0.0113298	0.00552159	0.0217606	0.0178629	0.019763	0.00989533	0.0114454
Q9D1G1	Ras-related protein Rab-1B	0.00446009	0.00956736	0.00772025	0.00363599	0.00410789	0.00610367	0.00363921	0.00253072	0.0039729	0.00479885	0.00497314	0.00543875	0.0023	0.00508355	0.000748839	0.010657	0.00859978	0.00521038	0.0078658	0.00568484	0.0049004	0.00682368	0.00565997	0.00439507	0.00439253	0.00660874	0.00669912	0.00481232	0.00392222	0.00177567	0.00496969	0.00205181	0.00855083	0	0.00749571	0.00885297	0.00370473	0	0	0.00553489	0.00590193	0.0130114	0.00963206	0.00614187	0.00766858	0.00919378	0.00478489	0.00395031
Q9D1G3	Protein-cysteine N-palmitoyltransferase HHAT-like protein (Glycerol uptake/transporter homolog) (Hedgehog acyltransferase-like protein)	0.0491109	0.0645828	0.0725378	0.0984298	0.0764367	0.0819416	0.0743011	0.0433735	0.0853229	0.0804505	0.06331	0.0558733	0.0859037	0.0519371	0.0789163	0.0600771	0.0588792	0.0910991	0.0724002	0.0590065	0.0693125	0.0816327	0.0509882	0.0743441	0.0935111	0.0549098	0.0946186	0.0722712	0.10816	0.0981188	0.105522	0.103182	0.130661	0.115158	0.132519	0.152422	0.129035	0.144165	0.152457	0.13384	0.124127	0.113296	0.095004	0.0736591	0.077984	0.114554	0.117149	0.0898096
Q9D1I2	Caspase recruitment domain-containing protein 19 (Bcl10-interacting CARD protein) (BinCARD)	0.00134169	0.00118873	0.00145143	0	0.00200405	0.00368034	0.00169217	0.00137636	0.00138526	0.00219761	0.00136978	0.00245093	0.00148144	0.0362924	0.00247372	0.00325041	0.00158541	0.00239964	0.00200504	0.00197419	0.00280225	0.00287759	0.00283273	0.00333163	0.0331733	0.00155526	0.00351282	0.00212007	0.00166722	0	0	0.00149672	0	0	0.00290123	0.00233311	0	0.0024062	0	0.00251459	0	0	0	0.00284767	0.00306389	0.00478166	0.00519976	0.00487336
Q9D1N9	39S ribosomal protein L21, mitochondrial (L21mt) (MRP-L21)	0.00126159	0.00490986	0.00136787	0.00256863	0.00131955	0	0	0.00605494	0.00634728	0.00180315	0.00158653	0.00103756	0	0	0.00181046	0.00155768	0.00590524	0.00696505	0.00152932	0.00200773	0	0	0.00650095	0.00189447	0	0.00564233	0.00715156	0	0	0	0	0	0	0	0	0	0	0	0	0	0	0	0	0.00147366	0	0	0	0
Q9D1R9	60S ribosomal protein L34	0.00610625	0.029758	0.0364151	0.0319589	0.0242071	0.0231699	0.0178648	0.0389109	0.0297998	0.0308996	0.0385854	0.0286149	0.0272168	0.0163174	0.0206039	0.0152423	0.0324489	0.0145181	0.0209957	0.0209948	0.0378598	0.0295116	0.035772	0.0163595	0.0150265	0.0394759	0.0280814	0.015506	0.0293622	0.0267438	0.0164923	0.019991	0.0229968	0.0187334	0.0176548	0.0172564	0.0223078	0.0256235	0.0258517	0.0184155	0.0197657	0.022426	0.0206376	0.019161	0.0163204	0.0213834	0.0203613	0.0231837
Q9D2G2	Dihydrolipoyllysine-residue succinyltransferase component of 2-oxoglutarate dehydrogenase complex, mitochondrial (EC 2.3.1.61) (2-oxoglutarate dehydrogenase complex component E2) (OGDC-E2) (Dihydrolipoamide succinyltransferase component of 2-oxoglutarate dehydrogenase complex) (E2K)	0.144052	0.116763	0.150597	0.14788	0.156383	0.240325	0.121014	0.183682	0.133464	0.193258	0.154939	0.172348	0.168543	0.169843	0.183523	0.248017	0.184636	0.239408	0.1798	0.222898	0.261681	0.208173	0.254761	0.274109	0.226778	0.194694	0.29464	0.195844	0.14785	0.151747	0.140497	0.183058	0.143758	0.13959	0.1201	0.177594	0.178841	0.175599	0.177581	0.161887	0.226971	0.210853	0.156702	0.318548	0.252136	0.272025	0.21902	0.276155
Q9D2R6	Cytochrome c oxidase assembly factor 3 homolog, mitochondrial (Coiled-coil domain-containing protein 56)	0.00319307	0	0	0	0	0	0	0.00313393	0.00460019	0	0.00435099	0.0046184	0.00440066	0	0	0.00598729	0.00266816	0	0.00293997	0.0034506	0.00602885	0.00340411	0.00069291	0.00421289	0.00380224	0.005537	0	0	0	0	0	0	0	0	0	0	0.00250705	0	0	0	0	0	0	0	0	0	0	0
Q9D3D9	ATP synthase subunit delta, mitochondrial (ATP synthase F1 subunit delta) (F-ATPase delta subunit)	0.15474	0.0617086	0.085573	0.143065	0.0635905	0.0632137	0	0.0964793	0.0858703	0.0906896	0.0836202	0.107384	0.0782441	0.14188	0.12776	0.177312	0.0675842	0.0447287	0	0.012082	0.156619	0.15026	0.138291	0.151925	0.104323	0.0999828	0.214949	0.078407	0.10558	0.0796263	0.106558	0.0532195	0.0481947	0.056775	0.048922	0.0983511	0.0876003	0.116477	0.100347	0.106458	0.121091	0.0877491	0.175317	0.203839	0.142384	0.0805796	0.0501552	0.0714538
Q9D517	1-acyl-sn-glycerol-3-phosphate acyltransferase gamma (EC 2.3.1.51) (1-acylglycerol-3-phosphate O-acyltransferase 3) (1-AGP acyltransferase 3) (1-AGPAT 3) (Lysophosphatidic acid acyltransferase gamma) (LPAAT-gamma)	0.168937	0.0726201	0.15732	0.0705631	0.22946	0.224796	0.0865175	0.202332	0.12877	0.288461	0.0916891	0.187598	0.197369	0.246405	0.256091	0.167546	0.236393	0.00745168	0.046038	0.0259241	0.206086	0.27227	0.232832	0.211046	0.137665	0.0439647	0.453975	0.322215	0	0	0.000356965	0	0	0	0	0	0	0.000813986	0.000393572	0	0	0.000705501	0.00325812	0.264755	0.00615262	0.197277	0.00433525	0.0411045
Q9D5T0	ATPase family AAA domain-containing protein 1 (EC 3.6.1.3) (Thorase)	0.0181403	0.0123302	0.0117292	0.0133391	0.0228884	0.0163738	0.0156761	0.0187706	0.0203391	0.0144868	0.0133824	0.0280769	0.0132296	0.0213183	0.0221332	0.0215386	0.0156745	0.00819347	0.0254576	0.0173383	0.0237692	0.0227466	0.0173859	0.0243022	0.0207854	0.0140727	0.0187634	0.0201117	0	0.0167434	0.0155652	0.0164889	0.0160843	0.0119799	0.0114769	0.0061898	0.00836281	0.0168273	0.019263	0.00546649	0.0281526	0.0113025	0.0141924	0.0286327	0.0232984	0.0318016	0.0260923	0.0314704
Q9D6J5	NADH dehydrogenase [ubiquinone] 1 beta subcomplex subunit 8, mitochondrial (Complex I-ASHI) (CI-ASHI) (NADH-ubiquinone oxidoreductase ASHI subunit)	0.079536	0.0632696	0.0688032	0.217447	0.077419	0.0799549	0.0567645	0.0791686	0.0595004	0.0764664	0.0660875	0.061011	0.0760205	0.0851267	0.0805546	0.095533	0.0825793	0.111441	0.0802517	0.0866129	0.0880091	0.0795373	0.0748441	0.0959542	0.084389	0.0620513	0.101229	0.0974043	0.0661143	0.0564796	0.081469	0.0694569	0.0870401	0.0756216	0.0772744	0.0537783	0.0907723	0.076026	0.0849434	0.0807262	0.0873518	0.0792751	0.102936	0.13688	0.120961	0.156496	0.100717	0.126221
Q9D6J6	NADH dehydrogenase [ubiquinone] flavoprotein 2, mitochondrial (EC 1.6.99.3) (EC 7.1.1.2) (NADH-ubiquinone oxidoreductase 24 kDa subunit)	0.114757	0.071243	0.125264	0.130702	0.123585	0.112378	0.133127	0.0794099	0.0893822	0.118242	0.102135	0.116354	0.0959777	0.119032	0.167627	0.153029	0.165512	0.168035	0.166076	0.179049	0.176625	0.164097	0.174456	0.185232	0.123804	0.140219	0.16905	0.156973	0.122578	0.0789082	0.0871456	0.109791	0.12188	0.112363	0.156114	0.246475	0.130286	0.11158	0.146692	0.132771	0.15805	0.133203	0.17799	0.176319	0.153152	0.236594	0.192651	0.160439
Q9D6K5	Synaptojanin-2-binding protein (Activin receptor-interacting protein 2) (Activin receptor-interacting protein 4) (Mitochondrial outer membrane protein 25)	0	0	0.000831093	0.00363217	0.0131455	0.0011764	0	0.00230642	0.000692383	0.00579615	0.00770512	0.000805142	0.00718344	0.000821793	0.00119607	0.0011221	0.000774688	0.0028229	0	0.00257562	0.00918192	0.0028645	0.00103172	0.0110941	0.00485528	0.00486524	0.00366198	0.00756407	0	0	0	0.000845332	0	0	0	0	0	0	0	0	0	0.00282349	0	0.00562033	0.00436015	0.00147163	0.00453016	0.00247447
Q9D6K8	FUN14 domain-containing protein 2 (Hepatitis C virus core-binding protein 6)	0.0214315	0.0172758	0.0080677	0.0192008	0.0101135	0.0267574	0.0113577	0	0.00758026	0.00149432	0.00168511	0.00759916	0.0183157	0.00728466	0.00989915	0.0319734	0.00471625	0.0210997	0.0150476	0.0080127	0.0302463	0.00926339	0.0112167	0.0346911	0.0206737	0.00391142	0.0391596	0.0377763	0.00930624	0.0293442	0.0339953	0.00949992	0.0617871	0.050454	0.0290041	0.0175149	0.0138119	0.0380957	0.0148212	0.0334715	0.0119181	0.0378927	0.0412631	0.0186181	0.0464572	0.0758472	0.0895346	0.0205212
Q9D6U8	Protein FAM162A (E2-induced gene 5 protein homolog) (Growth and transformation-dependent protein) (HGTD-P)	0.021576	0.00183488	0.0182641	0.0131163	0.0204315	0.017821	0.0133493	0.0236174	0.0219666	0.0207507	0.0228423	0.0282722	0.0162768	0.0219145	0.0303277	0.00648101	0.0291941	0.0131972	0.0124916	0.0137156	0.0296888	0.0334391	0.0234188	0.0295637	0.00281058	0.0231808	0.0202944	0.0237799	0.00906938	0.00767943	0.00914	0.00630576	0.00751622	0.00417762	0.00763486	0.00889704	0.0102542	0.0131525	0.00728227	0.00924366	0.0105336	0.0109004	0.00819945	0.0212114	0.00878161	0.0153316	0.0130575	0.035435
Q9D7N3	28S ribosomal protein S9, mitochondrial (MRP-S9) (S9mt)	0	0	0.00141826	0.00296574	0	0.000721021	0	0.001002	0	0.000778995	0.00101895	0	0.0012331	0	0.000922124	0	0.00618793	0.00080401	0	0	0.000766729	0	0	0.000717921	0.0106025	0.00103511	0	0.000431322	0	0	0	0	0	0	0	0	0	0	0	0	0	0	0	0.00334387	0.00100999	0.00131272	0.000720163	0
Q9D832	DnaJ homolog subfamily B member 4	0.0030851	0.00466666	0.00381361	0.00180255	0.00308171	0.000514231	0.00123437	0.0037357	0.00555153	0.00341042	0.00342388	0.00323475	0.00288099	0.0059664	0.0039767	0.00325193	0.00324298	0.000801287	0.00101393	0.00570999	0.00310409	0.00287196	0.00350642	0.00411637	0.00538631	0.00431511	0	0.00380987	0.00028495	0.000231374	0	0	0	0	0	0	0	0	0	0	0	0	0	0.000255436	0.00414281	0.000860811	0.000358786	0
Q9D880	Mitochondrial import inner membrane translocase subunit TIM50	0.0160573	0.00674161	0.00464415	0.0118952	0.00627822	0.0163186	0.00824385	0.00910394	0.0124053	0.00475167	0.0109021	0.0134518	0.00416735	0.0108236	0.0125693	0.0127868	0.00438585	0.022998	0.00615355	0.00592579	0.00761597	0.014279	0.0161513	0.0144293	0.0103663	0.0159475	0.00923928	0.0148586	0.000955984	0	0	0	0.00140824	0	0	0	0	0	0.00154699	0.00378691	0.00142094	0.00178071	0.00476814	0.0165366	0.0241342	0.01609	0.0107202	0.0111037
Q9D8E6	60S ribosomal protein L4	0.0239467	0.0310462	0.0286026	0.0213213	0.0257519	0.0395864	0.0402142	0.0230107	0.04131	0.0233839	0.0249791	0.048309	0.0223109	0.0280981	0.0290157	0.0608682	0.0245695	0.0255888	0.0425157	0.0330939	0.0336373	0.0348194	0.0228206	0.0333139	0.0227593	0.0339891	0.0421434	0.0273615	0.0247156	0.0269518	0.0279039	0.0283237	0.0534648	0.045558	0.0421741	0.0454819	0.0291288	0.031477	0.0337397	0.030492	0.0376932	0.0602768	0.0447349	0.0225231	0.0253682	0.050521	0.0288681	0.0384202
Q9D8N0	Elongation factor 1-gamma (EF-1-gamma) (eEF-1B gamma)	0.00673844	0.0131195	0.0148421	0	0.101588	0.0141891	0.00694567	0.0256339	0.0104399	0.0158311	0.0117876	0.00846516	0.00259209	0.0985878	0.00470211	0.01679	0.0224087	0.0173144	0.00721657	0.0160521	0.0123852	0.0148768	0.0152945	0.0974685	0.0172284	0.0112014	0.0211824	0.0153013	0.0129707	0.0129179	0.00865499	0.0060548	0.0246935	0.00114802	0.00159477	0	0.00379357	0.00650406	0.00196113	0.0111893	0.00217833	0.0175561	0.0106854	0.0183665	0.0266266	0.0261021	0.0113434	0.0162047
Q9D8Y1	Transmembrane protein 126A	0.00688949	0.00942505	0.00660377	0.00684685	0.00784417	0.00829079	0.00921088	0.00507676	0.0069903	0.00564106	0.0054839	0.00908437	0.00533768	0.00692186	0.00911949	0.0103638	0.00776323	0.00970637	0.011617	0.00913669	0.00940114	0.00942642	0.00962478	0.012415	0.00938265	0.0068423	0.0119077	0.00876682	0.00577985	0.00536671	0.00957835	0.006045	0.0101192	0.0158451	0.0100897	0.00988747	0.00824896	0.00776884	0.0118287	0.00758545	0.00954228	0.0113953	0.00963049	0.0102393	0.010372	0.0179264	0.0127049	0.0111417
Q9DAV9	Trimeric intracellular cation channel type B (TRIC-B) (TRICB) (Mitsugumin-33B) (Transmembrane protein 38B)	0.00648814	0.0119689	0.00644907	0.0651951	0.00651342	0.00600829	0.00780865	0.0043465	0.0144188	0.00581246	0.00583062	0.00538983	0.00366411	0.00379954	0.0483688	0.0113534	0.00712251	0.037203	0.00841584	0.00627112	0.00438543	0.00829461	0.00812165	0.00567401	0.00606937	0.00682225	0.0329578	0.0358948	0.00468155	0.00392161	0.00358609	0.00404503	0.00702644	0	0.00500597	0.00724108	0.00382867	0.00428707	0.00642158	0.00587447	0.00389901	0.0191692	0.00829543	0.00274668	0.00427749	0.00619527	0.00302104	0.00353253
Q9DB05	Alpha-soluble NSF attachment protein (SNAP-alpha) (N-ethylmaleimide-sensitive factor attachment protein alpha)	0	0	0	0	0	0	0	0	0	0	0	0	0	0.0143043	0	0	0	0	0	0	0.0107629	0	0	0	0	0	0	0	0	0	0	0	0	0	0	0	0	0	0	0	0	0	0	0	0	0	0	0
Q9DB15	39S ribosomal protein L12, mitochondrial (L12mt) (MRP-L12)	0.00938458	0.011078	0.011074	0.0105119	0.00733337	0.0147828	0.00788142	0.00884072	0.00914951	0.0099239	0.0126021	0.0106908	0.00922479	0.0104118	0.0100253	0.0108087	0.0136649	0.0123489	0.0132393	0.0138654	0.0223418	0.0127875	0.0118157	0.0161804	0.00485603	0.0131599	0.01761	0.0153334	0.00198099	0	0.00372556	0.0068323	0	0.00348827	0.00597769	0.00154815	0.00292783	0.00514984	0	0.00484906	0	0	0.00514903	0.0134495	0.0157913	0.0137043	0.0145484	0.0190403
Q9DB20	ATP synthase subunit O, mitochondrial (ATP synthase peripheral stalk subunit OSCP) (Oligomycin sensitivity conferral protein) (OSCP)	0.517438	0.294835	0.431334	0.5664	0.529875	0.489055	0.416711	0.423028	0.479131	0.475611	0.501325	0.47659	0.410959	0.481437	0.550449	0.469645	0.510758	0.708432	0.591365	0.72928	0.686946	0.645386	0.530436	0.689629	0.658699	0.497503	0.710046	0.628862	0.303695	0.348083	0.229377	0.390158	0.280765	0.22646	0.416332	0.412424	0.466417	0.385339	0.415794	0.384353	0.455911	0.360458	0.418558	0.816501	0.551967	1.02952	0.555925	0.812025
Q9DB73	NADH-cytochrome b5 reductase 1 (b5R.1) (EC 1.6.2.2) (NAD(P)H:quinone oxidoreductase type 3 polypeptide A2)	0.00474324	0.00951498	0.00411956	0.00754647	0.00853407	0.00942276	0.0175121	0.00563661	0.00979469	0.00443461	0.00801446	0.00913404	0.00894805	0.00616804	0.00881036	0.0216394	0.0041495	0.0293294	0.00940612	0.0146316	0.0198947	0.0137861	0.00434312	0.0233963	0.0263926	0.0124414	0.0262495	0.030653	0.0100318	0.00876755	0.00843938	0.00585176	0.00510162	0.0423267	0.0492087	0.0134053	0.00870375	0.0104308	0.0145337	0.00728787	0.0105554	0.0123687	0.00934683	0.0122906	0.0258022	0.0358135	0.0313644	0.0307819
Q9DB77	Cytochrome b-c1 complex subunit 2, mitochondrial (Complex III subunit 2) (Core protein II) (Ubiquinol-cytochrome-c reductase complex core protein 2)	0.277732	0.204936	0.264016	0.259382	0.406699	0.345124	0.301317	0.187488	0.251748	0.235689	0.250352	0.264559	0.262563	0.289506	0.328084	0.333828	0.281031	0.466019	0.502299	0.415227	0.365699	0.35628	0.316209	0.43487	0.29493	0.282759	0.413631	0.556649	0.228655	0.175331	0.181692	0.250163	0.29639	0.294489	0.277005	0.251976	0.223509	0.228457	0.261089	0.280299	0.283988	0.278519	0.279539	0.406891	0.395056	0.682194	0.503719	0.609729
Q9DBJ1	Phosphoglycerate mutase 1 (EC 5.4.2.11) (EC 5.4.2.4) (BPG-dependent PGAM 1) (Phosphoglycerate mutase isozyme B) (PGAM-B)	0	0	0	0	0	0	0	0	0	0	0	0	0	0.00636157	0	0	0	0	0	0	0	0	0	0	0	0	0	0	0	0	0	0	0	0	0	0	0	0	0	0	0	0	0	0	0	0	0	0
Q9DC70	NADH dehydrogenase [ubiquinone] iron-sulfur protein 7, mitochondrial (EC 1.6.99.3) (EC 7.1.1.2) (Complex I-20kD) (CI-20kD) (NADH-ubiquinone oxidoreductase 20 kDa subunit)	0.0769282	0.0475566	0.040334	0.036748	0.0451226	0.0500009	0.028393	0.0656024	0.0556758	0.0536397	0.0414412	0.0562633	0.0401976	0.0314706	0.0724398	0.0438493	0.0514913	0.0504941	0.0287657	0.0596916	0.0805899	0.0558958	0.0515746	0.0818857	0.0517964	0.0564212	0.0465849	0.0789414	0.0254131	0.0184727	0.0243972	0.0198508	0.0318748	0.0580285	0.0194227	0.0348129	0.0321791	0.0270838	0.0303953	0.0432559	0.0391571	0.0321936	0.0459625	0.0667373	0.0443279	0.0922715	0.0735872	0.0497622
Q9DCJ5	NADH dehydrogenase [ubiquinone] 1 alpha subcomplex subunit 8 (Complex I-19kD) (CI-19kD) (Complex I-PGIV) (CI-PGIV) (NADH-ubiquinone oxidoreductase 19 kDa subunit)	0.081845	0.0375017	0.0796214	0.0477326	0.0941437	0.0688291	0.0578037	0.0662291	0.0801127	0.0747294	0.105219	0.0896294	0.0700882	0.071378	0.11211	0.0621489	0.0942421	0.106313	0.0844736	0.0809468	0.109202	0.131627	0.0694525	0.113853	0.0657465	0.109816	0.083748	0.13282	0.0766509	0.0581957	0.0725914	0.0714799	0.0741835	0.0473374	0.0631541	0.100794	0.0618487	0.0760888	0.0863825	0.0600251	0.0781269	0.0737145	0.0592829	0.143732	0.101887	0.132921	0.133199	0.129555
Q9DCS9	NADH dehydrogenase [ubiquinone] 1 beta subcomplex subunit 10 (Complex I-PDSW) (CI-PDSW) (NADH-ubiquinone oxidoreductase PDSW subunit)	0.0775206	0.0590502	0.0642449	0.0584243	0.0932485	0.0821844	0.0772397	0.0570253	0.0687903	0.0789248	0.0617493	0.0676274	0.0808969	0.0673351	0.0913056	0.0863331	0.0807266	0.114352	0.0964067	0.0947548	0.0828296	0.106585	0.103545	0.104197	0.0823069	0.0830957	0.102653	0.116974	0.054156	0.0475422	0.0548018	0.0559727	0.078126	0.146148	0.0779545	0.0894156	0.0712883	0.0718187	0.0751149	0.0689361	0.101209	0.0716853	0.0710892	0.136557	0.111725	0.125572	0.135395	0.149148
Q9DCT2	NADH dehydrogenase [ubiquinone] iron-sulfur protein 3, mitochondrial (EC 1.6.99.3) (EC 7.1.1.2) (Complex I-30kD) (CI-30kD) (NADH-ubiquinone oxidoreductase 30 kDa subunit)	0.139031	0.114925	0.122142	0.106245	0.13928	0.119219	0.120838	0.117203	0.119722	0.127593	0.106721	0.123802	0.0905091	0.114443	0.15352	0.202882	0.145867	0.154581	0.213621	0.177865	0.166633	0.163686	0.15508	0.171147	0.135157	0.125546	0.178228	0.171369	0.0857639	0.0777247	0.0867979	0.0807787	0.110454	0.141318	0.118383	0.130647	0.111005	0.102621	0.111253	0.0947882	0.103799	0.138893	0.0973704	0.16133	0.151299	0.187766	0.155624	0.146369
Q9DCU6	39S ribosomal protein L4, mitochondrial (L4mt) (MRP-L4)	0.00125394	0.00140902	0.00181107	0.000846266	0.00236119	0.00138616	0	0.0028911	0.00228324	0.0028606	0.0013609	0.000642534	0.00210635	0.00073236	0.00272942	0.00101809	0.0028228	0.00295682	0.00182967	0	0.00354579	0	0.00279091	0.00308966	0.00115876	0.00244299	0.0029733	0.0011986	0	0	0.000357769	0	0	0	0	0	0	0	0.00024555	0.000342815	0	0	0	0.00139349	0.000621084	0.00130414	0.00124044	0.0029996
Q9DCW4	Electron transfer flavoprotein subunit beta (Beta-ETF)	0.021919	0.0279307	0.0268363	0.000702734	0.0340464	0.0526892	0.0140539	0.0163912	0.0134793	0.0253129	0.0190353	0.0360133	0.0277157	0.0241883	0.00308319	0.0255246	0.0287098	0.0284619	0.0146394	0.0224021	0.00946495	0.00331545	0.0238214	0.0181503	0.0285742	0.0109121	0.033237	0.0094278	0.000144141	0	0.000106587	0	0	0	0	0	0.000382823	0	0	0	0	0	0	0.000594463	0.0117911	0.00114021	0.0291635	0.023825
Q9DCX2	ATP synthase subunit d, mitochondrial (ATPase subunit d) (ATP synthase peripheral stalk subunit d)	0.263015	0.177333	0.204607	0.180459	0.291417	0.272557	0.220865	0.186808	0.225888	0.230706	0.253636	0.214563	0.217501	0.207878	0.279726	0.248033	0.282998	0.234205	0.351221	0.361094	0.353591	0.287474	0.286479	0.367745	0.275408	0.307196	0.296179	0.368621	0.187965	0.188149	0.176831	0.188518	0.185817	0.167489	0.172926	0.20235	0.237325	0.189616	0.218109	0.200724	0.225208	0.185338	0.208908	0.406393	0.343711	0.444419	0.354911	0.477759
Q9DCZ4	MICOS complex subunit Mic26 (Apolipoprotein O) (MICOS complex subunit Mic23) (Protein FAM121B)	0.0916696	0.0583268	0.0968036	0.112951	0.097688	0.0932273	0.0845912	0.0631552	0.0790757	0.0886397	0.0827407	0.0989891	0.0971947	0.0972724	0.128003	0.0926587	0.0784961	0.106471	0.116593	0.101884	0.118634	0.112855	0.0991737	0.121955	0.105414	0.106408	0.112867	0.112507	0.103143	0.105358	0.108238	0.120007	0.107187	0.132511	0.158646	0.123114	0.106643	0.105959	0.121801	0.147026	0.120577	0.0985942	0.146294	0.122852	0.146216	0.173319	0.159357	0.146897
Q9EP64	Tenomodulin (TeM) (mTeM) (Chondromodulin-1-like protein) (ChM1L) (mChM1L) (Chondromodulin-I-like protein) (Myodulin) (Tendin)	0	0	0	0	0	0	0	0	0	0	0	0	0.00179085	0	0	0	0	0	0	0	0	0	0	0	0	0	0	0	0	0	0	0	0	0.021616	0	0	0	0	0	0	0	0	0	0	0	0	0	0
Q9EP69	Phosphatidylinositide phosphatase SAC1 (EC 3.1.3.-) (Suppressor of actin mutations 1-like protein)	0.0169811	0.0118598	0.00322474	0.00490197	0.0132976	0.0132174	0.00879903	0.00373094	0.0150732	0.0104489	0.0112954	0.0115184	0.0126261	0.00842394	0.0190918	0.0112777	0.00447686	0.0466776	0.00420851	0.00789453	0.00651507	0.0151325	0.0104857	0.0333472	0.0149771	0.00544483	0.0202215	0.0145774	0.00506581	0.00298947	0.00717451	0.00356242	0.00472519	0.00385351	0.00454401	0.00394594	0.00375769	0.0169668	0.00604694	0.00500872	0.00479797	0.00450452	0.00392073	0.00665783	0.00550888	0.00661273	0.00578096	0.00673668
Q9EPM5	Syncoilin (Syncoilin intermediate filament 1) (Syncoilin-1)	0.0063284	0.0013295	0.0354389	0.00155116	0.0569525	0.00586261	0	0.024639	0.010873	0.0205049	0.0462739	0.0377075	0.0290422	0.0540558	0.0576465	0	0.00764268	0	0	0	0.0113964	0.0147491	0.0109692	0.00615135	0.00378073	0.0247528	0.00859475	0.00442097	0	0	0	0	0	0	0	0	0	0	0	0	0	0	0	0	0	0.00741226	0	0
Q9ERS2	NADH dehydrogenase [ubiquinone] 1 alpha subcomplex subunit 13 (Cell death regulatory protein GRIM-19) (Complex I-B16.6) (CI-B16.6) (Gene associated with retinoic and interferon-induced mortality 19 protein) (GRIM-19) (Gene associated with retinoic and IFN-induced mortality 19 protein) (NADH-ubiquinone oxidoreductase B16.6 subunit)	0.135302	0.0733643	0.082359	0.101814	0.130529	0.10567	0.0718265	0.0851288	0.106629	0.0812717	0.093727	0.0903812	0.0843313	0.0962651	0.139255	0.137106	0.104886	0.143274	0.188332	0.130441	0.122201	0.127339	0.11312	0.191472	0.124465	0.119353	0.155431	0.158776	0.0877091	0.0716061	0.0684644	0.0827393	0.0908344	0.0930648	0.0849888	0.0972278	0.0871694	0.0765047	0.10352	0.0806744	0.0997423	0.0907959	0.149015	0.18334	0.135779	0.148169	0.155082	0.138755
Q9ESW4	Acylglycerol kinase, mitochondrial (EC 2.7.1.107) (EC 2.7.1.138) (EC 2.7.1.94) (Multiple substrate lipid kinase) (MuLK) (Multi-substrate lipid kinase)	0.00100333	0.0013825	0.00101486	0.000712909	0.000317223	0.000291109	0.00207478	0.000486148	0.000363609	0.00116662	0.000544624	0.00138833	0.000832863	0.000325625	0.000569415	0	0.000184269	0	0	0	0.000103398	0	0	0	0	0.00018481	0	0	0	0	0	0	0	0	0	0	0	0	0	0	0	0	0	0	0	0	0	0
Q9ET78	Junctophilin-2 (JP-2) (Junctophilin type 2) [Cleaved into: Junctophilin-2 N-terminal fragment (JP2NT)]	0.043934	0.0396127	0.0507791	0.0446531	0.0384873	0.0593281	0.0533955	0.0334611	0.0327008	0.0458854	0.0337131	0.0449469	0.0455438	0.0430893	0.03449	0.0365983	0.0506354	0.0498712	0.0439178	0.0585874	0.0478284	0.0418987	0.0391011	0.0359621	0.0282876	0.049436	0.0402444	0.0482166	0.0767868	0.0927657	0.0889547	0.0650406	0.0702803	0.0636629	0.0879567	0.0627521	0.0627313	0.0611822	0.0745263	0.0482538	0.0766981	0.0540711	0.109368	0.0856516	0.105907	0.0763803	0.0701465	0.0840722
Q9ET80	Junctophilin-1 (JP-1) (Junctophilin type 1)	0.0124661	0.0133458	0	0	0.008476	0	0.00688243	0.00119216	0	0	0	0.0172753	0	0.000824288	0.0175126	0.0202892	0.00877728	0	0.00558859	0.0154249	0.0166067	0.00144724	0.0195909	0.0180909	0.00549265	0	0.0174521	0	0.0191145	0.030769	0.101603	0.0218685	0.0240731	0.00384806	0	0.0030557	0.00323221	0.0335856	0.00353296	0.0040828	0.0209716	0.0283421	0.00222493	0.0200364	0.0239001	0.00691497	0	0
Q9JHU4	Cytoplasmic dynein 1 heavy chain 1 (Cytoplasmic dynein heavy chain 1) (Dynein heavy chain, cytosolic)	0.0643004	0.0644708	0.0506541	0.0347732	0.0626747	0.0890877	0.0299746	0.0454706	0.0445599	0.175481	0.171048	0.0398765	0.066337	0.0445361	0.0488489	0.0400688	0.0544652	0.0460143	0.02175	0.0308635	0.0256594	0.0423313	0.0474631	0.0462978	0.0575962	0.0526599	0.0343286	0.0524529	0.0485877	0.0216632	0.0192325	0.0365171	0.0214209	0.0435053	0.317171	0.0203294	0.0197025	0.0170495	0.0236597	0.0210676	0.0196643	0.024569	0.0552787	0.100183	0.0435009	0.0268657	0.0207289	0.0214493
Q9JI91	Alpha-actinin-2 (Alpha-actinin skeletal muscle isoform 2) (F-actin cross-linking protein)	6.24143	3.89234	4.58371	4.22125	6.15784	5.93428	3.57707	5.75144	5.82304	5.99157	4.33949	2.83383	7.36382	5.82333	5.4453	2.63788	3.31613	4.50303	3.5579	2.53208	3.71388	2.92782	2.37657	2.743	7.1919	3.9912	5.7415	3.80469	0.736173	0.694892	1.26398	0.956517	0.590832	0.374385	0.678821	0.731432	1.10042	0.562067	0.590844	0.938248	0.910387	0.536465	0.94601	1.84599	2.0406	2.01388	2.11256	2.34433
Q9JIF9	Myotilin (Myofibrillar titin-like Ig domains protein) (Titin immunoglobulin domain protein)	0.698827	0.853505	0.83249	0.684953	0.731421	0.843141	0.836006	0.909747	0.826222	0.842509	0.833435	0.693796	0.635702	0.713243	0.576834	0.898497	0.871925	0.972247	0.804399	0.906011	0.757775	0.866909	0.843197	0.719785	0.695715	0.79001	0.862918	0.743817	0.243487	0.260626	0.467387	0.28538	0.251094	0.207293	0.259134	0.245122	0.247584	0.22226	0.21725	0.245243	0.279179	0.239281	0.350274	0.499013	0.58942	0.653159	0.451913	0.483664
Q9JIK9	28S ribosomal protein S34, mitochondrial (MRP-S34) (S34mt) (T-complex expressed gene 2 protein)	0.00120989	0.00117216	0.00182861	0.000737977	0.00264499	0.00098694	0.000265573	0.00325784	0.00275797	0.00174189	0.00256912	0.00143287	0.00115694	0.000913582	0.00112778	0.00102093	0.00129897	0.0011024	0.000982576	0.00127486	0.00351579	0.00150004	0.00243762	0.00182348	0.00158391	0.00120176	0.0016987	0.00115434	0.00117227	0.000716349	0.000305097	0	0	0	0	0.00137505	0.00103099	0	0.000951981	0	0.0014531	0	0.00108463	0.00203715	0.00235568	0.00140673	0	0.00135211
Q9JJW5	Myozenin-2 (Calsarcin-1) (FATZ-related protein 2)	0.463616	0.45638	0.553525	0.361562	0.327339	0.338449	0.330432	0.4351	0.391662	0.468948	0.415688	0.407682	0.435698	0.379871	0.248293	0.40715	0.32761	0.290768	0.270743	0.234282	0.291375	0.252171	0.29969	0.256879	0.297353	0.302968	0.249973	0.230879	0.0249481	0.0217484	0.0543917	0.0249399	0	0	0.00302871	0.00318871	0.0373273	0.0042024	0.00515097	0.00436269	0	0	0.0340213	0.066229	0.0497358	0.0117928	0.0152516	0.0761801
Q9JJZ2	Tubulin alpha-8 chain (Alpha-tubulin 8)	0.015169	0.0127302	0.0116834	0.0077374	0.012876	0.0121198	0.00722214	0.014861	0.0128394	0.00888183	0.0153643	0.0132884	0.0143705	0.0114386	0.0113247	0.0131438	0.0215829	0.0125078	0.0144537	0.00626332	0.0110352	0.017271	0.0136393	0.0110703	0.0123808	0.0135794	0.00592945	0.0145683	0.0185813	0.018262	0.0191354	0.0122556	0.0128126	0.00905376	0.0134875	0.0125441	0.0126091	0.00447085	0.01694	0.00551358	0.00649481	0.00315396	0.0118805	0.0165956	0.024242	0.0114745	0.018159	0.0169286
Q9JK37	Myozenin-1 (Calsarcin-2) (Filamin-, actinin- and telethonin-binding protein) (Protein FATZ)	0.238589	0.14035	0.249452	0.0587456	0.216564	0.230968	0.192662	0.24527	0.159691	0.308845	0.219985	0.218964	0.116518	0.204893	0.243069	0.311338	0.575847	0.251761	0.297895	0.28212	0.392957	0.606333	0.46116	0.372471	0.193386	0.484859	0.36403	0.378889	0.845087	0.757187	0.452867	0.762839	0.491863	0.428633	0.516124	0.474442	0.76839	0.670485	0.60571	0.624237	0.835681	0.394835	0.382839	0.873211	0.592787	0.524433	0.62048	0.706392
Q9JK42	[Pyruvate dehydrogenase (acetyl-transferring)] kinase isozyme 2, mitochondrial (EC 2.7.11.2) (Pyruvate dehydrogenase kinase isoform 2) (PDH kinase 2)	0.00915375	0.00817959	0.0121261	0.00328347	0.0146787	0.028923	0	0.012186	0.0114654	0.0118855	0.0107356	0.0032314	0.00159093	0.0098928	0.0113299	0.0112603	0.0158398	0.0123051	0.0141217	0.0273831	0.0129423	0.00997373	0.0176288	0.0119005	0.0164848	0.0122266	0.013575	0.0165387	0	0.00674655	0.01067	0	0.00921274	0.00611297	0.00553201	0	0.0100708	0	0.00957801	0.0114273	0.0118408	0.00157156	0.0066532	0.0158188	0.013265	0.0140234	0.00994359	0.0142691
Q9JK53	Prolargin (Proline-arginine-rich end leucine-rich repeat protein)	0.0148776	0.0323994	0.0149025	0.0152915	0.0402581	0.0571195	0.0435882	0.0161385	0.0196358	0.0152507	0.0133688	0.046969	0.0936463	0.0217102	0.0317404	0.0706635	0.0332603	0.0254658	0.0405861	0.0119257	0.0489374	0.0741156	0.0156989	0.0618299	0.0716789	0.0274794	0.069797	0.0664449	0.0282355	0.0207417	0.0373329	0.0326119	0.0314327	0	0.0344149	0.0441218	0.0273288	0.0314446	0.0367551	0.038184	0.0442912	0.0236737	0.0277542	0.0235086	0.0191203	0.0199251	0.0373382	0.0179866
Q9JK92	Heat shock protein beta-8 (HspB8) (Alpha-crystallin C chain) (Small stress protein-like protein HSP22)	0.0152461	0.0102132	0.0162101	0.00316603	0.0147259	0.0154803	0.0144133	0.0157598	0.0131374	0.0175894	0.0137195	0.0121752	0.00450477	0.0122613	0.0181472	0.0145459	0.0216161	0.0055661	0	0	0.0112359	0.0189554	0.0196602	0.0166764	0.00702095	0.0178144	0.0168506	0.0165025	0.00749697	0	0	0.00336905	0	0.002483	0	0	0.00468036	0.00488586	0	0.00448763	0.0147531	0.0133316	0	0.01619	0.00557497	0.0192158	0.0129457	0.00553338
Q9JKB3	Y-box-binding protein 3 (Cold shock domain-containing protein A) (DNA-binding protein A) (Y-box protein 3)	0.00444025	0.0285543	0.0162637	0.0176039	0.00730673	0.0112418	0.0118259	0.00408264	0.0237865	0.0089584	0.0130927	0.0351137	0.0132347	0.0110941	0.00673167	0.014243	0.0118001	0.0081221	0.0101127	0.012348	0.0221215	0.0139418	0.0092183	0.00789615	0.00384741	0.0135549	0.0113744	0.0115081	0.0262331	0.0112205	0.00913249	0.0200893	0.0088695	0.0063549	0.0162909	0.0152095	0.0131598	0.0142103	0.0123669	0.0224072	0.0140428	0.0126107	0.0191963	0.0168317	0.0118015	0.0104031	0.0181649	0.0211608
Q9JKS4	LIM domain-binding protein 3 (Protein cypher) (Protein oracle) (Z-band alternatively spliced PDZ-motif protein)	0.180953	0.425061	0.384603	0.274925	0.156737	0.31241	0.295136	0.262992	0.192973	0.348054	0.229422	0.236281	0.164588	0.291877	0.0995234	0.429311	0.313307	0.310094	0.261152	0.258635	0.213737	0.331525	0.364702	0.207386	0.159453	0.227996	0.316468	0.181539	0.181476	0.188829	0.125465	0.227429	0.140294	0.215129	0.231382	0.202171	0.170076	0.188913	0.185483	0.230324	0.201353	0.169471	0.232324	0.220885	0.292612	0.144899	0.169401	0.249328
Q9JLH8	Tropomodulin-4 (Skeletal muscle tropomodulin) (Sk-Tmod)	0.104613	0.0780695	0.0951783	0.109055	0.0804596	0.0787192	0.0703413	0.087233	0.0828447	0.0887388	0.0945528	0.0837045	0.0905221	0.0783267	0.11344	0.0957939	0.102745	0.0819751	0.0749073	0.074178	0.101244	0.107311	0.0958637	0.0913296	0.0860771	0.116023	0.105885	0.0822426	0.152566	0.14163	0.122096	0.129392	0.159153	0.125039	0.148771	0.148049	0.135437	0.155432	0.135671	0.159318	0.133048	0.141932	0.162432	0.144885	0.136194	0.123118	0.139486	0.1415
Q9JLV1	BAG family molecular chaperone regulator 3 (BAG-3) (Bcl-2-associated athanogene 3) (Bcl-2-binding protein Bis)	0.0701812	0.0158856	0.0189874	0.0242173	0.016726	0.0211576	0.0305472	0.0246865	0.019858	0.0254599	0.0277669	0.0177309	0.0198845	0.0204131	0.0217127	0.035827	0.0248544	0.03622	0.0179497	0.0267455	0.0274652	0.0227754	0.0252464	0.0207416	0.024068	0.0211334	0.0241093	0.0172052	0.00510402	0.0130012	0.00531824	0.0138434	0.0154717	0.013117	0.00248619	0	0.00752457	0.00461717	0.00404802	0.00334957	0.00557011	0.0171521	0.011508	0.0286314	0.0239519	0.0269946	0.00637868	0.0155992
Q9JMC3	DnaJ homolog subfamily A member 4 (MmDjA4)	0.0164315	0.00110843	0.0634546	0	0.0102167	0.00768827	0.00160898	0.0680229	0.0471457	0.0705987	0.00918016	0.062425	0.00260818	0.00859566	0.00805166	0.0113138	0.00748838	0.0129257	0.016385	0.0144685	0.0121674	0.00715072	0.0805161	0.0114696	0.0107886	0.0119863	0.0118085	0.0136764	0	0	0.014173	0	0	0	0	0	0	0	0	0	0	0	0.00708883	0	0	0.00317918	0.00295801	0
Q9JMH6	Thioredoxin reductase 1, cytoplasmic (TR) (EC 1.8.1.9) (Thioredoxin reductase TR1)	0	0.00266491	0	0	0	0	0	0.0141886	0	0	0	0	0	0.0214447	0	0	0	0	0	0	0.0148595	0	0.0333085	0	0	0	0	0	0	0	0	0	0	0	0	0	0.0441129	0	0	0.0349165	0	0	0	0.00941418	0	0	0	0
Q9QUM9	Proteasome subunit alpha type-6 (EC 3.4.25.1) (Macropain iota chain) (Multicatalytic endopeptidase complex iota chain) (Proteasome iota chain)	0.00850753	0.0120559	0.00700347	0.00447074	0.0111028	0.0101922	0	0.00870474	0.012772	0.014697	0.00677783	0.00708199	0.00733091	0.0115251	0.00498902	0.0109538	0.012399	0.0108102	0.00869641	0.0116339	0.00696366	0.000912571	0.00463314	0.00699877	0.000797881	0	0.00708811	0.00808134	0.0121115	0.000976177	0	0.00646192	0.000588869	0	0	0.000862709	0	0.00994388	0.000567543	0.0107815	0.0065766	0	0.00709232	0.0178167	0.015141	0.0265861	0	0
Q9QWL7	Keratin, type I cytoskeletal 17 (Cytokeratin-17) (CK-17) (Keratin-17) (K17)	0.0264188	0.0866141	0.00984056	0.055305	0.244391	0.0796091	0.0326946	0.00453153	0.341819	0.0235433	0.00583417	0.107673	0.0726471	0.288317	0.116807	0.172193	0.220709	0.0151222	0.368472	0.0168347	0.154296	0.11308	0.0270496	0.0620511	0.0183787	0.0482134	0.102066	0.0716834	0.0459057	0.0310556	0.0285972	0.0824858	0.0511621	0.0562309	0.357239	0.0275371	0.0239342	0.0320233	0.108268	0.177473	0.137407	0.0302638	0.026183	0.877447	0.154302	0.148143	0.0612053	0.127271
Q9QXS1	Plectin (PCN) (PLTN) (Plectin-1) (Plectin-6)	0.229962	0.156565	0.158747	0.229858	0.245759	0.249892	0.214439	0.28118	0.179055	0.190087	0.206274	0.195376	0.214157	0.224098	0.201275	0.261293	0.216217	0.261101	0.190585	0.232035	0.183778	0.236216	0.215949	0.218454	0.412778	0.209581	0.236186	0.21971	0.189679	0.141683	0.147927	0.207672	0.162324	0.139844	0.201574	0.125263	0.174328	0.120291	0.137768	0.147229	0.187674	0.184037	0.172816	0.254468	0.259711	0.313394	0.232889	0.241449
Q9QYG0	Protein NDRG2 (N-myc downstream-regulated gene 2 protein) (Protein Ndr2)	0.0136401	0.0156658	0.00879525	0.00158862	0.0170687	0.0128602	0	0.0321606	0.0152437	0.00353877	0.0101107	0.0121191	0.0102214	0.0144539	0.00967304	0.0164902	0.0203639	0.0081759	0.00727151	0.00806193	0.00764682	0.0124112	0.0133214	0.00956042	0.0140097	0.0142831	0.0138807	0.0162319	0	0	0.00877224	0.0100396	0.010997	0	0	0	0.0100194	0	0	0.0111511	0	0.0159536	0.00112154	0.0158928	0.0132487	0.0097826	0	0.0131938
Q9QZQ8	Core histone macro-H2A.1 (Histone macroH2A1) (mH2A1) (H2A.y) (H2A/y)	0.0510008	0.0418857	0.0491882	0.0486437	0.0624915	0.0661515	0.0691161	0.0581368	0.0551282	0.059263	0.0661668	0.0689959	0.0569061	0.0702103	0.068222	0.0844895	0.0587037	0.0574733	0.0737462	0.0605646	0.0804696	0.0716499	0.0700801	0.0677156	0.0737187	0.0653977	0.0662345	0.062349	0.0470241	0.0546344	0.0370847	0.0429546	0.0517508	0.0513172	0.0437897	0.0797185	0.0606598	0.0820907	0.0657165	0.0692459	0.0568813	0.0441879	0.0516456	0.0973614	0.0619662	0.0547254	0.0498958	0.0499347
Q9QZZ6	Dermatopontin (Early quiescence protein 1) (EQ-1) (Tyrosine-rich acidic matrix protein) (TRAMP)	0.0189401	0.0397654	0.0153029	0.0183434	0.0819587	0.0363212	0.025996	0.0422298	0.0611516	0.0485879	0.0499424	0.0485672	0.0319972	0.0226426	0.0389335	0.0663765	0.0250371	0.0961109	0.036861	0.027562	0.0703078	0.0773333	0.0228729	0.0991378	0.0363938	0.0762031	0.0904322	0.0423472	0.0239317	0.0228888	0.0184095	0.0238665	0.0235204	0.023225	0.055575	0.0271222	0.0290781	0.0317691	0.032382	0.036357	0.0255812	0.025974	0.0349732	0.0590359	0.0271959	0.0373227	0.0454841	0.0228694
Q9R059	Four and a half LIM domains protein 3 (FHL-3) (Skeletal muscle LIM-protein 2) (SLIM-2)	0.0343632	0.0243713	0.0192939	0.0197599	0.0360007	0.0260372	0.0188901	0.0114335	0.0237837	0.0168934	0.0211913	0.028743	0.0282713	0.0104294	0.0243691	0.0228235	0.0173686	0.0298405	0.0218972	0.0258025	0.027745	0.0183062	0.0115042	0.0364492	0.0224425	0.0182355	0.01657	0.041954	0.0147681	0.00767426	0.0143441	0.0171562	0.0150745	0	0.00741396	0.00674392	0.00879674	0.00867252	0	0.00987155	0.0104924	0.0126294	0.00833064	0.0218896	0.0194887	0.0246458	0.0105781	0.0171386
Q9R0A0	Peroxisomal membrane protein PEX14 (PTS1 receptor-docking protein) (Peroxin-14) (Peroxisomal membrane anchor protein PEX14)	0.00352464	0.00224744	0.00238046	0.00250482	0.00338011	0.00203283	0.00138462	0.00328504	0.00503658	0.00400507	0.00474829	0.0039303	0.00303346	0.00444623	0.00458888	0.00362099	0.0043103	0.00219468	0	0	0.00393668	0.00375242	0	0.00416083	0.00272053	0.00364726	0.00349319	0.00236462	0	0	0	0	0	0	0.0165862	0	0	0	0	0	0	0	0	0.00640729	0	0	0	0.00568715
Q9R0Y5	Adenylate kinase isoenzyme 1 (AK 1) (EC 2.7.4.3) (EC 2.7.4.6) (ATP-AMP transphosphorylase 1) (ATP:AMP phosphotransferase) (Adenylate monophosphate kinase) (Myokinase)	0.0144523	0.0139184	0.0173935	0.00170729	0.0227842	0.0162155	0.0107693	0.0198215	0.0238622	0.0124668	0.0152571	0.0127839	0.0126469	0.00364037	0.0168591	0.0225515	0.0301663	0.0297722	0.0248708	0.0237429	0.0134841	0.0123494	0.0177739	0.0232376	0.0296318	0.0177217	0.0277481	0.0322404	0.042704	0.034386	0.0411029	0.031625	0.0276194	0.0324658	0.0276312	0.0239232	0.0429084	0.0177608	0.0321291	0.0268316	0.0288184	0.0275508	0.0362347	0.0446965	0.0575726	0.0258094	0.02527	0.0361229
Q9R112	Sulfide:quinone oxidoreductase, mitochondrial (SQOR) (EC 1.8.5.-) (Sulfide quinone oxidoreductase)	0	0	0	0	0	0.00166468	0	0	0	0	0	0.00167831	0	0	0	0	0	0	0	0	0	0	0	0.00149379	0	0	0	0	0.0178148	0.0447337	0.0374191	0.0310212	0.0422498	0.0178254	0.033354	0.0350545	0.0344308	0.02901	0.044832	0.0405961	0.0424356	0.0184606	0.0254259	0	0.005581	0.00196929	0.0218161	0.00368726
Q9R1P0	Proteasome subunit alpha type-4 (EC 3.4.25.1) (Macropain subunit C9) (Multicatalytic endopeptidase complex subunit C9) (Proteasome component C9) (Proteasome subunit L)	0.0024795	0.0234887	0.00167401	0.00443689	0.00239488	0.00962437	0	0.00502852	0.00921724	0.00537121	0.00959424	0.00203232	0.00401838	0.00864711	0.0106049	0.00234029	0.00582917	0.00160286	0.00268009	0.00678547	0.00525492	0.00341856	0.00315158	0.00814764	0.0084128	0	0.0036213	0.00658772	0.00493983	0.00731956	0.0101847	0.00550861	0.0117504	0.0123094	0	0.00298659	0.0132402	0.00363744	0	0.00511697	0.00552848	0.00697004	0.0049819	0.00620602	0.00579194	0	0	0.0146774
Q9R1P1	Proteasome subunit beta type-3 (EC 3.4.25.1) (Proteasome chain 13) (Proteasome component C10-II) (Proteasome theta chain)	0.000714812	0.00167019	0.0017336	0	0.00337147	0.00224103	0	0.00201501	0.00241527	0.00180584	0	0.000910084	0.00127393	0.00222798	0.00178712	0.00182867	0.00206832	0	0.00292979	0.00137734	0.0140409	0.00142526	0.00102519	0.00209276	0.00127522	0.0016027	0.00200476	0.00172892	0.00218324	0.00136949	0	0	0.00162962	0.000786179	0	0	0.00129873	0	0	0.00198949	0.00200291	0.00126677	0.00209648	0.00330257	0.00194863	0.00115427	0	0
Q9R1P3	Proteasome subunit beta type-2 (EC 3.4.25.1) (Macropain subunit C7-I) (Multicatalytic endopeptidase complex subunit C7-I) (Proteasome component C7-I)	0.00167372	0.00278479	0.00326489	0.000777161	0.0113657	0.00262644	0.00200786	0.00326821	0.00489092	0.00346331	0.00148168	0.00294032	0.00229905	0.0045851	0.00287617	0	0.00439611	0.00130419	0.00543108	0.00292428	0.00451796	0.00339186	0.00209966	0.00254504	0.0018903	0.00226462	0.00614438	0	0.00680842	0	0.00465557	0.00356259	0.0029671	0.00256763	0.0013459	0.00931296	0	0.00325642	0.00310344	0.00206749	0	0.00134732	0.00302883	0.00708118	0.00384988	0	0	0
Q9WTI7	Unconventional myosin-Ic (Myosin I beta) (MMI-beta) (MMIb)	0.0141932	0.00371262	0.0114742	0.00535002	0.00962984	0.0116268	0.00418445	0.0116819	0.00763642	0.0142532	0.0178264	0.0153733	0.00620186	0.00811534	0.02012	0.0156217	0.0096621	0.00832506	0.0103337	0.00721533	0.0229838	0.00874199	0.00928794	0.0225136	0.00771871	0.0169221	0.0107439	0.010276	0.00114962	0.000777644	0.00413156	0.00689581	0.00950304	0.00072487	0.00738053	0.00149383	0.00313734	0.00402292	0.0022611	0.00118469	0.0069381	0.00913142	0.00554876	0.0117451	0.00929863	0.0095726	0.00719565	0.0109015
Q9WTR5	Cadherin-13 (Heart cadherin) (H-cadherin) (Truncated cadherin) (T-cad) (T-cadherin)	0.0301055	0.0160243	0.0125368	0.0101792	0.030434	0.0221087	0.0251634	0.0122208	0.0132421	0.0103773	0.0141041	0.0292102	0.0144226	0.0212508	0.0229806	0.0263318	0.0136387	0.0119103	0.0186301	0.0115387	0.0208922	0.0166976	0.0171206	0.0195925	0.01132	0.0129294	0.0173614	0.0142695	0.0109255	0.0118206	0.0138177	0.00999447	0.000999987	0.0133957	0.00903815	0.0162306	0.00997523	0.0116201	0.0136549	0.010215	0.0102643	0.0118878	0.0163953	0.009648	0.0122053	0.00846065	0.00844678	0.010147
Q9WTX5	S-phase kinase-associated protein 1 (Cyclin-A/CDK2-associated protein p19) (S-phase kinase-associated protein 1A) (p19A) (p19skp1)	0	0.0054718	0	0	0.00580355	0.00632292	0.00250087	0.00176732	0.00143479	0.00207178	0	0.00612487	0	0.00357007	0.00686278	0.00358726	0	0	0.00377886	0.00304116	0.00518425	0.00361435	0.00169046	0.00563682	0.00276631	0.00609969	0.0057844	0.00604379	0	0	0.00113309	0	0.00427688	0	0	0	0	0	0	0	0	0	0	0	0	0	0	0
Q9WUA2	Phenylalanine--tRNA ligase beta subunit (EC 6.1.1.20) (Phenylalanyl-tRNA synthetase beta subunit) (PheRS)	0.0365017	0.0212888	0.0328653	0.000200171	0.0496671	0.0229724	0.0365522	0.0382931	0.0297836	0.0657794	0.0289807	0.0476034	0.0298061	0.0398947	0.0678148	0.0654282	0.141892	0.0885771	0.171029	0.0821226	0.0673273	0.197301	0.128143	0.100291	0.025387	0.0980138	0.0811937	0.17991	0.324531	0.402467	0.323463	0.414851	0.431795	0.246285	0.294169	0.319459	0.252143	0.269377	0.387391	0.236416	0.228515	0.215554	0.212404	0.203523	0.26044	0.165309	0.30953	0.313888
Q9WUB3	Glycogen phosphorylase, muscle form (EC 2.4.1.1) (Myophosphorylase)	0.0469506	0.0656062	0.0678261	0.0313991	0.1209	0.0591803	0.0432517	0.125284	0.102691	0.0977678	0.061026	0.046487	0.0540228	0.0266921	0.0817527	0.104558	0.154451	0.227457	0.0922846	0.0719218	0.050334	0.13596	0.127339	0.0845704	0.0880555	0.365387	0.0956436	0.118818	0.208629	0.2438	0.16633	0.243068	0.239506	0.159197	0.172973	0.237863	0.211099	0.174407	0.173838	0.165444	0.134435	0.220252	0.171483	0.176414	0.197888	0.154478	0.152224	0.507762
Q9WUM5	Succinate--CoA ligase [ADP/GDP-forming] subunit alpha, mitochondrial (EC 6.2.1.4) (EC 6.2.1.5) (Succinyl-CoA synthetase subunit alpha) (SCS-alpha)	0.0118794	0.00586794	0.00251415	0.00299051	0.0147804	0.0129497	0.0102006	0.0111775	0.0172165	0.0107334	0.012049	0.0084611	0.0107129	0.0132373	0.0165301	0.0114299	0.017919	0.012352	0.0173231	0.0208199	0.0110182	0.0165369	0.0147853	0.0179693	0.0139118	0.0120555	0.0159853	0.0171228	0.0118935	0.0152049	0.0131025	0.0134332	0.0134407	0.00859173	0.0181608	0.0155544	0.0192909	0.0153633	0.0148211	0.0132398	0.0182744	0.0187397	0.045948	0.0205319	0.024868	0.0308944	0.0204597	0.0180546
Q9WV06	Ankyrin repeat domain-containing protein 2 (Skeletal muscle ankyrin repeat protein) (mArpp)	0.0147135	0.0228456	0.0109223	0.00163339	0.0302758	0.01524	0.0140381	0.0245417	0.0187505	0.0152992	0.0332383	0.02497	0.0382264	0	0.0146334	0.0650804	0.0289825	0.0156704	0.0118994	0.0188745	0.00999718	0.019541	0.0115692	0.0140014	0.00820058	0.0149818	0.0161171	0.0178723	0	0	0	0	0	0	0	0	0	0	0	0	0	0	0	0	0.0016867	0	0	0
Q9WV35	C->U-editing enzyme APOBEC-2 (EC 3.5.4.36) (mRNA(cytosine(6666)) deaminase 2)	0.0161777	0.0191378	0.029786	0.00923843	0.0464232	0.0143287	0.0101281	0.0171167	0.034897	0.0197997	0.022966	0.0123809	0.0186717	0.0131075	0.0169055	0.0565304	0.0346513	0.0241321	0.0930727	0.0366612	0.0550024	0.0444137	0.0249153	0.0360315	0.041016	0.0593472	0.0319708	0.097848	0.0360793	0.0166862	0.0335023	0.0158441	0.0151307	0.0112322	0.0317758	0.0379215	0.0438418	0.0300341	0.0257573	0.0611544	0.0288831	0.0217426	0.0274167	0.0304681	0.01411	0.0131803	0.0128725	0.0293999
Q9WV55	Vesicle-associated membrane protein-associated protein A (VAMP-A) (VAMP-associated protein A) (VAP-A) (33 kDa VAMP-associated protein) (VAP-33)	0.0240394	0.0158413	0.0213326	0.0226565	0.0199986	0.0193053	0.0192387	0.0231445	0.0218397	0.0229831	0.0266738	0.0264742	0.026318	0.0184621	0.024243	0.0259721	0.0304942	0.0244022	0.0187324	0.0228352	0.029484	0.548252	0.0237423	0.0275659	0.028846	0.0251153	0.435565	0.0202105	0.0370338	0.0338884	0.0312314	0.0358531	0.028171	0.0257293	0.0221178	0.0250629	0.0294081	0.0248092	0.0245065	0.0156015	0.0247566	0.0286116	0.0327418	0.0463631	0.0372252	0.0303078	0.0289162	0.0296145
Q9Z1P6	NADH dehydrogenase [ubiquinone] 1 alpha subcomplex subunit 7 (Complex I-B14.5a) (CI-B14.5a) (NADH-ubiquinone oxidoreductase subunit B14.5a)	0.0478905	0.0308475	0.0497077	0.243563	0.0413509	0.0431286	0.0439084	0.049034	0.0319797	0.0428207	0.0403327	0.0311584	0.0139457	0.0254045	0.0340833	0.0713669	0.0713487	0.397219	0.0620052	0.0703998	0.0551323	0.039379	0.0560029	0.0464726	0.0598755	0.042426	0.0612739	0.0566896	0.00587709	0	0.0485063	0.00491281	0.00483543	0.0229563	0.00637639	0	0.00791886	0.0135106	0	0.0214345	0.0156998	0	0.0878309	0.016234	0.0460893	0.0553163	0.0381291	0.0359551
Q9Z1Q2	Phosphatidylserine lipase ABHD16A (EC 3.1.-.-) (Alpha/beta hydrolase domain-containing protein 16A) (Abhydrolase domain-containing protein 16A) (HLA-B-associated transcript 5) (mBAT5) (Monoacylglycerol lipase ABHD16A) (EC 3.1.1.23)	0.00542453	0.00246237	0.00270025	0.00308451	0.00464342	0.00359989	0.00286685	0.00297433	0.00267407	0.00212342	0.00347078	0.00334746	0.00455204	0.002977	0.00641612	0.00299441	0.00274907	0.00302533	0.0031881	0.00302256	0.00623626	0.00630697	0.00323083	0.00523662	0.00545474	0.0047849	0.00486853	0.0059557	0.00133602	0.00396647	0.0035788	0.00401279	0.00500935	0.00397852	0.00651363	0.00625246	0.00123062	0.00846778	0.00614294	0.00592117	0.00611516	0.00626376	0.00397547	0.00136431	0.00540146	0.00776977	0.00822773	0.00636795
Q9Z1T2	Thrombospondin-4	0	0.00565868	0	0	0.00110822	0.00506552	0.00686549	0.00430835	0.00109262	0.00139121	0	0.00200718	0.0153297	0.00147889	0.00427608	0.00135411	0.0050102	0	0.00370577	0.00131426	0.00281478	0.0017659	0.00107403	0.00626583	0.00695948	0.0111871	0	0.00323724	0.00219559	0.00157984	0	0.0022195	0	0	0	0	0.00241142	0	0.00251909	0.00241517	0	0	0	0.00163316	0	0.00193177	0.0018143	0.00174473
Q9Z1Z0	General vesicular transport factor p115 (Protein USO1 homolog) (Transcytosis-associated protein) (TAP) (Vesicle-docking protein)	0.017451	0.00391885	0	0	0.00186569	0.00541487	0.0120117	0.0188221	0.000859257	0.00325437	0.00592435	0	0.0124443	0.00472553	0.022965	0.000258269	0.0129483	0.0302526	0	0.00567917	4.62232e-07	0	0.00841375	0.00910814	0.0129023	0.00744046	0.00709233	0.00942388	0	0.00594508	0.00924526	0.0044672	0	0.0180609	0	0	0.0130283	0.00326986	0.00515062	0	0	0.00374674	0.0049668	0.0149007	0.0121577	0	0.0126441	0.0144051
Q9Z2I0	Mitochondrial proton/calcium exchanger protein (Leucine zipper-EF-hand-containing transmembrane protein 1)	0.0202722	0.0132622	0.0178922	0.0415771	0.0213764	0.0194616	0.0158559	0.0186482	0.0183079	0.0185262	0.0189906	0.0202293	0.0172242	0.0170113	0.0230218	0.0251743	0.0232119	0.0859569	0.0325288	0.0256384	0.0268356	0.0248335	0.0238303	0.0258211	0.0228625	0.0242129	0.0289765	0.0261814	0.0119118	0.0109876	0.0159348	0.0133884	0.0173535	0.0144192	0.0190022	0.0215128	0.0196155	0.0147268	0.0226827	0.0161076	0.0221313	0.0184256	0.0132119	0.0375099	0.028574	0.0483735	0.0415851	0.0512084
Q9Z2I9	Succinate--CoA ligase [ADP-forming] subunit beta, mitochondrial (EC 6.2.1.5) (ATP-specific succinyl-CoA synthetase subunit beta) (A-SCS) (Succinyl-CoA synthetase beta-A chain) (SCS-betaA)	0.0509615	0.0340955	0.0263751	0	0.05466	0.0424923	0.0211345	0.0383402	0.0680556	0.0355971	0.0323744	0.0413724	0.0363253	0.0588668	0.0476961	0.0394414	0.0693534	0.0378711	0.0527318	0.0379752	0.0423133	0.0483238	0.0484801	0.063808	0.0581013	0.0373237	0.0500135	0.0407134	0.0255982	0.0338576	0.0433717	0.0265649	0.0437401	0.0277251	0.0397678	0.047718	0.0489281	0.0355463	0.0263516	0.0477194	0.0400081	0.0382722	0.0222639	0.0586723	0.0600937	0.0481354	0.0395404	0.0417764
Q9Z2K1	Keratin, type I cytoskeletal 16 (Cytokeratin-16) (CK-16) (Keratin-16) (K16)	0.00385437	0.0343514	0	0.0149569	0.0998856	0.0430058	0.0249572	0	0.165264	0	0	0.0397926	0.0473932	0.154947	0.0613188	0.0550747	0.0916175	0.00570989	0.151834	0	0.0593794	0.0387265	0.00307013	0.0295035	0.00478725	0.0251504	0.0406072	0.035674	0.0333086	0	0	0.0516852	0.0301818	0.0289515	0.1861	0	0	0	0.0608104	0.1049	0.0898072	0	0.0178465	0.440289	0.0672523	0.0718096	0.0377436	0.0384403
Q9Z2U0	Proteasome subunit alpha type-7 (EC 3.4.25.1) (Proteasome subunit RC6-1)	0.00354607	0.0153915	0.00716223	0.00395867	0.00853679	0.0088873	0	0.0076727	0.010174	0.00849031	0.00139179	0.00387395	0.00523788	0.0113641	0	0.00676069	0.0193767	0.00493881	0.0170527	0	0.00634551	0.0166148	0.00820907	0	0.00409099	0.00556519	0.00377153	0.00264437	0.0144118	0.00941523	0.00683394	0.0107573	0	0.00735681	0.00777632	0.0218168	0.00561287	0.00388331	0.0119372	0.0142494	0.00780372	0	0.00893559	0	0.018167	0	0	0
Q9Z2U1	Proteasome subunit alpha type-5 (EC 3.4.25.1) (Macropain zeta chain) (Multicatalytic endopeptidase complex zeta chain) (Proteasome zeta chain)	0.00174468	0.144529	0.00256218	0.00440316	0.00303917	0.00218755	0	0.00307819	0.00346327	0.0023589	0	0	0.0022411	0.00421123	0.00197428	0.001599	0.00211392	0	0.00228744	0.00155433	0	0.00230712	0.00167612	0.00175485	0	0.00178851	0.00202456	0	0.00250145	0.00247141	0	0	0.00242626	0	0.00259173	0.00237309	0	0.00214085	0.00256378	0.00392427	0.00260472	0.00183394	0.00265818	0.00410832	0.00294884	0.00160727	0	0.00232399
Q9Z2Z6	Mitochondrial carnitine/acylcarnitine carrier protein (Carnitine/acylcarnitine translocase) (CAC) (mCAC) (Solute carrier family 25 member 20)	0.177036	0.103752	0.109428	0.138237	0.187074	0.131202	0.117746	0.11363	0.171499	0.128018	0.137116	0.162578	0.144292	0.159312	0.22997	0.17892	0.157148	0.207941	0.197895	0.188608	0.174468	0.206396	0.151376	0.25368	0.143247	0.152727	0.225141	0.207635	0.0669589	0.0613753	0.0655383	0.0688602	0.0986106	0.0734756	0.0914417	0.0792902	0.0801147	0.0719638	0.108622	0.0869315	0.100123	0.0934744	0.0706893	0.192043	0.142581	0.232341	0.161527	0.196134
V9GXQ2	Predicted gene 17087	0.00533472	0.00974133	0.00393047	0.320344	0.0107144	0.00852409	0.0100009	0.00243362	0.0132573	0.00344184	0.00768445	0.00333651	0.00898317	0.00498309	0.0059733	0.00823963	0.00418079	0.336036	0.00673029	0.00796761	0.00506147	0.00580763	0.00191905	0.00644176	0.00918599	0.00483407	0.0101893	0.0115822	0.0262449	0	0.0042974	0	0.0051011	0.00906825	0.0432618	0	0.00445334	0.0108517	0.00717695	0.00246271	0.0072665	0.00301239	0.0888982	0	0	0.00921228	0	0
Z4YJF5	Myomesin-1	0.353291	0.301125	0.369009	0.395968	0.348493	0.374729	0.367136	0.333832	0.354573	0.432559	0.382191	0.422334	0.397504	0.394866	0.389519	0.429054	0.3543	0.4586	0.324473	0.33476	0.39561	0.483758	0.380772	0.406305	0.366434	0.340879	0.422058	0.347328	0.567208	0.590227	0.471724	0.498254	0.406349	0.500197	0.51572	0.485133	0.499048	0.556732	0.592698	0.565643	0.536428	0.524811	0.530817	0.536791	0.623576	0.506105	0.509611	0.546743
[truncated: 8 more columns]

## Sheet: Summed Percentage
Accession	Protein names	Mean Type I	Mean Type IIa	Mean Type IIb	Mean Type IIx
Q8BFP9	[Pyruvate dehydrogenase (acetyl-transferring)] kinase isozyme 1, mitochondrial (EC 2.7.11.2) (Pyruvate dehydrogenase kinase isoform 1) (PDH kinase 1)	0.000390678	0.000602886	0	3.32877e-05
Q9JK42	[Pyruvate dehydrogenase (acetyl-transferring)] kinase isozyme 2, mitochondrial (EC 2.7.11.2) (Pyruvate dehydrogenase kinase isoform 2) (PDH kinase 2)	0.00495541	0.00739156	0.00298053	0.00741052
O70571	[Pyruvate dehydrogenase (acetyl-transferring)] kinase isozyme 4, mitochondrial (EC 2.7.11.2) (Pyruvate dehydrogenase kinase isoform 4)	0.0158893	0.0139402	0.00330564	0.012131
P62259	14-3-3 protein epsilon (14-3-3E)	0.0145052	0.0109632	0.00753877	0.0107665
P61982	14-3-3 protein gamma [Cleaved into: 14-3-3 protein gamma, N-terminally processed]	0.00572301	0.0149119	0.00237169	0.00624309
O70456	14-3-3 protein sigma (Stratifin)	0.000617313	3.06865e-05	0	0.000190533
P63101	14-3-3 protein zeta/delta (Protein kinase C inhibitor protein 1) (KCIP-1) (SEZ-2)	0.00101734	0.000463215	0	0.000839081
Q9D517	1-acyl-sn-glycerol-3-phosphate acyltransferase gamma (EC 2.3.1.51) (1-acylglycerol-3-phosphate O-acyltransferase 3) (1-AGP acyltransferase 3) (1-AGPAT 3) (Lysophosphatidic acid acyltransferase gamma) (LPAAT-gamma)	0.0869642	0.0909002	0.000184271	0.0212542
Q9CQ62	2,4-dienoyl-CoA reductase, mitochondrial (EC 1.3.1.34) (2,4-dienoyl-CoA reductase [NADPH]) (4-enoyl-CoA reductase [NADPH])	0.00232499	0.00174414	0	0.000688625
Q3TXS7	26S proteasome non-ATPase regulatory subunit 1 (26S proteasome regulatory subunit RPN2) (26S proteasome regulatory subunit S1)	0.00770621	0.0135763	0.00201899	0.00258977
Q8BG32	26S proteasome non-ATPase regulatory subunit 11 (26S proteasome regulatory subunit RPN6) (26S proteasome regulatory subunit S9) (26S proteasome regulatory subunit p44.5)	0.0491179	0.00940912	0.00186783	0.00261853
O35593	26S proteasome non-ATPase regulatory subunit 14 (EC 3.4.19.-) (26S proteasome regulatory subunit RPN11) (MAD1)	0.00262216	0.00329322	0.00303906	0.00290174
Q8VDM4	26S proteasome non-ATPase regulatory subunit 2 (26S proteasome regulatory subunit RPN1) (26S proteasome regulatory subunit S2) (26S proteasome subunit p97)	0.00373203	0.00414568	0.00336314	0.00422055
P14685	26S proteasome non-ATPase regulatory subunit 3 (26S proteasome regulatory subunit RPN3) (26S proteasome regulatory subunit S3) (Proteasome subunit p58) (Transplantation antigen P91A) (Tum-P91A antigen)	0.00464234	0.00601643	0.00497759	0.0056459
Q99JI4	26S proteasome non-ATPase regulatory subunit 6 (26S proteasome regulatory subunit RPN7) (26S proteasome regulatory subunit S10) (p42A)	0.00599608	0.00567667	0.0048294	0.00160512
P62334	26S proteasome regulatory subunit 10B (26S proteasome AAA-ATPase subunit RPT4) (Proteasome 26S subunit ATPase 6) (Proteasome subunit p42)	0.00669637	0.00589546	0.00372707	0.00412726
P62192	26S proteasome regulatory subunit 4 (P26s4) (26S proteasome AAA-ATPase subunit RPT2) (Proteasome 26S subunit ATPase 1)	0.00460938	0.004436	0.00323494	0.00387701
P54775	26S proteasome regulatory subunit 6B (26S proteasome AAA-ATPase subunit RPT3) (CIP21) (MB67-interacting protein) (MIP224) (Proteasome 26S subunit ATPase 4) (Tat-binding protein 7) (TBP-7)	0.00892489	0.00695141	0.00647335	0.00304897
P62196	26S proteasome regulatory subunit 8 (26S proteasome AAA-ATPase subunit RPT6) (Proteasome 26S subunit ATPase 5) (Proteasome subunit p45) (p45/SUG) (mSUG1)	0.00229241	0.00405086	0.00277101	0.00193605
Q8BK72	28S ribosomal protein S27, mitochondrial (MRP-S27) (S27mt) (Mitochondrial ribosomal protein S27)	0.000254943	0.000311879	3.18042e-05	0.000341991
Q9JIK9	28S ribosomal protein S34, mitochondrial (MRP-S34) (S34mt) (T-complex expressed gene 2 protein)	0.000793471	0.00079213	0.000269649	0.000689102
Q80X85	28S ribosomal protein S7, mitochondrial (MRP-S7) (S7mt)	0.000421521	0.000608971	0.000167124	0.000536265
Q9D7N3	28S ribosomal protein S9, mitochondrial (MRP-S9) (S9mt)	0.000335339	0.000790212	0	0.000353266
Q60597	2-oxoglutarate dehydrogenase, mitochondrial (EC 1.2.4.2) (2-oxoglutarate dehydrogenase complex component E1) (OGDC-E1) (Alpha-ketoglutarate dehydrogenase)	0.023087	0.0290812	0.0310919	0.0584379
Q9DB15	39S ribosomal protein L12, mitochondrial (L12mt) (MRP-L12)	0.00509717	0.00684662	0.00138762	0.00684842
Q9D1N9	39S ribosomal protein L21, mitochondrial (L21mt) (MRP-L21)	0.00100225	0.00150594	0	5.66794e-05
Q9DCU6	39S ribosomal protein L4, mitochondrial (L4mt) (MRP-L4)	0.000822472	0.000993361	3.15378e-05	0.000474572
Q8BWT1	3-ketoacyl-CoA thiolase, mitochondrial (EC 2.3.1.16) (Acetyl-CoA acetyltransferase) (EC 2.3.1.9) (Acetyl-CoA acyltransferase) (Acyl-CoA hydrolase, mitochondrial) (EC 3.1.2.-) (EC 3.1.2.1) (EC 3.1.2.2) (Beta-ketothiolase) (Mitochondrial 3-oxoacyl-CoA thiolase)	0.0420922	0.0501118	0.0224287	0.0487329
P63325	40S ribosomal protein S10	0.001615	0.00188811	0.00192298	0.00213486
P62264	40S ribosomal protein S14	0.0102822	0.0126481	0.0116362	0.0127807
P14131	40S ribosomal protein S16	0.0262878	0.0289911	0.0262309	0.0267684
P63276	40S ribosomal protein S17	0.000221573	0.000101046	2.0371e-05	1.16048e-05
P25444	40S ribosomal protein S2 (40S ribosomal protein S4) (Protein LLRep3)	0.0157174	0.0170213	0.0180655	0.0200188
P60867	40S ribosomal protein S20	0.00544683	0.00449149	0.00358315	0.00699845
P62267	40S ribosomal protein S23	0.00661971	0.0056962	0.00443063	0.00610241
P62855	40S ribosomal protein S26	0.0133705	0.0137096	0.0141471	0.0155658
P62908	40S ribosomal protein S3 (EC 4.2.99.18)	0.0507325	0.0438891	0.0388783	0.0365031
P97351	40S ribosomal protein S3a (Protein TU-11)	0.00599623	0.00602893	0.00716223	0.00870372
P62702	40S ribosomal protein S4, X isoform	0.00953891	0.00976325	0.0109862	0.0122516
P62754	40S ribosomal protein S6 (Phosphoprotein NP33)	0.00786332	0.00736103	0.00855531	0.0104806
P62242	40S ribosomal protein S8	0.0305407	0.0331226	0.0392196	0.0395368
Q6ZWN5	40S ribosomal protein S9	0.02041	0.0192445	0.0199968	0.0201359
P14206	40S ribosomal protein SA (37 kDa laminin receptor precursor) (37LRP) (37 kDa oncofetal antigen) (37/67 kDa laminin receptor) (LRP/LR) (67 kDa laminin receptor) (67LR) (Laminin receptor 1) (LamR) (Laminin-binding protein precursor p40) (LBP/p40) (OFA/iLRP)	0.000774526	0	0.000101148	0.00161071
P63038	60 kDa heat shock protein, mitochondrial (EC 5.6.1.7) (60 kDa chaperonin) (Chaperonin 60) (CPN60) (HSP-65) (Heat shock protein 60) (HSP-60) (Hsp60) (Mitochondrial matrix protein P1)	0.00597481	0.00917644	0.00144228	0.00312533
P14869	60S acidic ribosomal protein P0 (60S ribosomal protein L10E)	0.022298	0.0118328	0.0127905	0.0132651
P47955	60S acidic ribosomal protein P1	0.00480807	0.0041679	0.00559765	0.00457968
P99027	60S acidic ribosomal protein P2	0.0193647	0.0201872	0.0200238	0.0233803
P35979	60S ribosomal protein L12	0.0119433	0.0112574	0.0132192	0.0149371
P47963	60S ribosomal protein L13 (A52)	0.0127406	0.0134133	0.0130339	0.0139814
P19253	60S ribosomal protein L13a (Transplantation antigen P198) (Tum-P198 antigen)	0.00987256	0.0116837	0.0103654	0.0138477
Q9CR57	60S ribosomal protein L14	0.0205076	0.0213232	0.0196996	0.0211334
Q9CZM2	60S ribosomal protein L15	0.00395059	0.0027888	0.000966221	0.00377059
P67984	60S ribosomal protein L22 (Heparin-binding protein HBp15)	0.00702832	0.00513082	0.0137962	0.0100655
P62830	60S ribosomal protein L23	0.00406666	0.00530187	0.0048416	0.00463704
P62751	60S ribosomal protein L23a	0.00978895	0.00983951	0.00831409	0.0104735
Q8BP67	60S ribosomal protein L24	0.00375649	0.00431742	0.00113572	0.00386233
P61358	60S ribosomal protein L27	0.0153165	0.0168246	0.0151665	0.0130754
P14115	60S ribosomal protein L27a (L29)	0.0164073	0.0182086	0.0176848	0.0201193
P41105	60S ribosomal protein L28	0.000387585	0.000271571	0.000423081	0.000608832
P62900	60S ribosomal protein L31	0.00662106	0.00633869	0.00860354	0.00757838
P62911	60S ribosomal protein L32	0.00222202	0.00237447	0.00105074	0.00192785
Q9D1R9	60S ribosomal protein L34	0.0133476	0.0123766	0.0108086	0.00990655
Q6ZWV7	60S ribosomal protein L35	0.00639484	0.00550242	0.00460591	0.00688071
O55142	60S ribosomal protein L35a	0.00720439	0.00729941	0.00950461	0.00817712
Q9D8E6	60S ribosomal protein L4	0.0150296	0.0168262	0.0187372	0.0185165
P47911	60S ribosomal protein L6 (TAX-responsive enhancer element-binding protein 107) (TAXREB107)	0.0186241	0.0208319	0.016953	0.0196723
P14148	60S ribosomal protein L7	0.0112236	0.0122442	0.0139726	0.0137745
P12970	60S ribosomal protein L7a (Surfeit locus protein 3)	0.0219778	0.0239639	0.0167592	0.0335726
P62918	60S ribosomal protein L8	0.00253385	0.00346335	0.00365878	0.00447429
Q8QZT1	Acetyl-CoA acetyltransferase, mitochondrial (EC 2.3.1.9) (Acetoacetyl-CoA thiolase)	0.0232365	0.00377318	0.00311801	0.00177138
E9Q4Z2	Acetyl-CoA carboxylase 2 (EC 6.4.1.2) (ACC-beta) [Includes: Biotin carboxylase (EC 6.3.4.14)]	0.00568696	0.00874893	0.00347066	0.00916535
Q99KI0	Aconitate hydratase, mitochondrial (Aconitase) (EC 4.2.1.3) (Citrate hydro-lyase)	0.0163142	0.0222776	0.0178569	0.0457692
P68134	Actin, alpha skeletal muscle (Alpha-actin-1) [Cleaved into: Actin, alpha skeletal muscle, intermediate form]	30.4853	24.2298	20.1382	21.9781
P63268	Actin, gamma-enteric smooth muscle (Alpha-actin-3) (Gamma-2-actin) (Smooth muscle gamma-actin) [Cleaved into: Actin, gamma-enteric smooth muscle, intermediate form]	0.0365429	0.0265339	0.0729565	0.104249
P59999	Actin-related protein 2/3 complex subunit 4 (Arp2/3 complex 20 kDa subunit) (p20-ARC)	0.0018276	0.00180826	0.000223945	0.00107874
Q8JZN5	Acyl-CoA dehydrogenase family member 9, mitochondrial (ACAD-9) (EC 1.3.99.-)	0.00544001	0.00788118	0.00418005	0.0141517
Q9CQR4	Acyl-coenzyme A thioesterase 13 (Acyl-CoA thioesterase 13) (EC 3.1.2.-) (Thioesterase superfamily member 2)	0.00306921	0.00502547	0.000346375	0.0033627
Q9ESW4	Acylglycerol kinase, mitochondrial (EC 2.7.1.107) (EC 2.7.1.138) (EC 2.7.1.94) (Multiple substrate lipid kinase) (MuLK) (Multi-substrate lipid kinase)	0.000415799	1.81722e-05	0	0
Q9R0Y5	Adenylate kinase isoenzyme 1 (AK 1) (EC 2.7.4.3) (EC 2.7.4.6) (ATP-AMP transphosphorylase 1) (ATP:AMP phosphotransferase) (Adenylate monophosphate kinase) (Myokinase)	0.00715262	0.0117419	0.0157897	0.0174022
Q9CYT6	Adenylyl cyclase-associated protein 2 (CAP 2)	0.00714269	0.0102177	0.0172662	0.0116171
Q60994	Adiponectin (30 kDa adipocyte complement-related protein) (Adipocyte complement-related 30 kDa protein) (ACRP30) (Adipocyte, C1q and collagen domain-containing protein) (Adipocyte-specific protein AdipoQ)	0.00641469	0.00357857	0.000239272	0.000434778
P48962	ADP/ATP translocase 1 (ADP,ATP carrier protein 1) (ADP,ATP carrier protein, heart/skeletal muscle isoform T1) (Adenine nucleotide translocator 1) (ANT 1) (Solute carrier family 25 member 4) (mANC1)	1.00854	1.11206	0.688025	1.25755
P51881	ADP/ATP translocase 2 (ADP,ATP carrier protein 2) (Adenine nucleotide translocator 2) (ANT 2) (Solute carrier family 25 member 5) [Cleaved into: ADP/ATP translocase 2, N-terminally processed]	0.848049	1.033	0.834918	1.35091
Q8JZQ2	AFG3-like protein 2 (EC 3.4.24.-)	0.00975483	0.0112774	0.00325445	0.0156796
E9Q616	AHNAK nucleoprotein (desmoyokin)	0.0139643	0.0202976	0.046991	0.0329326
P47738	Aldehyde dehydrogenase, mitochondrial (EC 1.2.1.3) (AHD-M1) (ALDH class 2) (ALDH-E2) (ALDHI)	0.00217836	0.00142644	2.54751e-05	0.000176647
A1BN54	Alpha actinin 1a (Alpha-actinin-1)	0.933652	0.900445	0.646746	0.704143
Q91VB8	Alpha globin 1 (Alpha globin 2) (Alpha-globin) (Globin c1) (Hemoglobin alpha, adult chain 1) (Hemoglobin alpha, adult chain 2)	0.0119421	0.0113919	0.00992754	0.0105429
P58771	Alpha-actinin-2 (Alpha-actinin skeletal muscle isoform 2) (F-actin cross-linking protein)	2.59932	1.88606	0.387049	1.15157
O88990	Alpha-actinin-3 (Alpha-actinin skeletal muscle isoform 3) (F-actin cross-linking protein)	0.0979907	0.100468	0.9294	0.62947
P61164	Alpha-centractin (Centractin) (ARP1) (Actin-RPV) (Centrosome-associated actin homolog)	0.00355758	0.00179016	0.000764275	0.000997171
P23927	Alpha-crystallin B chain (Alpha(B)-crystallin) (P23)	0.0552663	0.0551052	0.0104173	0.0202715
P17182	Alpha-enolase (EC 4.2.1.11) (2-phospho-D-glycerate hydro-lyase) (Enolase 1) (Non-neural enolase) (NNE)	0.0337495	0.0409147	0.0943767	0.0677639
P82350	Alpha-sarcoglycan (Alpha-SG) (50 kDa dystrophin-associated glycoprotein) (50DAG) (Adhalin)	0.0188967	0.0153746	0.0143181	0.0199175
Q9DB05	Alpha-soluble NSF attachment protein (SNAP-alpha) (N-ethylmaleimide-sensitive factor attachment protein alpha)	0.000476809	0.000413958	0	0
Q8BW75	Amine oxidase [flavin-containing] B (EC 1.4.3.4) (Monoamine oxidase type B) (MAO-B)	0.00289723	0.00637029	0.00466682	0.00665365
Q8R010	Aminoacyl tRNA synthase complex-interacting multifunctional protein 2 (Multisynthase complex auxiliary component p38) (Protein JTV-1)	0.000746394	0.000674973	0.00136243	0.0012864
Q3V1D3	AMP deaminase 1 (EC 3.5.4.6) (AMP deaminase isoform M) (Myoadenylate deaminase)	0.0264396	0.0339491	0.148104	0.0687084
F8VPN4	Amylo-1,6-glucosidase, 4-alpha-glucanotransferase	0.0242788	0.0175971	0.0430268	0.0369351
Q8K0L0	Ankyrin repeat and SOCS box protein 2 (ASB-2)	0.000998975	0.00113512	0.00151684	0.00154487
Q9WV06	Ankyrin repeat domain-containing protein 2 (Skeletal muscle ankyrin repeat protein) (mArpp)	0.00931094	0.00972261	0	6.48731e-05
G3UXF4	Ankyrin-1 (Fragment)	0.000485326	0.000620721	0.00121765	0.00135589
P10107	Annexin A1 (Annexin I) (Annexin-1) (Calpactin II) (Calpactin-2) (Chromobindin-9) (Lipocortin I) (Phospholipase A2 inhibitory protein) (p35)	0.00431305	0.00500908	0.000579624	0.00663402
P97384	Annexin A11 (Annexin XI) (Annexin-11) (Calcyclin-associated annexin 50) (CAP-50)	0.00593008	0.00812702	0.000169495	0.00216316
P07356	Annexin A2 (Annexin II) (Annexin-2) (Calpactin I heavy chain) (Calpactin-1 heavy chain) (Chromobindin-8) (Lipocortin II) (Placental anticoagulant protein IV) (PAP-IV) (Protein I) (p36)	0.00744838	0.00707946	0.00860879	0.00883786
P48036	Annexin A5 (Anchorin CII) (Annexin V) (Annexin-5) (Calphobindin I) (CBP-I) (Endonexin II) (Lipocortin V) (Placental anticoagulant protein 4) (PP4) (Placental anticoagulant protein I) (PAP-I) (Thromboplastin inhibitor) (Vascular anticoagulant-alpha) (VAC-alpha)	0.00063606	0.000686969	0.000478626	0.0122508
P14824	Annexin A6 (67 kDa calelectrin) (Annexin VI) (Annexin-6) (Calphobindin-II) (CPB-II) (Chromobindin-20) (Lipocortin VI) (Protein III) (p68) (p70)	0.00872615	0.0107168	0.00785758	0.0102102
P17426	AP-2 complex subunit alpha-1 (100 kDa coated vesicle protein A) (Adaptor protein complex AP-2 subunit alpha-1) (Adaptor-related protein complex 2 subunit alpha-1) (Alpha-adaptin A) (Alpha1-adaptin) (Clathrin assembly protein complex 2 alpha-A large chain) (Plasma membrane adaptor HA2/AP2 adaptin alpha A subunit)	0.000436253	0.000395066	0.000106986	0.000315565
Q00623	Apolipoprotein A-I (Apo-AI) (ApoA-I) (Apolipoprotein A1) [Cleaved into: Proapolipoprotein A-I (ProapoA-I); Truncated apolipoprotein A-I]	0.00966087	0.00482724	0.00227365	0.000748998
Q02013	Aquaporin-1 (AQP-1) (Aquaporin-CHIP) (Delayed early response protein 2) (DER2) (Water channel protein for red blood cells and kidney proximal tubule)	0.0151063	0.0186337	0.0208035	0.032956
Q9D0I9	Arginine--tRNA ligase, cytoplasmic (EC 6.1.1.19) (Arginyl-tRNA synthetase) (ArgRS)	0.00237986	0.00241552	0.00301072	0.00340295
P05201	Aspartate aminotransferase, cytoplasmic (cAspAT) (EC 2.6.1.1) (EC 2.6.1.3) (Cysteine aminotransferase, cytoplasmic) (Cysteine transaminase, cytoplasmic) (cCAT) (Glutamate oxaloacetate transaminase 1) (Transaminase A)	0.00554011	0.00788192	0.00190313	0.0102
P05202	Aspartate aminotransferase, mitochondrial (mAspAT) (EC 2.6.1.1) (EC 2.6.1.7) (Fatty acid-binding protein) (FABP-1) (Glutamate oxaloacetate transaminase 2) (Kynurenine aminotransferase 4) (Kynurenine aminotransferase IV) (Kynurenine--oxoglutarate transaminase 4) (Kynurenine--oxoglutarate transaminase IV) (Plasma membrane-associated fatty acid-binding protein) (FABPpm) (Transaminase A)	0.0671511	0.076443	0.0481545	0.099244
Q922B2	Aspartate--tRNA ligase, cytoplasmic (EC 6.1.1.12) (Aspartyl-tRNA synthetase) (AspRS)	0.00679474	0.00520526	0.00565108	0.00661933
Q99MQ4	Asporin (Periodontal ligament-associated protein 1) (PLAP-1)	0.0237159	0.0280001	0.0174921	0.0214041
Q6PA06	Atlastin-2 (EC 3.6.5.-) (ADP-ribosylation factor-like protein 6-interacting protein 2) (ARL-6-interacting protein 2) (Aip-2)	0.00338051	0.00498874	0.0134531	0.00976823
Q9CQQ7	ATP synthase F(0) complex subunit B1, mitochondrial (ATP synthase peripheral stalk-membrane subunit b) (ATP synthase subunit b) (ATPase subunit b)	0.0647848	0.0862198	0.0560387	0.124548
Q78IK2	ATP synthase membrane subunit DAPIT, mitochondrial (Diabetes-associated protein in insulin-sensitive tissues) (Up-regulated during skeletal muscle growth protein 5)	0.045446	0.057156	0.0361234	0.0766692
P03930	ATP synthase protein 8 (A6L) (F-ATPase subunit 8)	0.0622587	0.0794032	0.0634387	0.11076
Q03265	ATP synthase subunit alpha, mitochondrial (ATP synthase F1 subunit alpha)	0.991439	1.10171	0.538354	1.1319
P56480	ATP synthase subunit beta, mitochondrial (EC 7.1.2.2) (ATP synthase F1 subunit beta)	0.491402	0.573483	0.41559	0.650803
Q9DCX2	ATP synthase subunit d, mitochondrial (ATPase subunit d) (ATP synthase peripheral stalk subunit d)	0.114232	0.154625	0.0978424	0.211972
Q9D3D9	ATP synthase subunit delta, mitochondrial (ATP synthase F1 subunit delta) (F-ATPase delta subunit)	0.0461273	0.0537102	0.0464089	0.0904944
Q06185	ATP synthase subunit e, mitochondrial (ATPase subunit e) (ATP synthase membrane subunit e)	0.276405	0.350897	0.160717	0.374122
P56135	ATP synthase subunit f, mitochondrial (ATP synthase membrane subunit f)	0.109507	0.164208	0.067283	0.167397
Q9CPQ8	ATP synthase subunit g, mitochondrial (ATPase subunit g) (ATP synthase membrane subunit g)	0.155697	0.204058	0.135875	0.240905
A2AKU9	ATP synthase subunit gamma	0.196435	0.265353	0.194626	0.32066
Q9DB20	ATP synthase subunit O, mitochondrial (ATP synthase peripheral stalk subunit OSCP) (Oligomycin sensitivity conferral protein) (OSCP)	0.234806	0.309884	0.183137	0.443583
P97450	ATP synthase-coupling factor 6, mitochondrial (ATPase subunit F6) (ATP synthase peripheral stalk subunit F6)	0.0607156	0.082646	0.0450873	0.107489
Q9D5T0	ATPase family AAA domain-containing protein 1 (EC 3.6.1.3) (Thorase)	0.00874046	0.00962076	0.00660319	0.01348
Q925I1	ATPase family AAA domain-containing protein 3 (AAA-ATPase TOB3)	0.00562234	0.00761404	0.00370719	0.0118469
Q61102	ATP-binding cassette sub-family B member 7, mitochondrial (ATP-binding cassette transporter 7) (ABC transporter 7 protein)	0.00586899	0.00895437	0.0023663	0.00635581
Q9CXJ4	ATP-binding cassette sub-family B member 8, mitochondrial	0.0277526	0.0314991	0.0131584	0.0354562
P47857	ATP-dependent 6-phosphofructokinase, muscle type (ATP-PFK) (PFK-M) (EC 2.7.1.11) (6-phosphofructokinase type A) (Phosphofructo-1-kinase isozyme A) (PFK-A) (Phosphohexokinase)	0.0272431	0.0348368	0.0700735	0.0546136
Q91VR5	ATP-dependent RNA helicase DDX1 (EC 3.6.4.13) (DEAD box protein 1)	0.00111101	0.00121502	0.000106215	0.000636006
Q62095	ATP-dependent RNA helicase DDX3Y (EC 3.6.4.13) (D1Pas1-related sequence 1) (DEAD box protein 3, Y-chromosomal) (DEAD-box RNA helicase DEAD2) (mDEAD2)	0.00313939	0.00165798	0.00220956	0.00226504
Q60936	Atypical kinase COQ8A, mitochondrial (EC 2.7.-.-) (Chaperone activity of bc1 complex-like) (Chaperone-ABC1-like) (Coenzyme Q protein 8A) (aarF domain-containing protein kinase 3)	0.0254395	0.0320038	0.0142881	0.030877
Q9JLV1	BAG family molecular chaperone regulator 3 (BAG-3) (Bcl-2-associated athanogene 3) (Bcl-2-binding protein Bis)	0.0125072	0.0124747	0.00407038	0.00925914
P04919	Band 3 anion transport protein (Anion exchange protein 1) (AE 1) (Anion exchanger 1) (MEB3) (Solute carrier family 4 member 1) (CD antigen CD233)	0.00252912	0.00277035	0.00206328	0.00129649
O54962	Barrier-to-autointegration factor (Breakpoint cluster region protein 1) (LAP2-binding protein 1) [Cleaved into: Barrier-to-autointegration factor, N-terminally processed]	0.00144749	0.00173055	0.00136657	0.00211728
E9PZ16	Basement membrane-specific heparan sulfate proteoglycan core protein	0.044809	0.044783	0.0382213	0.0488908
P59017	Bcl-2-like protein 13 (Bcl2-L-13) (Bcl-rambo) (Protein Mil1)	0.000555194	0.000853124	0	0.000515213
Q8R5C5	Beta-centractin (Actin-related protein 1B) (ARP1B)	0.00875067	0.00894961	0.000480713	0.0227952
P21550	Beta-enolase (EC 4.2.1.11) (2-phospho-D-glycerate hydro-lyase) (Enolase 3) (Muscle-specific enolase) (MSE) (Skeletal muscle enolase)	0.0351314	0.0508046	0.103645	0.0885876
A8DUK4	Beta-globin (Globin a1) (Hemoglobin, beta adult s chain) (Hemoglobin, beta adult t chain)	0.0588467	0.0451129	0.0377359	0.0357683
P82349	Beta-sarcoglycan (Beta-SG) (43 kDa dystrophin-associated glycoprotein) (43DAG)	0.00398528	0.0048223	0.00145583	0.00267939
Q8VBT1	Beta-taxilin (Muscle-derived protein 77)	0.00124762	0.00136002	4.67637e-05	7.02807e-05
Q8CGC7	Bifunctional glutamate/proline--tRNA ligase (Bifunctional aminoacyl-tRNA synthetase) [Includes: Glutamate--tRNA ligase (EC 6.1.1.17) (Glutamyl-tRNA synthetase) (GluRS); Proline--tRNA ligase (EC 6.1.1.15) (Prolyl-tRNA synthetase) (ProRS)]	0.00795621	0.00750012	0.0123042	0.0106638
P28653	Biglycan (Bone/cartilage proteoglycan I) (PG-S1)	0.011597	0.0117025	0.00777878	0.00759974
Q9WV35	C->U-editing enzyme APOBEC-2 (EC 3.5.4.36) (mRNA(cytosine(6666)) deaminase 2)	0.0100355	0.0244459	0.0145667	0.0134558
Q9WTR5	Cadherin-13 (Heart cadherin) (H-cadherin) (Truncated cadherin) (T-cad) (T-cadherin)	0.00947869	0.0081628	0.00567451	0.00577846
Q3UMR5	Calcium uniporter protein, mitochondrial	0.100911	0.0517616	0.00220458	0.00749659
Q5SVJ0	Calcium/calmodulin-dependent protein kinase II, beta, isoform CRA_b (Calcium/calmodulin-dependent protein kinase type II subunit beta)	0.0082149	0.00856041	0.00884399	0.0141549
F8WIS9	Calcium/calmodulin-dependent protein kinase type II subunit alpha	0.00881681	0.0114846	0.0746189	0.0583274
Q923T9	Calcium/calmodulin-dependent protein kinase type II subunit gamma (CaM kinase II subunit gamma) (CaMK-II subunit gamma) (EC 2.7.11.17)	0.0126248	0.0143421	0.0176387	0.023994
Q8BH59	Calcium-binding mitochondrial carrier protein Aralar1 (Mitochondrial aspartate glutamate carrier 1) (Solute carrier family 25 member 12)	0.0935928	0.122485	0.123443	0.193745
P35564	Calnexin	0.00426649	0.00350347	0.00159781	0.00164648
O35350	Calpain-1 catalytic subunit (EC 3.4.22.52) (Calcium-activated neutral proteinase 1) (CANP 1) (Calpain mu-type) (Calpain-1 large subunit) (Micromolar-calpain) (muCANP)	0.00234855	0.00499672	0.00349017	0.00399701
O09165	Calsequestrin-1 (Calmitine) (Calsequestrin, skeletal muscle isoform)	0.120931	0.167391	0.255986	0.214232
P16015	Carbonic anhydrase 3 (EC 4.2.1.1) (Carbonate dehydratase III) (Carbonic anhydrase III) (CA-III)	0.0210164	0.0128467	0.0178102	0.00961619
E9QLJ0	Cardiomyopathy-associated protein 5	0.00916035	0.0111044	0.00817144	0.0112097
Q924X2	Carnitine O-palmitoyltransferase 1, muscle isoform (CPT1-M) (EC 2.3.1.21) (Carnitine O-palmitoyltransferase I, muscle isoform) (CPT I) (CPTI-M) (Carnitine palmitoyltransferase 1B)	0.0651066	0.0803133	0.0446687	0.0797725
P52825	Carnitine O-palmitoyltransferase 2, mitochondrial (EC 2.3.1.21) (Carnitine palmitoyltransferase II) (CPT II)	0.0087521	0.0126571	0.00162101	0.00637086
D3Z7H8	Cartilage intermediate layer protein 2 [Cleaved into: Cartilage intermediate layer protein 2 C1; Cartilage intermediate layer protein 2 C2]	0.00258932	0.00215013	0.000283655	0.000388981
Q60737	Casein kinase II subunit alpha (CK II alpha) (EC 2.7.11.1)	0.000337469	5.50794e-05	6.30906e-06	5.40436e-06
Q9D1I2	Caspase recruitment domain-containing protein 19 (Bcl10-interacting CARD protein) (BinCARD)	0.00201286	0.00243924	0.000443969	0.00178462
P24270	Catalase (EC 1.11.1.6)	0.00154849	0.000873491	0	0.000300759
O54724	Caveolae-associated protein 1 (Cav-p60) (Cavin-1) (Polymerase I and transcript release factor)	0.0153478	0.0167454	0.0129735	0.018059
Q63918	Caveolae-associated protein 2 (Cavin-2) (Phosphatidylserine-binding protein) (Serum deprivation-response protein)	0.00111957	0.00163522	0.00139399	0.000829971
A2AMM0	Caveolae-associated protein 4 (Muscle-related coiled-coil protein) (Muscle-restricted coiled-coil protein)	0.0095567	0.0103132	0.00940821	0.0143
P49817	Caveolin-1	0.00564684	0.00792792	6.97257e-05	0.00392008
Q91WS0	CDGSH iron-sulfur domain-containing protein 1 (MitoNEET)	0.0291579	0.0366702	0.0236891	0.0459849
Q9CQB5	CDGSH iron-sulfur domain-containing protein 2 (MitoNEET-related 1 protein) (Miner1) (Nervous system overexpressed protein 70)	0.00866226	0.00918214	0.00738843	0.00878371
Q9CXS4	Centromere protein V (CENP-V) (Proline-rich protein 6)	0.00639254	0.00443362	0.00114284	0.00265652
Q9CZU6	Citrate synthase, mitochondrial (EC 2.3.3.1) (Citrate (Si)-synthase)	0.0143344	0.019584	0.0160567	0.0245443
Q8VBZ3	Cleft lip and palate transmembrane protein 1 homolog (Thymic epithelial cell surface antigen)	0.000184647	0.000206974	0.000371053	0.000968682
P45591	Cofilin-2 (Cofilin, muscle isoform)	0.000299003	0.000618415	0	0
P11087	Collagen alpha-1(I) chain (Alpha-1 type I collagen)	0.259169	0.319724	0.177397	0.19402
P02463	Collagen alpha-1(IV) chain [Cleaved into: Arresten]	0.0296421	0.0324156	0.0202979	0.0303127
Q04857	Collagen alpha-1(VI) chain	0.0577549	0.0633826	0.039616	0.0458956
Q01149	Collagen alpha-2(I) chain (Alpha-2 type I collagen)	0.0716408	0.0857967	0.0395272	0.0328227
P08122	Collagen alpha-2(IV) chain [Cleaved into: Canstatin]	0.0477027	0.0624114	0.0519347	0.0711788
Q02788	Collagen alpha-2(VI) chain	0.0584406	0.0739873	0.0530004	0.0563627
E9PWQ3	Collagen, type VI, alpha 3	0.0732844	0.0922275	0.147303	0.108219
Q8R5L1	Complement component 1 Q subcomponent-binding protein, mitochondrial (Complement component 1, q subcomponent binding protein) (Complement component 1, q subcomponent binding protein, isoform CRA_b) (p32-RACK)	0.0017729	0.00253885	0.000221226	0.00164386
Q9QZQ8	Core histone macro-H2A.1 (Histone macroH2A1) (mH2A1) (H2A.y) (H2A/y)	0.0297169	0.0343305	0.0279567	0.0324572
B9EIZ7	Coronin	0.00565857	0.00568459	8.04947e-05	0.00089326
P07310	Creatine kinase M-type (EC 2.7.3.2) (Creatine kinase M chain) (Creatine phosphokinase M-type) (CPK-M) (M-CK)	0.167235	0.316242	0.596385	0.533329
Q6P8J7	Creatine kinase S-type, mitochondrial (EC 2.7.3.2) (Basic-type mitochondrial creatine kinase) (Mib-CK) (Sarcomeric mitochondrial creatine kinase) (S-MtCK)	0.067255	0.104805	0.0539848	0.0977214
Q6ZQ73	Cullin-associated NEDD8-dissociated protein 2 (Cullin-associated and neddylation-dissociated protein 2) (TBP-interacting protein of 120 kDa B) (TBP-interacting protein 120B) (p120 CAND2)	0.0239392	0.00926937	0.0110455	0.0119332
P50462	Cysteine and glycine-rich protein 3 (Cysteine-rich protein 3) (CRP3) (LIM domain protein, cardiac) (Muscle LIM protein)	0.00698666	0.00931339	0.000137189	0.00163857
Q9CQX2	Cytochrome b5 type B (Cytochrome b5 outer mitochondrial membrane isoform)	0.00465428	0.0065645	0.00199941	0.00525199
Q9CZ13	Cytochrome b-c1 complex subunit 1, mitochondrial (Complex III subunit 1) (Core protein I) (Ubiquinol-cytochrome-c reductase complex core protein 1)	0.149574	0.217263	0.151963	0.274201
Q9DB77	Cytochrome b-c1 complex subunit 2, mitochondrial (Complex III subunit 2) (Core protein II) (Ubiquinol-cytochrome-c reductase complex core protein 2)	0.13764	0.193055	0.12637	0.259452
P99028	Cytochrome b-c1 complex subunit 6, mitochondrial (Complex III subunit 6) (Complex III subunit VIII) (Cytochrome c1 non-heme 11 kDa protein) (Mitochondrial hinge protein) (Ubiquinol-cytochrome c reductase complex 11 kDa protein)	0.00816218	0.0125013	0.0138167	0.0295282
Q9CQ69	Cytochrome b-c1 complex subunit 8 (Complex III subunit 8) (Complex III subunit VIII) (Ubiquinol-cytochrome c reductase complex 9.5 kDa protein) (Ubiquinol-cytochrome c reductase complex ubiquinone-binding protein QP-C)	0.0948061	0.125671	0.0724014	0.136874
Q8R1I1	Cytochrome b-c1 complex subunit 9 (Complex III subunit 9) (Complex III subunit X) (Cytochrome c1 non-heme 7 kDa protein) (Ubiquinol-cytochrome c reductase complex 7.2 kDa protein)	0.0426624	0.058121	0.0495699	0.0836556
Q9CR68	Cytochrome b-c1 complex subunit Rieske, mitochondrial (EC 7.1.1.8) (Complex III subunit 5) (Cytochrome b-c1 complex subunit 5) (Rieske iron-sulfur protein) (RISP) (Rieske protein UQCRFS1) (Ubiquinol-cytochrome c reductase iron-sulfur subunit) [Cleaved into: Cytochrome b-c1 complex subunit 9 (Su9) (Subunit 9) (8 kDa subunit 9) (Complex III subunit IX) (Cytochrome b-c1 complex subunit 11) (Ubiquino…	0.105468	0.172908	0.138689	0.25544
Q9D2R6	Cytochrome c oxidase assembly factor 3 homolog, mitochondrial (Coiled-coil domain-containing protein 56)	0.000809908	0.00148939	8.35684e-05	0
P00397	Cytochrome c oxidase subunit 1 (EC 1.9.3.1) (Cytochrome c oxidase polypeptide I)	0.00961832	0.00951491	0.00194929	0.0083194
P00405	Cytochrome c oxidase subunit 2 (Cytochrome c oxidase polypeptide II)	0.0387702	0.0592066	0.020225	0.0648502
P19783	Cytochrome c oxidase subunit 4 isoform 1, mitochondrial (Cytochrome c oxidase polypeptide IV) (Cytochrome c oxidase subunit IV isoform 1) (COX IV-1)	0.324989	0.468652	0.259019	0.544192
P12787	Cytochrome c oxidase subunit 5A, mitochondrial (Cytochrome c oxidase polypeptide Va)	0.111906	0.179833	0.122688	0.242862
P56391	Cytochrome c oxidase subunit 6B1 (Cytochrome c oxidase subunit VIb isoform 1) (COX VIb-1)	0.0869624	0.114292	0.0787154	0.134
Q9CPQ1	Cytochrome c oxidase subunit 6C (Cytochrome c oxidase polypeptide VIc)	0.0736444	0.076573	0.0731017	0.123198
P48771	Cytochrome c oxidase subunit 7A2, mitochondrial (Cytochrome c oxidase subunit VIIa-liver/heart) (Cytochrome c oxidase subunit VIIa-L)	0.0255277	0.0348789	0.0228618	0.042047
P62897	Cytochrome c, somatic	0.000981574	0.00161275	0.00195449	0.00410699
Q9D0M3	Cytochrome c1, heme protein, mitochondrial (Complex III subunit 4) (Complex III subunit IV) (Cytochrome b-c1 complex subunit 4) (Ubiquinol-cytochrome-c reductase complex cytochrome c1 subunit) (Cytochrome c-1)	0.11845	0.170083	0.0961229	0.212002
Q9JHU4	Cytoplasmic dynein 1 heavy chain 1 (Cytoplasmic dynein heavy chain 1) (Dynein heavy chain, cytosolic)	0.0344031	0.0212289	0.0236473	0.0181765
Q8R1Q8	Cytoplasmic dynein 1 light intermediate chain 1 (Dynein light chain A) (DLC-A) (Dynein light intermediate chain 1, cytosolic)	0.00303688	0.00214562	0.00061128	0.00191768
Q9CPY7	Cytosol aminopeptidase (EC 3.4.11.1) (Leucine aminopeptidase 3) (LAP-3) (Leucyl aminopeptidase) (Proline aminopeptidase) (EC 3.4.11.5) (Prolyl aminopeptidase)	0.000191066	4.27712e-05	0	0.0016794
Q9D020	Cytosolic 5'-nucleotidase 3A (EC 3.1.3.5) (7-methylguanosine phosphate-specific 5'-nucleotidase) (7-methylguanosine nucleotidase) (EC 3.1.3.91) (Cytosolic 5'-nucleotidase 3) (Cytosolic 5'-nucleotidase III) (cN-III) (Lupin) (Pyrimidine 5'-nucleotidase 1) (P5'N-1) (P5N-1) (PN-I)	0.000131777	0.000190647	0	0
Q80XN0	D-beta-hydroxybutyrate dehydrogenase, mitochondrial (EC 1.1.1.30) (3-hydroxybutyrate dehydrogenase) (BDH)	0.0914021	0.115339	0.0120981	0.0365621
P28654	Decorin (Bone proteoglycan II) (PG-S2) (PG40)	0.022604	0.0287609	0.0287697	0.0280994
Q8CHS7	Dehydrogenase/reductase SDR family member 7C (EC 1.1.-.-) (Short-chain dehydrogenase/reductase family 32C member 2)	0.00810254	0.0103978	0.0260115	0.026206
O35459	Delta(3,5)-Delta(2,4)-dienoyl-CoA isomerase, mitochondrial (EC 5.3.3.-)	0.0505739	0.0584693	0.0949155	0.0831985
Q9QZZ6	Dermatopontin (Early quiescence protein 1) (EQ-1) (Tyrosine-rich acidic matrix protein) (TRAMP)	0.019356	0.0294991	0.0144885	0.0179981
P31001	Desmin	0.368794	0.400306	0.139975	0.20497
E9Q557	Desmoplakin (DP)	0.0114766	0.0111232	0.00935044	0.016265
O08749	Dihydrolipoyl dehydrogenase, mitochondrial (EC 1.8.1.4) (Dihydrolipoamide dehydrogenase)	0.0127968	0.0169244	0.0131322	0.0256635
Q8BMF4	Dihydrolipoyllysine-residue acetyltransferase component of pyruvate dehydrogenase complex, mitochondrial (EC 2.3.1.12) (Dihydrolipoamide acetyltransferase component of pyruvate dehydrogenase complex) (Pyruvate dehydrogenase complex component E2) (PDC-E2) (PDCE2)	0.124824	0.166766	0.138573	0.270793
Q9D2G2	Dihydrolipoyllysine-residue succinyltransferase component of 2-oxoglutarate dehydrogenase complex, mitochondrial (EC 2.3.1.61) (2-oxoglutarate dehydrogenase complex component E2) (OGDC-E2) (Dihydrolipoamide succinyltransferase component of 2-oxoglutarate dehydrogenase complex) (E2K)	0.0812205	0.114825	0.0830876	0.139614
O08553	Dihydropyrimidinase-related protein 2 (DRP-2) (Unc-33-like phosphoprotein 2) (ULIP-2)	0	0	0	0.00107527
Q3U1J4	DNA damage-binding protein 1 (DDB p127 subunit) (Damage-specific DNA-binding protein 1) (UV-damaged DNA-binding factor)	0.0296008	0.0189724	0.00843911	0.00850825
Q99M87	DnaJ homolog subfamily A member 3, mitochondrial (DnaJ protein Tid-1) (mTid-1) (Tumorous imaginal discs protein Tid56 homolog)	0.00874324	0.0104452	0.000848272	0.0120578
Q9JMC3	DnaJ homolog subfamily A member 4 (MmDjA4)	0.0125712	0.00854404	0.000708728	0.00129598
Q9D832	DnaJ homolog subfamily B member 4	0.00167929	0.00158193	1.72108e-05	0.000278341
Q5U458	DnaJ homolog subfamily C member 11	0.00931673	0.011292	0.0016659	0.0073264
O54734	Dolichyl-diphosphooligosaccharide--protein glycosyltransferase 48 kDa subunit (DDOST 48 kDa subunit) (Oligosaccharyl transferase 48 kDa subunit)	0.00596421	0.00688079	0.0124891	0.0105839
Q91YQ5	Dolichyl-diphosphooligosaccharide--protein glycosyltransferase subunit 1 (Dolichyl-diphosphooligosaccharide--protein glycosyltransferase 67 kDa subunit) (Ribophorin I) (RPN-I) (Ribophorin-1)	0.00589111	0.00702731	0.0154223	0.0143324
Q9D0M5	Dynein light chain 2, cytoplasmic (8 kDa dynein light chain b) (DLC8) (DLC8b) (Dynein light chain LC8-type 2)	0.00493926	0.00473056	0.00338098	0.00260172
Q62165	Dystroglycan (Dystrophin-associated glycoprotein 1) [Cleaved into: Alpha-dystroglycan (Alpha-DG); Beta-dystroglycan (Beta-DG)]	0.0187109	0.0253964	0	0
P11531	Dystrophin	0.0806179	0.0670289	0.021296	0.0232729
A2AN08	E3 ubiquitin-protein ligase UBR4 (EC 2.3.2.27) (N-recognin-4) (RING-type E3 ubiquitin transferase UBR4) (Zinc finger UBR1-type protein 1) (p600)	0.000518552	0.000389875	0.000237916	0.000311
Q8BH64	EH domain-containing protein 2	0.00158799	0.0020068	0.00176654	0.00267686
P54320	Elastin (Tropoelastin)	0.0070275	0.00801898	0.000471761	0.00048939
Q99LC5	Electron transfer flavoprotein subunit alpha, mitochondrial (Alpha-ETF)	0.0123047	0.0133838	0.00373672	0.0064457
Q9DCW4	Electron transfer flavoprotein subunit beta (Beta-ETF)	0.0114466	0.00987081	2.11184e-05	0.00575947
P10126	Elongation factor 1-alpha 1 (EF-1-alpha-1) (Elongation factor Tu) (EF-Tu) (Eukaryotic elongation factor 1 A-1) (eEF1A-1)	0.0510392	0.0517345	0.0664514	0.0532921
P62631	Elongation factor 1-alpha 2 (EF-1-alpha-2) (Eukaryotic elongation factor 1 A-2) (eEF1A-2) (Statin-S1)	0.00367227	0.00453155	0.00555855	0.00487168
Q9D8N0	Elongation factor 1-gamma (EF-1-gamma) (eEF-1B gamma)	0.0111821	0.0109508	0.00406342	0.00764162
P58252	Elongation factor 2 (EF-2)	0.0150205	0.0182765	0.0221327	0.0224484
Q8BFR5	Elongation factor Tu, mitochondrial	0.0133716	0.0226236	0.0139262	0.0227154
Q8C0D5	Elongation factor-like GTPase 1 (Elongation factor Tu GTP-binding domain-containing protein 1) (Elongation factor-like 1) (Protein FAM42A)	0.0546075	0.0517951	0.0368154	0.0469222
P62869	Elongin-B (EloB) (Elongin 18 kDa subunit) (RNA polymerase II transcription factor SIII subunit B) (SIII p18) (Transcription elongation factor B polypeptide 2)	0.0155761	0.0110987	0.00806041	0.00917197
P20029	Endoplasmic reticulum chaperone BiP (EC 3.6.4.10) (78 kDa glucose-regulated protein) (GRP-78) (Binding-immunoglobulin protein) (BiP) (Heat shock protein 70 family protein 5) (HSP70 family protein 5) (Heat shock protein family A member 5) (Immunoglobulin heavy chain-binding protein)	0.0133399	0.0137479	0.009636	0.0139352
Q7TQ95	Endoplasmic reticulum junction formation protein lunapark (ER junction formation factor lunapark) (Protein ulnaless)	0.0106043	0.0258567	0.00138562	0.0048651
P08113	Endoplasmin (94 kDa glucose-regulated protein) (GRP-94) (Endoplasmic reticulum resident protein 99) (ERp99) (Heat shock protein 90 kDa beta member 1) (Polymorphic tumor rejection antigen 1) (Tumor rejection antigen gp96)	0.00111733	0.00115279	0.000211321	0.00139504
P42125	Enoyl-CoA delta isomerase 1, mitochondrial (EC 5.3.3.8) (3,2-trans-enoyl-CoA isomerase) (Delta(3),Delta(2)-enoyl-CoA isomerase) (D3,D2-enoyl-CoA isomerase) (Dodecenoyl-CoA isomerase)	0.00525378	0.00732496	0.000901348	0.00277954
Q8BH95	Enoyl-CoA hydratase, mitochondrial (EC 4.2.1.17) (Enoyl-CoA hydratase 1) (Short-chain enoyl-CoA hydratase) (SCEH)	0.00175139	0.00187089	0.00224367	0
Q5M8N4	Epimerase family protein SDR39U1 (EC 1.1.1.-) (Short-chain dehydrogenase/reductase family 39U member 1)	0.00141488	0.00142747	0.00122743	0.00028766
Q9CRD2	ER membrane protein complex subunit 2 (Tetratricopeptide repeat protein 35) (TPR repeat protein 35)	0.0013671	0.00143599	0.00150111	0.00147277
Q8BFZ9	Erlin-2 (Endoplasmic reticulum lipid raft-associated protein 2) (Stomatin-prohibitin-flotillin-HflC/K domain-containing protein 2) (SPFH domain-containing protein 2)	0.000733086	0.00105988	0.00238819	0.00399208
P60843	Eukaryotic initiation factor 4A-I (eIF-4A-I) (eIF4A-I) (EC 3.6.4.13) (ATP-dependent RNA helicase eIF4A-1)	0.000564796	0	0	0
P23116	Eukaryotic translation initiation factor 3 subunit A (eIF3a) (Centrosomin) (Eukaryotic translation initiation factor 3 subunit 10) (eIF-3-theta) (eIF3 p167) (eIF3 p180) (eIF3 p185) (p162)	0.00159466	0.0010399	0.000317038	0.000893037
Q8JZQ9	Eukaryotic translation initiation factor 3 subunit B (eIF3b) (Eukaryotic translation initiation factor 3 subunit 9) (eIF-3-eta) (eIF3 p116)	0.00142374	0.00124278	0.000157062	0.000514586
Q8R1B4	Eukaryotic translation initiation factor 3 subunit C (eIF3c) (Eukaryotic translation initiation factor 3 subunit 8) (eIF3 p110)	0.000306435	0.000270072	3.22331e-05	4.82801e-05
Q8QZY1	Eukaryotic translation initiation factor 3 subunit L (eIF3l) (66 kDa tyrosine-rich heat shock protein) (67 kDa polymerase-associated factor) (Eukaryotic translation initiation factor 3 subunit 6-interacting protein) (Eukaryotic translation initiation factor 3 subunit E-interacting protein) (HSP-66Y) (PAF67)	0.000725928	0.000362841	1.91321e-05	0.000107131
Q3U7R1	Extended synaptotagmin-1 (E-Syt1) (Membrane-bound C2 domain-containing protein)	0.000783756	0.00351504	0.000947569	0.0069226
P47754	F-actin-capping protein subunit alpha-2 (CapZ alpha-2)	0.0252702	0.0293407	0.0611139	0.0586279
P47757	F-actin-capping protein subunit beta (CapZ beta)	0.0583963	0.0662408	0.113883	0.0986723
Q91V79	Fat storage-inducing transmembrane protein 1 (Fat-inducing protein 1)	0.0124559	0.0165403	0.0268181	0.0280265
P59266	Fat storage-inducing transmembrane protein 2 (Fat-inducing protein 2)	0.00732627	0.00891404	0.0113743	0.0144933
P11404	Fatty acid-binding protein, heart (Fatty acid-binding protein 3) (Heart-type fatty acid-binding protein) (H-FABP) (Mammary-derived growth inhibitor) (MDGI)	0.00556127	0.0068559	0.000146316	0.000289837
P09528	Ferritin heavy chain (Ferritin H subunit) (EC 1.16.3.1) [Cleaved into: Ferritin heavy chain, N-terminally processed]	0.0013061	0.00155685	0.000138755	0.000833207
Q61554	Fibrillin-1 [Cleaved into: Asprosin]	0.056682	0.0645474	0.0344981	0.037309
E9PV24	Fibrinogen alpha chain [Cleaved into: Fibrinopeptide A; Fibrinogen alpha chain]	0.00464051	0.00485073	0.000164124	0.00161546
Q8K0E8	Fibrinogen beta chain [Cleaved into: Fibrinopeptide B; Fibrinogen beta chain]	0.00475177	0.00433622	0.00015678	0.000588728
P50608	Fibromodulin (FM) (Collagen-binding 59 kDa protein) (Keratan sulfate proteoglycan fibromodulin) (KSPG fibromodulin)	0.0249566	0.0122657	0.00654289	0.0063873
A2ARZ3	Fibrous sheath-interacting protein 2	0.204476	0.130933	0.0228152	0.0206112
Q80X90	Filamin-B (FLN-B) (ABP-280-like protein) (Actin-binding-like protein) (Beta-filamin)	0.0733703	0.102437	0.0477753	0.0882361
Q8VHX6	Filamin-C (FLN-C) (ABP-280-like protein) (ABP-L) (Actin-binding-like protein) (Filamin-2) (Gamma-filamin)	0.116792	0.147694	0.0835911	0.132101
Q9R059	Four and a half LIM domains protein 3 (FHL-3) (Skeletal muscle LIM-protein 2) (SLIM-2)	0.011461	0.0119592	0.00473228	0.00792457
Q61584	Fragile X mental retardation syndrome-related protein 1 (mFxr1p)	0.00989251	0.0127809	0.00586888	0.0120332
P05064	Fructose-bisphosphate aldolase A (EC 4.1.2.13) (Aldolase 1) (Muscle-type aldolase)	0.0178042	0.0286566	0.0763525	0.0648656
P97807	Fumarate hydratase, mitochondrial (Fumarase) (EC 4.2.1.2) (EF-3)	0.00153518	0.00213661	0.000103238	0.00364345
Q9D6K8	FUN14 domain-containing protein 2 (Hepatitis C virus core-binding protein 6)	0.0056021	0.0102995	0.014406	0.0265637
Q8VDC1	FYVE and coiled-coil domain-containing protein 1	0.00427821	0.00370387	0.00147571	0.000827346
P82348	Gamma-sarcoglycan (Gamma-SG) (35 kDa dystrophin-associated glycoprotein) (35DAG)	0.0154223	0.0147759	0.0136488	0.0149442
P13020	Gelsolin (Actin-depolymerizing factor) (ADF) (Brevin)	0.0216371	0.0228686	0.0258251	0.0233278
Q9Z1Z0	General vesicular transport factor p115 (Protein USO1 homolog) (Transcytosis-associated protein) (TAP) (Vesicle-docking protein)	0.00365524	0.00398152	0.00226269	0.00461902
Q9D172	Glutamine amidotransferase-like class 1 domain-containing protein 3A, mitochondrial	0.00798224	0.0123239	0.00186876	0.00814733
P15105	Glutamine synthetase (GS) (EC 6.3.1.2) (Glutamate--ammonia ligase) (Palmitoyltransferase GLUL) (EC 2.3.1.225)	0.000471798	0.000538318	7.98714e-05	0.00151084
O09131	Glutathione S-transferase omega-1 (GSTO-1) (EC 2.5.1.18) (Glutathione S-transferase omega 1-1) (GSTO 1-1) (Glutathione-dependent dehydroascorbate reductase) (EC 1.8.5.1) (Monomethylarsonic acid reductase) (MMA(V) reductase) (EC 1.20.4.2) (S-(Phenacyl)glutathione reductase) (SPG-R) (p28)	0.0034538	0.00108526	0	0.000569615
P16858	Glyceraldehyde-3-phosphate dehydrogenase (GAPDH) (EC 1.2.1.12) (Peptidyl-cysteine S-nitrosylase GAPDH) (EC 2.6.99.-)	0.200664	0.237145	0.367075	0.298237
Q61586	Glycerol-3-phosphate acyltransferase 1, mitochondrial (GPAT-1) (EC 2.3.1.15) (P90)	7.17986e-05	7.35124e-05	0.00013037	0.000428168
Q9WUB3	Glycogen phosphorylase, muscle form (EC 2.4.1.1) (Myophosphorylase)	0.0343612	0.06603	0.0974107	0.102789
P62827	GTP-binding nuclear protein Ran (GTPase Ran) (Ras-like protein TC4) (Ras-related nuclear protein)	0.00286764	0.00136681	0.00399199	0.00328053
Q9CQC9	GTP-binding protein SAR1b	0.000989529	0.00172491	0.000145783	0.000192137
P08752	Guanine nucleotide-binding protein G(i) subunit alpha-2 (Adenylate cyclase-inhibiting G alpha protein)	0.00375304	0.00353691	0.00115337	0.00349664
Q9CZJ2	Heat shock 70 kDa protein 12B	0.00401499	0.00535454	0.00223729	0.00109442
Q61696	Heat shock 70 kDa protein 1A (Heat shock 70 kDa protein 3) (HSP70.3) (Hsp68)	0.00622312	0.0101631	3.3235e-05	0.000350797
P63017	Heat shock cognate 71 kDa protein (Heat shock 70 kDa protein 8)	0.0506871	0.0567238	0.0557173	0.0609247
P14602	Heat shock protein beta-1 (HspB1) (Growth-related 25 kDa protein) (Heat shock 25 kDa protein) (HSP 25) (Heat shock 27 kDa protein) (HSP 27) (p25)	0.0185128	0.0211691	0.0127216	0.0130429
Q5EBG6	Heat shock protein beta-6 (HspB6)	0.0215554	0.0250426	0.00373252	0.0101765
P35385	Heat shock protein beta-7 (HspB7) (Cardiovascular heat shock protein) (cvHsp) (Heat shock protein 25 kDa 2) (Protein p19/6.8)	0.00543695	0.00308172	4.04338e-05	0.000123888
Q9JK92	Heat shock protein beta-8 (HspB8) (Alpha-crystallin C chain) (Small stress protein-like protein HSP22)	0.00655832	0.00640171	0.00184959	0.00363561
P07901	Heat shock protein HSP 90-alpha (Heat shock 86 kDa) (HSP 86) (HSP86) (Tumor-specific transplantation 86 kDa antigen) (TSTA)	0.00111561	0.000691985	0.000595811	0.000704676
P11499	Heat shock protein HSP 90-beta (Heat shock 84 kDa) (HSP 84) (HSP84) (Tumor-specific transplantation 84 kDa antigen) (TSTA)	0.0218752	0.0229893	0.0126416	0.0487405
P17156	Heat shock-related 70 kDa protein 2 (Heat shock protein 70.2)	0.0039544	0.00203966	0.0570423	0.0727081
O35737/Q8C2Q7	Heterogeneous nuclear ribonucleoprotein H (hnRNP H) [Cleaved into: Heterogeneous nuclear ribonucleoprotein H, N-terminally processed]	0.0018181	0.00177076	0.00072262	0.00166037
Q8VEK3	Heterogeneous nuclear ribonucleoprotein U (hnRNP U) (Scaffold-attachment factor A) (SAF-A)	0.00493189	0.00652872	0.00162005	0.00372121
G5E8J6	Histidine rich calcium binding protein, isoform CRA_a (Histidine-rich calcium-binding protein)	0.00398056	0.00384402	4.26529e-05	0.00208438
Q61035	Histidine--tRNA ligase, cytoplasmic (EC 6.1.1.21) (Histidyl-tRNA synthetase) (HisRS)	4.73389e-05	0.00146711	0.000568183	0.0020311
Q6NZM9	Histone deacetylase 4 (HD4) (EC 3.5.1.98)	0.0916806	0.235173	1.00524	0.387513
P10922	Histone H1.0 (Histone H1') (Histone H1(0)) (MyD196) [Cleaved into: Histone H1.0, N-terminally processed]	0.0429481	0.0457975	0.0235854	0.0424009
P43274	Histone H1.4 (H1 VAR.2) (H1e)	0.0593424	0.0606924	0.0425133	0.0588042
P43276	Histone H1.5 (H1 VAR.5) (H1b)	0.0114179	0.0047274	0.00433002	0.0131239
P62806	Histone H4	0.537827	0.577157	0.257737	0.412776
P97443	Histone-lysine N-methyltransferase Smyd1 (EC 2.1.1.43) (CD8b-opposite) (SET and MYND domain-containing protein 1) (Zinc finger protein BOP) (m-BOP)	0.0134225	0.0114858	0.00998763	0.0137158
Q61425	Hydroxyacyl-coenzyme A dehydrogenase, mitochondrial (HCDH) (EC 1.1.1.35) (Medium and short-chain L-3-hydroxyacyl-coenzyme A dehydrogenase) (Short-chain 3-hydroxyacyl-CoA dehydrogenase)	0.00336811	0.00466598	0.00092338	0.00345789
P01837	Immunoglobulin kappa constant (Ig kappa chain C region MOPC 21)	0.0161728	0.0208839	0.00258878	0
G3X9Q1	Integrin alpha-7	0.00265397	0.00373875	0.000445592	0.00156313
P09055	Integrin beta-1 (Fibronectin receptor subunit beta) (VLA-4 subunit beta) (CD antigen CD29)	0.00505285	0.00643686	0.00427133	0.00879509
P70404	Isocitrate dehydrogenase [NAD] subunit gamma 1, mitochondrial (Isocitric dehydrogenase subunit gamma) (NAD(+)-specific ICDH subunit gamma)	0.0186367	0.024955	0.0290758	0.0434569
Q91VA7	Isocitrate dehydrogenase [NAD] subunit, mitochondrial	0.0217245	0.0238367	0.0263137	0.0323175
P54071	Isocitrate dehydrogenase [NADP], mitochondrial (IDH) (EC 1.1.1.42) (ICD-M) (IDP) (NADP(+)-specific ICDH) (Oxalosuccinate decarboxylase)	0.039742	0.0363258	0.00403134	0.00972062
Q8BU30	Isoleucine--tRNA ligase, cytoplasmic (EC 6.1.1.5) (Isoleucyl-tRNA synthetase) (IRS) (IleRS)	0.00314631	0.0027488	0.00172275	0.00268207
Q8BIJ6	Isoleucine--tRNA ligase, mitochondrial (EC 6.1.1.5) (Isoleucyl-tRNA synthetase) (IleRS)	0.00167126	0.00149931	0.000194334	0.000626006
Q02257	Junction plakoglobin (Desmoplakin III) (Desmoplakin-3)	0.00463776	0.00646509	0.004645	0.00652588
Q9ET80	Junctophilin-1 (JP-1) (Junctophilin type 1)	0.00259915	0.00495232	0.0100101	0.00759973
Q9ET78	Junctophilin-2 (JP-2) (Junctophilin type 2) [Cleaved into: Junctophilin-2 N-terminal fragment (JP2NT)]	0.0214673	0.0219456	0.036501	0.0396068
A2AUC9	Kelch-like protein 41 (Kelch repeat and BTB domain-containing protein 10)	0.0967904	0.106665	0.0677903	0.0914378
[truncated: 349 more rows]

## Sheet: Cytoskeleton
Accession	Protein names	Mean Type I	Mean Type IIa	Mean Type IIb	Mean Type IIx
[truncated: 96 more rows]

## Sheet: OXPHOS
Accession	Protein names	Mean Type I	Mean Type IIa	Mean Type IIb	Mean Type IIx
[truncated: 66 more rows]

[truncated: 4 more sheets: Lipid metabolism, Glycolysis, Heat shock proteasome, Disease Proteins]
