# Supplementary material for: Advanced Fiber Type-Specific Protein Profiles Derived from Adult Murine Skeletal Muscle
Source: Proteomes. 2021 Jun 8;9(2):28. doi: 10.3390/proteomes9020028 (PMC8293376; doi:10.3390/proteomes9020028)
Supplement: Supplementary file 1 [file proteomes-09-00028-s001.zip › Supplementary tables/S9_Peptides_MYH_isoform_distribution.xlsx]

## Sheet: Peptide Output
PEP.IsProteinGroupSpecific	PEP.IsProteotypic	PEP.StrippedSequence	PG.ProteinAccessions	PG.ProteinDescriptions	PG.ProteinGroups	PG.ProteinNames	PG.Qvalue	Type I	Type I_1	Type I_10	Type I_11	Type I_12	Type I_13	Type I_14	Type I_2	Type I_3	Type I_4	Type I_5	Type I_6	Type I_7	Type I_8	Type I_9	Sum Type I	Type IIa	Type IIa_1	Type IIa_10	Type IIa_11	Type IIa_12	Type IIa_2	Type IIa_3	Type IIa_4	Type IIa_5	Type IIa_6	Type IIa_7	Type IIa_8	Type IIa_9	Sum Type IIa	Type IIb	Type IIb_1	Type IIb_10	Type IIb_11	Type IIb_12	Type IIb_13	Type IIb_14	Type IIb_2	Type IIb_3	Type IIb_4	Type IIb_5	Type IIb_6
1	0	YASNLESGVPAR	A0A075B5N9;A0A0G2JE31;P01674	Immunoglobulin kappa variable 3-7;Immunoglobulin kappa variable 3-7 (Fragment);Ig kappa chain V-III region PC 2154	A0A075B5N9;A0A0G2JE31;P01674	A0A075B5N9_MOUSE;A0A0G2JE31_MOUSE;KV3AM_MOUSE	1.77382e-06	0	0	0	0	0	0	0	0	8134.63	0	0	0	0	0	0	8134.63	476595	708014	842023	501602	783028	452882	846607	450632	625077	476572	872641	456163	440119	7.93195e+06	0	0	0	0	0	0	0	0	0	0	0	0
1	0	DLPSPIER	A0A075B5P3;A0A0A6YVP0;P01867	Immunoglobulin heavy constant gamma 2B (Fragment);Immunoglobulin heavy constant gamma 2B (Fragment);Ig gamma-2B chain C region	A0A075B5P3;A0A0A6YVP0;P01867	A0A075B5P3_MOUSE;A0A0A6YVP0_MOUSE;IGG2B_MOUSE	1.77382e-06	701234	2.095e+06	1.31098e+06	868725	731859	927185	1.01956e+06	897008	1.10016e+06	586109	1.50919e+06	639638	793550	1.26547e+06	676269	1.5122e+07	18808.6	0	0	0	0	0	0	0	0	0	1774.92	0	0	20583.5	0	0	0	0	0	0	0	0	0	0	0	0
1	0	APQVYILPPPAEQLSR	A0A075B5P3;A0A0A6YVP0;P01867	Immunoglobulin heavy constant gamma 2B (Fragment);Immunoglobulin heavy constant gamma 2B (Fragment);Ig gamma-2B chain C region	A0A075B5P3;A0A0A6YVP0;P01867	A0A075B5P3_MOUSE;A0A0A6YVP0_MOUSE;IGG2B_MOUSE	1.77382e-06	494031	1.577e+06	865668	497890	343889	534763	723481	500175	578223	387248	786224	428754	440203	739511	398724	9.29579e+06	17753	0	0	0	0	0	0	0	0	6418.72	0	0	0	24171.7	0	0	0	0	0	0	0	0	0	0	0	0
1	0	TTPPSVYPLAPGCGDTTGSSVTLGCLVK	A0A075B5P3;A0A0A6YVP0;P01867	Immunoglobulin heavy constant gamma 2B (Fragment);Immunoglobulin heavy constant gamma 2B (Fragment);Ig gamma-2B chain C region	A0A075B5P3;A0A0A6YVP0;P01867	A0A075B5P3_MOUSE;A0A0A6YVP0_MOUSE;IGG2B_MOUSE	1.77382e-06	182266	789381	297031	133686	105948	171409	353128	132421	204957	140606	240430	194651	144243	245643	121763	3.45756e+06	0	0	0	0	0	0	0	0	0	0	0	0	0	0	0	0	0	0	0	0	0	0	0	0	0	0
1	0	DVLMISLTPK	A0A075B5P3;A0A0A6YVP0;P01867	Immunoglobulin heavy constant gamma 2B (Fragment);Immunoglobulin heavy constant gamma 2B (Fragment);Ig gamma-2B chain C region	A0A075B5P3;A0A0A6YVP0;P01867	A0A075B5P3_MOUSE;A0A0A6YVP0_MOUSE;IGG2B_MOUSE	1.77382e-06	52073.1	149247	34107.9	295847	36505.4	59240.3	76632.4	40403.8	47025	20497.4	68484.1	19967.7	47312.5	57799.5	26996.5	1.03214e+06	0	0	0	0	0	0	0	0	0	0	0	0	0	0	0	0	0	0	0	0	0	0	0	0	0	0
1	0	DTAPVLDSDGSYFIYSK	A0A075B5P3;A0A0A6YVP0;P01867	Immunoglobulin heavy constant gamma 2B (Fragment);Immunoglobulin heavy constant gamma 2B (Fragment);Ig gamma-2B chain C region	A0A075B5P3;A0A0A6YVP0;P01867	A0A075B5P3_MOUSE;A0A0A6YVP0_MOUSE;IGG2B_MOUSE	1.77382e-06	20556.7	200792	50028.2	32654.4	29350.9	48015.9	62456.3	23455.2	48611.2	22413.4	45495.6	27273.5	15637.5	48026.2	29914.2	704681	0	0	0	0	0	0	0	0	0	0	0	0	0	0	0	0	0	0	0	0	0	0	0	0	0	0
1	0	KLEPSGPISTINPCPPCK	A0A075B5P3;A0A0A6YVP0;P01867	Immunoglobulin heavy constant gamma 2B (Fragment);Immunoglobulin heavy constant gamma 2B (Fragment);Ig gamma-2B chain C region	A0A075B5P3;A0A0A6YVP0;P01867	A0A075B5P3_MOUSE;A0A0A6YVP0_MOUSE;IGG2B_MOUSE	1.77382e-06	110556	322293	271013	178668	97517.8	195543	136498	160198	119684	129346	262338	160491	110779	158744	97825.7	2.5115e+06	0	0	0	0	0	0	0	0	0	0	0	0	0	0	0	0	0	0	0	0	0	0	0	0	0	0
1	0	LEPSGPISTINPCPPCK	A0A075B5P3;A0A0A6YVP0;P01867	Immunoglobulin heavy constant gamma 2B (Fragment);Immunoglobulin heavy constant gamma 2B (Fragment);Ig gamma-2B chain C region	A0A075B5P3;A0A0A6YVP0;P01867	A0A075B5P3_MOUSE;A0A0A6YVP0_MOUSE;IGG2B_MOUSE	1.77382e-06	186659	288345	179187	276779	177306	340462	225137	164079	217751	169543	161387	166557	197665	372909	184849	3.30862e+06	0	0	0	0	0	0	0	0	0	0	0	0	0	0	0	0	0	0	0	0	0	0	0	0	0	0
1	0	APQVYTIPPPK	A0A075B5P4;A0A0A6YWR2;P01868;P01869	Ig gamma-1 chain C region secreted form (Fragment);Ig gamma-1 chain C region secreted form (Fragment);Ig gamma-1 chain C region secreted form;Ig gamma-1 chain C region, membrane-bound form	A0A075B5P4;A0A0A6YWR2;P01868;P01869	A0A075B5P4_MOUSE;A0A0A6YWR2_MOUSE;IGHG1_MOUSE;IGH1M_MOUSE	1.78754e-06	0	0	0	0	0	0	0	0	0	0	0	0	0	0	0	0	329507	396025	280091	155911	270133	272376	474594	295418	366927	388509	518944	300122	171678	4.22024e+06	0	0	0	0	0	0	0	0	0	0	0	0
1	0	DVLTITLTPK	A0A075B5P4;A0A0A6YWR2;P01868;P01869	Ig gamma-1 chain C region secreted form (Fragment);Ig gamma-1 chain C region secreted form (Fragment);Ig gamma-1 chain C region secreted form;Ig gamma-1 chain C region, membrane-bound form	A0A075B5P4;A0A0A6YWR2;P01868;P01869	A0A075B5P4_MOUSE;A0A0A6YWR2_MOUSE;IGHG1_MOUSE;IGH1M_MOUSE	1.78754e-06	0	0	0	0	0	0	0	0	0	0	0	0	0	0	0	0	408187	445364	379992	179847	608509	279646	644206	345704	394263	357001	404943	262945	184777	4.89538e+06	0	0	0	0	0	0	0	0	0	0	0	0
1	0	VNSAAFPAPIEK	A0A075B5P4;A0A0A6YWR2;P01868;P01869	Ig gamma-1 chain C region secreted form (Fragment);Ig gamma-1 chain C region secreted form (Fragment);Ig gamma-1 chain C region secreted form;Ig gamma-1 chain C region, membrane-bound form	A0A075B5P4;A0A0A6YWR2;P01868;P01869	A0A075B5P4_MOUSE;A0A0A6YWR2_MOUSE;IGHG1_MOUSE;IGH1M_MOUSE	1.78754e-06	0	0	0	0	0	0	0	0	0	0	0	0	0	0	0	0	512742	617867	525177	332667	914830	364895	628951	419729	523353	452448	650141	612450	254775	6.81002e+06	0	0	0	0	0	0	0	0	0	0	0	0
1	0	TTPPSVYPLAPGSAAQTNSMVTLGCLVK	A0A075B5P4;A0A0A6YWR2;P01868;P01869	Ig gamma-1 chain C region secreted form (Fragment);Ig gamma-1 chain C region secreted form (Fragment);Ig gamma-1 chain C region secreted form;Ig gamma-1 chain C region, membrane-bound form	A0A075B5P4;A0A0A6YWR2;P01868;P01869	A0A075B5P4_MOUSE;A0A0A6YWR2_MOUSE;IGHG1_MOUSE;IGH1M_MOUSE	1.78754e-06	0	0	0	0	0	0	0	0	0	0	0	0	0	0	108679	108679	3979.71	29217.9	33168.8	0	8437.17	4880.17	17887.3	11616.5	5527.33	0	12296.8	4481.68	0	131493	0	0	0	0	0	0	0	0	0	0	0	0
1	0	DCGCKPCICTVPEVSSVFIFPPKPK	A0A075B5P4;A0A0A6YWR2;P01868;P01869	Ig gamma-1 chain C region secreted form (Fragment);Ig gamma-1 chain C region secreted form (Fragment);Ig gamma-1 chain C region secreted form;Ig gamma-1 chain C region, membrane-bound form	A0A075B5P4;A0A0A6YWR2;P01868;P01869	A0A075B5P4_MOUSE;A0A0A6YWR2_MOUSE;IGHG1_MOUSE;IGH1M_MOUSE	1.78754e-06	0	0	0	0	0	0	0	0	0	0	0	0	0	0	0	0	0	0	57403.1	0	0	71537.6	70360.5	0	0	0	133245	0	17859.5	350406	0	0	0	0	0	0	0	0	0	0	0	0
1	0	VTCVVVDISK	A0A075B5P4;A0A0A6YWR2;P01868;P01869	Ig gamma-1 chain C region secreted form (Fragment);Ig gamma-1 chain C region secreted form (Fragment);Ig gamma-1 chain C region secreted form;Ig gamma-1 chain C region, membrane-bound form	A0A075B5P4;A0A0A6YWR2;P01868;P01869	A0A075B5P4_MOUSE;A0A0A6YWR2_MOUSE;IGHG1_MOUSE;IGH1M_MOUSE	1.78754e-06	0	0	0	0	0	0	0	0	0	0	0	0	0	0	0	0	0	0	13665	0	0	21403.5	55621.1	0	38081.7	0	46495	0	0	175266	0	0	0	0	0	0	0	0	0	0	0	0
1	0	SILEGSDEYLVCK	A0A075B5P6;A0A075B6A0;P01872	Immunoglobulin heavy constant mu (Fragment);Immunoglobulin heavy constant mu (Fragment);Immunoglobulin heavy constant mu	A0A075B5P6;A0A075B6A0;P01872	A0A075B5P6_MOUSE;A0A075B6A0_MOUSE;IGHM_MOUSE	5.34704e-06	0	0	0	0	0	0	0	0	0	0	0	7864.36	0	0	2724.09	10588.4	7639.28	0	0	0	0	0	0	0	3094.53	0	0	0	0	10733.8	78286.2	98963.8	109446	105809	158124	149702	110197	89202.6	99204.5	105258	75366.9	81753.8
1	0	ESATVTCLVK	A0A075B5P6;A0A075B6A0;P01872	Immunoglobulin heavy constant mu (Fragment);Immunoglobulin heavy constant mu (Fragment);Immunoglobulin heavy constant mu	A0A075B5P6;A0A075B6A0;P01872	A0A075B5P6_MOUSE;A0A075B6A0_MOUSE;IGHM_MOUSE	5.34704e-06	0	0	0	0	0	0	0	0	0	0	0	18481.2	0	0	0	18481.2	0	0	0	0	0	0	0	0	0	0	0	0	0	0	151987	163754	165421	204539	296105	135892	171615	115554	143460	142733	121893	138248
1	0	GFSPADISVQWLQR	A0A075B5P6;A0A075B6A0;P01872	Immunoglobulin heavy constant mu (Fragment);Immunoglobulin heavy constant mu (Fragment);Immunoglobulin heavy constant mu	A0A075B5P6;A0A075B6A0;P01872	A0A075B5P6_MOUSE;A0A075B6A0_MOUSE;IGHM_MOUSE	5.34704e-06	0	0	0	0	0	0	0	0	0	0	0	2568.42	0	0	1942.84	4511.26	0	0	0	0	0	0	0	0	0	0	0	0	0	0	30141.7	23198.9	32377	30334.2	64218.3	24182.6	43109.9	44455.4	37688.7	25963.2	28402.2	32473.2
1	0	YLATSQVLLSPK	A0A075B5P6;A0A075B6A0;P01872	Immunoglobulin heavy constant mu (Fragment);Immunoglobulin heavy constant mu (Fragment);Immunoglobulin heavy constant mu	A0A075B5P6;A0A075B6A0;P01872	A0A075B5P6_MOUSE;A0A075B6A0_MOUSE;IGHM_MOUSE	5.34704e-06	0	0	0	0	0	0	0	0	0	0	0	0	0	0	0	0	0	0	0	0	0	0	0	0	0	0	0	0	0	0	170780	148332	177940	161819	261136	241152	172640	122448	151690	138159	108590	125147
1	0	EFVCTVTHR	A0A075B5P6;A0A075B6A0;P01872	Immunoglobulin heavy constant mu (Fragment);Immunoglobulin heavy constant mu (Fragment);Immunoglobulin heavy constant mu	A0A075B5P6;A0A075B6A0;P01872	A0A075B5P6_MOUSE;A0A075B6A0_MOUSE;IGHM_MOUSE	5.34704e-06	0	0	0	0	0	0	0	0	2150.21	0	0	0	0	0	1670.6	3820.81	0	0	0	0	0	0	0	0	1608.84	0	0	0	0	1608.84	19974.9	18255.5	20178.3	19683.8	33145.4	15105.6	12203.3	15076.1	20893.6	18666.6	17660.2	17833.7
1	0	LVESGFTTDPVTIENK	A0A075B5P6;A0A075B6A0;P01872	Immunoglobulin heavy constant mu (Fragment);Immunoglobulin heavy constant mu (Fragment);Immunoglobulin heavy constant mu	A0A075B5P6;A0A075B6A0;P01872	A0A075B5P6_MOUSE;A0A075B6A0_MOUSE;IGHM_MOUSE	5.34704e-06	0	0	0	0	0	0	0	0	3186.7	0	0	8499.39	0	0	5487.36	17173.5	7656.4	0	0	0	0	0	0	0	3528.16	0	0	0	0	11184.6	82476.2	43360.5	81255.6	52915.5	78259.3	70039.3	88909.6	48232.1	47806.7	56162.7	71206.2	75472.8
1	0	DLHVPIPAVAEMNPNVNVFVPPR	A0A075B5P6;A0A075B6A0;P01872	Immunoglobulin heavy constant mu (Fragment);Immunoglobulin heavy constant mu (Fragment);Immunoglobulin heavy constant mu	A0A075B5P6;A0A075B6A0;P01872	A0A075B5P6_MOUSE;A0A075B6A0_MOUSE;IGHM_MOUSE	5.34704e-06	0	0	0	0	0	0	0	0	0	0	0	0	0	0	0	0	0	0	0	0	0	0	0	0	0	0	0	0	275.3	275.3	18958.9	5546.47	18997.5	16693.7	62959.1	31481.5	76926.5	37982	17175.9	11156.3	28396	12655.5
1	0	HPPAVYLLPPAR	A0A075B5P6;A0A075B6A0;P01872	Immunoglobulin heavy constant mu (Fragment);Immunoglobulin heavy constant mu (Fragment);Immunoglobulin heavy constant mu	A0A075B5P6;A0A075B6A0;P01872	A0A075B5P6_MOUSE;A0A075B6A0_MOUSE;IGHM_MOUSE	5.34704e-06	0	0	0	0	0	0	0	0	0	0	0	4115.13	0	0	0	4115.13	0	0	0	0	0	0	0	0	0	0	0	0	0	0	68965.2	69776.5	61537.6	68859.9	66754.8	47250.1	49728.9	50856.8	80130.9	69241.8	37608.3	43097
1	0	GVASVCVEDWNNR	A0A075B5P6;A0A075B6A0;P01872	Immunoglobulin heavy constant mu (Fragment);Immunoglobulin heavy constant mu (Fragment);Immunoglobulin heavy constant mu	A0A075B5P6;A0A075B6A0;P01872	A0A075B5P6_MOUSE;A0A075B6A0_MOUSE;IGHM_MOUSE	5.34704e-06	0	0	0	0	0	0	0	0	0	0	0	0	0	0	0	0	0	0	0	0	0	0	0	0	0	0	0	0	0	0	0	32949.4	31878.6	35419	35755.1	0	30777.7	0	118396	37769.4	0	71273.8
1	0	NLVAMGCLAR	A0A075B5P6;A0A075B6A0;P01872	Immunoglobulin heavy constant mu (Fragment);Immunoglobulin heavy constant mu (Fragment);Immunoglobulin heavy constant mu	A0A075B5P6;A0A075B6A0;P01872	A0A075B5P6_MOUSE;A0A075B6A0_MOUSE;IGHM_MOUSE	5.34704e-06	0	0	0	0	0	0	0	0	0	0	0	0	0	0	0	0	0	0	0	0	0	0	0	0	0	0	0	0	0	0	0	0	0	0	0	0	0	0	0	0	0	0
1	0	SSSTAYMQLSSLTSEDSAVYYCAR	A0A075B5T4;A0A075B5W2;A0A075B5W3;A0A075B5X3;A0A075B5X7;A0A0A6YXC3;A0A0G2JFS5;P01749	Immunoglobulin heavy variable 1-4 (Fragment);Immunoglobulin heavy variable 1-52;Immunoglobulin heavy variable 1-53 (Fragment);Immunoglobulin heavy variable 1-64 (Fragment);Immunoglobulin heavy variable 1-69;Immunoglobulin heavy variable 1-52 (Fragment);Immunoglobulin heavy variable 1-69 (Fragment);Ig heavy chain V region 3	A0A075B5T4;A0A075B5W2;A0A075B5W3;A0A075B5X3;A0A075B5X7;A0A0A6YXC3;A0A0G2JFS5;P01749	A0A075B5T4_MOUSE;A0A075B5W2_MOUSE;A0A075B5W3_MOUSE;A0A075B5X3_MOUSE;A0A075B5X7_MOUSE;A0A0A6YXC3_MOUSE;A0A0G2JFS5_MOUSE;HVM05_MOUSE	2.12007e-05	154724	332073	454457	0	225027	112955	384568	209915	364517	199087	278241	302145	170405	523893	209165	3.92117e+06	342779	509229	0	222674	252850	331072	759006	307499	324393	79194.8	462961	195193	208763	3.99561e+06	56842.7	28039.9	54009	65282.4	92612.5	0	46848.7	44469.6	36943	27674	24385.7	10493.7
1	0	LLESLDQLELR	A0A087WNX9;Q91YN9	BAG family molecular chaperone regulator 2	A0A087WNX9;Q91YN9	A0A087WNX9_MOUSE;BAG2_MOUSE	0.00301743	6285.22	8603.4	9858.82	13324	7500.12	7237.09	9547.04	8006.92	8142.78	10580.1	11491.1	8199.22	6516.95	0	8878.44	124171	4713.14	12535.3	0	0	11262.1	8522.89	6467.25	10234.2	6579.95	6125.47	10272.4	4975.05	6827.03	88514.8	0	0	0	0	0	0	0	0	0	0	0	0
1	0	QCLSFCPAGVPIRDPNIR	A0A087WNZ5;A0A087WRP7;P0CW02	Lymphocyte antigen 6C1;Lymphocyte antigen 6C1 (Fragment);Lymphocyte antigen 6C1	A0A087WNZ5;A0A087WRP7;P0CW02	A0A087WNZ5_MOUSE;A0A087WRP7_MOUSE;LY6C1_MOUSE	6.34541e-05	0	0	14339.7	0	18169.3	13472.7	0	13412.9	12257.6	16906.4	15755.9	17306.7	15529.7	16903.2	21285	175339	0	0	0	0	0	0	0	0	0	0	20810.7	0	0	20810.7	0	0	0	0	7801.7	0	4614.8	0	0	0	0	0
0	0	ASDGFCIAQNIELIEDSQR	A0A087WNZ5;A0A087WRP7;P0CW02	Lymphocyte antigen 6C1;Lymphocyte antigen 6C1 (Fragment);Lymphocyte antigen 6C1	A0A087WNZ5;A0A087WRP7;P0CW02	A0A087WNZ5_MOUSE;A0A087WRP7_MOUSE;LY6C1_MOUSE	6.34541e-05	0	0	0	0	4658.93	0	0	2449.87	2369.05	844.575	1661.81	0	2278.38	2262.23	1120.23	17645.1	1533.13	0	3229.47	3484.36	0	3200.53	2538.84	0	1756.58	1635.45	1969.38	4262.42	4980.9	28591.1	0	685.951	0	0	0	0	0	0	0	0	0	0
1	0	SKPSPQLSAETPVAALPEFPR	A0A087WQ94;A0A087WQM0;A0A087WQS0;A0A087WRU0;A0A1D5RM59;E9Q0S6	Tensin 1 (Fragment);Tensin 1;Tensin 1;Tensin 1 (Fragment);Tensin 1;Tensin 1	A0A087WQ94;A0A087WQM0;A0A087WQS0;A0A087WRU0;A0A1D5RM59;E9Q0S6	A0A087WQ94_MOUSE;A0A087WQM0_MOUSE;A0A087WQS0_MOUSE;A0A087WRU0_MOUSE;A0A1D5RM59_MOUSE;E9Q0S6_MOUSE	0.00376217	0	0	9846.39	0	0	10292.7	13948.5	0	0	0	0	10991	15207.4	0	10055.1	70341.1	0	0	0	0	8800.75	0	0	10196.2	0	0	0	7598.04	0	26595	0	0	0	0	0	0	0	0	0	0	0	0
1	0	SQSFPDVEPQLPQAPTR	A0A087WQ94;A0A087WQM0;A0A087WQS0;A0A087WRU0;A0A1D5RM59;E9Q0S6	Tensin 1 (Fragment);Tensin 1;Tensin 1;Tensin 1 (Fragment);Tensin 1;Tensin 1	A0A087WQ94;A0A087WQM0;A0A087WQS0;A0A087WRU0;A0A1D5RM59;E9Q0S6	A0A087WQ94_MOUSE;A0A087WQM0_MOUSE;A0A087WQS0_MOUSE;A0A087WRU0_MOUSE;A0A1D5RM59_MOUSE;E9Q0S6_MOUSE	0.00376217	0	0	0	2949.53	0	5866.82	0	0	0	3634.26	0	0	4012.49	4009.83	0	20472.9	0	0	3836.5	0	0	0	0	0	2496.14	3077.73	0	4091.28	0	13501.6	0	0	0	0	0	0	0	0	0	0	0	0
1	0	ERQPAEPPGPLR	A0A087WQ94;A0A087WQM0;A0A087WQS0;A0A087WRU0;A0A1D5RM59;E9Q0S6	Tensin 1 (Fragment);Tensin 1;Tensin 1;Tensin 1 (Fragment);Tensin 1;Tensin 1	A0A087WQ94;A0A087WQM0;A0A087WQS0;A0A087WRU0;A0A1D5RM59;E9Q0S6	A0A087WQ94_MOUSE;A0A087WQM0_MOUSE;A0A087WQS0_MOUSE;A0A087WRU0_MOUSE;A0A1D5RM59_MOUSE;E9Q0S6_MOUSE	0.00376217	0	2093.95	0	0	0	5121.74	0	3060.68	0	2842.65	0	4636.46	4684.89	2283.47	3788.49	28512.3	0	0	0	0	0	2755.85	0	0	2627.38	0	0	4471.52	1429.89	11284.6	0	0	0	0	0	0	0	0	0	0	0	0
0	0	LFGFVAR	A0A087WQ94;A0A087WQM0;A0A087WQS0;A0A087WRU0;A0A1D5RM59;E9Q0S6	Tensin 1 (Fragment);Tensin 1;Tensin 1;Tensin 1 (Fragment);Tensin 1;Tensin 1	A0A087WQ94;A0A087WQM0;A0A087WQS0;A0A087WRU0;A0A1D5RM59;E9Q0S6	A0A087WQ94_MOUSE;A0A087WQM0_MOUSE;A0A087WQS0_MOUSE;A0A087WRU0_MOUSE;A0A1D5RM59_MOUSE;E9Q0S6_MOUSE	0.00376217	0	0	0	0	0	4728.36	0	14883.4	0	0	0	0	0	6149.43	0	25761.1	0	0	0	0	0	0	0	0	0	0	0	5786.08	0	5786.08	0	0	0	0	0	0	0	0	0	0	0	0
0	0	EQAIALLK	A0A087WQ94;A0A087WQM0;A0A087WQS0;A0A087WRU0;A0A1D5RM59;E9Q0S6	Tensin 1 (Fragment);Tensin 1;Tensin 1;Tensin 1 (Fragment);Tensin 1;Tensin 1	A0A087WQ94;A0A087WQM0;A0A087WQS0;A0A087WRU0;A0A1D5RM59;E9Q0S6	A0A087WQ94_MOUSE;A0A087WQM0_MOUSE;A0A087WQS0_MOUSE;A0A087WRU0_MOUSE;A0A1D5RM59_MOUSE;E9Q0S6_MOUSE	0.00376217	0	0	0	0	0	0	0	0	0	0	0	0	0	0	0	0	0	0	0	0	7335.58	80843.4	719.741	0	0	0	0	0	0	88898.7	0	0	0	0	0	0	0	0	0	0	0	3811.25
0	0	IIAVSFPSTANEENFR	A0A087WQ94;A0A087WQM0;A0A087WQS0;A0A087WRU0;A0A1D5RM59;E9Q0S6	Tensin 1 (Fragment);Tensin 1;Tensin 1;Tensin 1 (Fragment);Tensin 1;Tensin 1	A0A087WQ94;A0A087WQM0;A0A087WQS0;A0A087WRU0;A0A1D5RM59;E9Q0S6	A0A087WQ94_MOUSE;A0A087WQM0_MOUSE;A0A087WQS0_MOUSE;A0A087WRU0_MOUSE;A0A1D5RM59_MOUSE;E9Q0S6_MOUSE	0.00376217	0	0	0	0	0	0	0	0	3101.44	0	0	0	0	0	0	3101.44	0	4534.25	0	0	0	0	0	5839.5	0	0	0	0	0	10373.8	0	0	0	0	0	0	0	0	0	0	0	0
1	0	TPEEEPLNLEGLVAHR	A0A087WQ94;A0A087WQM0;A0A087WQS0;A0A087WRU0;A0A1D5RM59;E9Q0S6	Tensin 1 (Fragment);Tensin 1;Tensin 1;Tensin 1 (Fragment);Tensin 1;Tensin 1	A0A087WQ94;A0A087WQM0;A0A087WQS0;A0A087WRU0;A0A1D5RM59;E9Q0S6	A0A087WQ94_MOUSE;A0A087WQM0_MOUSE;A0A087WQS0_MOUSE;A0A087WRU0_MOUSE;A0A1D5RM59_MOUSE;E9Q0S6_MOUSE	0.00376217	0	0	0	0	0	2501.5	0	0	0	0	0	0	0	0	0	2501.5	0	0	0	0	0	2808.79	0	0	0	0	0	3039.97	0	5848.76	0	0	0	0	0	0	0	0	0	0	0	0
0	0	VSAQGITLTDNQR	A0A087WQ94;A0A087WQM0;A0A087WQS0;A0A087WRU0;A0A1D5RM59;E9Q0S6	Tensin 1 (Fragment);Tensin 1;Tensin 1;Tensin 1 (Fragment);Tensin 1;Tensin 1	A0A087WQ94;A0A087WQM0;A0A087WQS0;A0A087WRU0;A0A1D5RM59;E9Q0S6	A0A087WQ94_MOUSE;A0A087WQM0_MOUSE;A0A087WQS0_MOUSE;A0A087WRU0_MOUSE;A0A1D5RM59_MOUSE;E9Q0S6_MOUSE	0.00376217	0	0	0	0	0	0	0	15250.6	0	0	0	0	0	0	0	15250.6	0	0	0	0	0	0	0	0	0	0	0	0	0	0	0	0	0	0	0	0	0	0	0	0	0	0
0	0	ATSETLAADPTPAATIVHFK	A0A087WQ94;A0A087WQM0;A0A087WQS0;A0A087WRU0;A0A1D5RM59;E9Q0S6	Tensin 1 (Fragment);Tensin 1;Tensin 1;Tensin 1 (Fragment);Tensin 1;Tensin 1	A0A087WQ94;A0A087WQM0;A0A087WQS0;A0A087WRU0;A0A1D5RM59;E9Q0S6	A0A087WQ94_MOUSE;A0A087WQM0_MOUSE;A0A087WQS0_MOUSE;A0A087WRU0_MOUSE;A0A1D5RM59_MOUSE;E9Q0S6_MOUSE	0.00376217	0	0	0	0	0	0	0	0	0	0	0	0	8694.99	0	0	8694.99	0	0	0	0	0	0	0	0	0	0	0	0	0	0	0	0	0	0	0	0	0	0	0	0	0	0
1	1	GFLAGYVVAK	A0A087WQH8	Probable UDP-sugar transporter protein SLC35A4	A0A087WQH8	A0A087WQH8_MOUSE	0.00562353	6994.36	5364.09	6508.97	7113.6	9255.36	8513.8	5454.11	6126.24	6897.53	4650.79	8349.16	8243.17	8004.73	8558.79	9246.66	109281	8594.34	4085.68	8915.88	4081.23	7200.6	8907.42	7043.68	8293.39	10243.5	7928.63	7968	10228.9	9172.97	102664	0	0	5756.58	0	0	0	0	7249.43	8659.6	5176.77	0	6312.53
1	0	LQAAAGIVQTALAR	A0A087WR45;Q3UKG2	Proline-rich basic protein 1;Proline-rich basic protein 1 (Fragment)	A0A087WR45;Q3UKG2	A0A087WR45_MOUSE;Q3UKG2_MOUSE	0.000174049	10212.9	18088.8	12748	11151.3	7543.09	9800.77	10047.3	12217.5	12249.6	14866.7	15753	12219.3	13916.9	11473.9	0	172289	7907.02	0	5398.66	0	7452.91	12230.3	10350	12487.5	6576.82	8129.64	11044.4	8165.57	6182.01	95924.9	0	0	0	0	0	0	0	0	0	0	0	0
1	0	LPGALAFGQR	A0A087WR45;Q3UKG2	Proline-rich basic protein 1;Proline-rich basic protein 1 (Fragment)	A0A087WR45;Q3UKG2	A0A087WR45_MOUSE;Q3UKG2_MOUSE	0.000174049	2504.76	5782.77	4935.37	2948.42	0	3243.43	3037.56	5991.68	4523.4	4761.15	4763.88	5418.06	4601.71	3557.69	0	56069.9	2813.66	5278.73	2299.85	0	0	2651.69	4526.4	3167.28	1290.83	0	3979.7	1553.17	0	27561.3	0	0	0	0	0	0	0	0	0	0	0	0
1	0	DSSLPALLPR	A0A087WR45;Q3UKG2	Proline-rich basic protein 1;Proline-rich basic protein 1 (Fragment)	A0A087WR45;Q3UKG2	A0A087WR45_MOUSE;Q3UKG2_MOUSE	0.000174049	948.908	3260.7	665.718	0	460.938	1304.49	1179.6	1895.93	0	1206.74	0	1323.4	0	0	0	12246.4	916.776	667.721	388.933	1076.55	958.63	374.483	360.899	957.903	397.095	1152.17	0	407.159	0	7658.32	0	0	0	0	0	0	0	0	0	0	0	0
1	0	SHLTSTLDDDVCPEAVGSGEAASERPR	A0A087WR45;Q3UKG2	Proline-rich basic protein 1;Proline-rich basic protein 1 (Fragment)	A0A087WR45;Q3UKG2	A0A087WR45_MOUSE;Q3UKG2_MOUSE	0.000174049	0	0	0	0	0	0	0	14028.1	0	13215.3	12087.5	12480.3	9729.96	0	5372.22	66913.5	2912.85	0	0	0	0	0	7760	0	0	0	9083.03	0	0	19755.9	0	0	0	0	0	0	0	0	0	0	0	0
1	0	AAPELETPLVAPATAVQAPLLPDHPATAAR	A0A087WR45;Q3UKG2	Proline-rich basic protein 1;Proline-rich basic protein 1 (Fragment)	A0A087WR45;Q3UKG2	A0A087WR45_MOUSE;Q3UKG2_MOUSE	0.000174049	0	0	7411.72	0	1484.35	3617.42	0	3217.02	0	1570.32	3901.15	2626.61	4333.01	3918.39	2564.7	34644.7	0	0	0	0	0	1841.69	0	0	0	0	0	0	1321.66	3163.34	0	0	0	0	0	0	0	0	0	0	0	0
1	0	SSPAFPGGTSSAWENR	A0A087WR45;Q3UKG2	Proline-rich basic protein 1;Proline-rich basic protein 1 (Fragment)	A0A087WR45;Q3UKG2	A0A087WR45_MOUSE;Q3UKG2_MOUSE	0.000174049	0	0	5171.29	0	0	2487.95	0	0	0	0	0	0	0	0	0	7659.24	0	0	0	0	0	0	3603.98	0	0	0	0	0	0	3603.98	0	0	0	0	0	0	0	0	0	0	0	0
1	0	MLPSGEMEVIFGAGPLFNR	A0A087WR45;Q3UKG2	Proline-rich basic protein 1;Proline-rich basic protein 1 (Fragment)	A0A087WR45;Q3UKG2	A0A087WR45_MOUSE;Q3UKG2_MOUSE	0.000174049	0	0	0	0	0	0	0	0	0	0	0	0	0	0	0	0	0	0	0	0	0	0	0	0	0	0	0	0	0	0	0	0	0	0	0	0	0	0	0	0	0	0
1	0	GTWLWVAPGR	A0A087WR45;Q3UKG2	Proline-rich basic protein 1;Proline-rich basic protein 1 (Fragment)	A0A087WR45;Q3UKG2	A0A087WR45_MOUSE;Q3UKG2_MOUSE	0.000174049	0	0	0	0	0	0	0	0	0	3008.58	0	0	0	0	0	3008.58	0	0	0	0	0	0	0	0	0	0	0	0	0	0	0	0	0	0	0	0	0	0	0	0	0	0
0	0	APITGYIIR	A0A087WR50;A0A087WS56;A0A087WSN6;B7ZNJ1;B9EHT6;Q3UHL6	Fibronectin 1, isoform CRA_d;Fibronectin;Fibronectin 1, isoform CRA_c;Fibronectin;Fibronectin;Fibronectin	A0A087WR50;A0A087WS56;A0A087WSN6;B7ZNJ1;B9EHT6;Q3UHL6	A0A087WR50_MOUSE;A0A087WS56_MOUSE;A0A087WSN6_MOUSE;B7ZNJ1_MOUSE;B9EHT6_MOUSE;Q3UHL6_MOUSE	0.00211593	2738.92	0	5799.61	0	6914.75	6115	2098.89	7942.36	5107.38	0	0	5328.86	5245.51	0	6132.55	53423.8	4164.55	7196.4	0	0	2295.55	0	0	2848.14	5111.75	0	6656.5	5109.03	2707.07	36089	0	0	0	0	0	0	0	0	0	0	0	0
0	0	ATGVFTTLQPLR	A0A087WR50;A0A087WS56;A0A087WSN6;B7ZNJ1;B9EHT6;Q3UHL6	Fibronectin 1, isoform CRA_d;Fibronectin;Fibronectin 1, isoform CRA_c;Fibronectin;Fibronectin;Fibronectin	A0A087WR50;A0A087WS56;A0A087WSN6;B7ZNJ1;B9EHT6;Q3UHL6	A0A087WR50_MOUSE;A0A087WS56_MOUSE;A0A087WSN6_MOUSE;B7ZNJ1_MOUSE;B9EHT6_MOUSE;Q3UHL6_MOUSE	0.00211593	0	53472	32881.8	0	28496.2	35508	29882.3	51602.5	34816.4	0	0	45471.6	43126.1	28912.8	31222.9	415393	0	0	0	0	0	0	31681.9	0	0	0	34382.3	31356.1	0	97420.4	0	0	0	0	0	0	0	0	0	0	0	0
0	0	NTFAEITGLSPGVTYLFK	A0A087WR50;A0A087WS56;A0A087WSN6;B7ZNJ1;B9EHT6;Q3UHL6	Fibronectin 1, isoform CRA_d;Fibronectin;Fibronectin 1, isoform CRA_c;Fibronectin;Fibronectin;Fibronectin	A0A087WR50;A0A087WS56;A0A087WSN6;B7ZNJ1;B9EHT6;Q3UHL6	A0A087WR50_MOUSE;A0A087WS56_MOUSE;A0A087WSN6_MOUSE;B7ZNJ1_MOUSE;B9EHT6_MOUSE;Q3UHL6_MOUSE	0.00211593	0	0	0	0	301.711	0	0	373.934	0	0	0	286.445	316.004	0	0	1278.09	0	639.928	0	0	0	0	0	0	0	0	379.541	0	321.008	1340.48	0	0	0	0	0	0	0	0	0	0	0	0
0	0	NLQPGSEYTVTLVAVK	A0A087WR50;A0A087WS56;A0A087WSN6;B7ZNJ1;B9EHT6;Q3UHL6	Fibronectin 1, isoform CRA_d;Fibronectin;Fibronectin 1, isoform CRA_c;Fibronectin;Fibronectin;Fibronectin	A0A087WR50;A0A087WS56;A0A087WSN6;B7ZNJ1;B9EHT6;Q3UHL6	A0A087WR50_MOUSE;A0A087WS56_MOUSE;A0A087WSN6_MOUSE;B7ZNJ1_MOUSE;B9EHT6_MOUSE;Q3UHL6_MOUSE	0.00211593	0	0	0	0	20062.2	0	0	0	0	0	12763.2	0	17106.7	0	0	49932	0	0	0	0	0	11580.4	0	0	5906.82	0	0	0	18695.6	36182.8	0	0	0	0	0	0	0	0	0	0	0	0
0	0	SYTITGLQPGTDYK	A0A087WR50;A0A087WS56;A0A087WSN6;B7ZNJ1;B9EHT6;Q3UHL6	Fibronectin 1, isoform CRA_d;Fibronectin;Fibronectin 1, isoform CRA_c;Fibronectin;Fibronectin;Fibronectin	A0A087WR50;A0A087WS56;A0A087WSN6;B7ZNJ1;B9EHT6;Q3UHL6	A0A087WR50_MOUSE;A0A087WS56_MOUSE;A0A087WSN6_MOUSE;B7ZNJ1_MOUSE;B9EHT6_MOUSE;Q3UHL6_MOUSE	0.00211593	0	0	19971.5	0	0	24212.7	0	18027	11604.8	0	17441.1	0	0	0	0	91257.1	0	0	0	0	0	0	0	0	0	0	0	0	0	0	0	0	0	0	0	0	0	0	0	0	0	0
0	0	VEVLPVSLPGEHGQR	A0A087WR50;A0A087WS56;A0A087WSN6;B7ZNJ1;B9EHT6;Q3UHL6	Fibronectin 1, isoform CRA_d;Fibronectin;Fibronectin 1, isoform CRA_c;Fibronectin;Fibronectin;Fibronectin	A0A087WR50;A0A087WS56;A0A087WSN6;B7ZNJ1;B9EHT6;Q3UHL6	A0A087WR50_MOUSE;A0A087WS56_MOUSE;A0A087WSN6_MOUSE;B7ZNJ1_MOUSE;B9EHT6_MOUSE;Q3UHL6_MOUSE	0.00211593	0	0	0	0	10367.4	12237.6	0	0	10024.2	5451.61	0	0	12594.9	0	13722.9	64398.5	0	9893.15	4778	0	0	0	0	0	0	0	0	0	0	14671.2	0	0	0	0	0	0	0	0	0	0	0	0
0	0	STTPDITGYR	A0A087WR50;A0A087WS56;A0A087WSN6;B7ZNJ1;B9EHT6;Q3UHL6	Fibronectin 1, isoform CRA_d;Fibronectin;Fibronectin 1, isoform CRA_c;Fibronectin;Fibronectin;Fibronectin	A0A087WR50;A0A087WS56;A0A087WSN6;B7ZNJ1;B9EHT6;Q3UHL6	A0A087WR50_MOUSE;A0A087WS56_MOUSE;A0A087WSN6_MOUSE;B7ZNJ1_MOUSE;B9EHT6_MOUSE;Q3UHL6_MOUSE	0.00211593	0	0	0	5059.88	0	4451.52	0	0	0	0	0	0	0	0	0	9511.4	0	0	0	0	0	0	0	0	0	0	0	0	0	0	0	0	0	0	0	0	0	0	0	0	0	0
0	0	YEVSVYALK	A0A087WR50;A0A087WS56;A0A087WSN6;B7ZNJ1;B9EHT6;Q3UHL6	Fibronectin 1, isoform CRA_d;Fibronectin;Fibronectin 1, isoform CRA_c;Fibronectin;Fibronectin;Fibronectin	A0A087WR50;A0A087WS56;A0A087WSN6;B7ZNJ1;B9EHT6;Q3UHL6	A0A087WR50_MOUSE;A0A087WS56_MOUSE;A0A087WSN6_MOUSE;B7ZNJ1_MOUSE;B9EHT6_MOUSE;Q3UHL6_MOUSE	0.00211593	0	0	0	0	0	0	0	0	0	0	0	0	0	0	0	0	0	0	0	0	0	3443.42	0	0	0	0	0	0	0	3443.42	0	0	0	0	0	0	0	0	0	0	0	0
0	0	ITGYIIK	A0A087WR50;A0A087WS56;A0A087WSN6;B7ZNJ1;B9EHT6;Q3UHL6	Fibronectin 1, isoform CRA_d;Fibronectin;Fibronectin 1, isoform CRA_c;Fibronectin;Fibronectin;Fibronectin	A0A087WR50;A0A087WS56;A0A087WSN6;B7ZNJ1;B9EHT6;Q3UHL6	A0A087WR50_MOUSE;A0A087WS56_MOUSE;A0A087WSN6_MOUSE;B7ZNJ1_MOUSE;B9EHT6_MOUSE;Q3UHL6_MOUSE	0.00211593	0	0	0	0	0	0	0	0	19407.8	0	0	0	0	0	0	19407.8	0	0	0	0	0	0	0	0	0	0	0	0	0	0	0	0	0	0	0	0	0	0	0	0	0	0
1	0	DDKESAPISDTVVPAVPPPTDLR	A0A087WR50;A0A087WS56;A0A087WSN6;B7ZNJ1;B9EHT6;Q3UHL6	Fibronectin 1, isoform CRA_d;Fibronectin;Fibronectin 1, isoform CRA_c;Fibronectin;Fibronectin;Fibronectin	A0A087WR50;A0A087WS56;A0A087WSN6;B7ZNJ1;B9EHT6;Q3UHL6	A0A087WR50_MOUSE;A0A087WS56_MOUSE;A0A087WSN6_MOUSE;B7ZNJ1_MOUSE;B9EHT6_MOUSE;Q3UHL6_MOUSE	0.00211593	0	0	0	0	0	13014.1	0	0	0	0	0	0	0	0	0	13014.1	0	0	0	0	0	0	0	0	0	0	0	0	0	0	0	0	0	0	0	0	0	0	0	0	0	0
0	0	EIIDPVLDR	A0A0A0MQA5;P68368	Tubulin alpha chain (Fragment);Tubulin alpha-4A chain	A0A0A0MQA5;P68368	A0A0A0MQA5_MOUSE;TBA4A_MOUSE	2.32121e-06	235108	239978	204636	119831	247504	216025	165039	294889	239492	189511	248732	269083	246159	258814	179375	3.35417e+06	194410	241176	175667	217682	111506	156027	175247	159139	156527	186012	182980	139655	181975	2.278e+06	170800	138198	232925	108019	117620	179956	146580	167819	147734	124627	149090	107684
0	0	AVFVDLEPTVIDEIR	A0A0A0MQA5;P68368	Tubulin alpha chain (Fragment);Tubulin alpha-4A chain	A0A0A0MQA5;P68368	A0A0A0MQA5_MOUSE;TBA4A_MOUSE	2.32121e-06	32789.3	87124.1	25764	25529.4	40502.2	49992.9	74723.9	37815	47272.9	50883.2	44792.8	76646.9	48863.6	46480.7	20288.2	709469	30221.8	94352.1	31986	72014.2	36738.9	31226.8	52994.6	66173.3	24781.7	27049.1	29851.8	21529.5	32182.6	551102	34452	36202.4	48100.2	23703.1	24614.8	100207	35623	55340.4	47181.7	24988.4	39511	36717.4
0	0	SIQFVDWCPTGFK	A0A0A0MQA5;P68368	Tubulin alpha chain (Fragment);Tubulin alpha-4A chain	A0A0A0MQA5;P68368	A0A0A0MQA5_MOUSE;TBA4A_MOUSE	2.32121e-06	39254.2	26767.5	41166.7	5083.3	20759.4	32980.2	27420.5	40177.6	19911.2	39704.5	42779.1	52363.9	21812.8	31724.4	33890.3	475796	30797.3	34527.3	9567.59	21214.9	9191.84	17243.1	24102.3	23050.4	30352.5	17861.1	29211.2	19615.4	20348.3	287083	16143.2	20231.9	31461.1	12143.1	25044.9	0	23324.4	43195.2	26151.5	17455.4	26363.6	20623.3
0	0	IHFPLATYAPVISAEK	A0A0A0MQA5;P68368	Tubulin alpha chain (Fragment);Tubulin alpha-4A chain	A0A0A0MQA5;P68368	A0A0A0MQA5_MOUSE;TBA4A_MOUSE	2.32121e-06	63641.6	43413	65294.2	27173.9	61409.3	51500.9	38809.7	78218.5	58528.1	52842.6	70787.8	87956.7	81788.4	78415.9	53243.6	913024	50968.4	78730.8	40954.1	43306.5	33167.3	43384	40100.1	44913.3	54627.1	54975.2	52753.4	31719.6	48660.2	618260	38907.7	38261.7	57031.9	25406.9	39003.1	29074.3	51591.6	58477.6	49300.9	31964.1	50432.7	27961.1
0	0	VGINYQPPTVVPGGDLAK	A0A0A0MQA5;P68368	Tubulin alpha chain (Fragment);Tubulin alpha-4A chain	A0A0A0MQA5;P68368	A0A0A0MQA5_MOUSE;TBA4A_MOUSE	2.32121e-06	143269	180020	132240	63774.3	113767	120931	124245	168791	131348	131313	136670	188777	125160	165680	101264	2.02725e+06	134906	172397	112114	147775	71734.3	99412	107184	98771.4	108110	115568	97633.7	76309.6	109380	1.4513e+06	75337.5	81189.5	148062	74193.6	98509.9	136075	101711	113976	87321.3	73037.3	112166	69363.7
0	0	TIGGGDDSFTTFFCETGAGK	A0A0A0MQA5;P68368	Tubulin alpha chain (Fragment);Tubulin alpha-4A chain	A0A0A0MQA5;P68368	A0A0A0MQA5_MOUSE;TBA4A_MOUSE	2.32121e-06	16296.9	19466	12467.3	8028.13	11181.6	10754.8	26058.6	13428.5	14071.2	14977.6	18726.6	23412.7	14318	11600.3	8728.1	223516	13909	15961.7	6847.34	24076	14194	11949.5	14338.8	12895.7	13110.5	10949.5	9022.65	14043.2	13524.4	174822	14992.8	9310.83	23678.3	13324.3	17573.4	14557.1	21855.6	14915.6	15762.6	9004.86	16784.6	15229.4
0	0	LISQIVSSITASLR	A0A0A0MQA5;P68368	Tubulin alpha chain (Fragment);Tubulin alpha-4A chain	A0A0A0MQA5;P68368	A0A0A0MQA5_MOUSE;TBA4A_MOUSE	2.32121e-06	3213.25	0	770.877	0	6138.09	2905.11	2928.51	8631.47	5109.95	2778	5510.31	5065.62	4908.96	2948.27	846.611	51755	4651.5	1405.07	4730.36	6767.22	4040.77	5720.63	6830.25	3169.16	2259.08	3297.14	948.559	2939.34	10169.7	56928.8	2928.73	5542.04	16249.8	8130.26	7804.96	53758.7	4594.96	0	3461.57	4798.69	5391.67	2490.56
0	0	QLFHPEQLITGK	A0A0A0MQA5;P68368	Tubulin alpha chain (Fragment);Tubulin alpha-4A chain	A0A0A0MQA5;P68368	A0A0A0MQA5_MOUSE;TBA4A_MOUSE	2.32121e-06	13989.1	18945.9	19346.3	9321.92	29911.6	22109.8	13586.5	27994.5	26461.8	27893.5	38562.2	24013.8	21719.2	24566.4	19841.6	338264	17644.1	19075.4	12641.6	13664.4	7209.18	16563	18381.7	16315.2	21761.1	18407.6	24385	14186.2	22085.6	222320	11407.9	10374.1	18628	8721.47	14030.5	11159.6	19843.7	15987.7	13733	11911.6	14041.6	5679.98
0	0	NLDIERPTYTNLNR	A0A0A0MQA5;P68368	Tubulin alpha chain (Fragment);Tubulin alpha-4A chain	A0A0A0MQA5;P68368	A0A0A0MQA5_MOUSE;TBA4A_MOUSE	2.32121e-06	111072	133784	125776	122198	115510	132682	183108	129673	107854	86693.9	118473	129929	163762	137329	131642	1.92949e+06	232098	163931	180965	238700	135037	100069	102828	65666	114193	118161	250738	167839	132802	2.00303e+06	85929	174150	120619	125709	162563	147410	193174	189683	166442	130466	175079	130784
1	0	DVNAAIAAIK	A0A0A0MQA5;P68368	Tubulin alpha chain (Fragment);Tubulin alpha-4A chain	A0A0A0MQA5;P68368	A0A0A0MQA5_MOUSE;TBA4A_MOUSE	2.32121e-06	148238	149605	127509	68816.6	124611	110659	88857.9	168173	118081	118430	155315	156223	147133	128217	95345.9	1.90522e+06	104067	154206	101458	118745	67250.1	101209	105555	80313.6	96649.6	106017	101383	74143.8	87896.4	1.29889e+06	93700	77174	127129	57487.3	67000.7	97639.1	83148.8	92137.5	93143.2	78987	89318.1	66631.6
0	0	AYHEQLSVAEITNACFEPANQMVK	A0A0A0MQA5;P68368	Tubulin alpha chain (Fragment);Tubulin alpha-4A chain	A0A0A0MQA5;P68368	A0A0A0MQA5_MOUSE;TBA4A_MOUSE	2.32121e-06	2958.93	0	4900.81	17841	12131.8	6669.76	0	6432.59	7847.13	3848.47	10287.5	4670.04	14094.1	6588	6455.58	104726	0	11050	23514.4	2071.46	3187.47	5219.08	0	0	5233.41	12996.9	4857.91	4337.6	9095.73	81563.9	0	0	0	0	0	0	0	0	0	0	0	0
0	0	LDHKFDLMYAK	A0A0A0MQA5;P68368	Tubulin alpha chain (Fragment);Tubulin alpha-4A chain	A0A0A0MQA5;P68368	A0A0A0MQA5_MOUSE;TBA4A_MOUSE	2.32121e-06	17407.2	0	0	44933.8	30817.1	0	0	0	0	0	0	0	26048.8	0	0	119207	0	39367.9	26444.2	0	0	0	0	0	0	0	0	0	0	65812.1	0	0	0	0	0	0	0	0	0	0	0	0
0	0	FDGALNVDLTEFQTNLVPYPR	A0A0A0MQA5;P68368	Tubulin alpha chain (Fragment);Tubulin alpha-4A chain	A0A0A0MQA5;P68368	A0A0A0MQA5_MOUSE;TBA4A_MOUSE	2.32121e-06	0	0	0	0	7136.66	0	0	6105.21	0	0	3786.16	0	0	0	0	17028	0	0	3069.13	0	0	0	0	0	0	0	0	0	5459.7	8528.83	2504.55	0	0	0	0	0	0	0	0	0	4116.92	0
0	0	YMACCLLYR	A0A0A0MQA5;P68368	Tubulin alpha chain (Fragment);Tubulin alpha-4A chain	A0A0A0MQA5;P68368	A0A0A0MQA5_MOUSE;TBA4A_MOUSE	2.32121e-06	0	0	0	35113.3	0	17008.8	0	0	0	0	0	0	0	0	0	52122.1	0	0	58420.4	0	0	0	0	0	0	0	0	0	0	58420.4	0	0	0	0	0	0	0	0	0	0	0	0
0	0	QLFHPEQLITGKEDAANNYAR	A0A0A0MQA5;P68368	Tubulin alpha chain (Fragment);Tubulin alpha-4A chain	A0A0A0MQA5;P68368	A0A0A0MQA5_MOUSE;TBA4A_MOUSE	2.32121e-06	0	0	0	0	0	0	0	0	0	0	0	0	41364.7	0	0	41364.7	0	0	0	0	0	0	0	0	0	48763	0	0	0	48763	0	0	0	0	0	0	0	0	0	0	0	0
0	0	AVCMLSNTTAIAEAWAR	A0A0A0MQA5;P68368	Tubulin alpha chain (Fragment);Tubulin alpha-4A chain	A0A0A0MQA5;P68368	A0A0A0MQA5_MOUSE;TBA4A_MOUSE	2.32121e-06	4647.36	0	0	0	0	3284.07	0	0	0	0	3962.52	0	0	0	2652.69	14546.6	0	0	0	0	0	0	0	0	2091.52	0	1617.32	0	0	3708.84	0	0	0	0	0	0	0	0	0	0	0	0
0	0	RSIQFVDWCPTGFK	A0A0A0MQA5;P68368	Tubulin alpha chain (Fragment);Tubulin alpha-4A chain	A0A0A0MQA5;P68368	A0A0A0MQA5_MOUSE;TBA4A_MOUSE	2.32121e-06	0	0	0	0	0	0	0	5708.02	0	4217.35	0	0	0	0	0	9925.37	0	0	0	0	0	0	0	0	0	0	0	0	0	0	0	0	0	0	0	0	0	0	0	0	0	0
0	0	FDLMYAK	A0A0A0MQA5;P68368	Tubulin alpha chain (Fragment);Tubulin alpha-4A chain	A0A0A0MQA5;P68368	A0A0A0MQA5_MOUSE;TBA4A_MOUSE	2.32121e-06	0	0	0	0	0	0	0	0	0	0	0	0	0	0	0	0	0	0	4204.97	0	0	0	0	0	0	0	0	0	0	4204.97	0	0	0	0	0	0	0	0	0	0	0	0
1	0	EQDLEGATVVGVPGEEQK	A0A0A0MQC7;A2A5Y6;P10637	Microtubule-associated protein;Microtubule-associated protein;Microtubule-associated protein tau	A0A0A0MQC7;A2A5Y6;P10637	A0A0A0MQC7_MOUSE;A2A5Y6_MOUSE;TAU_MOUSE	0.00323559	0	14356.1	0	23023.7	0	0	8760.67	0	11677.7	0	0	7142.3	0	0	0	64960.5	0	0	0	0	13383.6	0	0	0	0	0	0	0	0	13383.6	0	0	0	0	0	0	0	0	0	12759	0	0
1	0	EATCQPSGTRPEDIEK	A0A0A0MQC7;A2A5Y6;P10637	Microtubule-associated protein;Microtubule-associated protein;Microtubule-associated protein tau	A0A0A0MQC7;A2A5Y6;P10637	A0A0A0MQC7_MOUSE;A2A5Y6_MOUSE;TAU_MOUSE	0.00323559	2999.33	2439.11	0	3347.98	0	0	0	0	0	0	0	0	0	0	0	8786.41	0	0	0	0	0	0	0	0	0	0	0	0	0	0	0	0	0	0	0	0	0	0	0	0	0	0
1	0	QQVSSMSGAPLLPQGLR	A0A0A0MQC7;A2A5Y6;P10637	Microtubule-associated protein;Microtubule-associated protein;Microtubule-associated protein tau	A0A0A0MQC7;A2A5Y6;P10637	A0A0A0MQC7_MOUSE;A2A5Y6_MOUSE;TAU_MOUSE	0.00323559	0	0	0	0	0	0	0	0	0	0	0	0	0	0	0	0	0	0	0	0	15134.1	0	0	0	0	0	0	0	0	15134.1	0	0	0	0	0	0	0	0	0	0	0	0
0	0	NGFVVLK	A0A0A0MQM0;P63242	Eukaryotic translation initiation factor 5A (Fragment);Eukaryotic translation initiation factor 5A-1	A0A0A0MQM0;P63242	A0A0A0MQM0_MOUSE;IF5A1_MOUSE	0.000684281	0	0	0	0	696.206	0	0	0	884.68	0	0	0	0	3430.05	0	5010.93	0	592.428	0	0	0	0	0	412.835	0	0	0	0	643.176	1648.44	0	0	0	0	0	0	0	0	0	0	0	0
0	0	VHLVGIDIFTGK	A0A0A0MQM0;P63242	Eukaryotic translation initiation factor 5A (Fragment);Eukaryotic translation initiation factor 5A-1	A0A0A0MQM0;P63242	A0A0A0MQM0_MOUSE;IF5A1_MOUSE	0.000684281	0	0	0	0	0	0	0	0	0	0	0	0	0	6709.83	0	6709.83	0	3753.5	0	0	0	0	0	0	0	0	0	0	1723.94	5477.45	0	0	0	0	0	0	0	0	0	0	0	0
0	0	EDLRLPEGDLGK	A0A0A0MQM0;P63242	Eukaryotic translation initiation factor 5A (Fragment);Eukaryotic translation initiation factor 5A-1	A0A0A0MQM0;P63242	A0A0A0MQM0_MOUSE;IF5A1_MOUSE	0.000684281	0	0	0	0	0	0	0	0	0	0	0	0	0	8785.32	0	8785.32	0	0	0	0	0	0	0	0	0	0	0	0	0	0	0	0	0	0	0	0	0	0	0	0	0	0
1	0	ILGLAPSR	A0A0A6YVS2;Q921L3	Calcium load-activated calcium channel (Fragment);Calcium load-activated calcium channel	A0A0A6YVS2;Q921L3	A0A0A6YVS2_MOUSE;TMCO1_MOUSE	0.00537173	0	0	7627.54	0	9654.65	9536.58	3520.4	10319.1	9336.6	7584.08	10019.1	7477.86	0	7693.91	8729.07	91498.8	6310.01	7633.01	8499.41	6650.34	21053.5	8977.94	7832.03	7381.35	7635.93	9516.42	11791.8	0	8744.02	112026	17796.8	18865.5	0	0	0	15096.4	0	0	15207.4	20237.3	15366.1	19521.4
1	0	LPFTPLSYIQGLSHR	A0A0A6YVS2;Q921L3	Calcium load-activated calcium channel (Fragment);Calcium load-activated calcium channel	A0A0A6YVS2;Q921L3	A0A0A6YVS2_MOUSE;TMCO1_MOUSE	0.00537173	0	0	0	0	0	0	0	0	0	0	0	0	0	0	0	0	0	0	3460.76	0	0	0	0	0	0	0	0	0	0	3460.76	0	0	4231.23	0	6169.84	0	0	0	0	0	0	0
1	0	ESTLHLVLR	A0A0A6YW67;contaminant_RS27A_HUMAN;E9Q4P0;E9Q5F6;E9Q9J0;E9QNP0;P0CG49;P0CG50;P62983;P62984;Q5SX22	MCG23377, isoform CRA_b;;KxDL motif-containing protein 1 (Fragment);Polyubiquitin-C (Fragment);Ubiquitin-60S ribosomal protein L40 (Fragment);KxDL motif-containing protein 1;Polyubiquitin-B;Polyubiquitin-C;Ubiquitin-40S ribosomal protein S27a;Ubiquitin-60S ribosomal protein L40;Polyubiquitin-B (Fragment)	A0A0A6YW67;contaminant_RS27A_HUMAN;E9Q4P0;E9Q5F6;E9Q9J0;E9QNP0;P0CG49;P0CG50;P62983;P62984;Q5SX22	A0A0A6YW67_MOUSE;contaminant_RS27A_HUMAN;E9Q4P0_MOUSE;E9Q5F6_MOUSE;E9Q9J0_MOUSE;E9QNP0_MOUSE;UBB_MOUSE;UBC_MOUSE;RS27A_MOUSE;RL40_MOUSE;Q5SX22_MOUSE	1.78754e-06	74413.6	68675.9	59279.7	172728	148039	85493.3	88496.2	76476.5	136237	72743.1	75319.1	88270.7	138594	122535	94527.9	1.50183e+06	84491.4	86335	113440	97122.9	89109	111894	128834	72609.3	104742	90648.6	104297	102062	138982	1.32457e+06	130518	108830	98871.7	107699	89054	124186	98767.3	108295	120432	103347	117184	92307.1
1	0	TITLEVEPSDTIENVK	A0A0A6YW67;contaminant_RS27A_HUMAN;E9Q4P0;E9Q5F6;E9Q9J0;E9QNP0;P0CG49;P0CG50;P62983;P62984;Q5SX22	MCG23377, isoform CRA_b;;KxDL motif-containing protein 1 (Fragment);Polyubiquitin-C (Fragment);Ubiquitin-60S ribosomal protein L40 (Fragment);KxDL motif-containing protein 1;Polyubiquitin-B;Polyubiquitin-C;Ubiquitin-40S ribosomal protein S27a;Ubiquitin-60S ribosomal protein L40;Polyubiquitin-B (Fragment)	A0A0A6YW67;contaminant_RS27A_HUMAN;E9Q4P0;E9Q5F6;E9Q9J0;E9QNP0;P0CG49;P0CG50;P62983;P62984;Q5SX22	A0A0A6YW67_MOUSE;contaminant_RS27A_HUMAN;E9Q4P0_MOUSE;E9Q5F6_MOUSE;E9Q9J0_MOUSE;E9QNP0_MOUSE;UBB_MOUSE;UBC_MOUSE;RS27A_MOUSE;RL40_MOUSE;Q5SX22_MOUSE	1.78754e-06	171755	313384	232073	331846	229567	342832	516513	275500	267473	138137	120238	136147	232736	419230	157188	3.88462e+06	350844	212950	533314	545045	269238	188336	219203	370716	340467	407055	379216	187893	235902	4.24018e+06	322509	324113	195093	291205	303127	474267	267529	298777	289671	260758	280385	343119
0	0	TLSDYNIQK	A0A0A6YW67;contaminant_RS27A_HUMAN;E9Q4P0;E9Q5F6;E9Q9J0;E9QNP0;P0CG49;P0CG50;P62983;P62984;Q5SX22	MCG23377, isoform CRA_b;;KxDL motif-containing protein 1 (Fragment);Polyubiquitin-C (Fragment);Ubiquitin-60S ribosomal protein L40 (Fragment);KxDL motif-containing protein 1;Polyubiquitin-B;Polyubiquitin-C;Ubiquitin-40S ribosomal protein S27a;Ubiquitin-60S ribosomal protein L40;Polyubiquitin-B (Fragment)	A0A0A6YW67;contaminant_RS27A_HUMAN;E9Q4P0;E9Q5F6;E9Q9J0;E9QNP0;P0CG49;P0CG50;P62983;P62984;Q5SX22	A0A0A6YW67_MOUSE;contaminant_RS27A_HUMAN;E9Q4P0_MOUSE;E9Q5F6_MOUSE;E9Q9J0_MOUSE;E9QNP0_MOUSE;UBB_MOUSE;UBC_MOUSE;RS27A_MOUSE;RL40_MOUSE;Q5SX22_MOUSE	1.78754e-06	0	0	0	0	0	0	0	0	0	0	12553.8	0	0	0	0	12553.8	0	0	0	0	0	0	0	0	0	0	0	0	0	0	0	0	263901	0	0	0	0	0	0	0	0	0
0	0	IQDKEGIPPDQQR	A0A0A6YW67;contaminant_RS27A_HUMAN;E9Q4P0;E9Q5F6;E9Q9J0;E9QNP0;P0CG49;P0CG50;P62983;P62984;Q5SX22	MCG23377, isoform CRA_b;;KxDL motif-containing protein 1 (Fragment);Polyubiquitin-C (Fragment);Ubiquitin-60S ribosomal protein L40 (Fragment);KxDL motif-containing protein 1;Polyubiquitin-B;Polyubiquitin-C;Ubiquitin-40S ribosomal protein S27a;Ubiquitin-60S ribosomal protein L40;Polyubiquitin-B (Fragment)	A0A0A6YW67;contaminant_RS27A_HUMAN;E9Q4P0;E9Q5F6;E9Q9J0;E9QNP0;P0CG49;P0CG50;P62983;P62984;Q5SX22	A0A0A6YW67_MOUSE;contaminant_RS27A_HUMAN;E9Q4P0_MOUSE;E9Q5F6_MOUSE;E9Q9J0_MOUSE;E9QNP0_MOUSE;UBB_MOUSE;UBC_MOUSE;RS27A_MOUSE;RL40_MOUSE;Q5SX22_MOUSE	1.78754e-06	21778.3	0	0	0	0	0	0	0	0	0	0	0	0	0	0	21778.3	0	0	0	0	0	0	0	0	0	0	0	0	0	0	0	0	0	0	0	0	0	0	0	0	0	0
0	0	TDEHVIDQGDDGDNFYVIER	A0A0A6YX73;P12367;Q8K1M3	cAMP-dependent protein kinase type II-alpha regulatory subunit;cAMP-dependent protein kinase type II-alpha regulatory subunit;Protein kinase, cAMP dependent regulatory, type II alpha, isoform CRA_b	A0A0A6YX73;P12367;Q8K1M3	A0A0A6YX73_MOUSE;KAP2_MOUSE;Q8K1M3_MOUSE	0.000131724	5097.86	8570.22	10028.4	4148.68	5957.68	11156	10061.4	11793.9	5960.1	11294.5	7885.71	4076.15	3796.9	5363.54	5153.01	110344	13081.8	12625.3	13581.2	0	11907.6	7298.62	13898.2	12419.7	7252.34	11273.3	12783.1	13218.5	6364.11	135704	0	2409.75	4081.93	4982.41	5154.02	0	0	0	0	0	0	0
0	0	GTYDILVTK	A0A0A6YX73;P12367;Q8K1M3	cAMP-dependent protein kinase type II-alpha regulatory subunit;cAMP-dependent protein kinase type II-alpha regulatory subunit;Protein kinase, cAMP dependent regulatory, type II alpha, isoform CRA_b	A0A0A6YX73;P12367;Q8K1M3	A0A0A6YX73_MOUSE;KAP2_MOUSE;Q8K1M3_MOUSE	0.000131724	0	16380.5	0	0	0	0	2338.96	17802.7	0	0	0	0	0	0	0	36522.2	16353.4	12283.4	16024.7	0	6128.95	0	13585.4	16865.6	0	13191.8	0	10022.6	0	104456	0	0	0	0	0	0	0	0	0	0	0	0
0	0	AATIIATSEGSLWGLDR	A0A0A6YX73;P12367;Q8K1M3	cAMP-dependent protein kinase type II-alpha regulatory subunit;cAMP-dependent protein kinase type II-alpha regulatory subunit;Protein kinase, cAMP dependent regulatory, type II alpha, isoform CRA_b	A0A0A6YX73;P12367;Q8K1M3	A0A0A6YX73_MOUSE;KAP2_MOUSE;Q8K1M3_MOUSE	0.000131724	0	0	11706.8	0	0	7340.99	0	0	0	0	0	0	0	0	0	19047.8	0	17665.6	0	0	0	0	0	14696.8	0	0	19335.9	0	0	51698.3	0	0	0	0	0	0	0	0	0	0	0	0
0	0	IVDVIGEK	A0A0A6YX73;P12367;Q8K1M3	cAMP-dependent protein kinase type II-alpha regulatory subunit;cAMP-dependent protein kinase type II-alpha regulatory subunit;Protein kinase, cAMP dependent regulatory, type II alpha, isoform CRA_b	A0A0A6YX73;P12367;Q8K1M3	A0A0A6YX73_MOUSE;KAP2_MOUSE;Q8K1M3_MOUSE	0.000131724	0	0	0	0	0	0	0	32992.8	0	0	0	0	0	0	0	32992.8	0	0	0	0	0	0	0	29155.8	0	0	0	0	0	29155.8	0	0	0	0	0	0	0	0	0	0	0	0
1	0	NISHYEEQLVK	A0A0A6YX73;P12367;Q8K1M3	cAMP-dependent protein kinase type II-alpha regulatory subunit;cAMP-dependent protein kinase type II-alpha regulatory subunit;Protein kinase, cAMP dependent regulatory, type II alpha, isoform CRA_b	A0A0A6YX73;P12367;Q8K1M3	A0A0A6YX73_MOUSE;KAP2_MOUSE;Q8K1M3_MOUSE	0.000131724	0	0	0	0	0	3710.58	0	8577.98	0	0	0	0	0	0	0	12288.6	0	0	0	0	0	0	0	0	0	0	3499.84	5489.37	0	8989.2	0	0	0	0	0	0	0	0	0	0	0	0
0	0	GSFGELALMYNTPR	A0A0A6YX73;P12367;Q8K1M3	cAMP-dependent protein kinase type II-alpha regulatory subunit;cAMP-dependent protein kinase type II-alpha regulatory subunit;Protein kinase, cAMP dependent regulatory, type II alpha, isoform CRA_b	A0A0A6YX73;P12367;Q8K1M3	A0A0A6YX73_MOUSE;KAP2_MOUSE;Q8K1M3_MOUSE	0.000131724	0	0	0	0	0	0	0	0	0	0	0	0	0	0	0	0	0	0	6710.08	0	0	0	0	0	0	0	0	0	0	6710.08	0	0	0	0	0	0	0	0	0	0	0	0
1	0	LIYLVSK	A0A0B4J1H7;A0A0B4J1H8	Immunoglobulin kappa variable 1-135 (Fragment);Immunoglobulin kappa variable 1-133 (Fragment)	A0A0B4J1H7;A0A0B4J1H8	A0A0B4J1H7_MOUSE;A0A0B4J1H8_MOUSE	1.78754e-06	359020	696684	542614	402982	332828	346286	303391	449652	523123	260561	612300	290827	376545	566204	290254	6.35327e+06	2925.62	0	0	0	0	0	0	0	0	0	0	0	0	2925.62	0	0	0	0	0	0	0	0	0	0	0	0
1	0	FTGSGSGTDFTLK	A0A0B4J1H7;A0A0B4J1H8	Immunoglobulin kappa variable 1-135 (Fragment);Immunoglobulin kappa variable 1-133 (Fragment)	A0A0B4J1H7;A0A0B4J1H8	A0A0B4J1H7_MOUSE;A0A0B4J1H8_MOUSE	1.78754e-06	257659	703373	357844	405602	272758	310570	440115	231640	393755	159363	430100	235544	276370	440327	229081	5.1441e+06	0	0	0	0	0	0	0	0	0	0	0	0	0	0	0	0	0	0	0	0	0	0	0	0	0	0
1	0	RLIYLVSK	A0A0B4J1H7;A0A0B4J1H8	Immunoglobulin kappa variable 1-135 (Fragment);Immunoglobulin kappa variable 1-133 (Fragment)	A0A0B4J1H7;A0A0B4J1H8	A0A0B4J1H7_MOUSE;A0A0B4J1H8_MOUSE	1.78754e-06	63878.6	145639	159235	95815.8	75032.9	96356.2	114816	96164.5	89346.8	60234.8	126712	66069.2	93421	125825	57875.7	1.46642e+06	0	0	0	0	0	0	0	0	0	0	0	0	0	0	0	0	0	0	0	0	0	0	0	0	0	0
1	0	GIEGAQASPLVPGAGEIINTDNIIK	A0A0G2JDI9;P55096	ATP-binding cassette sub-family D member 3	A0A0G2JDI9;P55096	A0A0G2JDI9_MOUSE;ABCD3_MOUSE	0.00213212	3039.4	5790.43	3554.13	4185.35	1784.47	5001.46	8690.22	1863.57	4838.71	3752.17	2287.11	5830.43	2777.99	3275.48	3947.25	60618.2	3824.38	2881.68	4515.29	4100.65	4507.91	1456.33	4313.38	3359.04	2259.09	2285.04	1723.18	3878.86	1892.63	40997.5	0	0	0	0	0	0	0	0	0	0	0	0
1	0	EYLDNVQLGHILER	A0A0G2JDI9;P55096	ATP-binding cassette sub-family D member 3	A0A0G2JDI9;P55096	A0A0G2JDI9_MOUSE;ABCD3_MOUSE	0.00213212	3022.22	0	1359.55	1518.43	3544.36	4448.93	0	1537.71	1595.08	0	3472.02	1960.86	4079.46	1328.62	2646.39	30513.6	0	0	0	0	0	0	0	0	3555.25	0	2671.56	4535.81	0	10762.6	0	0	0	0	0	0	0	0	0	0	0	0
1	0	VLGELWPLFGGR	A0A0G2JDI9;P55096	ATP-binding cassette sub-family D member 3	A0A0G2JDI9;P55096	A0A0G2JDI9_MOUSE;ABCD3_MOUSE	0.00213212	0	0	2169.71	0	0	0	0	0	0	0	0	0	0	0	1880.21	4049.92	0	0	0	0	0	0	0	0	0	0	2698.79	0	0	2698.79	0	0	0	0	0	0	0	0	0	0	0	0
1	0	FDHVPLATPNGDILIQDLSFEVR	A0A0G2JDI9;P55096	ATP-binding cassette sub-family D member 3	A0A0G2JDI9;P55096	A0A0G2JDI9_MOUSE;ABCD3_MOUSE	0.00213212	0	0	0	0	0	0	0	0	0	0	0	0	0	0	0	0	0	0	0	0	0	0	0	0	0	0	0	0	234.87	234.87	0	0	0	0	0	0	0	0	0	0	0	0
0	0	LVVLGSGGVGK	A0A0G2JDL9;P62835;Q99JI6	MCG10748, isoform CRA_b;Ras-related protein Rap-1A;Ras-related protein Rap-1b	A0A0G2JDL9;P62835;Q99JI6	A0A0G2JDL9_MOUSE;RAP1A_MOUSE;RAP1B_MOUSE	0.000193009	34545.6	34542.5	32744.1	38300.1	31892.5	36356.9	32931.6	33011.6	42688.7	29130.9	41449.4	41811.1	46612.2	38003.4	41080.1	555101	49300.8	33848	37698.9	39230.4	50252.1	44063	43705.9	32518	50652.3	61003	36079.5	45534.2	33706.9	557593	24318.1	41796.4	44276	31703.5	27270.2	31119.2	28765.1	33304.3	28790.2	31898	38194	26153
0	0	YDPTIEDSYR	A0A0G2JDL9;P62835;Q99JI6	MCG10748, isoform CRA_b;Ras-related protein Rap-1A;Ras-related protein Rap-1b	A0A0G2JDL9;P62835;Q99JI6	A0A0G2JDL9_MOUSE;RAP1A_MOUSE;RAP1B_MOUSE	0.000193009	31932.9	36516.5	21345.7	0	25120.3	33255.8	0	19949.7	23095.6	18298.6	24232.5	22130.7	21609.5	25283.9	25954.7	328726	27661.5	24090.6	22672.7	0	0	16001.3	20550.2	13502.4	28275.7	21864.5	31936.6	27069.4	22342.5	255967	0	11355.5	0	0	18697	0	0	0	16293	0	0	16091.1
0	0	YDPTIEDSYRK	A0A0G2JDL9;P62835;Q99JI6	MCG10748, isoform CRA_b;Ras-related protein Rap-1A;Ras-related protein Rap-1b	A0A0G2JDL9;P62835;Q99JI6	A0A0G2JDL9_MOUSE;RAP1A_MOUSE;RAP1B_MOUSE	0.000193009	0	0	0	3936.67	2722	2200.28	0	0	0	0	0	0	3860.66	8738.22	0	21457.8	4287.42	0	2657	0	0	9683.3	16580.2	0	5059.7	3574.42	0	4608.66	5779.92	52230.7	0	0	0	0	0	0	0	0	0	0	0	1217.13
0	0	INVNEIFYDLVR	A0A0G2JDL9;P62835;Q99JI6	MCG10748, isoform CRA_b;Ras-related protein Rap-1A;Ras-related protein Rap-1b	A0A0G2JDL9;P62835;Q99JI6	A0A0G2JDL9_MOUSE;RAP1A_MOUSE;RAP1B_MOUSE	0.000193009	0	0	0	1633.82	2482.97	1455.67	0	768.976	1033.25	0	1136.28	841.287	2011.68	2334.65	1919.69	15618.3	0	0	0	538.214	0	3070.44	3676.81	0	2291.79	2413.21	1519.61	2681.74	3486.53	19678.3	2540.5	1387.59	3514.62	2303.9	0	0	0	0	0	0	0	0
0	0	SKINVNEIFYDLVR	A0A0G2JDL9;P62835;Q99JI6	MCG10748, isoform CRA_b;Ras-related protein Rap-1A;Ras-related protein Rap-1b	A0A0G2JDL9;P62835;Q99JI6	A0A0G2JDL9_MOUSE;RAP1A_MOUSE;RAP1B_MOUSE	0.000193009	0	0	1774.22	0	0	0	0	2119.43	0	0	1282.29	0	1368.83	0	0	6544.77	0	0	0	0	0	0	0	0	0	1563.55	2513	0	0	4076.55	0	0	0	0	0	0	0	0	0	0	0	1131.97
0	0	STFEELER	A0A0G2JDY6	Nexilin (Fragment)	A0A0G2JDY6	A0A0G2JDY6_MOUSE	0.00389171	19848.6	22010.7	0	36474.9	23786.1	7377.07	0	45296.8	0	32278.4	0	0	0	0	0	187073	0	0	0	0	0	0	0	0	0	14184.6	0	23270.6	0	37455.2	0	0	942683	0	0	0	0	0	0	0	0	0
0	0	AEILLSSCKPVPK	A0A0G2JDY6	Nexilin (Fragment)	A0A0G2JDY6	A0A0G2JDY6_MOUSE	0.00389171	0	0	0	0	0	2261.82	0	0	0	0	0	0	0	0	0	2261.82	1800.39	5308.05	0	0	0	4920.45	0	0	0	0	4496.15	0	0	16525	0	0	1153.51	3075.74	0	0	0	0	0	0	0	0
0	0	RIEQDLLEK	A0A0G2JDY6	Nexilin (Fragment)	A0A0G2JDY6	A0A0G2JDY6_MOUSE	0.00389171	0	0	0	0	0	0	0	0	0	0	0	0	0	0	0	0	0	0	0	0	0	0	0	0	12474.9	0	15117.9	0	0	27592.8	0	0	0	0	0	0	0	0	0	0	0	0
0	0	RAEQEGDDSLLITVVPAK	A0A0G2JDY6	Nexilin (Fragment)	A0A0G2JDY6	A0A0G2JDY6_MOUSE	0.00389171	0	0	4811.32	0	0	0	0	0	0	0	0	0	0	0	0	4811.32	0	0	0	3417.67	0	0	0	5222.03	0	0	0	0	0	8639.7	0	0	0	0	0	0	0	0	0	0	0	0
0	0	LSFEEIER	A0A0G2JDY6	Nexilin (Fragment)	A0A0G2JDY6	A0A0G2JDY6_MOUSE	0.00389171	0	0	0	0	0	0	0	0	0	0	0	0	0	0	0	0	99817	0	0	0	0	0	0	0	0	0	0	0	0	99817	0	0	0	0	0	0	0	0	0	0	0	0
1	0	DGFIDKEDLR	A0A0G2JDZ4;E9QNY3;Q62082	Myosin regulatory light chain 10	A0A0G2JDZ4;E9QNY3;Q62082	A0A0G2JDZ4_MOUSE;E9QNY3_MOUSE;MYL10_MOUSE	0.00288406	43778.7	7696.12	9114.95	114629	14372.2	7620.01	7330.45	218398	0	0	10218.5	0	10038.5	0	315240	758437	446582	16325.8	7391.22	0	0	0	21430.5	526052	0	11076.7	0	0	14270.4	1.04313e+06	123264	0	0	0	177425	0	1.00297e+06	1.51823e+06	30151.1	0	0	0
0	0	DGIWKPTLVILR	A0A0G2JF52;Q9R0Q6	Actin related protein 2/3 complex, subunit 1A, isoform CRA_b;Actin-related protein 2/3 complex subunit 1A	A0A0G2JF52;Q9R0Q6	A0A0G2JF52_MOUSE;ARC1A_MOUSE	0.00234701	0	0	123.708	0	0	0	0	696.648	0	417.715	217.154	0	0	0	0	1455.22	0	0	0	0	0	0	0	0	0	0	698.875	0	0	698.875	0	0	0	0	0	0	0	0	0	0	0	0
1	0	EVDEKPASTPWGSK	A0A0G2JF52;Q9R0Q6	Actin related protein 2/3 complex, subunit 1A, isoform CRA_b;Actin-related protein 2/3 complex subunit 1A	A0A0G2JF52;Q9R0Q6	A0A0G2JF52_MOUSE;ARC1A_MOUSE	0.00234701	0	0	0	0	0	0	0	0	0	0	0	0	0	0	0	0	0	0	0	0	0	0	0	0	0	0	0	0	0	0	0	0	0	0	0	3737.23	0	0	0	0	0	0
1	0	KLQGDLK	A0A0G2JFC9;Q80UK7	Spindle assembly abnormal protein 6 homolog	A0A0G2JFC9;Q80UK7	A0A0G2JFC9_MOUSE;SAS6_MOUSE	0.000575358	0	310.579	86.2837	0	497.551	0	0	182.768	0	0	553.359	279.958	0	149.122	58.399	2118.02	0	0	0	0	0	699.378	0	0	0	0	0	554.359	0	1253.74	0	0	214.102	0	614.114	0	0	0	0	248.932	768.943	0
1	1	GLTPDLPK	A0A0G2JFH2	Microtubule-associated protein (Fragment)	A0A0G2JFH2	A0A0G2JFH2_MOUSE	0.000101028	11962.5	13683.6	18402.8	20165.4	0	13304.4	17079.6	12960.4	20364.9	21686	21157.2	19149.7	25459.7	17466	28873.9	261716	22943.7	16178.5	11943.9	0	16235.4	20512.6	17571.7	15864.4	18519.6	12885.2	13735.4	19423.7	0	185814	0	0	0	0	0	0	0	0	0	0	0	0
1	1	VVVTAYKDPQVPEVEAPQK	A0A0G2JFH2	Microtubule-associated protein (Fragment)	A0A0G2JFH2	A0A0G2JFH2_MOUSE	0.000101028	6293.31	18543.4	16390.6	10373.1	0	0	17966.9	16621.2	16443.9	22589.2	16905.4	12523.3	0	0	0	154650	0	14128.2	0	0	17795.8	0	12859.1	17919.5	0	0	14763.9	13254.9	0	90721.4	0	0	0	0	0	0	0	0	0	0	0	0
1	1	FSSLGDHSLK	A0A0G2JFH2	Microtubule-associated protein (Fragment)	A0A0G2JFH2	A0A0G2JFH2_MOUSE	0.000101028	5915.05	5736.85	5717.22	6815.24	5697.61	5951.31	5723.72	5465.9	7264.16	5912.41	5460.31	3556.99	6527.12	4734.54	0	80478.4	6676.75	0	6052.78	0	7026.7	0	5508.82	5732.69	2098.98	3743.86	2810.31	7252.04	2662.65	49565.6	0	0	0	0	0	0	0	0	0	0	0	0
1	1	AAALQVPHAVGAVK	A0A0G2JFH2	Microtubule-associated protein (Fragment)	A0A0G2JFH2	A0A0G2JFH2_MOUSE	0.000101028	8355.32	9994.09	8171.47	0	0	0	0	14230.6	12043.5	13348.5	12802	8808.45	8992.31	5358.68	6466.58	108571	9207.02	6982.23	5006.36	0	0	7888.95	8501.28	8736.79	0	0	6308.96	7140.55	0	59772.1	0	5168	5246.46	0	0	0	0	0	0	3213.03	0	0
1	1	APPAAMPSTSTEGVTGTSTEAQEK	A0A0G2JFH2	Microtubule-associated protein (Fragment)	A0A0G2JFH2	A0A0G2JFH2_MOUSE	0.000101028	4004.22	12194.5	8476.28	0	0	6814.55	23558.7	11022	10198.6	18102.3	9476.34	8035.04	5992.13	7570.17	4060.67	129506	13113.7	12014.1	0	7760.44	7424.55	7097.97	12560.4	14711.9	0	0	9586.22	8784.98	5344.65	98399	0	0	0	0	0	0	0	0	0	0	2860.08	0
1	1	SGVGPSQPTTVGTECGFVSR	A0A0G2JFH2	Microtubule-associated protein (Fragment)	A0A0G2JFH2	A0A0G2JFH2_MOUSE	0.000101028	6291.88	9070.06	6581.23	0	17983.5	7628.76	9710.39	10176.6	0	12171.8	11681.2	6791.33	0	8238.18	0	106325	12334.6	11999.1	0	0	9343.53	0	10519.3	9907.46	0	11811.8	26236.8	12693	5255.83	110101	0	0	8911.77	0	0	0	0	0	0	0	0	0
1	1	VADLSSTGPIQGAGFVPSVGTEENK	A0A0G2JFH2	Microtubule-associated protein (Fragment)	A0A0G2JFH2	A0A0G2JFH2_MOUSE	0.000101028	13007.1	14379.7	14286.8	9361.34	0	15818.8	9597.24	13752.9	19602.6	15118.6	14670.1	13192.9	12889	0	13765.1	179442	23156	0	11443.2	0	0	0	15714.8	13608.4	11045.8	11062.1	0	15239.2	0	101270	0	0	0	0	0	0	0	0	0	0	0	0
1	1	VIDDEFLPQR	A0A0G2JFH2	Microtubule-associated protein (Fragment)	A0A0G2JFH2	A0A0G2JFH2_MOUSE	0.000101028	0	0	0	0	0	0	13807.4	0	0	0	0	0	0	0	0	13807.4	0	0	0	0	0	0	0	0	0	0	0	9706.66	0	9706.66	0	0	13674.4	0	0	12249.7	0	0	0	0	0	0
1	1	DCAESPGVTSCPEQPPEIVVK	A0A0G2JFH2	Microtubule-associated protein (Fragment)	A0A0G2JFH2	A0A0G2JFH2_MOUSE	0.000101028	0	0	0	0	0	0	11592.2	0	0	0	0	0	0	0	0	11592.2	10686.6	7375.44	0	0	0	0	0	7758	14086.7	0	0	11452.1	0	51358.8	0	0	0	0	0	0	0	0	0	0	0	0
1	1	ETPGSQPSEPCSGFPSSQGK	A0A0G2JFH2	Microtubule-associated protein (Fragment)	A0A0G2JFH2	A0A0G2JFH2_MOUSE	0.000101028	0	7919.21	0	0	0	7146.92	0	7887.15	0	0	0	0	7650.25	5215.65	0	35819.2	6752.71	7342.62	0	0	0	0	6577.91	0	0	0	0	0	0	20673.2	0	0	0	0	0	0	0	0	0	0	0	0
1	1	DQELIQAPGPESELFK	A0A0G2JFH2	Microtubule-associated protein (Fragment)	A0A0G2JFH2	A0A0G2JFH2_MOUSE	0.000101028	0	6601.16	0	0	0	2837.41	0	0	3183.19	0	0	0	0	0	0	12621.8	5362.8	0	0	0	0	0	0	0	0	0	0	3514.23	0	8877.03	0	0	0	0	0	0	0	0	0	0	0	0
1	1	AVPSPSEPVPESGVVSIK	A0A0G2JFH2	Microtubule-associated protein (Fragment)	A0A0G2JFH2	A0A0G2JFH2_MOUSE	0.000101028	0	5577.13	0	0	0	0	0	0	0	0	0	0	0	0	0	5577.13	5023.19	0	0	0	0	0	0	0	0	0	0	0	0	5023.19	0	0	0	0	0	0	0	0	0	0	0	0
1	1	LECIATSATGLESDILCDSVEGGSK	A0A0G2JFH2	Microtubule-associated protein (Fragment)	A0A0G2JFH2	A0A0G2JFH2_MOUSE	0.000101028	0	0	0	0	0	0	0	1740.77	0	2631.42	0	0	0	0	0	4372.2	0	0	0	0	0	0	0	0	0	0	0	0	0	0	0	0	0	0	0	0	0	0	0	0	0	0
1	1	KVIDDEFLPQR	A0A0G2JFH2	Microtubule-associated protein (Fragment)	A0A0G2JFH2	A0A0G2JFH2_MOUSE	0.000101028	0	0	0	0	0	0	0	0	0	6756.6	0	0	0	0	0	6756.6	0	0	0	0	0	0	0	0	0	0	0	0	0	0	0	0	0	0	0	0	0	0	0	0	0	0
1	1	FSLSDDQNER	A0A0G2JFH2	Microtubule-associated protein (Fragment)	A0A0G2JFH2	A0A0G2JFH2_MOUSE	0.000101028	0	0	0	0	0	0	0	0	0	0	0	0	0	0	0	0	0	0	0	0	0	0	0	0	0	0	0	0	0	0	0	0	7587.98	0	0	0	0	0	0	0	0	0
1	1	GHLRPAVFTESQSLPEEVR	A0A0G2JFH2	Microtubule-associated protein (Fragment)	A0A0G2JFH2	A0A0G2JFH2_MOUSE	0.000101028	0	0	0	0	0	0	0	0	0	0	0	0	0	0	0	0	0	0	0	0	0	0	0	0	0	0	68494	0	0	68494	0	0	0	0	0	0	0	0	0	0	0	0
1	1	IHAPLFSHISGIATEEGADLK	A0A0G2JFH2	Microtubule-associated protein (Fragment)	A0A0G2JFH2	A0A0G2JFH2_MOUSE	0.000101028	0	0	0	0	0	0	0	0	0	0	0	0	0	0	0	0	0	0	0	0	0	9304.84	0	0	0	0	0	0	0	9304.84	0	0	0	0	0	0	0	0	0	0	0	0
0	0	LVVVGAGGVGK	A0A0G2JGP4;contaminant_RASH_HUMAN;P08556;Q61411;Q9D091	GTPase NRas (Fragment);;GTPase NRas;GTPase HRas;GTPase NRas	A0A0G2JGP4;contaminant_RASH_HUMAN;P08556;Q61411;Q9D091	A0A0G2JGP4_MOUSE;contaminant_RASH_HUMAN;RASN_MOUSE;RASH_MOUSE;Q9D091_MOUSE	0.0052342	8268.42	0	0	28652.7	12196.5	8731.92	11796.2	0	0	0	0	0	12408.9	0	0	82054.6	0	0	22955.8	16855.7	0	0	0	0	0	0	0	11652.4	12845.2	64309.1	0	0	12641.7	0	0	0	14007.5	0	0	0	0	0
1	0	QGVEDAFYTLVR	A0A0G2JGP4;contaminant_RASH_HUMAN;P08556;Q61411;Q9D091	GTPase NRas (Fragment);;GTPase NRas;GTPase HRas;GTPase NRas	A0A0G2JGP4;contaminant_RASH_HUMAN;P08556;Q61411;Q9D091	A0A0G2JGP4_MOUSE;contaminant_RASH_HUMAN;RASN_MOUSE;RASH_MOUSE;Q9D091_MOUSE	0.0052342	1021.76	0	0	402.718	1059.27	0	0	0	0	0	663.429	0	0	0	1254.34	4401.52	751.704	0	0	672.61	0	0	0	0	1017.27	0	1237.74	0	621.727	4301.05	0	0	0	0	0	0	0	0	0	0	0	0
0	0	SALTIQLIQNHFVDEYDPTIEDSYR	A0A0G2JGP4;contaminant_RASH_HUMAN;P08556;Q61411;Q9D091	GTPase NRas (Fragment);;GTPase NRas;GTPase HRas;GTPase NRas	A0A0G2JGP4;contaminant_RASH_HUMAN;P08556;Q61411;Q9D091	A0A0G2JGP4_MOUSE;contaminant_RASH_HUMAN;RASN_MOUSE;RASH_MOUSE;Q9D091_MOUSE	0.0052342	0	0	0	0	0	0	0	20421.7	0	0	0	6806.72	0	7755.59	0	34984	0	0	0	0	0	0	0	0	0	0	0	0	0	0	0	0	0	0	0	0	0	0	0	0	0	0
1	1	TVGCVAGDEESYTVFK	A0A0J9YKD4	Creatine kinase M-type	A0A0J9YKD4	A0A0J9YKD4_MOUSE	0.000347625	0	0	0	0	0	3366.06	0	0	0	0	0	0	0	0	9659.05	13025.1	12696.7	6262.2	0	0	0	0	0	0	0	35658.5	0	11097.6	5968.29	71683.2	8247.95	19461.9	31060	23600.3	21773.5	6387.91	8229.53	17230.5	16156.1	26272.1	0	0
1	0	ESYGVTLPHK	A0A0J9YUB6;Q9CRD0	OCIA domain-containing protein 1 (Fragment);OCIA domain-containing protein 1	A0A0J9YUB6;Q9CRD0	A0A0J9YUB6_MOUSE;OCAD1_MOUSE	0.00449237	0	1679.84	0	0	0	0	0	0	0	0	3494.07	0	0	0	0	5173.91	0	0	0	0	0	3588.94	0	3152.11	0	0	2709.23	4226.09	0	13676.4	0	0	0	0	0	0	0	0	0	0	0	0
1	0	FDSNVSGQSSFGTSPAADNIEK	A0A0J9YUB6;Q9CRD0	OCIA domain-containing protein 1 (Fragment);OCIA domain-containing protein 1	A0A0J9YUB6;Q9CRD0	A0A0J9YUB6_MOUSE;OCAD1_MOUSE	0.00449237	0	0	0	0	0	0	0	0	0	0	0	0	0	0	0	0	0	0	2127.46	0	0	0	0	0	0	0	0	0	0	2127.46	0	0	0	0	0	0	0	0	0	0	0	0
0	0	EAVGDLLDAFK	A0A0J9YUS5;E9PVC5;E9PVC6;E9Q9E1;Q6NZJ6	Eukaryotic translation initiation factor 4 gamma 1	A0A0J9YUS5;E9PVC5;E9PVC6;E9Q9E1;Q6NZJ6	A0A0J9YUS5_MOUSE;E9PVC5_MOUSE;E9PVC6_MOUSE;E9Q9E1_MOUSE;IF4G1_MOUSE	0.00162268	0	2527.07	1643.57	0	1201.09	1005.51	0	1910.12	0	2474.78	1974.39	0	0	1346.33	0	14082.9	1668.41	2286.12	0	0	0	721.294	1986.45	2625.16	0	0	1816.99	1658.13	0	12762.6	0	0	603.065	0	0	0	0	0	0	0	0	0
1	0	LGIESTLER	A0A0J9YUS5;E9PVC5;E9PVC6;E9Q9E1;Q6NZJ6	Eukaryotic translation initiation factor 4 gamma 1	A0A0J9YUS5;E9PVC5;E9PVC6;E9Q9E1;Q6NZJ6	A0A0J9YUS5_MOUSE;E9PVC5_MOUSE;E9PVC6_MOUSE;E9Q9E1_MOUSE;IF4G1_MOUSE	0.00162268	0	0	0	0	0	0	0	0	14152.7	0	0	14821.5	0	0	0	28974.2	0	0	0	0	0	0	0	0	0	0	0	10575.6	0	10575.6	0	0	0	0	0	0	0	0	0	0	0	0
0	0	FIGELFK	A0A0J9YUS5;E9PVC5;E9PVC6;E9Q9E1;Q6NZJ6	Eukaryotic translation initiation factor 4 gamma 1	A0A0J9YUS5;E9PVC5;E9PVC6;E9Q9E1;Q6NZJ6	A0A0J9YUS5_MOUSE;E9PVC5_MOUSE;E9PVC6_MOUSE;E9Q9E1_MOUSE;IF4G1_MOUSE	0.00162268	0	0	0	0	0	0	0	0	0	691.875	0	859.852	0	0	0	1551.73	0	0	0	0	0	0	0	0	0	0	0	0	0	0	0	0	0	0	0	0	0	0	0	0	0	0
1	0	GLPLVDDGGWNTVPISK	A0A0J9YUS5;E9PVC5;E9PVC6;E9Q9E1;Q6NZJ6	Eukaryotic translation initiation factor 4 gamma 1	A0A0J9YUS5;E9PVC5;E9PVC6;E9Q9E1;Q6NZJ6	A0A0J9YUS5_MOUSE;E9PVC5_MOUSE;E9PVC6_MOUSE;E9Q9E1_MOUSE;IF4G1_MOUSE	0.00162268	0	0	0	0	0	0	0	0	0	1807.67	0	0	0	0	0	1807.67	0	2136.78	0	0	0	0	0	289.374	0	0	0	0	0	2426.15	0	0	0	0	0	0	0	0	0	0	0	0
0	0	QVTQLAIDTEER	A0A0J9YUS5;E9PVC5;E9PVC6;E9Q9E1;Q6NZJ6	Eukaryotic translation initiation factor 4 gamma 1	A0A0J9YUS5;E9PVC5;E9PVC6;E9Q9E1;Q6NZJ6	A0A0J9YUS5_MOUSE;E9PVC5_MOUSE;E9PVC6_MOUSE;E9Q9E1_MOUSE;IF4G1_MOUSE	0.00162268	0	0	0	0	0	0	0	0	0	0	0	0	0	0	0	0	0	0	0	0	0	0	0	0	0	0	0	0	0	0	0	0	0	4605.81	0	0	0	0	0	0	0	0
1	0	GFGLLGSIFGK	A0A0M3HEP8;Q6TEK5	Vitamin K epoxide reductase complex subunit 1-like protein 1	A0A0M3HEP8;Q6TEK5	A0A0M3HEP8_MOUSE;VKORL_MOUSE	0.00404334	0	0	0	0	0	0	0	0	0	0	0	0	0	0	387.574	387.574	0	0	0	0	0	0	141.341	0	0	0	206.589	0	249.116	597.046	1140.85	0	661.752	0	0	0	0	0	0	0	0	0
0	0	LQTIFLK	A0A0N4SUN3;A0A0N4SVX9;A0A0N4SWG7;A0A0N4SWH3;E9PXU9;E9QL12;Q9ESD7	Dysferlin	A0A0N4SUN3;A0A0N4SVX9;A0A0N4SWG7;A0A0N4SWH3;E9PXU9;E9QL12;Q9ESD7	A0A0N4SUN3_MOUSE;A0A0N4SVX9_MOUSE;A0A0N4SWG7_MOUSE;A0A0N4SWH3_MOUSE;E9PXU9_MOUSE;E9QL12_MOUSE;DYSF_MOUSE	0.000861749	3553.24	2343.27	3006.94	4243.68	5642.26	4502.56	4240.12	4868.05	4490.44	3169.83	4472.98	3343.75	3999.71	3556.33	5193.83	60627	2613	2838.66	3960.76	2467.34	3517.41	5865.53	5065.99	2664.36	10806	3515.94	4378.89	4716.83	3268.42	55679.2	10978.9	10979.4	11272.1	8436.08	9600.38	8758.57	8567.44	10896.9	11528.3	11135	9720.61	10527
0	0	DVILDDLSLTGEK	A0A0N4SUN3;A0A0N4SVX9;A0A0N4SWG7;A0A0N4SWH3;E9PXU9;E9QL12;Q9ESD7	Dysferlin	A0A0N4SUN3;A0A0N4SVX9;A0A0N4SWG7;A0A0N4SWH3;E9PXU9;E9QL12;Q9ESD7	A0A0N4SUN3_MOUSE;A0A0N4SVX9_MOUSE;A0A0N4SWG7_MOUSE;A0A0N4SWH3_MOUSE;E9PXU9_MOUSE;E9QL12_MOUSE;DYSF_MOUSE	0.000861749	0	7703.31	5527.43	6852.22	6287	4861.09	8205.1	4349.75	5404.96	6888.27	4657.8	5699.58	4516.75	4923.84	9007.5	84884.6	7500.2	5250.98	6355.55	5994.12	6656.83	7570.62	9199.77	7124.07	8479.83	5802.83	6546.31	6290.3	5948.51	88719.9	9261.05	9451.28	9714	13057.5	15382.4	21947.6	12218	15322.2	11080	9166.8	10448.5	14219.3
1	0	ISATGGEIEEEPAGVLK	A0A0N4SUN3;A0A0N4SVX9;A0A0N4SWG7;A0A0N4SWH3;E9PXU9;E9QL12;Q9ESD7	Dysferlin	A0A0N4SUN3;A0A0N4SVX9;A0A0N4SWG7;A0A0N4SWH3;E9PXU9;E9QL12;Q9ESD7	A0A0N4SUN3_MOUSE;A0A0N4SVX9_MOUSE;A0A0N4SWG7_MOUSE;A0A0N4SWH3_MOUSE;E9PXU9_MOUSE;E9QL12_MOUSE;DYSF_MOUSE	0.000861749	2610.84	3769.59	0	5325.11	4501.78	5229.54	4106.59	5051.9	5116.95	0	0	3907.67	5099.62	0	6251.27	50970.9	2905.27	3047.48	0	0	0	0	3705.85	2199.3	3761.23	0	0	3985.99	0	19605.1	9325.97	10152.3	10138.1	11445.6	11458.5	9477.89	8618.04	8935.4	9799.91	10612.2	8914.86	11415.8
0	0	VPAHEVLFSR	A0A0N4SUN3;A0A0N4SVX9;A0A0N4SWG7;A0A0N4SWH3;E9PXU9;E9QL12;Q9ESD7	Dysferlin	A0A0N4SUN3;A0A0N4SVX9;A0A0N4SWG7;A0A0N4SWH3;E9PXU9;E9QL12;Q9ESD7	A0A0N4SUN3_MOUSE;A0A0N4SVX9_MOUSE;A0A0N4SWG7_MOUSE;A0A0N4SWH3_MOUSE;E9PXU9_MOUSE;E9QL12_MOUSE;DYSF_MOUSE	0.000861749	0	0	2028.58	0	4916.31	4486.6	2228.02	2664.61	2947.02	2735.1	3227.36	3025.2	3452.54	3059.5	5072.27	39843.1	2471.15	1850.37	3243.08	0	2723.39	4322.63	5180.94	2020.91	4000.09	2891.78	2999.11	3861.07	5278.99	40843.5	6122.91	4945.69	4966.44	5825.14	6046.38	5032.93	6983.42	5382.17	7307.57	6128.14	4935.99	8441.43
0	0	EDLYCPPIVVK	A0A0N4SUN3;A0A0N4SVX9;A0A0N4SWG7;A0A0N4SWH3;E9PXU9;E9QL12;Q9ESD7	Dysferlin	A0A0N4SUN3;A0A0N4SVX9;A0A0N4SWG7;A0A0N4SWH3;E9PXU9;E9QL12;Q9ESD7	A0A0N4SUN3_MOUSE;A0A0N4SVX9_MOUSE;A0A0N4SWG7_MOUSE;A0A0N4SWH3_MOUSE;E9PXU9_MOUSE;E9QL12_MOUSE;DYSF_MOUSE	0.000861749	6503.12	0	0	0	7088.86	7945.87	7165.99	0	5495.03	0	0	0	0	0	8561.01	42759.9	7202.12	0	0	6144.91	0	5358.34	8656.67	0	7068.25	0	0	8323.78	5789.28	48543.4	0	12981.8	0	0	0	0	0	0	0	16220.6	15106.7	18985.1
0	0	IGETVIDLENR	A0A0N4SUN3;A0A0N4SVX9;A0A0N4SWG7;A0A0N4SWH3;E9PXU9;E9QL12;Q9ESD7	Dysferlin	A0A0N4SUN3;A0A0N4SVX9;A0A0N4SWG7;A0A0N4SWH3;E9PXU9;E9QL12;Q9ESD7	A0A0N4SUN3_MOUSE;A0A0N4SVX9_MOUSE;A0A0N4SWG7_MOUSE;A0A0N4SWH3_MOUSE;E9PXU9_MOUSE;E9QL12_MOUSE;DYSF_MOUSE	0.000861749	0	0	0	0	0	0	0	0	33628.8	0	0	25809.6	0	0	40336.9	99775.2	0	0	0	0	0	0	0	0	0	0	0	0	0	0	0	45100.9	51571.8	47981.2	45991.1	0	46099.7	44272.1	40088.5	49006.4	39193.9	38322.1
0	0	LAWFPLTR	A0A0N4SUN3;A0A0N4SVX9;A0A0N4SWG7;A0A0N4SWH3;E9PXU9;E9QL12;Q9ESD7	Dysferlin	A0A0N4SUN3;A0A0N4SVX9;A0A0N4SWG7;A0A0N4SWH3;E9PXU9;E9QL12;Q9ESD7	A0A0N4SUN3_MOUSE;A0A0N4SVX9_MOUSE;A0A0N4SWG7_MOUSE;A0A0N4SWH3_MOUSE;E9PXU9_MOUSE;E9QL12_MOUSE;DYSF_MOUSE	0.000861749	5920.28	0	5907.99	0	0	0	0	0	0	6481.22	0	0	0	0	8794.18	27103.7	0	0	0	0	0	0	0	0	7665.86	0	7385.22	0	0	15051.1	8617.62	6692.61	4374.97	0	7304.85	0	0	11180.9	7641.87	0	0	10027.4
0	0	IEIQNQLLR	A0A0N4SUN3;A0A0N4SVX9;A0A0N4SWG7;A0A0N4SWH3;E9PXU9;E9QL12;Q9ESD7	Dysferlin	A0A0N4SUN3;A0A0N4SVX9;A0A0N4SWG7;A0A0N4SWH3;E9PXU9;E9QL12;Q9ESD7	A0A0N4SUN3_MOUSE;A0A0N4SVX9_MOUSE;A0A0N4SWG7_MOUSE;A0A0N4SWH3_MOUSE;E9PXU9_MOUSE;E9QL12_MOUSE;DYSF_MOUSE	0.000861749	0	0	0	0	0	0	0	0	0	0	0	0	0	0	0	0	0	0	0	0	0	0	0	0	0	0	0	0	4672.7	4672.7	0	0	7681.14	6657.52	8697.17	3541.79	8034.37	7176.7	0	0	0	7525.54
0	0	EFTGFPDPYAELNTGK	A0A0N4SUN3;A0A0N4SVX9;A0A0N4SWG7;A0A0N4SWH3;E9PXU9;E9QL12;Q9ESD7	Dysferlin	A0A0N4SUN3;A0A0N4SVX9;A0A0N4SWG7;A0A0N4SWH3;E9PXU9;E9QL12;Q9ESD7	A0A0N4SUN3_MOUSE;A0A0N4SVX9_MOUSE;A0A0N4SWG7_MOUSE;A0A0N4SWH3_MOUSE;E9PXU9_MOUSE;E9QL12_MOUSE;DYSF_MOUSE	0.000861749	0	0	0	0	4587.19	3721.8	0	0	0	0	0	0	0	0	4080.03	12389	0	0	0	0	0	2963.8	0	0	4767.35	0	0	4579.04	0	12310.2	0	0	0	0	11025.8	0	8920.84	0	4853.51	9171.61	0	0
0	0	TDALLGEFR	A0A0N4SUN3;A0A0N4SVX9;A0A0N4SWG7;A0A0N4SWH3;E9PXU9;E9QL12;Q9ESD7	Dysferlin	A0A0N4SUN3;A0A0N4SVX9;A0A0N4SWG7;A0A0N4SWH3;E9PXU9;E9QL12;Q9ESD7	A0A0N4SUN3_MOUSE;A0A0N4SVX9_MOUSE;A0A0N4SWG7_MOUSE;A0A0N4SWH3_MOUSE;E9PXU9_MOUSE;E9QL12_MOUSE;DYSF_MOUSE	0.000861749	0	7275.92	0	0	0	0	14513.9	7986.78	0	0	0	0	0	0	0	29776.6	0	0	0	0	0	0	0	0	0	0	0	0	0	0	19707.6	14559.3	23585.5	0	0	0	0	15428.9	0	0	0	0
0	0	TQEETDDPSVIGEFK	A0A0N4SUN3;A0A0N4SVX9;A0A0N4SWG7;A0A0N4SWH3;E9PXU9;E9QL12;Q9ESD7	Dysferlin	A0A0N4SUN3;A0A0N4SVX9;A0A0N4SWG7;A0A0N4SWH3;E9PXU9;E9QL12;Q9ESD7	A0A0N4SUN3_MOUSE;A0A0N4SVX9_MOUSE;A0A0N4SWG7_MOUSE;A0A0N4SWH3_MOUSE;E9PXU9_MOUSE;E9QL12_MOUSE;DYSF_MOUSE	0.000861749	0	0	0	0	0	0	0	0	0	0	0	0	0	0	0	0	0	0	0	0	0	0	0	0	0	0	0	5352.67	0	5352.67	0	0	13944.8	0	10798.3	0	14097.4	0	0	12651.6	0	18402.1
0	0	ITLYDYDLLSK	A0A0N4SUN3;A0A0N4SVX9;A0A0N4SWG7;A0A0N4SWH3;E9PXU9;E9QL12;Q9ESD7	Dysferlin	A0A0N4SUN3;A0A0N4SVX9;A0A0N4SWG7;A0A0N4SWH3;E9PXU9;E9QL12;Q9ESD7	A0A0N4SUN3_MOUSE;A0A0N4SVX9_MOUSE;A0A0N4SWG7_MOUSE;A0A0N4SWH3_MOUSE;E9PXU9_MOUSE;E9QL12_MOUSE;DYSF_MOUSE	0.000861749	0	0	0	0	0	0	0	0	2198.65	0	0	1465.99	0	0	2887	6551.64	0	0	0	0	0	0	0	0	0	0	0	0	0	0	0	0	3217.84	3223.12	4289.22	0	3536.4	0	0	0	0	3301.51
0	0	SVSDQDNYIPCTLEPVFGK	A0A0N4SUN3;A0A0N4SVX9;A0A0N4SWG7;A0A0N4SWH3;E9PXU9;E9QL12;Q9ESD7	Dysferlin	A0A0N4SUN3;A0A0N4SVX9;A0A0N4SWG7;A0A0N4SWH3;E9PXU9;E9QL12;Q9ESD7	A0A0N4SUN3_MOUSE;A0A0N4SVX9_MOUSE;A0A0N4SWG7_MOUSE;A0A0N4SWH3_MOUSE;E9PXU9_MOUSE;E9QL12_MOUSE;DYSF_MOUSE	0.000861749	0	0	0	0	0	0	0	0	0	0	0	0	0	0	0	0	0	0	0	0	0	0	0	0	2703.25	0	0	0	0	2703.25	4050.61	3210.27	0	4047.98	0	0	0	0	0	0	0	0
0	0	RPVVGQCTIR	A0A0N4SUN3;A0A0N4SVX9;A0A0N4SWG7;A0A0N4SWH3;E9PXU9;E9QL12;Q9ESD7	Dysferlin	A0A0N4SUN3;A0A0N4SVX9;A0A0N4SWG7;A0A0N4SWH3;E9PXU9;E9QL12;Q9ESD7	A0A0N4SUN3_MOUSE;A0A0N4SVX9_MOUSE;A0A0N4SWG7_MOUSE;A0A0N4SWH3_MOUSE;E9PXU9_MOUSE;E9QL12_MOUSE;DYSF_MOUSE	0.000861749	0	0	0	0	0	0	0	0	0	0	0	0	0	0	670.582	670.582	0	0	0	0	0	0	0	0	0	595.218	0	0	0	595.218	1654.39	0	0	0	0	468.128	0	0	0	0	0	1878.21
0	0	VEDLPADDILR	A0A0N4SUN3;A0A0N4SVX9;A0A0N4SWG7;A0A0N4SWH3;E9PXU9;E9QL12;Q9ESD7	Dysferlin	A0A0N4SUN3;A0A0N4SVX9;A0A0N4SWG7;A0A0N4SWH3;E9PXU9;E9QL12;Q9ESD7	A0A0N4SUN3_MOUSE;A0A0N4SVX9_MOUSE;A0A0N4SWG7_MOUSE;A0A0N4SWH3_MOUSE;E9PXU9_MOUSE;E9QL12_MOUSE;DYSF_MOUSE	0.000861749	0	0	0	0	18031.6	25664.6	0	0	0	0	0	0	0	0	30988	74684.2	0	0	13608.9	0	0	0	0	0	0	0	0	35930.1	24251.7	73790.6	0	0	0	0	0	0	0	0	0	0	0	0
0	0	GSQPAGELLAAFELIQR	A0A0N4SUN3;A0A0N4SVX9;A0A0N4SWG7;A0A0N4SWH3;E9PXU9;E9QL12;Q9ESD7	Dysferlin	A0A0N4SUN3;A0A0N4SVX9;A0A0N4SWG7;A0A0N4SWH3;E9PXU9;E9QL12;Q9ESD7	A0A0N4SUN3_MOUSE;A0A0N4SVX9_MOUSE;A0A0N4SWG7_MOUSE;A0A0N4SWH3_MOUSE;E9PXU9_MOUSE;E9QL12_MOUSE;DYSF_MOUSE	0.000861749	0	0	0	0	342.789	0	0	124.614	0	0	0	0	0	0	0	467.403	0	0	0	0	0	0	0	0	0	0	0	0	366.774	366.774	356.284	322.228	520.522	498.262	0	0	0	0	0	0	0	397.233
0	0	FVFPFDYLPAEQVCAVAK	A0A0N4SUN3;A0A0N4SVX9;A0A0N4SWG7;A0A0N4SWH3;E9PXU9;E9QL12;Q9ESD7	Dysferlin	A0A0N4SUN3;A0A0N4SVX9;A0A0N4SWG7;A0A0N4SWH3;E9PXU9;E9QL12;Q9ESD7	A0A0N4SUN3_MOUSE;A0A0N4SVX9_MOUSE;A0A0N4SWG7_MOUSE;A0A0N4SWH3_MOUSE;E9PXU9_MOUSE;E9QL12_MOUSE;DYSF_MOUSE	0.000861749	0	0	0	0	0	0	0	0	0	0	0	0	0	8457.18	0	8457.18	0	0	0	0	0	0	0	16173.6	0	0	9340.9	0	4760.55	30275	0	0	0	0	0	0	13605	0	0	0	0	0
0	0	LEANLEQVHLALK	A0A0N4SUN3;A0A0N4SVX9;A0A0N4SWG7;A0A0N4SWH3;E9PXU9;E9QL12;Q9ESD7	Dysferlin	A0A0N4SUN3;A0A0N4SVX9;A0A0N4SWG7;A0A0N4SWH3;E9PXU9;E9QL12;Q9ESD7	A0A0N4SUN3_MOUSE;A0A0N4SVX9_MOUSE;A0A0N4SWG7_MOUSE;A0A0N4SWH3_MOUSE;E9PXU9_MOUSE;E9QL12_MOUSE;DYSF_MOUSE	0.000861749	0	0	0	0	0	0	0	0	0	0	0	0	0	0	0	0	0	0	0	0	0	0	0	0	0	0	0	0	0	0	0	0	0	0	0	0	54438	0	0	0	0	0
0	0	VYDTQLENVEAFGGLSDFCNTFK	A0A0N4SUN3;A0A0N4SVX9;A0A0N4SWG7;A0A0N4SWH3;E9PXU9;E9QL12;Q9ESD7	Dysferlin	A0A0N4SUN3;A0A0N4SVX9;A0A0N4SWG7;A0A0N4SWH3;E9PXU9;E9QL12;Q9ESD7	A0A0N4SUN3_MOUSE;A0A0N4SVX9_MOUSE;A0A0N4SWG7_MOUSE;A0A0N4SWH3_MOUSE;E9PXU9_MOUSE;E9QL12_MOUSE;DYSF_MOUSE	0.000861749	0	0	0	0	0	0	0	0	0	0	0	0	0	0	0	0	0	0	0	0	0	0	0	0	0	0	0	0	0	0	0	218.085	0	1090.7	0	0	0	0	0	0	0	0
0	0	DYTIEEIEAGR	A0A0N4SUN3;A0A0N4SVX9;A0A0N4SWG7;A0A0N4SWH3;E9PXU9;E9QL12;Q9ESD7	Dysferlin	A0A0N4SUN3;A0A0N4SVX9;A0A0N4SWG7;A0A0N4SWH3;E9PXU9;E9QL12;Q9ESD7	A0A0N4SUN3_MOUSE;A0A0N4SVX9_MOUSE;A0A0N4SWG7_MOUSE;A0A0N4SWH3_MOUSE;E9PXU9_MOUSE;E9QL12_MOUSE;DYSF_MOUSE	0.000861749	14630.2	0	0	0	0	0	0	0	0	0	0	0	0	0	0	14630.2	0	0	0	0	0	0	0	0	0	0	0	0	0	0	0	0	0	0	0	0	0	0	0	0	0	0
1	0	FDQLFDDESDPFEVLK	A0A0N4SUN8;A0A0N4SUQ1;A0A0N4SV32;A0A0N4SWH2;Q3UMP4;Q9CY58	Plasminogen activator inhibitor 1 RNA-binding protein	A0A0N4SUN8;A0A0N4SUQ1;A0A0N4SV32;A0A0N4SWH2;Q3UMP4;Q9CY58	A0A0N4SUN8_MOUSE;A0A0N4SUQ1_MOUSE;A0A0N4SV32_MOUSE;A0A0N4SWH2_MOUSE;Q3UMP4_MOUSE;PAIRB_MOUSE	0.00015636	1866.46	7273.06	5680.4	3525.05	2125.47	2721.91	4132.27	1921.28	3089.82	2318.84	2834.77	4026.91	2104.43	2283.07	2538.18	48441.9	3137.56	3642.34	1837.77	1413	3686.89	2319.68	3603.41	3239.14	968.121	1562.5	4184.18	1767	1406.65	32768.3	2977.89	2116.96	2466.29	3213.1	6952.95	0	0	8198.43	0	1090.27	4504.16	0
0	0	EETQPPVALKK	A0A0N4SUN8;A0A0N4SUQ1;A0A0N4SV32;A0A0N4SWH2;Q3UMP4;Q9CY58	Plasminogen activator inhibitor 1 RNA-binding protein	A0A0N4SUN8;A0A0N4SUQ1;A0A0N4SV32;A0A0N4SWH2;Q3UMP4;Q9CY58	A0A0N4SUN8_MOUSE;A0A0N4SUQ1_MOUSE;A0A0N4SV32_MOUSE;A0A0N4SWH2_MOUSE;Q3UMP4_MOUSE;PAIRB_MOUSE	0.00015636	0	1206.56	0	0	1211.27	0	0	0	1477.99	0	0	0	0	0	0	3895.82	0	0	0	0	0	0	0	0	0	0	0	1029.09	0	1029.09	0	0	0	0	0	0	0	0	0	0	0	0
1	0	PGHLQEGFGCVVTNR	A0A0N4SUN8;A0A0N4SUQ1;A0A0N4SV32;A0A0N4SWH2;Q3UMP4;Q9CY58	Plasminogen activator inhibitor 1 RNA-binding protein	A0A0N4SUN8;A0A0N4SUQ1;A0A0N4SV32;A0A0N4SWH2;Q3UMP4;Q9CY58	A0A0N4SUN8_MOUSE;A0A0N4SUQ1_MOUSE;A0A0N4SV32_MOUSE;A0A0N4SWH2_MOUSE;Q3UMP4_MOUSE;PAIRB_MOUSE	0.00015636	0	0	0	0	0	0	0	0	0	0	0	0	0	0	0	0	0	0	0	0	0	0	0	0	0	0	0	0	0	0	0	0	0	0	0	0	0	0	0	0	0	0
1	0	LGAQFLK	A0A0N4SUP6;Q3UU94	MANSC domain-containing protein 4	A0A0N4SUP6;Q3UU94	A0A0N4SUP6_MOUSE;MANS4_MOUSE	0.000376561	45138.7	0	8942.01	22872.2	8999.28	3987.11	0	15763.5	0	5958.75	10272.7	20084.4	21859.4	20336.6	30507.1	214722	76690.6	0	0	0	6155.86	28422	35777.5	52142.7	28404.8	68202.6	17783.5	33764.9	7654.48	354999	191362	156672	1.13868e+06	0	0	120767	0	173349	128077	330392	129514	243759
0	0	EICCYSISCK	A0A0N4SVB8;Q9CQW2	ADP-ribosylation factor-like protein 8B	A0A0N4SVB8;Q9CQW2	A0A0N4SVB8_MOUSE;ARL8B_MOUSE	0.00116772	5261.98	3128.09	2340.81	1906.06	4094.32	5003.08	0	2709.95	3659.24	0	5655.3	6387.72	7350.64	5911.24	7017.82	60426.2	5201.53	2878.8	1997.53	3856.92	1072.24	7196.54	3990.66	0	8026.74	6111.79	3549.93	5504	4075.81	53462.5	0	0	0	0	0	0	0	0	0	0	0	2699.98
1	0	DLPNALDEK	A0A0N4SVB8;Q9CQW2	ADP-ribosylation factor-like protein 8B	A0A0N4SVB8;Q9CQW2	A0A0N4SVB8_MOUSE;ARL8B_MOUSE	0.00116772	30975.2	0	0	0	0	0	0	26651.9	66659.8	31109.7	32447.1	39717.4	30807.6	57511.9	35969.1	351850	57338.4	0	0	0	0	49696.1	40132.1	40805.6	44138.5	48685	0	34372.4	0	315168	0	0	0	0	0	0	0	0	0	0	0	0
0	0	MNLSAIQDR	A0A0N4SVB8;Q9CQW2	ADP-ribosylation factor-like protein 8B	A0A0N4SVB8;Q9CQW2	A0A0N4SVB8_MOUSE;ARL8B_MOUSE	0.00116772	0	0	0	0	0	0	0	0	0	0	0	0	0	0	0	0	0	0	0	203978	0	0	0	0	0	0	0	0	0	203978	0	0	0	0	0	0	0	0	0	0	0	0
0	0	NELHNLLDKPQLQGIPVLVLGNK	A0A0N4SVB8;Q9CQW2	ADP-ribosylation factor-like protein 8B	A0A0N4SVB8;Q9CQW2	A0A0N4SVB8_MOUSE;ARL8B_MOUSE	0.00116772	0	0	0	0	0	0	0	0	0	0	0	0	0	0	0	0	0	0	0	0	0	0	0	0	0	0	0	0	1004.94	1004.94	0	0	0	0	0	0	0	0	0	0	0	0
0	0	TGGLDSLVLSPGR	A0A0N4SVK8;Q8BGK2	[Protein ADP-ribosylarginine] hydrolase-like protein 1	A0A0N4SVK8;Q8BGK2	A0A0N4SVK8_MOUSE;ARHL1_MOUSE	0.00301743	3840.42	5224.11	2684.23	0	0	4727.5	2612.43	9007.15	3466.79	5128.06	7385.71	7075.61	5094.18	0	0	56246.2	7124.95	7858.96	0	0	0	3110.59	3583.42	0	0	0	0	0	0	21677.9	0	0	0	0	0	0	0	0	0	0	0	0
0	0	ENSVLGSIQEELQK	A0A0N4SVK8;Q8BGK2	[Protein ADP-ribosylarginine] hydrolase-like protein 1	A0A0N4SVK8;Q8BGK2	A0A0N4SVK8_MOUSE;ARHL1_MOUSE	0.00301743	0	0	0	0	0	0	0	9574.77	8227.9	12271.7	9294.4	10202.4	0	0	0	49571.2	0	0	0	0	0	0	0	10541	0	0	8262.86	0	0	18803.9	0	0	0	0	0	0	0	0	0	0	0	0
0	0	VLPLAEEYCR	A0A0N4SVK8;Q8BGK2	[Protein ADP-ribosylarginine] hydrolase-like protein 1	A0A0N4SVK8;Q8BGK2	A0A0N4SVK8_MOUSE;ARHL1_MOUSE	0.00301743	0	0	0	0	0	0	0	11449.7	0	7478.38	0	0	0	0	0	18928.1	0	0	0	0	0	0	0	0	0	0	0	0	0	0	0	0	0	0	0	0	0	0	0	0	0	0
1	0	GLYQELEHK	A0A0N4SVK8;Q8BGK2	[Protein ADP-ribosylarginine] hydrolase-like protein 1	A0A0N4SVK8;Q8BGK2	A0A0N4SVK8_MOUSE;ARHL1_MOUSE	0.00301743	0	0	0	0	0	0	0	4784.23	0	0	0	0	0	0	0	4784.23	0	5375.54	0	0	0	0	0	0	0	0	0	0	0	5375.54	0	0	0	0	0	0	0	0	0	0	0	0
1	0	LALFNPDVSWDR	A0A0N4SVQ1;Q62425	Cytochrome c oxidase subunit NDUFA4	A0A0N4SVQ1;Q62425	A0A0N4SVQ1_MOUSE;NDUA4_MOUSE	1.77382e-06	360028	159046	527248	182327	263657	269849	235710	256755	255192	353506	246393	368101	84961.9	284900	541885	4.38956e+06	363393	252537	373180	211170	168465	246491	432196	306538	550092	123148	464915	315679	360787	4.16859e+06	161388	109902	184607	109513	293175	212233	218161	363300	274936	279887	218893	194813
1	0	FYSVNVDYSK	A0A0N4SVQ1;Q62425	Cytochrome c oxidase subunit NDUFA4	A0A0N4SVQ1;Q62425	A0A0N4SVQ1_MOUSE;NDUA4_MOUSE	1.77382e-06	668095	474409	489010	424904	674191	528317	521029	444226	560388	402500	424939	426826	405139	542641	275403	7.26201e+06	621225	532506	859282	707377	891681	597527	574779	539602	404267	894351	553637	732551	739140	8.64793e+06	295429	229293	265327	267342	289099	292914	278926	261429	255059	286830	213499	318082
1	0	LALFNPDVSWDRK	A0A0N4SVQ1;Q62425	Cytochrome c oxidase subunit NDUFA4	A0A0N4SVQ1;Q62425	A0A0N4SVQ1_MOUSE;NDUA4_MOUSE	1.77382e-06	34179	0	20657	22566.1	15399.6	11165.6	5819.25	30079.8	8883.08	19671.8	18580.4	18848.6	20753.2	10675.9	26812.1	264091	21891.8	13735.5	28158.7	6747.08	26942.8	31903.3	15887.9	12175.4	17529.2	23451.7	18079.6	10931.4	24761.1	252195	21287.4	20683.6	14797.7	12936.1	15339.4	17290	18537.1	37235.1	16977.2	16447.3	15611.4	20097.6
1	0	SDPLLMGIPTSENPFK	A0A0N4SVT3;A0A0N4SW28;Q9DAS9	Guanine nucleotide-binding protein subunit gamma (Fragment);Guanine nucleotide-binding protein subunit gamma;Guanine nucleotide-binding protein G(I)/G(S)/G(O) subunit gamma-12	A0A0N4SVT3;A0A0N4SW28;Q9DAS9	A0A0N4SVT3_MOUSE;A0A0N4SW28_MOUSE;GBG12_MOUSE	0.004102	0	0	0	0	0	0	0	0	0	0	0	0	0	0	0	0	0	0	0	0	0	0	0	0	0	0	0	0	0	0	0	0	0	0	0	0	0	0	0	0	0	0
1	0	NFDFEDVFVNIPR	A0A0R3P9C8;Q9DC69	NADH dehydrogenase [ubiquinone] 1 alpha subcomplex subunit 9, mitochondrial;NADH dehydrogenase [ubiquinone] 1 alpha subcomplex subunit 9, mitochondrial	A0A0R3P9C8;Q9DC69	A0A0R3P9C8_MOUSE;NDUA9_MOUSE	2.55233e-06	50557.5	9201.71	53179.9	29572.9	23456.3	25880.7	16053.9	24455.3	16419.6	26507.7	21653.2	29917.3	23261.3	23584.9	48264.5	421967	27909.3	42262.5	33835.6	20946.9	37646.2	36209.2	42384.9	44338.8	41676.7	41277.8	37483	25496.2	25054.3	456522	22223.3	13326.9	18379.3	20303.3	41054.8	43909.3	28628.2	54683.1	32560	17796.4	41085.3	28820
1	0	AVQHSNVVINLIGR	A0A0R3P9C8;Q9DC69	NADH dehydrogenase [ubiquinone] 1 alpha subcomplex subunit 9, mitochondrial;NADH dehydrogenase [ubiquinone] 1 alpha subcomplex subunit 9, mitochondrial	A0A0R3P9C8;Q9DC69	A0A0R3P9C8_MOUSE;NDUA9_MOUSE	2.55233e-06	78137	38310.4	52513.1	73758.2	125771	73238.1	64212.7	67240.6	84821.4	73552.1	85299.4	79877.7	79404.3	80835.7	100218	1.15719e+06	64532.6	85850.7	93240	81188.5	96481.5	117471	103997	78570.3	110886	88529.8	81453.3	94245.8	128725	1.22517e+06	113285	61571.8	70493.7	59503	52626.5	84710.1	65433.2	60259.5	71673.2	97988.2	60490.1	51323.9
1	0	SSVSGVVATVFGATGFLGR	A0A0R3P9C8;Q9DC69	NADH dehydrogenase [ubiquinone] 1 alpha subcomplex subunit 9, mitochondrial;NADH dehydrogenase [ubiquinone] 1 alpha subcomplex subunit 9, mitochondrial	A0A0R3P9C8;Q9DC69	A0A0R3P9C8_MOUSE;NDUA9_MOUSE	2.55233e-06	7162.74	0	5745.04	14909.8	18252.1	7693.3	7705.56	14029.8	11146.9	8611.88	10580.7	9336.4	14271.7	13116.8	9518.02	152081	10959.8	10542.2	15960.7	12019.2	10910.3	23635.2	16369.7	14395	14886.9	9852.07	10927.7	14095.4	19902.5	184457	12880.6	10916	17549.3	11764.5	6626.57	27711.4	11637.9	7454.14	16745.3	13672	13685.7	12604.3
1	0	TFAFTGPNR	A0A0R3P9C8;Q9DC69	NADH dehydrogenase [ubiquinone] 1 alpha subcomplex subunit 9, mitochondrial;NADH dehydrogenase [ubiquinone] 1 alpha subcomplex subunit 9, mitochondrial	A0A0R3P9C8;Q9DC69	A0A0R3P9C8_MOUSE;NDUA9_MOUSE	2.55233e-06	80495.5	60976.4	78186	131531	131399	102847	87490.1	77833.8	104345	56788.5	99403.8	82960.3	0	103005	156349	1.35361e+06	104575	63806.7	155548	116933	103841	118615	135896	79183.3	131426	82804	102998	167090	159426	1.52214e+06	0	76123	80794.8	77909.8	107300	0	91172.7	0	100555	123764	90131.4	78439.5
1	0	LFGLSPFEPWTTK	A0A0R3P9C8;Q9DC69	NADH dehydrogenase [ubiquinone] 1 alpha subcomplex subunit 9, mitochondrial;NADH dehydrogenase [ubiquinone] 1 alpha subcomplex subunit 9, mitochondrial	A0A0R3P9C8;Q9DC69	A0A0R3P9C8_MOUSE;NDUA9_MOUSE	2.55233e-06	9037.21	0	11075.2	5768.66	5521.27	6937.32	0	4547.1	3309.22	0	7247.6	5810.64	1756.54	7863.53	19986	88860.3	0	0	7035.3	0	3741.91	7057.57	7276.36	718.095	9501.92	3246.1	11710.9	8305.78	9051.13	67645.1	4236.97	1843.08	6530.21	4695.23	13376	0	10858.7	17894.4	10816.5	5624.29	11386.7	4108.84
1	0	GIVNATKDPDAVGK	A0A0R3P9C8;Q9DC69	NADH dehydrogenase [ubiquinone] 1 alpha subcomplex subunit 9, mitochondrial;NADH dehydrogenase [ubiquinone] 1 alpha subcomplex subunit 9, mitochondrial	A0A0R3P9C8;Q9DC69	A0A0R3P9C8_MOUSE;NDUA9_MOUSE	2.55233e-06	35209.8	14384.7	17799.5	27871	30213.2	26045.3	34534.4	31925.7	26354.4	20545.3	19332.2	26493	28952.5	22329.5	27136.9	389127	27910.1	22050.3	82776.9	71484.2	45528	36276.7	32603.3	23792.4	37086.6	51822.7	18679.5	28137.3	37813.2	515961	18182.6	17424.1	15079.1	17996.9	18701	16825.2	15288.9	18118.4	17407.7	15476.8	15785.7	17683.5
1	0	QPVYVADVSK	A0A0R3P9C8;Q9DC69	NADH dehydrogenase [ubiquinone] 1 alpha subcomplex subunit 9, mitochondrial;NADH dehydrogenase [ubiquinone] 1 alpha subcomplex subunit 9, mitochondrial	A0A0R3P9C8;Q9DC69	A0A0R3P9C8_MOUSE;NDUA9_MOUSE	2.55233e-06	102235	79717.8	76506.3	161663	125280	174678	81481.6	95668.6	114599	96435.9	97404.4	104569	179669	89172.1	122004	1.70108e+06	116159	170723	271460	130607	268947	134060	134257	107761	157491	199216	96456.3	145773	162233	2.09514e+06	118643	103386	59370.4	105744	145070	157372	127809	121642	144600	128413	101874	126994
1	0	MGSQVIIPYR	A0A0R3P9C8;Q9DC69	NADH dehydrogenase [ubiquinone] 1 alpha subcomplex subunit 9, mitochondrial;NADH dehydrogenase [ubiquinone] 1 alpha subcomplex subunit 9, mitochondrial	A0A0R3P9C8;Q9DC69	A0A0R3P9C8_MOUSE;NDUA9_MOUSE	2.55233e-06	51375	52812	32589.4	216976	63051	87646.7	49784.7	39440.4	44351.8	40523.4	43318.8	38741.9	46973	43339.7	29295.3	880220	54381	35512.8	270672	55419.2	95449.4	59329.9	37559.6	37443.5	69233.5	156186	37876.7	70423.2	58573.5	1.03806e+06	25571.4	25084.4	25607	27672	29510.9	48313.1	56207.3	28352	29587.8	40940.5	25087.6	31320.9
1	0	SVFPEAIIIRPSDIFGR	A0A0R3P9C8;Q9DC69	NADH dehydrogenase [ubiquinone] 1 alpha subcomplex subunit 9, mitochondrial;NADH dehydrogenase [ubiquinone] 1 alpha subcomplex subunit 9, mitochondrial	A0A0R3P9C8;Q9DC69	A0A0R3P9C8_MOUSE;NDUA9_MOUSE	2.55233e-06	87523	0	75612.8	59668.4	27763.4	32654.3	3157.48	46120.1	27093.5	17545.5	31529.1	19691.8	29117.7	57881.1	38628	553986	44847.5	32301.7	45178.2	22484.1	40683	66755.6	40538.2	33113.3	20624.5	36325.3	37118.6	38793.8	34979.6	493743	49976.6	18384.2	52419	23162.7	41003.6	23457.7	62395.5	40876.7	50125.1	39151.3	53979.6	20782.3
1	0	KAVQHSNVVINLIGR	A0A0R3P9C8;Q9DC69	NADH dehydrogenase [ubiquinone] 1 alpha subcomplex subunit 9, mitochondrial;NADH dehydrogenase [ubiquinone] 1 alpha subcomplex subunit 9, mitochondrial	A0A0R3P9C8;Q9DC69	A0A0R3P9C8_MOUSE;NDUA9_MOUSE	2.55233e-06	17555.9	0	21648.2	13568	26136.2	8124.03	0	21903.7	0	23825.1	30559.9	27035.6	21083.5	18250.5	25481.6	255172	13519.8	38113.8	11439.9	0	12122.8	29474.7	23357.2	29232.6	24600.4	24826.6	33986.2	15700.6	31818	288193	13769.3	13101.4	16594.1	14132.9	9052.7	0	10320	11408.7	16335.8	0	13023.3	14262.8
1	0	FLNHFANYR	A0A0R3P9C8;Q9DC69	NADH dehydrogenase [ubiquinone] 1 alpha subcomplex subunit 9, mitochondrial;NADH dehydrogenase [ubiquinone] 1 alpha subcomplex subunit 9, mitochondrial	A0A0R3P9C8;Q9DC69	A0A0R3P9C8_MOUSE;NDUA9_MOUSE	2.55233e-06	36970.5	0	33757.2	26665.9	38137.1	34190.2	28256.7	31176.6	5205.16	27146.5	41758.9	9171.08	25200.2	46151.6	37809.8	421597	4525.57	25165.1	37171.6	34672.3	39488.8	44458.5	12287.2	29436.5	52306.4	0	46223.4	43298.6	46025.7	415060	4932.7	4936.87	5277.91	5055.79	12914.8	0	5151.87	7050.39	7433.58	7985.39	6951.3	4146.09
1	0	WLSSEIEETKPAK	A0A0R3P9C8;Q9DC69	NADH dehydrogenase [ubiquinone] 1 alpha subcomplex subunit 9, mitochondrial;NADH dehydrogenase [ubiquinone] 1 alpha subcomplex subunit 9, mitochondrial	A0A0R3P9C8;Q9DC69	A0A0R3P9C8_MOUSE;NDUA9_MOUSE	2.55233e-06	35327.1	0	31518.2	0	11270.1	31222.5	0	0	18625.4	29249.6	0	0	0	0	43153	200366	0	31548.3	45440.1	0	0	0	33192.4	37845	40373.8	0	42560.3	0	39235.4	270195	0	0	0	0	0	21095	0	0	25849.6	0	0	13606.6
1	0	IHISDVMPTDLPGLEDLGVQPTPLELK	A0A0R3P9C8;Q9DC69	NADH dehydrogenase [ubiquinone] 1 alpha subcomplex subunit 9, mitochondrial;NADH dehydrogenase [ubiquinone] 1 alpha subcomplex subunit 9, mitochondrial	A0A0R3P9C8;Q9DC69	A0A0R3P9C8_MOUSE;NDUA9_MOUSE	2.55233e-06	17363.9	14832.9	20989	59987.7	22061.5	27555	25992.6	10678.5	12071.4	21749.3	9620.23	14648.9	18464.2	29812.7	23520.2	329348	25009.2	25922.9	131542	31126.2	22982.5	12081.6	27482.4	28146	20786.6	16676.5	37672	18171.3	24581.7	422181	12855.4	6312.18	8073.72	8681.39	9514.02	19484.9	21018.2	9811.46	13691.5	11049.8	11565.4	13034
1	0	CDVYDIMHLR	A0A0R3P9C8;Q9DC69	NADH dehydrogenase [ubiquinone] 1 alpha subcomplex subunit 9, mitochondrial;NADH dehydrogenase [ubiquinone] 1 alpha subcomplex subunit 9, mitochondrial	A0A0R3P9C8;Q9DC69	A0A0R3P9C8_MOUSE;NDUA9_MOUSE	2.55233e-06	3932.93	0	0	0	3362.17	2787.52	0	0	0	0	3073.87	0	3991.55	0	4483.91	21632	0	0	0	0	4722.34	3860.74	0	0	4478.96	6909.74	1645.65	4126.86	2459.24	28203.5	0	0	0	0	480.915	1267.02	0	0	0	0	0	1897.88
1	0	LMGDLGQLTFLEWDAR	A0A0R3P9C8;Q9DC69	NADH dehydrogenase [ubiquinone] 1 alpha subcomplex subunit 9, mitochondrial;NADH dehydrogenase [ubiquinone] 1 alpha subcomplex subunit 9, mitochondrial	A0A0R3P9C8;Q9DC69	A0A0R3P9C8_MOUSE;NDUA9_MOUSE	2.55233e-06	0	0	0	5923.25	1038.8	0	0	751.982	571.052	0	1030.12	0	0	0	0	9315.2	0	0	6703.48	0	0	0	0	0	0	0	811.624	0	1621.85	9136.96	0	0	0	0	0	0	0	0	0	0	0	0
1	0	FIHVSHLNASMK	A0A0R3P9C8;Q9DC69	NADH dehydrogenase [ubiquinone] 1 alpha subcomplex subunit 9, mitochondrial;NADH dehydrogenase [ubiquinone] 1 alpha subcomplex subunit 9, mitochondrial	A0A0R3P9C8;Q9DC69	A0A0R3P9C8_MOUSE;NDUA9_MOUSE	2.55233e-06	0	0	0	31228.9	0	0	182807	19242.2	0	0	0	0	0	0	26635.2	259914	0	0	27966.4	0	0	0	0	0	8210.34	0	0	0	0	36176.7	0	0	0	0	0	0	0	0	0	0	0	0
1	0	YVVNHLGR	A0A0R3P9C8;Q9DC69	NADH dehydrogenase [ubiquinone] 1 alpha subcomplex subunit 9, mitochondrial;NADH dehydrogenase [ubiquinone] 1 alpha subcomplex subunit 9, mitochondrial	A0A0R3P9C8;Q9DC69	A0A0R3P9C8_MOUSE;NDUA9_MOUSE	2.55233e-06	0	0	0	0	0	0	0	0	0	0	0	0	0	0	0	0	0	0	0	0	0	0	0	0	0	0	0	0	0	0	0	0	20967.9	0	0	0	0	0	0	0	0	0
1	0	YLLFHLVK	A0A0R3P9C8;Q9DC69	NADH dehydrogenase [ubiquinone] 1 alpha subcomplex subunit 9, mitochondrial;NADH dehydrogenase [ubiquinone] 1 alpha subcomplex subunit 9, mitochondrial	A0A0R3P9C8;Q9DC69	A0A0R3P9C8_MOUSE;NDUA9_MOUSE	2.55233e-06	0	0	0	0	0	0	0	0	0	0	0	0	0	0	12390.8	12390.8	0	0	0	0	0	0	0	0	0	0	0	0	0	0	0	0	0	0	0	0	0	0	0	0	0	0
1	0	IHDDLAR	A0A0R4J016;Q32M08	tRNA-dihydrouridine synthase;tRNA-dihydrouridine(20a/20b) synthase [NAD(P)+]-like	A0A0R4J016;Q32M08	A0A0R4J016_MOUSE;DUS4L_MOUSE	0.00251393	1.64599e+06	2.0749e+06	0	1.20366e+06	2.86292e+06	2.8182e+06	1.93601e+06	0	2.39076e+06	0	2.13288e+06	2.59997e+06	1.61162e+06	2.26943e+06	0	2.35463e+07	4.57801e+06	4.61877e+06	4.33554e+06	4.44927e+06	3.20352e+06	5.11362e+06	6.25437e+06	4.78219e+06	0	3.58505e+06	4.86742e+06	6.18978e+06	5.90632e+06	5.78839e+07	5.36693e+06	5.8397e+06	7.31069e+06	5.51799e+06	5.11122e+06	5.26567e+06	5.01906e+06	5.1211e+06	0	5.95756e+06	5.81177e+06	4.4689e+06
1	0	ALLEVLGR	A0A0R4J052;D3YWI0;E9PYA3;E9Q2H8;G5E8T9;Q99KB8	Hydroxyacylglutathione hydrolase, mitochondrial;Hydroxyacylglutathione hydrolase, mitochondrial (Fragment);Hydroxyacylglutathione hydrolase, mitochondrial (Fragment);Hydroxyacylglutathione hydrolase, mitochondrial (Fragment);Hydroxyacyl glutathione hydrolase;Hydroxyacylglutathione hydrolase, mitochondrial	A0A0R4J052;D3YWI0;E9PYA3;E9Q2H8;G5E8T9;Q99KB8	A0A0R4J052_MOUSE;D3YWI0_MOUSE;E9PYA3_MOUSE;E9Q2H8_MOUSE;G5E8T9_MOUSE;GLO2_MOUSE	0.00292674	0	0	0	0	0	0	0	0	0	0	0	0	0	0	0	0	0	0	0	0	0	0	0	0	0	0	0	0	0	0	5204.67	0	0	0	0	0	0	0	0	0	0	0
0	0	VTHLSTLQVGSLSVK	A0A0R4J052;D3YWI0;E9PYA3;E9Q2H8;G5E8T9;Q99KB8	Hydroxyacylglutathione hydrolase, mitochondrial;Hydroxyacylglutathione hydrolase, mitochondrial (Fragment);Hydroxyacylglutathione hydrolase, mitochondrial (Fragment);Hydroxyacylglutathione hydrolase, mitochondrial (Fragment);Hydroxyacyl glutathione hydrolase;Hydroxyacylglutathione hydrolase, mitochondrial	A0A0R4J052;D3YWI0;E9PYA3;E9Q2H8;G5E8T9;Q99KB8	A0A0R4J052_MOUSE;D3YWI0_MOUSE;E9PYA3_MOUSE;E9Q2H8_MOUSE;G5E8T9_MOUSE;GLO2_MOUSE	0.00292674	0	0	0	0	0	0	0	0	0	0	0	0	0	0	0	0	0	0	0	0	0	0	0	2379.25	0	0	0	0	0	2379.25	0	0	0	0	0	0	0	0	0	0	0	0
0	0	AQDTAELFFEDVR	A0A0R4J083	Long-chain-specific acyl-CoA dehydrogenase, mitochondrial	A0A0R4J083	A0A0R4J083_MOUSE	3.93789e-05	13047.2	10429.1	8154.89	9410.12	14311.3	14969.2	17525	12645.5	15246.7	10641.2	5529.1	12557.2	12907.1	15021.5	15396.6	187792	20427.2	11348.8	21428.6	20371.4	21522.7	11672.1	19040.1	15452.5	19937.2	23059.9	12675.3	19099.7	14882.7	230918	30814.8	0	43667.9	0	25525.7	6129.58	22873.7	20097.4	26692.9	29062.8	26091.8	30387.8
1	1	KLTDIGIR	A0A0R4J083	Long-chain-specific acyl-CoA dehydrogenase, mitochondrial	A0A0R4J083	A0A0R4J083_MOUSE	3.93789e-05	13337.6	17124.7	17457.6	0	30030.9	21475.5	0	20331.8	33459.4	11500.5	5698.09	18885.7	12099.7	24518	17546.7	243466	13327.4	20498.1	0	0	18151.2	0	0	0	0	21758	15124	15082.8	21760.4	125702	0	0	0	0	0	0	12103.7	0	0	0	0	0
0	0	QGLLGINIAEK	A0A0R4J083	Long-chain-specific acyl-CoA dehydrogenase, mitochondrial	A0A0R4J083	A0A0R4J083_MOUSE	3.93789e-05	17638.7	11289.8	5229.38	0	12769.2	13746.7	9526.92	9808.35	15966.6	6052.81	5769.07	11938	7096.97	8496.6	16915.6	152245	12022.6	10849.6	16673	17670.5	14150.3	7643.01	12654.7	11209.1	24469.8	15336	7428.45	18646	12715.2	181468	0	0	0	0	0	0	0	0	0	0	0	6280.54
0	0	IFSSEHDIFR	A0A0R4J083	Long-chain-specific acyl-CoA dehydrogenase, mitochondrial	A0A0R4J083	A0A0R4J083_MOUSE	3.93789e-05	11609.1	0	7193.86	0	10522	9699.33	4363.13	9383.13	7645.36	6062.79	5113.03	8340.66	5867.67	6433.46	13868.1	106102	0	6241.1	0	0	0	6450.64	8381.99	0	12530.8	10157.4	5521.08	11431.5	7552.74	68267.3	0	0	0	0	0	0	0	0	0	0	0	0
0	0	LPANALLGEENK	A0A0R4J083	Long-chain-specific acyl-CoA dehydrogenase, mitochondrial	A0A0R4J083	A0A0R4J083_MOUSE	3.93789e-05	14553.1	14749.8	0	0	26863.1	33791.9	15855.2	0	37768.9	0	0	24480.6	8869.43	18922.5	35775.2	231630	27980.6	0	22277.9	31041.8	9015.94	11870.3	20395.3	0	37549.2	18671.9	9080.41	32237.9	24831.9	244953	0	0	0	0	0	0	0	0	12176.6	0	0	0
0	0	VQPIYGGTNEIMK	A0A0R4J083	Long-chain-specific acyl-CoA dehydrogenase, mitochondrial	A0A0R4J083	A0A0R4J083_MOUSE	3.93789e-05	0	0	0	0	0	5557.15	0	0	0	0	0	0	0	0	0	5557.15	0	0	0	0	0	0	0	0	0	8264.53	0	4634.92	0	12899.5	0	0	0	0	0	0	0	0	0	0	0	0
0	0	TVAHIQTVQHK	A0A0R4J083	Long-chain-specific acyl-CoA dehydrogenase, mitochondrial	A0A0R4J083	A0A0R4J083_MOUSE	3.93789e-05	0	0	0	0	0	0	0	0	0	0	0	0	0	0	0	0	0	0	0	0	0	0	0	0	0	0	0	0	0	0	0	0	9.52987	0	0	0	0	0	0	0	0	0
0	0	SGSDWILNGSK	A0A0R4J083	Long-chain-specific acyl-CoA dehydrogenase, mitochondrial	A0A0R4J083	A0A0R4J083_MOUSE	3.93789e-05	0	0	0	0	0	0	0	0	0	0	0	0	10059.8	0	0	10059.8	0	0	0	0	0	0	0	0	9280.39	0	0	0	0	9280.39	0	0	0	0	0	0	0	0	0	0	0	0
0	0	AFVDSCLQLHETK	A0A0R4J083	Long-chain-specific acyl-CoA dehydrogenase, mitochondrial	A0A0R4J083	A0A0R4J083_MOUSE	3.93789e-05	0	0	0	0	0	0	0	0	0	0	0	7197.02	0	0	0	7197.02	0	0	0	0	0	0	0	0	7267.53	0	0	0	0	7267.53	0	0	0	0	0	0	0	0	0	0	0	0
0	0	SPAHGISLFLVENGMK	A0A0R4J083	Long-chain-specific acyl-CoA dehydrogenase, mitochondrial	A0A0R4J083	A0A0R4J083_MOUSE	3.93789e-05	0	0	0	0	0	0	0	0	0	0	0	0	0	0	0	0	0	0	7199.7	0	0	0	0	0	0	0	0	0	0	7199.7	0	0	0	0	0	0	0	0	0	0	0	0
0	0	GFYYLMQELPQER	A0A0R4J083	Long-chain-specific acyl-CoA dehydrogenase, mitochondrial	A0A0R4J083	A0A0R4J083_MOUSE	3.93789e-05	0	0	0	0	0	0	0	0	0	0	0	0	0	0	0	0	0	0	10862.2	0	0	0	0	0	0	0	0	0	0	10862.2	0	0	0	0	0	0	0	0	0	0	0	0
0	0	LPANALLGEENKGFYYLMQELPQER	A0A0R4J083	Long-chain-specific acyl-CoA dehydrogenase, mitochondrial	A0A0R4J083	A0A0R4J083_MOUSE	3.93789e-05	0	0	0	0	0	0	0	0	0	0	0	0	0	0	0	0	0	0	2633.1	0	0	0	0	0	0	0	0	0	0	2633.1	0	0	0	0	0	0	0	0	0	0	0	0
1	0	EDFVEAVR	A0A0R4J0A1;Q99LJ2	Ankyrin repeat and BTB/POZ domain-containing protein 1	A0A0R4J0A1;Q99LJ2	A0A0R4J0A1_MOUSE;ABTB1_MOUSE	0.0044302	0	25377	0	31649.6	0	0	0	31073.4	16652.6	0	24624.3	0	0	0	0	129377	29821.7	0	0	0	0	0	0	0	86630.2	0	0	0	0	116452	0	0	0	0	0	0	0	0	0	0	0	0
1	0	EGDYFTQQGEFR	A0A0R4J0D3;Q3TDQ1	Dolichyl-diphosphooligosaccharide--protein glycosyltransferase subunit STT3B	A0A0R4J0D3;Q3TDQ1	A0A0R4J0D3_MOUSE;STT3B_MOUSE	0.0075193	7241.2	0	0	0	0	8883.69	0	0	0	0	0	0	0	0	10611.7	26736.5	0	0	9781.75	0	7563.99	0	0	0	0	11462.7	0	0	10776.7	39585.1	0	0	14968.4	0	14787.3	0	16203.3	0	0	13565.3	10704.4	10929.4
1	0	EAYFWLR	A0A0R4J0D3;Q3TDQ1	Dolichyl-diphosphooligosaccharide--protein glycosyltransferase subunit STT3B	A0A0R4J0D3;Q3TDQ1	A0A0R4J0D3_MOUSE;STT3B_MOUSE	0.0075193	0	0	0	0	0	0	0	0	0	0	0	0	0	0	0	0	0	13484.1	0	0	0	0	0	0	0	0	0	0	18990.8	32474.9	0	0	0	0	0	0	0	0	0	0	0	0
1	0	AVLDVAETGTEAAAATGVIGGIR	A0A0R4J0I1;P07759	MCG1051009;Serine protease inhibitor A3K	A0A0R4J0I1;P07759	A0A0R4J0I1_MOUSE;SPA3K_MOUSE	0.00617611	0	0	0	0	2413.13	0	0	0	1123.91	0	752.901	0	0	0	0	4289.93	0	224.905	0	0	0	291.072	0	0	0	0	0	0	0	515.977	0	0	0	0	0	0	0	0	0	0	0	0
1	0	TMEEILEGLK	A0A0R4J0I1;P07759	MCG1051009;Serine protease inhibitor A3K	A0A0R4J0I1;P07759	A0A0R4J0I1_MOUSE;SPA3K_MOUSE	0.00617611	0	0	0	0	0	0	0	0	0	0	0	0	0	0	0	0	0	0	16680.8	0	12258.2	0	0	0	0	0	0	0	0	28939	0	0	0	0	0	0	0	0	0	0	0	0
1	0	KLSVSQVVHK	A0A0R4J0I1;P07759	MCG1051009;Serine protease inhibitor A3K	A0A0R4J0I1;P07759	A0A0R4J0I1_MOUSE;SPA3K_MOUSE	0.00617611	0	0	0	0	1016.83	0	0	0	0	0	0	0	0	0	0	1016.83	0	0	0	0	0	0	0	0	0	0	0	0	0	0	0	0	0	0	0	0	0	0	0	0	0	0
1	0	DIVQFVPFR	A0A0R4J0J1;A0A0R4J1D0;P59108;Q0VE82;Q1RLL3;Q3UYN2;Q8BLR2;Q8BT60;Q8JZW4;Q9D6C8;Q9DC53;Q9Z140	Copine-9;Copine-2;Copine-2;Copine-7;Copine-9;Copine-6;Copine-4;Copine-3;Copine-5;Copine-4;Copine-8;Copine-6	A0A0R4J0J1;A0A0R4J1D0;P59108;Q0VE82;Q1RLL3;Q3UYN2;Q8BLR2;Q8BT60;Q8JZW4;Q9D6C8;Q9DC53;Q9Z140	A0A0R4J0J1_MOUSE;A0A0R4J1D0_MOUSE;CPNE2_MOUSE;CPNE7_MOUSE;CPNE9_MOUSE;Q3UYN2_MOUSE;CPNE4_MOUSE;CPNE3_MOUSE;CPNE5_MOUSE;Q9D6C8_MOUSE;CPNE8_MOUSE;CPNE6_MOUSE	0.00348941	0	1630.32	1084.8	0	2618.44	1937.76	0	1714.46	3522.06	1589.06	1176.51	1761.13	582.633	2481.84	1868.19	21967.2	3164.79	1896.28	0	5738.64	0	1476.83	1791.27	914.621	1311.16	0	1017.42	1437.88	1025.55	19774.5	0	0	0	0	0	0	1863.56	0	0	0	0	0
1	0	ALPTVFESVR	A0A0R4J166;Q9D783	Kelch-like protein 40	A0A0R4J166;Q9D783	A0A0R4J166_MOUSE;KLH40_MOUSE	2.21001e-05	61733.6	94737	63750.8	38936.2	41999	42763.3	43838.7	75593.7	47343	49578.3	70649.1	50910.8	51403.1	39262.5	42772.9	815272	64791.6	56102.3	39109.5	38931.9	43994.3	53341.1	38194.3	50071.9	52461.2	43951.5	55304.8	35572.5	43215	615042	29550.8	25803.8	43164.6	29871.7	21496	22786.7	17223.5	15957.3	23368.5	21034.7	19396.3	19703.2
1	0	LVLAACSPYFR	A0A0R4J166;Q9D783	Kelch-like protein 40	A0A0R4J166;Q9D783	A0A0R4J166_MOUSE;KLH40_MOUSE	2.21001e-05	47896.5	59651.6	44463	30344.6	28172.1	38397.3	40780.6	55668.4	31875.4	39661.6	45511.7	43139.5	32036.7	30543.7	39612.8	607756	45474.4	42407.6	20873.1	26796.5	33402	36127.3	31087.9	38143.7	33078.2	32874.6	43163.1	27144.4	26999.7	437572	19174.6	17115.3	27896.8	16687	16425.2	9288.26	11285.8	12169.3	16268.6	11251.4	16564.5	12007.5
1	0	FLDCVVR	A0A0R4J166;Q9D783	Kelch-like protein 40	A0A0R4J166;Q9D783	A0A0R4J166_MOUSE;KLH40_MOUSE	2.21001e-05	78461.6	111010	82890.2	57489.5	67363.3	59451.2	66624.9	98446.8	74512.3	76112.7	86732.6	78655.9	82819.9	64298.5	67014.3	1.15188e+06	83348.2	70815.9	42770.2	49920.2	61784.4	79074.4	65364.8	62626.1	77451.9	66293.3	86814.9	57809.8	45880.3	849954	54196.7	52459.2	68553.4	52955.5	40460.7	50116.7	26429.9	0	41293.2	28711.5	43774	26541.3
1	0	LGLLLDCAR	A0A0R4J166;Q9D783	Kelch-like protein 40	A0A0R4J166;Q9D783	A0A0R4J166_MOUSE;KLH40_MOUSE	2.21001e-05	79704.8	70273.1	74423	45537.9	50445.4	57946.1	53142.3	94600.2	45035	73395.1	89105.6	63409.4	70820.3	55230.9	62303.7	985373	88693.7	67223.2	25564.6	40231.5	49578.7	71519.7	61341.2	78439.3	71799.9	58974.3	80519	56608.7	44701.2	795195	36594.4	41532	43003.8	36872.3	31215	30170.6	23243.6	25870.6	24027.4	23465.4	25696.4	24369.6
1	0	FLAEPDSAGEVR	A0A0R4J166;Q9D783	Kelch-like protein 40	A0A0R4J166;Q9D783	A0A0R4J166_MOUSE;KLH40_MOUSE	2.21001e-05	142337	229165	172157	138801	130685	143262	169001	189121	155679	157039	181380	147245	138877	129959	139330	2.36404e+06	170306	158994	167171	148173	134793	130881	134312	172089	139186	107079	149510	105586	119559	1.83764e+06	84279.7	120834	161014	115435	0	71001.5	109854	0	69649.6	78435.5	0	0
1	0	SLFGATVHDGR	A0A0R4J166;Q9D783	Kelch-like protein 40	A0A0R4J166;Q9D783	A0A0R4J166_MOUSE;KLH40_MOUSE	2.21001e-05	15111.6	16593.4	17969	14460.7	15833.3	14145.6	15151.4	16248.1	11889.2	13083.8	18035.8	14498	14174	12325.8	17337	226857	15377.3	13624.8	15290.6	12020	14649.4	13747.1	13411.9	14717.5	16843.7	14752.2	17061.3	12381.2	15557.7	189435	7941.95	9925.03	8365.42	8396.75	6237.67	5742.34	3717.45	4267.79	8093.88	5822.12	5658.69	5342.31
1	0	IFVAAGVTDTGLTSSSEVYSIADNK	A0A0R4J166;Q9D783	Kelch-like protein 40	A0A0R4J166;Q9D783	A0A0R4J166_MOUSE;KLH40_MOUSE	2.21001e-05	2804.74	5198.17	0	5121.53	9512.11	5576.55	6361.64	5828.03	8998.13	4517.87	8335.88	6794.58	8418.36	6491.24	3389.39	87348.2	3537.85	5083.79	3832.5	5467.8	6930.91	8896.81	6463.27	2891.94	4595.01	6096.69	4754.39	7118.13	10688.1	76357.2	0	7672.63	8486.68	6424.65	0	0	0	0	5042.5	4831.8	0	0
1	0	VLPGILNDTLR	A0A0R4J166;Q9D783	Kelch-like protein 40	A0A0R4J166;Q9D783	A0A0R4J166_MOUSE;KLH40_MOUSE	2.21001e-05	20454.2	51360.5	23273.6	25270.2	20431	23187.9	30179.8	24774.7	29407.7	19922.6	30963.6	26206.5	20956.3	20122.4	12794.4	379305	27868.4	21873.2	18270.9	13782.2	16356.4	19651.5	21092.2	18855.9	24418.2	18610.5	25590.7	18457.7	16537.7	261366	7769.97	9045.79	12341.2	8948.5	8949.64	3086.65	4738.95	0	7092.19	4107.14	0	3102.67
1	0	ELKDSEDSLDSVLCYDR	A0A0R4J166;Q9D783	Kelch-like protein 40	A0A0R4J166;Q9D783	A0A0R4J166_MOUSE;KLH40_MOUSE	2.21001e-05	38709	24367.9	23333.4	18234.7	20100.6	23364.8	32220.9	22016.5	26341.3	23165.5	44968.6	23030.7	30028.3	12794.6	26256.6	388933	36633.1	41356.5	16066.6	22032.5	33751.2	18275.9	30061.5	37592.1	30926.9	17788.7	20263.5	16543.2	19781.3	341073	18966.9	27473.3	41614.8	24651.4	0	17139.4	0	0	0	0	0	0
1	0	DSEDSLDSVLCYDR	A0A0R4J166;Q9D783	Kelch-like protein 40	A0A0R4J166;Q9D783	A0A0R4J166_MOUSE;KLH40_MOUSE	2.21001e-05	5895.46	26442	15053.5	0	9378.89	9515.56	9664.19	10186	10775.1	9946.78	12327.4	10300.6	5765.35	9486.77	10702.2	155440	12536.4	11482.5	0	0	7178.95	8838.92	8394.94	10608.8	11823.3	6819.79	13286.8	8767.35	9728.61	109466	0	0	0	0	0	0	0	0	0	0	0	0
1	0	LYQQTLLQDGLK	A0A0R4J166;Q9D783	Kelch-like protein 40	A0A0R4J166;Q9D783	A0A0R4J166_MOUSE;KLH40_MOUSE	2.21001e-05	0	27944	9195.32	0	9283.94	12497.8	0	8112.21	8589.98	7768.78	16539.6	6309.76	4250.65	5943.78	10170.8	126607	7669.83	8322.12	0	0	0	6314.87	5178.39	6378.73	12162.7	6834.79	13959.6	7227.41	5801.86	79850.2	0	0	0	0	0	0	0	0	0	0	0	0
1	0	EIAYAAGATFLPVR	A0A0R4J166;Q9D783	Kelch-like protein 40	A0A0R4J166;Q9D783	A0A0R4J166_MOUSE;KLH40_MOUSE	2.21001e-05	25325.5	74280.7	37626.9	0	69910.9	0	50032.5	0	0	56664	42399.9	0	0	0	0	356240	68680.9	41199.1	0	49987.9	65628.4	54660.7	0	75766.2	0	64043.4	0	78815.6	75851.2	574633	0	0	0	0	0	0	0	0	0	0	0	0
1	0	LCLANCLAVFR	A0A0R4J166;Q9D783	Kelch-like protein 40	A0A0R4J166;Q9D783	A0A0R4J166_MOUSE;KLH40_MOUSE	2.21001e-05	0	0	0	0	5618.88	0	0	5437	0	4430.25	6768.92	3223.57	5723.85	0	0	31202.5	0	0	0	0	3074.77	7397.42	0	0	2785.71	2815.27	4126.31	3351.51	7187.1	30738.1	0	4443.63	6059.2	3580.61	0	0	0	0	0	0	0	0
1	0	WTSFEAFPQER	A0A0R4J166;Q9D783	Kelch-like protein 40	A0A0R4J166;Q9D783	A0A0R4J166_MOUSE;KLH40_MOUSE	2.21001e-05	0	0	37046.5	0	0	27595.8	0	0	17434.9	18582.8	13622.7	0	0	0	61771.1	176054	0	23143.6	29733.5	0	0	0	38559.4	21899	57925.4	0	58697.4	0	25933.4	255892	0	0	0	0	0	0	0	0	0	0	0	0
1	0	TLGLEQAEEQR	A0A0R4J166;Q9D783	Kelch-like protein 40	A0A0R4J166;Q9D783	A0A0R4J166_MOUSE;KLH40_MOUSE	2.21001e-05	0	0	0	0	0	0	0	0	0	0	0	0	0	0	0	0	0	23072.8	0	0	0	0	0	0	0	0	0	0	0	23072.8	0	0	0	0	0	0	0	0	0	0	0	0
1	0	LYQQTLLQDGLKDMLDHGK	A0A0R4J166;Q9D783	Kelch-like protein 40	A0A0R4J166;Q9D783	A0A0R4J166_MOUSE;KLH40_MOUSE	2.21001e-05	0	0	0	0	0	0	0	0	0	0	0	0	1118.39	0	0	1118.39	0	0	0	0	0	0	0	0	0	0	0	0	0	0	0	0	0	0	0	0	0	0	0	0	0	0
0	0	TSLAPIIVYIK	A0A0R4J194;A2A542;A2A545	Voltage-dependent L-type calcium channel subunit beta-1;Voltage-dependent L-type calcium channel subunit beta-1;Calcium channel, voltage-dependent, beta 1 subunit, isoform CRA_b	A0A0R4J194;A2A542;A2A545	A0A0R4J194_MOUSE;A2A542_MOUSE;A2A545_MOUSE	0.00122267	3039.63	6914.86	5063.72	0	0	1819.8	5752.54	0	4381.18	0	4253.84	4660.87	2619.62	1782.31	4160.87	44449.2	8216.15	8182.54	4248.48	8913.42	5918.51	4786.79	6325.06	3589.47	6106.94	5950.3	6767.2	2239.52	4899.73	76144.1	13305.4	14836.5	11779.8	13485.1	10635.4	25685.8	13430.2	22102.7	14658.8	15448.9	21542	20459
0	0	ATHPPSSTPPNPLLNR	A0A0R4J194;A2A542;A2A545	Voltage-dependent L-type calcium channel subunit beta-1;Voltage-dependent L-type calcium channel subunit beta-1;Calcium channel, voltage-dependent, beta 1 subunit, isoform CRA_b	A0A0R4J194;A2A542;A2A545	A0A0R4J194_MOUSE;A2A542_MOUSE;A2A545_MOUSE	0.00122267	8858.55	32155.4	26908.4	0	22468.8	0	20240.9	0	25516.7	0	28039.8	21266.1	0	16500.1	0	201955	16467.3	39757.4	0	29121.4	20088.1	0	38467	0	15396	12041.8	31974	0	21152.6	224466	38065.4	27308.5	21550.4	26894.9	39105	28054.8	25323	49935.9	22219.4	23049.8	31397.5	29687.8
0	0	LLQEQTLR	A0A0R4J194;A2A542;A2A545	Voltage-dependent L-type calcium channel subunit beta-1;Voltage-dependent L-type calcium channel subunit beta-1;Calcium channel, voltage-dependent, beta 1 subunit, isoform CRA_b	A0A0R4J194;A2A542;A2A545	A0A0R4J194_MOUSE;A2A542_MOUSE;A2A545_MOUSE	0.00122267	0	30042	30600.1	0	0	0	0	17241.7	33543.3	27468.3	35936.7	28449.2	0	0	32527.4	235809	32420.1	0	0	0	12224.4	35479	42331.6	26556.1	29258.2	24168	39746.1	20537.5	24676.4	287398	50771.3	72001.2	37701.3	35019.5	36492.2	43821.9	32315.5	65752.4	45170.4	52707.3	59863.6	55281
0	0	SGDNSSSSLGDVVTGTR	A0A0R4J194;A2A542;A2A545	Voltage-dependent L-type calcium channel subunit beta-1;Voltage-dependent L-type calcium channel subunit beta-1;Calcium channel, voltage-dependent, beta 1 subunit, isoform CRA_b	A0A0R4J194;A2A542;A2A545	A0A0R4J194_MOUSE;A2A542_MOUSE;A2A545_MOUSE	0.00122267	0	0	0	0	0	0	0	0	0	0	0	0	0	0	0	0	0	14528.3	4490.37	0	0	0	0	0	0	0	0	0	0	19018.6	0	16644.2	15116.4	12111.5	12594.8	10453.2	0	17244.4	10615.6	11079.5	16645.2	16070
0	0	EGCEVGFIPSPVK	A0A0R4J194;A2A542;A2A545	Voltage-dependent L-type calcium channel subunit beta-1;Voltage-dependent L-type calcium channel subunit beta-1;Calcium channel, voltage-dependent, beta 1 subunit, isoform CRA_b	A0A0R4J194;A2A542;A2A545	A0A0R4J194_MOUSE;A2A542_MOUSE;A2A545_MOUSE	0.00122267	0	12977.1	0	0	0	0	8111.67	0	0	0	9138.64	0	0	0	0	30227.4	0	0	0	13295.7	7454	0	10891.6	0	8801.64	0	0	0	0	40442.9	13141.3	7914.7	20550	0	0	0	0	32316.2	20323.3	21509.1	0	21920.5
0	0	TKPVAFAVR	A0A0R4J194;A2A542;A2A545	Voltage-dependent L-type calcium channel subunit beta-1;Voltage-dependent L-type calcium channel subunit beta-1;Calcium channel, voltage-dependent, beta 1 subunit, isoform CRA_b	A0A0R4J194;A2A542;A2A545	A0A0R4J194_MOUSE;A2A542_MOUSE;A2A545_MOUSE	0.00122267	0	5.44214e+06	0	0	0	0	0	0	0	0	0	0	0	0	0	5.44214e+06	0	0	0	3.2664e+06	5.85946e+06	0	0	0	0	0	0	1.44061e+06	1.80767e+06	1.23741e+07	0	57493.2	117361	0	0	0	0	0	0	0	0	0
0	0	TLQLVALDADTINHPAQLSK	A0A0R4J194;A2A542;A2A545	Voltage-dependent L-type calcium channel subunit beta-1;Voltage-dependent L-type calcium channel subunit beta-1;Calcium channel, voltage-dependent, beta 1 subunit, isoform CRA_b	A0A0R4J194;A2A542;A2A545	A0A0R4J194_MOUSE;A2A542_MOUSE;A2A545_MOUSE	0.00122267	0	0	0	0	68460.9	0	0	0	0	0	0	0	0	0	93211.7	161673	0	0	0	0	0	0	91625.6	0	63303.2	70592.4	56475.2	0	0	281996	0	130220	0	0	0	0	0	0	0	0	0	0
0	0	TNVGYNPSPGDEVPVQGVAITFEPK	A0A0R4J194;A2A542;A2A545	Voltage-dependent L-type calcium channel subunit beta-1;Voltage-dependent L-type calcium channel subunit beta-1;Calcium channel, voltage-dependent, beta 1 subunit, isoform CRA_b	A0A0R4J194;A2A542;A2A545	A0A0R4J194_MOUSE;A2A542_MOUSE;A2A545_MOUSE	0.00122267	0	4222.23	0	0	0	0	0	0	0	0	0	0	0	0	0	4222.23	0	4395.76	0	0	0	0	0	0	0	0	0	0	0	4395.76	0	6945.43	0	0	0	0	0	0	5201.19	0	0	0
1	0	TSVSSVTTPPPHGK	A0A0R4J194;A2A542;A2A545	Voltage-dependent L-type calcium channel subunit beta-1;Voltage-dependent L-type calcium channel subunit beta-1;Calcium channel, voltage-dependent, beta 1 subunit, isoform CRA_b	A0A0R4J194;A2A542;A2A545	A0A0R4J194_MOUSE;A2A542_MOUSE;A2A545_MOUSE	0.00122267	0	0	0	0	0	0	0	0	0	0	0	0	0	0	0	0	0	0	0	0	0	0	0	0	0	0	0	0	0	0	2116.55	0	0	0	0	0	0	0	1030.31	0	0	1593.23
1	0	YDIMTVR	A0A0R4J1A8;A0A0R4J1B0;A2A6I0;A2A6I3;A2A6I5;Z4YKD9	Troponin T, fast skeletal muscle;Troponin T, fast skeletal muscle;Troponin T, fast skeletal muscle;Troponin T, fast skeletal muscle;Troponin T, fast skeletal muscle;Troponin T, fast skeletal muscle	A0A0R4J1A8;A0A0R4J1B0;A2A6I0;A2A6I3;A2A6I5;Z4YKD9	A0A0R4J1A8_MOUSE;A0A0R4J1B0_MOUSE;A2A6I0_MOUSE;A2A6I3_MOUSE;A2A6I5_MOUSE;Z4YKD9_MOUSE	8.13501e-05	16072.4	0	0	0	12642.1	10444.9	0	0	0	0	0	0	33729.2	0	44883.1	117772	0	0	0	0	0	0	0	0	29781.9	34263.1	0	11075.4	0	75120.4	6241.31	0	0	0	0	17697.6	0	0	0	31473.3	0	36885
1	0	QKYDIMTVR	A0A0R4J1A8;A0A0R4J1B0;A2A6I0;A2A6I3;A2A6I5;Z4YKD9	Troponin T, fast skeletal muscle;Troponin T, fast skeletal muscle;Troponin T, fast skeletal muscle;Troponin T, fast skeletal muscle;Troponin T, fast skeletal muscle;Troponin T, fast skeletal muscle	A0A0R4J1A8;A0A0R4J1B0;A2A6I0;A2A6I3;A2A6I5;Z4YKD9	A0A0R4J1A8_MOUSE;A0A0R4J1B0_MOUSE;A2A6I0_MOUSE;A2A6I3_MOUSE;A2A6I5_MOUSE;Z4YKD9_MOUSE	8.13501e-05	12876.9	0	0	0	9935.81	10130.6	0	0	0	0	0	0	36242.7	0	29700.1	98886.1	0	0	0	0	0	0	0	0	18624.6	30335.7	0	0	0	48960.3	0	0	0	0	0	33069.3	0	0	0	0	0	35411.4
1	0	YDITTLR	A0A0R4J1B1;A2A6H6;A2A6I8;A2A6J0;A2A6J1;J3QP61;Q9QZ47;Z4YJU0;Z4YKE7;Z4YKF8;Z4YKG3;Z4YKG8;Z4YKH8;Z4YNB2	Troponin T, fast skeletal muscle;Troponin T, fast skeletal muscle;Troponin T, fast skeletal muscle;Troponin T, fast skeletal muscle;Troponin T, fast skeletal muscle;Troponin T, fast skeletal muscle;Troponin T, fast skeletal muscle;Troponin T, fast skeletal muscle;Troponin T, fast skeletal muscle;Troponin T, fast skeletal muscle;Troponin T, fast skeletal muscle;Troponin T, fast skeletal muscle;Tro…	A0A0R4J1B1;A2A6H6;A2A6I8;A2A6J0;A2A6J1;J3QP61;Q9QZ47;Z4YJU0;Z4YKE7;Z4YKF8;Z4YKG3;Z4YKG8;Z4YKH8;Z4YNB2	A0A0R4J1B1_MOUSE;A2A6H6_MOUSE;A2A6I8_MOUSE;A2A6J0_MOUSE;A2A6J1_MOUSE;J3QP61_MOUSE;TNNT3_MOUSE;Z4YJU0_MOUSE;Z4YKE7_MOUSE;Z4YKF8_MOUSE;Z4YKG3_MOUSE;Z4YKG8_MOUSE;Z4YKH8_MOUSE;Z4YNB2_MOUSE	1.77382e-06	866451	647397	624329	713852	1.35309e+06	1.01599e+06	1.04435e+06	541933	1.02952e+06	748524	742811	905749	764774	1.11313e+06	1.6466e+06	1.37585e+07	2.21202e+06	1.21876e+06	1.53719e+06	1.57486e+06	1.45425e+06	1.9809e+06	2.11542e+06	1.26178e+06	1.86159e+06	788130	1.4325e+06	2.80418e+06	1.89966e+06	2.21412e+07	2.64129e+06	2.49411e+06	3.24964e+06	2.46045e+06	3.0635e+06	1.95951e+06	2.87961e+06	2.6743e+06	2.85133e+06	2.80209e+06	2.47224e+06	2.25672e+06
1	0	QKYDITTLR	A0A0R4J1B1;A2A6H6;A2A6I8;A2A6J0;A2A6J1;J3QP61;Q9QZ47;Z4YJU0;Z4YKE7;Z4YKF8;Z4YKG3;Z4YKG8;Z4YKH8;Z4YNB2	Troponin T, fast skeletal muscle;Troponin T, fast skeletal muscle;Troponin T, fast skeletal muscle;Troponin T, fast skeletal muscle;Troponin T, fast skeletal muscle;Troponin T, fast skeletal muscle;Troponin T, fast skeletal muscle;Troponin T, fast skeletal muscle;Troponin T, fast skeletal muscle;Troponin T, fast skeletal muscle;Troponin T, fast skeletal muscle;Troponin T, fast skeletal muscle;Tro…	A0A0R4J1B1;A2A6H6;A2A6I8;A2A6J0;A2A6J1;J3QP61;Q9QZ47;Z4YJU0;Z4YKE7;Z4YKF8;Z4YKG3;Z4YKG8;Z4YKH8;Z4YNB2	A0A0R4J1B1_MOUSE;A2A6H6_MOUSE;A2A6I8_MOUSE;A2A6J0_MOUSE;A2A6J1_MOUSE;J3QP61_MOUSE;TNNT3_MOUSE;Z4YJU0_MOUSE;Z4YKE7_MOUSE;Z4YKF8_MOUSE;Z4YKG3_MOUSE;Z4YKG8_MOUSE;Z4YKH8_MOUSE;Z4YNB2_MOUSE	1.77382e-06	572673	510917	614427	426048	735232	521245	652986	475269	473285	755679	604590	581097	477615	508404	743462	8.65293e+06	925874	1.21578e+06	1.31997e+06	1.16746e+06	1.46296e+06	1.31348e+06	1.19775e+06	1.36136e+06	929206	749541	1.30244e+06	1.23795e+06	1.24123e+06	1.5425e+07	1.86724e+06	1.89291e+06	1.59507e+06	1.7617e+06	1.70277e+06	1.63198e+06	1.75202e+06	1.75994e+06	1.85033e+06	1.82877e+06	1.50208e+06	2.0254e+06
0	0	IPEGEKVDFDDIQKK	A0A0R4J1B1;A2A6H6;A2A6I8;A2A6J0;A2A6J1;J3QP61;Q9QZ47;Z4YJU0;Z4YKE7;Z4YKF8;Z4YKG3;Z4YKG8;Z4YKH8;Z4YNB2	Troponin T, fast skeletal muscle;Troponin T, fast skeletal muscle;Troponin T, fast skeletal muscle;Troponin T, fast skeletal muscle;Troponin T, fast skeletal muscle;Troponin T, fast skeletal muscle;Troponin T, fast skeletal muscle;Troponin T, fast skeletal muscle;Troponin T, fast skeletal muscle;Troponin T, fast skeletal muscle;Troponin T, fast skeletal muscle;Troponin T, fast skeletal muscle;Tro…	A0A0R4J1B1;A2A6H6;A2A6I8;A2A6J0;A2A6J1;J3QP61;Q9QZ47;Z4YJU0;Z4YKE7;Z4YKF8;Z4YKG3;Z4YKG8;Z4YKH8;Z4YNB2	A0A0R4J1B1_MOUSE;A2A6H6_MOUSE;A2A6I8_MOUSE;A2A6J0_MOUSE;A2A6J1_MOUSE;J3QP61_MOUSE;TNNT3_MOUSE;Z4YJU0_MOUSE;Z4YKE7_MOUSE;Z4YKF8_MOUSE;Z4YKG3_MOUSE;Z4YKG8_MOUSE;Z4YKH8_MOUSE;Z4YNB2_MOUSE	1.77382e-06	190557	151583	167430	140718	218714	162148	149395	145781	156906	230252	186094	182059	169159	156290	172748	2.57983e+06	345200	496816	408654	316250	417680	406939	351219	401426	178121	293817	418530	331394	361901	4.72795e+06	706958	638566	590279	610058	456754	553683	604378	593207	568515	632760	540746	779112
0	0	IPEGEKVDFDDIQK	A0A0R4J1B1;A2A6H6;A2A6I8;A2A6J0;A2A6J1;J3QP61;Q9QZ47;Z4YJU0;Z4YKE7;Z4YKF8;Z4YKG3;Z4YKG8;Z4YKH8;Z4YNB2	Troponin T, fast skeletal muscle;Troponin T, fast skeletal muscle;Troponin T, fast skeletal muscle;Troponin T, fast skeletal muscle;Troponin T, fast skeletal muscle;Troponin T, fast skeletal muscle;Troponin T, fast skeletal muscle;Troponin T, fast skeletal muscle;Troponin T, fast skeletal muscle;Troponin T, fast skeletal muscle;Troponin T, fast skeletal muscle;Troponin T, fast skeletal muscle;Tro…	A0A0R4J1B1;A2A6H6;A2A6I8;A2A6J0;A2A6J1;J3QP61;Q9QZ47;Z4YJU0;Z4YKE7;Z4YKF8;Z4YKG3;Z4YKG8;Z4YKH8;Z4YNB2	A0A0R4J1B1_MOUSE;A2A6H6_MOUSE;A2A6I8_MOUSE;A2A6J0_MOUSE;A2A6J1_MOUSE;J3QP61_MOUSE;TNNT3_MOUSE;Z4YJU0_MOUSE;Z4YKE7_MOUSE;Z4YKF8_MOUSE;Z4YKG3_MOUSE;Z4YKG8_MOUSE;Z4YKH8_MOUSE;Z4YNB2_MOUSE	1.77382e-06	1.31339e+06	1.20769e+06	1.26013e+06	994373	1.57817e+06	1.21526e+06	1.22546e+06	970036	1.26577e+06	1.5158e+06	1.26224e+06	1.34573e+06	1.06376e+06	1.22829e+06	1.0566e+06	1.85027e+07	2.19859e+06	2.32072e+06	2.3139e+06	1.80727e+06	2.24992e+06	2.5323e+06	2.05117e+06	2.30886e+06	1.08865e+06	1.66844e+06	2.25081e+06	2.0246e+06	1.82253e+06	2.66378e+07	2.91037e+06	3.07834e+06	3.03589e+06	2.7212e+06	2.29576e+06	2.64942e+06	2.69239e+06	2.77812e+06	2.9601e+06	2.76801e+06	2.34645e+06	2.97033e+06
0	0	KPLNIDHLSDDKLR	A0A0R4J1B1;A2A6H6;A2A6I8;A2A6J0;A2A6J1;J3QP61;Q9QZ47;Z4YJU0;Z4YKE7;Z4YKF8;Z4YKG3;Z4YKG8;Z4YKH8;Z4YNB2	Troponin T, fast skeletal muscle;Troponin T, fast skeletal muscle;Troponin T, fast skeletal muscle;Troponin T, fast skeletal muscle;Troponin T, fast skeletal muscle;Troponin T, fast skeletal muscle;Troponin T, fast skeletal muscle;Troponin T, fast skeletal muscle;Troponin T, fast skeletal muscle;Troponin T, fast skeletal muscle;Troponin T, fast skeletal muscle;Troponin T, fast skeletal muscle;Tro…	A0A0R4J1B1;A2A6H6;A2A6I8;A2A6J0;A2A6J1;J3QP61;Q9QZ47;Z4YJU0;Z4YKE7;Z4YKF8;Z4YKG3;Z4YKG8;Z4YKH8;Z4YNB2	A0A0R4J1B1_MOUSE;A2A6H6_MOUSE;A2A6I8_MOUSE;A2A6J0_MOUSE;A2A6J1_MOUSE;J3QP61_MOUSE;TNNT3_MOUSE;Z4YJU0_MOUSE;Z4YKE7_MOUSE;Z4YKF8_MOUSE;Z4YKG3_MOUSE;Z4YKG8_MOUSE;Z4YKH8_MOUSE;Z4YNB2_MOUSE	1.77382e-06	32440.8	21151.1	60426.3	26041.5	72120.4	39203.8	47115.2	41639.5	35448.5	65466.1	59964.4	45004.1	51035.6	43740.4	117691	758488	63383.8	150146	84292.2	69092.5	65940.9	107589	103481	86473.5	74737.3	59006.8	142838	74591.7	98733.4	1.18031e+06	271319	159598	113308	182961	178574	82385.5	204701	178677	179509	217211	194283	199754
0	0	ELWDTLYQLETDKFEFGEK	A0A0R4J1B1;A2A6H6;A2A6I8;A2A6J0;A2A6J1;J3QP61;Q9QZ47;Z4YJU0;Z4YKE7;Z4YKF8;Z4YKG3;Z4YKG8;Z4YKH8;Z4YNB2	Troponin T, fast skeletal muscle;Troponin T, fast skeletal muscle;Troponin T, fast skeletal muscle;Troponin T, fast skeletal muscle;Troponin T, fast skeletal muscle;Troponin T, fast skeletal muscle;Troponin T, fast skeletal muscle;Troponin T, fast skeletal muscle;Troponin T, fast skeletal muscle;Troponin T, fast skeletal muscle;Troponin T, fast skeletal muscle;Troponin T, fast skeletal muscle;Tro…	A0A0R4J1B1;A2A6H6;A2A6I8;A2A6J0;A2A6J1;J3QP61;Q9QZ47;Z4YJU0;Z4YKE7;Z4YKF8;Z4YKG3;Z4YKG8;Z4YKH8;Z4YNB2	A0A0R4J1B1_MOUSE;A2A6H6_MOUSE;A2A6I8_MOUSE;A2A6J0_MOUSE;A2A6J1_MOUSE;J3QP61_MOUSE;TNNT3_MOUSE;Z4YJU0_MOUSE;Z4YKE7_MOUSE;Z4YKF8_MOUSE;Z4YKG3_MOUSE;Z4YKG8_MOUSE;Z4YKH8_MOUSE;Z4YNB2_MOUSE	1.77382e-06	15637.4	0	7920.24	11770.5	9162.37	9651.59	0	7121.24	12310	10883.2	6363.91	3864.2	9380.72	7757.32	11194.8	123017	27046.4	0	10873.6	6722.98	13627	30496.6	31390.8	47576.8	14852.2	18576.5	13038.6	16412.8	42901.4	273516	107682	54040.6	128002	64273.3	47395.5	323332	64341.9	71323.4	46957.8	167132	58713	48285.6
0	0	RKPLNIDHLSDDK	A0A0R4J1B1;A2A6H6;A2A6I8;A2A6J0;A2A6J1;J3QP61;Q9QZ47;Z4YJU0;Z4YKE7;Z4YKF8;Z4YKG3;Z4YKG8;Z4YKH8;Z4YNB2	Troponin T, fast skeletal muscle;Troponin T, fast skeletal muscle;Troponin T, fast skeletal muscle;Troponin T, fast skeletal muscle;Troponin T, fast skeletal muscle;Troponin T, fast skeletal muscle;Troponin T, fast skeletal muscle;Troponin T, fast skeletal muscle;Troponin T, fast skeletal muscle;Troponin T, fast skeletal muscle;Troponin T, fast skeletal muscle;Troponin T, fast skeletal muscle;Tro…	A0A0R4J1B1;A2A6H6;A2A6I8;A2A6J0;A2A6J1;J3QP61;Q9QZ47;Z4YJU0;Z4YKE7;Z4YKF8;Z4YKG3;Z4YKG8;Z4YKH8;Z4YNB2	A0A0R4J1B1_MOUSE;A2A6H6_MOUSE;A2A6I8_MOUSE;A2A6J0_MOUSE;A2A6J1_MOUSE;J3QP61_MOUSE;TNNT3_MOUSE;Z4YJU0_MOUSE;Z4YKE7_MOUSE;Z4YKF8_MOUSE;Z4YKG3_MOUSE;Z4YKG8_MOUSE;Z4YKH8_MOUSE;Z4YNB2_MOUSE	1.77382e-06	10380.2	12664.9	8733.49	34447.6	33346	25046.7	30078.6	5815.28	23120.5	8321.64	12702.8	15543.1	12081.5	19844.8	49468	301595	29184.7	14883.2	36973.2	40404.1	24646.5	36197	40081.1	15225.4	39628.5	14539	25017.1	53959.6	52883.3	423623	42075.4	37400.7	29562.5	55624.7	75095.6	34887	79671.1	48758.9	51865.2	63982.2	58284.8	40427.2
0	0	ELWDTLYQLETDK	A0A0R4J1B1;A2A6H6;A2A6I8;A2A6J0;A2A6J1;J3QP61;Q9QZ47;Z4YJU0;Z4YKE7;Z4YKF8;Z4YKG3;Z4YKG8;Z4YKH8;Z4YNB2	Troponin T, fast skeletal muscle;Troponin T, fast skeletal muscle;Troponin T, fast skeletal muscle;Troponin T, fast skeletal muscle;Troponin T, fast skeletal muscle;Troponin T, fast skeletal muscle;Troponin T, fast skeletal muscle;Troponin T, fast skeletal muscle;Troponin T, fast skeletal muscle;Troponin T, fast skeletal muscle;Troponin T, fast skeletal muscle;Troponin T, fast skeletal muscle;Tro…	A0A0R4J1B1;A2A6H6;A2A6I8;A2A6J0;A2A6J1;J3QP61;Q9QZ47;Z4YJU0;Z4YKE7;Z4YKF8;Z4YKG3;Z4YKG8;Z4YKH8;Z4YNB2	A0A0R4J1B1_MOUSE;A2A6H6_MOUSE;A2A6I8_MOUSE;A2A6J0_MOUSE;A2A6J1_MOUSE;J3QP61_MOUSE;TNNT3_MOUSE;Z4YJU0_MOUSE;Z4YKE7_MOUSE;Z4YKF8_MOUSE;Z4YKG3_MOUSE;Z4YKG8_MOUSE;Z4YKH8_MOUSE;Z4YNB2_MOUSE	1.77382e-06	0	0	0	0	2955.47	2259.81	0	0	1797.89	0	1107.85	2787.99	0	2506.02	16342.6	29757.6	5635.92	0	1920.94	2200.88	0	3365.78	4487.88	0	9030.69	534.227	5318.89	6925.6	4138.44	43559.2	10429.6	6191.36	11383.5	8855.98	27529.8	0	18742.7	24017.8	11607.5	10329.8	17925.5	9184.3
0	0	KPLNIDHLSDDK	A0A0R4J1B1;A2A6H6;A2A6I8;A2A6J0;A2A6J1;J3QP61;Q9QZ47;Z4YJU0;Z4YKE7;Z4YKF8;Z4YKG3;Z4YKG8;Z4YKH8;Z4YNB2	Troponin T, fast skeletal muscle;Troponin T, fast skeletal muscle;Troponin T, fast skeletal muscle;Troponin T, fast skeletal muscle;Troponin T, fast skeletal muscle;Troponin T, fast skeletal muscle;Troponin T, fast skeletal muscle;Troponin T, fast skeletal muscle;Troponin T, fast skeletal muscle;Troponin T, fast skeletal muscle;Troponin T, fast skeletal muscle;Troponin T, fast skeletal muscle;Tro…	A0A0R4J1B1;A2A6H6;A2A6I8;A2A6J0;A2A6J1;J3QP61;Q9QZ47;Z4YJU0;Z4YKE7;Z4YKF8;Z4YKG3;Z4YKG8;Z4YKH8;Z4YNB2	A0A0R4J1B1_MOUSE;A2A6H6_MOUSE;A2A6I8_MOUSE;A2A6J0_MOUSE;A2A6J1_MOUSE;J3QP61_MOUSE;TNNT3_MOUSE;Z4YJU0_MOUSE;Z4YKE7_MOUSE;Z4YKF8_MOUSE;Z4YKG3_MOUSE;Z4YKG8_MOUSE;Z4YKH8_MOUSE;Z4YNB2_MOUSE	1.77382e-06	6141.17	11239.1	9708.4	13904.4	23937	22318.6	10438	0	131409	7062.41	11465.4	13036.1	8036.29	15672.5	116550	400919	24144.8	7646.65	14975	12486.8	7056.69	130666	152194	11170.6	104600	8544.69	116209	93711.5	28759.4	712167	18904.4	18211.2	126620	24619.1	129797	16970.5	145696	195062	28689.9	171045	211884	20727.9
0	0	ALSSMGANYSSYLAK	A0A0R4J1B1;A2A6H6;A2A6I8;A2A6J0;A2A6J1;J3QP61;Q9QZ47;Z4YJU0;Z4YKE7;Z4YKF8;Z4YKG3;Z4YKG8;Z4YKH8;Z4YNB2	Troponin T, fast skeletal muscle;Troponin T, fast skeletal muscle;Troponin T, fast skeletal muscle;Troponin T, fast skeletal muscle;Troponin T, fast skeletal muscle;Troponin T, fast skeletal muscle;Troponin T, fast skeletal muscle;Troponin T, fast skeletal muscle;Troponin T, fast skeletal muscle;Troponin T, fast skeletal muscle;Troponin T, fast skeletal muscle;Troponin T, fast skeletal muscle;Tro…	A0A0R4J1B1;A2A6H6;A2A6I8;A2A6J0;A2A6J1;J3QP61;Q9QZ47;Z4YJU0;Z4YKE7;Z4YKF8;Z4YKG3;Z4YKG8;Z4YKH8;Z4YNB2	A0A0R4J1B1_MOUSE;A2A6H6_MOUSE;A2A6I8_MOUSE;A2A6J0_MOUSE;A2A6J1_MOUSE;J3QP61_MOUSE;TNNT3_MOUSE;Z4YJU0_MOUSE;Z4YKE7_MOUSE;Z4YKF8_MOUSE;Z4YKG3_MOUSE;Z4YKG8_MOUSE;Z4YKH8_MOUSE;Z4YNB2_MOUSE	1.77382e-06	217567	267636	274495	502895	315467	290600	338585	172203	285104	321973	298766	236121	146674	272510	28524.9	3.96912e+06	506167	581967	1.89913e+06	544780	461334	500788	624285	552278	102929	166310	489384	458269	504887	7.39251e+06	821824	686809	578864	639556	614036	502027	1.10886e+06	786259	746408	705887	510039	661075
0	0	DLMELQALIDSHFEAR	A0A0R4J1B1;A2A6H6;A2A6I8;A2A6J0;A2A6J1;J3QP61;Q9QZ47;Z4YJU0;Z4YKE7;Z4YKF8;Z4YKG3;Z4YKG8;Z4YKH8;Z4YNB2	Troponin T, fast skeletal muscle;Troponin T, fast skeletal muscle;Troponin T, fast skeletal muscle;Troponin T, fast skeletal muscle;Troponin T, fast skeletal muscle;Troponin T, fast skeletal muscle;Troponin T, fast skeletal muscle;Troponin T, fast skeletal muscle;Troponin T, fast skeletal muscle;Troponin T, fast skeletal muscle;Troponin T, fast skeletal muscle;Troponin T, fast skeletal muscle;Tro…	A0A0R4J1B1;A2A6H6;A2A6I8;A2A6J0;A2A6J1;J3QP61;Q9QZ47;Z4YJU0;Z4YKE7;Z4YKF8;Z4YKG3;Z4YKG8;Z4YKH8;Z4YNB2	A0A0R4J1B1_MOUSE;A2A6H6_MOUSE;A2A6I8_MOUSE;A2A6J0_MOUSE;A2A6J1_MOUSE;J3QP61_MOUSE;TNNT3_MOUSE;Z4YJU0_MOUSE;Z4YKE7_MOUSE;Z4YKF8_MOUSE;Z4YKG3_MOUSE;Z4YKG8_MOUSE;Z4YKH8_MOUSE;Z4YNB2_MOUSE	1.77382e-06	26231.8	0	17700.9	0	15236.8	3018.9	2352.15	6144.79	15325.8	4650.61	5478.52	2373.62	5637.26	31943.2	37170.2	173265	27755.9	1404.83	0	11838.9	22449.8	111367	90605.5	23343.4	6939.47	12592.6	11255.1	16623.7	73293.2	409469	418064	47908.7	270040	97261.7	93587.2	55822.8	215582	68699.8	67069.7	289841	147091	25420.7
0	0	VDFDDIQKK	A0A0R4J1B1;A2A6H6;A2A6I8;A2A6J0;A2A6J1;J3QP61;Q9QZ47;Z4YJU0;Z4YKE7;Z4YKF8;Z4YKG3;Z4YKG8;Z4YKH8;Z4YNB2	Troponin T, fast skeletal muscle;Troponin T, fast skeletal muscle;Troponin T, fast skeletal muscle;Troponin T, fast skeletal muscle;Troponin T, fast skeletal muscle;Troponin T, fast skeletal muscle;Troponin T, fast skeletal muscle;Troponin T, fast skeletal muscle;Troponin T, fast skeletal muscle;Troponin T, fast skeletal muscle;Troponin T, fast skeletal muscle;Troponin T, fast skeletal muscle;Tro…	A0A0R4J1B1;A2A6H6;A2A6I8;A2A6J0;A2A6J1;J3QP61;Q9QZ47;Z4YJU0;Z4YKE7;Z4YKF8;Z4YKG3;Z4YKG8;Z4YKH8;Z4YNB2	A0A0R4J1B1_MOUSE;A2A6H6_MOUSE;A2A6I8_MOUSE;A2A6J0_MOUSE;A2A6J1_MOUSE;J3QP61_MOUSE;TNNT3_MOUSE;Z4YJU0_MOUSE;Z4YKE7_MOUSE;Z4YKF8_MOUSE;Z4YKG3_MOUSE;Z4YKG8_MOUSE;Z4YKH8_MOUSE;Z4YNB2_MOUSE	1.77382e-06	16730.3	0	0	20038	15855.9	0	0	0	0	0	0	12577.2	0	18525.6	0	83727	33560	0	0	0	0	14541	20482.8	10564.3	10332	14906.7	0	34169.4	13070.5	151627	31811.7	25437	57055	21484.6	23946.8	24905.7	13900.9	31932.6	29629.7	52462.2	33993.3	33089.9
0	0	KALSSMGANYSSYLAK	A0A0R4J1B1;A2A6H6;A2A6I8;A2A6J0;A2A6J1;J3QP61;Q9QZ47;Z4YJU0;Z4YKE7;Z4YKF8;Z4YKG3;Z4YKG8;Z4YKH8;Z4YNB2	Troponin T, fast skeletal muscle;Troponin T, fast skeletal muscle;Troponin T, fast skeletal muscle;Troponin T, fast skeletal muscle;Troponin T, fast skeletal muscle;Troponin T, fast skeletal muscle;Troponin T, fast skeletal muscle;Troponin T, fast skeletal muscle;Troponin T, fast skeletal muscle;Troponin T, fast skeletal muscle;Troponin T, fast skeletal muscle;Troponin T, fast skeletal muscle;Tro…	A0A0R4J1B1;A2A6H6;A2A6I8;A2A6J0;A2A6J1;J3QP61;Q9QZ47;Z4YJU0;Z4YKE7;Z4YKF8;Z4YKG3;Z4YKG8;Z4YKH8;Z4YNB2	A0A0R4J1B1_MOUSE;A2A6H6_MOUSE;A2A6I8_MOUSE;A2A6J0_MOUSE;A2A6J1_MOUSE;J3QP61_MOUSE;TNNT3_MOUSE;Z4YJU0_MOUSE;Z4YKE7_MOUSE;Z4YKF8_MOUSE;Z4YKG3_MOUSE;Z4YKG8_MOUSE;Z4YKH8_MOUSE;Z4YNB2_MOUSE	1.77382e-06	19953	34404.8	54454.3	0	28021.1	17803.9	33381.4	26607.8	24973.4	34412.7	33500.6	36730.6	19565.2	29962.1	0	393771	49342.3	80988.6	0	60675.8	56271.1	47563.9	67177.8	61052.4	0	0	66787.2	36600.4	40058.3	566518	90595.7	87689.9	55627.6	88519.6	93646.5	93566.2	119031	76545.2	80209.7	82939.8	110275	92260.4
0	0	AKELWDTLYQLETDKFEFGEK	A0A0R4J1B1;A2A6H6;A2A6I8;A2A6J0;A2A6J1;J3QP61;Q9QZ47;Z4YJU0;Z4YKE7;Z4YKF8;Z4YKG3;Z4YKG8;Z4YKH8;Z4YNB2	Troponin T, fast skeletal muscle;Troponin T, fast skeletal muscle;Troponin T, fast skeletal muscle;Troponin T, fast skeletal muscle;Troponin T, fast skeletal muscle;Troponin T, fast skeletal muscle;Troponin T, fast skeletal muscle;Troponin T, fast skeletal muscle;Troponin T, fast skeletal muscle;Troponin T, fast skeletal muscle;Troponin T, fast skeletal muscle;Troponin T, fast skeletal muscle;Tro…	A0A0R4J1B1;A2A6H6;A2A6I8;A2A6J0;A2A6J1;J3QP61;Q9QZ47;Z4YJU0;Z4YKE7;Z4YKF8;Z4YKG3;Z4YKG8;Z4YKH8;Z4YNB2	A0A0R4J1B1_MOUSE;A2A6H6_MOUSE;A2A6I8_MOUSE;A2A6J0_MOUSE;A2A6J1_MOUSE;J3QP61_MOUSE;TNNT3_MOUSE;Z4YJU0_MOUSE;Z4YKE7_MOUSE;Z4YKF8_MOUSE;Z4YKG3_MOUSE;Z4YKG8_MOUSE;Z4YKH8_MOUSE;Z4YNB2_MOUSE	1.77382e-06	0	0	0	0	5250.44	0	0	2540.7	2005.5	0	2343.96	0	879.194	2242.97	4356.46	19619.2	0	0	6223.84	0	0	12343	8607.04	1370.39	2084.04	0	3296.21	4903.79	15188.6	54017	46510.5	21349	44246.8	17381.9	6099.52	0	24148.1	6703.02	9335.57	50548	17961.9	9430.43
0	0	VDFDDIQK	A0A0R4J1B1;A2A6H6;A2A6I8;A2A6J0;A2A6J1;J3QP61;Q9QZ47;Z4YJU0;Z4YKE7;Z4YKF8;Z4YKG3;Z4YKG8;Z4YKH8;Z4YNB2	Troponin T, fast skeletal muscle;Troponin T, fast skeletal muscle;Troponin T, fast skeletal muscle;Troponin T, fast skeletal muscle;Troponin T, fast skeletal muscle;Troponin T, fast skeletal muscle;Troponin T, fast skeletal muscle;Troponin T, fast skeletal muscle;Troponin T, fast skeletal muscle;Troponin T, fast skeletal muscle;Troponin T, fast skeletal muscle;Troponin T, fast skeletal muscle;Tro…	A0A0R4J1B1;A2A6H6;A2A6I8;A2A6J0;A2A6J1;J3QP61;Q9QZ47;Z4YJU0;Z4YKE7;Z4YKF8;Z4YKG3;Z4YKG8;Z4YKH8;Z4YNB2	A0A0R4J1B1_MOUSE;A2A6H6_MOUSE;A2A6I8_MOUSE;A2A6J0_MOUSE;A2A6J1_MOUSE;J3QP61_MOUSE;TNNT3_MOUSE;Z4YJU0_MOUSE;Z4YKE7_MOUSE;Z4YKF8_MOUSE;Z4YKG3_MOUSE;Z4YKG8_MOUSE;Z4YKH8_MOUSE;Z4YNB2_MOUSE	1.77382e-06	263993	286560	131885	214821	336970	230997	68896.7	140216	430839	167590	215323	254581	189068	311621	279211	3.52257e+06	500838	161353	224402	110439	140085	338112	274366	146848	253523	204449	254900	356359	203573	3.16925e+06	448706	372117	410169	409974	426169	370590	322435	553681	513452	607485	431366	395345
0	0	RKPLNIDHLSDDKLR	A0A0R4J1B1;A2A6H6;A2A6I8;A2A6J0;A2A6J1;J3QP61;Q9QZ47;Z4YJU0;Z4YKE7;Z4YKF8;Z4YKG3;Z4YKG8;Z4YKH8;Z4YNB2	Troponin T, fast skeletal muscle;Troponin T, fast skeletal muscle;Troponin T, fast skeletal muscle;Troponin T, fast skeletal muscle;Troponin T, fast skeletal muscle;Troponin T, fast skeletal muscle;Troponin T, fast skeletal muscle;Troponin T, fast skeletal muscle;Troponin T, fast skeletal muscle;Troponin T, fast skeletal muscle;Troponin T, fast skeletal muscle;Troponin T, fast skeletal muscle;Tro…	A0A0R4J1B1;A2A6H6;A2A6I8;A2A6J0;A2A6J1;J3QP61;Q9QZ47;Z4YJU0;Z4YKE7;Z4YKF8;Z4YKG3;Z4YKG8;Z4YKH8;Z4YNB2	A0A0R4J1B1_MOUSE;A2A6H6_MOUSE;A2A6I8_MOUSE;A2A6J0_MOUSE;A2A6J1_MOUSE;J3QP61_MOUSE;TNNT3_MOUSE;Z4YJU0_MOUSE;Z4YKE7_MOUSE;Z4YKF8_MOUSE;Z4YKG3_MOUSE;Z4YKG8_MOUSE;Z4YKH8_MOUSE;Z4YNB2_MOUSE	1.77382e-06	46990.6	0	0	0	0	0	40896	0	0	0	0	0	25464.9	0	23471.9	136823	0	47323.1	42992.1	52272.4	52845.9	44841.9	60484.9	17731.1	12960.3	54751	104171	38997	48800.3	578171	154536	46900.2	0	0	81164.9	54218.9	94593.5	100110	169356	76471.6	108069	42864
0	0	QNKDLMELQALIDSHFEAR	A0A0R4J1B1;A2A6H6;A2A6I8;A2A6J0;A2A6J1;J3QP61;Q9QZ47;Z4YJU0;Z4YKE7;Z4YKF8;Z4YKG3;Z4YKG8;Z4YKH8;Z4YNB2	Troponin T, fast skeletal muscle;Troponin T, fast skeletal muscle;Troponin T, fast skeletal muscle;Troponin T, fast skeletal muscle;Troponin T, fast skeletal muscle;Troponin T, fast skeletal muscle;Troponin T, fast skeletal muscle;Troponin T, fast skeletal muscle;Troponin T, fast skeletal muscle;Troponin T, fast skeletal muscle;Troponin T, fast skeletal muscle;Troponin T, fast skeletal muscle;Tro…	A0A0R4J1B1;A2A6H6;A2A6I8;A2A6J0;A2A6J1;J3QP61;Q9QZ47;Z4YJU0;Z4YKE7;Z4YKF8;Z4YKG3;Z4YKG8;Z4YKH8;Z4YNB2	A0A0R4J1B1_MOUSE;A2A6H6_MOUSE;A2A6I8_MOUSE;A2A6J0_MOUSE;A2A6J1_MOUSE;J3QP61_MOUSE;TNNT3_MOUSE;Z4YJU0_MOUSE;Z4YKE7_MOUSE;Z4YKF8_MOUSE;Z4YKG3_MOUSE;Z4YKG8_MOUSE;Z4YKH8_MOUSE;Z4YNB2_MOUSE	1.77382e-06	0	0	0	7858.7	0	0	0	0	0	0	0	0	0	0	0	7858.7	0	0	20307.6	0	0	8855.33	0	0	0	0	0	0	4805.77	33968.7	37400.5	8958.12	10865.4	6223.16	0	4789.66	32282.1	0	1112.86	12142.8	29894.8	7781.26
0	0	ITSLEVENQNLR	A0A0R4J1E2;P57776;Q80T06	Elongation factor 1-delta	A0A0R4J1E2;P57776;Q80T06	A0A0R4J1E2_MOUSE;EF1D_MOUSE;Q80T06_MOUSE	0.000131724	13124.5	23886.2	14765	0	25739.2	19944.7	0	18630.6	0	18049.3	12096.8	0	12650	0	0	158886	25078	26940.7	15438.3	0	13622.6	0	24297.2	18990.5	0	12390.9	12789.3	20345.8	0	169893	0	17537.3	0	0	0	0	0	0	0	0	0	0
0	0	LVPVGYGIR	A0A0R4J1E2;P57776;Q80T06	Elongation factor 1-delta	A0A0R4J1E2;P57776;Q80T06	A0A0R4J1E2_MOUSE;EF1D_MOUSE;Q80T06_MOUSE	0.000131724	0	14897.7	41926.7	3440.23	0	26053.1	0	0	14975.4	59117.5	26787.7	0	0	49055.8	0	236254	0	0	12084.5	0	47795.8	0	0	28080.6	159380	22721.1	0	0	0	270062	0	0	0	0	0	0	0	0	0	0	0	0
0	0	GVVQDLQQAISK	A0A0R4J1E2;P57776;Q80T06	Elongation factor 1-delta	A0A0R4J1E2;P57776;Q80T06	A0A0R4J1E2_MOUSE;EF1D_MOUSE;Q80T06_MOUSE	0.000131724	0	0	19246.1	0	0	8417.33	0	18911.4	0	16415.2	16935.7	0	0	0	0	79925.7	0	0	0	0	0	0	0	0	0	10535	0	6646.12	0	17181.2	0	0	0	0	0	0	0	0	0	0	0	0
0	0	SIQLDGLVWGASK	A0A0R4J1E2;P57776;Q80T06	Elongation factor 1-delta	A0A0R4J1E2;P57776;Q80T06	A0A0R4J1E2_MOUSE;EF1D_MOUSE;Q80T06_MOUSE	0.000131724	0	0	3131.02	0	0	0	0	3465.76	0	0	0	0	0	2375.27	0	8972.05	0	3208.76	0	0	0	0	0	0	0	0	0	0	0	3208.76	0	0	0	0	0	0	0	0	0	0	0	0
0	0	SLAGSSGPGASSGPGGDHSELIVR	A0A0R4J1E2;P57776;Q80T06	Elongation factor 1-delta	A0A0R4J1E2;P57776;Q80T06	A0A0R4J1E2_MOUSE;EF1D_MOUSE;Q80T06_MOUSE	0.000131724	0	0	0	0	0	0	0	0	0	8967.11	0	0	0	0	0	8967.11	0	8053.22	0	0	3339.66	0	0	0	0	0	0	0	0	11392.9	0	0	0	0	0	0	0	0	0	0	0	0
0	0	VGTDLLEEEITK	A0A0R4J1E2;P57776;Q80T06	Elongation factor 1-delta	A0A0R4J1E2;P57776;Q80T06	A0A0R4J1E2_MOUSE;EF1D_MOUSE;Q80T06_MOUSE	0.000131724	0	11394.7	0	0	0	0	0	0	0	0	0	0	0	0	0	11394.7	0	0	0	0	0	0	0	11948.7	0	0	0	0	0	11948.7	0	0	0	0	0	0	0	0	0	0	0	0
0	0	QENGASVILR	A0A0R4J1E2;P57776;Q80T06	Elongation factor 1-delta	A0A0R4J1E2;P57776;Q80T06	A0A0R4J1E2_MOUSE;EF1D_MOUSE;Q80T06_MOUSE	0.000131724	0	0	0	0	0	0	0	0	0	0	0	0	0	0	0	0	0	0	0	0	0	0	0	0	0	0	0	0	0	0	0	0	0	0	0	0	0	0	0	0	0	0
0	0	FYEQMNGPVTSGSR	A0A0R4J1E2;P57776;Q80T06	Elongation factor 1-delta	A0A0R4J1E2;P57776;Q80T06	A0A0R4J1E2_MOUSE;EF1D_MOUSE;Q80T06_MOUSE	0.000131724	0	0	0	0	0	0	0	0	0	0	0	0	0	0	0	0	0	0	4865.57	0	0	0	0	0	0	0	0	0	0	4865.57	0	0	0	0	0	0	0	0	0	0	0	0
0	0	GSGLQPDLIEGR	A0A0R4J1N7;B7ZW98;D3YTV8;E9QNT8;G5E8J2;Q02357	Ankyrin-1;Ank1 protein;Ankyrin-1;Ankyrin-1;Ankyrin 1, erythroid;Ankyrin-1	A0A0R4J1N7;B7ZW98;D3YTV8;E9QNT8;G5E8J2;Q02357	A0A0R4J1N7_MOUSE;B7ZW98_MOUSE;D3YTV8_MOUSE;E9QNT8_MOUSE;G5E8J2_MOUSE;ANK1_MOUSE	0.00135636	85229.7	135830	99775.2	87590.6	110321	113385	92169.8	117253	107642	101750	102646	102759	124300	95616.6	110725	1.58699e+06	88147	91726.5	85562	107382	82597.7	106092	102189	105160	108380	89884.9	94721.6	115681	96436.5	1.27396e+06	109298	143214	182270	146754	159547	149284	175312	137284	126989	155547	146807	118811
1	0	QVDSSGAIDTQQHEEVELR	A0A0R4J1N7;B7ZW98;D3YTV8;E9QNT8;G5E8J2;Q02357	Ankyrin-1;Ank1 protein;Ankyrin-1;Ankyrin-1;Ankyrin 1, erythroid;Ankyrin-1	A0A0R4J1N7;B7ZW98;D3YTV8;E9QNT8;G5E8J2;Q02357	A0A0R4J1N7_MOUSE;B7ZW98_MOUSE;D3YTV8_MOUSE;E9QNT8_MOUSE;G5E8J2_MOUSE;ANK1_MOUSE	0.00135636	6829.96	8262.55	0	8849.85	7067.84	7266.46	7623.7	4761.81	6012.68	5644.46	8304.44	0	0	0	5632.94	76256.7	4758.85	9023.13	11131.9	5577.85	9681.63	8394.33	7448.64	6919.94	6275.91	6501.49	8425.86	6847.84	7041.7	98029.1	11050.1	23057.9	20487.8	16621.2	12475.2	8257.41	11547	0	13444.3	8221.67	15317.5	7999.26
0	0	TLEQHENFVEVAR	A0A0R4J1N7;B7ZW98;D3YTV8;E9QNT8;G5E8J2;Q02357	Ankyrin-1;Ank1 protein;Ankyrin-1;Ankyrin-1;Ankyrin 1, erythroid;Ankyrin-1	A0A0R4J1N7;B7ZW98;D3YTV8;E9QNT8;G5E8J2;Q02357	A0A0R4J1N7_MOUSE;B7ZW98_MOUSE;D3YTV8_MOUSE;E9QNT8_MOUSE;G5E8J2_MOUSE;ANK1_MOUSE	0.00135636	0	0	0	0	0	0	819090	0	0	0	0	0	0	0	0	819090	0	0	0	0	1.15625e+06	0	0	0	0	0	0	0	0	1.15625e+06	0	0	0	0	0	0	0	0	0	0	0	0
1	0	LDLASLK	A0A0R4J1N8;D3YVJ8;Q8CEE7	Retinol dehydrogenase 13;Retinol dehydrogenase 13 (Fragment);Retinol dehydrogenase 13	A0A0R4J1N8;D3YVJ8;Q8CEE7	A0A0R4J1N8_MOUSE;D3YVJ8_MOUSE;RDH13_MOUSE	1.77382e-06	5.43105e+06	3.55302e+06	3.68803e+06	3.19929e+06	5.99146e+06	4.70528e+06	5.02598e+06	4.67116e+06	5.40136e+06	4.06161e+06	4.29582e+06	5.10409e+06	5.5574e+06	5.35581e+06	6.60638e+06	7.26478e+07	9.52444e+06	8.51267e+06	1.0243e+07	7.91496e+06	6.47851e+06	1.09143e+07	9.82442e+06	6.92554e+06	1.016e+07	1.14297e+07	8.71172e+06	1.06057e+07	8.7191e+06	1.19964e+08	1.32038e+07	1.21551e+07	1.16895e+07	1.02756e+07	1.19556e+07	1.13244e+07	1.23926e+07	1.14503e+07	1.23517e+07	1.21378e+07	1.07954e+07	1.40434e+07
0	0	ENVLDRAEQAEAEQK	A0A0R4J1P2;P21107	Tropomyosin alpha-3 chain	A0A0R4J1P2;P21107	A0A0R4J1P2_MOUSE;TPM3_MOUSE	1.77382e-06	143616	132959	230227	188467	78621.8	76213.1	95646.7	167433	84174.3	187006	212528	131574	157605	88416.6	66646.4	2.04113e+06	39100.1	89071.2	78677.5	0	0	73431.5	0	94995	0	82704.8	117990	0	0	575970	0	0	0	0	0	0	0	0	0	0	0	0
0	0	AADAEAEVASLNRR	A0A0R4J1P2;P21107	Tropomyosin alpha-3 chain	A0A0R4J1P2;P21107	A0A0R4J1P2_MOUSE;TPM3_MOUSE	1.77382e-06	941419	335534	861357	995865	527526	443638	815855	510007	607218	666812	626193	838548	1.07926e+06	511577	188783	9.94959e+06	254489	287033	258937	242651	267652	243507	190381	218980	155426	386904	202602	153257	178421	3.04024e+06	0	0	0	0	0	0	0	0	0	0	0	0
0	0	LDKENVLDRAEQAEAEQK	A0A0R4J1P2;P21107	Tropomyosin alpha-3 chain	A0A0R4J1P2;P21107	A0A0R4J1P2_MOUSE;TPM3_MOUSE	1.77382e-06	568848	208953	834327	613653	304101	251029	251792	509873	249800	577318	548147	484306	678792	331513	472118	6.88457e+06	225843	318422	253560	127743	216440	285064	359207	260215	311104	330664	357032	243028	288603	3.57692e+06	0	0	0	0	0	0	0	0	0	0	0	0
0	0	KAADAEAEVASLNRR	A0A0R4J1P2;P21107	Tropomyosin alpha-3 chain	A0A0R4J1P2;P21107	A0A0R4J1P2_MOUSE;TPM3_MOUSE	1.77382e-06	752198	335807	930363	1.05215e+06	487293	392469	588831	509341	513312	661490	579348	741517	983920	510901	168957	9.2079e+06	190951	274115	410877	230047	200933	227991	127207	195900	154822	369400	236556	86929.1	157294	2.86302e+06	0	0	0	0	0	0	0	0	0	0	0	0
0	0	AADAEAEVASLNR	A0A0R4J1P2;P21107	Tropomyosin alpha-3 chain	A0A0R4J1P2;P21107	A0A0R4J1P2_MOUSE;TPM3_MOUSE	1.77382e-06	1.05548e+06	1.83385e+06	1.16519e+06	1.72443e+06	1.18049e+06	1.41997e+06	2.378e+06	887260	1.51475e+06	732860	1.33813e+06	1.18734e+06	947125	1.42359e+06	667851	1.94563e+07	638862	499550	542135	599865	310956	409752	398000	390850	678410	1.08869e+06	718259	491997	518185	7.28551e+06	0	0	0	0	0	0	0	0	0	0	0	0
0	0	KAADAEAEVASLNR	A0A0R4J1P2;P21107	Tropomyosin alpha-3 chain	A0A0R4J1P2;P21107	A0A0R4J1P2_MOUSE;TPM3_MOUSE	1.77382e-06	717923	1.82804e+06	861748	1.19506e+06	637288	727983	1.39593e+06	875485	814414	560208	1.3783e+06	966062	781153	721260	402104	1.3863e+07	374231	379822	293421	323840	207148	247248	214840	188545	314766	339611	422958	224874	268320	3.79962e+06	0	0	0	0	0	0	0	0	0	0	0	0
0	0	QLEDELATMQK	A0A0R4J1P2;P21107	Tropomyosin alpha-3 chain	A0A0R4J1P2;P21107	A0A0R4J1P2_MOUSE;TPM3_MOUSE	1.77382e-06	74762.5	94226.2	35978.3	1.75147e+06	110948	159030	35361.9	19761.5	71290.8	19051.7	65841.6	40945.4	108477	68483.1	38577.1	2.69421e+06	26518.9	9895.31	243154	0	0	28582.9	0	0	43030.4	60865.1	26121	40245.8	25682.3	504096	0	0	0	0	0	0	0	0	0	0	0	0
0	0	SKQLEDELATMQK	A0A0R4J1P2;P21107	Tropomyosin alpha-3 chain	A0A0R4J1P2;P21107	A0A0R4J1P2_MOUSE;TPM3_MOUSE	1.77382e-06	131127	111079	75743.6	1.95227e+06	97091.7	102722	63878.2	43619.8	91604.6	49406.7	137470	62646.9	209843	61784.1	34122.2	3.22441e+06	28245.6	18075.8	372667	56424	54545.3	47152.8	0	59075.2	34528.6	114794	40407.6	27416.7	35549.4	888882	0	0	0	0	0	0	0	0	0	0	0	0
0	0	SKQLEDELATMQKK	A0A0R4J1P2;P21107	Tropomyosin alpha-3 chain	A0A0R4J1P2;P21107	A0A0R4J1P2_MOUSE;TPM3_MOUSE	1.77382e-06	24255.9	0	11889.4	0	8736.17	0	0	8160.51	0	11927.1	12282.7	0	27210.6	0	0	104462	0	0	0	0	8957.83	0	0	0	0	14419.6	0	0	0	23377.4	0	0	0	0	0	0	0	0	0	0	0	0
0	0	LDKENVLDR	A0A0R4J1P2;P21107	Tropomyosin alpha-3 chain	A0A0R4J1P2;P21107	A0A0R4J1P2_MOUSE;TPM3_MOUSE	1.77382e-06	0	0	0	0	0	0	0	0	0	0	0	0	0	9515.19	7216.11	16731.3	0	0	0	0	0	5755.61	0	0	0	0	0	0	0	5755.61	0	0	0	0	0	0	0	0	0	0	0	0
1	0	IKSSGKHVTLLVCGK	A0A0R4J1V0;Q9JIL4	Na(+)/H(+) exchange regulatory cofactor NHE-RF3	A0A0R4J1V0;Q9JIL4	A0A0R4J1V0_MOUSE;NHRF3_MOUSE	0.000829081	39898.8	52402.2	47503.5	67127.6	90424.8	58788.7	61915.8	37283	100371	43603.1	93009.6	79441.6	62935.3	66585.7	44438.8	945730	49546.2	74793.5	51119.4	81006.6	53113.7	80580.9	99004.8	73859.3	67079.4	32099.5	86700.9	51584.8	97504.2	897993	54053.6	53961.6	61846.5	48015.3	31385.8	33448.9	53680.8	70564.8	57201.3	39324.5	47807.5	44044.2
1	0	IHEWVPPSTPYK	A0A0R4J275;Q7TMF3	NADH dehydrogenase [ubiquinone] 1 alpha subcomplex subunit 12	A0A0R4J275;Q7TMF3	A0A0R4J275_MOUSE;NDUAC_MOUSE	5.32631e-06	92058.2	41341.9	82892.3	39531.4	58989.5	64509.8	52594	59374.2	60568.3	75990	63319.3	62547.2	41875.3	62282.7	75643.2	933517	58365.8	79065.4	69297	60099.1	36335	74700.3	98826.8	78978.2	79536.6	32284.5	77442.4	66404.6	82853.4	894189	33785.2	34478.6	51050.5	36026.9	51959.6	24567.9	47105.3	54117.3	51953.6	44385.6	47330.9	50736.6
1	0	KFIWTNHK	A0A0R4J275;Q7TMF3	NADH dehydrogenase [ubiquinone] 1 alpha subcomplex subunit 12	A0A0R4J275;Q7TMF3	A0A0R4J275_MOUSE;NDUAC_MOUSE	5.32631e-06	9500.35	4835.25	10528.3	5158.19	10218.9	11367.3	5688.46	8342.61	10621.4	11414.3	11559.8	9226	5161.94	7323.82	11371.9	132319	6309.06	11578.3	21251.8	6277.63	5674.95	13595.1	10501.9	10608	11377.4	5820.3	10297.8	9385.8	12876.4	135555	4355.96	2691.79	2340.09	4561.45	7339.58	3605.47	8452.34	3755.21	5041.88	5932.5	3829.6	5469.27
1	0	FNVSATPEQYVPYSTTR	A0A0R4J275;Q7TMF3	NADH dehydrogenase [ubiquinone] 1 alpha subcomplex subunit 12	A0A0R4J275;Q7TMF3	A0A0R4J275_MOUSE;NDUAC_MOUSE	5.32631e-06	137668	96634.7	113292	137333	127462	131467	126425	93420.3	112036	121926	91920.3	118536	103334	128705	128808	1.76897e+06	142089	108625	173249	197931	181494	172164	109881	137943	125657	142437	121511	144068	155003	1.91205e+06	94941.5	69325.3	84873.5	87723.2	107540	150649	145833	102814	89822.1	95085.4	107576	99707.2
1	0	IGTLVGEDKYGNK	A0A0R4J275;Q7TMF3	NADH dehydrogenase [ubiquinone] 1 alpha subcomplex subunit 12	A0A0R4J275;Q7TMF3	A0A0R4J275_MOUSE;NDUAC_MOUSE	5.32631e-06	26315.3	32981.4	24397.5	28774.1	18358.6	24598.8	22849	35192.8	26735.9	31465.2	40853.6	25700.1	22043	16014.9	19501	395781	16999.3	27049.3	48466.3	31389	46582.2	38653	21077.7	28747.6	23702.5	42671.3	28664.5	26027.7	20187.3	400218	16434.9	17162.8	8680.28	25450.7	15768.3	53444	29536.2	32107.3	36130	23381	32515.7	21598.4
1	0	RGVQQVTGHGGLR	A0A0R4J275;Q7TMF3	NADH dehydrogenase [ubiquinone] 1 alpha subcomplex subunit 12	A0A0R4J275;Q7TMF3	A0A0R4J275_MOUSE;NDUAC_MOUSE	5.32631e-06	2748.71	187.828	1049.24	5706.89	1322.04	0	0	2712.38	1716.63	2022.67	1305.62	2996.77	1022.28	1462.86	1815.99	26069.9	1243.22	476.337	0	0	0	3811.6	0	4016.71	2001.72	2072.3	1003.67	2278.74	2105.49	19009.8	873.565	0	0	0	0	0	0	1829.54	0	963.246	819.952	832.786
1	0	YYEDNKQFFGR	A0A0R4J275;Q7TMF3	NADH dehydrogenase [ubiquinone] 1 alpha subcomplex subunit 12	A0A0R4J275;Q7TMF3	A0A0R4J275_MOUSE;NDUAC_MOUSE	5.32631e-06	37640.3	0	30376.8	0	24320	26559.1	0	25963.5	43865.1	52761.8	56245.9	41829.2	41863.3	30866.6	26198.5	438490	38703.2	25587.3	0	37058.2	61111.2	33731.5	33150.8	25263.2	24791.9	36011.2	21425.2	38621.8	25451.5	400907	0	0	0	29104.6	0	0	0	0	0	0	0	0
1	0	FIWTNHK	A0A0R4J275;Q7TMF3	NADH dehydrogenase [ubiquinone] 1 alpha subcomplex subunit 12	A0A0R4J275;Q7TMF3	A0A0R4J275_MOUSE;NDUAC_MOUSE	5.32631e-06	0	0	0	1.37302e+06	0	0	0	0	0	0	73945.7	0	0	0	52523.2	1.49949e+06	0	0	0	0	0	0	12589.4	9400.22	18729.4	0	0	19629.2	0	60348.3	0	0	0	0	0	0	0	0	0	0	0	0
0	0	WVIYTTEMNGK	A0A0R4J275;Q7TMF3	NADH dehydrogenase [ubiquinone] 1 alpha subcomplex subunit 12	A0A0R4J275;Q7TMF3	A0A0R4J275_MOUSE;NDUAC_MOUSE	5.32631e-06	0	0	4826.47	4767.66	3028.11	5276.45	0	0	0	4086.47	0	0	0	0	0	21985.2	0	7623.52	38712.1	0	0	0	8482.09	7563.03	0	0	7710.32	1938.92	8343.15	80373.2	0	0	0	0	0	0	0	0	0	0	0	0
1	0	NTFWDVDGSMVPPEWHR	A0A0R4J275;Q7TMF3	NADH dehydrogenase [ubiquinone] 1 alpha subcomplex subunit 12	A0A0R4J275;Q7TMF3	A0A0R4J275_MOUSE;NDUAC_MOUSE	5.32631e-06	0	0	30277.6	0	0	0	0	0	0	0	0	0	0	17483.2	0	47760.8	0	0	0	0	0	0	0	0	0	0	0	0	0	0	0	0	0	0	0	0	0	0	0	0	0	0
1	0	IGTLVGEDK	A0A0R4J275;Q7TMF3	NADH dehydrogenase [ubiquinone] 1 alpha subcomplex subunit 12	A0A0R4J275;Q7TMF3	A0A0R4J275_MOUSE;NDUAC_MOUSE	5.32631e-06	0	0	0	0	0	0	0	0	0	0	0	0	0	0	0	0	0	0	0	0	0	0	0	0	0	0	0	0	0	0	0	0	82528.7	0	0	0	0	0	0	0	0	0
1	0	GVQQVTGHGGLR	A0A0R4J275;Q7TMF3	NADH dehydrogenase [ubiquinone] 1 alpha subcomplex subunit 12	A0A0R4J275;Q7TMF3	A0A0R4J275_MOUSE;NDUAC_MOUSE	5.32631e-06	0	0	0	0	0	0	0	0	0	0	0	0	0	0	0	0	0	0	0	0	0	0	0	0	0	0	0	0	0	0	0	0	6925	0	0	0	0	0	0	0	0	0
1	0	WLHCMTDDPPTTNPPTAR	A0A0R4J275;Q7TMF3	NADH dehydrogenase [ubiquinone] 1 alpha subcomplex subunit 12	A0A0R4J275;Q7TMF3	A0A0R4J275_MOUSE;NDUAC_MOUSE	5.32631e-06	0	0	0	0	0	0	0	0	0	15325.4	0	0	0	0	0	15325.4	0	25482.1	64622	0	0	0	0	19372.3	0	0	0	0	27739.1	137215	0	0	0	0	0	0	0	0	0	0	0	0
1	0	VHTSPNAIIGK	A0A0R4J293;Q9JLF6	Protein-glutamine gamma-glutamyltransferase K	A0A0R4J293;Q9JLF6	A0A0R4J293_MOUSE;TGM1_MOUSE	0.00412378	0	965.984	0	0	3903	0	0	0	6348.62	0	0	0	0	5210.47	0	16428.1	4675.31	0	0	4894.44	0	3580.99	2288.99	0	4416.63	0	0	2646.41	0	22502.8	0	0	0	0	0	0	3966.89	0	0	0	0	0
1	0	GTHVIIPVGK	A0A0R4J293;Q9JLF6	Protein-glutamine gamma-glutamyltransferase K	A0A0R4J293;Q9JLF6	A0A0R4J293_MOUSE;TGM1_MOUSE	0.00412378	0	0	0	0	0	0	0	0	1319.11	0	0	0	0	0	0	1319.11	0	0	0	0	0	0	0	0	0	0	0	0	0	0	0	0	0	0	0	0	0	0	0	0	0	0
1	0	TGEPDEEEGTFR	A0A0U1RPI1;Q9Z239	Phospholemman	A0A0U1RPI1;Q9Z239	A0A0U1RPI1_MOUSE;PLM_MOUSE	0.00211593	0	0	0	0	0	0	0	0	0	0	0	0	0	0	0	0	0	0	0	0	0	0	0	0	0	0	0	0	0	0	0	0	114023	0	0	0	0	0	0	0	0	0
1	0	IYAGQMAVLGR	A0A140LIF0;P97478;Q3TYType I	5-demethoxyubiquinone hydroxylase, mitochondrial;5-demethoxyubiquinone hydroxylase, mitochondrial;5-demethoxyubiquinone hydroxylase, mitochondrial	A0A140LIF0;P97478;Q3TYType I	A0A140LIF0_MOUSE;COQ7_MOUSE;Q3TYType I_MOUSE	6.14047e-05	0	0	0	28507.5	19461.5	13252.5	0	13063.6	10308.2	10128.4	0	0	0	0	20370.2	115092	12653.5	14444.7	38719.7	19283.5	0	25610.1	0	0	10873.4	12016	12674.7	11702.9	12251.6	170230	0	0	0	0	0	0	0	0	0	0	0	0
1	0	EGAMACTVAVEESIANHYNNQIR	A0A140LIF0;P97478;Q3TYType I	5-demethoxyubiquinone hydroxylase, mitochondrial;5-demethoxyubiquinone hydroxylase, mitochondrial;5-demethoxyubiquinone hydroxylase, mitochondrial	A0A140LIF0;P97478;Q3TYType I	A0A140LIF0_MOUSE;COQ7_MOUSE;Q3TYType I_MOUSE	6.14047e-05	0	0	0	0	0	0	0	48758.3	0	56386.4	40675.2	0	0	0	0	145820	0	0	0	0	0	0	0	0	0	22484.6	66388.6	0	0	88873.3	0	0	0	0	0	0	0	0	0	0	0	0
1	0	TSVGPVIQK	A0A140LIF0;P97478;Q3TYType I	5-demethoxyubiquinone hydroxylase, mitochondrial;5-demethoxyubiquinone hydroxylase, mitochondrial;5-demethoxyubiquinone hydroxylase, mitochondrial	A0A140LIF0;P97478;Q3TYType I	A0A140LIF0_MOUSE;COQ7_MOUSE;Q3TYType I_MOUSE	6.14047e-05	0	0	0	0	0	0	0	0	0	0	0	0	0	0	0	0	0	0	0	0	0	0	0	0	0	0	0	0	0	0	0	0	13502.5	0	0	0	0	0	0	0	0	0
1	0	LFQADNDLPVHLK	A0A140LIU4;P56392	Cytochrome c oxidase subunit 7A1, mitochondrial;Cytochrome c oxidase subunit 7A1, mitochondrial	A0A140LIU4;P56392	A0A140LIU4_MOUSE;CX7A1_MOUSE	1.7984e-06	329278	210627	196027	267936	342494	230933	215396	202900	292553	227472	238006	308005	223061	252769	311306	3.84876e+06	342161	233711	370811	328608	354860	401744	292490	270310	369899	326600	276188	354896	386353	4.30863e+06	147114	113215	147824	135500	141763	158359	136912	183527	150702	137692	146649	151232
1	0	GGGMDNVLYR	A0A140LIU4;P56392	Cytochrome c oxidase subunit 7A1, mitochondrial;Cytochrome c oxidase subunit 7A1, mitochondrial	A0A140LIU4;P56392	A0A140LIU4_MOUSE;CX7A1_MOUSE	1.7984e-06	0	0	0	0	15018.8	25328.1	0	0	0	0	0	0	77785.4	0	14308.1	132440	0	0	0	0	14663.6	13767.2	0	0	18862.6	25105.4	5054.05	31223.7	5168.3	113845	0	0	0	0	0	0	0	0	0	0	0	22219.4
0	0	FLDGIYVSEK	A0A140T8T4;P51410	Uncharacterized protein;60S ribosomal protein L9	A0A140T8T4;P51410	A0A140T8T4_MOUSE;RL9_MOUSE	0.00370111	0	17216.3	21708.3	20237.9	11278.2	11635.2	12196	20952.2	15610.3	18417.1	16003.8	14720.2	11508.4	17206.9	0	208691	19211.1	18820.4	15756.6	15389.7	19272.5	22142.8	17362.8	22471.7	0	12487.9	13225.3	13052.5	14784.6	203978	22652.5	24334.4	13910.9	23143.9	24205.3	15730.6	19567.5	17634.7	0	20209	0	16208.5
0	0	TILSNQTVDIPENVEITLK	A0A140T8T4;P51410	Uncharacterized protein;60S ribosomal protein L9	A0A140T8T4;P51410	A0A140T8T4_MOUSE;RL9_MOUSE	0.00370111	0	0	0	0	2312.73	0	0	2620.71	0	2225.22	0	0	1252.37	1065.65	0	9476.68	0	0	0	0	0	1773.27	0	0	0	0	0	783.055	0	2556.33	0	0	0	0	0	0	0	0	0	0	0	0
0	0	DFNHINVELSLLGK	A0A140T8T4;P51410	Uncharacterized protein;60S ribosomal protein L9	A0A140T8T4;P51410	A0A140T8T4_MOUSE;RL9_MOUSE	0.00370111	0	0	0	0	0	0	0	0	309.134	0	0	0	0	0	0	309.134	0	0	0	0	0	2064.02	0	0	0	0	0	0	1339.44	3403.46	0	0	1199.14	0	0	0	0	0	0	0	0	0
0	0	SVYAHFPINVVIQENGSLVEIR	A0A140T8T4;P51410	Uncharacterized protein;60S ribosomal protein L9	A0A140T8T4;P51410	A0A140T8T4_MOUSE;RL9_MOUSE	0.00370111	0	0	0	0	0	0	0	0	0	0	0	0	0	0	0	0	0	0	0	0	0	9460.01	0	0	0	0	0	0	0	9460.01	0	0	0	0	0	0	0	0	0	0	0	0
0	0	TAVVVGTVTDDVR	A0A1B0GQU8;P35980	60S ribosomal protein L18	A0A1B0GQU8;P35980	A0A1B0GQU8_MOUSE;RL18_MOUSE	1.35881e-05	86311.4	117018	98247.5	151281	86408.4	86888.2	96617.9	99142.4	92601.9	105964	97913.4	95503.7	90785.8	84296.4	67255.5	1.45624e+06	89010	113656	146553	105564	106232	87889.5	71612.8	91646.5	74121.3	80769.5	98487.5	81358.4	88798.5	1.2357e+06	85440	76620.8	78764.9	80350.6	78723.3	95885.3	86077.3	85990.9	91045.9	61422.2	74010.4	72663.7
0	0	GTVLLSGPR	A0A1B0GQU8;P35980	60S ribosomal protein L18	A0A1B0GQU8;P35980	A0A1B0GQU8_MOUSE;RL18_MOUSE	1.35881e-05	62234.1	81306.7	83411.6	63362.8	60568.4	62207.9	73109.3	77966.8	77959.6	71996.4	92093.1	64888.8	74294.8	59271.7	45763.3	1.05044e+06	74259.1	72759	65778.5	83964.2	86651.9	64927.5	65676.9	74350.6	47377.5	59776.9	80697.1	61190.4	64197.4	901607	49783.8	42037.7	48418.2	40053.4	43849	41054.7	45273.6	49536.1	52914.8	59553.9	40551.4	47131.6
0	0	ILTFDQLALESPK	A0A1B0GQU8;P35980	60S ribosomal protein L18	A0A1B0GQU8;P35980	A0A1B0GQU8_MOUSE;RL18_MOUSE	1.35881e-05	33047.8	59967.1	42698.4	31962.4	23664.4	23755.6	44273.5	36882.1	36502.6	48771.4	39547.7	45090.8	26799.7	30085.2	23263.3	546312	49536.3	35297.5	24047.3	37720.3	34185.6	31890.4	28325.9	45435.3	25081.2	22496.6	29490.8	25800	21147.1	410454	18673.9	16574.4	17501.9	16627.1	21178.7	36487.1	24579.4	29899.2	24658	21986.3	22676.6	20840.7
0	0	TNSTFNQVVLK	A0A1B0GQU8;P35980	60S ribosomal protein L18	A0A1B0GQU8;P35980	A0A1B0GQU8_MOUSE;RL18_MOUSE	1.35881e-05	14180.9	33357.7	20493.2	16415.5	17807.2	25267.7	17396.2	21199.5	22354.1	16458.1	24127.4	19452.4	15195	19272.9	14035.8	297014	20049.6	17955.4	33735.1	17967.7	12187.3	16128.1	15402.9	16426.5	20526.5	14187.5	23809.5	21560.3	14569.8	244506	11402.8	10344	14510.8	11734.7	15293	7877.41	17942.6	15121.8	16083.9	15959.3	11903.7	12891.1
0	0	TNRPPLSLSR	A0A1B0GQU8;P35980	60S ribosomal protein L18	A0A1B0GQU8;P35980	A0A1B0GQU8_MOUSE;RL18_MOUSE	1.35881e-05	38043.7	52319.6	52054.8	54834.1	51718.9	50309.2	42766.9	51939.3	56896.2	43658.6	52387.1	47130.8	50562	53126.1	43166.2	740913	44711.8	38037.4	43151.2	53989.2	42567.6	50355	44764.4	49843.5	47087.5	42924.2	52547.5	49888.8	46091.4	605959	27741.4	26186.8	23967	31259.3	34416.3	28891.2	36170.3	29994.8	31675.4	35109.7	32148.4	27654.7
0	0	ALDTVLFGPPLLTR	A0A1B0GRA5	Stromal interaction molecule 1	A0A1B0GRA5	A0A1B0GRA5_MOUSE	5.7752e-06	25821.9	32991.9	25230.9	19798.6	12265.1	22216.5	37521	10651.4	13507.1	20985.4	10990.1	22426.4	14848.1	17686.7	21933.2	308874	30216.7	20612.2	19141.2	26176.8	23080.7	13996.2	23326.5	32100.7	24546.9	21045.5	17153	16742.3	10899.8	279039	15635.6	11508.7	15265.1	13441.6	35596.2	0	32020.3	72646.7	18436.5	17061.2	28101	22444.6
0	0	LSFEAVR	A0A1B0GRA5	Stromal interaction molecule 1	A0A1B0GRA5	A0A1B0GRA5_MOUSE	5.7752e-06	13933.4	13389.5	12351.4	15571	22912.3	17067.4	14870.2	11128.6	20914.6	0	11477.3	15879.3	14045.5	18395.5	21581.8	223518	21413.5	14292.9	17540.5	14775.1	0	17452.1	24471	12996.1	22786.8	17904.6	22302.4	27140.9	28092.2	241168	15711.8	0	21119.3	16108.5	24088.2	9773.58	18605.2	18165.8	20557.5	17690.7	18050.6	17336.5
0	0	LTEPQLGLGSQR	A0A1B0GRA5	Stromal interaction molecule 1	A0A1B0GRA5	A0A1B0GRA5_MOUSE	5.7752e-06	0	12373.2	11070.4	14550.5	11879.2	13980.5	12055.8	12799.1	10491.6	11080.1	10793.7	12419.6	0	12123	11317	156934	10469.6	8486.43	20687.1	0	13719.1	12801.4	9350.3	12651.2	13430.9	0	7840.79	13995.7	9465.03	132898	0	0	9811.47	0	0	0	0	0	0	0	0	0
0	0	NTGASSGATSEESTEAEFCR	A0A1B0GRA5	Stromal interaction molecule 1	A0A1B0GRA5	A0A1B0GRA5_MOUSE	5.7752e-06	2984.86	3481	3055.13	4608.8	4981.83	5018.73	4239.46	2342.77	2789.63	3141.35	3105.44	3917.18	4210.47	3420.34	4062.51	55359.5	2956.93	3273.14	6768.36	6178.27	6868.06	4992.31	4233.35	3617.25	5025.86	4249.8	4142.59	5247.62	6167.38	63720.9	0	1219.25	2392.96	2298.74	2962.87	0	0	0	2642.21	0	0	2575.8
0	0	LISVEDLWK	A0A1B0GRA5	Stromal interaction molecule 1	A0A1B0GRA5	A0A1B0GRA5_MOUSE	5.7752e-06	5197.82	0	4262.52	0	0	4628.89	0	0	0	0	0	0	0	0	6998.76	21088	0	5525.28	4493.46	0	0	0	8587.49	0	6945.25	0	6607.87	0	3392.26	35551.6	0	0	0	0	0	0	0	0	0	0	0	0
0	0	YAEEELEQVR	A0A1B0GRA5	Stromal interaction molecule 1	A0A1B0GRA5	A0A1B0GRA5_MOUSE	5.7752e-06	0	0	0	19851.7	0	69426.4	0	0	0	0	0	0	0	0	0	89278.1	42422.4	0	21817	53725.7	0	0	0	0	59672.8	27679.3	0	0	74308.6	279626	0	0	0	0	0	61624.5	0	0	0	0	0	0
0	0	QALSEVTAALR	A0A1B0GRA5	Stromal interaction molecule 1	A0A1B0GRA5	A0A1B0GRA5_MOUSE	5.7752e-06	0	0	0	0	11626.1	10581.2	19888.3	0	0	0	0	0	0	0	0	42095.5	0	0	9198.74	18381.9	11228.9	0	4164.54	0	0	2534.79	0	0	13208.4	58717.3	0	0	0	0	0	0	0	0	0	0	0	0
1	1	LVEGEAGHFLTSR	A0A1B0GRA5	Stromal interaction molecule 1	A0A1B0GRA5	A0A1B0GRA5_MOUSE	5.7752e-06	0	0	4882.04	5828.69	0	0	0	0	0	0	0	3154.72	0	0	0	13865.5	0	0	0	0	0	0	0	1869.79	3432.63	0	0	4041.67	0	9344.1	0	0	0	0	0	0	0	0	20956	0	0	0
0	0	QKYAEEELEQVR	A0A1B0GRA5	Stromal interaction molecule 1	A0A1B0GRA5	A0A1B0GRA5_MOUSE	5.7752e-06	0	0	0	0	0	0	0	0	0	42788.7	0	0	0	0	41567.6	84356.2	0	33252.2	57008.5	0	0	0	38156.8	0	0	0	27845.1	37968.4	38696.7	232928	0	0	0	0	0	0	0	0	0	0	0	0
0	0	LRDEINLAK	A0A1B0GRA5	Stromal interaction molecule 1	A0A1B0GRA5	A0A1B0GRA5_MOUSE	5.7752e-06	0	0	0	0	0	16283.7	13106.7	0	0	0	0	24107.1	0	0	0	53497.5	0	0	24231.3	15275.5	10393.7	19787.5	37246.5	48556.8	29699.6	14089.8	28653.8	23814.8	27377.4	279127	0	0	0	0	0	0	0	0	0	0	0	0
0	0	NTLFGTFHVAHSSSLDDVDHK	A0A1B0GRA5	Stromal interaction molecule 1	A0A1B0GRA5	A0A1B0GRA5_MOUSE	5.7752e-06	0	0	0	0	25307.2	9156.23	0	0	41432.9	0	0	42007.1	35803.8	34395.2	0	188102	0	0	0	0	0	0	0	0	0	0	0	0	0	0	0	0	0	0	0	0	0	0	0	0	0	0
0	0	ELESHSSWYAPEALQK	A0A1B0GRA5	Stromal interaction molecule 1	A0A1B0GRA5	A0A1B0GRA5_MOUSE	5.7752e-06	11986.9	0	0	0	0	18449.8	0	0	0	0	0	0	0	0	14159.3	44596.1	0	0	0	0	0	0	0	0	14030.9	0	0	0	0	14030.9	0	0	0	0	0	0	0	0	0	0	0	0
0	0	LIEGVHPGSLVEK	A0A1B0GRA5	Stromal interaction molecule 1	A0A1B0GRA5	A0A1B0GRA5_MOUSE	5.7752e-06	0	0	0	0	0	0	0	0	0	0	0	0	0	0	0	0	0	0	0	0	0	0	0	0	6208.2	2363.09	0	0	0	8571.29	0	0	0	0	0	0	0	0	0	0	0	0
0	0	AEQSLHDLQER	A0A1B0GRA5	Stromal interaction molecule 1	A0A1B0GRA5	A0A1B0GRA5_MOUSE	5.7752e-06	0	0	0	0	0	0	0	0	0	0	0	0	0	0	0	0	0	0	0	0	0	0	0	0	0	0	0	0	0	0	0	0	0	0	0	0	0	0	0	0	0	0
0	0	LPDSPALAK	A0A1B0GRA5	Stromal interaction molecule 1	A0A1B0GRA5	A0A1B0GRA5_MOUSE	5.7752e-06	0	0	0	0	0	0	0	0	0	0	0	0	0	0	0	0	0	0	0	0	0	0	0	0	0	0	0	0	0	0	0	0	0	0	0	0	0	0	0	0	0	0
0	0	LVVVGGGGVGK	A0A1B0GRG1;P10833	Ras-related protein R-Ras (Fragment);Ras-related protein R-Ras	A0A1B0GRG1;P10833	A0A1B0GRG1_MOUSE;RRAS_MOUSE	0.00403928	34828.3	27306.7	43879.4	37327.4	34151.8	56347	0	25832	33466.9	0	0	0	27229.4	23986.7	57834.7	402190	26920.2	22686.8	33593.8	27786.8	18379.9	32228.9	32908.5	24976.3	28918.9	33454.7	42709.9	26934.4	38426.5	389926	0	0	0	0	0	0	0	0	0	0	0	0
1	0	ICTVDGIPAR	A0A1B0GRG1;P10833	Ras-related protein R-Ras (Fragment);Ras-related protein R-Ras	A0A1B0GRG1;P10833	A0A1B0GRG1_MOUSE;RRAS_MOUSE	0.00403928	0	0	0	0	0	0	13114.3	0	0	0	0	0	0	0	0	13114.3	0	0	0	0	0	0	0	0	0	0	0	0	0	0	0	0	0	0	0	0	0	0	0	0	0	0
0	0	NIGLGFK	A0A1B0GRR3;P62281	40S ribosomal protein S11	A0A1B0GRR3;P62281	A0A1B0GRR3_MOUSE;RS11_MOUSE	6.47267e-05	23009.9	30135.4	37167.2	25117.7	24049.7	29833.4	17375.8	42612.1	30367.2	35174.2	36578.7	31096.6	24968.8	40250	17246.2	444983	25240.5	28671.8	17563.6	22159.1	23254.7	26475.4	27023.1	35667	21512.7	22547.1	34037.7	32596.1	20770	337519	20759.3	22390.7	29285.6	19716.8	26961.4	22225.3	21908.3	18472.4	22404.6	29089.8	23688.9	21307.9
1	0	ILSGVVTK	A0A1B0GRR3;P62281	40S ribosomal protein S11	A0A1B0GRR3;P62281	A0A1B0GRR3_MOUSE;RS11_MOUSE	6.47267e-05	25962.2	23339.2	32320.8	24955.6	22165.6	24091.6	0	49362.7	26701.9	29361.2	29660.9	29442.5	21828.4	41011.5	24713.1	404917	30317.8	19469	10300.2	0	2733.89	28676.4	26800.7	34660.1	26414.8	32309	30283.3	31966.1	19400.7	293332	17136.6	26010.1	26169.8	18923.8	16837.5	19072.4	8459.39	0	24911.7	23740.7	0	23316.4
0	0	EAIEGTYIDKK	A0A1B0GRR3;P62281	40S ribosomal protein S11	A0A1B0GRR3;P62281	A0A1B0GRR3_MOUSE;RS11_MOUSE	6.47267e-05	0	0	4507.08	0	0	6797.38	0	3725.15	0	4690.19	8139.41	3089.98	0	8069.52	1653.41	40672.1	0	3175.14	0	0	0	2931.25	0	0	0	0	4059.84	5561.41	0	15727.6	0	0	0	0	0	0	0	0	0	0	0	0
0	0	NMSVHLSPCFR	A0A1B0GRR3;P62281	40S ribosomal protein S11	A0A1B0GRR3;P62281	A0A1B0GRR3_MOUSE;RS11_MOUSE	6.47267e-05	0	0	0	0	0	0	0	0	0	0	0	0	0	0	0	0	0	0	0	0	0	0	0	0	0	0	12827.8	0	0	12827.8	0	0	0	0	0	0	0	0	0	0	0	0
1	0	LVSLIGSK	A0A1B0GS70;Q9R1P4	Proteasome endopeptidase complex;Proteasome subunit alpha type-1	A0A1B0GS70;Q9R1P4	A0A1B0GS70_MOUSE;PSA1_MOUSE	0.00252051	15091.3	13731.2	11150.3	0	14747.1	0	0	18704.7	15338.8	16375.8	0	8523.34	14947.6	12584.6	8642.84	149837	7737.49	11592	0	0	0	13016.8	7846.43	11705.2	9836.89	11811.9	7673.71	8850.01	10476	100546	16080.5	15187.6	0	14625.1	0	0	0	0	0	0	0	0
1	0	NVSIGIVGK	A0A1B0GS70;Q9R1P4	Proteasome endopeptidase complex;Proteasome subunit alpha type-1	A0A1B0GS70;Q9R1P4	A0A1B0GS70_MOUSE;PSA1_MOUSE	0.00252051	4868.33	5153.1	5288.01	0	6425.97	0	0	6194.49	6525.96	4476.84	4165.64	0	0	7054.79	3940.04	54093.2	4157.74	6160.32	0	0	0	5393.31	4531.78	3944.22	0	4571.19	4105.49	4797.97	0	37662	6649.56	0	0	7100.12	0	0	0	0	0	5448.14	0	8392.87
1	0	FVFDRPLPVSR	A0A1B0GS70;Q9R1P4	Proteasome endopeptidase complex;Proteasome subunit alpha type-1	A0A1B0GS70;Q9R1P4	A0A1B0GS70_MOUSE;PSA1_MOUSE	0.00252051	0	0	0	0	75184.4	0	0	0	0	0	0	0	0	61305	0	136489	33146.9	0	15584.3	0	28984.8	37513.5	0	0	0	0	0	26805.4	0	142035	23079.2	24127.3	0	19630.8	16309.4	0	20032.3	21393.8	0	18184.9	14439.4	18818.9
1	0	ETLPAEQDLTTK	A0A1B0GS70;Q9R1P4	Proteasome endopeptidase complex;Proteasome subunit alpha type-1	A0A1B0GS70;Q9R1P4	A0A1B0GS70_MOUSE;PSA1_MOUSE	0.00252051	0	0	0	0	0	0	0	0	0	0	0	0	0	0	0	0	0	0	0	0	0	0	0	0	0	0	0	0	0	0	0	0	0	24998.7	24374.9	24521.9	35713.6	23774.4	0	24241.8	0	32519.4
0	0	ESAEPGEPDSSTLSLAEK	A0A1B0GS91;Q8K4L3	Supervillin	A0A1B0GS91;Q8K4L3	A0A1B0GS91_MOUSE;SVIL_MOUSE	0.00175186	13726.7	22560.1	16692.4	13365.5	10088.5	17886.3	21237.2	14646.5	8275.63	14647.7	14773.9	18509.4	19455.6	15743.3	10757.6	232366	20402.2	12777.7	0	8913.42	15812.8	14186.4	13099.8	11523.6	11499.8	15130.4	12740.7	13896	0	149983	0	0	0	0	0	0	0	0	0	0	0	0
0	0	VAGIQETVLTVTGK	A0A1B0GS91;Q8K4L3	Supervillin	A0A1B0GS91;Q8K4L3	A0A1B0GS91_MOUSE;SVIL_MOUSE	0.00175186	0	7212.94	3571.37	0	2491.39	4126.54	4489.01	5535.67	2641.64	4628.29	4736.74	7380.83	6077.14	4024.3	2542.54	59458.4	2451.01	4104.86	2900.5	0	3018.22	4377.35	4060.89	3407.52	1970.22	4607.7	3422.64	3931.94	0	38252.9	0	0	0	0	0	0	0	0	0	0	0	0
0	0	DDLLQEYTEQR	A0A1B0GS91;Q8K4L3	Supervillin	A0A1B0GS91;Q8K4L3	A0A1B0GS91_MOUSE;SVIL_MOUSE	0.00175186	30199.2	20882.4	15140.5	16998.2	12129.3	18054.1	39323.3	17474.3	0	15848	0	18555.2	15785	15213.9	0	235603	0	0	6404.41	0	15082.1	11090.2	10841	12464.1	7690.91	9906.78	13127.5	9729.48	0	96336.5	0	0	0	0	0	0	0	0	0	0	0	0
0	0	EFGETTSEQTEVAAR	A0A1B0GS91;Q8K4L3	Supervillin	A0A1B0GS91;Q8K4L3	A0A1B0GS91_MOUSE;SVIL_MOUSE	0.00175186	0	5069.95	4427.17	3159.02	2951.09	5413.38	4031.33	2269.39	0	3191.84	3690.76	0	4381.16	3929.03	0	42514.1	0	0	0	0	2813.91	3804.16	0	3486.23	0	0	3804.34	3746.85	2752.66	20408.2	0	0	0	0	0	0	0	0	0	0	0	0
0	0	YGLTLDPEADSEYLSR	A0A1B0GS91;Q8K4L3	Supervillin	A0A1B0GS91;Q8K4L3	A0A1B0GS91_MOUSE;SVIL_MOUSE	0.00175186	0	0	7409.3	0	0	7268.59	8485.59	5156.95	0	5245.13	6757.28	5721.78	0	7671.45	0	53716.1	4142.98	0	0	0	3909.86	4072.4	0	4495.65	0	0	4463.98	0	0	21084.9	0	0	0	0	0	0	0	0	0	0	0	0
0	0	AEDWLSPEPLER	A0A1B0GS91;Q8K4L3	Supervillin	A0A1B0GS91;Q8K4L3	A0A1B0GS91_MOUSE;SVIL_MOUSE	0.00175186	5415.97	3718.7	0	0	0	7883.41	4138.03	4944.67	0	0	3709.13	5097.46	0	0	0	34907.4	0	0	0	0	0	0	7747.59	5744.17	4374.66	0	0	0	0	17866.4	0	0	0	0	0	0	0	0	0	0	0	0
0	0	AVSSLQPSQSGVLPTDPVHAIK	A0A1B0GS91;Q8K4L3	Supervillin	A0A1B0GS91;Q8K4L3	A0A1B0GS91_MOUSE;SVIL_MOUSE	0.00175186	0	0	7947.18	0	0	7374.95	8985.07	7665.74	0	0	8204.89	9279.31	0	7215.62	0	56672.8	0	5490.55	0	0	29449.8	0	0	0	0	0	0	0	0	34940.4	0	0	0	0	0	0	0	0	0	0	0	0
0	0	AEGPGAEASVLDTR	A0A1B0GS91;Q8K4L3	Supervillin	A0A1B0GS91;Q8K4L3	A0A1B0GS91_MOUSE;SVIL_MOUSE	0.00175186	0	13814.5	0	0	0	6395.46	0	9448.13	0	8242.65	0	0	12053.5	0	0	49954.2	0	0	0	0	0	0	0	0	9317.01	12354.3	0	10545.3	0	32216.7	0	0	0	0	0	0	0	0	0	0	0	0
0	0	GAFEEEEEPSYPILGR	A0A1B0GS91;Q8K4L3	Supervillin	A0A1B0GS91;Q8K4L3	A0A1B0GS91_MOUSE;SVIL_MOUSE	0.00175186	0	0	10168.7	14584.2	0	10562.3	12356.6	0	0	0	0	0	0	0	0	47671.9	0	0	12843.2	0	7898.13	0	0	0	0	0	0	0	0	20741.3	0	0	0	0	0	0	0	0	0	0	0	0
0	0	VPVGDSFLDSPSK	A0A1B0GS91;Q8K4L3	Supervillin	A0A1B0GS91;Q8K4L3	A0A1B0GS91_MOUSE;SVIL_MOUSE	0.00175186	0	78466.5	0	0	0	32367.3	0	60757.4	55997	0	0	61041.8	50177.9	0	0	338808	0	0	0	0	0	44095	0	0	0	0	0	0	0	44095	0	0	0	0	0	0	0	0	0	0	0	0
0	0	GAANDSTQFTVAGR	A0A1B0GS91;Q8K4L3	Supervillin	A0A1B0GS91;Q8K4L3	A0A1B0GS91_MOUSE;SVIL_MOUSE	0.00175186	0	4599.54	0	0	0	18367.4	0	5377.58	0	0	6950.91	6226.13	0	0	0	41521.6	0	5828.07	0	0	0	0	0	0	0	0	0	14731.7	0	20559.8	0	0	0	0	0	0	0	0	0	0	0	0
0	0	DEFNALPTWK	A0A1B0GS91;Q8K4L3	Supervillin	A0A1B0GS91;Q8K4L3	A0A1B0GS91_MOUSE;SVIL_MOUSE	0.00175186	0	0	3980.54	0	0	9527.44	0	0	0	0	6455.76	0	0	0	0	19963.7	0	2543.6	0	0	0	0	0	3359.56	0	0	5570.6	0	0	11473.8	0	0	0	0	0	0	0	0	0	0	0	0
0	0	DSEGDTPSLINWPSR	A0A1B0GS91;Q8K4L3	Supervillin	A0A1B0GS91;Q8K4L3	A0A1B0GS91_MOUSE;SVIL_MOUSE	0.00175186	1319.3	613.458	2235.68	0	0	0	0	748.881	0	0	0	0	0	0	0	4917.32	0	0	0	0	0	0	0	884.101	0	0	1023.66	0	0	1907.76	0	0	0	0	0	0	0	0	0	0	0	0
0	0	NALTVAAEDSGVQTR	A0A1B0GS91;Q8K4L3	Supervillin	A0A1B0GS91;Q8K4L3	A0A1B0GS91_MOUSE;SVIL_MOUSE	0.00175186	0	14800.5	0	0	0	10342.3	0	0	0	10684.5	0	15145.7	0	0	0	50973	0	0	0	0	0	0	0	0	0	8055.63	0	0	0	8055.63	0	0	0	0	0	0	0	0	0	0	0	0
0	0	QQPAPAHFLPIQSESSTFDR	A0A1B0GS91;Q8K4L3	Supervillin	A0A1B0GS91;Q8K4L3	A0A1B0GS91_MOUSE;SVIL_MOUSE	0.00175186	0	0	5510.32	0	0	0	0	0	0	6177.08	0	6147.51	0	0	0	17834.9	0	0	0	0	0	0	0	0	0	0	0	0	0	0	0	0	0	0	0	0	0	0	0	0	0	0
0	0	ASELATLIQTK	A0A1B0GS91;Q8K4L3	Supervillin	A0A1B0GS91;Q8K4L3	A0A1B0GS91_MOUSE;SVIL_MOUSE	0.00175186	0	0	0	0	0	6395.66	0	0	0	0	0	0	8549.12	0	0	14944.8	0	0	0	0	0	0	0	0	0	0	0	2698.94	0	2698.94	0	0	0	0	0	0	0	0	0	0	0	0
0	0	YQTQPVTLGEVEQVQSGK	A0A1B0GS91;Q8K4L3	Supervillin	A0A1B0GS91;Q8K4L3	A0A1B0GS91_MOUSE;SVIL_MOUSE	0.00175186	0	2588.79	2175.96	0	0	0	0	0	0	0	2082.73	0	0	0	0	6847.48	0	0	0	0	0	0	0	0	0	0	0	0	0	0	0	0	0	0	0	0	0	0	0	0	0	0
0	0	HKDEAPSQELELQSSR	A0A1B0GS91;Q8K4L3	Supervillin	A0A1B0GS91;Q8K4L3	A0A1B0GS91_MOUSE;SVIL_MOUSE	0.00175186	0	3007.08	0	0	0	6277.95	0	0	0	0	0	0	0	0	0	9285.03	0	2381.76	0	0	0	0	0	0	0	0	0	0	0	2381.76	0	0	0	0	0	0	0	0	0	0	0	0
0	0	GLASPTSITPISSPLCSK	A0A1B0GS91;Q8K4L3	Supervillin	A0A1B0GS91;Q8K4L3	A0A1B0GS91_MOUSE;SVIL_MOUSE	0.00175186	0	0	0	0	0	6624.39	0	0	0	0	0	0	0	0	0	6624.39	0	0	0	0	0	0	0	0	0	0	0	3154.31	0	3154.31	0	0	0	0	0	0	0	0	0	0	0	0
0	0	ATGGLHTQEVEQSLK	A0A1B0GS91;Q8K4L3	Supervillin	A0A1B0GS91;Q8K4L3	A0A1B0GS91_MOUSE;SVIL_MOUSE	0.00175186	0	0	0	0	0	0	0	0	3552.6	0	0	0	0	0	0	3552.6	3881.79	0	0	0	0	0	0	0	0	0	0	0	0	3881.79	0	0	0	0	0	0	0	0	0	0	0	0
0	0	SSPELTSESLTQR	A0A1B0GS91;Q8K4L3	Supervillin	A0A1B0GS91;Q8K4L3	A0A1B0GS91_MOUSE;SVIL_MOUSE	0.00175186	0	21555.2	0	0	0	0	0	0	0	0	0	0	0	0	0	21555.2	0	0	0	0	0	0	0	0	0	0	0	0	0	0	0	0	0	0	0	0	0	0	0	0	0	0
0	0	VQDPPLGEDGSSAFFSER	A0A1B0GS91;Q8K4L3	Supervillin	A0A1B0GS91;Q8K4L3	A0A1B0GS91_MOUSE;SVIL_MOUSE	0.00175186	0	0	0	0	0	0	0	0	0	0	0	0	0	0	0	0	0	0	0	0	0	0	0	0	0	0	8062.55	0	0	8062.55	0	0	0	0	0	0	0	0	0	0	0	0
0	0	EVLVFDFGSEVYVWHGK	A0A1B0GS91;Q8K4L3	Supervillin	A0A1B0GS91;Q8K4L3	A0A1B0GS91_MOUSE;SVIL_MOUSE	0.00175186	0	0	0	0	0	0	0	0	0	0	0	0	0	0	0	0	0	0	0	0	0	0	0	0	0	0	0	0	3581.97	3581.97	0	0	0	0	0	0	0	0	0	0	0	0
0	0	LVIITAGAR	A0A1B0GSX0;P06151;Q564E2	L-lactate dehydrogenase;L-lactate dehydrogenase A chain;L-lactate dehydrogenase	A0A1B0GSX0;P06151;Q564E2	A0A1B0GSX0_MOUSE;LDHA_MOUSE;Q564E2_MOUSE	3.49009e-06	25404.7	32458.6	25695.5	17507.9	37187.8	16347.4	15839.7	44654.4	32509.6	37036.4	25379.3	18383.6	20783	47248.4	28617	425053	32830.5	67465.7	25229.2	35571.4	25481.1	21113.4	51599.7	51745.6	26343.6	36656.9	40699	37375.6	30642	482754	114823	139650	112303	118783	71588.7	114338	40313.7	69681.7	83078.7	76388.8	61301.7	60901.9
0	0	DQLIVNLLKEEQAPQNK	A0A1B0GSX0;P06151;Q564E2	L-lactate dehydrogenase;L-lactate dehydrogenase A chain;L-lactate dehydrogenase	A0A1B0GSX0;P06151;Q564E2	A0A1B0GSX0_MOUSE;LDHA_MOUSE;Q564E2_MOUSE	3.49009e-06	4075.74	0	3108.67	0	6629.99	2526.15	3720.98	5444.77	5080.03	6963.44	0	0	4095.58	0	5165.11	46810.4	7249.4	13989.8	6729.43	6520.41	4441.12	0	11663	10439.7	4076.09	8408.18	6652.3	5441.26	0	85610.7	33645	26959.2	25253.6	35873.1	21782.9	30736	12480.7	23323.7	24658.6	18330.1	15005.9	19394.5
0	0	VTLTPEEEAR	A0A1B0GSX0;P06151;Q564E2	L-lactate dehydrogenase;L-lactate dehydrogenase A chain;L-lactate dehydrogenase	A0A1B0GSX0;P06151;Q564E2	A0A1B0GSX0_MOUSE;LDHA_MOUSE;Q564E2_MOUSE	3.49009e-06	21484.2	46019.3	47671.1	24131.6	35881.3	33695.5	14588.9	49197.7	39718.2	54517.7	31152.4	28995.7	27282.1	27976.2	29750.4	512062	47241.2	70838.1	48282.2	0	20752.5	25823.7	59847.1	66981.1	31559	75276.4	53924	50153.9	31508.5	582188	145114	167464	141612	144681	118311	121140	49928.1	109974	106516	97490.4	70444.7	101670
0	0	FIIPNIVK	A0A1B0GSX0;P06151;Q564E2	L-lactate dehydrogenase;L-lactate dehydrogenase A chain;L-lactate dehydrogenase	A0A1B0GSX0;P06151;Q564E2	A0A1B0GSX0_MOUSE;LDHA_MOUSE;Q564E2_MOUSE	3.49009e-06	15505.6	39051.3	21553.4	7054.69	22134.2	13413	20965.3	52725.8	24009.5	44281.6	21085.9	14903.6	11416.9	8284.34	16711.7	333097	42219	59079.5	19276.5	38461.3	35960.4	12162.8	41143.8	59674.2	21125	32658.2	37433.8	25145.2	19447.3	443787	88680.2	111857	74318.9	102297	70921	137569	29669.2	93359.3	100645	62792	50952.6	66144.4
0	0	SADTLWGIQK	A0A1B0GSX0;P06151;Q564E2	L-lactate dehydrogenase;L-lactate dehydrogenase A chain;L-lactate dehydrogenase	A0A1B0GSX0;P06151;Q564E2	A0A1B0GSX0_MOUSE;LDHA_MOUSE;Q564E2_MOUSE	3.49009e-06	24239.1	16100.6	27220.5	0	19054.5	18219.4	21186.2	27540.1	19612.2	38749.9	15627.3	0	0	33439.9	19801.8	280792	19564.8	57530.4	26741.7	0	0	0	37765.9	52325.1	21287.9	10718.4	43729	14073.3	23988.5	307725	50718.6	54069.9	49443.5	38692.6	38817.6	48826	13300.8	36708.8	57936.9	42269	27822.9	35721.5
0	0	DQLIVNLLK	A0A1B0GSX0;P06151;Q564E2	L-lactate dehydrogenase;L-lactate dehydrogenase A chain;L-lactate dehydrogenase	A0A1B0GSX0;P06151;Q564E2	A0A1B0GSX0_MOUSE;LDHA_MOUSE;Q564E2_MOUSE	3.49009e-06	4461.52	25824.7	6089.57	2963.46	12634.7	10692.7	14450.5	11733.7	13413.9	10744.4	7521.61	5089.23	2534.31	5560.24	9567.98	143283	26883.6	22778.4	7520.27	17805.9	8440.86	4140.51	24166.9	24813.3	13599.4	12406.5	19528.7	24377.9	14172.2	220634	36981.6	30595.3	52588.8	40964.2	50098.9	71677.8	25817.3	47602.9	47127.1	35106.8	25287.8	25911.1
0	0	QVVDSAYEVIK	A0A1B0GSX0;P06151;Q564E2	L-lactate dehydrogenase;L-lactate dehydrogenase A chain;L-lactate dehydrogenase	A0A1B0GSX0;P06151;Q564E2	A0A1B0GSX0_MOUSE;LDHA_MOUSE;Q564E2_MOUSE	3.49009e-06	0	24695.3	0	0	0	0	0	25741.7	28669.4	25566.2	0	0	0	0	26186	130859	23873	30149.5	0	0	0	0	35553.2	33994.9	28678.5	0	0	28872	0	181121	40811.3	49631.3	49479.2	57302.9	37996.9	40640.5	0	41262.7	46371.2	37849	27958.7	32839.7
0	0	RVHPISTMIK	A0A1B0GSX0;P06151;Q564E2	L-lactate dehydrogenase;L-lactate dehydrogenase A chain;L-lactate dehydrogenase	A0A1B0GSX0;P06151;Q564E2	A0A1B0GSX0_MOUSE;LDHA_MOUSE;Q564E2_MOUSE	3.49009e-06	0	0	0	0	2027.41	0	0	0	0	0	1416.82	0	0	0	0	3444.23	0	1676.55	7951.96	0	0	0	0	0	0	1041.7	1686.61	0	0	12356.8	2027.28	2118.88	319.106	0	0	1127.46	0	0	2460.01	0	0	1688.52
0	0	DLADELALVDVMEDK	A0A1B0GSX0;P06151;Q564E2	L-lactate dehydrogenase;L-lactate dehydrogenase A chain;L-lactate dehydrogenase	A0A1B0GSX0;P06151;Q564E2	A0A1B0GSX0_MOUSE;LDHA_MOUSE;Q564E2_MOUSE	3.49009e-06	0	0	901.75	3139.11	28035.3	19078.8	0	0	0	0	0	0	0	0	0	51155	0	2923.19	6509.74	0	0	0	0	0	0	48408	0	0	0	57840.9	6627.69	0	4555.41	4321.29	5090.4	0	0	6207.7	0	0	0	0
0	0	VIGSGCNLDSAR	A0A1B0GSX0;P06151;Q564E2	L-lactate dehydrogenase;L-lactate dehydrogenase A chain;L-lactate dehydrogenase	A0A1B0GSX0;P06151;Q564E2	A0A1B0GSX0_MOUSE;LDHA_MOUSE;Q564E2_MOUSE	3.49009e-06	0	0	0	0	0	0	0	0	0	0	0	0	0	0	0	0	0	0	0	0	0	0	0	0	0	0	0	0	0	0	0	0	70134.8	0	0	0	0	0	21356.7	0	0	0
0	0	SLNPELGTDADKEQWK	A0A1B0GSX0;P06151;Q564E2	L-lactate dehydrogenase;L-lactate dehydrogenase A chain;L-lactate dehydrogenase	A0A1B0GSX0;P06151;Q564E2	A0A1B0GSX0_MOUSE;LDHA_MOUSE;Q564E2_MOUSE	3.49009e-06	0	0	0	0	0	0	0	0	0	9176.91	0	0	0	0	0	9176.91	0	0	0	0	0	0	0	0	0	0	0	0	0	0	0	0	0	0	0	0	0	0	0	0	0	0
0	0	ITVVGVGAVGMACAISILMK	A0A1B0GSX0;P06151;Q564E2	L-lactate dehydrogenase;L-lactate dehydrogenase A chain;L-lactate dehydrogenase	A0A1B0GSX0;P06151;Q564E2	A0A1B0GSX0_MOUSE;LDHA_MOUSE;Q564E2_MOUSE	3.49009e-06	0	0	0	0	3343.45	0	0	0	0	0	0	0	0	0	0	3343.45	0	0	0	0	0	0	0	0	0	0	0	0	0	0	0	0	0	0	0	0	0	0	0	0	0	0
0	0	DLADELALVDVMEDKLK	A0A1B0GSX0;P06151;Q564E2	L-lactate dehydrogenase;L-lactate dehydrogenase A chain;L-lactate dehydrogenase	A0A1B0GSX0;P06151;Q564E2	A0A1B0GSX0_MOUSE;LDHA_MOUSE;Q564E2_MOUSE	3.49009e-06	0	0	0	0	0	0	0	0	0	0	0	0	0	0	0	0	0	0	0	0	0	0	0	0	0	0	0	0	0	0	0	0	0	0	0	0	0	0	0	0	0	0
1	1	INLEAEPQDVNYFEHK	A0A1B0GSX6	PDZ and LIM domain 3, isoform CRA_a	A0A1B0GSX6	A0A1B0GSX6_MOUSE	1.70304e-05	42675.5	29397.1	24294.3	23473.1	24542	32513.2	55723.4	18909.2	32390.2	22135.7	24826.2	38947.6	24784.5	26013.5	23669.5	444295	34901.5	34293.5	45298.9	33387.9	26635.5	41024.1	31060.6	30043.3	20489.4	38965.8	31044.9	37570.2	46626.6	451342	0	18498.6	17959.2	23645.8	0	28470.5	31952.5	17545.7	0	18097.7	0	0
1	1	STPSSVSTVSTICPGDLK	A0A1B0GSX6	PDZ and LIM domain 3, isoform CRA_a	A0A1B0GSX6	A0A1B0GSX6_MOUSE	1.70304e-05	20141.2	15770.1	10843.3	9588.96	15847.8	23355.8	22624.5	12727.9	15838.9	16582.2	14842.2	15077.1	14503.7	23696.5	18708.3	250148	18648.5	16748.7	16958.9	22257.7	22388.3	18122.9	25273.1	21585.2	25719.8	19226.3	17193.6	31441.9	20221.8	275787	9135.06	13788.5	12001.8	14945.9	11696.2	14471	10531.2	9363.94	11401.1	9953.45	7782.23	11513.3
1	0	STSNNSELLSALALR	A0A1B0GT63;G3X9F4;Q8VD26	Transmembrane protein 143;Transmembrane protein 143, isoform CRA_a;Transmembrane protein 143	A0A1B0GT63;G3X9F4;Q8VD26	A0A1B0GT63_MOUSE;G3X9F4_MOUSE;TM143_MOUSE	7.08479e-05	2479.69	2060.28	2599.48	0	1816.67	2784.71	0	1233.02	918.77	2855.53	2109.12	2228.62	1603.37	2002.22	3497.7	28189.2	2148.68	2064.99	4503.32	3355.88	6148.7	3141.12	2971.54	5718.34	5701.28	3869.43	3055.53	5000.65	3889.21	51568.6	0	0	2412.5	2619.78	4704.52	0	0	4451.2	3955.51	3430	4303.76	2222.58
0	0	LQALYDPINPDRETLDQPSLTDPER	A0A1B0GT63;G3X9F4;Q8VD26	Transmembrane protein 143;Transmembrane protein 143, isoform CRA_a;Transmembrane protein 143	A0A1B0GT63;G3X9F4;Q8VD26	A0A1B0GT63_MOUSE;G3X9F4_MOUSE;TM143_MOUSE	7.08479e-05	0	0	8138.12	0	6262.54	4968	4342.89	0	0	0	0	0	5444.59	0	7144.5	36300.6	8122.43	0	9252.97	9665.53	13983.6	0	8520.13	13670.6	13762.2	0	9730.12	10923.5	8030.1	105661	0	8041.04	0	8347.74	13512.9	0	16937.4	0	9357.13	0	0	0
1	0	EALLAHSFLAR	A0A1B0GT63;G3X9F4;Q8VD26	Transmembrane protein 143;Transmembrane protein 143, isoform CRA_a;Transmembrane protein 143	A0A1B0GT63;G3X9F4;Q8VD26	A0A1B0GT63_MOUSE;G3X9F4_MOUSE;TM143_MOUSE	7.08479e-05	0	0	0	0	0	1490.75	0	0	0	0	2135.37	0	0	0	0	3626.11	1639.64	2054.43	2140.29	0	1066.71	0	0	0	4790.77	1581.04	0	2955.32	0	16228.2	0	0	0	0	0	0	0	0	3119.79	0	3080.01	1899.4
0	0	LLIQEFHSSPAER	A0A1B0GT63;G3X9F4;Q8VD26	Transmembrane protein 143;Transmembrane protein 143, isoform CRA_a;Transmembrane protein 143	A0A1B0GT63;G3X9F4;Q8VD26	A0A1B0GT63_MOUSE;G3X9F4_MOUSE;TM143_MOUSE	7.08479e-05	0	0	0	0	0	0	0	0	0	0	0	0	0	0	0	0	0	10027.8	0	0	0	0	0	0	0	0	0	0	0	10027.8	0	0	0	0	0	0	0	0	0	0	0	0
0	0	EPCDWAQQYR	A0A1B0GT63;G3X9F4;Q8VD26	Transmembrane protein 143;Transmembrane protein 143, isoform CRA_a;Transmembrane protein 143	A0A1B0GT63;G3X9F4;Q8VD26	A0A1B0GT63_MOUSE;G3X9F4_MOUSE;TM143_MOUSE	7.08479e-05	0	0	0	0	0	0	0	0	0	0	0	0	0	0	0	0	0	0	0	0	0	0	0	0	0	0	0	0	0	0	0	0	0	0	0	0	0	0	0	0	0	0
1	0	GADVFLEALAR	A0A1B0GT92;Q9Z1E4	Glycogen [starch] synthase;Glycogen [starch] synthase, muscle	A0A1B0GT92;Q9Z1E4	A0A1B0GT92_MOUSE;GYS1_MOUSE	3.69175e-06	17856.5	24416.8	25575.8	22321	25951.5	26169.1	25501.1	37195.2	23431.2	36537.7	24692.7	23093.5	15355.7	15152.6	18272.5	361523	29339.6	28022.3	23958.6	27608.6	38771	23787.5	38036.8	43712.2	22153.3	30228	22533.6	36624.1	19618.8	384394	32801.6	42396.2	31087.4	36338.3	28310.3	36668.2	20253.6	29069.7	19234.6	24720.8	26815.3	25306.2
0	0	LSDLLDWK	A0A1B0GT92;Q9Z1E4	Glycogen [starch] synthase;Glycogen [starch] synthase, muscle	A0A1B0GT92;Q9Z1E4	A0A1B0GT92_MOUSE;GYS1_MOUSE	3.69175e-06	15132.2	10074.5	27941.6	3876.34	6465.29	14386.1	5974.77	19938.9	9552.11	32969.7	11708.2	7145.9	0	5067.62	11298.9	181532	10647.1	21747.5	14267.6	3473.31	8222.77	5748.91	16289.4	25809.4	11036.2	0	18493.8	10154.7	8885.57	154776	14092.7	15283.5	9392.04	9771.24	13172.1	0	3897.18	9532.67	8004.69	11636.2	7821.85	10331.3
1	0	SNSVDTGPSSSLSTPTEPLSPTSSLGEERN	A0A1B0GT92;Q9Z1E4	Glycogen [starch] synthase;Glycogen [starch] synthase, muscle	A0A1B0GT92;Q9Z1E4	A0A1B0GT92_MOUSE;GYS1_MOUSE	3.69175e-06	18302.7	26635.2	36420.7	21570.8	11936.6	23337.6	20473.5	20525.9	12245.2	34416.1	21085.5	17802.6	16885.8	12302.9	0	293941	28150.6	20259.5	0	0	28236.1	22418.6	14559	29000.4	15723.2	25167.5	20136.5	23550.3	0	227202	17335.5	22363.7	24935.5	27259.2	17739.7	21680	0	8065.54	6215.85	11930.1	10679.9	13153.3
1	0	VGGIYTVLQTK	A0A1B0GT92;Q9Z1E4	Glycogen [starch] synthase;Glycogen [starch] synthase, muscle	A0A1B0GT92;Q9Z1E4	A0A1B0GT92_MOUSE;GYS1_MOUSE	3.69175e-06	45508.8	64983.4	65612	51373	44651	132602	96458.5	97231.2	49406.4	90742.7	53834	57958.2	71293.8	63093.7	37904.8	1.02265e+06	58112	65719.7	71754.9	54201.2	77015.9	52783.6	56544	75376.8	50036.3	127268	51924.1	70603	43632.9	854972	53880.9	58884.1	61718.8	72306.5	57954.2	130050	46997.1	42395.4	64367.5	44999.5	41040.1	50927.8
1	0	TQVELLEPPTPELK	A0A1B0GT92;Q9Z1E4	Glycogen [starch] synthase;Glycogen [starch] synthase, muscle	A0A1B0GT92;Q9Z1E4	A0A1B0GT92_MOUSE;GYS1_MOUSE	3.69175e-06	33317	59613.5	36471.2	38130.4	48785.6	34164	27331.7	47742.4	29229.6	40594.2	27125.9	22344.8	14791.9	35548.5	21370.9	516561	45209.9	31556.7	44950.1	33367.5	66528.2	25498.7	29754	38571.4	29764.5	33601	28069.2	45854.1	20990.8	473716	45870.7	27374.3	63897.8	38179.7	34833.2	64969.3	55834.1	30692.5	30856.2	33017	19872.4	39540.2
1	0	VTGDEWGDNYYLVGPYTEQGVR	A0A1B0GT92;Q9Z1E4	Glycogen [starch] synthase;Glycogen [starch] synthase, muscle	A0A1B0GT92;Q9Z1E4	A0A1B0GT92_MOUSE;GYS1_MOUSE	3.69175e-06	15685.4	13196.5	27513.6	0	7260.77	16471.6	7519.81	17199.3	8816.46	26636.5	12668.3	8031.46	5503.91	6318.91	14116.6	186939	11538.8	16549.9	11891.6	0	9095.67	7827.11	15194.7	23855.6	13341.5	6845.34	20950	14616.8	12178.5	163886	9548.04	12564.3	13893.2	9494.07	23606.6	0	0	15786.9	6388.47	11551.3	11426.6	10770.2
1	0	RIGLFNSSADR	A0A1B0GT92;Q9Z1E4	Glycogen [starch] synthase;Glycogen [starch] synthase, muscle	A0A1B0GT92;Q9Z1E4	A0A1B0GT92_MOUSE;GYS1_MOUSE	3.69175e-06	0	0	9113.99	0	0	4654.84	0	12973.2	0	13457.6	8478.07	0	0	1508.47	3089.32	53275.5	0	8303.48	4645.1	0	6813.03	5860.94	6196.78	9008.2	4006.65	6705.12	7116.88	6584.79	3440.48	68681.5	8144.6	7861.84	0	8816.02	6554.75	3573.68	0	6417.67	5034.99	5836.09	5778.43	5680.49
1	0	IGLFNSSADR	A0A1B0GT92;Q9Z1E4	Glycogen [starch] synthase;Glycogen [starch] synthase, muscle	A0A1B0GT92;Q9Z1E4	A0A1B0GT92_MOUSE;GYS1_MOUSE	3.69175e-06	89592.6	55180.9	125369	79344.2	89103.7	54510.3	92556	96709.5	49505.9	153090	54970.9	82679.5	83778.7	64435.4	75845.7	1.24667e+06	96519.7	114267	103697	94576.1	66730.6	97335.2	66354.4	74701.5	40198.1	61472.9	51982.7	65524.2	63845.9	997206	97729.2	115066	48415.2	59699.6	48736.2	89281.2	51535.4	60438.2	46098.5	75329	62570.2	72470.7
0	0	SLDDSCSQLTSFLYSFCQQSR	A0A1B0GT92;Q9Z1E4	Glycogen [starch] synthase;Glycogen [starch] synthase, muscle	A0A1B0GT92;Q9Z1E4	A0A1B0GT92_MOUSE;GYS1_MOUSE	3.69175e-06	0	0	7372.9	3335.5	2365.41	2425.95	0	6652.29	2584.74	6223.69	3282.19	2478.61	2640.23	3367.62	2671.63	45400.8	0	4050.72	1335.14	0	2544.03	4692.2	5763.96	5926.34	2043.87	4943.31	5147.85	4270.42	2897.15	43615	6541.44	5286.96	3064.97	7677.45	4851.12	0	1251.34	0	4200.53	3393.21	6556.3	5801.73
1	0	AFPDHFTYEPHEVDATQGYR	A0A1B0GT92;Q9Z1E4	Glycogen [starch] synthase;Glycogen [starch] synthase, muscle	A0A1B0GT92;Q9Z1E4	A0A1B0GT92_MOUSE;GYS1_MOUSE	3.69175e-06	0	6308.95	22575	12198.8	9736.66	12966.4	0	20365.3	9234.86	21082.6	13444.4	9025.61	9399.05	10640.1	11267.2	168245	10297.4	19396	18827	21920.5	16427.1	13346.9	14456.1	17372.7	9082.06	19277.9	19399.9	16329.1	10250.2	206383	24328.2	16596.9	14651.3	24053.6	17729.5	0	0	0	0	11263.3	13429.9	13369.6
1	0	TQVELLEPPTPELKR	A0A1B0GT92;Q9Z1E4	Glycogen [starch] synthase;Glycogen [starch] synthase, muscle	A0A1B0GT92;Q9Z1E4	A0A1B0GT92_MOUSE;GYS1_MOUSE	3.69175e-06	30875.4	40670.9	77540.3	0	23976.2	28815.4	29682.9	79109.4	37400	113829	54042.6	38781.7	39304.3	17177.8	19617.9	630824	55966.5	84915.7	63455.6	30474.6	83851.9	57034.4	45678.6	103379	25221.7	77789.2	47359	30459.6	22208	727794	63178.8	73428.9	32815.7	58694.9	26671.5	46826.1	0	44047.3	19678.1	26082.8	30364.1	46027.1
1	0	RKPDIVTPNGLNVK	A0A1B0GT92;Q9Z1E4	Glycogen [starch] synthase;Glycogen [starch] synthase, muscle	A0A1B0GT92;Q9Z1E4	A0A1B0GT92_MOUSE;GYS1_MOUSE	3.69175e-06	18983.2	0	48943.2	25410.6	26925.5	30785	0	31044.3	29625.7	31544.2	32960.4	0	22100.1	24268.3	25142.4	347733	23831.2	21004.9	24676.3	0	17487.9	28267.9	31617.4	19188.8	22877.3	33682.8	33025.2	23349.8	24177.9	303187	0	45595.4	0	40877.9	0	38943.1	0	0	0	0	0	0
1	0	LPVATIFTTHATLLGR	A0A1B0GT92;Q9Z1E4	Glycogen [starch] synthase;Glycogen [starch] synthase, muscle	A0A1B0GT92;Q9Z1E4	A0A1B0GT92_MOUSE;GYS1_MOUSE	3.69175e-06	0	0	1890.73	0	3870.78	3179.26	316.62	4676.1	3696.13	2532.51	2560.49	0	3010.02	897.482	2519.78	29149.9	942.854	3958.12	27281	1084.28	2973.42	4384.71	7032.19	2669.11	1867.04	1399.77	3583.6	4080.89	2784.57	64041.5	7025.62	6041.67	4612.93	6851.39	0	0	0	0	0	0	0	2990.74
1	0	DGPLGEDSERYDEEEEAAK	A0A1B0GT92;Q9Z1E4	Glycogen [starch] synthase;Glycogen [starch] synthase, muscle	A0A1B0GT92;Q9Z1E4	A0A1B0GT92_MOUSE;GYS1_MOUSE	3.69175e-06	0	98357	41116.1	30048.9	40513.9	66436.7	32346.1	40613.7	45036.8	47283.3	47995	28607.6	14831.9	30481.4	24130	587798	0	38137	55928.8	30050.2	23547.6	35206.9	47745.2	38907.9	37768.7	25166.2	53810.3	89649.7	39217	515135	30854.9	0	43256.8	47943.2	59506	17924.4	0	22601.4	0	37257.5	0	18637.1
1	0	YLCAGAVDFYNNLENFNVDKEAGER	A0A1B0GT92;Q9Z1E4	Glycogen [starch] synthase;Glycogen [starch] synthase, muscle	A0A1B0GT92;Q9Z1E4	A0A1B0GT92_MOUSE;GYS1_MOUSE	3.69175e-06	0	0	2039.39	0	1103.6	0	0	2109.4	0	0	1269.83	0	2286.38	0	0	8808.6	0	1325.67	0	0	1716.13	1909.97	1234.57	0	0	2647.72	1222.92	0	0	10057	3557.35	3890.4	2063.08	3752.67	0	0	0	0	0	0	0	0
1	0	RLPVATIFTTHATLLGR	A0A1B0GT92;Q9Z1E4	Glycogen [starch] synthase;Glycogen [starch] synthase, muscle	A0A1B0GT92;Q9Z1E4	A0A1B0GT92_MOUSE;GYS1_MOUSE	3.69175e-06	0	0	6011.64	0	0	0	0	11100.6	0	2685.7	3234.78	0	2902.74	3803.74	0	29739.2	0	4308.91	2822.99	0	0	5368.97	0	0	0	0	7064.36	0	0	19565.2	6241.53	798.388	0	5166.43	0	0	0	0	0	0	0	0
0	0	TNNFNVETLK	A0A1B0GT92;Q9Z1E4	Glycogen [starch] synthase;Glycogen [starch] synthase, muscle	A0A1B0GT92;Q9Z1E4	A0A1B0GT92_MOUSE;GYS1_MOUSE	3.69175e-06	29157.5	55193.8	62573.6	38487.5	28961	46970.7	34963.2	92308.8	39985.3	35166.3	47383.1	27484.7	29655.8	24429.3	25574.7	618295	52596.4	59003.7	61153.7	46180.2	69529.2	46791.1	50838.4	35847.5	38981.3	63843	44353.7	65060.3	28938.7	663117	52937.9	65653.1	45685.7	65180.8	52770.1	47053.5	27298.9	45147	30833.3	50379.6	37228.4	41550.1
1	0	YLCAGAVDFYNNLENFNVDK	A0A1B0GT92;Q9Z1E4	Glycogen [starch] synthase;Glycogen [starch] synthase, muscle	A0A1B0GT92;Q9Z1E4	A0A1B0GT92_MOUSE;GYS1_MOUSE	3.69175e-06	0	0	0	0	0	652.351	0	1781.99	0	2475.71	610.784	0	0	0	0	5520.83	0	1329.85	0	0	0	1641.79	0	0	0	0	1595.13	2216.48	0	6783.26	0	0	0	0	0	0	0	0	0	0	0	0
1	0	KQLWDTANTVK	A0A1B0GT92;Q9Z1E4	Glycogen [starch] synthase;Glycogen [starch] synthase, muscle	A0A1B0GT92;Q9Z1E4	A0A1B0GT92_MOUSE;GYS1_MOUSE	3.69175e-06	0	0	12753.6	0	0	0	0	15851.1	0	17473.6	10510.3	0	0	0	0	56588.6	0	20116.2	3837.56	0	0	0	48052.3	17611.5	0	0	18608.1	0	0	108226	0	0	0	0	0	0	0	0	0	0	0	0
1	0	VIFHPEFLSSTSPLLPVDYEEFVR	A0A1B0GT92;Q9Z1E4	Glycogen [starch] synthase;Glycogen [starch] synthase, muscle	A0A1B0GT92;Q9Z1E4	A0A1B0GT92_MOUSE;GYS1_MOUSE	3.69175e-06	0	0	0	0	3801.31	4908.2	0	1052.04	599.186	0	348.262	0	0	0	0	10709	0	0	0	0	0	1442.65	1451.91	0	0	0	0	3973.33	4366.19	11234.1	3670.64	0	0	0	0	0	0	0	0	4374.72	0	0
1	0	AKVTGDEWGDNYYLVGPYTEQGVR	A0A1B0GT92;Q9Z1E4	Glycogen [starch] synthase;Glycogen [starch] synthase, muscle	A0A1B0GT92;Q9Z1E4	A0A1B0GT92_MOUSE;GYS1_MOUSE	3.69175e-06	0	0	344774	0	0	0	0	219326	0	238312	0	0	0	0	0	802411	0	262093	0	0	0	0	0	217054	0	0	0	0	0	479148	0	0	0	0	0	0	0	0	0	0	0	0
1	0	DGPLGEDSERYDEEEEAAKDR	A0A1B0GT92;Q9Z1E4	Glycogen [starch] synthase;Glycogen [starch] synthase, muscle	A0A1B0GT92;Q9Z1E4	A0A1B0GT92_MOUSE;GYS1_MOUSE	3.69175e-06	0	0	0	0	0	182.712	0	0	0	0	0	0	0	0	0	182.712	0	0	0	0	0	0	0	0	0	0	0	0	0	0	0	0	0	0	0	0	0	0	0	0	0	0
1	0	AAAHCAHVFTTVSQITAIEAQHLLK	A0A1B0GT92;Q9Z1E4	Glycogen [starch] synthase;Glycogen [starch] synthase, muscle	A0A1B0GT92;Q9Z1E4	A0A1B0GT92_MOUSE;GYS1_MOUSE	3.69175e-06	0	0	0	0	0	0	0	0	0	0	0	0	0	0	0	0	0	0	0	0	0	0	0	0	0	0	0	0	0	0	0	0	0	0	0	0	0	0	0	0	0	0
1	0	FSAMHEFQNLHAQSK	A0A1B0GT92;Q9Z1E4	Glycogen [starch] synthase;Glycogen [starch] synthase, muscle	A0A1B0GT92;Q9Z1E4	A0A1B0GT92_MOUSE;GYS1_MOUSE	3.69175e-06	0	24354.2	0	0	0	0	0	0	0	0	0	0	0	0	0	24354.2	0	0	0	0	0	0	0	0	0	0	0	0	0	0	0	0	0	0	0	0	0	0	0	0	0	0
1	0	LYESLLVGSLPDMNK	A0A1B0GT92;Q9Z1E4	Glycogen [starch] synthase;Glycogen [starch] synthase, muscle	A0A1B0GT92;Q9Z1E4	A0A1B0GT92_MOUSE;GYS1_MOUSE	3.69175e-06	0	0	0	0	0	0	0	0	0	0	0	0	0	0	0	0	0	0	10367.6	0	0	0	0	0	0	0	0	0	0	10367.6	0	0	0	0	0	0	0	0	0	0	0	0
1	0	QSFPPVCTHNMLDDSSDPILTTIR	A0A1B0GT92;Q9Z1E4	Glycogen [starch] synthase;Glycogen [starch] synthase, muscle	A0A1B0GT92;Q9Z1E4	A0A1B0GT92_MOUSE;GYS1_MOUSE	3.69175e-06	0	0	0	0	0	0	0	0	0	0	0	0	0	0	0	0	0	0	0	0	0	0	0	0	0	0	0	0	0	0	0	0	0	0	0	0	0	0	0	0	0	0
1	0	VNGSEQTVVAFFIMPAR	A0A1B0GT92;Q9Z1E4	Glycogen [starch] synthase;Glycogen [starch] synthase, muscle	A0A1B0GT92;Q9Z1E4	A0A1B0GT92_MOUSE;GYS1_MOUSE	3.69175e-06	0	0	0	0	0	0	0	0	0	0	0	0	0	0	0	0	0	0	1479.49	0	0	0	0	0	0	0	0	0	0	1479.49	0	0	0	0	0	0	0	0	0	0	0	0
1	0	AVGDGIVLCK	A0A1C7CYV0;B1AX58;Q99K51	Plastin-3 (Fragment);Plastin-3;Plastin-3	A0A1C7CYV0;B1AX58;Q99K51	A0A1C7CYV0_MOUSE;B1AX58_MOUSE;PLST_MOUSE	0.00733864	0	3122.64	0	0	0	3591.23	0	0	0	0	0	0	0	0	0	6713.87	0	0	0	0	0	2849.86	0	0	4648.6	0	0	4234.61	2170.26	13903.3	0	0	0	0	0	0	0	0	0	0	0	0
0	0	LSPEELLLR	A0A1C7CYV0;B1AX58;Q99K51	Plastin-3 (Fragment);Plastin-3;Plastin-3	A0A1C7CYV0;B1AX58;Q99K51	A0A1C7CYV0_MOUSE;B1AX58_MOUSE;PLST_MOUSE	0.00733864	0	0	0	0	0	0	0	0	0	0	0	0	0	2803.57	0	2803.57	0	0	0	0	0	0	0	0	0	0	0	0	0	0	0	0	0	0	0	0	0	0	0	0	0	0
1	0	NEALAALLR	A0A1C7CYV0;B1AX58;Q99K51	Plastin-3 (Fragment);Plastin-3;Plastin-3	A0A1C7CYV0;B1AX58;Q99K51	A0A1C7CYV0_MOUSE;B1AX58_MOUSE;PLST_MOUSE	0.00733864	0	0	0	0	0	0	0	0	0	0	0	0	0	0	0	0	0	0	0	0	0	0	0	0	0	0	0	0	0	0	0	0	0	0	0	0	0	0	0	0	0	0
1	0	ANDDIIVNWVNR	A0A1C7CYV0;B1AX58;Q99K51	Plastin-3 (Fragment);Plastin-3;Plastin-3	A0A1C7CYV0;B1AX58;Q99K51	A0A1C7CYV0_MOUSE;B1AX58_MOUSE;PLST_MOUSE	0.00733864	0	0	0	0	0	0	0	0	0	0	0	0	0	528.39	0	528.39	0	0	0	0	0	0	0	0	0	0	0	0	0	0	0	0	0	0	0	0	0	0	0	0	0	0
1	0	IQLQDRGRR	A0A1C7ZMY0;A0A1D5RLB6;O55040	Neuromedin-U receptor 1	A0A1C7ZMY0;A0A1D5RLB6;O55040	A0A1C7ZMY0_MOUSE;A0A1D5RLB6_MOUSE;NMUR1_MOUSE	3.88366e-05	149270	140060	126868	80463.7	190502	71843.5	169230	208355	129815	196640	117881	176567	116655	174242	262433	2.31083e+06	349128	479633	258246	617949	389131	279538	505987	462031	304965	96863.8	344354	293885	532289	4.914e+06	612817	672461	607068	642436	685900	523157	547481	544097	502555	609271	673647	506995
0	0	DLDIAGFTQK	A0A1C7ZN10;B2RRE2;E9Q405;E9QAX2;K3W4L0;Q9JMH9	Unconventional myosin-XVIIIa;Myo18a protein;Unconventional myosin-XVIIIa;Unconventional myosin-XVIIIa;Unconventional myosin-XVIIIa;Unconventional myosin-XVIIIa	A0A1C7ZN10;B2RRE2;E9Q405;E9QAX2;K3W4L0;Q9JMH9	A0A1C7ZN10_MOUSE;B2RRE2_MOUSE;E9Q405_MOUSE;E9QAX2_MOUSE;K3W4L0_MOUSE;MY18A_MOUSE	0.00141844	11840	21122.1	10956.9	7817.75	11365.9	12258.3	13533.4	13995.5	14987.6	12586.7	12849.7	16150.6	11973.2	10992.9	11429.1	193859	21686.3	11225.8	8150.71	13486.3	8653.61	10749.5	10709.2	0	12331.3	11862.3	12874.1	14007.5	11715.3	147452	0	0	0	0	0	0	0	0	0	0	0	0
0	0	IQDLAIR	A0A1C7ZN10;B2RRE2;E9Q405;E9QAX2;K3W4L0;Q9JMH9	Unconventional myosin-XVIIIa;Myo18a protein;Unconventional myosin-XVIIIa;Unconventional myosin-XVIIIa;Unconventional myosin-XVIIIa;Unconventional myosin-XVIIIa	A0A1C7ZN10;B2RRE2;E9Q405;E9QAX2;K3W4L0;Q9JMH9	A0A1C7ZN10_MOUSE;B2RRE2_MOUSE;E9Q405_MOUSE;E9QAX2_MOUSE;K3W4L0_MOUSE;MY18A_MOUSE	0.00141844	0	18298.1	10204.6	10100.8	27191.4	22566.7	0	20294	26431	0	16906.3	19560.8	17525.9	26659.2	17857.6	233597	31077.8	0	0	0	0	27729.4	0	0	0	14126.8	12248.4	15847.3	14496.6	115526	0	0	12290.4	0	0	0	0	0	0	0	0	11443.3
0	0	AGSATVLSGSIAGLEGGSQLALR	A0A1C7ZN10;B2RRE2;E9Q405;E9QAX2;K3W4L0;Q9JMH9	Unconventional myosin-XVIIIa;Myo18a protein;Unconventional myosin-XVIIIa;Unconventional myosin-XVIIIa;Unconventional myosin-XVIIIa;Unconventional myosin-XVIIIa	A0A1C7ZN10;B2RRE2;E9Q405;E9QAX2;K3W4L0;Q9JMH9	A0A1C7ZN10_MOUSE;B2RRE2_MOUSE;E9Q405_MOUSE;E9QAX2_MOUSE;K3W4L0_MOUSE;MY18A_MOUSE	0.00141844	0	0	0	0	3761.23	0	0	3433.09	5093.65	3720.46	2419.52	4472.39	3528.77	0	0	26429.1	0	2847	0	0	0	3131.59	2562.13	3887.93	0	0	1853.83	0	2939.19	17221.7	0	0	0	0	0	0	0	0	0	0	0	0
0	0	LSTLSDQVNQR	A0A1C7ZN10;B2RRE2;E9Q405;E9QAX2;K3W4L0;Q9JMH9	Unconventional myosin-XVIIIa;Myo18a protein;Unconventional myosin-XVIIIa;Unconventional myosin-XVIIIa;Unconventional myosin-XVIIIa;Unconventional myosin-XVIIIa	A0A1C7ZN10;B2RRE2;E9Q405;E9QAX2;K3W4L0;Q9JMH9	A0A1C7ZN10_MOUSE;B2RRE2_MOUSE;E9Q405_MOUSE;E9QAX2_MOUSE;K3W4L0_MOUSE;MY18A_MOUSE	0.00141844	17163.1	16537.2	0	5435.82	23714	0	0	0	0	0	0	0	19794.3	0	35092	117736	15021.6	0	0	0	0	0	0	0	17441.9	10096.6	0	10631.8	0	53191.8	0	0	0	0	0	0	0	0	0	0	0	0
0	0	AVEELLESLDLEK	A0A1C7ZN10;B2RRE2;E9Q405;E9QAX2;K3W4L0;Q9JMH9	Unconventional myosin-XVIIIa;Myo18a protein;Unconventional myosin-XVIIIa;Unconventional myosin-XVIIIa;Unconventional myosin-XVIIIa;Unconventional myosin-XVIIIa	A0A1C7ZN10;B2RRE2;E9Q405;E9QAX2;K3W4L0;Q9JMH9	A0A1C7ZN10_MOUSE;B2RRE2_MOUSE;E9Q405_MOUSE;E9QAX2_MOUSE;K3W4L0_MOUSE;MY18A_MOUSE	0.00141844	0	0	2153.06	0	2899	0	0	2864.94	0	2324.3	2086.18	1398.85	3586.81	0	0	17313.1	0	0	0	0	0	2626.58	0	0	0	3261.12	4628.87	0	2550.56	13067.1	0	0	0	0	0	0	0	0	0	0	0	0
1	0	YGASLLHTYAGPSLLVLSTR	A0A1C7ZN10;B2RRE2;E9Q405;E9QAX2;K3W4L0;Q9JMH9	Unconventional myosin-XVIIIa;Myo18a protein;Unconventional myosin-XVIIIa;Unconventional myosin-XVIIIa;Unconventional myosin-XVIIIa;Unconventional myosin-XVIIIa	A0A1C7ZN10;B2RRE2;E9Q405;E9QAX2;K3W4L0;Q9JMH9	A0A1C7ZN10_MOUSE;B2RRE2_MOUSE;E9Q405_MOUSE;E9QAX2_MOUSE;K3W4L0_MOUSE;MY18A_MOUSE	0.00141844	0	0	2088.46	967.925	0	0	0	0	0	0	994.651	0	3427.64	1649.75	1741.49	10869.9	0	1457.39	1167.22	0	0	2601.83	0	0	0	0	3006.29	0	1381.28	9614.01	0	0	0	0	0	0	0	0	0	0	0	0
1	0	SEELSLPEGK	A0A1C7ZN10;B2RRE2;E9Q405;E9QAX2;K3W4L0;Q9JMH9	Unconventional myosin-XVIIIa;Myo18a protein;Unconventional myosin-XVIIIa;Unconventional myosin-XVIIIa;Unconventional myosin-XVIIIa;Unconventional myosin-XVIIIa	A0A1C7ZN10;B2RRE2;E9Q405;E9QAX2;K3W4L0;Q9JMH9	A0A1C7ZN10_MOUSE;B2RRE2_MOUSE;E9Q405_MOUSE;E9QAX2_MOUSE;K3W4L0_MOUSE;MY18A_MOUSE	0.00141844	0	0	0	0	0	0	8417.69	26726.7	0	28567.6	32294.9	0	32934	0	0	128941	0	0	0	9699.47	0	22482.9	17681.3	13716.6	0	24673.2	0	0	0	88253.5	0	0	0	0	0	0	0	0	0	0	0	0
0	0	ISELTSELTDER	A0A1C7ZN10;B2RRE2;E9Q405;E9QAX2;K3W4L0;Q9JMH9	Unconventional myosin-XVIIIa;Myo18a protein;Unconventional myosin-XVIIIa;Unconventional myosin-XVIIIa;Unconventional myosin-XVIIIa;Unconventional myosin-XVIIIa	A0A1C7ZN10;B2RRE2;E9Q405;E9QAX2;K3W4L0;Q9JMH9	A0A1C7ZN10_MOUSE;B2RRE2_MOUSE;E9Q405_MOUSE;E9QAX2_MOUSE;K3W4L0_MOUSE;MY18A_MOUSE	0.00141844	0	29938.3	27847.2	23185.5	0	0	0	16133.3	20532.1	17822.6	21895.9	0	0	0	0	157355	22598.2	0	14787.7	0	0	18209.4	0	0	0	0	0	0	0	55595.2	0	0	0	0	0	0	0	0	0	0	0	0
0	0	RFDVLAPHLTK	A0A1C7ZN10;B2RRE2;E9Q405;E9QAX2;K3W4L0;Q9JMH9	Unconventional myosin-XVIIIa;Myo18a protein;Unconventional myosin-XVIIIa;Unconventional myosin-XVIIIa;Unconventional myosin-XVIIIa;Unconventional myosin-XVIIIa	A0A1C7ZN10;B2RRE2;E9Q405;E9QAX2;K3W4L0;Q9JMH9	A0A1C7ZN10_MOUSE;B2RRE2_MOUSE;E9Q405_MOUSE;E9QAX2_MOUSE;K3W4L0_MOUSE;MY18A_MOUSE	0.00141844	0	0	6560.85	0	0	2450.47	0	9471.83	0	0	4898.33	6010.42	5305.56	4044.49	0	38741.9	0	6597.87	0	0	0	2782.87	0	0	0	0	6455.89	0	0	15836.6	0	0	0	0	0	0	0	0	0	0	0	0
0	0	NTGESASQLLDAETAER	A0A1C7ZN10;B2RRE2;E9Q405;E9QAX2;K3W4L0;Q9JMH9	Unconventional myosin-XVIIIa;Myo18a protein;Unconventional myosin-XVIIIa;Unconventional myosin-XVIIIa;Unconventional myosin-XVIIIa;Unconventional myosin-XVIIIa	A0A1C7ZN10;B2RRE2;E9Q405;E9QAX2;K3W4L0;Q9JMH9	A0A1C7ZN10_MOUSE;B2RRE2_MOUSE;E9Q405_MOUSE;E9QAX2_MOUSE;K3W4L0_MOUSE;MY18A_MOUSE	0.00141844	0	0	2397.5	5964.36	0	6932.16	4790.56	5359.25	0	0	0	9694.49	0	0	0	35138.3	0	0	0	4760.73	3782.88	8031.66	5932.91	0	0	0	0	0	0	22508.2	0	0	0	0	0	0	0	0	0	0	0	0
0	0	NQLEESEFTCAAAVK	A0A1C7ZN10;B2RRE2;E9Q405;E9QAX2;K3W4L0;Q9JMH9	Unconventional myosin-XVIIIa;Myo18a protein;Unconventional myosin-XVIIIa;Unconventional myosin-XVIIIa;Unconventional myosin-XVIIIa;Unconventional myosin-XVIIIa	A0A1C7ZN10;B2RRE2;E9Q405;E9QAX2;K3W4L0;Q9JMH9	A0A1C7ZN10_MOUSE;B2RRE2_MOUSE;E9Q405_MOUSE;E9QAX2_MOUSE;K3W4L0_MOUSE;MY18A_MOUSE	0.00141844	0	0	5528.59	0	0	2686.69	8103.37	6743.29	0	0	0	8280.32	0	0	0	31342.3	0	0	0	0	0	6345.47	4725.79	0	0	6014.6	0	0	0	17085.9	0	0	0	0	0	0	0	0	0	0	0	0
0	0	RFDSELSQAHEETQR	A0A1C7ZN10;B2RRE2;E9Q405;E9QAX2;K3W4L0;Q9JMH9	Unconventional myosin-XVIIIa;Myo18a protein;Unconventional myosin-XVIIIa;Unconventional myosin-XVIIIa;Unconventional myosin-XVIIIa;Unconventional myosin-XVIIIa	A0A1C7ZN10;B2RRE2;E9Q405;E9QAX2;K3W4L0;Q9JMH9	A0A1C7ZN10_MOUSE;B2RRE2_MOUSE;E9Q405_MOUSE;E9QAX2_MOUSE;K3W4L0_MOUSE;MY18A_MOUSE	0.00141844	0	0	0	0	0	0	0	0	0	0	0	0	0	0	145980	145980	0	0	169534	0	0	0	0	0	0	0	0	0	0	169534	0	0	0	0	0	0	0	0	0	0	0	0
0	0	TFLQELER	A0A1C7ZN10;B2RRE2;E9Q405;E9QAX2;K3W4L0;Q9JMH9	Unconventional myosin-XVIIIa;Myo18a protein;Unconventional myosin-XVIIIa;Unconventional myosin-XVIIIa;Unconventional myosin-XVIIIa;Unconventional myosin-XVIIIa	A0A1C7ZN10;B2RRE2;E9Q405;E9QAX2;K3W4L0;Q9JMH9	A0A1C7ZN10_MOUSE;B2RRE2_MOUSE;E9Q405_MOUSE;E9QAX2_MOUSE;K3W4L0_MOUSE;MY18A_MOUSE	0.00141844	0	0	0	27406.2	0	0	0	24175.4	0	0	0	0	0	0	0	51581.6	0	0	0	0	0	26104.1	0	0	0	0	0	0	0	26104.1	0	0	0	0	0	0	0	0	0	24210.2	0	0
0	0	LFSYYGPQEGDKK	A0A1C7ZN10;B2RRE2;E9Q405;E9QAX2;K3W4L0;Q9JMH9	Unconventional myosin-XVIIIa;Myo18a protein;Unconventional myosin-XVIIIa;Unconventional myosin-XVIIIa;Unconventional myosin-XVIIIa;Unconventional myosin-XVIIIa	A0A1C7ZN10;B2RRE2;E9Q405;E9QAX2;K3W4L0;Q9JMH9	A0A1C7ZN10_MOUSE;B2RRE2_MOUSE;E9Q405_MOUSE;E9QAX2_MOUSE;K3W4L0_MOUSE;MY18A_MOUSE	0.00141844	0	0	0	56596.5	0	0	0	0	0	0	0	0	0	0	0	56596.5	0	0	13882.8	0	4842.33	0	0	0	0	0	0	0	57873.4	76598.5	0	0	0	0	0	0	0	0	0	0	0	0
0	0	FDSELSQAHEETQR	A0A1C7ZN10;B2RRE2;E9Q405;E9QAX2;K3W4L0;Q9JMH9	Unconventional myosin-XVIIIa;Myo18a protein;Unconventional myosin-XVIIIa;Unconventional myosin-XVIIIa;Unconventional myosin-XVIIIa;Unconventional myosin-XVIIIa	A0A1C7ZN10;B2RRE2;E9Q405;E9QAX2;K3W4L0;Q9JMH9	A0A1C7ZN10_MOUSE;B2RRE2_MOUSE;E9Q405_MOUSE;E9QAX2_MOUSE;K3W4L0_MOUSE;MY18A_MOUSE	0.00141844	0	0	0	0	0	0	0	0	0	0	0	0	0	0	0	0	0	0	0	0	0	0	0	0	0	2256.36	0	0	0	2256.36	0	0	0	0	0	0	0	0	0	0	0	0
0	0	DLTTAGAVTQCYR	A0A1D5RLW5;A0A1D5RM85;P62717	60S ribosomal protein L18a;60S ribosomal protein L18a (Fragment);60S ribosomal protein L18a	A0A1D5RLW5;A0A1D5RM85;P62717	A0A1D5RLW5_MOUSE;A0A1D5RM85_MOUSE;RL18A_MOUSE	1.23445e-05	40755.9	60357.7	56313.5	39490	41416.6	46824.7	49573.7	46027	44694.9	46951.6	49552.1	50556.5	39947.2	54438	31992.5	698892	49892.7	49069.5	27661.1	47841	51778.7	40511.2	35581.1	39141.8	32947.7	37287.1	43376.5	41249.9	38338.7	534677	39529	42511.5	43597.6	40185.2	46309	35588.3	36343.7	39596.2	39283.8	43766.7	34269.2	47504.5
0	0	SSGEIVYCGQVFEK	A0A1D5RLW5;A0A1D5RM85;P62717	60S ribosomal protein L18a;60S ribosomal protein L18a (Fragment);60S ribosomal protein L18a	A0A1D5RLW5;A0A1D5RM85;P62717	A0A1D5RLW5_MOUSE;A0A1D5RM85_MOUSE;RL18A_MOUSE	1.23445e-05	30759.4	37183	35883.7	39359.8	27073.5	32623.5	27793.1	26943.2	24500.4	26582.4	31655.2	25734	31329.7	37179	24495.1	459095	23839	27244.5	30275.4	27576.2	40017.5	31009.1	26132.4	28155.9	30804.9	34491.4	27628.2	30701.1	34367.2	392243	27179.5	25352.3	29445.3	28202.1	29892.9	31406.6	30444.1	26842.8	23353.7	32569.2	25081.3	39080
0	0	IFAPNHVVAK	A0A1D5RLW5;A0A1D5RM85;P62717	60S ribosomal protein L18a;60S ribosomal protein L18a (Fragment);60S ribosomal protein L18a	A0A1D5RLW5;A0A1D5RM85;P62717	A0A1D5RLW5_MOUSE;A0A1D5RM85_MOUSE;RL18A_MOUSE	1.23445e-05	10591.3	14124	15026.6	11827.8	14224.6	15156.6	0	17010.8	14139.1	13418.1	17647.5	22771.4	12192.5	14032.9	12471.9	204635	12520.8	11143.1	13776	14135.5	12852.4	17212.7	12442.5	11382	15637.3	15143.8	15567	15932.3	15159.9	182905	17641.3	15545.8	12623.6	17866.9	17146.4	14730.6	11646.7	19996.3	18010	18535.6	16386.7	16657.8
0	0	NFGIWLR	A0A1D5RLW5;A0A1D5RM85;P62717	60S ribosomal protein L18a;60S ribosomal protein L18a (Fragment);60S ribosomal protein L18a	A0A1D5RLW5;A0A1D5RM85;P62717	A0A1D5RLW5_MOUSE;A0A1D5RM85_MOUSE;RL18A_MOUSE	1.23445e-05	0	0	0	0	0	0	0	0	0	0	0	0	0	0	0	0	0	0	0	0	0	0	0	0	0	0	50870	0	0	50870	0	0	0	0	0	0	0	0	0	0	0	0
0	0	QALIAPGDTESQQR	A0A1L1SQ51;E9PUM4	Talin-2	A0A1L1SQ51;E9PUM4	A0A1L1SQ51_MOUSE;E9PUM4_MOUSE	0.00097354	9548.08	12188.7	7863.67	0	15886.1	19620.1	15907.5	9798.47	17460.2	10970.2	9776.11	13525.9	15872	15756.3	23776.9	197950	14620.9	0	22715.3	17772.9	15842.3	15959.6	13470.4	10216.9	17061.1	16339.4	12672.9	17077.1	15492.1	189241	0	0	0	0	0	0	0	0	0	0	0	0
0	0	DIEQASLAAVSQSLATR	A0A1L1SQ51;E9PUM4	Talin-2	A0A1L1SQ51;E9PUM4	A0A1L1SQ51_MOUSE;E9PUM4_MOUSE	0.00097354	0	2670.65	1789.49	1237.32	1958.8	2344.94	3427.7	2115.53	0	1988.85	2400.61	2804	1827.86	1556.17	2240.89	28362.8	3098.9	1088.66	0	0	0	0	2167.73	1461.39	1546.03	0	1267.9	1612.34	0	12242.9	0	0	0	0	0	0	0	0	0	0	0	0
0	0	DVDVALK	A0A1L1SQ51;E9PUM4	Talin-2	A0A1L1SQ51;E9PUM4	A0A1L1SQ51_MOUSE;E9PUM4_MOUSE	0.00097354	0	0	12127.9	32033.9	0	0	0	0	29471.9	0	6097.95	0	9896.71	18243.1	0	107871	52067	5440.22	8441.94	0	0	20930.8	20242.2	0	0	0	0	21903.7	0	129026	19862.1	0	27879.2	0	0	0	0	0	0	0	0	0
0	0	LLVSGAASTPDK	A0A1L1SQ51;E9PUM4	Talin-2	A0A1L1SQ51;E9PUM4	A0A1L1SQ51_MOUSE;E9PUM4_MOUSE	0.00097354	0	15629.8	0	0	23405	16931.8	21294.7	0	25582	0	25314.1	17515.8	0	18088.1	24916.1	188677	11464.6	0	8782.21	0	0	14256.3	11284.7	0	18528	0	0	15623.4	15589.6	95528.9	0	0	0	0	0	0	0	0	0	0	0	0
0	0	GTFVDYQTTVVK	A0A1L1SQ51;E9PUM4	Talin-2	A0A1L1SQ51;E9PUM4	A0A1L1SQ51_MOUSE;E9PUM4_MOUSE	0.00097354	0	4777.9	0	0	6531.62	7367.97	0	6219.54	0	0	5235.8	5487.73	7333.8	0	5533.86	48488.2	5009.22	0	0	0	0	0	8000.4	6105.54	5395.16	0	0	5231.32	0	29741.6	0	0	0	0	0	0	0	0	0	0	0	0
0	0	NLATSLAELR	A0A1L1SQ51;E9PUM4	Talin-2	A0A1L1SQ51;E9PUM4	A0A1L1SQ51_MOUSE;E9PUM4_MOUSE	0.00097354	0	0	4876.91	0	0	11596	0	7999.6	0	0	7376.56	8404.3	0	8168.65	17271.2	65693.2	0	0	0	0	0	10912.2	0	7462.65	16038.1	9861.3	6702.61	0	0	50976.9	0	0	0	0	0	0	0	0	0	0	0	0
0	0	LGAASLGSNDPETQVVLINAIK	A0A1L1SQ51;E9PUM4	Talin-2	A0A1L1SQ51;E9PUM4	A0A1L1SQ51_MOUSE;E9PUM4_MOUSE	0.00097354	0	0	725.157	827.795	1152.56	1389.32	3237.28	1374.37	2100.36	0	1081.63	1218.36	1146.68	0	1166.15	15419.7	0	1206.45	0	0	0	1962.23	2335.65	2251.04	1488.23	0	1349.26	1730.4	1172.25	13495.5	0	0	0	0	0	0	0	0	0	0	0	0
0	0	SIAAATSALVK	A0A1L1SQ51;E9PUM4	Talin-2	A0A1L1SQ51;E9PUM4	A0A1L1SQ51_MOUSE;E9PUM4_MOUSE	0.00097354	0	0	34953.7	0	0	0	0	43019.8	34234.4	22710.7	0	0	0	0	50691.7	185610	35152.5	29610.5	0	0	0	0	0	0	38743.2	0	0	0	0	103506	0	0	0	0	0	0	0	0	0	0	0	0
0	0	VVSPTISSPVCQEQLIEAGK	A0A1L1SQ51;E9PUM4	Talin-2	A0A1L1SQ51;E9PUM4	A0A1L1SQ51_MOUSE;E9PUM4_MOUSE	0.00097354	1467.92	2222.06	0	0	0	3256.68	2669.95	1327.89	0	1704.48	1390.88	1520.48	0	0	2425.05	17985.4	1668.82	0	0	0	0	1409.02	917.682	0	1464.93	0	0	0	0	5460.45	0	0	0	0	0	0	0	0	0	0	0	0
0	0	LAQAAQSSAATITQLAEVVK	A0A1L1SQ51;E9PUM4	Talin-2	A0A1L1SQ51;E9PUM4	A0A1L1SQ51_MOUSE;E9PUM4_MOUSE	0.00097354	0	0	0	0	2330.61	4796.22	0	0	4329.04	0	0	0	0	0	0	11455.9	0	0	0	0	0	4157.83	0	0	0	0	0	6178.02	0	10335.9	0	0	0	0	0	0	0	0	0	0	0	0
0	0	FLPTELR	A0A1L1SQ51;E9PUM4	Talin-2	A0A1L1SQ51;E9PUM4	A0A1L1SQ51_MOUSE;E9PUM4_MOUSE	0.00097354	0	0	0	0	0	0	0	0	0	0	0	0	0	0	0	0	0	0	0	0	0	0	0	0	0	0	0	0	0	0	0	0	365000	0	0	0	0	0	0	0	0	0
0	0	NLLAAAAR	A0A1L1SQ51;E9PUM4	Talin-2	A0A1L1SQ51;E9PUM4	A0A1L1SQ51_MOUSE;E9PUM4_MOUSE	0.00097354	0	0	0	0	0	0	0	0	0	0	0	0	0	0	0	0	11541.3	0	0	0	157449	0	0	0	0	0	0	0	0	168990	0	0	0	0	0	0	0	0	0	0	0	0
0	0	AGALQVCPTDSYTK	A0A1L1SQ51;E9PUM4	Talin-2	A0A1L1SQ51;E9PUM4	A0A1L1SQ51_MOUSE;E9PUM4_MOUSE	0.00097354	0	0	0	0	0	13945.4	6425.18	0	0	0	0	0	0	0	0	20370.6	0	0	0	0	0	0	0	0	0	0	0	12073.9	0	12073.9	0	0	0	0	0	0	0	0	0	0	0	0
0	0	SLSVDPGAPNAK	A0A1L1SQ51;E9PUM4	Talin-2	A0A1L1SQ51;E9PUM4	A0A1L1SQ51_MOUSE;E9PUM4_MOUSE	0.00097354	0	0	0	0	0	106247	0	0	0	0	0	0	0	0	0	106247	0	0	0	0	0	0	0	0	0	0	0	0	0	0	0	0	0	0	0	0	0	0	0	0	0	0
0	0	ALSDLIGATK	A0A1L1SQ51;E9PUM4	Talin-2	A0A1L1SQ51;E9PUM4	A0A1L1SQ51_MOUSE;E9PUM4_MOUSE	0.00097354	0	0	0	0	0	0	0	0	0	0	0	0	0	0	0	0	0	0	0	0	0	0	0	0	0	0	0	24476.7	0	24476.7	0	0	0	0	0	0	0	0	0	0	0	0
0	0	VQDLGHGCIFLVQK	A0A1L1SQ51;E9PUM4	Talin-2	A0A1L1SQ51;E9PUM4	A0A1L1SQ51_MOUSE;E9PUM4_MOUSE	0.00097354	0	0	0	0	0	0	0	0	0	0	0	0	0	0	0	0	0	0	0	0	0	0	0	0	0	0	0	0	0	0	0	0	0	0	0	0	0	0	0	0	0	0
0	0	VLAQATSDLVNAMR	A0A1L1SQ51;E9PUM4	Talin-2	A0A1L1SQ51;E9PUM4	A0A1L1SQ51_MOUSE;E9PUM4_MOUSE	0.00097354	0	0	0	6547.61	0	0	0	0	0	0	0	0	0	0	0	6547.61	0	0	9799.19	0	0	0	0	0	0	0	0	0	0	9799.19	0	0	0	0	0	0	0	0	0	0	0	0
0	0	ACQAATSDSELLK	A0A1L1SQ51;E9PUM4	Talin-2	A0A1L1SQ51;E9PUM4	A0A1L1SQ51_MOUSE;E9PUM4_MOUSE	0.00097354	0	0	0	0	0	0	0	0	0	0	5940.62	0	0	0	0	5940.62	0	0	0	0	0	0	0	0	0	0	0	0	0	0	0	0	0	0	0	0	0	0	0	0	0	0
0	0	QEDVIATANLSR	A0A1L1SQ51;E9PUM4	Talin-2	A0A1L1SQ51;E9PUM4	A0A1L1SQ51_MOUSE;E9PUM4_MOUSE	0.00097354	0	0	0	0	0	0	0	0	0	0	0	0	0	0	0	0	0	0	0	0	0	0	0	0	0	0	0	0	0	0	0	0	0	0	0	0	0	0	8783.6	0	0	0
0	0	DPVQLNLLYVQAR	A0A1L1SQ51;E9PUM4	Talin-2	A0A1L1SQ51;E9PUM4	A0A1L1SQ51_MOUSE;E9PUM4_MOUSE	0.00097354	0	0	0	0	917.652	0	0	0	579.263	0	0	0	0	0	0	1496.92	0	0	0	0	0	0	0	0	0	0	0	0	0	0	0	0	0	0	0	0	0	0	0	0	0	0
0	0	EQGVDENETLLLR	A0A1L1SQ51;E9PUM4	Talin-2	A0A1L1SQ51;E9PUM4	A0A1L1SQ51_MOUSE;E9PUM4_MOUSE	0.00097354	0	0	0	0	0	0	0	0	0	0	0	0	0	0	0	0	0	0	0	0	0	0	0	1783.19	0	0	0	0	0	1783.19	0	0	0	0	0	0	0	0	0	0	0	0
0	0	VLGESMAGISQNAK	A0A1L1SQ51;E9PUM4	Talin-2	A0A1L1SQ51;E9PUM4	A0A1L1SQ51_MOUSE;E9PUM4_MOUSE	0.00097354	0	0	0	0	0	0	0	0	0	0	0	0	0	0	0	0	0	0	33265	0	0	0	0	0	0	0	0	0	0	33265	0	0	0	0	0	0	0	0	0	0	0	0
0	0	NVAQVAEDTVLQNR	A0A1L1SQ51;E9PUM4	Talin-2	A0A1L1SQ51;E9PUM4	A0A1L1SQ51_MOUSE;E9PUM4_MOUSE	0.00097354	0	0	0	0	0	0	0	0	0	0	0	0	0	0	0	0	0	0	0	0	0	0	0	0	8979.18	0	0	0	0	8979.18	0	0	0	0	0	0	0	0	0	0	0	0
1	0	LITPAVVSER	A0A1L1SQA8;P62852	40S ribosomal protein S25	A0A1L1SQA8;P62852	A0A1L1SQA8_MOUSE;RS25_MOUSE	0.000777957	31609.3	0	49859.1	0	38868.3	50816.1	0	47246.2	39904.7	36817.2	27115.2	49677.3	37285.5	46977	28213.9	484390	0	0	60668.6	0	71411.5	38976.3	40236.6	40219.6	27446.1	47772.1	46538.9	38179.3	33857.8	445307	0	72835.3	0	71433.2	52665.2	69198	74862.8	48517.6	0	0	0	0
1	0	LNNLVLFDK	A0A1L1SQA8;P62852	40S ribosomal protein S25	A0A1L1SQA8;P62852	A0A1L1SQA8_MOUSE;RS25_MOUSE	0.000777957	2600.24	3262.77	3644.68	4431.61	3833.52	4143.3	0	4911.56	4329.21	2363.81	3483.1	4507.82	3104.33	4762.78	3987.21	53365.9	4824.73	3165.49	6685.08	0	4406.96	4818.5	4838.58	0	6324.2	4124.87	0	5287.52	5774.91	50250.8	11028.8	0	0	0	0	0	0	0	7177.92	7439.01	0	0
1	0	AALQELLSK	A0A1L1SQA8;P62852	40S ribosomal protein S25	A0A1L1SQA8;P62852	A0A1L1SQA8_MOUSE;RS25_MOUSE	0.000777957	158752	68141.7	78423.1	69311.4	0	67389.1	0	45036.8	0	38604.5	50576.6	41955.5	54869.4	0	0	673060	24909.8	22724.2	37969.1	21546.7	26984.2	22946.2	16750	21936.7	31013.2	29710.2	33317.3	31572.2	21221	342601	0	0	10829.7	0	0	0	0	0	0	0	0	0
1	0	DKLNNLVLFDK	A0A1L1SQA8;P62852	40S ribosomal protein S25	A0A1L1SQA8;P62852	A0A1L1SQA8_MOUSE;RS25_MOUSE	0.000777957	780.3	0	3369.86	0	1215.25	0	0	2623.71	0	2919.56	3147.13	1928.39	0	0	1117.13	17101.3	1651.35	1310.79	0	0	0	1328.38	0	0	0	0	2369.96	0	819.787	7480.26	0	0	0	0	1311.47	0	0	0	0	0	0	0
1	0	ALVKPQAIKPK	A0A1L1SS27;A0A1L1SUN1;F6QL70;P47915;Q5M8M8;W4VSN7	60S ribosomal protein L29 (Fragment);60S ribosomal protein L29 (Fragment);60S ribosomal protein L29;60S ribosomal protein L29;60S ribosomal protein L29;60S ribosomal protein L29	A0A1L1SS27;A0A1L1SUN1;F6QL70;P47915;Q5M8M8;W4VSN7	A0A1L1SS27_MOUSE;A0A1L1SUN1_MOUSE;F6QL70_MOUSE;RL29_MOUSE;Q5M8M8_MOUSE;W4VSN7_MOUSE	0.00027497	2678.36	10439.6	8508.9	6538.57	5761.38	9961.16	10315.9	9319.99	9426.24	6641.79	11203.2	3008.17	5789.11	0	4755.75	104348	2630.48	7480.94	8521.56	7224.25	6677.09	6152.61	6124	5385.45	2383.09	3042.26	6737.56	5838.25	5147.94	73345.5	4216.33	3311.9	687.116	4781.61	0	0	4658.29	0	0	0	0	3064.36
1	0	LAFIAHPK	A0A1L1SS27;A0A1L1SUN1;F6QL70;P47915;Q5M8M8;W4VSN7	60S ribosomal protein L29 (Fragment);60S ribosomal protein L29 (Fragment);60S ribosomal protein L29;60S ribosomal protein L29;60S ribosomal protein L29;60S ribosomal protein L29	A0A1L1SS27;A0A1L1SUN1;F6QL70;P47915;Q5M8M8;W4VSN7	A0A1L1SS27_MOUSE;A0A1L1SUN1_MOUSE;F6QL70_MOUSE;RL29_MOUSE;Q5M8M8_MOUSE;W4VSN7_MOUSE	0.00027497	0	13511.2	26250.1	7121.36	12279	11464.8	6210.41	15524.1	14960.3	14960.2	17245.8	0	11077.2	18357.3	9475.76	178437	4656.94	12646.6	5908.96	0	8205.28	9302.41	7783.38	8516.27	4385.84	6509.77	14001.2	6622.97	8028.18	96567.8	5255.67	0	0	5968.04	0	0	5233.27	0	0	0	0	1773.65
1	0	GLGTEVPGNFQGPDPYR	A0A1L1SSA8;Q91XE8	Transmembrane protein 205 (Fragment);Transmembrane protein 205	A0A1L1SSA8;Q91XE8	A0A1L1SSA8_MOUSE;TM205_MOUSE	0.00348495	0	0	10744.9	16583.5	0	11840.4	0	0	0	0	6476.79	16741.7	12955.2	0	13748.4	89090.8	0	7768.96	5989.64	0	0	0	0	0	0	6440.91	0	8273.34	0	28472.8	0	0	0	0	0	0	0	0	0	0	0	0
1	0	IEAACFATIK	A0A1L1STE6;Q9D6R2	Isocitrate dehydrogenase [NAD] subunit, mitochondrial;Isocitrate dehydrogenase [NAD] subunit alpha, mitochondrial	A0A1L1STE6;Q9D6R2	A0A1L1STE6_MOUSE;IDH3A_MOUSE	1.70802e-05	55434.1	35581.1	24875.2	15938.3	59929	69801.7	32917.4	41285.1	49298.4	47492.6	40138.6	52607.2	35263.9	52129.7	67271.7	679964	64134.4	53881.1	56778.4	88146.8	64364.8	59348.3	59384.1	57508.7	94710.7	76342.6	49735.4	83843	65547	873725	25768.8	39964.7	51101.1	39120.2	42302.9	31163.7	46845.5	59218.8	62124	35476.8	45094.2	43895.3
1	0	APIQWEER	A0A1L1STE6;Q9D6R2	Isocitrate dehydrogenase [NAD] subunit, mitochondrial;Isocitrate dehydrogenase [NAD] subunit alpha, mitochondrial	A0A1L1STE6;Q9D6R2	A0A1L1STE6_MOUSE;IDH3A_MOUSE	1.70802e-05	71909.4	33730.6	52076.2	0	63555.3	64192.7	20150.5	54291.1	57659.1	71212.4	47915.8	49502.9	0	44028.1	68972.1	699196	40967.6	73742.8	78802.3	27826.2	0	42923.6	52433.8	100713	78435.7	33889.4	59788.8	60147.5	62200.9	711872	36367.3	39727.9	63383.8	33930.3	52262.3	25688.8	49979.1	48049.9	67021.2	45480	42821.4	63088.5
1	0	CSDFTEEICR	A0A1L1STE6;Q9D6R2	Isocitrate dehydrogenase [NAD] subunit, mitochondrial;Isocitrate dehydrogenase [NAD] subunit alpha, mitochondrial	A0A1L1STE6;Q9D6R2	A0A1L1STE6_MOUSE;IDH3A_MOUSE	1.70802e-05	12583.7	12961.1	6731.33	0	19381.4	22004.7	14151.3	10800.8	18460.9	12045.3	15010	18599.3	23099.8	17257.8	22047.1	225135	14897.9	14683.5	30663.8	36005.3	22787.8	20640.4	24193.9	23820.7	35747	29111.3	12428.5	31856.1	25306.9	322143	0	14658.1	26093.3	19778.5	22181.3	10026	27009	20140.4	26329.5	0	0	16042.5
1	0	IAEFAFEYAR	A0A1L1STE6;Q9D6R2	Isocitrate dehydrogenase [NAD] subunit, mitochondrial;Isocitrate dehydrogenase [NAD] subunit alpha, mitochondrial	A0A1L1STE6;Q9D6R2	A0A1L1STE6_MOUSE;IDH3A_MOUSE	1.70802e-05	27391.6	14079.2	11593.4	13583.2	22401.6	33218.2	15685.8	17305.4	19892.2	16726.4	13957.7	17156.5	14761.7	17707.6	21525.1	276986	33532.2	22882.5	27764	30992.1	34750.4	20339.1	24021	22286.8	28924.7	51194.4	17789.4	25245.6	25304.1	365026	27620.5	23739.3	30193	23792.4	25724.6	34686.4	27136.3	23903.6	29842.2	17688.1	28825.5	24845.5
1	0	TPYTDVNIVTIR	A0A1L1STE6;Q9D6R2	Isocitrate dehydrogenase [NAD] subunit, mitochondrial;Isocitrate dehydrogenase [NAD] subunit alpha, mitochondrial	A0A1L1STE6;Q9D6R2	A0A1L1STE6_MOUSE;IDH3A_MOUSE	1.70802e-05	17867.2	9026.72	15404	9754.96	16873.4	30758.7	15828.3	12534	19406.3	13921.9	11637.5	14001.3	9944.27	11781.7	14323.7	223064	17751.4	17446.5	21965.7	23364.7	27513.6	15707	15585.1	25173.6	24372.6	23669.8	10976.1	22646.9	22878.1	269051	13247.5	12819.5	18112.9	11060.7	14325.4	27315.8	29659.2	19996.4	19895.3	12541.9	12509.1	15440.3
1	0	ENTEGEYSGIEHVIVDGVVQSIK	A0A1L1STE6;Q9D6R2	Isocitrate dehydrogenase [NAD] subunit, mitochondrial;Isocitrate dehydrogenase [NAD] subunit alpha, mitochondrial	A0A1L1STE6;Q9D6R2	A0A1L1STE6_MOUSE;IDH3A_MOUSE	1.70802e-05	24522.8	0	12497.8	5794.5	16488	17165.5	6939.92	10324.7	10751	12372.4	12130.7	12518.3	14113.2	14907.3	22084	192610	9520.7	18961.4	17858.4	19526	15580.2	11912	10801.5	16088	18701.8	26088.9	13630.8	18448.5	14590.8	211709	9756.72	10014.3	14492.4	12603.9	14303.8	0	18283.1	17677.9	19044.6	9269.47	18433.9	15975.2
1	0	MSDGLFLQK	A0A1L1STE6;Q9D6R2	Isocitrate dehydrogenase [NAD] subunit, mitochondrial;Isocitrate dehydrogenase [NAD] subunit alpha, mitochondrial	A0A1L1STE6;Q9D6R2	A0A1L1STE6_MOUSE;IDH3A_MOUSE	1.70802e-05	4682.83	4247.65	0	17137	11359.5	5949.83	0	4486.42	6150.02	5127.26	5503.6	4771.83	7117.1	6925.59	0	83458.6	5312.43	4781.08	63441	0	0	8564.75	0	7067.95	8889.55	22494.3	4374.52	15965.5	12022	152913	0	0	4685.19	0	0	0	9773.37	0	8186.71	0	0	3778.38
1	0	CSDFTEEICRR	A0A1L1STE6;Q9D6R2	Isocitrate dehydrogenase [NAD] subunit, mitochondrial;Isocitrate dehydrogenase [NAD] subunit alpha, mitochondrial	A0A1L1STE6;Q9D6R2	A0A1L1STE6_MOUSE;IDH3A_MOUSE	1.70802e-05	29509.1	0	0	0	0	0	0	38707.3	0	52259.7	0	0	22420.2	0	16285.1	159181	30413.5	68971.5	19447.2	36288.5	29852.5	52475.4	68677.6	67456.5	30811.4	27647.8	0	47588.3	56007.1	535637	0	83087.6	0	0	0	0	0	0	81352.6	0	0	67776.9
1	0	TPIAAGHPSMNLLLR	A0A1L1STE6;Q9D6R2	Isocitrate dehydrogenase [NAD] subunit, mitochondrial;Isocitrate dehydrogenase [NAD] subunit alpha, mitochondrial	A0A1L1STE6;Q9D6R2	A0A1L1STE6_MOUSE;IDH3A_MOUSE	1.70802e-05	12460.7	0	0	0	17650.6	14775.3	0	0	0	0	10930.7	0	15077.9	0	17140.7	88035.9	0	0	0	0	12976.4	11538.1	0	0	18132.8	30673.3	9821.53	15787.5	15277.2	114207	0	0	0	0	0	0	0	0	0	0	0	13839.3
1	0	HMGLFDHAAK	A0A1L1STE6;Q9D6R2	Isocitrate dehydrogenase [NAD] subunit, mitochondrial;Isocitrate dehydrogenase [NAD] subunit alpha, mitochondrial	A0A1L1STE6;Q9D6R2	A0A1L1STE6_MOUSE;IDH3A_MOUSE	1.70802e-05	0	0	0	0	0	590.888	0	0	0	0	0	0	0	0	184.855	775.743	0	0	0	0	0	0	0	0	0	0	0	0	0	0	0	0	0	0	0	0	0	0	0	0	0	0
1	0	NVTAIQGPGGK	A0A1L1STE6;Q9D6R2	Isocitrate dehydrogenase [NAD] subunit, mitochondrial;Isocitrate dehydrogenase [NAD] subunit alpha, mitochondrial	A0A1L1STE6;Q9D6R2	A0A1L1STE6_MOUSE;IDH3A_MOUSE	1.70802e-05	0	0	0	0	0	0	0	0	0	0	0	0	0	0	0	0	0	0	0	0	0	0	0	0	0	0	0	0	0	0	0	0	0	0	0	0	0	0	0	0	0	0
1	0	KTFDLYANVRPCVSIEGYK	A0A1L1STE6;Q9D6R2	Isocitrate dehydrogenase [NAD] subunit, mitochondrial;Isocitrate dehydrogenase [NAD] subunit alpha, mitochondrial	A0A1L1STE6;Q9D6R2	A0A1L1STE6_MOUSE;IDH3A_MOUSE	1.70802e-05	0	0	0	0	0	0	0	0	0	0	0	0	0	0	0	0	0	0	0	0	0	0	0	0	0	0	0	0	0	0	0	0	0	0	0	0	0	0	0	0	0	0
1	0	WMIPPEAK	A0A1L1STE6;Q9D6R2	Isocitrate dehydrogenase [NAD] subunit, mitochondrial;Isocitrate dehydrogenase [NAD] subunit alpha, mitochondrial	A0A1L1STE6;Q9D6R2	A0A1L1STE6_MOUSE;IDH3A_MOUSE	1.70802e-05	0	0	0	0	0	0	0	0	0	0	0	0	0	0	0	0	0	0	0	0	0	0	0	0	0	0	0	0	0	0	0	27248.2	0	0	0	0	0	0	0	0	0	0
1	0	TFDLYANVRPCVSIEGYK	A0A1L1STE6;Q9D6R2	Isocitrate dehydrogenase [NAD] subunit, mitochondrial;Isocitrate dehydrogenase [NAD] subunit alpha, mitochondrial	A0A1L1STE6;Q9D6R2	A0A1L1STE6_MOUSE;IDH3A_MOUSE	1.70802e-05	0	0	0	0	0	0	0	11664.5	0	0	0	0	0	0	0	11664.5	0	0	0	0	0	0	0	0	0	0	0	0	0	0	0	0	0	0	0	0	0	0	0	0	0	0
1	0	AGLSLYGNPR	A0A1L1SUI3;Q9D1F9	Solute carrier family 37 (glucose-6-phosphate transporter), member 4;Solute carrier family 37 (Glucose-6-phosphate transporter), member 4	A0A1L1SUI3;Q9D1F9	A0A1L1SUI3_MOUSE;Q9D1F9_MOUSE	0.0037734	0	0	0	0	0	0	0	0	0	0	0	0	0	0	0	0	0	0	0	0	0	0	0	0	0	0	0	0	0	0	0	32013.4	0	47029.4	53219	22147.3	43983.4	45741.1	33663	32566.3	0	29043.1
0	0	FVSGVLSDQMSAR	A0A1L1SUI3;Q9D1F9	Solute carrier family 37 (glucose-6-phosphate transporter), member 4;Solute carrier family 37 (Glucose-6-phosphate transporter), member 4	A0A1L1SUI3;Q9D1F9	A0A1L1SUI3_MOUSE;Q9D1F9_MOUSE	0.0037734	0	0	0	0	0	0	0	0	0	0	0	0	0	0	0	0	0	0	0	0	0	0	0	0	0	0	0	0	0	0	0	0	0	0	0	0	0	0	0	0	0	0
0	0	DGLAFNALIHR	A0A1L1SV25;P57780	Alpha-actinin-4	A0A1L1SV25;P57780	A0A1L1SV25_MOUSE;ACTN4_MOUSE	0.00169251	3973.76	75224.5	649288	354176	1592.51	303605	358802	0	0	0	888024	455987	764447	3132.94	591638	4.44989e+06	513278	744620	280056	233415	374839	642529	0	739163	608927	1573.52	758077	514707	2786.53	5.41397e+06	135067	157340	0	151950	73326.9	73278.8	6898.55	162956	245790	91611.5	99546	129070
0	0	GISQEQMQEFR	A0A1L1SV25;P57780	Alpha-actinin-4	A0A1L1SV25;P57780	A0A1L1SV25_MOUSE;ACTN4_MOUSE	0.00169251	1484.58	0	0	0	0	0	0	0	0	0	0	0	0	0	0	1484.58	0	0	0	0	158.954	2729.5	0	0	0	0	0	825.988	0	3714.44	0	0	2682.89	0	0	0	0	0	0	0	0	0
0	0	ETTDTDTADQVIASFK	A0A1L1SV25;P57780	Alpha-actinin-4	A0A1L1SV25;P57780	A0A1L1SV25_MOUSE;ACTN4_MOUSE	0.00169251	0	2579.93	0	0	3805.51	1869.36	0	0	0	0	0	2896.54	0	8834.32	2931.48	22917.1	0	0	0	0	0	0	0	1552.3	2638.26	2402.15	0	0	0	6592.71	0	0	0	0	0	0	0	0	0	0	0	0
0	0	LSGSNPYTTVTPQIINSK	A0A1L1SV25;P57780	Alpha-actinin-4	A0A1L1SV25;P57780	A0A1L1SV25_MOUSE;ACTN4_MOUSE	0.00169251	0	0	0	0	0	757.616	0	670.841	0	0	0	0	0	8355.15	0	9783.6	0	0	0	0	0	0	0	0	0	1427	0	0	0	1427	0	0	0	0	0	0	0	0	0	0	0	0
0	0	VEQIAAIAQELNELDYYDSHNVNTR	A0A1L1SV25;P57780	Alpha-actinin-4	A0A1L1SV25;P57780	A0A1L1SV25_MOUSE;ACTN4_MOUSE	0.00169251	0	0	0	0	3069.27	0	0	0	0	0	0	0	0	0	0	3069.27	0	0	0	0	0	0	0	0	0	0	0	0	0	0	0	0	0	0	0	0	0	0	0	0	0	0
1	0	EAFQLFDR	A0A1W2P6F6;A0A1W2P7Q9;Q60605	Myosin light polypeptide 6	A0A1W2P6F6;A0A1W2P7Q9;Q60605	A0A1W2P6F6_MOUSE;A0A1W2P7Q9_MOUSE;MYL6_MOUSE	1.77382e-06	0	15032.7	35520	0	36988.4	33657.3	24578.9	0	21974.2	23356.7	30950.6	38788.6	43401.9	52636.2	40164.4	397050	56322.1	0	32302.5	30952.4	0	0	0	34078.7	51653.2	42112.9	44365.5	42200.6	43716	377704	0	35201.8	0	38861.3	25830.4	26815.2	29135.2	0	31878	0	0	0
0	0	ALGQNPTNAEVLK	A0A1W2P6F6;A0A1W2P7Q9;Q60605	Myosin light polypeptide 6	A0A1W2P6F6;A0A1W2P7Q9;Q60605	A0A1W2P6F6_MOUSE;A0A1W2P7Q9_MOUSE;MYL6_MOUSE	1.77382e-06	332357	931775	710067	1.0241e+06	583799	546498	611070	679794	600439	484355	515001	606911	915954	510014	558139	9.61027e+06	302479	256296	250611	326855	230534	233711	393132	214797	196377	249491	459939	171489	287718	3.57343e+06	28705.9	43119	43444.8	43564.8	22103.7	31279.9	41668.5	46386.3	49901.2	34736.4	22725.8	45593
0	0	NKDQGTYEDYVEGLR	A0A1W2P6F6;A0A1W2P7Q9;Q60605	Myosin light polypeptide 6	A0A1W2P6F6;A0A1W2P7Q9;Q60605	A0A1W2P6F6_MOUSE;A0A1W2P7Q9_MOUSE;MYL6_MOUSE	1.77382e-06	0	0	48698.3	0	127163	63594	76482.9	70390.7	161833	61194.3	62917.7	123079	69900.6	68322.5	60889.3	994465	160323	146026	81354.2	161099	63095.9	177837	169945	66209.5	139971	69268.6	74841.3	114729	145815	1.57052e+06	391549	298094	382736	350973	320895	0	353860	350111	311292	271392	361720	181876
0	0	HVLVTLGEK	A0A1W2P6F6;A0A1W2P7Q9;Q60605	Myosin light polypeptide 6	A0A1W2P6F6;A0A1W2P7Q9;Q60605	A0A1W2P6F6_MOUSE;A0A1W2P7Q9_MOUSE;MYL6_MOUSE	1.77382e-06	0	0	0	0	0	0	0	0	0	0	0	0	0	0	0	0	0	0	18039.1	0	0	0	0	0	0	0	0	26621.8	24691.8	69352.6	0	0	0	0	96463.6	40248.5	39916	0	0	0	0	0
0	0	DQGTYEDYVEGLR	A0A1W2P6F6;A0A1W2P7Q9;Q60605	Myosin light polypeptide 6	A0A1W2P6F6;A0A1W2P7Q9;Q60605	A0A1W2P6F6_MOUSE;A0A1W2P7Q9_MOUSE;MYL6_MOUSE	1.77382e-06	0	0	0	0	0	0	0	0	0	0	0	0	0	0	0	0	0	0	0	0	0	0	0	0	0	0	0	43978.2	0	43978.2	0	0	0	0	0	0	0	0	0	0	0	0
1	0	ISEMEEELK	A0A1W2P750;Q9DBR7	Protein phosphatase 1 regulatory subunit 12A (Fragment);Protein phosphatase 1 regulatory subunit 12A	A0A1W2P750;Q9DBR7	A0A1W2P750_MOUSE;MYPType I_MOUSE	0.00442154	0	0	0	0	0	0	0	0	0	0	0	0	0	0	0	0	0	0	0	0	0	0	0	0	0	0	0	0	0	0	0	0	15966.3	0	0	0	0	0	0	0	0	0
1	0	LDPGAIMEQVK	A0A1W2P756;P62075	Mitochondrial import inner membrane translocase subunit Tim13	A0A1W2P756;P62075	A0A1W2P756_MOUSE;TIM13_MOUSE	2.26767e-06	946777	483929	219628	5.50538e+06	406842	367794	200154	172662	319786	171138	280849	193515	626593	229103	536907	1.06611e+07	328941	157603	1.65756e+06	236457	598399	185921	195213	144419	501397	291716	256219	556343	431158	5.54135e+06	596089	359610	182708	380361	500846	1.24058e+06	356367	225847	184982	697675	257480	996174
1	0	VQIAVANAQELLQR	A0A1W2P756;P62075	Mitochondrial import inner membrane translocase subunit Tim13	A0A1W2P756;P62075	A0A1W2P756_MOUSE;TIM13_MOUSE	2.26767e-06	0	0	0	0	0	0	0	0	0	0	0	0	0	0	0	0	0	0	0	0	0	0	0	0	0	0	0	0	0	0	0	0	0	0	0	0	0	0	0	0	0	0
1	0	STELLIR	A0A1W2P768;E0CZ27;F8WI35;P02301;P68433;P84228;P84244	Histone H3.2;Histone H3 (Fragment);Histone H3;Histone H3.3C;Histone H3.1;Histone H3.2;Histone H3.3	A0A1W2P768;E0CZ27;F8WI35;P02301;P68433;P84228;P84244	A0A1W2P768_MOUSE;E0CZ27_MOUSE;F8WI35_MOUSE;H3C_MOUSE;H31_MOUSE;H32_MOUSE;H33_MOUSE	1.77382e-06	1.69964e+06	1.41432e+06	1.74207e+06	1.3823e+06	2.13913e+06	1.77803e+06	1.13881e+06	2.44767e+06	2.14789e+06	1.95003e+06	2.34769e+06	2.25924e+06	1.89842e+06	2.51375e+06	1.8679e+06	2.87269e+07	2.06419e+06	2.02363e+06	1.37125e+06	876112	1.3223e+06	1.74998e+06	1.41232e+06	1.90981e+06	1.96148e+06	1.59239e+06	1.96201e+06	1.76222e+06	1.77085e+06	2.17786e+07	716677	736783	805195	780066	720150	512655	526293	697541	711541	668784	581871	612519
0	0	YRPGTVALR	A0A1W2P768;E0CZ27;F8WI35;P02301;P68433;P84228;P84244	Histone H3.2;Histone H3 (Fragment);Histone H3;Histone H3.3C;Histone H3.1;Histone H3.2;Histone H3.3	A0A1W2P768;E0CZ27;F8WI35;P02301;P68433;P84228;P84244	A0A1W2P768_MOUSE;E0CZ27_MOUSE;F8WI35_MOUSE;H3C_MOUSE;H31_MOUSE;H32_MOUSE;H33_MOUSE	1.77382e-06	114233	150798	147128	129654	213035	210477	169583	145649	193830	146787	210378	181222	119823	196852	88662.3	2.41811e+06	179309	155614	225143	189327	134959	134433	155291	150175	116835	114077	173180	156311	178890	2.06354e+06	72674.1	92777	71285.5	88959.7	113774	75549.1	92703.5	91773	88257	102463	91721	83554.9
1	0	EIAQDFKTDLR	A0A1W2P768;E0CZ27;F8WI35;P02301;P68433;P84228;P84244	Histone H3.2;Histone H3 (Fragment);Histone H3;Histone H3.3C;Histone H3.1;Histone H3.2;Histone H3.3	A0A1W2P768;E0CZ27;F8WI35;P02301;P68433;P84228;P84244	A0A1W2P768_MOUSE;E0CZ27_MOUSE;F8WI35_MOUSE;H3C_MOUSE;H31_MOUSE;H32_MOUSE;H33_MOUSE	1.77382e-06	17259.9	10897	21994.1	13621.4	34390.5	15789	6702.96	26596	0	36397.2	25686.8	0	16756.7	37034.4	0	263126	28236.1	40259.8	11255.9	0	15859.9	36672.1	73579.6	46455.7	38402.7	13237.8	31176.3	0	0	335136	0	0	0	0	0	0	0	0	0	0	0	0
1	0	AQLEVGFPPVLER	A0A1W2P7G5;A0A1W2P7J1;E9Q3H6	Coenzyme Q10A	A0A1W2P7G5;A0A1W2P7J1;E9Q3H6	A0A1W2P7G5_MOUSE;A0A1W2P7J1_MOUSE;E9Q3H6_MOUSE	0.000318951	0	9898.92	8758.07	28156.8	16160.5	8354.02	31986.9	15661.4	21309.8	0	0	0	0	0	22174.7	162461	0	23552.3	0	32119.4	45094.7	20363.9	39491.4	42987.3	15694.2	0	14658.9	18309.8	21202.5	273474	14074	14016.7	0	17818.5	28818	56439.1	11646.3	35742.1	0	26099.9	39729.5	6940.78
1	0	FGPETAIPR	A0A1W2P7G5;A0A1W2P7J1;E9Q3H6	Coenzyme Q10A	A0A1W2P7G5;A0A1W2P7J1;E9Q3H6	A0A1W2P7G5_MOUSE;A0A1W2P7J1_MOUSE;E9Q3H6_MOUSE	0.000318951	23422	34582.5	29649	60540.7	38273.2	15033	45286.3	29505.6	44460.9	32956.3	29493.6	0	0	25660.2	35572.3	444436	0	33598	0	44392.5	64493.9	35181.1	57521.6	50991.5	26599.4	0	33992.5	0	0	346770	0	49172.6	45671.5	46431.4	63413.7	99145.4	0	66605.1	38030.8	66315.3	67855.5	24805.5
1	0	FSPGIPSYPR	A0A1W2P7G5;A0A1W2P7J1;E9Q3H6	Coenzyme Q10A	A0A1W2P7G5;A0A1W2P7J1;E9Q3H6	A0A1W2P7G5_MOUSE;A0A1W2P7J1_MOUSE;E9Q3H6_MOUSE	0.000318951	0	94924.3	26102.4	49167.1	59998	18037.5	0	0	91186.3	0	50942.4	0	48622.5	28365.7	31169.5	498516	118478	78606.4	0	85039.7	108040	80004.6	95906.6	71043	54782.5	0	0	88508.5	44852.5	825262	0	44593.7	0	36201.6	42875.3	74273.4	32801.8	61955.2	0	63022.2	59975.5	0
1	0	ELMFHEVHQT	A0A1W2P7G5;A0A1W2P7J1;E9Q3H6	Coenzyme Q10A	A0A1W2P7G5;A0A1W2P7J1;E9Q3H6	A0A1W2P7G5_MOUSE;A0A1W2P7J1_MOUSE;E9Q3H6_MOUSE	0.000318951	0	0	0	0	0	0	0	0	0	0	0	0	0	0	0	0	0	0	0	0	6623.85	0	0	0	0	0	0	0	0	6623.85	0	0	0	0	0	0	0	0	0	0	0	0
1	0	VGLQAQPVPEETVKK	A0A1W2P812;G3X971;G5E8K2;G5E8K3;G5E8K5;S4R165;S4R187;S4R1S2;S4R1X7;S4R236;S4R2C1;S4R2F5;S4R2J6;S4R2K9;S4R2S8	Ankyrin-3;Ankyrin 3, epithelial, isoform CRA_i;Ankyrin 3, epithelial, isoform CRA_l;Ankyrin 3, epithelial, isoform CRA_b;Ankyrin-3;Ankyrin-3;Ankyrin-3;Ankyrin-3;Ankyrin-3;Ankyrin-3 (Fragment);Ankyrin-3;Ankyrin-3;Ankyrin-3;Ankyrin-3 (Fragment);Ankyrin-3	A0A1W2P812;G3X971;G5E8K2;G5E8K3;G5E8K5;S4R165;S4R187;S4R1S2;S4R1X7;S4R236;S4R2C1;S4R2F5;S4R2J6;S4R2K9;S4R2S8	A0A1W2P812_MOUSE;G3X971_MOUSE;G5E8K2_MOUSE;G5E8K3_MOUSE;ANK3_MOUSE;S4R165_MOUSE;S4R187_MOUSE;S4R1S2_MOUSE;S4R1X7_MOUSE;S4R236_MOUSE;S4R2C1_MOUSE;S4R2F5_MOUSE;S4R2J6_MOUSE;S4R2K9_MOUSE;S4R2S8_MOUSE	0.00273976	4372.99	5211.71	5120.2	4342.25	3134.85	0	0	4449.09	5068.33	4779.95	4310.59	4630.63	4275.18	4722.99	3378.06	57796.8	5369.92	0	0	0	0	4643.24	4384.23	3874.14	2917.33	0	0	3336.6	0	24525.5	0	0	0	0	0	0	0	0	0	0	0	0
0	0	TEEPVSPLTAYQK	A0A1W2P812;G3X971;G5E8K2;G5E8K3;G5E8K5;S4R165;S4R187;S4R1S2;S4R1X7;S4R236;S4R2C1;S4R2F5;S4R2J6;S4R2K9;S4R2S8	Ankyrin-3;Ankyrin 3, epithelial, isoform CRA_i;Ankyrin 3, epithelial, isoform CRA_l;Ankyrin 3, epithelial, isoform CRA_b;Ankyrin-3;Ankyrin-3;Ankyrin-3;Ankyrin-3;Ankyrin-3;Ankyrin-3 (Fragment);Ankyrin-3;Ankyrin-3;Ankyrin-3;Ankyrin-3 (Fragment);Ankyrin-3	A0A1W2P812;G3X971;G5E8K2;G5E8K3;G5E8K5;S4R165;S4R187;S4R1S2;S4R1X7;S4R236;S4R2C1;S4R2F5;S4R2J6;S4R2K9;S4R2S8	A0A1W2P812_MOUSE;G3X971_MOUSE;G5E8K2_MOUSE;G5E8K3_MOUSE;ANK3_MOUSE;S4R165_MOUSE;S4R187_MOUSE;S4R1S2_MOUSE;S4R1X7_MOUSE;S4R236_MOUSE;S4R2C1_MOUSE;S4R2F5_MOUSE;S4R2J6_MOUSE;S4R2K9_MOUSE;S4R2S8_MOUSE	0.00273976	4471.95	0	4479.99	6265.66	0	16641	6597.78	0	0	0	0	0	0	0	0	38456.4	8416.14	0	5570.97	0	1053.6	0	0	0	0	4067.21	0	10032.1	0	29140	0	0	0	0	0	0	0	0	0	0	0	0
1	0	ATFSPIVTVEPR	A0A1W2P812;G3X971;G5E8K2;G5E8K3;G5E8K5;S4R165;S4R187;S4R1S2;S4R1X7;S4R236;S4R2C1;S4R2F5;S4R2J6;S4R2K9;S4R2S8	Ankyrin-3;Ankyrin 3, epithelial, isoform CRA_i;Ankyrin 3, epithelial, isoform CRA_l;Ankyrin 3, epithelial, isoform CRA_b;Ankyrin-3;Ankyrin-3;Ankyrin-3;Ankyrin-3;Ankyrin-3;Ankyrin-3 (Fragment);Ankyrin-3;Ankyrin-3;Ankyrin-3;Ankyrin-3 (Fragment);Ankyrin-3	A0A1W2P812;G3X971;G5E8K2;G5E8K3;G5E8K5;S4R165;S4R187;S4R1S2;S4R1X7;S4R236;S4R2C1;S4R2F5;S4R2J6;S4R2K9;S4R2S8	A0A1W2P812_MOUSE;G3X971_MOUSE;G5E8K2_MOUSE;G5E8K3_MOUSE;ANK3_MOUSE;S4R165_MOUSE;S4R187_MOUSE;S4R1S2_MOUSE;S4R1X7_MOUSE;S4R236_MOUSE;S4R2C1_MOUSE;S4R2F5_MOUSE;S4R2J6_MOUSE;S4R2K9_MOUSE;S4R2S8_MOUSE	0.00273976	0	54753.4	0	0	0	35556	58759.6	0	0	0	0	0	0	0	0	149069	0	0	0	0	0	0	0	0	0	0	0	0	0	0	0	0	0	0	0	0	0	0	0	0	0	0
1	0	IKQESNQIGPEGGILSSTTVPLVQASFPEGALTK	A0A1W2P812;G3X971;G5E8K2;G5E8K3;G5E8K5;S4R165;S4R187;S4R1S2;S4R1X7;S4R236;S4R2C1;S4R2F5;S4R2J6;S4R2K9;S4R2S8	Ankyrin-3;Ankyrin 3, epithelial, isoform CRA_i;Ankyrin 3, epithelial, isoform CRA_l;Ankyrin 3, epithelial, isoform CRA_b;Ankyrin-3;Ankyrin-3;Ankyrin-3;Ankyrin-3;Ankyrin-3;Ankyrin-3 (Fragment);Ankyrin-3;Ankyrin-3;Ankyrin-3;Ankyrin-3 (Fragment);Ankyrin-3	A0A1W2P812;G3X971;G5E8K2;G5E8K3;G5E8K5;S4R165;S4R187;S4R1S2;S4R1X7;S4R236;S4R2C1;S4R2F5;S4R2J6;S4R2K9;S4R2S8	A0A1W2P812_MOUSE;G3X971_MOUSE;G5E8K2_MOUSE;G5E8K3_MOUSE;ANK3_MOUSE;S4R165_MOUSE;S4R187_MOUSE;S4R1S2_MOUSE;S4R1X7_MOUSE;S4R236_MOUSE;S4R2C1_MOUSE;S4R2F5_MOUSE;S4R2J6_MOUSE;S4R2K9_MOUSE;S4R2S8_MOUSE	0.00273976	0	0	0	0	0	1852.69	0	0	0	0	0	0	0	1664.67	0	3517.36	0	0	0	0	0	0	0	0	0	0	718.626	0	0	718.626	0	0	0	0	0	0	0	0	0	0	0	0
0	0	NATTDALTSVLTK	A0A1W2P812;G3X971;G5E8K2;G5E8K3;G5E8K5;S4R165;S4R187;S4R1S2;S4R1X7;S4R236;S4R2C1;S4R2F5;S4R2J6;S4R2K9;S4R2S8	Ankyrin-3;Ankyrin 3, epithelial, isoform CRA_i;Ankyrin 3, epithelial, isoform CRA_l;Ankyrin 3, epithelial, isoform CRA_b;Ankyrin-3;Ankyrin-3;Ankyrin-3;Ankyrin-3;Ankyrin-3;Ankyrin-3 (Fragment);Ankyrin-3;Ankyrin-3;Ankyrin-3;Ankyrin-3 (Fragment);Ankyrin-3	A0A1W2P812;G3X971;G5E8K2;G5E8K3;G5E8K5;S4R165;S4R187;S4R1S2;S4R1X7;S4R236;S4R2C1;S4R2F5;S4R2J6;S4R2K9;S4R2S8	A0A1W2P812_MOUSE;G3X971_MOUSE;G5E8K2_MOUSE;G5E8K3_MOUSE;ANK3_MOUSE;S4R165_MOUSE;S4R187_MOUSE;S4R1S2_MOUSE;S4R1X7_MOUSE;S4R236_MOUSE;S4R2C1_MOUSE;S4R2F5_MOUSE;S4R2J6_MOUSE;S4R2K9_MOUSE;S4R2S8_MOUSE	0.00273976	0	0	0	0	0	4068.18	0	0	0	0	0	2203.49	0	0	0	6271.67	0	0	0	0	0	0	0	0	0	0	0	0	0	0	0	0	0	0	0	0	0	0	0	0	0	0
1	0	AQQNPTLLAELR	A0A1Y7VJN9;A0A1Y7VL34;Q8CFR5;Q9D2N4	Dystrobrevin;Dystrobrevin;Dystrobrevin;Dystrobrevin alpha	A0A1Y7VJN9;A0A1Y7VL34;Q8CFR5;Q9D2N4	A0A1Y7VJN9_MOUSE;A0A1Y7VL34_MOUSE;Q8CFR5_MOUSE;DTNA_MOUSE	0.000186608	7272.6	8014.24	6427.81	6186.93	10896.9	13653.7	10699.7	8282.67	11008.3	7535.97	6489.03	7160.6	9769.69	9718.44	11662	134778	8966.19	6220.93	8055.87	0	4917.57	7742.71	10218.8	6429.73	10459.8	12829.6	7419.67	12851.5	7182.7	103295	5477.29	8258.28	6875.16	9049.45	9737.91	6838.96	0	0	6970.27	0	0	0
1	0	ISVFAVK	A0A1Y7VJN9;A0A1Y7VL34;Q8CFR5;Q9D2N4	Dystrobrevin;Dystrobrevin;Dystrobrevin;Dystrobrevin alpha	A0A1Y7VJN9;A0A1Y7VL34;Q8CFR5;Q9D2N4	A0A1Y7VJN9_MOUSE;A0A1Y7VL34_MOUSE;Q8CFR5_MOUSE;DTNA_MOUSE	0.000186608	0	7475.53	6005.08	10824.5	12030	11087.6	9101.74	8775.04	10292.8	0	0	0	9389.52	6820.73	12478.2	104281	10149.3	0	10068.4	6653.02	5677.86	8401.56	11526.2	0	10178.8	9674.12	0	13262.7	11275.1	96867.1	0	0	7698.59	7640.45	9813.74	5124.54	5727.88	7603.64	0	0	0	0
0	0	EILQEIQR	A0A1Y7VJN9;A0A1Y7VL34;Q8CFR5;Q9D2N4	Dystrobrevin;Dystrobrevin;Dystrobrevin;Dystrobrevin alpha	A0A1Y7VJN9;A0A1Y7VL34;Q8CFR5;Q9D2N4	A0A1Y7VJN9_MOUSE;A0A1Y7VL34_MOUSE;Q8CFR5_MOUSE;DTNA_MOUSE	0.000186608	0	12385.1	0	0	14163.1	18032.1	11525.8	12731.6	20859	0	15497.1	13134.2	0	16179.3	16838.2	151345	16474.7	0	14665.6	14077.8	91864.8	0	84446.1	84180.7	20777	0	0	16383.1	0	342870	0	0	0	0	0	0	0	0	0	0	0	0
1	0	LRVEHEQASQPTPEK	A0A1Y7VJN9;A0A1Y7VL34;Q8CFR5;Q9D2N4	Dystrobrevin;Dystrobrevin;Dystrobrevin;Dystrobrevin alpha	A0A1Y7VJN9;A0A1Y7VL34;Q8CFR5;Q9D2N4	A0A1Y7VJN9_MOUSE;A0A1Y7VL34_MOUSE;Q8CFR5_MOUSE;DTNA_MOUSE	0.000186608	481.261	0	0	0	1239.41	1469.33	0	0	0	0	0	0	0	0	0	3190	0	0	5844.81	0	0	0	0	0	1272.94	639.043	0	910.577	1064.25	9731.62	0	0	0	0	0	0	0	0	0	0	0	0
1	0	LPTAVFEGPSFGYTEQSAR	A0A1Y7VJN9;A0A1Y7VL34;Q8CFR5;Q9D2N4	Dystrobrevin;Dystrobrevin;Dystrobrevin;Dystrobrevin alpha	A0A1Y7VJN9;A0A1Y7VL34;Q8CFR5;Q9D2N4	A0A1Y7VJN9_MOUSE;A0A1Y7VL34_MOUSE;Q8CFR5_MOUSE;DTNA_MOUSE	0.000186608	0	0	0	0	8729.67	0	0	0	8251.43	0	0	0	0	0	6742.89	23724	5361.98	0	0	0	0	0	4466.61	0	4306.49	0	0	6306.28	3954.09	24395.5	0	0	0	0	0	0	0	0	0	0	0	0
1	0	LEAVLSTIFYQLNK	A0A1Y7VJN9;A0A1Y7VL34;Q8CFR5;Q9D2N4	Dystrobrevin;Dystrobrevin;Dystrobrevin;Dystrobrevin alpha	A0A1Y7VJN9;A0A1Y7VL34;Q8CFR5;Q9D2N4	A0A1Y7VJN9_MOUSE;A0A1Y7VL34_MOUSE;Q8CFR5_MOUSE;DTNA_MOUSE	0.000186608	0	0	0	0	383.263	0	0	0	0	0	0	0	0	0	0	383.263	0	0	0	0	0	0	0	0	0	0	0	0	0	0	0	0	0	0	0	0	0	0	0	0	0	0
1	0	DQPFTILYR	A0A1Y7VJW9;Q9WVH9	Fibulin-5	A0A1Y7VJW9;Q9WVH9	A0A1Y7VJW9_MOUSE;FBLN5_MOUSE	0.00385826	16357.2	21564.9	23028.3	0	26684.6	23441.6	9891.27	19151.5	21916.4	14648.7	19491.5	14999.2	14411.2	18510.3	18635.3	262732	19614.2	15008	0	13264	9421.62	14042.6	10492.7	13341	13805.8	12056.2	19568.8	16599.2	18521.3	175735	0	0	0	0	0	0	0	0	0	0	0	0
1	0	YPGAYYIFQIK	A0A1Y7VJW9;Q9WVH9	Fibulin-5	A0A1Y7VJW9;Q9WVH9	A0A1Y7VJW9_MOUSE;FBLN5_MOUSE	0.00385826	0	0	0	0	5895.74	0	0	7823.25	0	7112.32	0	0	0	4780.41	0	25611.7	0	0	0	0	29911.2	0	0	0	0	0	0	0	0	29911.2	0	0	0	0	0	0	0	0	0	0	0	0
0	0	IAFAITAIK	A0A1Y7VKY1;F6YVP7;P62270	MCG116671;Uncharacterized protein;40S ribosomal protein S18	A0A1Y7VKY1;F6YVP7;P62270	A0A1Y7VKY1_MOUSE;F6YVP7_MOUSE;RS18_MOUSE	0.000201725	6095.87	4296.59	5726.33	6798.02	4248.99	5533.24	3232.26	7705.63	5164.17	6152.44	5721.45	4511.67	6204.23	6072.76	3985.67	81449.3	5298.35	5520.43	6052.71	4163.29	8195.66	6705.05	6383.84	7154.55	5680.58	6120.45	5696.21	6566.13	4470.89	78008.1	9099.05	6668.31	7737.84	7568.43	4599.77	7719	5165.3	4982.63	6927.35	6687.12	6143.23	6465.13
0	0	IPDWFLNR	A0A1Y7VKY1;F6YVP7;P62270	MCG116671;Uncharacterized protein;40S ribosomal protein S18	A0A1Y7VKY1;F6YVP7;P62270	A0A1Y7VKY1_MOUSE;F6YVP7_MOUSE;RS18_MOUSE	0.000201725	12876.1	4233.54	18827.9	7298.05	7799.63	11105.7	4574.11	16488.2	8255.99	16908.1	10269.7	12399.9	8353.41	14216.7	9110.31	162717	12015	10743.1	11236	2897.83	7967.81	10574.3	9168.26	9108.49	10734.8	9375.74	13216.7	8796.71	7512.89	123348	15513.9	8599.7	14277.8	7926.76	9409.56	0	9226.77	12556.9	13032	13443	9621.03	12126.7
1	0	YSQVLANGLDNK	A0A1Y7VKY1;F6YVP7;P62270	MCG116671;Uncharacterized protein;40S ribosomal protein S18	A0A1Y7VKY1;F6YVP7;P62270	A0A1Y7VKY1_MOUSE;F6YVP7_MOUSE;RS18_MOUSE	0.000201725	11050.8	0	17592.7	22031.1	0	13471.6	11984	12860.9	12336.3	12270.3	14701.5	14561.8	14620.8	19317.9	0	176800	14371.1	12479.4	17687.9	15167	19197.8	10686.7	9726.38	9987.59	10299.4	12255	15515.5	15092	13154.9	175621	13011.8	13415.7	17523.6	15821.9	0	10042.7	10818.7	14188.4	15141.7	11182.9	15662.9	12822.2
0	0	AGELTEDEVER	A0A1Y7VKY1;F6YVP7;P62270	MCG116671;Uncharacterized protein;40S ribosomal protein S18	A0A1Y7VKY1;F6YVP7;P62270	A0A1Y7VKY1_MOUSE;F6YVP7_MOUSE;RS18_MOUSE	0.000201725	0	0	0	0	0	0	0	0	0	0	0	0	0	0	0	0	0	0	0	0	0	0	0	0	0	0	0	0	0	0	0	0	24809.9	0	0	0	0	0	0	0	0	0
0	0	YAHVVLR	A0A1Y7VKY1;F6YVP7;P62270	MCG116671;Uncharacterized protein;40S ribosomal protein S18	A0A1Y7VKY1;F6YVP7;P62270	A0A1Y7VKY1_MOUSE;F6YVP7_MOUSE;RS18_MOUSE	0.000201725	0	0	0	0	0	0	0	0	0	0	0	0	0	0	0	0	0	0	0	0	0	0	0	0	0	0	0	0	0	0	0	0	2816.88	0	0	0	0	0	0	0	0	0
0	0	VITIMQNPR	A0A1Y7VKY1;F6YVP7;P62270	MCG116671;Uncharacterized protein;40S ribosomal protein S18	A0A1Y7VKY1;F6YVP7;P62270	A0A1Y7VKY1_MOUSE;F6YVP7_MOUSE;RS18_MOUSE	0.000201725	0	0	0	22515.9	0	0	0	0	0	0	0	0	0	0	0	22515.9	0	0	0	0	0	0	0	0	0	0	0	0	0	0	0	0	0	0	0	0	0	0	0	0	0	0
1	0	MFQTLIQK	A0A1Y7VLP0;P56379	RIKEN cDNA 2010107E04 gene (Fragment);6.8 kDa mitochondrial proteolipid	A0A1Y7VLP0;P56379	A0A1Y7VLP0_MOUSE;68MP_MOUSE	4.33992e-05	35049	53761.5	30864.5	74782.5	46774.7	44696.9	40634.8	32500.9	47771.6	33057.5	42403.3	27529.5	21365.8	27806.3	20839.4	579838	47963.5	51134.8	115489	45239.3	50268.7	31906.7	41298.3	37074.8	46691.2	59417.3	56923.5	56472.6	58878.5	698758	14562.9	13044.6	17243.4	19990.7	10942.7	7907.91	18676.1	16010.7	26519.5	18995	11816.7	18800.6
1	0	FLVGFTNK	A0A286YCG8;A0A286YCT4;A0A286YDB7;Q9CY50	Translocon-associated protein subunit alpha;Translocon-associated protein subunit alpha;Translocon-associated protein subunit alpha (Fragment);Translocon-associated protein subunit alpha	A0A286YCG8;A0A286YCT4;A0A286YDB7;Q9CY50	A0A286YCG8_MOUSE;A0A286YCT4_MOUSE;A0A286YDB7_MOUSE;SSRA_MOUSE	0.00436486	0	0	0	0	0	10468.1	0	0	24507.3	0	0	13700.7	0	19596.1	0	68272.2	16008.9	19903.5	0	0	0	13390.4	13397.3	0	13458.6	0	14388.8	0	10843.5	101391	0	25881.7	22246.8	0	27391.3	30132.5	23579.8	27822.3	0	0	23979.6	18948.2
1	0	GEDFPANNIVK	A0A286YCG8;A0A286YCT4;A0A286YDB7;Q9CY50	Translocon-associated protein subunit alpha;Translocon-associated protein subunit alpha;Translocon-associated protein subunit alpha (Fragment);Translocon-associated protein subunit alpha	A0A286YCG8;A0A286YCT4;A0A286YDB7;Q9CY50	A0A286YCG8_MOUSE;A0A286YCT4_MOUSE;A0A286YDB7_MOUSE;SSRA_MOUSE	0.00436486	0	0	0	0	0	0	0	0	0	0	0	0	0	0	0	0	0	0	0	0	0	0	0	0	0	0	11801.8	0	0	11801.8	0	24858.4	0	0	0	0	0	0	0	0	0	0
1	0	SVLEGGDIPLQGLSGLK	A0A286YCI8;A0A286YCQ0;A0A286YDN0;D3Z5J3;E9PYX6;E9Q6A3;E9QNA7;Q62417	Sorbin and SH3 domain-containing protein 1	A0A286YCI8;A0A286YCQ0;A0A286YDN0;D3Z5J3;E9PYX6;E9Q6A3;E9QNA7;Q62417	A0A286YCI8_MOUSE;A0A286YCQ0_MOUSE;A0A286YDN0_MOUSE;D3Z5J3_MOUSE;E9PYX6_MOUSE;E9Q6A3_MOUSE;E9QNA7_MOUSE;SRBS1_MOUSE	1.55151e-05	9001.23	16736.4	9979.53	8686.16	6563.95	11869.3	17009	8264.18	9426.44	12848.5	8112.66	9993.63	8045.79	9582.4	1855.98	147975	14222.9	6197.15	8999.32	6136.45	9079.28	7213.71	8034.4	13124.1	6332.86	5022.04	7427.71	9836.27	3989.45	105616	0	0	0	0	0	0	0	0	0	0	0	0
1	0	TYIELLPPAEK	A0A286YCI8;A0A286YCQ0;A0A286YDN0;D3Z5J3;E9PYX6;E9Q6A3;E9QNA7;Q62417	Sorbin and SH3 domain-containing protein 1	A0A286YCI8;A0A286YCQ0;A0A286YDN0;D3Z5J3;E9PYX6;E9Q6A3;E9QNA7;Q62417	A0A286YCI8_MOUSE;A0A286YCQ0_MOUSE;A0A286YDN0_MOUSE;D3Z5J3_MOUSE;E9PYX6_MOUSE;E9Q6A3_MOUSE;E9QNA7_MOUSE;SRBS1_MOUSE	1.55151e-05	5927.8	12401.5	8272.21	0	6471.8	14989.1	7776.06	8713.51	5968.85	7594.67	8798.03	7976.75	8306.5	6867.6	5930.41	115995	10565.9	0	10693.1	0	6572.4	5294.05	5268.18	7482.45	5693.58	0	7119.78	7435.87	0	66125.4	0	0	0	0	0	0	0	0	0	0	0	0
1	0	GDVVYIYR	A0A286YCI8;A0A286YCQ0;A0A286YDN0;D3Z5J3;E9PYX6;E9Q6A3;E9QNA7;Q62417	Sorbin and SH3 domain-containing protein 1	A0A286YCI8;A0A286YCQ0;A0A286YDN0;D3Z5J3;E9PYX6;E9Q6A3;E9QNA7;Q62417	A0A286YCI8_MOUSE;A0A286YCQ0_MOUSE;A0A286YDN0_MOUSE;D3Z5J3_MOUSE;E9PYX6_MOUSE;E9Q6A3_MOUSE;E9QNA7_MOUSE;SRBS1_MOUSE	1.55151e-05	0	18150.1	0	15136.5	15480.8	19922.7	17984.5	21799.9	18868.5	20698.7	25656.4	19716.5	19156.4	17071.3	0	229642	19358.2	0	20966.3	0	0	18870.4	16439.5	16351.6	21805.6	0	20829.9	21958.3	0	156580	0	0	0	0	0	0	0	0	0	0	0	0
1	0	QGIFPITYVDVLK	A0A286YCI8;A0A286YCQ0;A0A286YDN0;D3Z5J3;E9PYX6;E9Q6A3;E9QNA7;Q62417	Sorbin and SH3 domain-containing protein 1	A0A286YCI8;A0A286YCQ0;A0A286YDN0;D3Z5J3;E9PYX6;E9Q6A3;E9QNA7;Q62417	A0A286YCI8_MOUSE;A0A286YCQ0_MOUSE;A0A286YDN0_MOUSE;D3Z5J3_MOUSE;E9PYX6_MOUSE;E9Q6A3_MOUSE;E9QNA7_MOUSE;SRBS1_MOUSE	1.55151e-05	3807.14	0	6234.27	0	0	7292.5	13954.7	4382.05	3894.2	7409.88	4456.68	8666.11	4913.49	3907.78	4690.94	73609.7	0	0	4299.41	0	4036.28	2974.63	3523.88	7009.67	4798.2	0	4492.3	3790.78	2004.54	36929.7	0	0	0	0	0	0	0	0	0	0	0	0
0	0	TPVDYIDLPYSSSPSR	A0A286YCI8;A0A286YCQ0;A0A286YDN0;D3Z5J3;E9PYX6;E9Q6A3;E9QNA7;Q62417	Sorbin and SH3 domain-containing protein 1	A0A286YCI8;A0A286YCQ0;A0A286YDN0;D3Z5J3;E9PYX6;E9Q6A3;E9QNA7;Q62417	A0A286YCI8_MOUSE;A0A286YCQ0_MOUSE;A0A286YDN0_MOUSE;D3Z5J3_MOUSE;E9PYX6_MOUSE;E9Q6A3_MOUSE;E9QNA7_MOUSE;SRBS1_MOUSE	1.55151e-05	7192.32	4986.63	7223.71	0	4573.72	5367.46	5954.86	3431.74	5449.11	3923.66	3323.57	4738.97	0	7385.42	0	63551.2	5997.13	3911.83	4413.49	0	8539.22	5429.2	6640.45	3565.87	2810.7	3396.58	6357.94	5062.52	4898.71	61023.6	0	0	0	0	0	0	0	0	0	0	0	0
1	0	ESDGTPGGLASLENER	A0A286YCI8;A0A286YCQ0;A0A286YDN0;D3Z5J3;E9PYX6;E9Q6A3;E9QNA7;Q62417	Sorbin and SH3 domain-containing protein 1	A0A286YCI8;A0A286YCQ0;A0A286YDN0;D3Z5J3;E9PYX6;E9Q6A3;E9QNA7;Q62417	A0A286YCI8_MOUSE;A0A286YCQ0_MOUSE;A0A286YDN0_MOUSE;D3Z5J3_MOUSE;E9PYX6_MOUSE;E9Q6A3_MOUSE;E9QNA7_MOUSE;SRBS1_MOUSE	1.55151e-05	0	26722.2	0	0	0	26620.6	0	0	0	29623.4	20310.8	0	0	0	0	103277	24949.4	0	0	0	0	0	0	26810.1	0	0	19865.6	24044.4	0	95669.6	0	0	0	0	0	0	0	0	0	0	0	0
1	0	LAPVQVLEYGEAIAK	A0A286YCI8;A0A286YCQ0;A0A286YDN0;D3Z5J3;E9PYX6;E9Q6A3;E9QNA7;Q62417	Sorbin and SH3 domain-containing protein 1	A0A286YCI8;A0A286YCQ0;A0A286YDN0;D3Z5J3;E9PYX6;E9Q6A3;E9QNA7;Q62417	A0A286YCI8_MOUSE;A0A286YCQ0_MOUSE;A0A286YDN0_MOUSE;D3Z5J3_MOUSE;E9PYX6_MOUSE;E9Q6A3_MOUSE;E9QNA7_MOUSE;SRBS1_MOUSE	1.55151e-05	0	1304.43	0	0	0	992.943	0	0	0	0	0	0	0	0	0	2297.38	0	0	0	0	0	0	0	1059.53	0	0	0	1308.38	0	2367.91	0	0	0	0	0	0	0	0	0	0	0	0
1	0	AVPQSVELK	A0A286YD95;A0A286YDA4;A0A286YDS4;A0A2C9F2B4;Q6NSV7	Family with sequence similarity 149, member B (Fragment);Family with sequence similarity 149, member B;Family with sequence similarity 149, member B;Family with sequence similarity 149, member B;Protein FAM149B1	A0A286YD95;A0A286YDA4;A0A286YDS4;A0A2C9F2B4;Q6NSV7	A0A286YD95_MOUSE;A0A286YDA4_MOUSE;A0A286YDS4_MOUSE;A0A2C9F2B4_MOUSE;F149B_MOUSE	3.73311e-05	0	3582.9	0	0	0	0	0	0	0	0	0	0	0	3704.92	6968.54	14256.4	2710.94	3580.82	0	0	0	4292.68	8175.51	2333.48	4194.92	0	3707.94	3109.24	4573.59	36679.1	13998.3	18788.3	20457.6	19129.5	28411.6	12035.4	30658.7	21897.2	23563.4	20282	24594.9	10869.9
1	0	SEIDLVQIK	A0A2C9F2D2;Q07076	Annexin;Annexin A7	A0A2C9F2D2;Q07076	A0A2C9F2D2_MOUSE;ANXA7_MOUSE	0.00444814	0	2923.66	3098.63	0	6481.6	0	0	0	7592.59	0	0	1390.47	0	4586.11	5203.32	31276.4	1022.37	1970.12	0	0	0	3594.93	0	0	0	0	0	0	3992.35	10579.8	0	0	0	0	0	0	0	0	0	0	0	0
1	0	EFSGYVESGLK	A0A2C9F2D2;Q07076	Annexin;Annexin A7	A0A2C9F2D2;Q07076	A0A2C9F2D2_MOUSE;ANXA7_MOUSE	0.00444814	0	0	0	0	0	0	0	0	0	0	0	0	0	0	0	0	0	0	0	0	0	23015.9	0	0	0	0	0	0	0	23015.9	0	0	0	0	0	0	0	0	0	0	0	0
1	0	LECVEPNCR	A0A2I3BPG9;P83882	MCG113838;60S ribosomal protein L36a	A0A2I3BPG9;P83882	A0A2I3BPG9_MOUSE;RL36A_MOUSE	0.00488721	0	0	0	0	0	0	0	0	0	0	0	0	0	0	0	0	0	0	0	0	0	0	0	0	0	0	0	0	0	0	0	0	6324.03	0	0	0	0	0	0	0	0	0
1	0	LVILANNCPALR	A0A2I3BQF4;P62889	60S ribosomal protein L30	A0A2I3BQF4;P62889	A0A2I3BQF4_MOUSE;RL30_MOUSE	2.72611e-05	14149	26295	17220.5	14480.8	8779.25	14105.6	16394.2	16390.8	16893	20045.6	25109	18935.8	15786.2	13541.3	9897.94	248024	13297.1	16109.5	5390.56	12988.3	19282.9	25593.5	12938.8	17665.3	12608.1	10775.6	18656.2	12354.5	8891.82	186552	16176.1	10890	12600.4	10240.2	13015.1	11518.8	8533.44	18619.8	18127.8	17926.8	17706	15074.5
1	0	VCTLAIIDPGDSDIIR	A0A2I3BQF4;P62889	60S ribosomal protein L30	A0A2I3BQF4;P62889	A0A2I3BQF4_MOUSE;RL30_MOUSE	2.72611e-05	12927.6	29980.3	22084.7	14559	13133.2	10295.3	43363.2	13177	16414.7	22623.2	17412.3	19532.7	10959.5	13857.1	16838.8	277159	25989.1	16956.1	10272.3	27668.6	54129.5	20213.6	14523.6	25907.4	11852	14847.2	16915.1	12298.7	15876.5	267450	39571.7	20250.2	15355.5	13945.2	33338	69926.8	34584.2	35277	20760.1	18779.1	26496	28653
1	0	TGVHHYSGNNIELGTACGK	A0A2I3BQF4;P62889	60S ribosomal protein L30	A0A2I3BQF4;P62889	A0A2I3BQF4_MOUSE;RL30_MOUSE	2.72611e-05	0	8282.43	8456.57	4765.98	0	0	0	6053.3	6157.16	0	10977.6	10046	5515.41	7520.85	0	67775.3	0	0	0	0	6168.78	0	0	0	0	0	0	0	9855.93	16024.7	0	0	0	0	0	0	0	0	0	7061.29	7365.92	7853.29
1	0	GFFDPNTHENLTYLQLLQR	A0A2I3BRT4;Q8R0W0	Epiplakin	A0A2I3BRT4;Q8R0W0	A0A2I3BRT4_MOUSE;EPIPL_MOUSE	1.83592e-05	18217	0	27876.7	23538.5	6553.65	5311.69	0	15820	3039.88	4396.96	12090.7	4118.68	11301.7	17921.3	20528.3	170715	3951.61	1545.81	18879.6	0	10587.1	20193.9	11714.2	7586.57	6557.82	16199.8	19657.6	10733.2	16042.6	143650	15997.8	7323.68	21925.1	15703.6	7059.22	4022.45	10746.3	1993.59	9740.79	7434.88	9305.08	4051.86
1	0	LEEEEDRGQQLQAER	A0A2R8VHF9;E9QPE7	Myosin-11	A0A2R8VHF9;E9QPE7	A0A2R8VHF9_MOUSE;E9QPE7_MOUSE	0.0016952	9394.31	8923.54	3746.64	8101.13	11244	15262.6	0	0	15594.5	0	0	19984.8	16764.2	17902.7	26019.5	152938	23823	11274.9	15990.3	0	0	12806.7	7064.27	0	29321	19003.1	18199.1	21129.9	19521.5	178134	0	13392.3	11206.6	16446.5	11690.6	0	7709.23	8618.46	11405.5	0	8843.51	9624.32
0	0	KATLQAEQLSNELATER	A0A2R8VHF9;E9QPE7	Myosin-11	A0A2R8VHF9;E9QPE7	A0A2R8VHF9_MOUSE;E9QPE7_MOUSE	0.0016952	0	0	0	0	7869.46	0	0	0	13660.8	0	0	17282.1	14125	12053.7	17025.4	82016.6	11782.6	0	0	7939.31	0	0	0	0	19206.7	29615.1	44946.8	10871.1	0	124362	0	0	0	0	0	0	0	0	0	0	0	0
0	0	LDAFLVLEQLR	A0A2R8VHF9;E9QPE7	Myosin-11	A0A2R8VHF9;E9QPE7	A0A2R8VHF9_MOUSE;E9QPE7_MOUSE	0.0016952	0	0	0	0	0	0	0	0	0	0	0	0	1075.24	0	2691.21	3766.45	0	0	0	0	0	1678.58	0	0	1555.55	0	1311.4	1253.98	1842	7641.51	0	1982.7	1517.1	2196.28	0	0	0	0	1389.13	0	0	0
0	0	ELEGHISDLQEDLDSER	A0A2R8VHF9;E9QPE7	Myosin-11	A0A2R8VHF9;E9QPE7	A0A2R8VHF9_MOUSE;E9QPE7_MOUSE	0.0016952	0	0	0	0	0	0	0	0	6221.58	0	0	7009.76	0	6453.97	0	19685.3	6362.35	0	0	0	0	4906.44	0	0	20622.7	0	7641.28	7233.27	4789.97	51556	0	0	0	0	0	0	0	0	0	0	0	0
0	0	DVASLGSQLQDTQELLQEETR	A0A2R8VHF9;E9QPE7	Myosin-11	A0A2R8VHF9;E9QPE7	A0A2R8VHF9_MOUSE;E9QPE7_MOUSE	0.0016952	0	0	0	0	0	0	0	947.448	1544.01	877.861	0	2222.42	900.554	1548.87	1970.63	10011.8	0	1193.89	1478.4	0	0	674.335	0	0	2188.02	1316.48	1077.01	1135.28	0	9063.41	0	1828.15	499.412	1447.54	0	0	0	0	0	0	0	1055.39
0	0	VCHLVGINVTDFTR	A0A2R8VHF9;E9QPE7	Myosin-11	A0A2R8VHF9;E9QPE7	A0A2R8VHF9_MOUSE;E9QPE7_MOUSE	0.0016952	0	0	0	0	0	0	0	0	0	0	5938.34	10274.9	8473.15	0	10867.3	35553.7	0	0	0	0	0	0	0	0	10571.3	0	9598.43	0	0	20169.7	0	0	0	0	0	0	0	0	0	0	0	0
0	0	YEILAANAIPK	A0A2R8VHF9;E9QPE7	Myosin-11	A0A2R8VHF9;E9QPE7	A0A2R8VHF9_MOUSE;E9QPE7_MOUSE	0.0016952	0	0	0	0	0	0	0	0	0	0	0	0	0	3083.88	0	3083.88	6549.51	0	0	0	0	0	0	0	6515.08	0	0	6256.27	0	19320.9	0	0	0	0	0	0	0	0	0	0	0	0
0	0	ENADLAGELR	A0A2R8VHF9;E9QPE7	Myosin-11	A0A2R8VHF9;E9QPE7	A0A2R8VHF9_MOUSE;E9QPE7_MOUSE	0.0016952	0	0	0	0	0	0	0	0	0	0	0	0	0	0	0	0	117545	0	0	0	0	0	0	0	42561.5	0	0	64102.2	0	224209	0	0	0	0	0	0	0	0	0	0	0	0
0	0	VVSSVLQLGNIVFK	A0A2R8VHF9;E9QPE7	Myosin-11	A0A2R8VHF9;E9QPE7	A0A2R8VHF9_MOUSE;E9QPE7_MOUSE	0.0016952	0	0	0	0	0	0	0	0	0	0	0	0	0	0	1173.4	1173.4	0	909.212	0	0	0	0	0	0	1025.71	0	1212.87	527.825	470.061	4145.69	0	0	0	992.848	0	0	0	0	0	0	0	0
0	0	ATLQAEQLSNELATER	A0A2R8VHF9;E9QPE7	Myosin-11	A0A2R8VHF9;E9QPE7	A0A2R8VHF9_MOUSE;E9QPE7_MOUSE	0.0016952	0	0	0	0	0	0	0	0	13906.8	0	0	0	0	0	17097.9	31004.7	0	0	0	0	0	0	0	0	0	0	0	0	0	0	0	0	0	0	0	0	0	0	0	0	0	0
0	0	TGVLAHLEEER	A0A2R8VHF9;E9QPE7	Myosin-11	A0A2R8VHF9;E9QPE7	A0A2R8VHF9_MOUSE;E9QPE7_MOUSE	0.0016952	0	0	0	0	0	0	0	0	0	0	0	0	0	0	7744.34	7744.34	0	0	0	0	0	0	0	0	0	0	0	0	0	0	0	0	0	0	0	0	0	0	0	0	0	0
0	0	IAQLEEQVEQEAR	A0A2R8VHF9;E9QPE7	Myosin-11	A0A2R8VHF9;E9QPE7	A0A2R8VHF9_MOUSE;E9QPE7_MOUSE	0.0016952	0	0	0	0	0	0	0	0	0	0	0	0	0	0	0	0	0	0	0	0	0	0	0	0	9258.94	0	0	0	0	9258.94	0	0	0	0	0	0	0	0	0	0	0	0
0	0	VIQYLAVVASSHK	A0A2R8VHF9;E9QPE7	Myosin-11	A0A2R8VHF9;E9QPE7	A0A2R8VHF9_MOUSE;E9QPE7_MOUSE	0.0016952	0	0	0	0	0	0	0	0	0	0	0	0	0	0	3106.9	3106.9	0	0	0	0	0	0	0	0	0	2080.85	0	0	0	2080.85	0	0	0	0	0	0	0	0	0	0	0	0
0	0	FVADLWK	A0A2R8VHF9;E9QPE7	Myosin-11	A0A2R8VHF9;E9QPE7	A0A2R8VHF9_MOUSE;E9QPE7_MOUSE	0.0016952	0	0	0	0	0	0	0	0	0	0	0	0	0	0	401.535	401.535	0	0	0	0	0	0	0	0	0	0	0	0	0	0	0	0	0	0	0	0	0	0	0	0	0	0
0	0	IITLAGPTNAIFK	A0A2R8VHG2;A0A2R8VHL8;A0A2R8VHN3;A0A2R8VHP9;A0A2R8VHY9;A0A2R8VHZ0;A0A2R8VI12;A0A2R8VI25;A0A2R8VI71;A0A2R8VI73;A0A2R8VJY1;A0A2R8VKF0;A0A2R8VKN0;A0A2R8W6L5;B2M1R7;Q61990	Poly(rC)-binding protein 2 (Fragment);Poly(rC)-binding protein 2 (Fragment);Poly(rC)-binding protein 2 (Fragment);Poly(rC)-binding protein 2;Poly(rC)-binding protein 2 (Fragment);Poly(rC)-binding protein 2 (Fragment);Poly(rC)-binding protein 2 (Fragment);Poly(RC) binding protein 2, isoform CRA_d;Poly(rC)-binding protein 2 (Fragment);Poly(rC)-binding protein 2 (Fragment);Poly(rC)-binding protein 2…	A0A2R8VHG2;A0A2R8VHL8;A0A2R8VHN3;A0A2R8VHP9;A0A2R8VHY9;A0A2R8VHZ0;A0A2R8VI12;A0A2R8VI25;A0A2R8VI71;A0A2R8VI73;A0A2R8VJY1;A0A2R8VKF0;A0A2R8VKN0;A0A2R8W6L5;B2M1R7;Q61990	A0A2R8VHG2_MOUSE;A0A2R8VHL8_MOUSE;A0A2R8VHN3_MOUSE;A0A2R8VHP9_MOUSE;A0A2R8VHY9_MOUSE;A0A2R8VHZ0_MOUSE;A0A2R8VI12_MOUSE;A0A2R8VI25_MOUSE;A0A2R8VI71_MOUSE;A0A2R8VI73_MOUSE;A0A2R8VJY1_MOUSE;A0A2R8VKF0_MOUSE;A0A2R8VKN0_MOUSE;A0A2R8W6L5_MOUSE;B2M1R7_MOUSE;PCBP2_MOUSE	0.0028247	0	0	0	0	0	0	0	0	0	0	0	0	0	10723.5	0	10723.5	2469.34	0	0	0	0	0	0	0	0	0	0	0	0	2469.34	0	0	0	0	0	0	0	0	0	0	0	0
0	0	AITIAGIPQSIIECVK	A0A2R8VHG2;A0A2R8VHL8;A0A2R8VHN3;A0A2R8VHP9;A0A2R8VHY9;A0A2R8VHZ0;A0A2R8VI12;A0A2R8VI25;A0A2R8VI71;A0A2R8VI73;A0A2R8VJY1;A0A2R8VKF0;A0A2R8VKN0;A0A2R8W6L5;B2M1R7;Q61990	Poly(rC)-binding protein 2 (Fragment);Poly(rC)-binding protein 2 (Fragment);Poly(rC)-binding protein 2 (Fragment);Poly(rC)-binding protein 2;Poly(rC)-binding protein 2 (Fragment);Poly(rC)-binding protein 2 (Fragment);Poly(rC)-binding protein 2 (Fragment);Poly(RC) binding protein 2, isoform CRA_d;Poly(rC)-binding protein 2 (Fragment);Poly(rC)-binding protein 2 (Fragment);Poly(rC)-binding protein 2…	A0A2R8VHG2;A0A2R8VHL8;A0A2R8VHN3;A0A2R8VHP9;A0A2R8VHY9;A0A2R8VHZ0;A0A2R8VI12;A0A2R8VI25;A0A2R8VI71;A0A2R8VI73;A0A2R8VJY1;A0A2R8VKF0;A0A2R8VKN0;A0A2R8W6L5;B2M1R7;Q61990	A0A2R8VHG2_MOUSE;A0A2R8VHL8_MOUSE;A0A2R8VHN3_MOUSE;A0A2R8VHP9_MOUSE;A0A2R8VHY9_MOUSE;A0A2R8VHZ0_MOUSE;A0A2R8VI12_MOUSE;A0A2R8VI25_MOUSE;A0A2R8VI71_MOUSE;A0A2R8VI73_MOUSE;A0A2R8VJY1_MOUSE;A0A2R8VKF0_MOUSE;A0A2R8VKN0_MOUSE;A0A2R8W6L5_MOUSE;B2M1R7_MOUSE;PCBP2_MOUSE	0.0028247	0	0	0	0	0	0	0	0	0	0	0	0	0	0	0	0	0	0	0	0	0	0	0	0	0	0	0	0	0	0	0	0	0	0	0	0	0	0	0	0	0	0
0	0	VTCIDPNPNFEK	A0A2R8VI07;H3BJI7;Q5I0W6;Q76I24;Q76I26;Q8C6B0;Q9D7S5	Methyltransferase-like 7A1 (Fragment);Methyltransferase hypoxia-inducible domain-containing 1;Methyltransferase-like 7A2;Methyltransferase-like 7A2;Methyltransferase hypoxia-inducible domain-containing 1;MCG20149, isoform CRA_a;MCG20149, isoform CRA_d	A0A2R8VI07;H3BJI7;Q5I0W6;Q76I24;Q76I26;Q8C6B0;Q9D7S5	A0A2R8VI07_MOUSE;H3BJI7_MOUSE;Q5I0W6_MOUSE;Q76I24_MOUSE;Q76I26_MOUSE;Q8C6B0_MOUSE;Q9D7S5_MOUSE	0.00126821	8125.18	7196.83	4812.49	11067.1	9342.96	7663.36	7830.25	4298.56	6336.86	3210.83	7647.88	7626.85	9039.8	9877.02	10469.3	114545	3995.65	2387.74	7233.52	0	0	6286.74	7754.28	0	6864.72	5038.38	5091.04	7467.44	6080.48	58200	0	4877.27	7578.93	5404.03	8934.73	0	8302.57	8601.03	8914	7831.23	5695.82	9606.72
0	0	ELFSNLQEFAGPSGK	A0A2R8VI07;H3BJI7;Q5I0W6;Q76I24;Q76I26;Q8C6B0;Q9D7S5	Methyltransferase-like 7A1 (Fragment);Methyltransferase hypoxia-inducible domain-containing 1;Methyltransferase-like 7A2;Methyltransferase-like 7A2;Methyltransferase hypoxia-inducible domain-containing 1;MCG20149, isoform CRA_a;MCG20149, isoform CRA_d	A0A2R8VI07;H3BJI7;Q5I0W6;Q76I24;Q76I26;Q8C6B0;Q9D7S5	A0A2R8VI07_MOUSE;H3BJI7_MOUSE;Q5I0W6_MOUSE;Q76I24_MOUSE;Q76I26_MOUSE;Q8C6B0_MOUSE;Q9D7S5_MOUSE	0.00126821	10516.1	6165.47	8301.43	9417.93	13219.7	7144.81	10502.5	0	8803.68	7006.64	0	8366.49	0	14522.2	14231.2	118198	5827.15	7027.14	7649.82	7307.47	0	0	9837.33	4251.03	8342.89	7849.57	0	8869.84	14144.4	81106.6	0	0	0	0	0	0	12383	0	0	0	0	0
0	0	LTLLEVGCGTGANFK	A0A2R8VI07;H3BJI7;Q5I0W6;Q76I24;Q76I26;Q8C6B0;Q9D7S5	Methyltransferase-like 7A1 (Fragment);Methyltransferase hypoxia-inducible domain-containing 1;Methyltransferase-like 7A2;Methyltransferase-like 7A2;Methyltransferase hypoxia-inducible domain-containing 1;MCG20149, isoform CRA_a;MCG20149, isoform CRA_d	A0A2R8VI07;H3BJI7;Q5I0W6;Q76I24;Q76I26;Q8C6B0;Q9D7S5	A0A2R8VI07_MOUSE;H3BJI7_MOUSE;Q5I0W6_MOUSE;Q76I24_MOUSE;Q76I26_MOUSE;Q8C6B0_MOUSE;Q9D7S5_MOUSE	0.00126821	0	9345.91	0	8343.66	14498.5	16108.7	12604.4	4975.98	9809.4	6108.13	0	8684.75	0	7938.57	13386.5	111804	0	0	4518.29	0	5860.57	9101.85	10971.3	0	7181.84	0	7367.62	9121.25	15112.3	69235	0	0	0	0	0	0	0	0	10249.6	0	0	12948.8
0	0	EGLLLWCQR	A1BN54	Alpha actinin 1a	A1BN54	A1BN54_MOUSE	1.77382e-06	6.2382e+06	3.19699e+06	7.04334e+06	1.31482e+06	2.73231e+06	3.39397e+06	2.39703e+06	5.36367e+06	2.94324e+06	5.56049e+06	4.32244e+06	3.60648e+06	2.08539e+06	3.25656e+06	4.0944e+06	5.75493e+07	3.6403e+06	5.22509e+06	1.59148e+06	1.76048e+06	1.62832e+06	3.02145e+06	3.15148e+06	3.29265e+06	3.80922e+06	2.2221e+06	5.70244e+06	2.25425e+06	3.14675e+06	4.0446e+07	1.94553e+06	1.39986e+06	2.16351e+06	1.56744e+06	1.42633e+06	1.151e+06	282111	1.90698e+06	1.73653e+06	1.42698e+06	1.31553e+06	2.71838e+06
0	0	LEDFRDYR	A1BN54	Alpha actinin 1a	A1BN54	A1BN54_MOUSE	1.77382e-06	152898	26362.7	137597	118639	52914.8	43459.6	61680.5	119806	49415.3	126089	61670.4	80281.1	149525	46095.2	49026.3	1.27546e+06	85574.1	112601	161450	58671.8	142865	98563.3	76000	126007	59795.3	179712	74940.7	49569.4	79192.2	1.30494e+06	68119.6	53826.7	32071.1	60491.6	31907	73201.3	44420.9	44095.4	47599.4	40527.5	44470.7	90727.7
0	0	KHEAFESDLAAHQDR	A1BN54	Alpha actinin 1a	A1BN54	A1BN54_MOUSE	1.77382e-06	189809	307011	181526	272638	419057	398248	461613	144730	481704	152449	260640	325828	240312	374097	337667	4.54733e+06	269206	172164	485079	553080	209563	322920	349988	104905	425968	185753	209890	306297	442951	4.03776e+06	35621.5	35716.6	22910	48001.7	46772.1	28095.8	57500	40028	62009.3	37553.6	35944.6	31413.9
0	0	FAIQDISVEETSAK	A1BN54	Alpha actinin 1a	A1BN54	A1BN54_MOUSE	1.77382e-06	1.34852e+06	1.30632e+06	1.3267e+06	1.4817e+06	1.31657e+06	1.09515e+06	1.13155e+06	1.3979e+06	1.38726e+06	1.29862e+06	1.45725e+06	1.24012e+06	1.11377e+06	1.20563e+06	1.12804e+06	1.92351e+07	1.23695e+06	1.41015e+06	1.65053e+06	1.22149e+06	1.22231e+06	1.2903e+06	1.31167e+06	1.387e+06	1.13506e+06	1.43431e+06	1.24688e+06	1.15624e+06	1.35709e+06	1.706e+07	775502	902937	1.00227e+06	1.05974e+06	566701	786661	873585	803583	915702	775315	729789	911887
0	0	KAGTQIENIEEDFR	A1BN54	Alpha actinin 1a	A1BN54	A1BN54_MOUSE	1.77382e-06	240249	216013	278672	241738	342598	281162	256525	217391	297839	200171	299439	363207	266410	324259	322850	4.14852e+06	296790	250323	313320	269800	199779	327113	243213	158518	329878	398448	292408	306633	312484	3.69871e+06	212828	189889	226014	220241	205194	145277	234208	222181	233308	179241	191138	174408
0	0	CQLEINFNTLQTK	A1BN54	Alpha actinin 1a	A1BN54	A1BN54_MOUSE	1.77382e-06	199300	135617	172671	183430	222779	208358	292320	165458	167697	162251	190113	137956	246289	174212	140129	2.79858e+06	195856	254468	130088	303579	230872	187172	173875	181338	215042	215350	182577	149195	302941	2.72235e+06	159701	275516	261746	187801	182998	105769	141440	116549	174692	156256	138279	185374
0	0	DLLLDPAWEK	A1BN54	Alpha actinin 1a	A1BN54	A1BN54_MOUSE	1.77382e-06	165000	596874	393220	81151.9	191543	424656	319385	143622	397909	275938	144840	169867	37157.1	227474	605456	4.17409e+06	262685	486807	125929	181084	125938	52931.4	267399	277212	338994	112934	397123	175809	280995	3.08584e+06	73826.9	44852.1	64481	96853.9	92146.7	172333	81134	80514.4	90494.7	79836.1	58319.9	64332.7
0	0	GYEEWLLNEIR	A1BN54	Alpha actinin 1a	A1BN54	A1BN54_MOUSE	1.77382e-06	264897	55327.6	641080	276930	208581	98678.6	108635	319220	124971	166225	317119	274822	102977	300937	429082	3.68948e+06	295493	13099.8	81427.5	139870	124999	319623	68962	66657.6	204073	225465	439913	264409	246877	2.49087e+06	64958.3	47915.1	74938.6	68788.5	79466.5	20581.8	85134.8	80325.6	97440.1	51894.6	82335.1	80153.1
0	0	TIPWLENR	A1BN54	Alpha actinin 1a	A1BN54	A1BN54_MOUSE	1.77382e-06	1.85629e+06	821519	2.00623e+06	890795	891861	1.31018e+06	941638	1.22007e+06	1.14621e+06	1.40112e+06	1.20361e+06	1.0129e+06	574213	1.0826e+06	1.26692e+06	1.76262e+07	1.08532e+06	1.3515e+06	1.14795e+06	584096	1.18487e+06	745650	1.27148e+06	1.19657e+06	1.41715e+06	1.3975e+06	1.65026e+06	719793	1.29412e+06	1.50463e+07	284446	140506	192548	241311	101256	222490	187746	150910	260237	172533	176422	311000
0	0	ALDFIASK	A1BN54	Alpha actinin 1a	A1BN54	A1BN54_MOUSE	1.77382e-06	53657.7	80490.2	71761.5	81432.8	114568	48622.7	61074.7	90476.3	117417	76552.1	50281.5	58244.4	70307.1	68225.4	108129	1.15124e+06	149266	154044	115410	113653	45893.6	126402	88059.6	80711.5	93513.4	187554	132056	60287.8	119344	1.46619e+06	1.14121e+06	1.05672e+06	1.09747e+06	1.01131e+06	990561	987756	989870	984555	1.02574e+06	908451	979524	1.09402e+06
0	0	KTFTAWCNSHLR	A1BN54	Alpha actinin 1a	A1BN54	A1BN54_MOUSE	1.77382e-06	120312	40350.6	187305	60323.8	75932.4	59653.9	69261.8	145738	64533	147223	156287	88766.1	79997.2	90289.8	88976.7	1.47495e+06	70113.9	156851	50778.5	42261	58043.5	100460	92495.7	93638.4	89460.8	77165.2	159928	76159.3	93895.4	1.16125e+06	84306.6	77233.6	57455.3	114510	81862.1	58856.8	16335.3	70412.6	77200.1	65552.1	57960.1	100644
0	0	LVSIGAEEIVDGNVK	A1BN54	Alpha actinin 1a	A1BN54	A1BN54_MOUSE	1.77382e-06	552870	633361	518745	766466	917155	576881	630710	722333	1.04976e+06	837885	908027	745092	725447	777548	503414	1.08657e+07	401169	924902	1.21065e+06	849730	676220	888909	823044	726898	582733	695130	650591	593386	1.03269e+06	1.00561e+07	147487	147031	226015	167891	101489	52613	181241	95595.6	217998	78433.8	117300	181331
0	0	TFTAWCNSHLR	A1BN54	Alpha actinin 1a	A1BN54	A1BN54_MOUSE	1.77382e-06	238076	139026	317240	163111	238470	184314	188991	248684	204057	266442	323097	266514	389960	221914	268361	3.65826e+06	189930	273157	99375.3	107524	162697	231929	245372	173818	254918	162614	316149	194409	267693	2.67958e+06	211010	260770	212008	257786	163853	96161.2	43142.4	193716	209298	177134	228166	244477
0	0	HEAFESDLAAHQDR	A1BN54	Alpha actinin 1a	A1BN54	A1BN54_MOUSE	1.77382e-06	34829.9	74324.9	43506.7	68854.2	75755.4	185490	152630	0	66635.3	0	46967.8	57697.8	101631	69734.9	76956.5	1.05501e+06	40170.5	31685.1	166070	177523	79971.3	62579.6	113576	21248.8	85837.9	60654.6	68834.1	78498.2	105718	1.09237e+06	118526	105998	94569.3	124127	122082	118487	149966	107702	112055	107459	126139	128297
0	0	RTIPWLENR	A1BN54	Alpha actinin 1a	A1BN54	A1BN54_MOUSE	1.77382e-06	91643.6	45104.2	205432	43600.6	54924.6	31162	35766.1	114230	70296.3	153148	137812	118609	75376.4	42460.5	43714	1.26328e+06	78137.4	109529	171121	23255.9	44895	43908.5	106219	172425	48269.2	39439.5	155263	20354.7	79628.8	1.09245e+06	23235	22824.6	23084.1	14953	0	9797.32	0	19415.7	38853.5	19272.1	12730.3	23229.9
0	0	AGTQIENIEEDFR	A1BN54	Alpha actinin 1a	A1BN54	A1BN54_MOUSE	1.77382e-06	807301	1.40817e+06	848251	1.03047e+06	1.20379e+06	1.31104e+06	1.0782e+06	610718	1.49436e+06	595361	1.03395e+06	1.33266e+06	796620	1.33559e+06	1.11033e+06	1.59968e+07	1.37965e+06	628694	1.16025e+06	1.37677e+06	1.21759e+06	1.06669e+06	948837	547843	1.47673e+06	1.59904e+06	930103	1.40806e+06	1.36846e+06	1.51087e+07	498705	543573	871435	595825	748220	600974	842823	705767	793116	736560	615821	870226
0	0	LMLLLEVISGER	A1BN54	Alpha actinin 1a	A1BN54	A1BN54_MOUSE	1.77382e-06	14155.6	0	2627.31	32800.9	7319.1	6980.35	0	4379.58	8832.89	4812.99	12722.4	0	4623.46	4103.05	4929.36	108287	14996.2	2647.8	110169	9597.85	7176.14	11072	7761.84	4666.53	8293.39	11301.5	0	17301.2	16288.7	221272	6426.44	10810	13992.3	6966.9	6072.05	44535.3	10492.3	0	3185.18	23520.6	6254.61	5002.06
0	0	GYEEWLLNEIRR	A1BN54	Alpha actinin 1a	A1BN54	A1BN54_MOUSE	1.77382e-06	53945.9	0	59946.7	25421.6	17965.5	2715.16	0	47703.7	7173.4	9602.3	30779	12847.6	23809.7	22489	31695.6	346095	18755.2	0	5800.15	0	15624.4	61907.9	9765.65	8804.06	12791.3	44875.6	39947.2	20229.1	26269.5	264770	14794	0	9665.19	4749.52	0	0	5310.15	0	0	0	7126.38	0
0	0	VGWEQLLTTIAR	A1BN54	Alpha actinin 1a	A1BN54	A1BN54_MOUSE	1.77382e-06	0	0	20797.7	3797.2	1595.88	10458.3	0	3936.11	0	0	2095.96	4756.99	18790.4	7904.6	4458.81	78591.9	1945.09	0	0	0	0	1875.09	0	0	6268.08	0	7266.54	1069.58	9024.29	27448.7	0	0	0	0	0	0	0	0	0	0	0	0
0	0	LASDLLEWIR	A1BN54	Alpha actinin 1a	A1BN54	A1BN54_MOUSE	1.77382e-06	0	0	1882.93	0	1405.39	0	0	1772.53	626.909	0	0	1852.19	0	3457.06	2944.84	13941.9	0	0	0	0	0	0	0	0	2093.13	0	3183.11	753.304	1270.67	7300.21	0	0	0	0	0	0	0	0	0	0	0	0
0	0	DGLGFCALIHR	A1BN54	Alpha actinin 1a	A1BN54	A1BN54_MOUSE	1.77382e-06	0	0	0	0	0	0	0	0	0	0	0	0	0	0	0	0	0	0	0	0	0	9358.34	0	0	14813.7	0	0	0	740077	764249	0	792.966	461.488	470699	213274	0	0	0	0	99113.4	0	0
0	0	KAGTQIENIEEDFRDGLK	A1BN54	Alpha actinin 1a	A1BN54	A1BN54_MOUSE	1.77382e-06	27309.1	0	10831.8	0	0	0	0	0	0	10276.6	0	0	0	0	0	48417.6	0	31266.3	0	0	54087.8	0	0	0	0	0	0	0	0	85354.1	0	0	0	0	0	0	0	0	0	0	0	0
0	0	ASFNHFDR	A1BN54	Alpha actinin 1a	A1BN54	A1BN54_MOUSE	1.77382e-06	0	0	0	0	0	0	0	0	0	0	0	0	6640.32	0	0	6640.32	0	0	0	0	0	0	0	0	0	0	0	0	0	0	0	0	80850	0	0	0	0	0	0	0	0	0
0	0	LSNRPAFMPSEGR	A1BN54	Alpha actinin 1a	A1BN54	A1BN54_MOUSE	1.77382e-06	0	0	0	0	0	0	0	0	0	0	0	0	0	0	0	0	0	0	0	37899.4	0	0	0	0	0	0	0	31323.5	0	69222.8	0	0	0	0	0	0	0	0	0	0	0	0
0	0	ASFNHFDRK	A1BN54	Alpha actinin 1a	A1BN54	A1BN54_MOUSE	1.77382e-06	0	0	0	0	0	0	0	0	0	0	0	0	0	0	0	0	0	0	0	0	0	0	0	0	0	0	0	0	0	0	0	0	202.275	0	0	0	0	0	0	0	0	0
0	0	KDDPLTNLNTAFDVAER	A1BN54	Alpha actinin 1a	A1BN54	A1BN54_MOUSE	1.77382e-06	0	0	0	0	0	0	0	0	0	0	0	0	0	0	0	0	0	0	0	0	0	0	0	0	1843.94	0	0	2841.08	0	4685.02	0	0	0	0	0	0	0	0	0	0	0	0
1	0	VWLDPNETNEIANANSR	A2A547;P84099	Ribosomal protein L19;60S ribosomal protein L19	A2A547;P84099	A2A547_MOUSE;RL19_MOUSE	0.00149259	9026.94	8071.06	11235.3	0	5590.75	15298.4	4981.92	7939.88	4575.15	9089.01	10232.1	7985.78	0	7811.36	9654.55	111492	4978.55	8077.9	0	0	0	6610.81	7930.23	8804.24	10770.9	0	11103.8	9883.83	4737.04	72897.3	9232.89	8544.71	7735.58	8667.93	6381.14	0	5855.07	0	10460.9	7114.47	0	11147.6
1	0	VFDKESNGTVMGAELR	A2A6Q8;P09541;Q9CZ19	Myosin light chain 4 (Fragment);Myosin light chain 4;Myosin light chain 4	A2A6Q8;P09541;Q9CZ19	A2A6Q8_MOUSE;MYL4_MOUSE;Q9CZ19_MOUSE	0.000154923	2.72199e+06	819707	235155	0	1.49652e+06	642076	374610	321743	647032	319674	1.06932e+06	465665	2.5263e+06	459891	1.5668e+06	1.36665e+07	618859	273247	0	270017	2.18464e+06	971288	237133	240272	1.36658e+06	2.97329e+06	861157	1.24094e+06	1.01585e+06	1.22533e+07	1.31041e+06	1.18011e+06	403341	883809	414031	1.81373e+06	422472	381928	622245	1.48412e+06	298038	2.86327e+06
1	0	NKEQGTYEDFVEGLR	A2A6Q8;P09541;Q9CZ19	Myosin light chain 4 (Fragment);Myosin light chain 4;Myosin light chain 4	A2A6Q8;P09541;Q9CZ19	A2A6Q8_MOUSE;MYL4_MOUSE;Q9CZ19_MOUSE	0.000154923	0	72622.6	25101.7	63134.5	0	15500.1	0	0	0	0	22359.6	0	44104.3	0	21647	264470	0	29153.4	27995.9	0	0	0	17487.7	0	74851.2	18847.6	21744.2	68337.9	64521.4	322939	0	14911.8	25658	118048	30527.5	0	20810.5	43994	21122.2	0	52554.7	111476
1	0	EAFSLFDR	A2A6Q8;P09541;Q9CZ19	Myosin light chain 4 (Fragment);Myosin light chain 4;Myosin light chain 4	A2A6Q8;P09541;Q9CZ19	A2A6Q8_MOUSE;MYL4_MOUSE;Q9CZ19_MOUSE	0.000154923	0	5135.76	0	0	0	7781.06	0	0	0	0	0	0	5801.83	0	0	18718.7	0	3473.01	0	0	0	0	4458.04	0	3245.64	0	0	0	0	11176.7	0	0	6899.78	5723.98	11372.7	0	0	10303.7	0	6321.67	12844.3	6701.97
1	0	ESNGTVMGAELR	A2A6Q8;P09541;Q9CZ19	Myosin light chain 4 (Fragment);Myosin light chain 4;Myosin light chain 4	A2A6Q8;P09541;Q9CZ19	A2A6Q8_MOUSE;MYL4_MOUSE;Q9CZ19_MOUSE	0.000154923	0	341499	0	0	365950	0	0	46456.5	122698	0	324775	74715.9	0	0	366480	1.64257e+06	125894	0	0	0	0	198803	46134.1	32167	0	230626	181718	511421	249627	1.57639e+06	0	255363	0	0	0	305125	0	0	138206	0	0	526812
1	0	ALGQNPTNAEVLR	A2A6Q8;P09541;Q9CZ19	Myosin light chain 4 (Fragment);Myosin light chain 4;Myosin light chain 4	A2A6Q8;P09541;Q9CZ19	A2A6Q8_MOUSE;MYL4_MOUSE;Q9CZ19_MOUSE	0.000154923	0	0	0	0	0	29391.2	0	0	0	0	16601.5	0	28210.7	0	16629.1	90832.6	11620.5	0	0	0	0	0	0	0	0	0	0	0	0	11620.5	0	49789.3	48059.1	42720.2	65411	0	47346.3	94620.8	68194.6	59799.2	107522	69804.6
1	0	EQGTYEDFVEGLR	A2A6Q8;P09541;Q9CZ19	Myosin light chain 4 (Fragment);Myosin light chain 4;Myosin light chain 4	A2A6Q8;P09541;Q9CZ19	A2A6Q8_MOUSE;MYL4_MOUSE;Q9CZ19_MOUSE	0.000154923	0	0	0	0	0	11700.8	0	0	0	0	0	0	0	0	0	11700.8	0	0	0	0	0	0	0	0	14873.4	0	0	0	0	14873.4	0	0	10218.9	0	14983.4	0	0	14011.1	10339.5	0	16303.4	0
1	0	IDFSADQIEEFK	A2A6Q8;P09541;Q9CZ19	Myosin light chain 4 (Fragment);Myosin light chain 4;Myosin light chain 4	A2A6Q8;P09541;Q9CZ19	A2A6Q8_MOUSE;MYL4_MOUSE;Q9CZ19_MOUSE	0.000154923	0	36087.9	0	0	0	0	0	0	0	0	0	0	0	0	0	36087.9	0	0	0	0	0	0	0	0	0	0	0	0	0	0	0	0	0	0	0	0	0	0	0	0	0	0
0	0	ALVILAK	A2A813;Q99LX0	Protein/nucleic acid deglycase DJ-1	A2A813;Q99LX0	A2A813_MOUSE;PARK7_MOUSE	0.00119398	0	5550.44	0	0	0	0	5375.69	7550.81	11597.1	5296.57	0	5284.41	0	0	0	40655	0	7243.85	0	8519.7	5979.7	9033.3	5414.33	5482.73	0	9261.06	0	0	0	50934.7	9468.71	7060.21	7958.32	10801.2	9361.59	8195.67	13368.4	7752.03	10160.5	7232.79	0	8899.85
1	0	DGLILTSR	A2A813;Q99LX0	Protein/nucleic acid deglycase DJ-1	A2A813;Q99LX0	A2A813_MOUSE;PARK7_MOUSE	0.00119398	0	0	0	0	0	0	0	0	0	0	0	0	0	0	0	0	0	0	0	0	0	0	0	0	0	0	0	0	23448.8	23448.8	0	37080.5	0	0	0	0	0	0	0	0	0	0
1	0	VADPVGVLK	A2A930;A2A931;A2A933;A2A934;A2A935	PR domain zinc finger protein 16	A2A930;A2A931;A2A933;A2A934;A2A935	A2A930_MOUSE;A2A931_MOUSE;A2A933_MOUSE;A2A934_MOUSE;PRD16_MOUSE	0.000221093	3841.32	4373.24	3549.33	5344.72	3271.04	1743.66	0	4960.38	5883.51	5446.85	3946.77	3913.23	2978.33	6489.91	3668.68	59411	4488.66	5114.86	3058.69	5121.35	8122.96	4492.22	4531.16	6812.83	2851.45	3819	3105.35	3141.99	2785.78	57446.3	3523.21	11785.6	2976.9	2978.4	3919.6	13302.4	1203.95	6268.71	6875.46	12543.8	4415.93	0
0	0	DSGTVYFEAGDQR	A2AAJ9	Obscurin	A2AAJ9	OBSCN_MOUSE	1.78754e-06	168848	224751	191223	185343	191381	159893	341490	142575	145302	140153	148963	126624	207677	151141	131058	2.65642e+06	127454	132616	160170	152280	168846	116118	121105	125345	132685	138435	139618	113474	124851	1.753e+06	57082.7	69080.6	76985.6	68530.1	58394.7	52071.2	52501.9	45638.6	50472.3	39194.6	44237.3	47952.7
0	0	YDLLSEGTR	A2AAJ9	Obscurin	A2AAJ9	OBSCN_MOUSE	1.78754e-06	154862	166227	125245	149468	132913	130953	153238	123671	153423	110370	133486	149785	157620	136688	135866	2.11381e+06	151783	94091.7	132339	114357	107095	122250	119980	94352	143367	129871	117298	144442	109578	1.5808e+06	58349	71476.4	80540.7	72133.3	62321.1	62985.1	57378.6	57247.8	58329	48816.8	54883.8	50082.8
0	0	EAPVLFK	A2AAJ9	Obscurin	A2AAJ9	OBSCN_MOUSE	1.78754e-06	95979.9	120299	113799	123131	107913	102375	106471	131189	119534	104941	132678	117295	117136	105078	98238.1	1.69606e+06	120435	90419.3	83528.9	86868.3	75106.7	82267.9	96156.5	101924	98317.1	83616.6	114214	106604	87293.3	1.22675e+06	48398.8	50325	61318	55234	48949.5	43075.6	47024.1	45700	46781.2	53097.9	51623.9	36516.9
0	0	LTINALER	A2AAJ9	Obscurin	A2AAJ9	OBSCN_MOUSE	1.78754e-06	109437	144408	146163	131616	101116	115729	103016	130657	89514.8	114016	126358	109421	132916	117540	119558	1.79147e+06	89600.8	98860.9	79929.2	85204.7	88168.5	93800.4	89953.7	94947.4	78277.2	98168.9	97673.8	78435.9	80551.2	1.15357e+06	60013.3	57248.1	61042.6	62970.8	49099.4	56543.2	42548.5	40545.2	51547.6	42433.9	53682.4	35682.7
0	0	TTTQFCVSAPR	A2AAJ9	Obscurin	A2AAJ9	OBSCN_MOUSE	1.78754e-06	90483.1	94546.5	106628	80277.5	72361.6	126388	106839	106197	66555.4	156347	216749	95924.6	108753	88519.1	93606.7	1.61017e+06	109693	97940.8	73844.3	79559.8	74776.7	88272.8	106867	109890	80244	92883	87208.7	90007.5	81675.2	1.17286e+06	50871.3	60458.5	70762.8	64974.1	50569.5	49150.5	60105.4	45904.5	50612.8	47501.7	53468.1	63258.7
0	0	AGGPGISPLASK	A2AAJ9	Obscurin	A2AAJ9	OBSCN_MOUSE	1.78754e-06	103961	113931	89813.2	94564.5	88367.8	98234.1	121009	107645	119499	121599	127716	104526	101628	90378.4	82611.9	1.56548e+06	105489	81664.3	116720	92263.5	129379	89425.5	91842.4	98301.1	77776.7	78141.4	76796.1	92684.7	63757.8	1.19424e+06	40081.6	42092.9	52822.8	49636.2	43828.4	36482.6	34176.4	28295.1	43388.9	34347.5	31616.9	25114.5
0	0	QDGAVCELQIR	A2AAJ9	Obscurin	A2AAJ9	OBSCN_MOUSE	1.78754e-06	72551.6	81284.6	54051.1	69498.9	71124.5	78243.3	75562.9	68947	81662.4	63783.4	74131.6	79347.6	73885.9	70650.7	68024.2	1.08275e+06	70857.6	47062	46432.7	60171.3	47698	63396	59426.1	52931.7	67669.4	57608.8	58963	60364.2	52253	744834	29986.7	33532.2	40521.2	37165.7	30167.2	20006.6	20973.9	23915.4	25349.4	22394.6	25191.4	21588.8
0	0	GTLTLQCEVSDPEAR	A2AAJ9	Obscurin	A2AAJ9	OBSCN_MOUSE	1.78754e-06	65091	72148.7	58406.9	59750.8	62791.4	49672.9	74988.2	53273.7	56675.9	69255.2	63531.5	58169	72639.2	65689.1	55000.4	937084	55940	70312.2	40122	71762.4	82812.1	59923.1	53470.7	65289.9	49097.7	62027.7	53698.7	45699.1	62326.6	772482	36985.1	49161.6	41573.3	45482.6	26039.1	33137.8	20595	29214.2	33949.6	28938.7	31684.8	31177.8
0	0	AFVVSVGK	A2AAJ9	Obscurin	A2AAJ9	OBSCN_MOUSE	1.78754e-06	49085.3	45844.2	39853.6	53502.6	44324	45892.6	50102.4	58002.9	46531.4	38393.9	47226.2	49963.6	54711.3	40687.6	47111.2	711233	56876.7	43054.9	45795.7	35520.5	45733.5	51764.6	49225.4	38041.5	44822.2	51441.8	49083.9	44781.8	40518.8	596661	33086.4	35129.3	26920.1	30336.4	31696.8	29686.1	28597.6	21934.2	34993.2	29054.2	34192.7	28695.3
0	0	TDTFSYVFR	A2AAJ9	Obscurin	A2AAJ9	OBSCN_MOUSE	1.78754e-06	53015.3	56880.2	52634.7	51678.3	35437	45998.9	59488.4	63937.4	36485.7	60937	51695	49864.7	45879.7	41217.9	41708.4	746859	62954.4	41794	48085.4	39212	63606.2	45074.8	38882.6	52566.5	43082.7	41523.1	35365.3	41651.1	28793.2	582591	24084.2	24795.3	35995.8	22434.6	25262.8	36245.5	19925.8	14724.5	22491.2	15533.4	17899	11953.3
0	0	EPTLDSISELPEEDSR	A2AAJ9	Obscurin	A2AAJ9	OBSCN_MOUSE	1.78754e-06	34620.8	59045.8	38435.2	55322.9	36212.6	28873.6	42774.3	25516.5	39176.6	31343.5	45692	47989.1	30775.1	72788.7	34851.5	623419	45325.3	28011.2	38653.2	41494.5	32819.1	38740.2	25790.1	23969.9	33290.9	24802.5	35479.9	25236.6	41555.3	435169	17421.2	16465.7	21088.6	18116.5	15161.8	12429.3	16763.8	14285.8	15299.9	16682.3	18231.4	12847.5
0	0	LSSIDLNDQVEGDDR	A2AAJ9	Obscurin	A2AAJ9	OBSCN_MOUSE	1.78754e-06	22103.3	43212.6	30590.8	33667.5	22442	29169.4	33213.8	26797.2	22254.9	33734	35386	26593.3	24588.4	25507.7	23148.1	432409	25820	23925.7	31472.8	21097.1	30402.5	18111.5	20916.2	31660.4	29798.6	20040.5	22478.7	23363.9	23333.8	322422	8026.89	8889.98	15012	9165.55	10533.7	6716.07	5904	4839.55	7630.13	5792.73	5341.33	2523.95
0	0	ATLLNVLEGR	A2AAJ9	Obscurin	A2AAJ9	OBSCN_MOUSE	1.78754e-06	21198.9	23428	19058.7	27060.5	16487.8	19049.7	22105.6	25068.3	17319.9	20795.2	16146.4	20163.9	20667	16766.9	20252.9	305570	26924.8	22391.1	19334.6	15120.6	22184.5	24513.1	22660	21841.9	18119.6	28915.3	22467.5	18127.7	13226	275827	9302.34	8088.42	12314.4	9365.49	10317	12073.7	5894.41	7631.51	7557.58	5629.37	8439.56	4787.86
0	0	DTGEYACLVGGQK	A2AAJ9	Obscurin	A2AAJ9	OBSCN_MOUSE	1.78754e-06	84682.9	97342.8	77434.3	94413.2	69740.9	86026.4	93175.6	101275	71970.6	108029	88036.2	78369.4	83647.1	65277.1	79958.5	1.27938e+06	106454	89265.5	44262.7	87506.8	75752.9	74771.8	84452.9	117782	72470.9	97265	77475.3	80814.1	70741.8	1.07902e+06	46616.9	53221.4	58299.7	61520.3	40967.2	38014.5	33094.8	37167.3	38107.8	0	36793.2	32475.4
0	0	LSVLALPDPPEDAEVVGR	A2AAJ9	Obscurin	A2AAJ9	OBSCN_MOUSE	1.78754e-06	74383.5	165308	79907.1	68259.7	34864.6	58817.2	102709	66936.8	64213.1	95778.2	65734.7	85704.7	56733.4	56719.1	58147.7	1.13422e+06	132041	73914	51508.6	77538.1	75922.2	51050	57831	119219	68118.7	63634	57547	62082.5	32244.8	922651	32743.3	38444.3	37633.5	37362.6	51173	167167	64130.7	61820.9	42697.8	36307.3	44688.1	33736
0	0	TFGDTEAQVGDVLR	A2AAJ9	Obscurin	A2AAJ9	OBSCN_MOUSE	1.78754e-06	52823.5	73701.8	49450.5	51565.2	44530.2	52726.2	64281.2	48558.5	48894.9	54720.2	51458.6	52575.3	41950.8	53334	33838.2	774409	65521.7	40781.5	49106.5	49493.1	58156.1	44911.1	42792.9	55014.5	44998.4	41384.6	44465.5	49100.1	38202.4	623928	17676.1	28286.4	32315.6	27404.6	20969.6	0	16479.1	14482.1	22700.1	24387.9	0	15062.5
0	0	QEAEETAPDLSEGYSTADELAR	A2AAJ9	Obscurin	A2AAJ9	OBSCN_MOUSE	1.78754e-06	20782.3	24638.7	21756.8	0	16576.7	18006.3	22032.7	16369.3	19553.5	24604.8	20675.1	20721.5	15591.8	20218.5	0	261528	24971	13242.2	22077	16858.2	19297.9	17135	13945.1	21442.4	12900.4	15549.7	15654.2	17058.5	17802.5	227934	11264.2	14290.7	20199.4	15747.8	13940.8	21951	11634.7	9927	16198.5	16058.4	9250.49	9959.42
0	0	NVSADDDAVYICETTEGSR	A2AAJ9	Obscurin	A2AAJ9	OBSCN_MOUSE	1.78754e-06	27985.2	39480.4	24803.8	26178.8	27890.7	29361	42887.8	28768.6	27023.9	33843.7	34144.1	32036.4	32414.7	30613.5	28467.9	465900	26436.4	35497.5	19760.4	32471.1	31873.7	32739.4	36997.1	35101.8	29064.2	38712.4	30708.8	29196.4	32806.9	411366	21571.2	25931.6	26110.1	26110.1	20182.3	13665.3	15801.2	15708.1	18586.8	14831.3	18006.8	24176.1
0	0	TYTLIFR	A2AAJ9	Obscurin	A2AAJ9	OBSCN_MOUSE	1.78754e-06	117185	92559.2	109872	97412.9	76355.6	86929.1	96634	133235	94961.5	111531	92059.5	100478	96538.3	94770.7	89138.7	1.48966e+06	121649	85030.1	66970.4	60742.7	81261.1	79496.9	72519.2	106411	84791.8	96485.2	90439.9	84911.9	66855.4	1.09756e+06	51816.4	52295.7	69153.2	58053.9	44371.4	56277	29885.3	0	44798.5	0	41054	0
0	0	QQGCVAELLLR	A2AAJ9	Obscurin	A2AAJ9	OBSCN_MOUSE	1.78754e-06	16822.1	13105.1	9174.54	9311.78	14574	19110.6	18306	26996.1	10405.3	20909.2	21819.1	15383.5	13976.1	11163.1	12948.8	234005	23019.8	16165.2	6215.87	12432.9	10326.8	11432.9	18189.7	22130.1	13544.7	18102	13691.5	21016.1	12898.3	199166	5257.23	13928.3	11571.1	14968.3	4526.22	0	0	5382.51	0	0	4049.68	4325.59
0	0	LTPADAGVYR	A2AAJ9	Obscurin	A2AAJ9	OBSCN_MOUSE	1.78754e-06	170484	185903	170812	158204	180926	142526	178568	210091	160233	195368	185598	166013	190861	169370	173326	2.63828e+06	173152	173748	176483	169672	195762	171579	168536	182208	180307	158478	180553	150373	150506	2.23136e+06	113993	108180	117530	118111	93037.7	74935.8	61981.2	0	74325.6	79456	0	0
0	0	KGLLELR	A2AAJ9	Obscurin	A2AAJ9	OBSCN_MOUSE	1.78754e-06	14820.1	23738.7	30014.8	0	29872.1	18438.6	22550.5	32424.8	18378.9	33809.4	31755.8	23705.6	25513.3	23649	27861.7	356533	18674.1	26686.5	40406.1	22887.3	28744.3	29315.7	20721.3	25778.9	25724.6	29329.1	29758.5	30860.6	28704.1	357591	0	18982.2	29976.3	26396.5	24674.8	0	37851.7	0	19824.7	0	28557.3	19271.2
0	0	AGTPSLVTYLK	A2AAJ9	Obscurin	A2AAJ9	OBSCN_MOUSE	1.78754e-06	34080	66902.9	35410.2	34256.1	34184.4	39979.9	43327.6	23765.5	44029.1	33580.5	39940.7	32718.6	20363.2	39084.8	5596.55	527220	41949.7	0	24945.6	25172.7	30241.7	26279.4	30296.2	32879	12738.5	18510	21209.3	35229.9	13348.5	312800	0	14839.7	13113.7	0	15241.1	14694.7	10426.4	9537.11	12928.9	9582.84	0	6701.11
0	0	SLTIADAGEYLCTCGQEK	A2AAJ9	Obscurin	A2AAJ9	OBSCN_MOUSE	1.78754e-06	12048.7	12258.6	6089.07	7619.83	8489.06	9593.91	13531.5	7316.41	9137.6	11556.5	10644.9	12369.5	8929.86	7668.67	10923.8	148178	11326.4	9712.19	6853.35	9984.75	10191.7	11565.2	10702.5	10069.9	10375.7	10103.3	7668.85	9377.7	8026.63	125958	4457.49	7235.78	5135.77	6014.21	5306.34	0	4283.88	4872.5	4998.34	2621.16	3979.95	3876.64
0	0	DLQPQDSGQYSCSFGDQTTSATLTVK	A2AAJ9	Obscurin	A2AAJ9	OBSCN_MOUSE	1.78754e-06	13214.2	15825.8	11294.4	13963.9	12494.2	10415	14988.2	12120	11468.9	12799.7	12279	10239.1	13340.9	9844.65	8747.29	183035	7289.76	19690.4	9311.81	15257.8	13675	12610.9	12504.1	14525.4	8709.93	13198.8	13584	8720.89	11108.2	160187	6202.75	10365	9375.81	9990.96	5267.16	0	4214.82	0	6420.13	0	0	6294.23
0	0	CLSGEEPVELGLR	A2AAJ9	Obscurin	A2AAJ9	OBSCN_MOUSE	1.78754e-06	5449.01	13917.8	5694.1	2348.49	2107.05	6486.13	9521.68	5403.66	2928.05	9508.13	4568.68	7570.5	4164.48	4660.69	4068.68	88397.2	13652.9	6917.81	1943.03	5829.49	4222.88	3519.84	5063.49	13029	5546.89	6058.92	5078.99	6062.21	2021.61	78947.1	1898.63	2784.99	2531.3	3268.86	0	0	2921.68	5912.73	5099.18	1601.98	2589.1	2024.37
0	0	RPPLYPPADPVVK	A2AAJ9	Obscurin	A2AAJ9	OBSCN_MOUSE	1.78754e-06	65066.6	59765.5	65947.4	59774.8	59525.9	58202.8	69967	70835.8	67561	65108.7	59640.5	68795.9	71467.2	58610.3	66468.1	966738	73895	61108.5	56036.2	50792.2	53723.3	68268.5	64142.4	55596.3	56759.2	62566.6	60220	51948	66816.9	781873	49172.9	59205.1	46891.5	47543.4	41206.7	37962	39525.3	48371.3	38917.7	49014.5	43393.7	30353.9
0	0	DLTVEDTGEYSCTCGQER	A2AAJ9	Obscurin	A2AAJ9	OBSCN_MOUSE	1.78754e-06	15953.9	16823.2	12177.2	14967.3	12440.3	11788.6	17270.6	11038.6	13667.7	14825.6	15717.4	15031.9	15000.8	13566.9	14986.3	215256	12819.5	11442.5	11239.1	11011.2	11738	15102.3	13036.3	12238.6	13423.7	12875.2	13150.2	11417.6	13710.7	163205	7892.77	9813.87	10095	9328.04	4682.6	2607.35	6788.74	4136.72	5244.8	4312.94	4844.2	6830.49
0	0	EASTGQWQLCHDLVPGPECVVDDLVPGK	A2AAJ9	Obscurin	A2AAJ9	OBSCN_MOUSE	1.78754e-06	11855.5	0	17031.8	6393.64	9043.07	5089.91	4103.16	16570.5	7763.96	11646.2	11767.5	7180.24	9756.08	11881.6	17343.5	147427	9517.6	3054.68	2821.73	9897.17	5592.05	11219.4	7586.16	10472.2	9922.32	8117.29	22555.8	8520.78	10376.3	119654	8925.28	10600.7	12265.2	13253.7	0	0	1535.63	0	11798.1	5838.58	5889.85	8976.77
0	0	LIVTELPVSFTR	A2AAJ9	Obscurin	A2AAJ9	OBSCN_MOUSE	1.78754e-06	48672.4	73358.6	60281.5	50553	30096.2	35155.9	73913.6	52661.3	44818.9	65037.9	42332.9	66516.9	41472.4	42718.8	48977.6	776568	77935.4	53245.1	35426.8	78039	71982.8	39678.5	46486.1	82384.2	55770	38431.9	46436	38226.7	26059.7	690102	26451	39480.6	29318.4	31271.3	45058	81638.2	40798.3	38725.7	25103	38239.9	30780.8	33097.5
0	0	NAIGEAFAAVGLR	A2AAJ9	Obscurin	A2AAJ9	OBSCN_MOUSE	1.78754e-06	24048.9	17313	20896.4	24412	20004.2	28353.5	32187	23048.1	24371.1	20769	21251.9	28764	21628.3	22919.4	22742.3	352709	26501.4	24919.8	21242.3	22551.6	21736.3	24912.8	24371.4	22135.2	25878.3	22996.4	19525.7	21698.2	17873.4	296343	22111.7	11630.5	22190.1	20039.6	24049.1	23540.4	18545.7	20129	21113.4	24882.8	25079.4	17623.7
0	0	YLEFLVGR	A2AAJ9	Obscurin	A2AAJ9	OBSCN_MOUSE	1.78754e-06	29109.9	7357.13	17638.6	23565	13511.1	14550.1	15763.6	24987.3	14662.1	26754.7	21354	20615.5	20597	14794.1	14762.8	280023	29080.6	18872.8	16774.5	10230	25682.6	19835.4	20512.3	25072.1	19006	15931.3	14573.9	16471.2	12627.5	244670	8401.25	7946.31	7661.13	8855.04	3895.04	5975.82	0	0	6829.6	0	0	0
0	0	VDSEGTCAEQAPHFLLRPTSIR	A2AAJ9	Obscurin	A2AAJ9	OBSCN_MOUSE	1.78754e-06	30412.5	7939.34	33488.3	18140	24503.8	33294.7	18990.4	40605.4	22629.6	36329.8	35839.6	35005.5	42629.6	33904.2	33332.6	447045	27319.2	33930	19055.5	9576.19	18112.8	31817.5	27983.8	28988.1	25057	29231.5	34416.1	21760.8	25102	332351	29280.1	17218.4	30163.6	21214.7	19676.3	0	26269	27178.2	29239.2	0	25387.1	13656.9
0	0	EDSGQYAAYISNAVGAAYSSAR	A2AAJ9	Obscurin	A2AAJ9	OBSCN_MOUSE	1.78754e-06	18868	26532.8	25462.6	23994.9	12187.4	13346.8	24362.3	15660.4	16439.5	28426.5	19338.9	25258.3	14428.9	14548.9	14420.5	293277	22453.4	15994.9	16476.4	13553.8	20243.9	15399.7	14625	24290.7	16997.3	10327.7	14121.1	15228.6	9727.25	209440	6217.9	9295.01	8870.78	7451.09	11464.3	0	6005.35	0	10064.1	0	0	0
0	0	FTEELADLQVEEK	A2AAJ9	Obscurin	A2AAJ9	OBSCN_MOUSE	1.78754e-06	46149.5	64305.5	45301.9	57389.6	51504.8	44737.2	70711.3	55218.1	60301.9	62870.8	55635.3	62579.3	59013.9	55487	51397.5	842604	48577.6	56955.5	51894.2	90162.1	80660.2	63777.1	65654.8	69604.3	49904.6	52677.9	54356.4	43486.4	59061.9	786773	0	64821.4	49482.5	0	0	0	52871.8	0	43173.1	44589.9	0	0
0	0	GSLQLFPCAK	A2AAJ9	Obscurin	A2AAJ9	OBSCN_MOUSE	1.78754e-06	41744.7	45205	38963.2	36757.6	32006.1	41358	43184.4	53355.5	32989.9	50764.4	42756.5	40509.8	42621.8	27205.9	33544.2	602967	48958.3	38227.9	29734.4	36665.6	36652.6	33810	31592.1	39645.6	37076.2	53338.9	35433.1	46102.1	32535.8	499773	27512.4	34500.3	37107.2	38435.7	24740.3	20817.5	0	0	25437.7	17309.8	24471.8	20475.5
0	0	LGAYAWSR	A2AAJ9	Obscurin	A2AAJ9	OBSCN_MOUSE	1.78754e-06	48183.1	32137.1	46191.6	20323.2	35304.2	43432.6	33065.8	37986.1	30678	44136.5	40303.6	35295.4	0	35021	44146.4	526205	34688.1	39528.7	31173.7	18669.1	0	26799.8	38630.7	37663.5	42522.9	28010.7	51543.9	32835.4	37343.1	419410	0	0	23601.4	0	21588.7	0	13489.8	12317.8	18581	21005.7	0	23742.6
0	0	EATEGDTTTLQCELSK	A2AAJ9	Obscurin	A2AAJ9	OBSCN_MOUSE	1.78754e-06	19100.3	32314.8	21332.2	18018.9	19069.5	19529	24290.8	17123.6	18759.4	21513.1	21371.5	18964.5	20234.9	18967.7	22236.5	312826	19793.6	18936	9360.22	15961.3	15058.3	19007.9	21064.6	18743.5	17614.2	18105.1	21742.3	20196	17543.4	233126	10614.8	11697.5	16049.9	14429.8	12724.8	0	0	0	10056.4	0	13212.1	0
0	0	EAVSVEWR	A2AAJ9	Obscurin	A2AAJ9	OBSCN_MOUSE	1.78754e-06	59291.8	44159.3	59667.5	25204.6	44713.2	44714.7	38503.5	64743.8	42411.7	51652.4	53168.1	36856.6	36389.9	37586.5	57495.2	696559	44959.4	69526.9	35221.6	22053.4	33103.8	40135.8	54905.5	70181.9	48731.1	39418.3	64579	45722.5	48601.9	617141	0	32276.5	39289.7	0	32650.9	36433.2	0	0	35706.2	37362.9	0	0
0	0	LTILDLALGDSGQYVCR	A2AAJ9	Obscurin	A2AAJ9	OBSCN_MOUSE	1.78754e-06	3618.68	0	3515.29	3014.23	4974.61	2389.66	8747.81	4660.61	4928.88	6809.01	5184.65	4958.92	5892.37	4364.09	3048.71	66107.5	6003.24	1552.09	2344.61	5523.73	7086.68	7064.52	5306.51	4555.54	5057.84	5971.46	2417.91	6138.68	5974	64996.8	3616.24	5170.35	5194.82	6006.71	3049.93	0	3477.68	2041.79	2642.5	3450.3	3012.24	5026.31
0	0	EQEGTESDEGQLPQVLEELKDLQVAPGTR	A2AAJ9	Obscurin	A2AAJ9	OBSCN_MOUSE	1.78754e-06	5718.95	0	6659.72	7800.62	3551.06	2405.12	2860.61	4026.22	2705.59	3768.38	2808.77	3041.6	7647.57	6953.33	4484.59	64432.1	3065.47	3947.99	7462.5	0	5297.62	3619.28	2972.14	3121.54	2801.95	3639.68	4769.05	3049.49	2537.22	46283.9	3498.9	3546.59	4475.34	4014.12	0	0	1527.18	0	3383.81	0	0	1711.64
0	0	QHSLVLLDVGR	A2AAJ9	Obscurin	A2AAJ9	OBSCN_MOUSE	1.78754e-06	37338.7	12882	19453	24830.6	19495	15904.6	12956.5	20463.8	14099.6	22864	22324.3	18876.4	20424.1	17152.1	16880.2	295945	27746.5	13487.4	17469.2	12958.4	16889.2	17099.1	17285.3	19119.1	16320.4	10129.3	13502.1	15329.6	11614.9	208950	21384.8	20124.7	18520.1	11869.8	13782.2	14358.1	11611.1	9586.99	16391	9236.26	13401	3268.71
0	0	LLGSEALGPSPGDLPNTR	A2AAJ9	Obscurin	A2AAJ9	OBSCN_MOUSE	1.78754e-06	15308.3	24605.5	21076	13510.2	13217.5	16704.8	22892.2	17924.9	15431.1	22492.4	17002.1	16390.9	14473.9	16718.6	10300	258049	18884.5	18650.9	14660	11853	18394.2	15136.7	12669.8	18330.8	10601.9	14291.7	17853.2	13217.8	11173.7	195718	5516.44	0	9502.24	6467.86	0	0	0	0	0	0	0	0
0	0	GLTVHDLSHEDAGLYTCQVGSK	A2AAJ9	Obscurin	A2AAJ9	OBSCN_MOUSE	1.78754e-06	22297.8	22905.6	23958.5	26787.3	28343.7	24344.9	24317.7	24353.9	25287.7	36474.3	35801.3	28505.5	30789.5	25591	27887.4	407646	18913.3	28954.9	0	15279.8	20848.6	27544.9	21949	25322.9	22310.4	25033.6	27230.3	17456.5	22537.7	273382	28198.1	24576.3	24224.9	23240.8	0	0	13270.7	13698.4	19520.4	0	0	13757.4
0	0	VGGSPQPAVSWSK	A2AAJ9	Obscurin	A2AAJ9	OBSCN_MOUSE	1.78754e-06	74563.6	54722.5	67649.1	68484.9	49667.5	121810	55971.6	59322.8	100077	77512.5	108046	56660.1	27896.2	52708.6	57211.8	1.0323e+06	49254.3	68952.6	76934	32683.4	39378.1	36417.5	68259.8	78423.6	52558.8	42398.4	71462.2	62688.9	53111.1	732523	40149.7	42657.9	28584	34669.7	30226.8	36385.3	43352.8	25378.5	57238.7	53236.9	44879.8	60097.5
0	0	VTLECELSRPVDVR	A2AAJ9	Obscurin	A2AAJ9	OBSCN_MOUSE	1.78754e-06	101716	55670.6	81707	63174.7	104244	91117.4	81721.6	77741.1	69588.8	74375.1	73520.4	78467.4	115064	63820.3	80627.5	1.21256e+06	97827.6	100512	0	139811	0	80739.2	85704.5	81515.7	77265.5	77418.2	88655.2	92450.1	89395.7	1.01129e+06	0	68550.4	62754.6	0	0	64706.6	0	0	0	0	0	46924.9
0	0	EGQYVEVLDSAHPLR	A2AAJ9	Obscurin	A2AAJ9	OBSCN_MOUSE	1.78754e-06	25876.7	23651.6	23763.9	18822.2	15146	22464.2	32441.4	25909.5	17477.5	31435	25056	21023	20262.9	19930.2	16743	340003	34096.8	17779.7	17188.8	15324.3	23824.9	15912.9	21849.8	19981.5	19185.2	16520.3	16057.1	18214.6	12329.1	248265	0	12808.7	16842.8	12357.6	10444	6127.69	7388.21	6131.92	12656.8	6528.93	9111.45	5027.13
0	0	VQAESVVVSTPVQEFYK	A2AAJ9	Obscurin	A2AAJ9	OBSCN_MOUSE	1.78754e-06	12578.7	26449.8	16440.2	21562.2	12412.5	19193.1	20563.4	17365.4	15337.4	17736.2	16945.9	17212	11364.3	16581.4	13275	255018	17280.3	14819	13001.9	11479.7	13304.6	12324.9	13381.6	15013.1	14969.6	9365.69	21194.8	14294.9	16141	186571	7729.75	5900.02	15332.2	11004.9	10589.9	0	0	4812.12	8160.82	8375.37	0	0
0	0	SGVLVLVIQAASK	A2AAJ9	Obscurin	A2AAJ9	OBSCN_MOUSE	1.78754e-06	2908.69	0	2470.03	5896.68	6531.27	6142.32	6767.89	8639.82	6346.06	6444.49	5908.19	4180.82	5626.02	5000.64	3460.24	76323.2	5217.71	3950.21	5829.62	4806.93	4478.17	5767.01	5559.02	5912.39	6912.39	2208	3016.56	7127.01	7170.01	67955	1990.04	2084.42	6397.66	2645.55	0	0	0	0	2088.96	1199.94	0	0
0	0	VIEDLEDTAVQEGSSAK	A2AAJ9	Obscurin	A2AAJ9	OBSCN_MOUSE	1.78754e-06	25829.8	33780.5	24719.8	30089.2	25376.9	22979.6	28756.2	27023.8	34360.5	27709.2	27674.1	28770.9	28900.3	30541.9	24136.6	420649	30668.1	23835.4	23832.9	23677.2	23664.4	29333.9	24002.6	27232.3	25879.7	39235.3	27805.1	22601.9	25637.4	347406	12744.8	29923.9	20966.1	17631	16943.9	25067.3	30558.3	25529.8	29188.1	24259	28123.7	13635.8
0	0	DLAVEDTEEYSCVCGQEK	A2AAJ9	Obscurin	A2AAJ9	OBSCN_MOUSE	1.78754e-06	26797.8	28895	19806.8	22436.4	20416.8	26759.5	26624	19631.3	20859.2	22113.9	25664.3	25258.8	23646.9	21912.3	22462.8	353286	22295.5	18192	16721	16908.7	20779.6	19609.3	19593.1	18864.4	23729.3	22344	22045.9	22730.7	20923.2	264737	12628.2	16496.8	17838.9	15090	9012.19	5273.55	9468.62	6372.07	9797.08	8841.61	7061.98	8119.07
0	0	KLVINDVQPEDEDTYTCDAGNVK	A2AAJ9	Obscurin	A2AAJ9	OBSCN_MOUSE	1.78754e-06	8066.29	9512.98	9448.02	7918.45	8590.24	7831.32	10784.1	8800.95	6014.85	10595	14100.9	8555.22	8731.31	6569.43	7987.59	133507	7642.41	9767.15	9179.29	10009.1	12273	8600.75	10002.4	9093.22	10994.5	10403	9629.12	7780.66	10547.7	125922	7673.67	7039.23	9456.55	8568.2	5191.46	3539.61	4241.92	3667.47	5892.83	5266.28	6297.61	6089.93
0	0	YEVVSDGLYR	A2AAJ9	Obscurin	A2AAJ9	OBSCN_MOUSE	1.78754e-06	53126.7	61934.5	52334.3	93336.1	74484.3	82276	48019.8	56610.2	52422.5	51549.4	55521.2	53193.5	93336.1	53690.1	49152.5	930987	51972	45588.8	86306.3	42564.8	82187.7	45591.1	46193.9	48554.7	92410.7	100271	49169.8	43989.2	40423.7	775224	49734.8	27980.7	58807.1	47322.7	41308	43148	37195.7	41379	43242	42638.5	41449.5	40043.4
0	0	LEVLEPPHDASVK	A2AAJ9	Obscurin	A2AAJ9	OBSCN_MOUSE	1.78754e-06	42483.1	67098.2	60992.7	53098.5	65872.6	46908.3	53710.8	57523.6	65308.3	47512.5	49689.5	48335.9	50655.2	57207	48301.7	814698	55460.8	55680.6	47714.2	49870.5	41659.6	76032	45797.8	67561.6	50648	45591.3	47255.4	50590.3	43381.7	677244	39899.7	51558.5	36284.7	46827.7	39879.3	39648.9	0	39816.4	42150.7	37311	0	30775.4
0	0	ESLKDVEVPEGK	A2AAJ9	Obscurin	A2AAJ9	OBSCN_MOUSE	1.78754e-06	34631.6	51819.5	40939.6	72242.4	44046.5	41119.6	46768.9	43036.2	40405.6	45934.6	50441.3	39286.8	66474.4	35404.2	40383.1	692934	40413.3	41553.9	52578.9	58900.7	45741.5	44341.2	69450	43375.1	37466.4	45444.2	62402	39651.2	52672.4	633991	51941.7	38339.3	45400	39980.9	39606.9	34847.4	34015.9	43944.1	40198.4	36361.5	32821.8	37726.4
0	0	VEVVYFENGLR	A2AAJ9	Obscurin	A2AAJ9	OBSCN_MOUSE	1.78754e-06	25842.6	27427.7	11582.4	33355.1	27344.1	29150	30128.6	12771.2	29743.1	12047.2	17619.3	28093.6	25325.3	28763.5	29000.5	368194	37597.7	11726.4	27307.9	23191.8	21623.7	28170.2	33235.7	12403	32928.8	23394.9	19261.9	32094.4	28685.9	331622	21541.2	17165.8	29955.3	20976.7	27763.2	15456.6	19533.8	17916.3	25876.6	18977.5	24065.2	14767.7
0	0	RLGPPDAPHVR	A2AAJ9	Obscurin	A2AAJ9	OBSCN_MOUSE	1.78754e-06	0	19163.4	29893.8	15133.8	29876.7	23956.8	18639.8	33847.3	25135.5	28851.4	23016	22833.6	34007.9	0	25770.8	330127	13623.8	25436.8	22409.9	11579.6	12546.7	18223.3	20633.9	25473.6	0	19144.6	32797.8	10588.3	24913.3	237372	5566.44	0	0	11977.4	8390.35	0	0	3073.19	0	6901.16	0	0
0	0	VKEPEVTIVR	A2AAJ9	Obscurin	A2AAJ9	OBSCN_MOUSE	1.78754e-06	25926	33654.8	40444.7	26997.1	37157.8	39875.2	28308.4	32642.5	29431	32796.9	32225.7	32647	26146.1	25147.6	27441.8	470843	26526.9	37302.9	51480.8	30616.2	34981	43304.4	42730.1	29805.4	44939.3	41141.3	42008.6	36112.6	40378.3	501328	0	35001.6	30781.8	23282.6	26985.8	33240.4	20201.5	26138.4	30834.9	28269.1	22642	19899
0	0	IQPGGHFEVLSR	A2AAJ9	Obscurin	A2AAJ9	OBSCN_MOUSE	1.78754e-06	48725.3	47898.7	65701.9	69298.6	47747.5	45055.4	48583.3	53871.2	56897	60595.3	68299.9	60762.2	52892.4	46268	51424.5	824021	71341	45520.6	57648	41913.6	52638.2	61613.7	49725.3	55029.8	55171.8	57575.7	53928.9	44919.1	44004.9	691031	36762.9	40077.9	36376	40362.6	32090.7	33203.4	27454.2	27720.8	33827.2	31114.1	30978.5	30916.1
0	0	AEAGASATLSCEVAQAQTEVTWFK	A2AAJ9	Obscurin	A2AAJ9	OBSCN_MOUSE	1.78754e-06	24746.7	8992.22	0	15468.6	34409.9	13451.7	30756.5	31921.8	24693.1	30668.7	34102.6	13369.4	10654.1	22229.1	16527.4	311992	26047.5	9702.83	13502.4	27902	11981.7	16974.9	23140.7	16404.5	24122.4	6730.22	20779.8	17512.3	42243.6	257045	10234.7	24305.8	32671.1	22186.1	11555.2	0	8621.89	0	18707.9	14323.5	12833.6	14847.1
0	0	TVLQAGGNVGLEQDGTVHR	A2AAJ9	Obscurin	A2AAJ9	OBSCN_MOUSE	1.78754e-06	42186.5	25546.9	22856.3	24866.2	26193.3	22054.2	48826.5	47870.6	29489.3	24605.2	30917.9	42173.4	26545.2	24501.7	20373.6	459007	15454.1	27046	56570.6	19913.8	23571.5	44499.8	26271.1	28209.3	34209.8	17658.2	22720.8	28991.6	22124.5	367241	0	74720	25226.3	62587	30561.9	21561	36089.1	38934.2	34993.4	25092	55456.4	39235
0	0	TSAQFFVEEQSITIVR	A2AAJ9	Obscurin	A2AAJ9	OBSCN_MOUSE	1.78754e-06	0	0	0	16680.2	10132	7655.9	0	11204.9	9169.1	7411.72	7908.76	7721.61	8688.85	7401.83	6265.01	100240	7662.12	7519.92	7680.76	12460.6	10393.3	10599.2	8619.98	6317.59	7040.67	9361.9	6034.26	10509.7	11301.3	115501	5899.68	7553.16	11606.3	9561.43	2653.13	0	5165.43	0	4357.23	6589.46	4410.71	0
0	0	SQEAPESSTVTLR	A2AAJ9	Obscurin	A2AAJ9	OBSCN_MOUSE	1.78754e-06	117107	117463	96598.2	210865	100543	185244	121116	91665.7	109107	113707	106157	107347	199176	92111.8	96555.5	1.86476e+06	97425.3	94162.4	268289	212788	232596	179308	102096	103469	201937	175115	173184	160701	104665	2.10573e+06	99038.9	114006	121038	97485.3	85996.5	65103.9	67841	62539.5	71518.1	76558.8	86985.7	67156.1
0	0	ASSIYVIR	A2AAJ9	Obscurin	A2AAJ9	OBSCN_MOUSE	1.78754e-06	82109.1	75609.7	144721	187390	132557	141011	134587	87327.8	87687.6	145587	142857	84841	170424	86992.4	85422.6	1.78912e+06	96348.1	71530.9	130477	121431	121072	153926	90677.7	77923.4	72823	145966	76419.6	157036	136715	1.45235e+06	81166.2	47997.1	107995	107966	56453.6	78232.1	65160.5	70769.6	74259.6	71610	74922.4	77398.1
0	0	LGPPDAPHVR	A2AAJ9	Obscurin	A2AAJ9	OBSCN_MOUSE	1.78754e-06	109284	72299.8	76744.9	89616	115838	86849.6	125067	75392.9	144782	66798.6	63425.4	125543	83764.1	76796.4	80284.9	1.39249e+06	128111	78569.6	86850.7	101499	90614.6	117515	78045.2	97664.3	81051.5	83790.9	90605.1	79257.1	88535	1.20211e+06	57630.2	56107.8	46904.8	56591	52596.8	59377.4	48242.2	60563.4	59166.7	58128.5	57946.9	51769.4
0	0	DVAQDDAGLYECVSR	A2AAJ9	Obscurin	A2AAJ9	OBSCN_MOUSE	1.78754e-06	80859	46829.2	75698.2	38062.4	39029.9	80171.3	76768.6	73341.6	41840.8	51292.4	47394.6	82343	85752.7	71555.1	67648.6	958587	45688.3	44583.2	45147.1	67163.9	76728.7	42608.6	63195.1	48580.2	41987.6	83055.1	38658.7	40592.1	76111.7	714100	39368.6	50704.7	52189.5	31363.1	43978.4	39484.9	32365.6	29359.5	43081.8	32673	36864	38384.4
0	0	DATLSCQIVGNPTPHVSWEK	A2AAJ9	Obscurin	A2AAJ9	OBSCN_MOUSE	1.78754e-06	36830.3	19221	19955.9	18087.7	29489	15497.4	43563.5	16320.4	31750.4	20743.9	18525.9	19242.1	19466.6	31173.8	17977.6	357845	33230.6	21025	9684.04	28563.7	17905.2	11702.5	38105.4	19433.3	19185.8	18114	21701.4	26226	21844.7	286722	22308.1	26562.8	36694.3	31378.3	32501.7	0	31805.1	26510.5	24772.3	32445.4	34440.4	26215
0	0	DGTCSLLVTGLAPTDSGR	A2AAJ9	Obscurin	A2AAJ9	OBSCN_MOUSE	1.78754e-06	30224.7	43376.5	35545.1	22140.6	15817.5	22678.5	53684.5	18139	28424.4	25054.2	24793	23217.2	22215.7	34654.9	30951.3	430917	35293.9	32003.2	15418.8	33133.3	26468.5	13332.6	18307.2	24026.2	19491.9	13198.3	30050.9	21838.5	10082	292646	11617.8	15992.7	13560.2	24792.4	17444.7	19798.9	10155.4	13633.3	15577.7	12899.9	13165.2	8654.82
0	0	YKCEIGGASSSSIVR	A2AAJ9	Obscurin	A2AAJ9	OBSCN_MOUSE	1.78754e-06	13813.7	11687.4	14231.3	10491	17786.3	9778.94	13929.3	15345	16241.8	18676.4	17272.7	12666.7	15031.6	15371	19193.1	221516	12889.4	30004.4	11784.4	19983.7	16351.2	23006.5	22611.7	15056.2	18239.6	23810.3	24681.5	16554.4	17742.2	252715	20570.2	22577.3	13787.8	24353.2	16237.7	10342.3	0	14506.9	15163.3	13678.7	17362.5	16423.7
0	0	LVINDVQPEDEDTYTCDAGNVK	A2AAJ9	Obscurin	A2AAJ9	OBSCN_MOUSE	1.78754e-06	8755.8	10992.4	6053.34	5645.98	8464.32	8911.55	9574.01	6505.07	9385.24	6936.18	8558.57	8087.33	8314.05	7589.99	7485.95	121260	9323.45	7869.91	4186.71	11876.4	6922.61	8389.32	7160.74	6039.88	9688.35	7857.4	7546.31	8315.58	7005.04	102182	0	5214.64	6689.54	5189.67	3201.83	0	0	2286.29	0	2848.63	0	0
0	0	ERPVDITKPLEDQR	A2AAJ9	Obscurin	A2AAJ9	OBSCN_MOUSE	1.78754e-06	51738.4	39975	68912.1	52108	66919.9	53354.1	51902.1	71381.5	66337.1	71058	47815.4	47213.7	69130.2	60808.6	59465.5	878120	64681.6	70192.1	57918.8	44236.4	46874.9	70036.3	64452.5	44492	58897.6	48266.2	67305.5	59607.3	93176.8	790138	0	38058.3	39310.2	43832.8	39352.3	0	31452	41861.1	36260	33129.6	32128.1	24645.4
0	0	VLQDVVATQK	A2AAJ9	Obscurin	A2AAJ9	OBSCN_MOUSE	1.78754e-06	98956.2	121967	61479.9	109439	99890.7	95748.6	130200	73893.6	70552.8	67963.9	78062.5	61736.7	123350	102431	101061	1.39673e+06	61923.9	62434.8	74192.4	119996	125286	68342.8	63324.1	65191.9	107093	100399	96987.1	100003	93736.2	1.13891e+06	58204.3	54912.9	53502.5	62550.7	58228.1	51937	44319.9	43366.7	45760.8	45090.1	46658.2	48601.5
0	0	TDSDTYTCDIGQAR	A2AAJ9	Obscurin	A2AAJ9	OBSCN_MOUSE	1.78754e-06	57044.6	111115	94173.1	82560.1	79888.9	70895.4	56117.1	56487.5	51660.4	65618.8	56283.3	57703.3	96460.4	89031.3	46380.5	1.07142e+06	52746.4	53652.8	52099.8	30413.1	42039.2	49459.2	75217.3	56503.2	48947.1	88476	94053	79033.6	81248.9	803890	40607.2	47414	58680.5	44149.4	42060.6	41572.2	29625.3	34396.5	39632	42018.4	43283.8	35137.8
0	0	TEHPASVVTWR	A2AAJ9	Obscurin	A2AAJ9	OBSCN_MOUSE	1.78754e-06	50592	20590.8	48446.3	12432.9	25980.8	32592.5	32755	28189.8	26789	41939.8	28288.7	31693.2	12164.2	24963.4	43309.7	460728	14840.3	39263.6	28191	6845.5	7845.32	21271.5	40765.2	42902.3	42195.7	11406.2	46588.2	21248.9	33817	357181	22788.4	28571.4	22865.9	20634.3	23251.2	0	0	21717.8	26974	26735.9	20534.3	26977.6
0	0	GFFGCETPDDKTQAK	A2AAJ9	Obscurin	A2AAJ9	OBSCN_MOUSE	1.78754e-06	18193.9	17168.3	19076.4	14933.9	14282.9	13450.1	25340.9	21165.8	13002.3	21428.6	30362.7	20050.1	21339.4	13120.7	14119.5	277036	15400.9	17326.3	13015.1	0	15877.4	0	14145.5	29657.3	16628.1	0	16257.9	12114	12629.2	163052	13471.4	0	0	0	0	0	0	0	0	0	0	0
0	0	CEIGGASSSSIVR	A2AAJ9	Obscurin	A2AAJ9	OBSCN_MOUSE	1.78754e-06	19016.8	39852.1	17710.1	0	33056	0	0	20704.4	33320.1	24331.1	31360	29241.3	0	25327.3	36711.3	310630	35907.1	23454.2	0	37659.4	23464.7	32084.3	37841.3	22750.3	0	23320.2	29018.9	45577.3	39398.9	350477	0	0	27766.4	23454.2	26728.7	0	0	20823.5	24404.1	22390.2	23346.2	0
0	0	TYVCQAPDTGVTR	A2AAJ9	Obscurin	A2AAJ9	OBSCN_MOUSE	1.78754e-06	19527	16685.5	10278.9	10530.4	12086.5	18317.5	21985.6	19100.3	7264.82	23123.7	19610.2	14551.2	14333.3	13078	15727	236200	16087.4	19165.4	6225.75	21413.9	18317.9	12071.4	19378.3	19419.4	17152.2	16521.3	15681.3	16835.5	14303.9	212574	0	0	0	0	0	0	0	0	0	0	0	0
0	0	FKTDLQSTEQEAGGTAR	A2AAJ9	Obscurin	A2AAJ9	OBSCN_MOUSE	1.78754e-06	48231.5	59153.5	58111.6	29858.5	42497.3	52354.5	42637.2	31430.9	42873.9	35552.7	29831.9	35769.3	54504.2	41187.8	43716	647711	46116.2	62853.3	50876	92070	45091.3	29882.3	49126.9	31276.6	28264.5	29239.7	49937.6	36501.2	44452.1	595688	41058.2	43221.3	36034.7	46675.4	0	32846.6	45032.1	0	34837.5	0	31950.6	25592.9
0	0	ELPVTLLRPLR	A2AAJ9	Obscurin	A2AAJ9	OBSCN_MOUSE	1.78754e-06	45059.1	25651.9	21815	54328.6	24134.8	20238.4	47129.4	37219.1	57369.7	59894.4	33696.9	63444	43531.1	44050.1	29266.5	606829	37656.7	47480.2	40420.5	25348.8	30070.9	65631.6	69588.3	61673.2	33011	47439.9	32639.9	23207.9	37030.7	551200	30050.3	36652.6	37116.1	29198.6	23423.5	26116.5	23850.1	36141.6	30966.1	34992	30527.5	17351.6
0	0	QEGAVLELVIR	A2AAJ9	Obscurin	A2AAJ9	OBSCN_MOUSE	1.78754e-06	5036.58	0	2431.04	7302.35	10124.8	5101.76	0	9417.57	8026.05	7022.39	7777.1	5264.82	11030.8	4708.85	2634.43	85878.5	4778.71	4272.44	9044.4	0	0	10978.4	9924.81	7266.51	6121.53	6290.93	4092.93	8118.57	14314.8	85204	0	10063.9	9934.88	0	0	0	0	0	0	0	0	0
0	0	NAAVLTPSENVEIR	A2AAJ9	Obscurin	A2AAJ9	OBSCN_MOUSE	1.78754e-06	199792	250581	180442	198999	164449	163971	195727	196187	176054	198080	199073	186288	209299	191063	170466	2.88047e+06	211347	178988	118790	132838	127721	176990	159939	110189	174782	189568	178508	169902	174521	2.10408e+06	94557.9	93303.7	121252	119499	91104.2	64857.3	80704.4	74828.4	79722.6	78534.2	86835.2	79781
0	0	EGQDFPVQVEEVAAK	A2AAJ9	Obscurin	A2AAJ9	OBSCN_MOUSE	1.78754e-06	97149.5	93877.5	102743	127791	105329	123995	139968	74656.4	71613.5	65574.4	67032.8	71367.5	95296.4	120691	127091	1.48418e+06	158006	91114.8	106203	131837	86451.2	61069.3	66515.6	67248.5	130041	109855	108622	129833	105597	1.35239e+06	49298.4	56643.8	95234.1	80165.4	65682	80500.7	59589	57320.9	66878.5	70464.8	60353.4	47946.5
0	0	ELQSVVLSCDFRPAPK	A2AAJ9	Obscurin	A2AAJ9	OBSCN_MOUSE	1.78754e-06	35985.2	45508.8	13006.3	10434	40296.7	12843.3	36484	39444	0	40283.1	44233.6	40914	44611.1	35123	33821.1	472988	37658.1	30707	20820	0	29965.4	31558.7	23475.7	32846.8	26999	32815.5	29627.5	21527.8	27126.9	345128	0	0	0	0	0	0	0	0	0	0	0	0
0	0	NYLVICKPR	A2AAJ9	Obscurin	A2AAJ9	OBSCN_MOUSE	1.78754e-06	14300.3	12979.8	12516.2	0	12224.1	10861.3	10724.3	17003.3	16219.5	18277.4	18073.6	19020.7	0	13695.5	12831.6	188728	17878.4	10756.9	6696.24	9766.58	14747.8	15529.3	12657.4	14968.7	0	13739.1	12022.9	13018.3	10682.1	152464	7607.8	9312.85	9725.48	0	6960.17	0	0	0	8942.98	0	0	0
0	0	CQAGSAQSSAEVTVEAR	A2AAJ9	Obscurin	A2AAJ9	OBSCN_MOUSE	1.78754e-06	11904.2	18338.2	9484.81	10003.3	13719.9	11661.5	8843.17	10575.6	12614.4	12346.5	12581	9627.16	13065.6	10902.4	11865.5	177533	10071	10131.9	9552.72	10840.1	10761.9	10860.9	6348.76	9893.79	11189.2	13437.1	15183	9603.88	11261.7	139136	6547.97	7372.4	5565.78	8427.37	7017.98	1699.1	4600.55	3828.22	5371.42	5200.12	4996.96	5127.55
0	0	RHEATSLGDTHTLTVR	A2AAJ9	Obscurin	A2AAJ9	OBSCN_MOUSE	1.78754e-06	7669.19	0	13730.6	0	11253.9	8077.7	7855.75	0	11298.6	10113.6	9395.15	10079.1	10969.8	15670	12968	129081	5974.9	9476.59	6501.79	0	0	9697.86	11258.3	8766.92	9905.65	9141.72	18668.5	8152.38	14441.9	111987	21715.4	12688.4	0	24516.1	0	0	0	0	0	0	0	0
0	0	VTFLAGDVVTSAFLTVR	A2AAJ9	Obscurin	A2AAJ9	OBSCN_MOUSE	1.78754e-06	0	0	0	576.528	2503.8	561.629	693.168	3314.2	2732.28	1390.34	3228.45	1190.96	1898.12	913.094	651.485	19654	1564.4	0	1622.07	955.806	1494.74	3551.27	3087.3	1135.73	2416.33	2371.81	249.92	2480.17	2440.78	23370.3	427.569	1840.75	2274.19	1021.88	0	0	371.95	0	0	1344.68	0	0
0	0	VAPTVTPAVPLAK	A2AAJ9	Obscurin	A2AAJ9	OBSCN_MOUSE	1.78754e-06	74500.5	69009.4	72482.3	68417.8	47563.2	145330	65531.1	59835.5	45971.1	64920.9	47706.2	47415.6	61829.2	45475.1	42042	958029	78378.3	37669.2	144216	54044.8	134150	54381.9	52625.6	47244.8	40324.9	104385	47665.2	55274.5	43164.9	893524	50625.8	50296.6	79217.8	52461.5	43608.8	51996.1	42963.6	31871.6	51408.3	34276.2	33413.4	21354.5
0	0	ICDFGFAQK	A2AAJ9	Obscurin	A2AAJ9	OBSCN_MOUSE	1.78754e-06	20123.2	21894.9	24052.3	19645.8	22105.7	30233.6	18646.7	29907.7	17613.7	24122.9	24956.7	26198.8	36852.3	21708.4	23929.7	361992	26141	20876	0	12953.2	16630.4	31669.1	20375	23648.3	23715.4	34538.4	22518.1	24224.4	15901	273190	0	0	0	15057.8	0	0	0	0	0	0	0	0
0	0	GVFGFVK	A2AAJ9	Obscurin	A2AAJ9	OBSCN_MOUSE	1.78754e-06	14203.3	12718.1	19189	14656.4	0	1643.24	10128.5	21187.9	13372.7	15032.7	19916	11947.7	0	0	0	153996	17366.1	6975.15	10212.5	6259.65	8503.29	15017.1	16776.3	19546.7	0	12910.7	11597.1	0	0	125165	5008.24	4055.7	0	0	0	0	0	0	0	0	0	4803.03
0	0	SIPELLQGPPDSPSLGVAR	A2AAJ9	Obscurin	A2AAJ9	OBSCN_MOUSE	1.78754e-06	4650.55	7066.15	6456.42	5582.85	3700.47	4283.02	6126.67	5885.47	4501.93	7378.72	4348.8	5170.75	5936.98	4988.49	4350.57	80427.9	4212.06	5237.04	3452.44	3860.72	5167.84	4929.65	2706.78	6719.33	4297.81	3836.3	5222.65	3263.11	3594.34	56500.1	0	0	0	0	0	0	0	0	0	0	0	0
0	0	AIGIVAQGTCR	A2AAJ9	Obscurin	A2AAJ9	OBSCN_MOUSE	1.78754e-06	142386	138308	110903	139430	99439.2	120906	170387	170606	130999	170073	189337	142411	157926	89834.4	121030	2.09398e+06	143404	136049	118050	149530	163373	155478	153094	141865	144200	125269	128255	125270	124861	1.8087e+06	71013.1	85446.5	92572.1	82527.7	62795.4	51699.7	53775	0	67127.9	60475	72482.3	53455.5
0	0	SSAQLVVSDIPVVLTRPLEPK	A2AAJ9	Obscurin	A2AAJ9	OBSCN_MOUSE	1.78754e-06	49904.7	35393.3	45202.2	48183.6	17040.8	39658.6	55073.1	47988.3	33743.4	53762.9	39394.2	27591.2	24695.1	21779.5	36641.5	576053	33664.1	34528.1	40474.9	36668.8	46108.1	34716.5	44208	69606.4	37071.7	38339.7	46975.5	31154	29289.9	522806	23559.9	27673.2	32607.9	30870.8	17847.6	0	23630.6	27854.9	30167.4	16181.1	28906.2	13015.7
0	0	VELTSTDYDTAADATETSSYFSAQGYLSSR	A2AAJ9	Obscurin	A2AAJ9	OBSCN_MOUSE	1.78754e-06	2415.36	5300.25	0	6044.13	6974.58	4836.17	7091.18	4151.88	6496.38	8121.52	7913.89	4221.13	6299.58	8949.63	0	78815.7	0	5104.94	6124.32	0	7367.78	3753.58	4705.11	6264.7	0	2051.99	0	7149.96	4534.35	47056.7	3950.44	5632.66	5673.9	8241.85	0	0	0	0	4093.7	0	0	0
0	0	ELQAQDVDEGATAR	A2AAJ9	Obscurin	A2AAJ9	OBSCN_MOUSE	1.78754e-06	117502	164782	141499	141320	124898	126113	84341.9	119039	118624	144855	137829	143138	131843	120412	106759	1.92295e+06	124435	122846	154824	46944.8	107201	109960	123736	135031	119837	109615	122898	124805	126166	1.5283e+06	62699	79932.4	60875.9	78339.3	73697.6	70695	65662.8	64895.3	63242.9	62331.6	74065.5	54727
0	0	GAQVLDSAIYSCR	A2AAJ9	Obscurin	A2AAJ9	OBSCN_MOUSE	1.78754e-06	54013.8	91434.6	89390	49962.9	52779	52284.7	115188	54403.7	53239.8	43703.5	48771.4	43638	59463.4	64772.4	50236.9	923282	41201.1	31459.9	56507.1	53310	108122	42660.7	49461.9	35781.8	44836.6	51355.9	78800.7	44569.5	39740.5	677808	49559.5	69291.9	71014	60774.6	48185.6	56570.8	37868.5	47087	52135.3	53333.7	53318.7	43385.1
0	0	VIDLGNAQSLDQEK	A2AAJ9	Obscurin	A2AAJ9	OBSCN_MOUSE	1.78754e-06	8349.22	20903.7	16072.1	0	12430.6	15377.5	13931.2	13176.1	20508.5	11281.3	21549.9	11930	13608.2	15299.4	11205.2	205623	13628.3	11768.3	0	10021.9	0	11624.6	11319	9549.03	13624.4	16501.6	14172.9	13737.8	14975.3	140923	0	0	0	0	0	0	0	0	0	0	0	0
0	0	TLTVSGLREDDAEEYVCESR	A2AAJ9	Obscurin	A2AAJ9	OBSCN_MOUSE	1.78754e-06	59688.4	74764.1	61744.3	79157.3	64534.2	57168.3	81075.9	60172.4	76294	71248.9	72207.6	73899.9	70353.6	69859.4	72596.5	1.04476e+06	64295	63209.4	47269.3	57084.1	63239.7	65414.7	59449.6	66597.4	58765.6	60454.3	59513.8	56908.5	65294.2	787496	34534.1	41273.5	46666.2	43473.4	32245.8	15832.1	19034.7	28107	34152.5	23547.9	28002.6	22780
0	0	LSFHLDVTEPK	A2AAJ9	Obscurin	A2AAJ9	OBSCN_MOUSE	1.78754e-06	10411.8	2375.88	6980.03	13072.4	14951.7	10950.8	9969.65	11827.6	11482.8	10006.6	10589.6	10158	17488.9	8579.39	8204.34	157049	5146.11	12650.1	8476.25	5998.39	11052.5	15096.4	15107.1	12828.9	10531.2	12271.9	9355.14	8217.59	12321.6	139053	6952.23	9830.5	7683.16	8433.93	2642.99	0	3673.36	3056.82	8561.75	2221.92	4111.52	4779.05
0	0	ALLVHFVR	A2AAJ9	Obscurin	A2AAJ9	OBSCN_MOUSE	1.78754e-06	0	0	17258	24178.5	23187.3	0	15980.7	18974.7	0	16727.6	21143	0	22212.7	0	32797.1	192460	0	15951.5	29237.6	0	14046.4	23829.6	0	0	20763	23721.3	0	21205.6	21702.7	170458	0	12724.9	14292.8	19408.2	0	0	0	0	0	0	0	0
0	0	SKEATEGDTTTLQCELSK	A2AAJ9	Obscurin	A2AAJ9	OBSCN_MOUSE	1.78754e-06	23792.9	21754.5	22302	36673.3	23382.6	22003.4	27499.5	21852.7	26745	29996.3	26433.7	25416.3	28864.5	20582.5	20575.1	377874	24018	25011.5	25043.2	28068.2	28087.2	32005.1	25619.4	27843.6	23910.8	27113.9	22460	20275.2	25599.9	335056	0	16780.5	17486.5	18861.4	0	13271	0	11294.4	14517	13947.6	12360.8	13698.2
0	0	ATPFVEGEDAQITCTVEGAPYPQIR	A2AAJ9	Obscurin	A2AAJ9	OBSCN_MOUSE	1.78754e-06	13650.9	15289.5	17736.7	11251.2	5309.23	10337.7	21640.3	21644	16466.6	30867.1	12585.4	26473	11966	12852.1	12131.9	240201	14328.2	23000.2	7861.63	11833.2	14161.3	15121	13974.7	30400.2	7830.86	8248.03	13260.3	8969.17	8783.78	177773	3668.25	8962.99	9556.63	7859	7587.24	0	0	4944.99	7583.55	0	5333.53	0
0	0	EPTVPFK	A2AAJ9	Obscurin	A2AAJ9	OBSCN_MOUSE	1.78754e-06	106677	112519	99064.8	169682	167956	142468	144540	149217	137448	89563	166515	123835	129570	129143	15355.1	1.88355e+06	143046	100371	113229	109609	134074	140557	125836	91255.7	130020	102036	134963	148634	120857	1.59449e+06	62100.5	73289.6	54067.5	127713	0	128574	86498.5	59513.9	0	73636.6	81302.5	0
0	0	AEGIPPSPPGAGTR	A2AAJ9	Obscurin	A2AAJ9	OBSCN_MOUSE	1.78754e-06	96448.6	72657	104157	77259.6	143693	189135	149132	262425	0	97320.2	178204	154810	181932	0	0	1.70717e+06	0	81898.1	0	0	120487	138942	122809	116891	121800	141811	0	152415	140444	1.1375e+06	0	0	0	0	0	0	0	0	0	0	0	0
1	1	DQAPSFLR	A2AAJ9	Obscurin	A2AAJ9	OBSCN_MOUSE	1.78754e-06	17628.9	24468.7	28790.3	17630.9	18000.8	20231.2	0	24467.4	0	22118.6	17762.4	0	21335.4	0	22532.1	234967	0	15469.2	17352.8	0	0	0	0	21894.4	16051.2	18726.5	24964.6	22466.8	17686.1	154612	0	0	12459	15577.1	0	0	0	0	0	0	0	0
0	0	EQEGTESDEGQLPQVLEELK	A2AAJ9	Obscurin	A2AAJ9	OBSCN_MOUSE	1.78754e-06	0	14124	5446.65	2435.68	4071.69	4934.91	5909.07	1843.86	5848.32	5446.8	6517.85	5873.65	1513.98	4074.66	4205.57	72246.7	3739.41	2090.9	2420.73	0	0	1530.42	5229.35	3473.85	6707.55	0	3516.59	6533.16	1754.56	36996.5	562.9	0	1580.9	0	0	0	0	0	0	0	0	0
0	0	VSVHDLHVGITK	A2AAJ9	Obscurin	A2AAJ9	OBSCN_MOUSE	1.78754e-06	19963.4	20984.6	23484.1	19927.8	27457.8	18924.1	18446.4	23848.6	23485.7	25620.1	30782.9	24923	22855.3	19953.8	25258	345916	19167.9	20842.7	14034.6	12653.9	20627.7	29566.2	19450.5	16177.8	29401.7	28886.5	30889.1	17038.6	24265.8	283003	0	17040.7	11468.1	18905	0	0	0	0	16067.7	0	16326.5	13875.3
0	0	DGQPLTTSDHIR	A2AAJ9	Obscurin	A2AAJ9	OBSCN_MOUSE	1.78754e-06	22505.7	10966.8	12222	22847.6	16831.1	0	0	11924.6	10778.8	8861.02	10273.2	14389	10419.6	19820.8	16151.3	187992	22197.4	0	0	0	0	10574	9055.58	14506.3	9172.85	10002.2	8192.98	11994.5	0	95695.8	0	0	14431.6	0	0	0	0	0	0	0	0	0
0	0	AEAGNSATLSCEVTQAQTEVTWFK	A2AAJ9	Obscurin	A2AAJ9	OBSCN_MOUSE	1.78754e-06	11464.1	9297.3	12957.2	0	8288.47	8620.43	12265.1	4867.15	12858	9699.39	6001.63	6567.46	0	6287	7243.86	116417	6795.31	8169.84	7141.54	7087.85	4684.87	7972.06	11198.7	15558	9957.44	4156.24	8154.34	6956.86	6004.25	103837	0	8281.71	7843.76	0	0	0	0	0	7620.04	0	0	0
0	0	VSHSACVVVSGTESEAESSSGGELDDAFR	A2AAJ9	Obscurin	A2AAJ9	OBSCN_MOUSE	1.78754e-06	3262.8	0	0	0	8601.95	7128.06	7780.45	0	0	0	11385.6	8104.28	7113.86	7422.75	7818.79	68618.5	0	6543.69	0	7235.04	0	0	7377.81	0	6784.42	0	8373.45	8212.72	5588.43	50115.6	0	5731.78	7507.34	7226.26	0	0	0	0	0	0	0	0
0	0	QEGNLCELQIR	A2AAJ9	Obscurin	A2AAJ9	OBSCN_MOUSE	1.78754e-06	167794	150448	267700	1.53015e+06	231111	220272	200735	102402	198534	115704	100191	153970	126675	172167	156629	3.89448e+06	137827	133053	0	100508	242630	165114	216211	174742	179781	121812	264318	216872	249437	2.20231e+06	505456	0	256366	319271	0	0	0	0	0	0	0	0
0	0	AENPLGSASAAAALVVDSDAEVAGPPGTSTATLLAHLQQR	A2AAJ9	Obscurin	A2AAJ9	OBSCN_MOUSE	1.78754e-06	10981.9	0	0	3043.96	6174.67	2821.87	7782.46	6724.57	16941.2	6896.62	6511.36	2155.41	5021.99	4900.73	1821.49	81778.2	10415.9	0	8872.07	4391.32	7472.43	7816.91	9145.39	0	9584.97	9012.73	0	9456.32	7203.25	83371.3	0	7102.21	10185.6	4132.88	0	0	0	0	2627.98	8448.05	3591.85	0
0	0	QGAVCELLIHGLEAK	A2AAJ9	Obscurin	A2AAJ9	OBSCN_MOUSE	1.78754e-06	9055.36	2659.17	6949.96	9383.24	7183.85	5938.33	4015.16	10788.8	7321.31	8712.34	8654.56	7197.66	10324.8	6842.58	9188.77	114216	7913.31	7622.75	4077.28	2270.23	5954.46	12478	9142.06	7046.66	11251.9	11472.3	9428.82	7961.43	7014.69	103634	24458.8	7299.63	0	7696.07	0	0	0	4081.08	5440.34	0	6220.03	0
0	0	GLFQFPGR	A2AAJ9	Obscurin	A2AAJ9	OBSCN_MOUSE	1.78754e-06	0	9485.58	17305	14498.9	0	0	13942	0	0	0	0	9300.84	0	0	0	64532.3	20719.6	0	11418.1	11663.6	17120.2	0	0	10442.6	0	0	0	0	0	71364.1	11894.9	0	0	0	0	0	6959.4	0	0	0	0	2507.58
0	0	DLAVEDAGEYLCVCGQEK	A2AAJ9	Obscurin	A2AAJ9	OBSCN_MOUSE	1.78754e-06	7420.57	8986.59	0	0	8320.24	8540.13	12156.8	0	9664.83	5500.77	6774.1	0	9931.57	9487.4	5176.14	91959.2	0	4199.22	0	4023.74	1785.51	4745.99	4489.91	3319.31	3318.14	5967.55	5336.26	3260.3	4030.58	44476.5	0	0	0	0	0	0	0	0	0	0	0	0
0	0	DGVELGPSDKYDFLHK	A2AAJ9	Obscurin	A2AAJ9	OBSCN_MOUSE	1.78754e-06	25896.2	26683.6	34501.8	41306.5	46367.3	41047.5	39754	16518.7	19782.2	13931.6	0	42878	27630.2	38504.4	43343.4	458146	44491.1	31645.9	41249.3	25762.7	42502.7	22129.1	17593.9	23532.9	40214.2	49235.3	40415.3	39257.3	35007.3	453037	31914.9	19604.6	30135	24498.6	18694.8	22483.7	24573.6	18117	19034.3	19339.9	23187.4	18266.6
0	0	DPTQPPPPPLQHYLEQPVER	A2AAJ9	Obscurin	A2AAJ9	OBSCN_MOUSE	1.78754e-06	21337.3	31715.1	42310.6	17972.5	44789.3	76716.6	79329.1	25988	41683.8	25082.8	32227.4	50863.3	41437.9	68763.6	45125.7	645343	32262	30737.5	41173.5	34826.9	41504.4	31801.5	31096.8	17346.2	25298.5	12978.6	42304.7	31847.2	47446.3	420624	13619.6	0	32861.6	26200.8	0	0	0	6274.23	12954	0	0	0
0	0	LSCFVTGEPKPETVWK	A2AAJ9	Obscurin	A2AAJ9	OBSCN_MOUSE	1.78754e-06	69153.9	75770.8	42787.7	0	47819.1	71838.9	0	78612.4	58124.5	40883.2	32400.5	61312.9	0	47386.1	72241.9	698332	66232.9	37286.2	46079.3	0	0	41991.9	29310.2	30859.5	30078.1	0	35831.9	44447.8	27705.9	389823	48536	76512	0	0	0	0	0	0	0	0	0	0
0	0	HVPSQEGLTLK	A2AAJ9	Obscurin	A2AAJ9	OBSCN_MOUSE	1.78754e-06	0	80796.6	73092.1	76940.4	0	105543	0	84009.9	65892.3	74086.3	72171.2	61324.8	79992.2	0	80779.5	854628	61051	28982	91936.6	79058.2	76990.7	64946	68009.9	64002.5	70964.5	94425.9	9183.64	37621.7	69554.5	816727	0	0	0	22479.9	32406.1	0	0	0	0	0	0	0
0	0	AFEVWHER	A2AAJ9	Obscurin	A2AAJ9	OBSCN_MOUSE	1.78754e-06	4905.17	7711.12	14434.4	4734.14	7939.2	11495.3	2411.04	11548.9	10498.6	11071.3	14201.2	9381.28	2930.49	9117.08	12194.4	134574	3562.73	8658.89	5665.99	0	0	5097.24	10131.8	8637.5	13253.8	2664.63	12943.5	9385.55	8020.16	88021.7	0	0	4401.2	1697.26	2637.76	0	0	0	0	0	0	0
0	0	LAQPVWRPPEFEEELADCTAELGETVK	A2AAJ9	Obscurin	A2AAJ9	OBSCN_MOUSE	1.78754e-06	523.996	0	1446.65	0	1198.68	0	0	2445.98	923.738	732.458	1669.57	0	984.974	1828.05	1783.42	13537.5	0	0	0	0	0	1349.55	0	0	888.052	0	2603.16	429.261	1633.92	6903.94	0	0	1470.2	0	0	0	0	0	0	0	0	0
0	0	EVTVIQPLQDAEAMEEGR	A2AAJ9	Obscurin	A2AAJ9	OBSCN_MOUSE	1.78754e-06	12591.6	14645.1	0	0	8480.13	15448.2	0	0	0	0	7768.79	0	12145.8	0	8625.46	79705.1	4212.16	0	0	0	9145.52	6812.46	0	0	8736.18	14375.2	6926.81	11073.3	5570.18	66851.8	0	0	0	0	0	0	0	0	0	0	0	5654.77
0	0	VQAESVVVSTPVQEFYKK	A2AAJ9	Obscurin	A2AAJ9	OBSCN_MOUSE	1.78754e-06	50192.4	0	74575.4	114633	0	0	24804.6	63188.8	0	61179	84983.7	64022.7	85959.2	0	0	623539	0	18445.3	78497	0	28671	28035.7	0	31559.1	0	51781.1	36377.2	0	0	273366	0	0	0	0	0	0	0	0	0	0	0	0
0	0	LCCQLSEAEPGTPVQWLK	A2AAJ9	Obscurin	A2AAJ9	OBSCN_MOUSE	1.78754e-06	6929.88	0	9367.18	0	4917.93	9254.06	6138.75	10525.6	4808.35	18481.2	15938.7	9041.64	0	6688.35	8473.87	110565	7858.62	14497.8	0	0	0	7046.65	7455.15	11478.7	0	0	12587.7	3575.5	0	64500.2	0	0	3519.74	4069.32	0	0	0	0	0	0	0	0
0	0	AVQWYKDDTPLSPSEK	A2AAJ9	Obscurin	A2AAJ9	OBSCN_MOUSE	1.78754e-06	27176.7	0	20653.1	0	1050.9	17337.8	0	18887.9	13492.5	25332.6	16437.6	1131.11	0	11398.9	18381.7	171281	0	3501.99	13875.5	0	0	1526.82	0	1357.86	1464.78	0	18743.6	0	1949.12	42419.7	0	0	0	2571.35	0	0	0	0	0	0	0	0
0	0	EKESATFQCEVAQPATEAAWFK	A2AAJ9	Obscurin	A2AAJ9	OBSCN_MOUSE	1.78754e-06	0	0	66467.7	0	101102	89301.3	0	60222.4	81488	71767	69259.2	63462	0	85236.1	242020	930326	0	135873	0	0	0	0	141470	120904	143201	0	134584	0	88557.5	764590	0	0	0	0	0	0	0	0	0	0	0	0
0	0	EDLGHYECELVNR	A2AAJ9	Obscurin	A2AAJ9	OBSCN_MOUSE	1.78754e-06	30730.4	23401.1	30519.9	0	27195.1	28467.9	19218.5	18013.3	29221.1	21928	40004.2	25186.9	25802.7	20186.4	25393	365268	34007.6	23724.9	15526.4	13696.5	22141.1	27352.2	28170.2	25162.2	29897.7	24517.2	23189	25583.7	0	292969	0	0	0	0	0	0	0	0	0	0	0	0
0	0	QGWVSPAYLDKR	A2AAJ9	Obscurin	A2AAJ9	OBSCN_MOUSE	1.78754e-06	0	11940.8	22264.6	0	9416.53	8062.27	0	17726.2	9765.37	17944.8	17129.9	13270.1	0	13437.3	0	140958	0	0	0	0	0	8608.31	7948.81	14377.6	7590.57	0	13970.2	0	7638.37	60133.9	0	0	0	0	0	0	0	0	0	0	0	0
0	0	SHSLDNPPVTTGPSPEACK	A2AAJ9	Obscurin	A2AAJ9	OBSCN_MOUSE	1.78754e-06	0	6931.26	0	0	4433.91	8247.81	4479.33	0	2966.4	3619.48	5494.13	4505.73	0	3905.36	4524	49107.4	6399.91	0	0	0	0	0	0	4459.92	4596.28	5786.31	0	6368.53	0	27611	0	0	0	0	0	0	0	0	0	0	0	0
0	0	AEAGNSATLSCEVAQAQTEVTWFK	A2AAJ9	Obscurin	A2AAJ9	OBSCN_MOUSE	1.78754e-06	11008.9	12648.8	9890.92	0	8754.22	6482.54	10655.8	8965.83	16875.1	17654.6	11618.7	11768.2	7757.86	8402.58	13684.1	156168	13147.2	10893.2	8699.72	7598.16	6338.45	11737.8	16080.6	13628.3	10168.1	0	11674.8	9595.44	8236.15	127798	0	13840.8	13065.4	0	0	0	0	0	16741.7	0	0	10386.5
0	0	GFFGCETPDDK	A2AAJ9	Obscurin	A2AAJ9	OBSCN_MOUSE	1.78754e-06	0	33058	0	0	23326.8	29455.8	18836	0	0	0	0	0	0	0	25496.9	130174	0	0	0	0	6858.14	0	19556.1	0	25657.3	0	0	26910.2	21635.5	100617	0	0	0	0	0	0	0	0	0	0	0	0
0	0	HVVYEDEQENFVLK	A2AAJ9	Obscurin	A2AAJ9	OBSCN_MOUSE	1.78754e-06	13242	6094.67	0	8308.59	11577.6	7134.42	7234.29	5635.26	0	6789.1	8161.24	8507.86	12186.1	6095.3	5871.31	106838	8242.41	8672.3	0	0	0	6731.73	8371.59	3841.24	0	6561.34	0	6029.78	4524.75	52975.1	0	0	0	0	0	0	0	0	0	0	0	0
0	0	KAGGPGISPLASK	A2AAJ9	Obscurin	A2AAJ9	OBSCN_MOUSE	1.78754e-06	4180.73	5393.69	6398.72	5209.45	5888.75	6287.19	4476.58	4408.59	4361.63	4587.68	6696.85	0	3771.02	4998.6	0	66659.5	3846.23	1863.54	5166.8	0	4374.21	2487.71	0	4630.24	0	3103.41	3981.63	4363.17	0	33817	0	0	1003.26	0	0	0	0	0	0	0	0	0
0	0	AEVGNSATLSCEVAQAQTEVTWFK	A2AAJ9	Obscurin	A2AAJ9	OBSCN_MOUSE	1.78754e-06	3854.87	0	4783.68	0	6417.23	5413.69	6014.03	6704.94	6000.12	5386.88	4132.37	7037.84	3177.74	5421.07	6333.53	70678	0	5674.89	0	0	0	4182.44	6058.36	5313.38	6594.81	0	4533.09	3132.54	7007.62	42497.1	0	4874.38	0	0	0	0	0	0	0	0	0	0
0	0	EKVTLECELSRPVDVR	A2AAJ9	Obscurin	A2AAJ9	OBSCN_MOUSE	1.78754e-06	11340.7	0	0	0	0	0	0	10135.2	0	11360.8	0	0	12237	0	5416.9	50490.7	0	0	0	0	0	0	0	8093.43	0	8512.36	14093.5	2249.88	6089.83	39039	0	0	0	0	0	0	0	0	0	0	0	0
0	0	SQEATEGTMATLR	A2AAJ9	Obscurin	A2AAJ9	OBSCN_MOUSE	1.78754e-06	28519.3	14027.6	0	0	17238.3	43755.3	0	2136.53	4622.11	2765.17	13699.3	5103.58	33018.5	5565.38	16681.9	187133	4939.15	0	0	0	14720.3	8982.9	0	0	14597.3	32205.5	6644.71	11813.2	8145.54	102049	0	0	0	0	0	0	0	0	0	0	0	0
0	0	LSPEWGPTEAPEFPGEAVSEDEYR	A2AAJ9	Obscurin	A2AAJ9	OBSCN_MOUSE	1.78754e-06	17025.8	15236	12836.5	0	7216.22	11740.4	10876.4	11309.4	11262.4	15736.3	8221.77	14054	0	9999.5	12486.3	158001	0	10270.8	0	0	0	5302.95	10339	22095.9	13401.7	0	0	0	0	61410.3	0	0	0	0	0	0	0	0	0	0	0	0
0	0	LTSQITEMVSAK	A2AAJ9	Obscurin	A2AAJ9	OBSCN_MOUSE	1.78754e-06	9677.48	5021.41	6333.22	57154.9	0	11390.5	0	3533.33	9442.38	5957.92	7185.93	0	0	0	0	115697	2375.85	9799.43	62946	0	8968.5	0	0	5001.47	0	3006.62	5807.67	0	4881.13	102787	0	0	0	0	0	0	0	0	0	0	0	0
0	0	QNCALLEQAYAVVSALPQR	A2AAJ9	Obscurin	A2AAJ9	OBSCN_MOUSE	1.78754e-06	1089.87	0	3753.11	3028.81	3157.1	3022.92	0	5136.27	3119.94	3834.06	4818.94	2476.01	4617.99	4814.67	4316.22	47185.9	0	4050.87	1438.57	0	3129.95	3697.07	3663.82	5092.51	2180.79	1927.19	4759.32	1939.33	2368.73	34248.1	1937.06	2830.09	3357.18	3125.94	0	0	0	0	1958.46	0	0	0
0	0	TPLHSNELNEITVQPGGYHVLTLR	A2AAJ9	Obscurin	A2AAJ9	OBSCN_MOUSE	1.78754e-06	16488.3	0	9893.49	0	17186.1	8286.49	0	10353.5	13960.4	0	13416.2	14715	21236.3	19400.2	21792.4	166728	0	9422.13	0	0	0	27355.9	10874	0	12854.6	0	19129.6	12141.3	19421.6	111199	17011	0	13871.6	18078.6	0	0	0	0	0	0	0	0
0	0	GESLVAEEAHSHLSLAEVGTEEFLQK	A2AAJ9	Obscurin	A2AAJ9	OBSCN_MOUSE	1.78754e-06	0	0	0	0	22172.7	0	0	20482	0	25260	13882.3	15922.7	0	22613.3	0	120333	0	0	27889.1	0	0	46908.9	39846.3	0	0	0	31510.6	0	0	146155	0	0	0	0	0	0	0	0	0	0	0	0
0	0	HEATSLGDTHTLTVR	A2AAJ9	Obscurin	A2AAJ9	OBSCN_MOUSE	1.78754e-06	25910.6	32470.6	0	13161.1	35177.1	25348.7	0	28441.6	23160.3	0	24646.3	0	15662.2	32205.5	0	256184	0	0	20342.5	0	0	0	0	0	0	30354.7	0	0	52977.5	103675	0	0	0	0	0	0	0	0	0	0	0	0
0	0	GLYTCTASNLVGQTYSSVLVVVR	A2AAJ9	Obscurin	A2AAJ9	OBSCN_MOUSE	1.78754e-06	0	0	0	0	985.652	0	0	1064.09	1141.59	243.003	868.324	0	0	0	0	4302.66	729.82	0	0	0	0	1312.36	1494.42	0	422.359	0	0	1012.53	1126.02	6097.51	0	862.148	0	0	0	0	0	0	0	0	0	0
0	0	TVEVLEGESCSFECVLSHESPSDPAVWTVGGK	A2AAJ9	Obscurin	A2AAJ9	OBSCN_MOUSE	1.78754e-06	0	0	0	0	0	0	0	0	688.868	0	2048.24	0	0	917.699	0	3654.81	0	0	0	0	0	0	0	0	1125.13	0	1651.54	0	1680.99	4457.67	0	444.668	0	0	0	0	0	0	0	0	0	0
0	0	SQKYDLLSEGTR	A2AAJ9	Obscurin	A2AAJ9	OBSCN_MOUSE	1.78754e-06	19947.4	13172	28544.2	11358.8	0	0	0	34296.8	0	38254	35227.2	0	16603.2	0	0	197404	0	28923.7	11255.2	0	0	0	17143	33796.1	0	23924.7	26441.9	0	0	141485	0	0	0	0	0	0	0	0	0	0	0	0
0	0	VTGTPKPIVSWYK	A2AAJ9	Obscurin	A2AAJ9	OBSCN_MOUSE	1.78754e-06	12543.4	9711.17	18041.5	0	0	8481.24	0	23010.9	0	20790.9	18210.4	0	0	10807.8	14182.6	135780	0	17783.9	0	0	0	9670.94	11149.2	19833.6	8668.08	0	8314.63	6225.1	5389.44	87034.8	0	0	0	0	0	0	0	0	0	0	0	0
0	0	RLQDLEVR	A2AAJ9	Obscurin	A2AAJ9	OBSCN_MOUSE	1.78754e-06	0	0	0	0	4456.54	0	0	7204.31	4816.08	8463.3	0	0	4083.13	5830.92	4581.61	39435.9	0	0	0	0	0	4445.35	0	0	0	0	0	0	0	4445.35	0	0	0	0	0	0	0	0	0	0	0	0
0	0	TSPSLTPWEEVEQVSLVQIR	A2AAJ9	Obscurin	A2AAJ9	OBSCN_MOUSE	1.78754e-06	663.709	0	0	0	293.186	0	0	561.986	368.356	1218.4	526.119	0	0	606.748	0	4238.5	0	0	0	0	0	394.073	0	0	0	0	1008.06	0	359.434	1761.57	0	0	0	0	0	0	0	0	0	0	0	0
0	0	HYHIDQLK	A2AAJ9	Obscurin	A2AAJ9	OBSCN_MOUSE	1.78754e-06	913.235	418.145	263.932	1915.17	539.265	270.74	0	0	0	0	0	0	365.759	1222.01	1080.43	6988.68	1408.79	0	0	0	0	0	0	0	0	555.773	0	1882.21	0	3846.77	0	0	0	0	0	0	0	0	0	0	0	0
0	0	CVLSSVAAPVEWR	A2AAJ9	Obscurin	A2AAJ9	OBSCN_MOUSE	1.78754e-06	24898.1	16974	19992.6	0	11694.9	16797.3	0	17996.1	16403.6	25244.9	19534.2	0	0	0	20214.1	189750	0	25860.8	0	0	0	0	21611.5	26654.5	0	0	25289.4	0	0	99416.2	0	0	0	0	0	0	0	0	0	0	0	0
0	0	CETGDQGVYVCDALDAQTSASLR	A2AAJ9	Obscurin	A2AAJ9	OBSCN_MOUSE	1.78754e-06	0	2504.54	0	0	0	0	3876.52	0	0	0	0	3775.66	0	0	0	10156.7	0	0	0	0	4210.99	2398.85	0	0	0	0	0	0	0	6609.84	0	6144.9	0	0	0	0	0	0	0	0	0	0
0	0	QGHFIVWEGAPGAR	A2AAJ9	Obscurin	A2AAJ9	OBSCN_MOUSE	1.78754e-06	0	0	34313.1	0	0	21909.7	13232.1	38374	0	20931.9	14648	0	0	0	25158.5	168567	0	0	11841.2	0	0	0	0	0	29295.9	0	0	0	0	41137.2	0	0	0	0	0	0	0	0	0	0	0	0
0	0	ILVQVPPR	A2AAJ9	Obscurin	A2AAJ9	OBSCN_MOUSE	1.78754e-06	44550.6	22476.9	0	0	0	0	0	41793.8	0	0	40518.9	0	0	0	0	149340	0	22502.1	0	0	0	0	0	0	0	0	0	21519.1	0	44021.2	0	0	0	0	0	0	0	0	0	0	0	0
0	0	KLGAYAWSR	A2AAJ9	Obscurin	A2AAJ9	OBSCN_MOUSE	1.78754e-06	7292.66	0	0	0	0	0	0	0	0	0	0	0	0	0	0	7292.66	9991.7	7304.16	0	0	0	0	5697.92	8098.29	0	0	5166.1	0	0	36258.2	0	0	0	0	0	0	0	0	0	0	0	0
0	0	GLEQETTSSGSQGWTVPIR	A2AAJ9	Obscurin	A2AAJ9	OBSCN_MOUSE	1.78754e-06	4774.11	3182.14	5282.08	0	0	5341.49	0	0	0	4571.28	3156.25	2852.05	0	0	0	29159.4	0	4917.32	0	0	0	0	0	3576.3	2789.05	0	6553.84	0	0	17836.5	0	0	0	0	0	0	0	0	0	0	0	0
0	0	EHETIILTATIAAPSVAAVTWLK	A2AAJ9	Obscurin	A2AAJ9	OBSCN_MOUSE	1.78754e-06	0	0	0	0	0	0	0	1106.63	0	459.519	1507.6	0	0	0	0	3073.75	0	0	0	0	0	666.536	2953.22	0	1835.87	0	276.394	1169.46	3004.44	9905.91	0	0	1474.6	0	0	0	0	0	0	0	0	0
0	0	VEGHPAPSVHWLK	A2AAJ9	Obscurin	A2AAJ9	OBSCN_MOUSE	1.78754e-06	1797.52	2751.17	4413.01	0	3687.01	2869.26	0	5257.83	2950.48	6029.12	7076.01	0	0	0	4621.59	41453	0	5428.42	0	0	0	0	7308.14	6724.05	0	0	0	6237.06	0	25697.7	0	0	0	0	0	0	0	0	0	0	0	0
0	0	GGGELYMQSPALR	A2AAJ9	Obscurin	A2AAJ9	OBSCN_MOUSE	1.78754e-06	57405.5	0	0	0	0	108022	0	0	0	0	0	0	211008	0	0	376436	0	0	0	0	0	0	0	0	0	24464.2	0	0	0	24464.2	0	0	0	0	0	0	0	0	0	0	0	0
0	0	MALEGQMAELR	A2AAJ9	Obscurin	A2AAJ9	OBSCN_MOUSE	1.78754e-06	0	0	0	0	16061	20203.2	0	0	0	0	0	0	0	0	14496.4	50760.7	0	0	0	0	0	0	0	0	0	0	0	0	13608.3	13608.3	0	0	0	14446.8	0	0	0	24799.7	0	0	0	21196.5
0	0	NVQDISHFHSSFLK	A2AAJ9	Obscurin	A2AAJ9	OBSCN_MOUSE	1.78754e-06	0	0	7152.91	0	0	0	0	0	0	0	4629.17	3525.08	0	0	6870.69	22177.9	0	0	2646.09	0	0	0	4925.55	0	5233.32	0	0	0	4685.88	17490.8	0	0	0	0	0	0	0	0	0	0	0	0
0	0	EPLMEYSLLEEEAAR	A2AAJ9	Obscurin	A2AAJ9	OBSCN_MOUSE	1.78754e-06	10001.7	0	0	0	19680.4	0	0	0	0	0	0	0	0	18293.9	8946.91	56922.9	0	0	0	0	0	0	0	0	0	0	0	0	0	0	0	0	0	0	0	0	0	0	0	0	0	0
0	0	TLQSGDKYVLR	A2AAJ9	Obscurin	A2AAJ9	OBSCN_MOUSE	1.78754e-06	0	0	6444.36	0	0	0	0	6111.85	0	6634.14	8848.37	0	0	0	0	28038.7	0	0	0	0	0	0	0	0	0	0	0	0	0	0	0	0	0	0	0	0	0	0	0	0	0	0
0	0	AALGLPSSK	A2AAJ9	Obscurin	A2AAJ9	OBSCN_MOUSE	1.78754e-06	31358.4	0	0	15841.8	0	0	0	11795.9	0	0	0	0	0	0	0	58996.2	31719.8	0	0	0	0	0	0	0	0	0	0	0	0	31719.8	0	0	113481	0	0	0	0	0	0	0	0	0
0	0	IAPADYGPVHWFLDK	A2AAJ9	Obscurin	A2AAJ9	OBSCN_MOUSE	1.78754e-06	0	0	0	0	0	0	0	0	0	0	0	0	0	0	4008.44	4008.44	0	0	0	0	0	2160.97	0	0	0	0	0	0	3051.1	5212.06	0	0	1822.73	0	0	0	0	0	0	0	0	0
0	0	LECVLATK	A2AAJ9	Obscurin	A2AAJ9	OBSCN_MOUSE	1.78754e-06	0	0	0	0	0	0	0	0	0	0	0	0	0	0	0	0	3586.01	0	0	0	0	0	0	0	0	0	0	0	0	3586.01	0	0	5368.05	0	0	0	0	0	0	0	0	0
0	0	EEDLGTYTCCVSNPLGTAVTTGVLR	A2AAJ9	Obscurin	A2AAJ9	OBSCN_MOUSE	1.78754e-06	0	0	0	0	0	395.56	0	0	176.081	0	718.974	0	0	0	0	1290.61	0	0	0	0	0	0	0	0	0	0	0	0	0	0	0	0	0	0	0	0	0	0	0	0	0	0
0	0	TLHTLEIVSVTR	A2AAJ9	Obscurin	A2AAJ9	OBSCN_MOUSE	1.78754e-06	129424	0	0	49416.1	73830.1	0	0	0	107023	0	0	0	0	0	0	359694	0	0	0	0	0	0	0	0	0	0	0	0	0	0	0	0	0	0	0	0	0	0	0	0	0	0
0	0	VLAEDAGEVK	A2AAJ9	Obscurin	A2AAJ9	OBSCN_MOUSE	1.78754e-06	0	0	0	0	0	0	0	0	0	0	0	0	0	0	0	0	0	0	0	0	0	0	0	0	0	0	0	0	0	0	0	0	77129.1	0	0	0	0	0	0	0	0	0
0	0	KDGVELGPSDKYDFLHK	A2AAJ9	Obscurin	A2AAJ9	OBSCN_MOUSE	1.78754e-06	0	0	0	0	35538.9	0	0	0	0	0	0	0	0	0	0	35538.9	0	46859.2	0	0	0	73216	58169.1	0	0	0	35881.8	0	0	214126	0	0	0	0	0	0	0	0	0	0	0	0
0	0	LQDLEVR	A2AAJ9	Obscurin	A2AAJ9	OBSCN_MOUSE	1.78754e-06	0	0	0	0	0	0	0	0	0	0	0	0	0	0	0	0	0	0	0	0	0	0	0	0	0	0	0	0	0	0	0	0	79757.5	0	0	0	0	0	0	0	0	0
0	0	GGLELQGDTR	A2AAJ9	Obscurin	A2AAJ9	OBSCN_MOUSE	1.78754e-06	0	0	0	0	0	0	0	0	0	0	0	0	0	0	0	0	0	0	0	0	0	0	0	0	0	0	0	0	0	0	0	0	48792.4	0	0	0	0	0	0	0	0	0
0	0	GPSEPEEKPASDVHER	A2AAJ9	Obscurin	A2AAJ9	OBSCN_MOUSE	1.78754e-06	0	0	0	0	0	0	0	0	0	0	0	0	0	0	0	0	0	0	0	0	0	0	0	0	0	0	0	0	0	0	0	0	578.921	0	0	0	0	0	0	0	0	0
0	0	YDIEEEGTER	A2AAJ9	Obscurin	A2AAJ9	OBSCN_MOUSE	1.78754e-06	0	0	0	0	0	0	0	0	0	0	0	0	0	0	0	0	0	0	0	0	0	0	0	0	0	0	0	0	0	0	0	0	37384.9	0	0	0	0	0	0	0	0	0
0	0	DGIELTDGR	A2AAJ9	Obscurin	A2AAJ9	OBSCN_MOUSE	1.78754e-06	0	0	0	0	0	0	0	0	0	0	0	0	0	0	0	0	0	0	0	0	0	0	0	0	0	0	0	0	0	0	0	0	61251	0	0	0	0	0	0	0	0	0
0	0	VHALPVR	A2AAJ9	Obscurin	A2AAJ9	OBSCN_MOUSE	1.78754e-06	0	0	0	0	0	0	0	0	0	0	0	0	0	0	0	0	0	0	0	0	0	0	0	0	0	0	0	0	0	0	0	0	5140.43	0	0	0	0	0	0	0	0	0
0	0	YDIEEEGTERR	A2AAJ9	Obscurin	A2AAJ9	OBSCN_MOUSE	1.78754e-06	0	0	0	0	0	0	0	0	0	0	0	0	0	0	0	0	0	0	0	0	0	0	0	0	0	0	0	0	0	0	0	0	19920.4	0	0	0	0	0	0	0	0	0
0	0	KLEPQTVEER	A2AAJ9	Obscurin	A2AAJ9	OBSCN_MOUSE	1.78754e-06	0	0	0	0	0	0	0	0	0	0	0	0	0	0	0	0	0	0	0	0	0	0	0	0	0	0	0	0	0	0	0	0	4029.75	0	0	0	0	0	0	0	0	0
0	0	FVMVESGASR	A2AAJ9	Obscurin	A2AAJ9	OBSCN_MOUSE	1.78754e-06	0	0	0	0	0	47015.5	0	0	0	0	0	0	0	0	0	47015.5	0	0	0	0	0	0	0	0	0	0	0	0	0	0	0	0	0	0	0	0	0	0	0	0	0	0
0	0	EEATEGTMVTLR	A2AAJ9	Obscurin	A2AAJ9	OBSCN_MOUSE	1.78754e-06	0	0	0	26799.2	0	0	0	0	35198.1	0	0	0	0	0	0	61997.3	0	0	0	0	0	0	0	0	0	0	0	0	0	0	0	0	0	0	0	0	0	0	0	0	0	0
0	0	EATEGTTVTLR	A2AAJ9	Obscurin	A2AAJ9	OBSCN_MOUSE	1.78754e-06	0	0	0	0	0	0	0	0	0	0	0	0	0	0	0	0	0	0	0	0	0	0	0	0	0	0	0	0	0	0	0	0	20909.3	0	0	0	0	0	0	0	0	0
0	0	LVVQQVGK	A2AAJ9	Obscurin	A2AAJ9	OBSCN_MOUSE	1.78754e-06	0	0	0	0	0	0	0	0	0	0	0	0	0	0	0	0	0	0	0	0	0	0	0	0	0	0	0	0	0	0	0	0	10228.9	0	0	0	0	0	0	0	0	0
0	0	EGVELHVGSK	A2AAJ9	Obscurin	A2AAJ9	OBSCN_MOUSE	1.78754e-06	0	0	0	0	0	0	0	0	0	0	0	0	0	0	0	0	0	0	0	0	0	0	0	0	0	0	0	0	0	0	0	0	8118.59	0	0	0	0	0	0	0	0	0
0	0	NKEATEGTTVTLR	A2AAJ9	Obscurin	A2AAJ9	OBSCN_MOUSE	1.78754e-06	0	0	0	0	0	0	0	0	0	0	0	0	0	0	0	0	0	0	0	0	0	0	0	0	0	0	0	0	0	0	0	0	2152.36	0	0	0	0	0	0	0	0	0
0	0	LEPQTVEER	A2AAJ9	Obscurin	A2AAJ9	OBSCN_MOUSE	1.78754e-06	0	0	0	0	0	0	0	0	0	0	0	0	0	0	0	0	0	0	0	0	0	0	0	0	0	0	0	0	0	0	0	0	8661.81	0	0	0	0	0	0	0	0	0
0	0	CQLSHEGCQAQLLITATTPQDGGR	A2AAJ9	Obscurin	A2AAJ9	OBSCN_MOUSE	1.78754e-06	0	0	0	0	0	14451.3	15701.9	0	0	0	0	0	0	0	0	30153.1	0	0	0	0	0	0	0	0	0	0	0	0	0	0	0	0	0	0	0	0	0	0	0	0	0	0
0	0	GVLWIGPDTPGYTMASSSK	A2AAJ9	Obscurin	A2AAJ9	OBSCN_MOUSE	1.78754e-06	0	0	0	0	0	3592.4	0	0	0	0	0	0	0	0	0	3592.4	0	0	0	0	0	0	0	0	2038.17	0	0	0	0	2038.17	0	0	0	0	0	0	0	0	0	0	0	0
0	0	TVGGSGHFHAVR	A2AAJ9	Obscurin	A2AAJ9	OBSCN_MOUSE	1.78754e-06	0	0	0	0	0	0	0	0	0	0	0	0	0	0	0	0	0	0	0	0	0	0	0	0	0	0	0	0	0	0	0	0	165.236	0	0	0	0	0	0	0	0	0
0	0	HEAQVTTSVKPQK	A2AAJ9	Obscurin	A2AAJ9	OBSCN_MOUSE	1.78754e-06	0	0	0	0	0	0	0	0	0	0	0	0	0	0	0	0	0	0	0	0	0	0	0	0	0	0	0	0	0	0	0	0	150.753	0	0	0	0	0	0	0	0	0
1	1	QSEPPAFEEAASQIPGAASGTPGELPEVSQPGTHK	A2AAJ9	Obscurin	A2AAJ9	OBSCN_MOUSE	1.78754e-06	0	0	0	0	0	0	0	5904.76	6595.33	0	0	0	0	0	0	12500.1	0	0	0	0	0	0	0	0	0	0	0	0	0	0	0	0	0	0	0	0	0	0	0	0	0	0
0	0	EDDAEEYVCESR	A2AAJ9	Obscurin	A2AAJ9	OBSCN_MOUSE	1.78754e-06	0	0	0	0	0	0	0	0	0	0	0	0	0	0	0	0	0	0	0	0	0	0	0	0	0	0	0	0	0	0	0	0	10398.3	0	0	0	0	0	0	0	0	0
0	0	RLVVQQVGK	A2AAJ9	Obscurin	A2AAJ9	OBSCN_MOUSE	1.78754e-06	0	0	0	0	0	0	0	0	0	0	0	0	0	0	0	0	0	0	0	0	0	0	0	0	0	0	0	0	0	0	0	0	1060.89	0	0	0	0	0	0	0	0	0
0	0	AELLVHGGDKLDAENQVYR	A2AAJ9	Obscurin	A2AAJ9	OBSCN_MOUSE	1.78754e-06	0	0	0	3020.36	6087.92	0	0	0	0	0	0	0	0	0	0	9108.28	0	0	0	0	0	0	0	0	0	0	0	0	0	0	0	0	0	0	0	0	0	0	0	0	0	0
0	0	TSVTLEVELTRPWPEVK	A2AAJ9	Obscurin	A2AAJ9	OBSCN_MOUSE	1.78754e-06	0	0	0	0	0	0	0	0	0	0	0	0	0	0	0	0	0	0	0	0	0	0	2900.1	0	0	0	0	0	8042.95	10943	0	0	0	0	0	0	0	0	0	0	0	0
0	0	ELQGCGTDDDVAMCFIK	A2AAJ9	Obscurin	A2AAJ9	OBSCN_MOUSE	1.78754e-06	0	0	0	1456.46	0	0	0	0	0	0	0	0	2313.11	0	0	3769.57	0	0	2224.61	0	1141.1	0	0	0	0	0	0	0	0	3365.71	0	0	0	0	0	0	0	0	0	0	0	0
0	0	KKLEPQTVEER	A2AAJ9	Obscurin	A2AAJ9	OBSCN_MOUSE	1.78754e-06	0	0	0	0	0	0	0	0	0	0	0	0	0	0	0	0	0	0	0	0	0	0	0	0	0	0	0	0	0	0	0	0	140.868	0	0	0	0	0	0	0	0	0
0	0	EDAGEYSCTCGSQTTSATLMVTAAPVR	A2AAJ9	Obscurin	A2AAJ9	OBSCN_MOUSE	1.78754e-06	0	0	0	0	0	1015.15	0	0	0	0	0	0	0	0	0	1015.15	0	0	0	0	0	0	0	0	0	0	0	619.14	0	619.14	0	0	0	0	0	0	0	0	0	0	0	0
0	0	EDENFVCIR	A2AAJ9	Obscurin	A2AAJ9	OBSCN_MOUSE	1.78754e-06	0	0	0	0	0	0	0	0	0	0	0	0	0	0	0	0	0	0	0	0	0	0	0	0	0	0	0	39190.7	0	39190.7	0	0	0	0	0	0	0	0	0	0	0	0
0	0	TDLQSTEQEAGGTAR	A2AAJ9	Obscurin	A2AAJ9	OBSCN_MOUSE	1.78754e-06	0	0	0	0	0	0	0	0	0	0	0	0	0	0	0	0	0	0	0	0	0	0	0	0	0	0	0	0	0	0	0	0	7875.11	0	0	0	0	0	0	0	0	0
0	0	ESATFQCEVAQPATEAAWFK	A2AAJ9	Obscurin	A2AAJ9	OBSCN_MOUSE	1.78754e-06	0	0	0	0	0	4550.98	0	0	0	0	0	0	0	0	0	4550.98	0	0	0	0	0	0	0	0	0	0	4276.13	0	0	4276.13	0	0	0	0	0	0	0	0	0	0	0	0
0	0	GRPAQLLPSTK	A2AAJ9	Obscurin	A2AAJ9	OBSCN_MOUSE	1.78754e-06	0	0	0	12632	0	0	0	0	0	0	0	0	0	0	0	12632	0	0	8135.67	0	0	0	0	0	0	0	0	0	0	8135.67	0	0	0	0	0	0	0	0	0	0	0	0
0	0	NEEATEGTTATLSCELSK	A2AAJ9	Obscurin	A2AAJ9	OBSCN_MOUSE	1.78754e-06	0	9336.18	0	0	0	0	0	0	0	0	0	0	0	0	0	9336.18	0	0	0	0	0	0	0	0	0	0	0	0	0	0	0	0	0	0	0	0	0	0	0	0	0	0
0	0	EQGTASMDVELSHAEVEGSWTR	A2AAJ9	Obscurin	A2AAJ9	OBSCN_MOUSE	1.78754e-06	0	0	0	9937.11	0	0	0	0	0	0	0	0	0	0	0	9937.11	0	0	0	0	0	0	0	0	0	0	0	0	0	0	0	0	0	0	0	0	0	0	0	0	0	0
0	0	LHVSLMENYPGTLEALGEPIR	A2AAJ9	Obscurin	A2AAJ9	OBSCN_MOUSE	1.78754e-06	0	0	0	0	0	0	0	0	0	0	0	0	1366.26	0	0	1366.26	0	0	0	0	0	0	0	0	0	0	0	0	0	0	0	0	0	0	0	0	0	0	0	0	0	0
0	0	ALDDVSAEER	A2AAJ9	Obscurin	A2AAJ9	OBSCN_MOUSE	1.78754e-06	0	0	0	0	0	0	0	0	0	0	0	0	0	0	0	0	0	0	0	0	0	0	0	0	0	0	0	0	0	0	0	0	0	0	0	0	0	0	0	0	0	0
0	0	YQMVQEGTTAELLVHGVEQEDAGEYTCDAGHTQSIAR	A2AAJ9	Obscurin	A2AAJ9	OBSCN_MOUSE	1.78754e-06	0	0	0	0	559.572	0	0	0	0	0	912.029	0	0	0	0	1471.6	0	0	0	0	0	0	0	0	0	1173.63	0	0	0	1173.63	0	0	0	0	0	0	0	0	0	0	0	0
0	0	NEEATEGTMATLR	A2AAJ9	Obscurin	A2AAJ9	OBSCN_MOUSE	1.78754e-06	0	0	0	0	0	6693.84	0	0	0	0	0	0	0	0	0	6693.84	0	0	0	0	0	0	0	0	0	0	0	0	0	0	0	0	0	0	0	0	0	0	0	0	0	0
0	0	VCFSCELSHK	A2AAJ9	Obscurin	A2AAJ9	OBSCN_MOUSE	1.78754e-06	0	0	0	0	0	2494.03	0	0	0	0	0	0	0	0	0	2494.03	0	0	0	0	0	0	0	0	0	0	0	1808.23	0	1808.23	0	0	0	0	0	0	0	0	0	0	0	0
0	0	TSATLSIMAPQVVFQQPLQNLQAEEGSMASLR	A2AAJ9	Obscurin	A2AAJ9	OBSCN_MOUSE	1.78754e-06	0	0	0	0	0	0	0	0	0	0	0	0	0	0	0	0	0	0	0	0	0	0	0	0	0	0	0	0	0	0	0	0	0	0	0	0	3268.79	0	0	0	0	0
0	0	VSQAGATDVQWHLQGLPLQSNEVTEVAVLADGCTHVLQLK	A2AAJ9	Obscurin	A2AAJ9	OBSCN_MOUSE	1.78754e-06	0	0	0	0	0	0	0	0	0	0	0	0	0	0	0	0	0	0	0	0	0	0	0	0	0	0	0	0	536.513	536.513	0	0	0	0	0	0	0	0	0	0	0	0
0	0	FVANGIETSIQMVVR	A2AAJ9	Obscurin	A2AAJ9	OBSCN_MOUSE	1.78754e-06	0	0	0	0	0	0	0	0	0	260.687	363.997	0	0	0	0	624.684	0	0	0	0	0	0	0	0	0	0	0	0	0	0	0	0	0	0	0	0	0	0	0	0	0	0
0	0	GLENVDALEGGEALFECQLSQPEVAAHTWLLDDEPVHTSEK	A2AAJ9	Obscurin	A2AAJ9	OBSCN_MOUSE	1.78754e-06	0	0	0	0	0	0	0	0	0	0	0	0	0	0	0	0	0	0	0	0	0	0	0	0	0	0	0	0	284.337	284.337	0	0	0	0	0	0	0	0	0	0	0	0
0	0	QHQGTYTCIATNPAGQALCSASLHISGLAK	A2AAJ9	Obscurin	A2AAJ9	OBSCN_MOUSE	1.78754e-06	0	0	0	0	0	0	0	0	0	0	7172.14	0	0	0	0	7172.14	0	0	0	0	0	0	0	0	0	0	0	0	0	0	0	0	0	0	0	0	0	0	0	0	0	0
0	0	HSVISSLFYQQAGEGAER	A2AAJ9	Obscurin	A2AAJ9	OBSCN_MOUSE	1.78754e-06	0	0	0	0	0	0	0	7669.25	0	0	0	0	0	0	0	7669.25	0	0	0	0	0	0	0	0	0	0	0	0	0	0	0	0	0	0	0	0	0	0	0	0	0	0
0	0	RVLAEDAGEVK	A2AAJ9	Obscurin	A2AAJ9	OBSCN_MOUSE	1.78754e-06	0	0	0	0	0	0	0	0	0	0	0	0	0	0	0	0	0	0	0	0	0	0	0	0	0	0	0	0	0	0	0	0	676.526	0	0	0	0	0	0	0	0	0
0	0	TESSVTLSWSAPPHGDRPVTIDGYVLEK	A2AAJ9	Obscurin	A2AAJ9	OBSCN_MOUSE	1.78754e-06	0	0	0	0	0	0	0	0	0	0	0	0	0	0	0	0	0	0	0	0	0	0	0	0	0	0	0	0	0	0	0	0	1564.17	0	0	0	0	0	0	0	0	0
1	1	FTVPGLR	A2ABU4	Myomesin-3	A2ABU4	MYOM3_MOUSE	1.77382e-06	179948	204284	212489	199194	160297	157255	184282	242313	185582	204773	205615	187766	187112	166953	134665	2.81253e+06	176316	159681	153868	226900	203896	186067	199012	209715	164296	160729	199661	187585	158460	2.38619e+06	11537.8	17581.8	37976.3	17028.5	11089.6	23038.3	8883.3	20400.2	40160.4	18064.3	26220.2	14657.5
1	1	APLTYTLEK	A2ABU4	Myomesin-3	A2ABU4	MYOM3_MOUSE	1.77382e-06	121067	164191	158683	178805	164948	157592	149195	166438	162531	110239	159446	137685	155192	156678	152188	2.29488e+06	150524	122807	136916	136605	123730	152643	152477	128097	166729	149573	147348	189295	142558	1.8993e+06	0	0	16503.6	0	0	0	0	0	18528.3	0	12631.3	0
1	1	SVSEAGVGESSAATQPVR	A2ABU4	Myomesin-3	A2ABU4	MYOM3_MOUSE	1.77382e-06	162317	215098	183420	246135	181858	208201	264012	160408	164664	220732	200057	197938	197311	177729	158199	2.93808e+06	171858	171506	243855	291026	239429	187952	196216	200576	170318	203707	194875	192863	238344	2.70253e+06	7554.44	14011.4	36703.3	15350.8	20871.2	19900	8647.52	20843.1	33819.8	13711.1	30940.2	16127.3
1	1	FALLDLEK	A2ABU4	Myomesin-3	A2ABU4	MYOM3_MOUSE	1.77382e-06	122285	129571	127089	135483	86861	94867.8	129018	140048	91338.8	126801	106562	127499	104584	89749.8	85396.2	1.69715e+06	156025	92463	90858.7	136544	145986	109536	118695	126083	104595	117095	101897	102781	96267.7	1.49882e+06	5775.9	9563.82	15731.9	8450.95	10511	12957.9	3269.57	12009.4	25392.2	6655.45	18901.4	6523.84
1	1	VSSPFGPQEQSAYVFIR	A2ABU4	Myomesin-3	A2ABU4	MYOM3_MOUSE	1.77382e-06	52236.4	55396.3	55226.9	63616.4	55997.4	50096.4	68436.8	50474.1	65013.1	58582.2	55039.4	64637.3	56674.6	56313.7	39174.1	846915	37938.1	66741.4	43792.7	68091.5	51283.9	48268.7	60683.4	58370.9	44028.5	44225.8	53285.4	40225.3	49900.4	666836	0	3664.23	8694.54	0	0	0	0	0	7362.18	0	0	0
1	1	QALATPSAPYDFALLNCGK	A2ABU4	Myomesin-3	A2ABU4	MYOM3_MOUSE	1.77382e-06	45985.3	97095.3	50675.1	34100.2	32869.1	38612.9	59625.2	50394.3	42912.7	64938.4	47560.2	62903.5	34169.8	36972.4	33457.3	732272	85913.6	45689.5	22233.5	56578.3	40204.5	47015.5	43886.6	64001.9	48672.7	41331	42242.1	46788.4	29126.8	613684	0	0	0	0	0	0	0	0	12131.7	0	0	0
1	1	IGALSATPLK	A2ABU4	Myomesin-3	A2ABU4	MYOM3_MOUSE	1.77382e-06	164342	199546	178737	193475	163241	235368	243305	214595	187939	201098	206416	183765	215379	172852	155136	2.9152e+06	194041	154405	141382	164575	138489	205791	189186	152770	146777	279574	187014	169131	176424	2.29956e+06	0	49574.6	54999.7	0	29734.5	37465.7	61939.4	41919.1	58753.2	0	53118.1	35604.2
1	1	ASEAVVTGDYDAVHK	A2ABU4	Myomesin-3	A2ABU4	MYOM3_MOUSE	1.77382e-06	58629.3	82429.3	67781.7	71529.6	61389.5	93141.5	73338.5	53854.9	54656.4	60116.5	62869.3	56861.3	61077.8	53198.5	47877.7	958752	57533	53069.2	86597.3	77517.4	70729.1	66399.2	59602.4	58805.1	55386.7	96734.4	69604.8	65520.1	71460.2	888959	4548.35	0	0	0	5428.79	0	0	0	6765	0	0	0
1	1	YGSETGQVTISVFK	A2ABU4	Myomesin-3	A2ABU4	MYOM3_MOUSE	1.77382e-06	26806.1	16797.1	14544.4	45797.9	54454.1	30245.9	28978	18133.4	43711.2	15791.8	29453.9	22507.6	32875.7	42868.5	19231.2	442197	18917.9	22232.8	34529	33482.2	29931.9	54711.5	43346.3	16807.8	33440.7	30663	24146.5	41688.7	64678.1	448576	0	0	4090.5	0	0	0	0	0	0	0	0	0
1	1	YTLEITAGK	A2ABU4	Myomesin-3	A2ABU4	MYOM3_MOUSE	1.77382e-06	101311	75553.8	73387.2	134806	92310.7	74592.5	106190	79254.2	90734.8	67223.8	73821.7	61415	97931.9	82939.1	65813.1	1.27728e+06	65266.8	82795.8	119085	0	110425	111070	92830	81194.4	98865.4	100813	101566	94485.6	83580	1.14198e+06	0	0	0	0	0	0	0	0	0	0	0	0
1	1	DAAAEKPGAPGSPLNVR	A2ABU4	Myomesin-3	A2ABU4	MYOM3_MOUSE	1.77382e-06	91726.3	172138	113521	160445	94351	125905	135843	158180	131586	103541	112028	94511.3	137225	132602	81838.8	1.84544e+06	86478.8	139800	130787	93816.8	125091	161754	105350	100576	119792	123015	140245	91969.5	126558	1.54523e+06	0	0	15374.2	0	5562.65	0	0	0	16875.5	3302.83	9108.6	4603.42
1	1	FQWFFQK	A2ABU4	Myomesin-3	A2ABU4	MYOM3_MOUSE	1.77382e-06	62014.7	17503.5	79150.4	35541.3	36487	40841.5	25297.1	71955.9	27766.1	64836.8	55102.9	49982.8	31410.7	39890.9	47604.5	685386	56077	29762.2	28633.5	20786.4	21603.4	44530.7	41238.2	28536.3	47363.6	30367.6	60836.8	42041.5	46891.4	498668	0	0	6249.25	0	0	0	0	0	0	0	0	0
1	1	STEIPYDLGSK	A2ABU4	Myomesin-3	A2ABU4	MYOM3_MOUSE	1.77382e-06	295559	641543	325101	545671	262312	474878	313295	319601	282022	289137	521311	261106	282759	272215	314106	5.40062e+06	310425	267042	330415	291638	297057	240858	250677	280753	349409	449191	263588	280298	234354	3.8457e+06	0	0	66477.5	0	67615.5	0	0	28427.8	48864.8	29662.3	50846.1	0
1	1	LWLEVEK	A2ABU4	Myomesin-3	A2ABU4	MYOM3_MOUSE	1.77382e-06	56022	44292.4	46723	44301.9	52543.2	47361.7	35800.1	39591.7	45934.5	31952.1	46588.9	34369.5	29262.5	41608.7	54650.4	651003	40657.2	38243.8	41600.4	31215.9	20467.1	46088.8	53541.8	37375.2	64174.2	26838.1	63763	48950.4	60797	573713	0	0	0	0	0	0	0	0	0	0	0	0
1	1	AVNWAGIGELSAPSSLFECK	A2ABU4	Myomesin-3	A2ABU4	MYOM3_MOUSE	1.77382e-06	24523.3	15379.5	25285.9	8380.4	8369.1	11213.3	19136.9	15301.1	8719.91	23243.5	15642.2	18941.9	7187.82	10426.8	13885.6	225637	11547.3	10636.9	4162.44	7744.23	8589.49	10512.7	13008.5	15562.4	11846.9	8064.35	20541.4	7447.85	8940.16	138605	0	0	0	0	0	0	0	0	0	0	0	0
1	1	DYQGPPDPQRVEVEDEISK	A2ABU4	Myomesin-3	A2ABU4	MYOM3_MOUSE	1.77382e-06	149503	174256	126014	154451	108773	96294.6	144305	113655	114342	143903	146689	130565	149404	107375	95543.3	1.95507e+06	114363	159745	114987	141473	157644	120335	115671	121782	114376	141044	127996	100924	129206	1.65955e+06	0	0	28724.5	0	0	0	0	0	20117.9	0	0	0
1	1	GKPATLPPPAQVQAFR	A2ABU4	Myomesin-3	A2ABU4	MYOM3_MOUSE	1.77382e-06	110836	115273	152422	113964	126172	110722	120126	149230	103727	154734	137065	140806	133964	129082	106988	1.90511e+06	107703	116842	108820	99029.9	107375	134624	103542	111165	103129	100493	140648	90371.6	110830	1.43457e+06	0	0	0	0	0	0	0	0	0	0	0	0
1	1	DAGFDSEIFK	A2ABU4	Myomesin-3	A2ABU4	MYOM3_MOUSE	1.77382e-06	35592	100708	37693.1	49834.5	49039.1	68014.9	55908.8	38510.4	59219.1	38247.2	42479.9	42989.8	34634.3	50868.2	44170.2	747909	65697.3	28291.8	38730.8	48536.5	29280.6	39262.9	42867	34945.9	48463	36026.9	46103.8	66058.8	43205.1	567471	0	0	0	0	0	0	0	0	0	0	0	0
1	1	NQITLALVDDEFDK	A2ABU4	Myomesin-3	A2ABU4	MYOM3_MOUSE	1.77382e-06	11442.8	20551	9197.48	25199.6	21905.6	20555.6	23521.5	8203.61	21598.7	8320.36	14341.2	18884.6	13615.2	20952.2	16728.8	255018	18217	10332.9	18837.9	25181.4	25172	15510.1	21406.7	11513.2	20578.2	12769.1	15725.6	20651.2	22966.2	238862	0	0	0	0	0	0	17213.3	0	0	0	0	0
1	1	SVIGSGTWEAISTETPIK	A2ABU4	Myomesin-3	A2ABU4	MYOM3_MOUSE	1.77382e-06	26763.4	25475.2	28636.1	17257.8	17029.4	26073.5	24976.1	17113.9	21877	26493.6	26118.6	25637	9911.72	17307.3	24423	335094	25174.6	23659.8	15342.3	30865.7	17901.2	15669.1	24790.7	23187.3	25026.9	8957	28289.6	16508.2	17414.7	272787	0	0	0	0	0	0	0	0	2245.3	0	0	0
1	1	CTVEDSATYTVLVK	A2ABU4	Myomesin-3	A2ABU4	MYOM3_MOUSE	1.77382e-06	21005.2	28514.6	21829.7	30637.5	22285.3	24280.7	26123	21932.4	20770.9	24745.2	27982.1	19506.6	25710.1	16070.7	20424.9	351819	21617.3	19557.7	15109.7	19988.2	28893.4	29175.9	22466.1	26590.8	20457.2	23024.3	25785	20697.9	22853.4	296217	0	0	0	0	0	0	0	0	0	0	0	0
1	1	NDQPISFFDR	A2ABU4	Myomesin-3	A2ABU4	MYOM3_MOUSE	1.77382e-06	186559	144439	167108	141200	92232.9	180340	305776	130644	97342.5	170816	120552	124767	166159	103797	90820.1	2.22255e+06	148757	88202.4	163346	176600	148264	170993	119707	105161	95572.7	156366	145806	164989	123648	1.80741e+06	11904.9	14276.6	46809.3	17576.4	21699.6	24892	15228.4	20632.3	32682.9	14294.1	28693.2	12642.8
1	1	DAGFDSEIFKR	A2ABU4	Myomesin-3	A2ABU4	MYOM3_MOUSE	1.77382e-06	46161.2	64248.6	82138.6	71830	52032.1	55446.5	57650	50218	52715.3	48781.9	69237.8	55959.8	71289	47822.3	40350.5	865882	63512.7	39921.4	58223	33572.7	43808.4	57472.9	57598	47949.5	34450.9	59440.4	61775.9	52807	51878.6	662411	0	1354.35	5609.95	0	1440.21	0	0	1979.71	6132.51	0	3049.18	0
1	1	ELIELCSGR	A2ABU4	Myomesin-3	A2ABU4	MYOM3_MOUSE	1.77382e-06	186332	202698	165004	92619.5	186101	140214	286114	182383	153207	161245	187278	158155	181745	153638	144308	2.58104e+06	251767	171331	51465.8	266062	204756	165190	149122	156268	142899	165180	184357	167172	158882	2.23445e+06	0	0	0	0	0	0	0	0	0	0	0	0
1	1	VGFGNDLER	A2ABU4	Myomesin-3	A2ABU4	MYOM3_MOUSE	1.77382e-06	153844	150785	163951	164486	153419	181225	126995	164330	158300	128052	153435	156288	222887	177856	159081	2.41494e+06	218821	179843	147092	127883	115757	159658	170817	138097	180505	190040	181732	172095	211641	2.19398e+06	0	0	201368	0	0	0	0	0	0	0	0	0
1	1	EYDFCIR	A2ABU4	Myomesin-3	A2ABU4	MYOM3_MOUSE	1.77382e-06	143945	272803	154016	148785	201744	184149	173296	169514	180004	153664	189995	185472	136052	195968	171173	2.66058e+06	242607	146442	83844.1	154358	110420	168943	168657	147337	197336	123231	181602	229357	183394	2.13753e+06	0	0	0	0	0	0	0	0	0	0	0	0
1	1	GTEVTVTIDK	A2ABU4	Myomesin-3	A2ABU4	MYOM3_MOUSE	1.77382e-06	72910	75611.9	61452.5	88640.6	77090.1	73242.4	34179.5	46177	76712.2	40231.1	50926.6	42803.8	68301.1	83603.9	41673.2	933556	65714.3	64988.5	90923.7	20276.8	54586.3	81835.6	85325.6	74570.4	61539.5	62271.6	58249.1	75321.6	73977.6	869581	0	0	0	0	0	0	0	0	0	0	0	0
1	1	TGKEYDFCIR	A2ABU4	Myomesin-3	A2ABU4	MYOM3_MOUSE	1.77382e-06	43067.2	24253.6	47241.3	25623	26321.3	22225.3	38434.6	45677.2	21826.3	54456	40718.9	37358.5	50014.2	23916.7	22375.7	523510	29435	46077.7	23517	35784.5	39546.8	46070.2	37423.7	47467.1	28618.3	42819.2	44005.6	30729.9	36973.8	488469	0	0	0	0	0	0	0	0	0	0	0	0
1	1	ALNQYGMSDPSEPSEPVALK	A2ABU4	Myomesin-3	A2ABU4	MYOM3_MOUSE	1.77382e-06	45624.3	75854.2	114075	0	50176.5	39861.3	116767	102904	57189.8	110441	69135.5	69286.9	50050.3	61322.5	43014.5	1.0057e+06	102649	200487	0	95329.9	51404.8	61292.2	103583	194478	53846.3	35330.8	65758.1	52939.9	58306.6	1.0754e+06	0	0	27305.6	7117.99	10587.7	0	0	9976.26	22297.3	0	15191.8	0
1	1	VTDDCQVLLSCK	A2ABU4	Myomesin-3	A2ABU4	MYOM3_MOUSE	1.77382e-06	125424	80091.3	110999	107178	111374	106816	130174	67378.6	64405	73448.1	77610.8	80879	130027	107177	92986.9	1.46597e+06	114260	99485	61768.6	132236	128866	76716.7	113577	125767	107778	88209.6	119346	114549	134218	1.41678e+06	0	0	22481.2	0	0	0	0	8183.78	11671.8	0	16359.8	0
1	1	VSCAYKEDEGFYTIR	A2ABU4	Myomesin-3	A2ABU4	MYOM3_MOUSE	1.77382e-06	21204.6	19299.8	22550.8	24202.2	16034.8	23307.6	24288.2	16448.2	14076	18974	25340.2	18639.4	22020.8	16421	14886.2	297694	22918.2	16262.8	28854.1	15166.2	25167.9	21372.2	19173.3	15906.9	20012.6	23310.4	19116	16250.2	15776.8	259288	0	0	4164.72	0	0	0	0	0	0	0	0	0
1	1	QGPYFQEPLTWK	A2ABU4	Myomesin-3	A2ABU4	MYOM3_MOUSE	1.77382e-06	46940.6	30840.2	56783.7	14218.3	25505	32816	28055.3	33491.8	24233.4	41092.8	33932.2	28585.8	15644.5	23605.1	35048.9	470794	33393.8	37198.3	22883.3	0	22479.9	22306.9	37825.7	34079.7	31576.6	17094.7	47018	23937.2	32573.1	362367	0	0	0	0	0	0	0	0	0	0	0	0
1	1	NDFEDAVTIPSAPTNVHASEIR	A2ABU4	Myomesin-3	A2ABU4	MYOM3_MOUSE	1.77382e-06	80321	135574	95465.5	114259	77219.3	80356.9	99053.7	74062.9	102391	83321.5	89475.1	104029	95633.5	88364.4	74846.8	1.39437e+06	105035	85390.5	84942.8	93473.3	89095.2	80845.8	64904.5	74620.8	81376.1	78613.8	91732.4	79245.8	83475.7	1.09275e+06	0	8066.08	21750.3	0	0	0	0	6403.92	13944.7	0	12071.3	0
1	1	EAPHGQYNPPTGDGSLSIEGFSK	A2ABU4	Myomesin-3	A2ABU4	MYOM3_MOUSE	1.77382e-06	217476	123437	117630	226239	118079	107402	200162	190890	201402	122339	128014	229756	136325	225054	195185	2.53939e+06	155883	109467	101664	175363	222392	102042	175825	187803	101788	210277	123877	203815	282213	2.15241e+06	0	0	26963.1	0	0	0	0	0	0	0	19308	0
1	1	LSPAAELHLIFNEK	A2ABU4	Myomesin-3	A2ABU4	MYOM3_MOUSE	1.77382e-06	6829.79	0	7637.59	12899.6	9468.1	5534.65	6442.45	11978.9	11624.5	5118.38	7454.59	6011.28	11183.4	7053.21	5700.15	114937	4851.22	7503.19	10208.5	9187.78	11703.4	10946	7902.02	9106.2	5393.14	5968.03	8275.31	6481.05	10051	107577	0	0	1485.72	0	0	0	0	0	0	0	0	0
1	1	EAYAVLSWEEPRPR	A2ABU4	Myomesin-3	A2ABU4	MYOM3_MOUSE	1.77382e-06	124011	19837.2	66412.4	55006.1	78358.7	68005.9	39557	50902.5	61865	54621.7	102662	39100.8	46290.2	39264.7	75270.1	921165	52960.9	74460.3	28442.6	21393.2	25580.2	69063.1	85106.3	55810.5	40262.4	16579.8	74007.1	50624.5	90419.8	684711	0	0	6845.6	0	0	0	0	0	8514.44	0	0	0
1	1	TLPHSPGSAGEPQASQTVQVHR	A2ABU4	Myomesin-3	A2ABU4	MYOM3_MOUSE	1.77382e-06	20755.8	23737.8	30237.5	16329.6	18387.5	27402	20051.4	25769.9	18797.3	32972.1	31731.9	22150.7	28920.5	24336	13355.7	354936	15828.5	29082.2	34352.4	12504.7	24651.6	23027	17426.9	26399.7	16343.8	14368.2	29771.2	20266	20196.9	284219	0	0	0	0	0	0	0	0	0	0	0	0
1	1	VTNLHEGHFYEFR	A2ABU4	Myomesin-3	A2ABU4	MYOM3_MOUSE	1.77382e-06	20111.9	0	26248.8	19095	23788.3	17258.4	18627.4	21061.1	20534.4	20809.2	25398.2	29284.4	28172.9	27722.9	24789.3	322902	22370.3	27205.2	15685.7	7954.34	15385	29780.7	31017.1	27185.5	27139.6	25640.4	28666.4	25080.2	27609.7	310720	0	0	354.591	0	0	0	0	0	0	0	0	0
1	1	GSEEWKPVTPDATSDTHLR	A2ABU4	Myomesin-3	A2ABU4	MYOM3_MOUSE	1.77382e-06	51034	50031.6	97552.6	41569.7	57125.6	56042.5	33014.9	61621.4	53912.8	83401.5	67771.2	58759.9	0	73821.6	69210.2	854870	39382.7	51984.7	76422.3	0	31445.4	53309.8	51024.3	66469.6	53442.9	0	79181	40366.1	62402.5	605431	0	0	0	0	0	0	0	0	0	0	0	0
1	1	DCLTLTWVPPSDTR	A2ABU4	Myomesin-3	A2ABU4	MYOM3_MOUSE	1.77382e-06	73008.2	67906.5	119162	41796.7	34796	68715.9	90228.4	42011.4	31097.1	117968	36256.3	64499.3	49094.2	70708.7	33443.2	940691	78969.9	42506.8	38751.8	64799.3	54977.5	34764.1	40262.7	48011.2	41913.6	42486.6	57508.9	50469.6	49751.5	645173	0	0	0	0	0	0	0	0	0	0	0	0
1	1	GPWFWIPLR	A2ABU4	Myomesin-3	A2ABU4	MYOM3_MOUSE	1.77382e-06	13995.8	0	26045.3	1646.09	1262.26	3336.84	0	5484.58	1445.96	5225.15	5106.91	1817.76	2104.56	4479.2	13721	85671.4	3183.57	0	0	0	871.237	4122.84	4224.5	0	4023.41	4757.57	13222.4	2438.98	4541.85	41386.3	0	0	0	0	0	0	0	0	0	0	0	0
1	1	MELAFLR	A2ABU4	Myomesin-3	A2ABU4	MYOM3_MOUSE	1.77382e-06	24819.1	52789.5	14872.2	252119	35460.2	22640.4	37356.4	33024.7	42947.3	25586.3	41744.8	32280.3	61947.5	33338.4	14311	725237	33909.6	12647.4	178592	24067.5	54768.8	44800.5	9065.28	17110.9	34138.7	69224.9	18048.9	49203.1	30230	575808	0	0	0	0	0	0	0	0	0	0	0	0
1	1	EDEGFYTIR	A2ABU4	Myomesin-3	A2ABU4	MYOM3_MOUSE	1.77382e-06	155395	238005	0	131090	138460	80168.4	65190.3	193069	146875	0	0	155163	62229.4	106183	192892	1.66472e+06	288016	0	0	68035.3	51448.3	261039	290586	0	213287	149689	0	278434	111706	1.71224e+06	0	0	0	0	0	0	0	0	0	0	0	0
1	1	ITISKNDFEDAVTIPSAPTNVHASEIR	A2ABU4	Myomesin-3	A2ABU4	MYOM3_MOUSE	1.77382e-06	35883.9	0	17257	27622.7	24403	25420.5	33375.6	39482.9	39956.1	30792.2	21145.6	27843.4	23916.4	38123.5	22929	408152	37997.7	46977.3	22215.6	47152.2	42611.4	37073.5	53125.1	29313	23600.9	21915.2	25946.2	34471.3	39137	461536	0	0	0	0	0	0	0	0	0	0	0	0
1	1	CPIQGLVEGQSYQFR	A2ABU4	Myomesin-3	A2ABU4	MYOM3_MOUSE	1.77382e-06	32772.4	34296.2	28112.9	23583.1	30003.4	25726.7	31684.5	30689.3	29437	35888.5	36865.2	35664.6	31061.1	30106.1	30514.7	466406	30896.4	31226.4	24978.5	33231.2	32523.9	44922.5	30664.6	28979.8	36114	30035.7	36691.3	31368.4	31940.9	423574	0	0	0	0	0	0	0	0	0	0	0	0
1	1	EAGASEWQTVNNKPIQDTK	A2ABU4	Myomesin-3	A2ABU4	MYOM3_MOUSE	1.77382e-06	33538.6	46591.5	44131.8	33247.3	38665.6	33074.7	40652.2	43931.4	25088.4	42663.3	38170.3	44525.6	37131.2	32782.9	40743	574938	32029.4	58191.4	43118.8	49376.9	42318	33059.4	48785.9	60105.5	48347.8	39269	43561.7	32037.3	39156.1	569357	0	0	7182.44	0	3588.84	0	0	0	6263.83	0	4250.3	1299.54
1	1	GRAPLTYTLEK	A2ABU4	Myomesin-3	A2ABU4	MYOM3_MOUSE	1.77382e-06	21854.4	22194.5	28560.3	26798.1	18236.3	18839.4	24610.1	25727.1	17742.7	28185.2	26368.6	23714.5	23968.6	15733.1	15417	337950	16936.3	22040	30250	21914.5	28251.2	24061.2	19685.4	24229.7	18087.4	23362.3	22840	15301.8	20089.6	287049	0	0	0	0	0	0	0	0	0	0	0	0
1	1	RVGFGNDLER	A2ABU4	Myomesin-3	A2ABU4	MYOM3_MOUSE	1.77382e-06	23970.7	20701.3	25750.3	14060	15873.1	9858.08	24852.3	19116.9	18280.8	26613.7	17274.9	15037.9	17130.8	18302.9	9924.65	276749	21029.9	15864	22934.3	24275.5	25802	14676.7	11493.5	17302.2	11750.1	12668.1	27966.9	11885.4	13686.1	231335	0	0	0	0	0	0	0	0	0	0	0	0
1	1	VILKEPDLQDLGIYSVVVPDADEDTSASHTLTEEELNK	A2ABU4	Myomesin-3	A2ABU4	MYOM3_MOUSE	1.77382e-06	12602.7	0	4652.95	26906.6	10194.4	10876.5	11709	22344	16623.1	11178.5	18377.1	14437.5	16756.2	28947.6	13344.4	218950	25195.3	17561	20658.2	20701	18522.2	13993.8	18873.7	13998	16661.5	14906.8	22238.7	18951.6	12027.7	234290	0	0	2665.85	0	0	0	0	0	0	0	0	0
1	1	EPDLQDLGIYSVVVPDADEDTSASHTLTEEELNK	A2ABU4	Myomesin-3	A2ABU4	MYOM3_MOUSE	1.77382e-06	0	20684.9	5421.95	7292.15	10013.8	8166.41	15663.1	3774.72	12498.4	4254.03	13790	12705	7503.39	12585.1	7640.79	141994	0	5481.37	3240.7	8130.03	0	5979.58	6977.15	0	7216.51	4944.43	8684.96	6992.38	5333.7	62980.8	0	0	0	0	0	0	0	0	0	0	0	0
1	1	NKYGSETGQVTISVFK	A2ABU4	Myomesin-3	A2ABU4	MYOM3_MOUSE	1.77382e-06	18626	0	27244.5	12390.6	12137.1	0	0	24759.6	5709.25	19757.5	22304.8	5679.81	21424.9	6142.72	0	176177	0	31610.5	17431.5	0	14864.3	14806	0	19922.4	0	19506.7	27099.7	0	10859.9	156101	0	0	0	0	0	0	0	0	0	0	0	0
1	1	GLPDVATIMEDK	A2ABU4	Myomesin-3	A2ABU4	MYOM3_MOUSE	1.77382e-06	54284.1	74060.2	0	0	26402.5	52866.4	19072.3	39150.3	37208.5	0	44200.8	0	67970.5	0	23827	439043	27185.9	0	223398	11226.3	57718.5	26793	0	0	34743	74517.1	26080.7	70319.2	30416	582398	0	0	0	0	0	0	0	0	0	0	0	0
1	1	KQGPYFQEPLTWK	A2ABU4	Myomesin-3	A2ABU4	MYOM3_MOUSE	1.77382e-06	0	0	26834.4	0	18102.9	11844.9	0	15322.4	0	18468.5	18600	0	0	0	14374.6	123548	16147.7	26494	0	0	0	0	11029.8	11800	12494.1	0	27705	10141.4	17134.6	132947	0	0	0	0	0	0	0	0	0	0	0	0
1	1	GTEVTVTIDKVTSEDSGR	A2ABU4	Myomesin-3	A2ABU4	MYOM3_MOUSE	1.77382e-06	58657.9	0	46347.7	63254.9	37045.2	25292.9	22767.1	43016.9	0	41462	44334.9	0	37793.9	0	0	419973	0	45003.5	29769.8	0	26800.8	46891.1	0	41263.1	0	38981.1	39497.1	0	0	268206	0	0	0	0	0	0	0	0	0	0	0	0
1	1	QLSADLSGQAFDDALAEHQR	A2ABU4	Myomesin-3	A2ABU4	MYOM3_MOUSE	1.77382e-06	22783.7	15173.8	26980	47441.1	35869.4	27946.8	20919.7	30025	28163.4	36630.2	34918.1	31355.9	35257.8	29305.5	39760	462530	21960.3	39113.5	50589.2	34807	41855.9	62626.2	45678.8	45981.7	53415.8	58758.1	56316.4	42364.7	64131.7	617599	0	0	0	0	0	0	0	0	0	0	0	0
1	1	LISGWNVEILEQGEVR	A2ABU4	Myomesin-3	A2ABU4	MYOM3_MOUSE	1.77382e-06	0	0	0	0	4216.52	868.225	0	5361.61	4466.92	2357.61	5041.41	0	2153.37	3802.1	0	28267.8	0	0	2560.84	0	0	5691.26	4967	0	4897.37	1965.72	2699.51	5631.83	7613.02	36026.6	0	0	0	0	0	0	0	0	0	0	0	0
1	1	EWTMPEPGPPYDVR	A2ABU4	Myomesin-3	A2ABU4	MYOM3_MOUSE	1.77382e-06	11074	20603.2	0	0	43225.2	60345.2	0	0	0	0	58798.8	0	60344.3	0	37451.5	291842	0	0	0	0	0	0	0	0	28187	53489.3	34629.4	21453.9	24564.5	162324	0	0	0	0	0	0	0	0	0	0	0	0
1	1	TLCLTCVISGDPSPEISWLK	A2ABU4	Myomesin-3	A2ABU4	MYOM3_MOUSE	1.77382e-06	0	0	0	0	2424.02	0	0	2260.95	1636.73	1895.64	2520	0	1047.19	0	0	11784.5	0	0	0	0	0	1805.32	1227.76	0	1110.13	0	436.141	1357.55	2661.05	8597.94	0	0	0	0	0	0	0	0	0	0	0	0
1	1	GLVEVIIQQLSEDDKGSYTAQLQDGK	A2ABU4	Myomesin-3	A2ABU4	MYOM3_MOUSE	1.77382e-06	0	0	0	0	1295	0	0	527.818	1121.96	0	870.334	0	799.019	0	0	4614.13	0	0	1774.3	0	0	1395.98	2854.12	0	1142.27	0	0	1195.82	3282.13	11644.6	0	0	0	0	0	0	0	0	0	0	0	0
1	1	NQITLALVDDEFDKLLR	A2ABU4	Myomesin-3	A2ABU4	MYOM3_MOUSE	1.77382e-06	0	0	0	0	0	0	0	1364.91	0	0	0	0	1919.52	0	0	3284.43	0	0	1362.87	0	0	2462.05	0	0	0	0	0	0	0	3824.91	0	0	0	0	0	0	0	0	0	0	0	0
1	1	SMFGPSAEFTSVLKPIFAQEK	A2ABU4	Myomesin-3	A2ABU4	MYOM3_MOUSE	1.77382e-06	0	0	1001.37	21281.3	1822.01	2456.65	0	0	0	0	0	0	0	0	0	26561.4	0	1557.71	15306.8	0	0	1168.84	0	0	0	458.303	1520.2	0	2612.47	22624.3	0	0	0	0	0	0	0	0	0	0	0	0
1	1	AGTTLDEIWLHILDPK	A2ABU4	Myomesin-3	A2ABU4	MYOM3_MOUSE	1.77382e-06	0	0	0	0	0	0	0	0	0	0	0	0	0	0	122.12	122.12	0	0	0	0	0	0	0	0	0	0	707.932	0	213.508	921.44	0	0	0	0	0	0	0	0	0	0	0	0
1	1	NAYGQASSFAK	A2ABU4	Myomesin-3	A2ABU4	MYOM3_MOUSE	1.77382e-06	0	0	0	0	0	0	0	0	0	0	0	0	0	0	0	0	0	0	0	0	0	0	0	0	0	0	0	0	0	0	0	0	9171.51	0	0	0	0	0	0	0	0	0
1	1	NEMVIGWKPPK	A2ABU4	Myomesin-3	A2ABU4	MYOM3_MOUSE	1.77382e-06	0	0	5357.95	8172.91	0	14555.9	0	0	0	0	0	0	0	0	0	28086.8	0	0	8069.41	0	0	4617.81	4919.19	0	0	0	0	0	0	17606.4	0	0	0	0	0	0	0	0	0	0	0	0
1	1	ITNNYGLLTLEIMR	A2ABU4	Myomesin-3	A2ABU4	MYOM3_MOUSE	1.77382e-06	0	0	0	0	0	524.103	0	0	0	0	5330.3	0	2008.11	0	0	7862.51	0	0	0	0	1691.52	0	0	0	0	3538.56	0	1307.34	2033.51	8570.93	0	0	0	0	0	0	0	0	0	0	0	0
1	1	EIFSSPNR	A2ABU4	Myomesin-3	A2ABU4	MYOM3_MOUSE	1.77382e-06	0	0	0	0	0	0	0	0	0	0	0	0	0	0	0	0	0	0	0	0	0	0	0	0	0	0	0	0	0	0	0	0	0	0	0	0	0	0	0	0	0	0
1	1	ILGYFMDQHDSVESDWHPVNR	A2ABU4	Myomesin-3	A2ABU4	MYOM3_MOUSE	1.77382e-06	0	0	4843.19	16345.3	0	0	0	0	0	0	0	0	0	0	0	21188.5	0	0	19608.9	0	0	0	0	0	0	0	0	0	0	19608.9	0	0	0	0	0	0	0	0	0	0	0	0
1	1	QTTTVELEER	A2ABU4	Myomesin-3	A2ABU4	MYOM3_MOUSE	1.77382e-06	0	0	0	0	0	0	0	0	0	0	0	0	0	0	0	0	0	0	0	0	0	0	0	0	0	0	0	0	0	0	0	0	0	0	0	0	0	0	0	0	0	0
1	1	RQTTTVELEER	A2ABU4	Myomesin-3	A2ABU4	MYOM3_MOUSE	1.77382e-06	0	0	0	0	0	0	0	0	0	0	0	0	0	0	0	0	0	0	0	0	0	0	0	0	0	0	0	0	0	0	0	0	0	0	0	0	0	0	0	0	0	0
1	1	YYNVDYMK	A2ABU4	Myomesin-3	A2ABU4	MYOM3_MOUSE	1.77382e-06	0	0	0	0	0	7736.95	0	0	0	0	0	0	0	0	0	7736.95	0	0	0	0	0	0	0	0	0	0	0	0	0	0	0	0	0	0	0	0	0	0	0	0	0	0
1	0	YHVPVVVVPEGSTSDTQEQAILR	A2ACG7;Q9DBG6	Dolichyl-diphosphooligosaccharide--protein glycosyltransferase subunit 2	A2ACG7;Q9DBG6	A2ACG7_MOUSE;RPN2_MOUSE	0.000340154	10932.8	13400.6	11301	11392.6	11858.1	7351	10709.7	8850.65	10295.7	11896.8	10883.4	11902.6	10608.7	10717.6	10143.7	162245	6177.74	12521.8	5670.38	9421.48	7287.31	10122.2	9960.04	10034.3	7196.03	6625.5	11220	7076.28	9318.6	112632	11941.5	16014.4	19905.1	20843.2	22036.7	2916.81	17755.6	12936.7	14559.6	12979.6	15447.1	13349.1
1	0	TGQEVVFVAEPDNK	A2ACG7;Q9DBG6	Dolichyl-diphosphooligosaccharide--protein glycosyltransferase subunit 2	A2ACG7;Q9DBG6	A2ACG7_MOUSE;RPN2_MOUSE	0.000340154	22251.4	28965.7	12487.3	18233.7	30272.3	21210.3	20815.6	11980.9	22711.2	0	25562.2	20221	30872.5	21923.2	20585.5	308093	14760	0	19084.5	11469.6	17191	18225.8	13722.6	11003.8	20991.3	29587.5	14873.4	21294.1	23294.4	215498	27736.4	20145.2	21854.7	22145	24094.6	17994.8	24681.6	19806.3	17580.1	25051.3	18695.3	28095.8
1	0	NFESLSEAFSVASAAAALSQNR	A2ACG7;Q9DBG6	Dolichyl-diphosphooligosaccharide--protein glycosyltransferase subunit 2	A2ACG7;Q9DBG6	A2ACG7_MOUSE;RPN2_MOUSE	0.000340154	0	0	0	0	0	0	0	0	0	0	0	0	0	0	0	0	0	0	0	0	0	332.103	0	0	0	0	0	0	0	332.103	1251.61	893.843	0	0	0	0	0	0	0	0	0	0
1	0	NPILWNVADVVIK	A2ACG7;Q9DBG6	Dolichyl-diphosphooligosaccharide--protein glycosyltransferase subunit 2	A2ACG7;Q9DBG6	A2ACG7_MOUSE;RPN2_MOUSE	0.000340154	0	0	0	0	493.657	0	0	0	0	0	0	0	0	0	1244.22	1737.88	0	0	0	0	0	0	0	0	0	0	0	0	0	0	0	0	0	0	0	0	0	0	0	0	0	0
1	0	TPFSLVGNVFELNFK	A2ACG7;Q9DBG6	Dolichyl-diphosphooligosaccharide--protein glycosyltransferase subunit 2	A2ACG7;Q9DBG6	A2ACG7_MOUSE;RPN2_MOUSE	0.000340154	0	0	0	0	0	0	0	0	0	0	0	0	0	0	0	0	0	0	0	0	0	0	0	0	0	0	0	0	0	0	0	126.274	0	0	0	0	0	0	0	0	0	0
1	0	LEGDSEFLQPLYAK	A2ACH6;P82347	Delta-sarcoglycan	A2ACH6;P82347	A2ACH6_MOUSE;SGCD_MOUSE	0.000311254	9559.69	11531.1	10736.8	10127.7	13938.9	15908.9	15649.7	7849.05	13121.1	7295.06	7532.06	15698.8	11053.9	13012.1	12599.4	175614	15696.4	8088.64	8658.17	14143.3	6359.51	8885.88	9852.04	8653.99	12804.6	11477.6	8260.73	11357.7	10288.3	134527	7540.3	8942.51	8052.58	8728.83	11132.1	9982.34	7225.43	9602.15	9192.82	8636.72	9119.17	8053.57
1	0	VLGAEGTVFPK	A2ACH6;P82347	Delta-sarcoglycan	A2ACH6;P82347	A2ACH6_MOUSE;SGCD_MOUSE	0.000311254	31058.8	31369.7	21986.7	30079	37880.7	40958.1	38264.5	38297.1	35896.1	24831.2	30489.7	33647.8	36996.1	28920.8	31975.9	492652	32809.4	22571.9	30211.9	34211.2	29482.7	27016.6	26815.5	26658.9	37008.8	39029.7	30513.7	37400.3	33368.6	407099	17265.6	25486.6	30162.9	20881.3	34576	38580	23832.2	0	0	0	26783.2	0
1	0	VLTQLVTGPK	A2ACH6;P82347	Delta-sarcoglycan	A2ACH6;P82347	A2ACH6_MOUSE;SGCD_MOUSE	0.000311254	26634.1	25265.6	24876.4	26916.1	30789.3	24973.8	25635.1	36009.6	33550.3	24620.5	23218.6	30723.6	35825.6	24799.1	26445.3	420283	19084.7	13679.5	0	21065.2	8292.23	25213.3	18694.6	17978.2	23751.8	17522.2	0	24522.4	10460.8	200265	0	0	13665.5	0	0	0	0	0	0	0	0	0
1	0	SRPGNALYFK	A2ACH6;P82347	Delta-sarcoglycan	A2ACH6;P82347	A2ACH6_MOUSE;SGCD_MOUSE	0.000311254	0	0	0	0	0	0	4247.31	0	0	0	0	0	0	0	0	4247.31	0	0	0	3575.08	2682.69	0	0	0	0	0	0	0	0	6257.77	0	0	0	0	0	0	0	0	0	0	0	0
1	0	GFSAEQIAR	A2ADH1;F6TBV1;F6WHL0;Q9CQY5	Magnesium transporter protein 1;Magnesium transporter protein 1 (Fragment);Magnesium transporter protein 1 (Fragment);Magnesium transporter protein 1	A2ADH1;F6TBV1;F6WHL0;Q9CQY5	A2ADH1_MOUSE;F6TBV1_MOUSE;F6WHL0_MOUSE;MAGType I_MOUSE	0.00165395	0	0	50299.8	0	59160.5	28460.5	0	45762	0	52447.8	61352.2	0	0	50242.7	38524.3	386250	0	0	0	0	0	30131.6	36893.4	0	39890.9	24881.7	46374.5	39512.9	41354	259039	0	0	37300.4	45907.3	67547.4	50853.3	60249.3	42578	36006	65902.4	0	47276.3
1	0	RADTYELQVR	A2ADH1;F6TBV1;F6WHL0;Q9CQY5	Magnesium transporter protein 1;Magnesium transporter protein 1 (Fragment);Magnesium transporter protein 1 (Fragment);Magnesium transporter protein 1	A2ADH1;F6TBV1;F6WHL0;Q9CQY5	A2ADH1_MOUSE;F6TBV1_MOUSE;F6WHL0_MOUSE;MAGType I_MOUSE	0.00165395	55773.5	0	0	0	50887.1	26882.7	0	0	0	0	0	0	59291.5	35564.4	39601.2	268000	0	0	11813	0	0	13894.4	0	0	11432.2	24475.3	20042.2	9325.15	14262.6	105245	0	0	0	0	0	9167.34	0	0	0	0	0	0
0	0	CLHPLASETFVSK	A2AEX6;A2AEX8;P97447	Four and a half LIM domains protein 1;Four and a half LIM domains 1, isoform CRA_b;Four and a half LIM domains protein 1	A2AEX6;A2AEX8;P97447	A2AEX6_MOUSE;A2AEX8_MOUSE;FHL1_MOUSE	1.77382e-06	6045.78	53654.7	21128.3	37833.3	28308.5	11950.3	45614	73440.2	23841.7	29122.8	41332.7	16658.1	12125.3	14207	6041.99	421305	40052.2	73234.2	7579.36	20071.2	62628.9	12003.8	55205.5	43971	6265.91	13188.3	44236.2	24240.5	30380.6	433058	5596.09	23013.7	10299.9	4626.94	9707.37	18780.3	0	11874.3	4167.23	11467.2	11947.3	0
0	0	QVIGTGSFFPK	A2AEX6;A2AEX8;P97447	Four and a half LIM domains protein 1;Four and a half LIM domains 1, isoform CRA_b;Four and a half LIM domains protein 1	A2AEX6;A2AEX8;P97447	A2AEX6_MOUSE;A2AEX8_MOUSE;FHL1_MOUSE	1.77382e-06	53831.9	254873	85787	173264	109113	83919.4	200208	300419	112011	147519	137265	120598	90598.5	72778.7	62341.3	2.00453e+06	177414	252102	67433.1	85928.2	246624	69452.7	237558	195100	44754.7	111995	155240	109953	114854	1.86841e+06	33926.7	111522	38332.6	28571.4	55038.7	91277.1	0	77602.6	17656.7	59721.4	61303.9	8165.04
0	0	AIVAGDQNVEYK	A2AEX6;A2AEX8;P97447	Four and a half LIM domains protein 1;Four and a half LIM domains 1, isoform CRA_b;Four and a half LIM domains protein 1	A2AEX6;A2AEX8;P97447	A2AEX6_MOUSE;A2AEX8_MOUSE;FHL1_MOUSE	1.77382e-06	65269	386820	230160	381789	292665	286419	570202	469019	258315	372413	263816	137777	257126	160973	166992	4.29975e+06	341641	696698	244679	273112	830635	166263	406045	520582	105647	249643	387262	268566	317580	4.80835e+06	54407.2	129000	69766.6	75692	67848.2	166415	19921.1	63088.2	41407.9	68122.7	92402.9	29482.6
0	0	GEDFYCVTCHETK	A2AEX6;A2AEX8;P97447	Four and a half LIM domains protein 1;Four and a half LIM domains 1, isoform CRA_b;Four and a half LIM domains protein 1	A2AEX6;A2AEX8;P97447	A2AEX6_MOUSE;A2AEX8_MOUSE;FHL1_MOUSE	1.77382e-06	12267.1	67740.7	30598.1	57809.7	36621.5	25533.9	66500.4	64375.1	39108.2	39548.6	41205.3	30658.5	21499.7	17272	11880.1	562619	77622.2	82990.7	16135.4	43674.3	80264	18309.8	74751.6	76180.3	11590.4	24567.2	43090.3	53803.2	60991.1	663970	0	29387.8	11798.6	0	8680.63	28117	0	21572.4	0	19489.3	15626.8	0
0	0	FTAVEDQYYCVDCYK	A2AEX6;A2AEX8;P97447	Four and a half LIM domains protein 1;Four and a half LIM domains 1, isoform CRA_b;Four and a half LIM domains protein 1	A2AEX6;A2AEX8;P97447	A2AEX6_MOUSE;A2AEX8_MOUSE;FHL1_MOUSE	1.77382e-06	16995.6	55904.1	29015.1	32967.4	42016.1	37562.7	52311.3	59212	22638.5	38194.7	38476.8	16763.5	14159.4	14911	20685.6	491814	41926.7	75496.8	16891.5	30352.2	57356.1	24976.6	62854.9	49695.9	8113.24	31892.3	61022.3	28547.5	33230.6	522357	8220.39	21565.4	32950	12010	12674.5	49036.8	0	29948.3	4361.04	26308.6	25933.7	2035.18
0	0	YWHDNCFR	A2AEX6;A2AEX8;P97447	Four and a half LIM domains protein 1;Four and a half LIM domains 1, isoform CRA_b;Four and a half LIM domains protein 1	A2AEX6;A2AEX8;P97447	A2AEX6_MOUSE;A2AEX8_MOUSE;FHL1_MOUSE	1.77382e-06	4970.86	31114.1	23003.5	18995.3	29335.4	15328.4	42047.9	60414.7	20349.4	36385.1	36424	17882.1	7376.61	12877.7	10324.2	366829	29280.1	69670	0	0	33805.6	7205.01	61831.2	37161.7	4829.22	8199.03	48193.7	25465.6	32994.8	358636	0	8614.85	3887.27	0	5618.86	0	0	4799.99	0	3112.22	6053.7	0
1	0	FVFHNEQVYCPDCAK	A2AEX6;A2AEX8;P97447	Four and a half LIM domains protein 1;Four and a half LIM domains 1, isoform CRA_b;Four and a half LIM domains protein 1	A2AEX6;A2AEX8;P97447	A2AEX6_MOUSE;A2AEX8_MOUSE;FHL1_MOUSE	1.77382e-06	34827	96361.9	51758.2	90778.4	74361.8	44534.2	79802.4	122807	60009.1	63067	64745	46842.4	23969.6	30566.9	39977.9	924408	83126.6	125287	56875	36217.4	98529.8	27956	109362	74277.8	38866.2	37268.5	71765.1	64837.9	48443.4	872813	0	42016.4	48590.5	0	27726.8	64248.2	0	50715.2	0	37058.3	32669	0
0	0	AITSGGITYQDQPWHAECFVCVTCSK	A2AEX6;A2AEX8;P97447	Four and a half LIM domains protein 1;Four and a half LIM domains 1, isoform CRA_b;Four and a half LIM domains protein 1	A2AEX6;A2AEX8;P97447	A2AEX6_MOUSE;A2AEX8_MOUSE;FHL1_MOUSE	1.77382e-06	0	0	0	0	0	0	0	9893.35	0	6262.98	10591.3	0	0	0	0	26747.6	0	12961.4	0	0	0	0	11030.7	0	0	0	15244.4	0	21493.7	60730.1	0	9726.52	0	0	0	0	0	0	0	0	0	0
0	0	FDCHYCRDPLQGK	A2AEX6;A2AEX8;P97447	Four and a half LIM domains protein 1;Four and a half LIM domains 1, isoform CRA_b;Four and a half LIM domains protein 1	A2AEX6;A2AEX8;P97447	A2AEX6_MOUSE;A2AEX8_MOUSE;FHL1_MOUSE	1.77382e-06	0	0	6760.31	0	0	0	0	12274.6	0	8577.66	8905.42	0	0	0	0	36518	7920.68	15570.4	0	0	5462.22	2409.07	0	10008.4	0	4117.48	8136.88	0	5205.67	58830.8	0	0	0	0	0	0	0	0	0	0	0	0
1	0	GSSVVAYEGQSWHDYCFHCK	A2AEX6;A2AEX8;P97447	Four and a half LIM domains protein 1;Four and a half LIM domains 1, isoform CRA_b;Four and a half LIM domains protein 1	A2AEX6;A2AEX8;P97447	A2AEX6_MOUSE;A2AEX8_MOUSE;FHL1_MOUSE	1.77382e-06	0	0	10669.8	0	9250.3	0	0	16788.2	0	0	15298.5	0	0	0	0	52006.8	4859.55	13718.7	0	0	0	0	8330.97	0	0	0	18920.5	6866.39	12884.6	65580.7	0	0	0	0	0	0	0	0	0	0	0	0
0	0	NPITGFGK	A2AEX6;A2AEX8;P97447	Four and a half LIM domains protein 1;Four and a half LIM domains 1, isoform CRA_b;Four and a half LIM domains protein 1	A2AEX6;A2AEX8;P97447	A2AEX6_MOUSE;A2AEX8_MOUSE;FHL1_MOUSE	1.77382e-06	0	0	0	0	0	0	0	0	0	0	0	0	0	0	0	0	0	0	0	0	0	0	0	0	0	0	0	0	0	0	8482.58	0	72256.8	0	0	0	0	0	0	0	0	0
0	0	FCANTCVDCR	A2AEX6;A2AEX8;P97447	Four and a half LIM domains protein 1;Four and a half LIM domains 1, isoform CRA_b;Four and a half LIM domains protein 1	A2AEX6;A2AEX8;P97447	A2AEX6_MOUSE;A2AEX8_MOUSE;FHL1_MOUSE	1.77382e-06	0	0	0	0	0	0	0	0	0	0	0	0	0	0	0	0	0	0	0	0	0	0	0	0	0	0	0	0	0	0	0	0	4884.19	0	0	0	0	0	0	0	0	0
0	0	CFDKFCANTCVDCR	A2AEX6;A2AEX8;P97447	Four and a half LIM domains protein 1;Four and a half LIM domains 1, isoform CRA_b;Four and a half LIM domains protein 1	A2AEX6;A2AEX8;P97447	A2AEX6_MOUSE;A2AEX8_MOUSE;FHL1_MOUSE	1.77382e-06	0	0	0	0	0	0	0	0	0	0	0	0	0	0	0	0	0	891.805	0	0	0	0	0	0	0	0	0	0	0	891.805	0	0	0	0	0	0	0	0	0	0	0	0
1	1	LIVDELR	A2AG06	Meiosis-specific coiled-coil domain-containing protein MEIOC	A2AG06	MEIOC_MOUSE	0.000109369	56416.5	75935.8	77749.6	50635.6	127024	83349.2	43135.7	142973	127609	80600.1	72863.5	53559.9	68953.7	37829.7	83515.5	1.18215e+06	104793	116394	70640.1	88869	84013.2	46953.5	119407	116505	86881.6	83463	98676.7	92858.5	95007.8	1.20446e+06	146274	149857	131059	173017	186888	144486	123226	157142	147454	129047	112418	113670
1	0	DGTNVLYSALISLK	A2AG30;O89114	DnaJ (Hsp40) homolog, subfamily B, member 5, isoform CRA_a;DnaJ homolog subfamily B member 5	A2AG30;O89114	A2AG30_MOUSE;DNJB5_MOUSE	0.00707287	0	0	971.238	0	478.969	0	0	1003.23	0	0	989.9	0	798.476	0	0	4241.81	0	1437.03	341.052	0	369.932	1038.79	0	1029.85	0	390.126	973.261	0	0	5580.03	0	0	0	0	0	0	0	0	0	0	0	0
1	0	VSLEEIYHGSTK	A2AG30;O89114	DnaJ (Hsp40) homolog, subfamily B, member 5, isoform CRA_a;DnaJ homolog subfamily B member 5	A2AG30;O89114	A2AG30_MOUSE;DNJB5_MOUSE	0.00707287	0	0	0	0	0	0	0	0	0	0	0	0	0	0	263363	263363	0	0	0	0	0	0	0	0	0	0	0	0	0	0	1.96112e+06	2.81669e+06	0	0	0	0	2.531e+06	0	2.29753e+06	0	2.23355e+06	2.54118e+06
1	0	RAPEPLYPR	A2AG30;O89114	DnaJ (Hsp40) homolog, subfamily B, member 5, isoform CRA_a;DnaJ homolog subfamily B member 5	A2AG30;O89114	A2AG30_MOUSE;DNJB5_MOUSE	0.00707287	0	0	0	10045.5	0	0	0	0	0	0	5667.9	0	6048.21	0	0	21761.6	0	0	0	0	0	0	0	0	0	0	0	0	5366.3	5366.3	0	0	0	0	0	0	0	0	0	0	0	0
1	0	FGFNGLSR	A2AG30;O89114	DnaJ (Hsp40) homolog, subfamily B, member 5, isoform CRA_a;DnaJ homolog subfamily B member 5	A2AG30;O89114	A2AG30_MOUSE;DNJB5_MOUSE	0.00707287	0	0	0	0	0	0	0	8705.96	0	0	0	0	0	0	0	8705.96	0	0	0	0	0	0	0	0	0	0	0	0	0	0	0	0	0	0	0	0	0	0	0	0	0	0
0	0	TLLARACAAQTK	A2AGN7;B7ZCF1;O88685	26S proteasome regulatory subunit 6A	A2AGN7;B7ZCF1;O88685	A2AGN7_MOUSE;B7ZCF1_MOUSE;PRS6A_MOUSE	2.04452e-05	449507	542123	502532	602354	472566	617399	554350	487740	504324	589185	528306	544976	513511	515049	294252	7.71817e+06	525530	418465	764437	432854	470611	473696	452040	514517	385016	333635	406922	465388	376936	6.02005e+06	466822	621938	522150	512216	396736	479557	592553	528316	475266	496022	462320	506028
1	0	VDILDPALLR	A2AGN7;B7ZCF1;O88685	26S proteasome regulatory subunit 6A	A2AGN7;B7ZCF1;O88685	A2AGN7_MOUSE;B7ZCF1_MOUSE;PRS6A_MOUSE	2.04452e-05	9306.82	12048.5	5823.88	8938.47	6873.59	8954.33	12531.1	7958.23	10051.6	8471.1	6326.03	10499.8	6655.76	10341.9	8412.84	133194	20150.9	5766.72	10036.3	13061.2	10335.6	10142.1	11486.7	7816.51	9764.36	8192.69	5798.37	11322	7263.91	131137	7998.54	7880.05	9773.07	9006.48	11381.3	18438.2	8894.12	15679	11656.1	9547.54	10503	7535.74
0	0	DSYLILETLPTEYDSR	A2AGN7;B7ZCF1;O88685	26S proteasome regulatory subunit 6A	A2AGN7;B7ZCF1;O88685	A2AGN7_MOUSE;B7ZCF1_MOUSE;PRS6A_MOUSE	2.04452e-05	14069.2	0	17258.4	44516.4	0	12450	18345.2	0	0	0	0	0	0	0	8039.83	114679	40758.7	0	0	18865.1	34667.3	786.276	11858.5	22191.8	0	0	12158.8	35779.3	9845.54	186911	0	21954.3	20345.4	37221.8	65401.6	0	79026	94338.4	19710.3	0	0	63063.3
0	0	QTYFLPVIGLVDAEK	A2AGN7;B7ZCF1;O88685	26S proteasome regulatory subunit 6A	A2AGN7;B7ZCF1;O88685	A2AGN7_MOUSE;B7ZCF1_MOUSE;PRS6A_MOUSE	2.04452e-05	0	0	7551.77	0	2424.29	4080.21	3819.61	3057.2	2667.27	4403.68	3131.98	3525.9	3408.33	4633.7	4038.08	46742	0	6741.48	0	0	4806.89	3449.83	3929.51	0	4612.81	3722.58	4518.52	3167.33	2179.94	37128.9	3003.74	2140.28	2819	0	4052.54	0	0	0	4346.79	0	5903.22	3442.97
0	0	EKAPSIIFIDELDAIGTK	A2AGN7;B7ZCF1;O88685	26S proteasome regulatory subunit 6A	A2AGN7;B7ZCF1;O88685	A2AGN7_MOUSE;B7ZCF1_MOUSE;PRS6A_MOUSE	2.04452e-05	0	0	7222.93	0	4044.34	3437.96	0	8636.31	0	5792.4	6696.92	0	3556.31	4560.83	0	43948	0	3290.16	0	0	0	0	0	3913.24	0	4580.29	8747.91	0	0	20531.6	0	3511.93	0	0	0	0	0	0	0	0	0	0
0	0	LKPGDLVGVNK	A2AGN7;B7ZCF1;O88685	26S proteasome regulatory subunit 6A	A2AGN7;B7ZCF1;O88685	A2AGN7_MOUSE;B7ZCF1_MOUSE;PRS6A_MOUSE	2.04452e-05	0	2018.57	652.395	1608.03	0	0	0	0	0	0	0	0	0	0	0	4279	0	0	1069.53	0	0	0	0	613.684	0	0	0	0	0	1683.22	0	0	0	0	0	0	0	0	0	0	0	0
0	0	LLDSEIK	A2AGN7;B7ZCF1;O88685	26S proteasome regulatory subunit 6A	A2AGN7;B7ZCF1;O88685	A2AGN7_MOUSE;B7ZCF1_MOUSE;PRS6A_MOUSE	2.04452e-05	0	0	0	0	0	0	0	0	0	0	0	0	0	0	0	0	0	0	0	0	0	0	0	0	0	0	0	0	0	0	0	0	0	0	0	0	0	0	0	0	0	0
0	0	AMEVDERPTEQYSDIGGLDK	A2AGN7;B7ZCF1;O88685	26S proteasome regulatory subunit 6A	A2AGN7;B7ZCF1;O88685	A2AGN7_MOUSE;B7ZCF1_MOUSE;PRS6A_MOUSE	2.04452e-05	0	0	0	0	0	0	0	0	0	0	0	0	0	0	0	0	0	0	6915.4	0	0	0	0	0	0	0	0	0	0	6915.4	0	0	0	0	0	0	0	0	0	0	0	0
1	0	TMLELLNQLDGFQPNTQVK	A2AGN7;B7ZCF1;O88685	26S proteasome regulatory subunit 6A	A2AGN7;B7ZCF1;O88685	A2AGN7_MOUSE;B7ZCF1_MOUSE;PRS6A_MOUSE	2.04452e-05	0	0	0	0	0	0	0	0	0	0	0	0	0	0	0	0	0	0	2147.1	0	0	0	0	0	0	0	0	0	0	2147.1	0	0	0	0	0	0	0	0	0	0	0	0
1	0	DFGEKLTR	A2AGS1;Q8CH72	E3 ubiquitin-protein ligase TRIM32 (Fragment);E3 ubiquitin-protein ligase TRIM32	A2AGS1;Q8CH72	A2AGS1_MOUSE;TRI32_MOUSE	0.00506523	0	8851.58	5583.89	0	7052.03	0	6491.44	7934.36	4304.93	7597.01	6800.37	5395.41	0	0	3504.11	63515.2	7725.66	5714.56	0	7473.45	0	0	0	7231.81	7188.47	0	7792.23	8245.99	7232.78	58604.9	0	0	0	0	8272.2	0	0	0	0	6077.22	0	4597.6
1	0	HVGVISVEGK	A2AH59;A2AH60;P59280	Kelch-like protein 8	A2AH59;A2AH60;P59280	A2AH59_MOUSE;A2AH60_MOUSE;KLHL8_MOUSE	0.000262078	254906	193581	176537	407014	332439	183098	0	234418	308032	184851	136832	244660	292910	331860	549369	3.83051e+06	611962	488629	760720	0	0	473785	651590	419661	767607	508415	473382	577294	710551	6.4436e+06	1.23622e+06	1.36984e+06	1.00949e+06	1.24911e+06	1.22077e+06	1.36218e+06	1.08027e+06	1.1973e+06	1.36439e+06	1.64586e+06	1.4696e+06	1.34898e+06
1	0	VPIGFYQK	A2AI87;A2AI88;A2AI89;A2AI91;P18826	Phosphorylase b kinase regulatory subunit;Phosphorylase b kinase regulatory subunit;Phosphorylase b kinase regulatory subunit;Phosphorylase b kinase regulatory subunit;Phosphorylase b kinase regulatory subunit alpha, skeletal muscle isoform	A2AI87;A2AI88;A2AI89;A2AI91;P18826	A2AI87_MOUSE;A2AI88_MOUSE;A2AI89_MOUSE;A2AI91_MOUSE;KPB1_MOUSE	6.87798e-06	12855.7	17803.3	12243.3	9614.51	13133	14573.1	9466.78	19428.4	17265.6	18988.8	20859.9	10507.6	10358.7	12443.5	14661	214203	15851.4	20292	10329.1	13653.3	10002.8	16008.4	14031.9	25534.2	14190.3	14703.6	12796	16322.2	9617.72	193333	62680.4	88686.4	104364	75398.9	54368.7	58884	42077.9	64939.9	64520.2	63928.3	73626.6	46486.8
1	0	TISAPLPYEALTK	A2AI87;A2AI88;A2AI89;A2AI91;P18826	Phosphorylase b kinase regulatory subunit;Phosphorylase b kinase regulatory subunit;Phosphorylase b kinase regulatory subunit;Phosphorylase b kinase regulatory subunit;Phosphorylase b kinase regulatory subunit alpha, skeletal muscle isoform	A2AI87;A2AI88;A2AI89;A2AI91;P18826	A2AI87_MOUSE;A2AI88_MOUSE;A2AI89_MOUSE;A2AI91_MOUSE;KPB1_MOUSE	6.87798e-06	19096.2	30650.3	22090.8	0	19173.5	21569.8	16381	25967.1	21704.5	30134.7	25873.5	20495.7	17177.6	0	18980.5	289295	28477.2	0	0	20877.4	25059.2	21844.1	26927.3	32222.5	26301.9	18464.6	29429.9	26259.6	16437.5	272301	61340.2	69566.5	80475	73429.1	67514	98148.6	70311.1	75686	69603	70854.6	64928.6	61403.4
1	0	AALEALDELDLFGVK	A2AI87;A2AI88;A2AI89;A2AI91;P18826	Phosphorylase b kinase regulatory subunit;Phosphorylase b kinase regulatory subunit;Phosphorylase b kinase regulatory subunit;Phosphorylase b kinase regulatory subunit;Phosphorylase b kinase regulatory subunit alpha, skeletal muscle isoform	A2AI87;A2AI88;A2AI89;A2AI91;P18826	A2AI87_MOUSE;A2AI88_MOUSE;A2AI89_MOUSE;A2AI91_MOUSE;KPB1_MOUSE	6.87798e-06	0	0	1493.98	1410.85	2032.93	1379.63	0	2974.63	1527.93	3808.81	3157.07	1681.69	1903	1464.05	2127.18	24961.7	0	5196.06	1383.97	867.299	1140.14	3480.24	1773.04	3662.22	1646.5	2512.14	3018.76	2757.6	1802.85	29240.8	16937	16322.8	16417.8	14820.9	12438.4	10480.4	13387.3	15514.3	15395.3	11665.5	18179.9	14307.8
1	0	DQSGEVDFQSLVSQLK	A2AI87;A2AI88;A2AI89;A2AI91;P18826	Phosphorylase b kinase regulatory subunit;Phosphorylase b kinase regulatory subunit;Phosphorylase b kinase regulatory subunit;Phosphorylase b kinase regulatory subunit;Phosphorylase b kinase regulatory subunit alpha, skeletal muscle isoform	A2AI87;A2AI88;A2AI89;A2AI91;P18826	A2AI87_MOUSE;A2AI88_MOUSE;A2AI89_MOUSE;A2AI91_MOUSE;KPB1_MOUSE	6.87798e-06	2243.25	0	0	0	1510.86	2874.93	0	0	0	0	2155.07	0	1927.68	2169.91	3687.39	16569.1	0	5099.99	0	0	4848.65	2529.25	2744.38	5565.7	3197.38	4816.97	3012.88	0	1895.45	33710.6	19226.6	15337.3	19618.6	21475.3	37985.9	41682.9	29369.5	39541.9	19005.9	17727.8	22980.6	17687.1
1	0	ELLSELYVK	A2AI87;A2AI88;A2AI89;A2AI91;P18826	Phosphorylase b kinase regulatory subunit;Phosphorylase b kinase regulatory subunit;Phosphorylase b kinase regulatory subunit;Phosphorylase b kinase regulatory subunit;Phosphorylase b kinase regulatory subunit alpha, skeletal muscle isoform	A2AI87;A2AI88;A2AI89;A2AI91;P18826	A2AI87_MOUSE;A2AI88_MOUSE;A2AI89_MOUSE;A2AI91_MOUSE;KPB1_MOUSE	6.87798e-06	0	5017.21	3486.09	0	0	4414.61	0	0	0	5234.39	7508.54	3959.21	0	0	0	29620	0	7976.47	6101.59	0	5750.54	6968.41	7175.42	6605.01	6650.22	5899.38	0	5414.79	0	58541.8	35649.8	33989.2	29999.4	32651.4	27606.4	46322	25709.9	27731.9	29740.8	29548.3	26039.7	23177.1
1	0	EALDAVLIK	A2AI87;A2AI88;A2AI89;A2AI91;P18826	Phosphorylase b kinase regulatory subunit;Phosphorylase b kinase regulatory subunit;Phosphorylase b kinase regulatory subunit;Phosphorylase b kinase regulatory subunit;Phosphorylase b kinase regulatory subunit alpha, skeletal muscle isoform	A2AI87;A2AI88;A2AI89;A2AI91;P18826	A2AI87_MOUSE;A2AI88_MOUSE;A2AI89_MOUSE;A2AI91_MOUSE;KPB1_MOUSE	6.87798e-06	6856.68	0	0	0	0	6289.8	0	13432.5	2907.46	10337.8	8792.87	0	0	0	0	48617.2	0	19010.1	4370.15	0	0	6546.57	6609.96	0	7622.6	0	0	0	0	44159.4	46119.8	37444.4	42419	37352.6	29899.8	50355.4	29884.8	28589.2	33601.6	37474.2	33805.1	29167.1
1	0	DPASGICTLLYDSAPSGR	A2AI87;A2AI88;A2AI89;A2AI91;P18826	Phosphorylase b kinase regulatory subunit;Phosphorylase b kinase regulatory subunit;Phosphorylase b kinase regulatory subunit;Phosphorylase b kinase regulatory subunit;Phosphorylase b kinase regulatory subunit alpha, skeletal muscle isoform	A2AI87;A2AI88;A2AI89;A2AI91;P18826	A2AI87_MOUSE;A2AI88_MOUSE;A2AI89_MOUSE;A2AI91_MOUSE;KPB1_MOUSE	6.87798e-06	0	0	0	0	1155.66	1970.62	0	2116.64	0	2981.99	1589.66	0	1099.95	0	0	10914.5	0	2053.11	0	0	0	1887.61	2840.28	4025.74	0	0	0	1592.63	0	12399.4	11903.9	8112.79	7826.45	7326.36	12911	10374.1	4199.17	11630.9	8509.25	9028.52	7769	6010.9
1	0	AYELEQSVVK	A2AI87;A2AI88;A2AI89;A2AI91;P18826	Phosphorylase b kinase regulatory subunit;Phosphorylase b kinase regulatory subunit;Phosphorylase b kinase regulatory subunit;Phosphorylase b kinase regulatory subunit;Phosphorylase b kinase regulatory subunit alpha, skeletal muscle isoform	A2AI87;A2AI88;A2AI89;A2AI91;P18826	A2AI87_MOUSE;A2AI88_MOUSE;A2AI89_MOUSE;A2AI91_MOUSE;KPB1_MOUSE	6.87798e-06	0	0	0	0	0	0	0	8285.92	0	0	0	0	0	0	0	8285.92	0	0	84030.2	0	0	14962.1	0	0	0	0	0	14571.4	0	113564	73344.1	67914.4	67479.3	61428.9	67243.2	60094.6	51770.5	62662	57205.1	67263.7	59522.1	59164.2
1	0	DKGIDVETIAEVYPIR	A2AI87;A2AI88;A2AI89;A2AI91;P18826	Phosphorylase b kinase regulatory subunit;Phosphorylase b kinase regulatory subunit;Phosphorylase b kinase regulatory subunit;Phosphorylase b kinase regulatory subunit;Phosphorylase b kinase regulatory subunit alpha, skeletal muscle isoform	A2AI87;A2AI88;A2AI89;A2AI91;P18826	A2AI87_MOUSE;A2AI88_MOUSE;A2AI89_MOUSE;A2AI91_MOUSE;KPB1_MOUSE	6.87798e-06	0	0	0	0	0	0	0	0	0	670.996	2484.12	0	0	0	0	3155.11	0	1676.92	0	0	0	1412.49	0	0	0	0	957.711	0	0	4047.12	8335.4	6777.7	8357.7	6105.45	3859.67	0	5623.35	4321.48	6189.67	5036.54	5167.36	5177.59
1	0	TDLSYLCSR	A2AI87;A2AI88;A2AI89;A2AI91;P18826	Phosphorylase b kinase regulatory subunit;Phosphorylase b kinase regulatory subunit;Phosphorylase b kinase regulatory subunit;Phosphorylase b kinase regulatory subunit;Phosphorylase b kinase regulatory subunit alpha, skeletal muscle isoform	A2AI87;A2AI88;A2AI89;A2AI91;P18826	A2AI87_MOUSE;A2AI88_MOUSE;A2AI89_MOUSE;A2AI91_MOUSE;KPB1_MOUSE	6.87798e-06	0	0	0	0	0	0	0	0	0	0	0	0	0	0	0	0	0	0	0	0	0	0	0	0	0	0	0	0	0	0	56768.8	61326.2	56316.1	61045.1	54847	50747.3	15281.2	53910.5	43027.6	46629.1	49220.8	56728.6
1	0	CHGLSVEGFVLPSSTTR	A2AI87;A2AI88;A2AI89;A2AI91;P18826	Phosphorylase b kinase regulatory subunit;Phosphorylase b kinase regulatory subunit;Phosphorylase b kinase regulatory subunit;Phosphorylase b kinase regulatory subunit;Phosphorylase b kinase regulatory subunit alpha, skeletal muscle isoform	A2AI87;A2AI88;A2AI89;A2AI91;P18826	A2AI87_MOUSE;A2AI88_MOUSE;A2AI89_MOUSE;A2AI91_MOUSE;KPB1_MOUSE	6.87798e-06	0	0	0	0	0	0	0	0	0	0	0	0	0	0	2520.35	2520.35	0	0	0	0	0	0	0	0	2648.2	0	0	0	0	2648.2	8771.63	9001.45	9498.05	8562.32	8560.24	2299.62	0	5548.17	6274.38	0	0	5142.93
1	0	TADFGIWER	A2AI87;A2AI88;A2AI89;A2AI91;P18826	Phosphorylase b kinase regulatory subunit;Phosphorylase b kinase regulatory subunit;Phosphorylase b kinase regulatory subunit;Phosphorylase b kinase regulatory subunit;Phosphorylase b kinase regulatory subunit alpha, skeletal muscle isoform	A2AI87;A2AI88;A2AI89;A2AI91;P18826	A2AI87_MOUSE;A2AI88_MOUSE;A2AI89_MOUSE;A2AI91_MOUSE;KPB1_MOUSE	6.87798e-06	0	0	5123.14	0	0	0	0	0	0	8778.13	0	0	0	0	0	13901.3	0	7835.97	0	0	0	0	9184.59	10502.2	0	0	0	0	0	27522.8	0	25092.2	31709.6	0	20629.3	0	22046.6	28160.9	26461.7	32580.3	29173.8	27870.9
1	0	GIDVETIAEVYPIR	A2AI87;A2AI88;A2AI89;A2AI91;P18826	Phosphorylase b kinase regulatory subunit;Phosphorylase b kinase regulatory subunit;Phosphorylase b kinase regulatory subunit;Phosphorylase b kinase regulatory subunit;Phosphorylase b kinase regulatory subunit alpha, skeletal muscle isoform	A2AI87;A2AI88;A2AI89;A2AI91;P18826	A2AI87_MOUSE;A2AI88_MOUSE;A2AI89_MOUSE;A2AI91_MOUSE;KPB1_MOUSE	6.87798e-06	0	0	0	0	0	0	0	0	0	0	0	0	0	0	0	0	0	939.842	0	0	0	0	0	0	0	0	0	0	0	939.842	3891.8	3531.54	3433.49	3870.05	1770.21	0	3112.73	0	4361.17	3288.43	3009.2	3466.55
1	0	LYYEPAELK	A2AI87;A2AI88;A2AI89;A2AI91;P18826	Phosphorylase b kinase regulatory subunit;Phosphorylase b kinase regulatory subunit;Phosphorylase b kinase regulatory subunit;Phosphorylase b kinase regulatory subunit;Phosphorylase b kinase regulatory subunit alpha, skeletal muscle isoform	A2AI87;A2AI88;A2AI89;A2AI91;P18826	A2AI87_MOUSE;A2AI88_MOUSE;A2AI89_MOUSE;A2AI91_MOUSE;KPB1_MOUSE	6.87798e-06	0	0	0	0	0	0	0	0	0	0	0	0	0	0	0	0	0	0	0	0	0	0	0	0	0	0	0	0	0	0	0	25964	39338.5	36736	0	26996.8	34101.6	0	27172	0	0	21342.5
1	0	KVEALDEACTDLLSYQK	A2AI87;A2AI88;A2AI89;A2AI91;P18826	Phosphorylase b kinase regulatory subunit;Phosphorylase b kinase regulatory subunit;Phosphorylase b kinase regulatory subunit;Phosphorylase b kinase regulatory subunit;Phosphorylase b kinase regulatory subunit alpha, skeletal muscle isoform	A2AI87;A2AI88;A2AI89;A2AI91;P18826	A2AI87_MOUSE;A2AI88_MOUSE;A2AI89_MOUSE;A2AI91_MOUSE;KPB1_MOUSE	6.87798e-06	0	0	0	0	0	0	0	70901.9	0	0	0	0	0	0	0	70901.9	0	0	0	0	0	62596.8	0	93443	54272.3	0	0	0	0	210312	0	0	0	0	0	0	0	0	0	0	0	0
1	0	LVHQTILCHQNPVTGLLPASYDQK	A2AI87;A2AI88;A2AI89;A2AI91;P18826	Phosphorylase b kinase regulatory subunit;Phosphorylase b kinase regulatory subunit;Phosphorylase b kinase regulatory subunit;Phosphorylase b kinase regulatory subunit;Phosphorylase b kinase regulatory subunit alpha, skeletal muscle isoform	A2AI87;A2AI88;A2AI89;A2AI91;P18826	A2AI87_MOUSE;A2AI88_MOUSE;A2AI89_MOUSE;A2AI91_MOUSE;KPB1_MOUSE	6.87798e-06	0	0	0	0	0	0	0	0	0	0	0	0	0	0	0	0	0	0	0	0	0	0	0	0	0	0	0	0	0	0	57179.6	47700.4	24496.8	36171.7	0	0	0	0	29501.5	0	31528.1	28244.8
1	0	IVHIANDLFLQEQK	A2AI87;A2AI88;A2AI89;A2AI91;P18826	Phosphorylase b kinase regulatory subunit;Phosphorylase b kinase regulatory subunit;Phosphorylase b kinase regulatory subunit;Phosphorylase b kinase regulatory subunit;Phosphorylase b kinase regulatory subunit alpha, skeletal muscle isoform	A2AI87;A2AI88;A2AI89;A2AI91;P18826	A2AI87_MOUSE;A2AI88_MOUSE;A2AI89_MOUSE;A2AI91_MOUSE;KPB1_MOUSE	6.87798e-06	0	0	0	0	0	0	0	0	0	0	0	0	0	0	0	0	0	0	0	0	0	0	0	0	0	0	0	0	0	0	13632.6	15320.7	17823	0	0	0	0	0	0	0	0	7287.76
1	0	HLTVGLPPEPR	A2AI87;A2AI88;A2AI89;A2AI91;P18826	Phosphorylase b kinase regulatory subunit;Phosphorylase b kinase regulatory subunit;Phosphorylase b kinase regulatory subunit;Phosphorylase b kinase regulatory subunit;Phosphorylase b kinase regulatory subunit alpha, skeletal muscle isoform	A2AI87;A2AI88;A2AI89;A2AI91;P18826	A2AI87_MOUSE;A2AI88_MOUSE;A2AI89_MOUSE;A2AI91_MOUSE;KPB1_MOUSE	6.87798e-06	0	0	0	0	0	0	0	0	0	0	0	0	0	0	0	0	0	0	0	0	0	0	0	0	0	0	0	0	0	0	0	0	39279.6	0	0	0	0	0	0	0	0	0
1	0	NGVPLLPELYSVPPDR	A2AI87;A2AI88;A2AI89;A2AI91;P18826	Phosphorylase b kinase regulatory subunit;Phosphorylase b kinase regulatory subunit;Phosphorylase b kinase regulatory subunit;Phosphorylase b kinase regulatory subunit;Phosphorylase b kinase regulatory subunit alpha, skeletal muscle isoform	A2AI87;A2AI88;A2AI89;A2AI91;P18826	A2AI87_MOUSE;A2AI88_MOUSE;A2AI89_MOUSE;A2AI91_MOUSE;KPB1_MOUSE	6.87798e-06	0	0	0	0	0	0	0	0	0	0	0	0	0	0	0	0	0	0	0	0	2715.25	0	0	0	0	0	0	0	0	2715.25	4598.32	0	0	0	0	0	0	0	0	0	0	0
1	0	VEALDEACTDLLSYQK	A2AI87;A2AI88;A2AI89;A2AI91;P18826	Phosphorylase b kinase regulatory subunit;Phosphorylase b kinase regulatory subunit;Phosphorylase b kinase regulatory subunit;Phosphorylase b kinase regulatory subunit;Phosphorylase b kinase regulatory subunit alpha, skeletal muscle isoform	A2AI87;A2AI88;A2AI89;A2AI91;P18826	A2AI87_MOUSE;A2AI88_MOUSE;A2AI89_MOUSE;A2AI91_MOUSE;KPB1_MOUSE	6.87798e-06	0	0	0	0	0	0	0	0	0	0	0	0	0	0	0	0	0	0	0	0	0	0	0	0	0	0	0	0	0	0	0	0	0	0	4596.05	0	0	0	0	0	0	0
1	0	FSVHVESVLNR	A2AI87;A2AI88;A2AI89;A2AI91;P18826	Phosphorylase b kinase regulatory subunit;Phosphorylase b kinase regulatory subunit;Phosphorylase b kinase regulatory subunit;Phosphorylase b kinase regulatory subunit;Phosphorylase b kinase regulatory subunit alpha, skeletal muscle isoform	A2AI87;A2AI88;A2AI89;A2AI91;P18826	A2AI87_MOUSE;A2AI88_MOUSE;A2AI89_MOUSE;A2AI91_MOUSE;KPB1_MOUSE	6.87798e-06	0	0	0	0	0	0	0	0	0	0	0	0	0	0	0	0	0	0	0	0	0	0	0	0	0	0	0	0	0	0	0	0	12502.3	0	0	0	0	0	0	0	0	0
1	0	GPDWNTELYEEGGATVR	A2AI87;A2AI88;A2AI89;A2AI91;P18826	Phosphorylase b kinase regulatory subunit;Phosphorylase b kinase regulatory subunit;Phosphorylase b kinase regulatory subunit;Phosphorylase b kinase regulatory subunit;Phosphorylase b kinase regulatory subunit alpha, skeletal muscle isoform	A2AI87;A2AI88;A2AI89;A2AI91;P18826	A2AI87_MOUSE;A2AI88_MOUSE;A2AI89_MOUSE;A2AI91_MOUSE;KPB1_MOUSE	6.87798e-06	0	0	0	0	0	0	0	0	0	0	0	0	0	0	0	0	0	0	0	0	0	0	0	0	0	0	0	0	0	0	0	0	0	0	0	0	0	0	0	0	0	0
1	0	TNQGISELNASSVGMAK	A2AI87;A2AI88;A2AI89;A2AI91;P18826	Phosphorylase b kinase regulatory subunit;Phosphorylase b kinase regulatory subunit;Phosphorylase b kinase regulatory subunit;Phosphorylase b kinase regulatory subunit;Phosphorylase b kinase regulatory subunit alpha, skeletal muscle isoform	A2AI87;A2AI88;A2AI89;A2AI91;P18826	A2AI87_MOUSE;A2AI88_MOUSE;A2AI89_MOUSE;A2AI91_MOUSE;KPB1_MOUSE	6.87798e-06	0	0	0	0	0	0	0	0	0	0	0	0	0	0	0	0	0	0	0	0	0	0	0	0	0	0	0	0	0	0	0	0	0	0	0	0	0	0	0	0	0	0
0	0	AAGLLSTFR	A2AJY2;O35206	Collagen alpha-1(XV) chain	A2AJY2;O35206	A2AJY2_MOUSE;COFA1_MOUSE	6.27869e-06	39444.6	43306.7	64858.6	53544.8	51188.5	48825.9	38531.2	74673.7	40410	56848.3	67327.6	38161	43933.5	48841.6	47472.2	757368	38674	51658.6	40879.6	36080.1	60024.6	50398.2	29910.5	53246.9	47216.2	40291.8	50642.2	37220.2	39492.4	575735	37427.1	37330.8	41128	37758	34850.8	30913.3	26983.1	28785.3	39402.3	38193.9	27975.2	26986.7
0	0	DSGEFFIR	A2AJY2;O35206	Collagen alpha-1(XV) chain	A2AJY2;O35206	A2AJY2_MOUSE;COFA1_MOUSE	6.27869e-06	34031.1	46340.5	43447.8	36421	41129.3	44375.4	47265.9	59253.9	34200	42357.4	48279.3	28325.3	30041.8	37426.9	38645	611541	38725.9	43581.2	33363.5	38966.1	49416.5	39897.4	30206.1	48831.1	39429.8	29342.5	45525.8	36494.4	35999.7	509780	47113.6	28175.4	39396.6	52294.8	46761.3	52933.2	44975.1	24958.9	37151.1	38444.4	0	27600.5
0	0	FGLPIVNLK	A2AJY2;O35206	Collagen alpha-1(XV) chain	A2AJY2;O35206	A2AJY2_MOUSE;COFA1_MOUSE	6.27869e-06	17198.4	24111.4	19677.7	14743.3	15586.3	17755.4	19028.4	27975.3	17828.6	24607	26058.4	15705.5	14425.3	15118.4	19501.7	289321	22111.9	23858	11554.3	19714.9	35964.9	23418.6	14191.4	25053.4	22105.2	16085	19869	14562.7	12108.7	260598	19818.4	14498.8	13923.8	18631.7	13052.6	15735.1	10399.9	0	16099.7	0	10387	12282.1
1	0	VIYLGLR	A2AJY2;O35206	Collagen alpha-1(XV) chain	A2AJY2;O35206	A2AJY2_MOUSE;COFA1_MOUSE	6.27869e-06	2458.15	0	0	0	5149.72	3945.19	4770.88	4147.09	4877.95	0	4176.95	5469.62	4911.83	4879.2	6056.62	50843.2	3349.25	1668.78	2495.67	0	6065.59	6243.64	3969.69	4031.7	6746.74	4469.33	0	3606.85	2457.75	45105	0	0	0	0	0	0	0	0	4942.25	3797	0	0
0	0	ADFQCFQQAR	A2AJY2;O35206	Collagen alpha-1(XV) chain	A2AJY2;O35206	A2AJY2_MOUSE;COFA1_MOUSE	6.27869e-06	20058.6	26812.5	27892.4	24544.3	27210.4	32775.9	31795.2	35492.2	19159.1	33067.5	36201.6	20271	22867.4	27180.6	27512.3	412841	22306.6	28868.9	32750.7	34364.1	50271	29429.9	16554.8	30755.4	27266.3	20852.6	29172.7	22960.9	24241.3	369795	25801.4	22232.1	26462	23444.8	20438.3	11324.4	25672.5	13330.9	22957.9	19967.1	14801.1	17041.1
0	0	AFLSSHLQDLSTVVR	A2AJY2;O35206	Collagen alpha-1(XV) chain	A2AJY2;O35206	A2AJY2_MOUSE;COFA1_MOUSE	6.27869e-06	4951.97	0	6220.9	5685.56	8220.66	5881.88	0	11871.8	3616.45	6423.26	8703.69	2672.91	7343.51	7391.22	9593.78	88577.5	0	8260.43	9191.21	0	12365.7	13003.8	3353.87	4574.19	8095.58	7772.18	10405.1	0	8215.75	85237.8	9622.26	5369.49	5787.83	6120.37	6401.09	0	0	0	6063.82	0	0	3419.12
0	0	AHLVIEGTFIYLR	A2AJY2;O35206	Collagen alpha-1(XV) chain	A2AJY2;O35206	A2AJY2_MOUSE;COFA1_MOUSE	6.27869e-06	0	0	0	0	0	0	0	1054.51	0	0	0	0	0	0	0	1054.51	0	0	0	0	0	1171.78	0	0	0	0	0	250.416	1564.01	2986.21	0	0	0	0	0	0	0	0	0	0	0	0
0	0	TTDMAVTGFASPLSTGK	A2AJY2;O35206	Collagen alpha-1(XV) chain	A2AJY2;O35206	A2AJY2_MOUSE;COFA1_MOUSE	6.27869e-06	0	0	0	0	0	0	0	42507.9	0	0	0	0	0	0	0	42507.9	0	0	45989.7	0	0	0	0	0	0	0	0	0	0	45989.7	0	0	0	0	0	0	0	0	0	0	0	0
1	0	VILYYTEPGSHVSR	A2AJY2;O35206	Collagen alpha-1(XV) chain	A2AJY2;O35206	A2AJY2_MOUSE;COFA1_MOUSE	6.27869e-06	0	0	0	0	13589.2	0	0	0	0	0	0	11173.9	0	0	0	24763.1	0	0	0	0	0	0	0	0	11347.3	0	0	0	0	11347.3	0	0	0	0	0	0	0	0	0	0	0	0
1	0	FTGSIQQLTIYSDPR	A2AJY2;O35206	Collagen alpha-1(XV) chain	A2AJY2;O35206	A2AJY2_MOUSE;COFA1_MOUSE	6.27869e-06	0	0	0	0	0	4811.63	0	0	0	0	0	5461.48	0	0	0	10273.1	0	0	0	0	0	0	0	0	0	0	0	0	0	0	0	0	0	0	0	0	0	0	0	0	0	0
1	0	TGLLELR	A2AKD7;Q61234	Alpha-1-syntrophin	A2AKD7;Q61234	A2AKD7_MOUSE;SNTA1_MOUSE	0.000205519	55343.3	42376	73871.5	82725.4	86407.4	100257	143398	66563.4	76742.7	51151.6	70742.1	56318.7	68141.1	78273.4	74775.5	1.12709e+06	54014.2	45992.4	73155.3	70566.5	64492	46670.8	59769.2	46097.5	66588.2	58155.7	61627.5	70919	70256.4	788305	47996	43037.1	50506.5	52754.3	55423	59022.4	46430.1	40557	41248.7	41616.3	39615.6	41495
1	0	GSVPYDAELSFALR	A2AKD7;Q61234	Alpha-1-syntrophin	A2AKD7;Q61234	A2AKD7_MOUSE;SNTA1_MOUSE	0.000205519	7812.79	9163.16	7886.17	8779.6	13524.8	12450.4	16459.5	7524.52	12063.5	8706.04	8888.49	9748.84	9288.5	12256.5	7184.64	151737	7303.74	11100.5	8933.37	13436.5	9937.36	10008.5	12146.5	9154.33	8968.18	10277.3	7163.89	11174	9563.01	129167	7012.24	8995.44	9980.62	10323	7001.13	0	7469.47	0	10680.1	0	4557.65	6808.86
1	0	ELLFYCSLPQSR	A2AKD7;Q61234	Alpha-1-syntrophin	A2AKD7;Q61234	A2AKD7_MOUSE;SNTA1_MOUSE	0.000205519	13451.3	12165.8	13231.1	0	17778.2	23621.2	20349.4	17463.4	12651.9	14769.7	13257.7	20746.5	15880.4	19465.7	19316.2	234148	26592.8	15987.8	11190.8	23041.8	0	21723.4	22239	16794	24061.3	25868.2	16609.7	24332.3	17281.8	245723	0	0	0	25550.4	25009.4	0	0	16367.1	22085.2	18370	19370.7	0
1	0	GFTLWAAEPGAAR	A2AKD7;Q61234	Alpha-1-syntrophin	A2AKD7;Q61234	A2AKD7_MOUSE;SNTA1_MOUSE	0.000205519	17228.6	10283.3	17936.8	0	9930.92	23816.7	0	10600.2	9844.55	16772.2	13180.8	12275	0	12341	16472.4	170682	9548.3	14616.5	9764.46	0	0	7194.5	12320.2	0	16818.2	10221.3	15125.2	12904.4	11458.5	119971	0	0	7186.69	8159.93	0	0	5686.52	0	10404.2	0	0	0
1	0	KADAGGLGISIK	A2AKD7;Q61234	Alpha-1-syntrophin	A2AKD7;Q61234	A2AKD7_MOUSE;SNTA1_MOUSE	0.000205519	14788.1	6554.57	9088.33	6690.65	10493.3	20191.6	11914.6	9464.57	9383.96	8355.13	9591.47	10212	9462.73	9328.32	17303.9	162823	11151.5	11440.6	11688.4	7482.54	8080.33	9800.43	14401.6	14493.1	13574.3	7735.8	18943.6	10905.1	11326	151023	0	0	0	8182.34	9365.39	7222.75	0	0	0	0	0	4993.01
1	0	DELQALLTATGTAGSQDIK	A2AKD7;Q61234	Alpha-1-syntrophin	A2AKD7;Q61234	A2AKD7_MOUSE;SNTA1_MOUSE	0.000205519	0	0	0	0	4068.59	4117.73	0	5524.24	3645.25	0	0	6058.97	2233.67	5398.17	8224.12	39270.7	0	0	0	0	0	0	3918.66	0	4893.12	0	18176.8	0	6462.93	33451.5	0	4732.98	14598.1	0	0	0	0	0	0	0	0	0
1	0	QIGWLTEQLPSGGTAPTLALLTEK	A2AKD7;Q61234	Alpha-1-syntrophin	A2AKD7;Q61234	A2AKD7_MOUSE;SNTA1_MOUSE	0.000205519	0	0	0	0	0	0	0	0	0	0	0	0	0	33088.4	0	33088.4	0	0	0	0	0	149.552	0	0	0	0	0	0	0	149.552	0	0	220.795	0	0	0	0	0	0	0	0	0
1	0	EVVLEVK	A2AKD7;Q61234	Alpha-1-syntrophin	A2AKD7;Q61234	A2AKD7_MOUSE;SNTA1_MOUSE	0.000205519	0	0	0	0	0	0	0	0	0	0	0	0	0	0	0	0	0	0	0	0	0	0	0	0	0	0	0	0	0	0	0	0	6449.81	0	0	0	0	0	0	0	0	0
1	0	NSAGGTSVGWDSPPASPLQR	A2AKD7;Q61234	Alpha-1-syntrophin	A2AKD7;Q61234	A2AKD7_MOUSE;SNTA1_MOUSE	0.000205519	5663.65	0	0	0	0	12527.2	0	0	0	0	0	0	0	0	0	18190.9	0	0	0	0	0	0	0	0	0	0	0	0	0	0	0	0	0	0	0	0	0	0	0	0	0	0
1	0	TGVFQLK	A2AKH7;Q8JZX5;Q9D1G5	Leucine-rich repeat-containing protein 57 (Fragment);Leucine rich repeat containing 57, isoform CRA_a;Leucine-rich repeat-containing protein 57	A2AKH7;Q8JZX5;Q9D1G5	A2AKH7_MOUSE;Q8JZX5_MOUSE;LRC57_MOUSE	5.58249e-06	132811	88470	104775	78808.7	144648	51573.6	48900.9	164607	103752	143915	91708.2	158150	91785.8	158082	240544	1.80253e+06	335076	323134	196450	114551	140494	265743	557634	363553	323249	88928.1	312629	339558	430326	3.79132e+06	823802	708565	916692	628317	1.51003e+06	588769	563197	826876	617085	763434	872580	580588
0	0	VYGTGSLALYEK	A2AKU9	ATP synthase subunit gamma	A2AKU9	A2AKU9_MOUSE	2.58441e-06	376406	289515	359740	384394	370210	468601	351255	320633	366570	365791	327530	328780	312437	404353	303237	5.32945e+06	316762	359356	606353	461550	542358	383109	401749	445682	421150	299486	319322	477318	432765	5.46696e+06	173090	181443	176649	186933	179808	178228	214207	182334	207682	157383	183889	158817
0	0	THSDQFLVSFK	A2AKU9	ATP synthase subunit gamma	A2AKU9	A2AKU9_MOUSE	2.58441e-06	356940	183206	336510	327937	330012	351452	254002	334177	302449	328916	312067	350493	285016	349464	325423	4.72807e+06	355425	315026	459568	280815	431289	412614	362999	417123	430568	320507	311009	449969	387019	4.93393e+06	179222	160470	144376	160355	202885	154798	202998	185567	192795	168957	180595	160213
0	0	LTLTFNR	A2AKU9	ATP synthase subunit gamma	A2AKU9	A2AKU9_MOUSE	2.58441e-06	608961	288429	309844	612465	935468	845080	608761	366882	766261	234354	359245	560142	432157	981793	892657	8.8025e+06	743294	299894	704969	797228	696258	858874	888601	366077	1.12392e+06	566301	437121	1.24225e+06	900792	9.62558e+06	258782	275406	300677	321236	391460	340941	481304	335375	414119	359726	352813	251530
0	0	GLCGAIHSSVAK	A2AKU9	ATP synthase subunit gamma	A2AKU9	A2AKU9_MOUSE	2.58441e-06	123584	96797.8	103901	118651	140480	178260	142803	95834.9	132502	99505.8	118533	115631	131359	154389	154851	1.90708e+06	115035	67320.6	165063	209281	190351	173217	117573	119220	198182	117257	99930.3	171529	154178	1.89814e+06	52204.4	52766.1	49204.7	69882.8	69598.6	57370.6	67452.4	65782.5	75877	62617.3	62540	63008
1	1	ELIEIISGAAAL	A2AKU9	ATP synthase subunit gamma	A2AKU9	A2AKU9_MOUSE	2.58441e-06	5025.94	10215.1	5060.56	2927.88	8368.42	5719.32	7527.71	10209	8348.16	20753.3	8461.24	9557.78	6808.4	4735.32	4697.09	118415	5022.96	7317.91	3160.98	6139.66	5529.79	11258.7	10135.9	21847.7	6943.94	4452.18	4402.89	9330.41	3687.29	99230.3	5025.39	3661.2	0	2547.54	4635.15	0	3631.25	4748.19	4866.15	3495.72	6130.38	4391.63
0	0	HLIIGVSSDR	A2AKU9	ATP synthase subunit gamma	A2AKU9	A2AKU9_MOUSE	2.58441e-06	239597	83854.3	111800	204686	167848	222164	154628	127502	144466	113599	127509	104646	131914	173508	178284	2.28601e+06	198498	147960	356311	310701	326236	197873	188466	151592	245839	212795	187499	228040	241110	2.99292e+06	156605	119142	91015.7	138191	139472	112641	141232	129772	147372	136476	140608	126560
0	0	NEVAALTAAGK	A2AKU9	ATP synthase subunit gamma	A2AKU9	A2AKU9_MOUSE	2.58441e-06	428567	370966	691582	706871	507274	549885	141584	275156	504006	694362	419716	314321	321664	549617	366839	6.84241e+06	520086	347066	576740	284694	322574	620130	426270	449388	499295	870448	405370	574653	411045	6.30776e+06	476463	415341	457803	392795	505599	403938	457582	507576	306612	324351	534495	549794
0	0	EVMIVGVGEK	A2AKU9	ATP synthase subunit gamma	A2AKU9	A2AKU9_MOUSE	2.58441e-06	78451.9	71455.3	150271	921651	556793	82233.6	112950	89043.7	194699	110930	141621	107340	87181.1	136162	103956	2.94474e+06	197749	134913	1.46389e+06	276576	198972	122061	119692	104433	139872	122086	98269.2	234104	98957	3.31158e+06	62507.5	41073.3	48730.9	53413.9	127533	44205.4	130475	39823.6	41408.4	59379.7	53191.7	47336.6
0	0	KHLIIGVSSDR	A2AKU9	ATP synthase subunit gamma	A2AKU9	A2AKU9_MOUSE	2.58441e-06	7041.07	4543.75	8172.64	13720	7296.29	13225.9	7838.09	9266.98	7441.89	3525.25	9978.75	8848.57	8002.51	11009	12039.9	131951	5665.33	7892.9	12609	10784.9	14451.6	5703.42	13400.8	8822.96	13487.2	6870.82	10241.7	15111.9	13902.1	138945	4378.22	0	0	6907.86	7340.55	2984.53	7630.55	0	6585.21	0	0	0
0	0	QMKNEVAALTAAGK	A2AKU9	ATP synthase subunit gamma	A2AKU9	A2AKU9_MOUSE	2.58441e-06	11772.6	7968.04	12442.5	0	6570.58	5703.55	14880	15642	10799.2	17114.8	9912.76	10790.9	8480.75	7296	7242.35	146616	7615.09	12301.1	0	33660	16796.7	14316.1	10354.5	20305	12747	5904.68	8073.46	6510.6	10220.3	158804	5436.73	6673.75	1116.96	6610.69	6901.25	6243.7	9556.98	7399.11	6616.26	4857.59	6628.26	5216.28
0	0	NASDMIDKLTLTFNR	A2AKU9	ATP synthase subunit gamma	A2AKU9	A2AKU9_MOUSE	2.58441e-06	17218.8	9791.25	31865.6	42385.4	9875.84	10181.3	10443.2	18962	13063.6	18887	17598.9	15327.6	15798.2	17086.4	6879.22	255364	11060.4	36576.1	81520.1	13623.5	18554.8	16974.2	20048.4	42156.3	7803.22	15808.8	17424.3	9617.37	12895.4	304063	0	0	0	0	0	10968.2	15974.6	0	0	0	0	0
1	0	VLLEGPGGLAK	A2AL76;A2AL77;A2AL78;Q9CR06	Aspartyl/asparaginyl beta-hydroxylase;Aspartyl/asparaginyl beta-hydroxylase (Fragment);Aspartyl/asparaginyl beta-hydroxylase;Aspartate-beta-hydroxylase, isoform CRA_a	A2AL76;A2AL77;A2AL78;Q9CR06	A2AL76_MOUSE;A2AL77_MOUSE;A2AL78_MOUSE;Q9CR06_MOUSE	6.51191e-06	207467	232364	172397	208256	202222	148795	217126	215847	204162	191298	199751	176566	175240	201797	161289	2.91458e+06	257393	198159	200286	229893	206016	239468	245455	192782	151737	190506	195082	201743	195283	2.7038e+06	223809	225439	250396	170193	191328	190131	200209	253105	240563	265426	201591	241453
0	0	LGVYDADGDGDFDVDDAK	A2AL76;A2AL77;A2AL78;Q9CR06	Aspartyl/asparaginyl beta-hydroxylase;Aspartyl/asparaginyl beta-hydroxylase (Fragment);Aspartyl/asparaginyl beta-hydroxylase;Aspartate-beta-hydroxylase, isoform CRA_a	A2AL76;A2AL77;A2AL78;Q9CR06	A2AL76_MOUSE;A2AL77_MOUSE;A2AL78_MOUSE;Q9CR06_MOUSE	6.51191e-06	24240.3	32248.1	36295.2	37489.2	26227.4	52885.4	39746.1	31760.6	24567.8	23909.6	22720.1	64173.4	49820.4	32910.1	29802.8	528796	28517.3	35049.3	34879.8	40579.8	70689.3	29541.5	28952.6	33170.9	55594.1	68212.2	33766.4	20081.9	35725.9	514761	58660.4	48842.9	73788.8	71308.6	73219.3	93618.1	67243.1	65209.2	59478.3	72238	67682.7	71911.1
1	0	LEDVLPLAFTR	A2AM65;Q3TEA8;Z4YKA3;Z4YKB8	Heterochromatin protein 1-binding protein 3 (Fragment);Heterochromatin protein 1-binding protein 3;Heterochromatin protein 1-binding protein 3;Heterochromatin protein 1-binding protein 3	A2AM65;Q3TEA8;Z4YKA3;Z4YKB8	A2AM65_MOUSE;HP1B3_MOUSE;Z4YKA3_MOUSE;Z4YKB8_MOUSE	0.000129866	14015.4	13689.6	13901.9	12304	12039.3	16418.3	18817.4	8972.44	10988.6	9973.39	12634.4	15571.6	9449	15555.2	12349.7	196680	32663.6	12597.4	11299.4	22617.8	9994.01	13068.4	17711.9	14775.4	13302.2	7973.9	12494	15791.9	7530.45	191820	0	0	0	0	0	0	0	0	0	26857.5	0	13685
0	0	YPSLGLER	A2AM65;Q3TEA8;Z4YKA3;Z4YKB8	Heterochromatin protein 1-binding protein 3 (Fragment);Heterochromatin protein 1-binding protein 3;Heterochromatin protein 1-binding protein 3;Heterochromatin protein 1-binding protein 3	A2AM65;Q3TEA8;Z4YKA3;Z4YKB8	A2AM65_MOUSE;HP1B3_MOUSE;Z4YKA3_MOUSE;Z4YKB8_MOUSE	0.000129866	0	0	0	0	0	9292.82	0	0	0	0	0	0	0	0	0	9292.82	0	0	0	0	0	0	0	0	0	0	0	0	0	0	0	0	0	0	0	0	0	0	0	0	0	0
1	1	VASVVDSVQASQK	A2AMM0	Caveolae-associated protein 4	A2AMM0	CAVN4_MOUSE	1.98033e-05	29349.8	48967.8	42343	35407.2	31334.5	54330	42084.2	53523.9	33018.5	45635.8	35242.3	39804.1	32528.5	42913.6	37515.1	603998	39256.4	42782	44978	28948.1	45168.5	39419.8	40099.5	43689	38023.2	35050.4	44187.8	50029.9	33073.7	524706	31171.9	47285.3	0	32309.4	41540.6	27060.6	24017.6	34213.4	26252.1	33400.3	33174.7	32466.9
1	1	SVQIDLLK	A2AMM0	Caveolae-associated protein 4	A2AMM0	CAVN4_MOUSE	1.98033e-05	9566.31	10970	6591.42	12031	10965.6	15284.9	0	16229.4	8957.92	10327.4	9225.24	9158.5	12808.3	12727.2	10917.9	155761	12128.3	10775.6	10337.1	0	11913.3	11443.8	8504.87	12327	10967.1	11665.5	10141.8	14057.7	0	124262	8345.54	9846.72	6576.21	7779.44	8234.69	7752.99	6111.61	5360.14	5112.91	6765.03	6204.28	5256.49
1	1	GGYSPQEGGDPPTPEPLK	A2AMM0	Caveolae-associated protein 4	A2AMM0	CAVN4_MOUSE	1.98033e-05	1915.65	2611.71	2053.32	3594.84	1851.47	5483.68	2967.81	2147.41	2533.7	2095.71	2696.71	2464.02	2167.72	3662.39	0	38246.1	1941.62	1201.34	3694.52	0	3073.88	2694.52	1749.98	1191.65	0	2263.77	1937.13	4364.99	1740.9	25854.3	0	1622.18	540.822	1259.39	1443.8	0	0	0	0	0	0	0
1	1	VVIFQEDIPCPASLSVVK	A2AMM0	Caveolae-associated protein 4	A2AMM0	CAVN4_MOUSE	1.98033e-05	6877.96	13950.5	10445.6	4101.44	0	14517.7	12983.2	9886.97	4794.62	11157.9	6583.12	10151.3	4712.89	8120.58	0	118284	0	11670.7	0	0	0	6122.73	6079.92	11484.7	4915.6	6182.35	7953.34	7759.79	0	62169.1	3761.91	0	0	0	6159.32	0	0	0	0	0	0	0
1	1	VEDDESLLLELK	A2AMM0	Caveolae-associated protein 4	A2AMM0	CAVN4_MOUSE	1.98033e-05	0	0	2251.24	3966.2	2774.29	0	0	4444.43	2756.86	5236.47	3274.68	0	0	4892.82	0	29597	0	3030.84	0	0	0	0	0	5565.31	0	0	0	5527.48	0	14123.6	0	0	0	0	0	0	0	0	0	0	0	0
1	1	VTFKPQVR	A2AMM0	Caveolae-associated protein 4	A2AMM0	CAVN4_MOUSE	1.98033e-05	0	0	0	0	0	7411.45	2389.52	9423.12	31524.3	8688.46	7779.66	16952.3	0	9729.18	0	93898	0	0	4831.51	0	1409.34	30002.7	0	18735.4	0	0	0	7026.08	0	62005.1	0	0	0	0	0	0	0	0	0	0	0	0
0	0	VNEAAPEKPQEDSGTAGGISSTSASVNR	A2AN08	E3 ubiquitin-protein ligase UBR4	A2AN08	UBR4_MOUSE	0.00314581	0	0	2186.73	0	2495.18	2713.4	2806.13	0	1448.61	2795.48	2863.84	2213.26	2930.86	0	0	22453.5	0	0	2932.32	0	4043.9	2598.84	2441.86	2337.97	2916.35	2670.91	3143.41	2584.83	0	25670.4	0	0	0	0	0	0	0	0	0	0	0	0
0	0	TSVQPTFTASQYR	A2AN08	E3 ubiquitin-protein ligase UBR4	A2AN08	UBR4_MOUSE	0.00314581	0	0	0	0	0	0	0	0	0	0	0	0	0	0	0	0	0	0	0	0	0	0	0	0	0	0	0	0	0	0	0	0	0	0	0	0	0	0	0	10809.7	0	0
0	0	SLLASLHSSR	A2AN08	E3 ubiquitin-protein ligase UBR4	A2AN08	UBR4_MOUSE	0.00314581	0	0	0	0	0	0	0	0	0	0	2751.32	0	0	0	0	2751.32	0	0	0	0	0	0	0	0	0	0	0	0	0	0	0	0	0	0	0	0	0	0	0	0	0	0
0	0	AQQALSELHTVDK	A2AN08	E3 ubiquitin-protein ligase UBR4	A2AN08	UBR4_MOUSE	0.00314581	0	0	0	0	0	0	0	0	0	0	0	0	0	0	15524.6	15524.6	0	0	0	0	0	0	0	0	0	0	0	0	0	0	0	0	0	0	0	0	0	0	0	0	0	0
1	0	FWDNFLR	A2AP32;Q3UIU2	NADH dehydrogenase [ubiquinone] 1 beta subcomplex subunit 6	A2AP32;Q3UIU2	A2AP32_MOUSE;NDUB6_MOUSE	5.14281e-05	155036	40126.3	140689	68113.4	103525	99018	57112.9	136597	76153.2	125032	112201	108223	43704.4	89050.8	132409	1.48699e+06	140819	80746.7	112456	42638.6	66724.7	120413	115739	81837.3	154539	66701	129207	121785	144598	1.3782e+06	75465.7	47235	75526.1	49491.4	93643.4	54225.9	65352.1	104873	84601.1	100800	78404.7	74028.1
1	0	WLKDQELSPR	A2AP32;Q3UIU2	NADH dehydrogenase [ubiquinone] 1 beta subcomplex subunit 6	A2AP32;Q3UIU2	A2AP32_MOUSE;NDUB6_MOUSE	5.14281e-05	57717.5	0	39469.7	0	11697.9	25859.3	7665.48	37773.8	25874.1	42279.9	42213.4	46380.2	47452.8	41393.8	42121.7	467900	35872	38688.6	52077.5	0	16961.6	0	51173.5	49262.4	47838.3	36352.6	43358.8	24565.6	36649.9	432801	41687.2	59859.4	0	0	0	22961.5	0	40761.9	57387.7	48281.5	0	28986.1
1	0	IFPGDTILETGEVIPPMR	A2AP32;Q3UIU2	NADH dehydrogenase [ubiquinone] 1 beta subcomplex subunit 6	A2AP32;Q3UIU2	A2AP32_MOUSE;NDUB6_MOUSE	5.14281e-05	24157.6	23099.9	11092.5	53339.6	12614.8	19593.9	27166.1	11658.2	19201.6	13297.1	11705.9	10406.2	6907.68	13706.9	12351.9	270300	39714	24291.1	76373.1	35798.7	12994.1	8493.85	20926	17741.5	18828	15084.7	12541.3	18505.5	10515.9	311808	0	0	0	0	0	0	27355.5	0	0	0	0	0
1	0	EPVLPPR	A2AP32;Q3UIU2	NADH dehydrogenase [ubiquinone] 1 beta subcomplex subunit 6	A2AP32;Q3UIU2	A2AP32_MOUSE;NDUB6_MOUSE	5.14281e-05	0	0	0	0	0	0	0	0	0	0	0	0	0	0	0	0	0	0	0	0	0	0	0	0	2370.51	0	0	0	0	2370.51	0	0	229931	0	0	0	0	0	0	0	0	0
1	1	EGQALASNVDYR	A2AQB2	Nebulin	A2AQB2	A2AQB2_MOUSE	1.78754e-06	734663	847756	830698	718060	729552	654204	705573	771361	745597	1.00378e+06	897857	725496	723584	747511	571833	1.14075e+07	596536	883706	892941	665200	816172	827994	771242	827823	691312	750885	875622	768667	811729	1.01798e+07	766943	848335	886873	772251	846178	787354	805679	765225	823129	873987	739007	831304
1	1	AYDLQSDAIYK	A2AQB2	Nebulin	A2AQB2	A2AQB2_MOUSE	1.78754e-06	122732	158162	149615	167763	153267	173643	130571	144558	150976	123310	131875	126696	134734	151847	125356	2.1451e+06	142773	143091	230482	134447	126048	132452	148332	134916	131845	122902	149995	171985	145832	1.9151e+06	193840	142421	180685	174748	202050	174854	269424	159369	161347	190188	177652	175232
1	1	FTSIVDTPEVILAK	A2AQB2	Nebulin	A2AQB2	A2AQB2_MOUSE	1.78754e-06	147564	248039	174894	238313	108998	112265	267108	152892	136011	214141	131234	175111	110652	219416	83306.3	2.51994e+06	226987	166754	108940	295958	144135	128492	149118	221582	104816	142776	130529	137155	114818	2.07206e+06	201568	184033	195065	190838	303935	432258	254205	313951	222680	237626	249001	213345
1	1	DIASDYLYK	A2AQB2	Nebulin	A2AQB2	A2AQB2_MOUSE	1.78754e-06	281116	272909	297434	280671	252125	299941	254117	293303	247215	278508	267410	278514	245740	260518	178550	3.98807e+06	258255	210179	168108	175679	256109	176805	202570	218112	149961	282674	231780	212320	170723	2.71327e+06	281140	273961	288576	223989	254673	275788	199794	222308	232579	253436	220516	223559
1	1	TNALQISEPLYR	A2AQB2	Nebulin	A2AQB2	A2AQB2_MOUSE	1.78754e-06	279042	335830	255643	247590	223796	242630	285159	266766	237536	299903	270603	213552	229577	228504	177592	3.79372e+06	271479	264503	236502	271003	296334	224632	220046	269998	202194	218160	238998	236532	192156	3.14254e+06	262699	344430	320113	311882	315770	393546	334066	315493	310079	371975	292770	320075
1	1	KAYDLQSDAIYK	A2AQB2	Nebulin	A2AQB2	A2AQB2_MOUSE	1.78754e-06	54542.6	58794.5	57603.1	55618.8	45571.5	46796	45025.2	54553.4	43453.6	55388.7	55699.5	49604.8	52050.7	46001.5	59451.2	780155	61843.9	59829.9	70963.9	37238.3	44392.9	71992.1	49125	55309.9	56232	63926.8	52456.7	42220	44050.7	709582	83325.3	79789.8	78700.1	81399.2	73975.5	83503.8	79525.7	74505.9	81441.7	86633.7	75210.2	81208.7
1	1	LNAIQISNK	A2AQB2	Nebulin	A2AQB2	A2AQB2_MOUSE	1.78754e-06	189503	217087	195147	202579	188597	109483	77139.9	226895	196627	210657	432300	178565	185635	168498	148825	2.92754e+06	175961	207360	193259	0	123650	194280	198536	152140	172483	339188	185748	202953	190205	2.33576e+06	287547	183746	209273	260824	302619	167605	223070	240791	172362	188775	229841	255349
1	1	ANVNVPADIPVMLQSK	A2AQB2	Nebulin	A2AQB2	A2AQB2_MOUSE	1.78754e-06	56920.6	77843.7	45088.8	401760	46640.3	73819.6	33539.4	22458.2	37325.3	19079.9	43591.1	27297.4	60960	41680	37772.9	1.02578e+06	41627.6	18842.3	340577	32806.2	83860.4	41151.7	15844.4	17265	38891.3	80866.3	33132.4	59645.7	34694.7	839205	78614.3	57038.5	36224.7	58387.8	62107.2	154948	64206	49638.3	39270.1	91172.7	60818.3	101787
1	1	LVWAANVLK	A2AQB2	Nebulin	A2AQB2	A2AQB2_MOUSE	1.78754e-06	128289	91341.5	115198	78473.5	67076.9	85447.1	68065.2	137266	72778.4	136071	119132	78631.9	41869.4	70809.4	86358.6	1.37681e+06	88007.9	123872	93530.5	56811.8	36565.8	68843.1	114307	82977.1	79780	78660.7	124556	60696	80083.6	1.08869e+06	140927	144854	135514	107537	124215	140450	69950.3	131943	152436	171085	127009	154271
1	1	VKNAQNLLNER	A2AQB2	Nebulin	A2AQB2	A2AQB2_MOUSE	1.78754e-06	27911.8	0	41213.5	42732.7	0	14700.1	36936.3	37894.3	0	41781.2	30196.5	0	30646.4	0	0	304013	0	32914.2	19812.5	40630.5	26292.8	27864.3	0	34342	0	18363	24179.2	0	0	224399	38010.3	20679.3	21032	37663.1	0	27652	0	28566.1	26114.7	0	34430.3	27232.7
1	1	ISIPVDMVSINAAK	A2AQB2	Nebulin	A2AQB2	A2AQB2_MOUSE	1.78754e-06	51747.5	58873.1	23509.8	0	52362.4	41878.3	37105.3	33610.9	48895.4	21952.4	35921.4	31872.1	55651.8	19582.2	31213.1	544176	35516.1	22018.5	0	0	64222.1	37859.6	9339.83	23556.3	38876.1	72502.6	20390.3	45513.1	36900.3	406695	71721.5	41340.4	45871.2	69157.3	60442.2	122782	70026.1	34413.9	46234.8	66191.5	43407.7	78534.1
1	1	QYLHQWSCFPDQNDVIQAR	A2AQB2	Nebulin	A2AQB2	A2AQB2_MOUSE	1.78754e-06	70886.4	26195.3	66942.1	0	48931.3	38974.3	25191.8	68032.5	35496.4	86686.3	77819.3	69206.3	49812.2	53551.2	65406.9	783132	40142.7	46723.9	18350.5	11978.8	23793.6	44153.7	39144.2	34828.8	44996.1	43526.7	70155.4	37553.9	53446.3	508795	64208.4	78239.4	84500.3	71842.6	72211.9	33930.6	79650.2	72698.8	58548.2	76152.4	64665.7	68681.8
0	0	NQENFSSILYK	A2AQB2	Nebulin	A2AQB2	A2AQB2_MOUSE	1.78754e-06	87520.2	143874	127735	128252	62095.5	115486	147441	78874.8	73332.9	137743	116528	73709.3	81582.3	122753	0	1.49693e+06	108386	77806.9	83981.6	63898.2	124884	69290.7	77366.6	122933	40325.1	37145.4	87391.7	112974	54768.8	1.06115e+06	0	0	0	0	0	0	0	0	0	0	0	0
0	0	SDLEWMK	A2AQB2	Nebulin	A2AQB2	A2AQB2_MOUSE	1.78754e-06	27541.3	0	0	0	0	45900.6	0	0	0	0	13494.8	0	0	0	15226.7	102163	0	0	0	0	0	0	0	0	18587	11832.1	12304.4	0	8038.39	50761.9	0	0	0	0	0	0	0	0	0	0	0	29062.6
1	1	GIGWLTEGSVEVMR	A2AQB2	Nebulin	A2AQB2	A2AQB2_MOUSE	1.78754e-06	3606.4	0	0	0	7223.28	4403.31	0	0	0	0	5853.77	0	0	0	5237.46	26324.2	0	0	0	0	0	0	0	0	6478.68	5843.69	7507.95	0	6529.94	26360.3	0	0	0	0	0	0	0	0	0	8794.92	0	11345
1	1	NQENFSSVLYSDSFR	A2AQB2	Nebulin	A2AQB2	A2AQB2_MOUSE	1.78754e-06	0	0	0	182965	0	0	0	155469	0	0	0	0	0	0	0	338433	0	0	0	0	0	0	0	0	0	77086.8	0	0	0	77086.8	0	0	0	0	0	0	0	146002	0	0	0	0
1	1	NAQNLLNER	A2AQB2	Nebulin	A2AQB2	A2AQB2_MOUSE	1.78754e-06	0	0	0	0	0	0	0	88414.8	53896.3	0	0	0	0	109235	104453	355999	59848.5	176652	236429	0	0	102493	150829	124882	88639.3	148360	0	0	0	1.08813e+06	0	0	0	0	0	0	0	0	0	0	0	0
1	1	QKGHYIGCPSAK	A2AQB2	Nebulin	A2AQB2	A2AQB2_MOUSE	1.78754e-06	0	0	0	0	0	0	0	0	0	0	0	0	0	0	0	0	0	0	0	0	0	0	0	0	0	0	0	0	0	0	0	0	34.6057	0	0	0	0	0	0	0	0	0
1	1	VKELVYQTEEDRK	A2AQP0	Myosin-7B	A2AQP0	MYH7B_MOUSE	0.005567	403048	197226	196425	221115	227532	227322	35191.2	503526	0	526812	230470	0	277735	172984	368855	3.58824e+06	786269	808936	725655	1.64941e+06	244253	0	0	0	0	980404	0	649523	591027	6.43547e+06	1.12913e+06	320401	240420	847686	721383	1.28874e+06	476697	1.24947e+06	260864	259286	0	288663
1	1	AEELEEELEAER	A2AQP0	Myosin-7B	A2AQP0	MYH7B_MOUSE	0.005567	1.38181e+06	1.38551e+06	0	0	1.22858e+06	0	0	1.16207e+06	0	0	1.14813e+06	1.28998e+06	0	0	0	7.59608e+06	32191.3	0	0	0	51693.6	25888.3	352647	29779.6	31161.2	45282.2	0	189516	333667	1.09183e+06	0	0	0	0	36898.2	0	48346.3	0	0	33096.1	0	36524.8
1	1	ELEEAVLR	A2AQP0	Myosin-7B	A2AQP0	MYH7B_MOUSE	0.005567	0	0	0	0	0	23427.8	0	0	0	0	10164.5	0	0	0	0	33592.2	0	0	0	0	0	0	0	0	0	21127.7	0	0	30612.3	51739.9	0	0	0	0	0	0	0	0	0	0	0	0
1	1	VIFQLPGER	A2AQP0	Myosin-7B	A2AQP0	MYH7B_MOUSE	0.005567	0	0	0	0	0	10931.6	0	0	0	0	0	0	0	0	0	10931.6	0	0	0	0	0	0	0	0	0	0	0	0	11686.9	11686.9	0	0	0	0	0	0	0	0	13144.5	0	0	0
1	1	AALLAAELEELR	A2AQP0	Myosin-7B	A2AQP0	MYH7B_MOUSE	0.005567	0	0	0	0	0	4919.35	0	0	0	0	0	0	0	0	2117.1	7036.45	0	0	0	0	0	0	2227.61	0	0	0	0	0	3425.77	5653.38	0	0	0	0	0	0	0	0	0	0	0	0
1	1	LASADIDSYLLEK	A2AQP0	Myosin-7B	A2AQP0	MYH7B_MOUSE	0.005567	0	0	0	0	0	3117	0	0	0	0	0	0	0	0	0	3117	0	0	0	0	0	0	0	0	0	0	0	0	3864.5	3864.5	0	0	0	0	0	0	0	0	0	0	0	0
1	1	ELVYQTEEDRK	A2AQP0	Myosin-7B	A2AQP0	MYH7B_MOUSE	0.005567	0	0	0	0	0	0	0	0	0	0	0	0	0	0	0	0	0	0	0	0	0	0	0	0	0	0	0	0	0	0	0	0	0	0	0	0	0	0	0	0	0	0
1	1	AGLLGILEELR	A2AQP0	Myosin-7B	A2AQP0	MYH7B_MOUSE	0.005567	0	0	0	0	0	0	0	0	0	0	0	0	0	0	0	0	0	0	0	0	0	0	0	0	0	0	0	0	792.707	792.707	0	0	0	0	0	0	0	0	0	0	0	0
1	1	LQEAEEGVEAANAK	A2AQP0	Myosin-7B	A2AQP0	MYH7B_MOUSE	0.005567	0	0	0	0	0	0	0	0	0	0	0	0	0	0	0	0	0	0	0	0	0	0	0	0	0	0	0	0	0	0	0	0	0	0	0	0	0	0	0	0	0	0
1	0	DWSPTLYIR	A2AQR0;Q64521	Glycerol-3-phosphate dehydrogenase;Glycerol-3-phosphate dehydrogenase, mitochondrial	A2AQR0;Q64521	A2AQR0_MOUSE;GPDM_MOUSE	5.94114e-06	3978.13	0	4010.33	0	3313.55	0	0	5386.11	0	4800.85	3702.92	2913.24	0	0	4591.17	32696.3	5593.58	8851.68	0	0	0	4277.47	0	4836.97	6115.29	0	7543.68	0	3690.29	40909	45075.6	47903	49638.5	33385.8	42680.6	42945.6	38157.1	54882.1	39453.1	40764.3	49167.7	40408.1
1	0	LAFLNVQAAEEALPR	A2AQR0;Q64521	Glycerol-3-phosphate dehydrogenase;Glycerol-3-phosphate dehydrogenase, mitochondrial	A2AQR0;Q64521	A2AQR0_MOUSE;GPDM_MOUSE	5.94114e-06	0	0	0	0	620.996	0	0	548.723	0	120.975	293.694	0	351.316	0	338.706	2274.41	0	3571.92	0	0	0	839.154	869.765	169.31	868.545	0	1067.05	0	577.445	7963.2	21196	22326.4	17822.2	17116.3	15944.4	12957.8	17050.5	16744.5	21695.2	13027.5	24730.3	16960.1
1	0	LVQDYGLESEVAQHLAK	A2AQR0;Q64521	Glycerol-3-phosphate dehydrogenase;Glycerol-3-phosphate dehydrogenase, mitochondrial	A2AQR0;Q64521	A2AQR0_MOUSE;GPDM_MOUSE	5.94114e-06	0	0	0	0	0	1496.93	0	0	0	0	0	1694.05	0	0	4497.72	7688.69	0	6015.11	0	0	0	2638.32	1973.6	2262.43	2968.55	0	3905.52	0	0	19763.5	24395.3	26419.4	24466.3	20508.6	22576.9	37594.4	27886.9	24135.7	16467.5	20166	23492.9	17400.3
1	0	VPIPVDR	A2AQR0;Q64521	Glycerol-3-phosphate dehydrogenase;Glycerol-3-phosphate dehydrogenase, mitochondrial	A2AQR0;Q64521	A2AQR0_MOUSE;GPDM_MOUSE	5.94114e-06	0	0	0	0	0	0	0	0	0	0	0	0	0	0	0	0	0	35148	0	0	7201.79	0	0	0	0	27460.9	0	0	0	69810.6	49925.4	97137.4	75333.3	51816.7	49134.3	70124	41234.9	60669.8	57346.5	55146.2	71632.8	63587.8
1	0	RVPIPVDR	A2AQR0;Q64521	Glycerol-3-phosphate dehydrogenase;Glycerol-3-phosphate dehydrogenase, mitochondrial	A2AQR0;Q64521	A2AQR0_MOUSE;GPDM_MOUSE	5.94114e-06	0	0	0	0	884.075	0	0	0	0	0	0	0	0	0	0	884.075	0	2889.87	0	0	0	0	0	0	0	0	0	0	0	2889.87	13546.2	18641.9	11947.7	13860.9	14991.2	11469	18229.5	10992.3	11798.9	8151.71	17262.6	11693.9
1	0	LVSEFPYIEAEVK	A2AQR0;Q64521	Glycerol-3-phosphate dehydrogenase;Glycerol-3-phosphate dehydrogenase, mitochondrial	A2AQR0;Q64521	A2AQR0_MOUSE;GPDM_MOUSE	5.94114e-06	0	0	0	0	0	0	57856	0	0	0	0	0	0	0	0	57856	0	0	0	0	0	0	0	0	0	0	0	0	0	0	59834.8	61973.8	47864.2	51593.2	58606.2	88814.2	56082	56846.7	42368.1	42173.4	62331.8	48216.1
1	0	NHVVDISDSGLITIAGGK	A2AQR0;Q64521	Glycerol-3-phosphate dehydrogenase;Glycerol-3-phosphate dehydrogenase, mitochondrial	A2AQR0;Q64521	A2AQR0_MOUSE;GPDM_MOUSE	5.94114e-06	0	0	0	0	0	0	0	0	0	0	0	0	0	0	0	0	0	0	0	0	0	0	0	0	0	0	0	1981.68	0	1981.68	37532.7	49052.8	44954.8	35346.9	16683.9	12254.1	23593.5	12100.7	24379.4	23908.4	28866.9	18456.3
1	0	NYLSSDVEVR	A2AQR0;Q64521	Glycerol-3-phosphate dehydrogenase;Glycerol-3-phosphate dehydrogenase, mitochondrial	A2AQR0;Q64521	A2AQR0_MOUSE;GPDM_MOUSE	5.94114e-06	0	0	0	0	0	0	0	0	0	0	0	0	0	0	0	0	0	0	0	0	0	0	0	0	0	0	0	0	0	0	158867	191508	158457	148280	155011	172164	138589	136662	130604	139200	149250	138043
1	0	TALVERDDFSSGTSSR	A2AQR0;Q64521	Glycerol-3-phosphate dehydrogenase;Glycerol-3-phosphate dehydrogenase, mitochondrial	A2AQR0;Q64521	A2AQR0_MOUSE;GPDM_MOUSE	5.94114e-06	0	0	0	0	0	0	0	0	0	0	0	0	0	0	0	0	0	17160.1	0	0	0	0	0	0	0	0	0	0	0	17160.1	75642.1	84621.4	31467.4	53044.4	37570.5	77150	39372.6	37756.5	28237.1	30129.8	50157.3	55643
1	0	VIFFLPWEK	A2AQR0;Q64521	Glycerol-3-phosphate dehydrogenase;Glycerol-3-phosphate dehydrogenase, mitochondrial	A2AQR0;Q64521	A2AQR0_MOUSE;GPDM_MOUSE	5.94114e-06	0	0	0	0	0	0	0	0	0	0	0	0	0	0	0	0	0	0	0	0	0	0	0	0	0	0	1140.59	0	0	1140.59	21548.4	18754.7	14050.5	11821.3	23817.1	38141	1349.21	53186.9	14217	15213.2	27140	15942.1
1	0	GFITIVDVQR	A2AQR0;Q64521	Glycerol-3-phosphate dehydrogenase;Glycerol-3-phosphate dehydrogenase, mitochondrial	A2AQR0;Q64521	A2AQR0_MOUSE;GPDM_MOUSE	5.94114e-06	0	0	0	0	0	0	0	0	0	0	0	0	0	0	0	0	0	0	0	0	0	0	0	0	0	0	0	0	0	0	24641.9	20767.7	23526.3	17953.9	18446.3	20946.1	23084.5	14817.1	16389.1	16533.6	20747.6	12473.8
1	0	TEQLTDSTEISLLPSDIDR	A2AQR0;Q64521	Glycerol-3-phosphate dehydrogenase;Glycerol-3-phosphate dehydrogenase, mitochondrial	A2AQR0;Q64521	A2AQR0_MOUSE;GPDM_MOUSE	5.94114e-06	0	0	0	0	0	0	0	388922	0	0	0	123904	0	0	0	512826	0	0	0	0	484519	1.18217e+06	0	0	98983.6	0	868703	0	1.37962e+06	4.01399e+06	22433.2	33108.9	29730.3	22424.4	14241.4	0	0	12050.8	21567.6	16529.7	21514	18279.7
1	0	CVINASGPFTDSVR	A2AQR0;Q64521	Glycerol-3-phosphate dehydrogenase;Glycerol-3-phosphate dehydrogenase, mitochondrial	A2AQR0;Q64521	A2AQR0_MOUSE;GPDM_MOUSE	5.94114e-06	0	0	0	0	0	0	0	0	0	0	0	0	0	0	0	0	0	0	0	0	0	0	0	0	0	0	0	0	0	0	55610.2	75902.8	67291.5	57645.5	67759.8	70301.2	34955.7	55335.6	0	49648.7	62048.3	41990.9
1	0	TVGLFLQGGK	A2AQR0;Q64521	Glycerol-3-phosphate dehydrogenase;Glycerol-3-phosphate dehydrogenase, mitochondrial	A2AQR0;Q64521	A2AQR0_MOUSE;GPDM_MOUSE	5.94114e-06	0	0	0	0	5951.18	0	0	0	0	0	0	0	0	0	0	5951.18	0	0	0	0	0	0	0	0	0	0	0	0	0	0	60717.3	79710.4	68346.8	39897.9	0	58720.3	48695.6	51691.3	41020.4	0	66250.7	29564.8
1	0	NTPEFDILVIGGGATGCGCALDAVTR	A2AQR0;Q64521	Glycerol-3-phosphate dehydrogenase;Glycerol-3-phosphate dehydrogenase, mitochondrial	A2AQR0;Q64521	A2AQR0_MOUSE;GPDM_MOUSE	5.94114e-06	0	0	0	0	0	0	0	0	0	0	0	0	0	0	0	0	0	0	0	0	0	0	0	0	0	0	0	0	0	0	6882.75	10602.7	8222.1	8333.68	3987.61	0	7132.65	0	5057.84	6571.37	4986.05	7880.87
1	0	ELNWSELR	A2AQR0;Q64521	Glycerol-3-phosphate dehydrogenase;Glycerol-3-phosphate dehydrogenase, mitochondrial	A2AQR0;Q64521	A2AQR0_MOUSE;GPDM_MOUSE	5.94114e-06	0	0	0	0	0	0	0	0	0	0	0	0	0	0	0	0	0	0	0	0	0	0	0	0	0	0	0	0	0	0	0	150477	148333	85730.7	126448	140534	46764.1	169960	0	154993	163163	141601
1	0	AIMNLDVEQYR	A2AQR0;Q64521	Glycerol-3-phosphate dehydrogenase;Glycerol-3-phosphate dehydrogenase, mitochondrial	A2AQR0;Q64521	A2AQR0_MOUSE;GPDM_MOUSE	5.94114e-06	0	0	0	0	0	0	0	0	0	0	0	0	0	0	0	0	0	0	0	0	0	0	0	0	0	0	0	0	0	0	20085.5	30497.5	27783.2	0	0	32124.5	24902.9	0	20399.1	0	0	26354.2
1	0	CKDVLTGQEFDVR	A2AQR0;Q64521	Glycerol-3-phosphate dehydrogenase;Glycerol-3-phosphate dehydrogenase, mitochondrial	A2AQR0;Q64521	A2AQR0_MOUSE;GPDM_MOUSE	5.94114e-06	0	0	0	0	0	0	0	0	0	0	0	0	0	0	0	0	0	0	0	0	0	0	0	0	0	0	0	0	0	0	12332	26262.5	13853.2	17272.2	14206.8	16771.9	0	0	14636.5	12943.5	15148.8	13795.6
1	0	LVGAIVYYDGQHNDAR	A2AQR0;Q64521	Glycerol-3-phosphate dehydrogenase;Glycerol-3-phosphate dehydrogenase, mitochondrial	A2AQR0;Q64521	A2AQR0_MOUSE;GPDM_MOUSE	5.94114e-06	0	0	0	0	0	0	0	0	0	0	0	0	0	0	0	0	0	0	0	0	0	0	0	0	0	0	0	0	0	0	20604.5	42203.5	19074.8	0	0	0	0	0	19716.6	0	12532.6	0
1	0	DVLTGQEFDVR	A2AQR0;Q64521	Glycerol-3-phosphate dehydrogenase;Glycerol-3-phosphate dehydrogenase, mitochondrial	A2AQR0;Q64521	A2AQR0_MOUSE;GPDM_MOUSE	5.94114e-06	0	0	0	0	0	0	0	0	0	0	0	0	0	0	0	0	0	0	0	0	0	0	0	0	0	0	0	0	0	0	0	0	0	0	44602.3	0	32955.7	0	0	0	0	0
1	0	EYACTAVDMISR	A2AQR0;Q64521	Glycerol-3-phosphate dehydrogenase;Glycerol-3-phosphate dehydrogenase, mitochondrial	A2AQR0;Q64521	A2AQR0_MOUSE;GPDM_MOUSE	5.94114e-06	0	0	0	0	0	0	0	0	0	0	0	0	0	0	0	0	0	0	0	0	0	0	0	0	0	0	0	0	0	0	0	16568.5	0	0	0	0	0	0	0	0	0	31564
1	0	SMAEDTVDAAVK	A2AQR0;Q64521	Glycerol-3-phosphate dehydrogenase;Glycerol-3-phosphate dehydrogenase, mitochondrial	A2AQR0;Q64521	A2AQR0_MOUSE;GPDM_MOUSE	5.94114e-06	0	0	0	0	0	0	0	0	0	0	0	0	0	0	0	0	0	0	0	0	0	0	0	0	0	0	0	0	0	0	0	0	0	0	0	11322.6	0	0	0	0	0	13743
1	0	MYDLVAGSQCLK	A2AQR0;Q64521	Glycerol-3-phosphate dehydrogenase;Glycerol-3-phosphate dehydrogenase, mitochondrial	A2AQR0;Q64521	A2AQR0_MOUSE;GPDM_MOUSE	5.94114e-06	0	0	0	0	0	0	0	0	0	0	0	0	0	0	0	0	0	0	0	0	0	0	0	0	0	0	0	0	0	0	0	0	0	0	0	0	0	0	0	0	0	0
1	0	FDEDEKGFITIVDVQR	A2AQR0;Q64521	Glycerol-3-phosphate dehydrogenase;Glycerol-3-phosphate dehydrogenase, mitochondrial	A2AQR0;Q64521	A2AQR0_MOUSE;GPDM_MOUSE	5.94114e-06	0	0	0	0	0	0	0	0	0	0	0	0	0	0	0	0	0	0	0	0	0	0	0	0	0	0	0	0	0	0	0	0	0	0	0	0	0	0	0	0	0	0
1	0	MNLAIALTAAR	A2AQR0;Q64521	Glycerol-3-phosphate dehydrogenase;Glycerol-3-phosphate dehydrogenase, mitochondrial	A2AQR0;Q64521	A2AQR0_MOUSE;GPDM_MOUSE	5.94114e-06	0	0	0	0	0	0	0	0	0	0	0	0	0	0	0	0	0	0	0	0	0	0	0	0	0	0	0	0	0	0	0	0	0	0	0	0	0	0	0	0	0	0
1	0	EAQLMTLK	A2AQR0;Q64521	Glycerol-3-phosphate dehydrogenase;Glycerol-3-phosphate dehydrogenase, mitochondrial	A2AQR0;Q64521	A2AQR0_MOUSE;GPDM_MOUSE	5.94114e-06	0	0	0	0	0	0	0	0	0	0	0	0	0	0	0	0	0	0	0	0	0	0	0	0	0	0	0	0	0	0	0	0	0	0	0	0	0	0	0	0	0	0
1	0	MTIAGTTDTPTDVTHHPIPSEEDINFILNEVR	A2AQR0;Q64521	Glycerol-3-phosphate dehydrogenase;Glycerol-3-phosphate dehydrogenase, mitochondrial	A2AQR0;Q64521	A2AQR0_MOUSE;GPDM_MOUSE	5.94114e-06	0	0	0	0	0	0	0	0	0	0	0	0	0	0	0	0	0	0	0	0	0	0	0	0	0	0	0	0	0	0	0	0	0	0	0	0	0	0	0	0	0	0
1	1	KVSNGILK	A2ARZ3	Fibrous sheath-interacting protein 2	A2ARZ3	FSIP2_MOUSE	0.00191428	34775.3	0	43038.6	53839.3	41852.8	12828.3	34257.9	39750.8	22464.2	53281.8	28660.2	23879.8	37016.1	56739.2	54379.2	536764	19168.9	40100.6	17039.4	50430.6	34003.1	19406.8	49182.7	35287.3	18815.8	12146.3	51210	31994.8	38326.9	417113	62146.6	86709.2	82987.8	81357.8	127789	66392.3	81123.5	84187.3	45518.9	74990.1	93364.7	76833.8
1	1	IAGSIIK	A2ARZ3	Fibrous sheath-interacting protein 2	A2ARZ3	FSIP2_MOUSE	0.00191428	3.27569e+06	1.97311e+06	2.13846e+06	2.26671e+06	0	1.59703e+06	0	2.41662e+06	0	0	412138	234571	2.57453e+06	0	249872	1.71387e+07	1.10073e+06	1.40688e+06	708623	690936	712677	0	671884	562758	0	11079.1	1.04247e+06	412855	860643	8.18154e+06	6887.79	0	0	0	148608	29685	0	10479.9	0	37495.9	34489.1	9228.97
0	0	VGTGEPVETDSPVEAR	A2ASS6	Titin	A2ASS6	TITIN_MOUSE	1.77382e-06	597377	753754	565034	679241	609367	581317	629977	585117	689430	650529	604001	631543	706380	591335	667927	9.54233e+06	578478	633399	665927	658608	641789	610293	722198	631587	579245	609667	602255	584541	723702	8.24169e+06	745112	818995	888757	764165	802492	811990	804707	799703	782170	841132	733416	781816
0	0	NSFTIPSQPGIPEEVGAGK	A2ASS6	Titin	A2ASS6	TITIN_MOUSE	1.77382e-06	449851	1.13914e+06	606049	513841	551810	608825	728016	620925	568145	619493	635360	543270	439694	580333	513225	9.11797e+06	714119	703667	489875	665935	427963	415031	413613	572271	538174	502021	594536	565597	512346	7.11515e+06	436139	398719	649969	512807	618638	694689	590341	552033	468669	633867	642751	490788
0	0	VLDSPSAPVNLTIR	A2ASS6	Titin	A2ASS6	TITIN_MOUSE	1.77382e-06	617234	722294	502820	546283	506255	468818	606598	630736	564663	432583	535486	631267	477420	511990	615843	8.37029e+06	602827	609674	475641	623813	499289	575260	555942	683126	465199	544736	481842	518262	457745	7.09336e+06	605515	647662	675501	620132	734388	874575	700497	669227	673809	741030	688211	691969
0	0	VIGSPNTPEGPLEYDDIQAR	A2ASS6	Titin	A2ASS6	TITIN_MOUSE	1.77382e-06	492210	521999	496866	417350	407728	376388	458604	518734	524092	564826	531323	476094	431745	383973	513245	7.11518e+06	534146	476325	412311	512585	425729	507145	453004	500766	466841	452106	441508	439412	441296	6.06318e+06	524811	724252	676777	611451	478358	790745	521397	652816	577118	598523	508031	608842
0	0	AAEVPAPIR	A2ASS6	Titin	A2ASS6	TITIN_MOUSE	1.77382e-06	757569	940337	788600	843730	951564	754771	938935	985177	1.05243e+06	862119	993281	909873	855416	902744	965757	1.35023e+07	807775	828710	843324	939270	742300	896566	960490	735386	985402	769220	939055	862072	989808	1.12994e+07	762720	834186	900546	831903	1.01615e+06	712980	821368	820483	872571	884944	761235	744497
0	0	DPCDPPGRPEAIVITR	A2ASS6	Titin	A2ASS6	TITIN_MOUSE	1.77382e-06	561135	536380	491551	359939	625920	463143	487759	680387	534131	615592	637139	541544	557990	529419	602568	8.2246e+06	534540	634775	316450	486250	463379	614066	544739	587427	545567	546388	643598	512539	556161	6.98588e+06	561980	752512	728158	687679	650691	449784	357489	639121	631670	602036	614256	603917
0	0	FGIGPPAETIQR	A2ASS6	Titin	A2ASS6	TITIN_MOUSE	1.77382e-06	942187	944943	701901	859214	797080	854442	852556	1.00073e+06	850606	982346	872082	869561	791940	827839	789079	1.29365e+07	890658	866778	785733	857564	750255	840545	812919	963474	841694	704957	723565	792594	763953	1.05947e+07	850605	863080	1.14418e+06	908529	838706	874009	905363	837161	955014	983694	876008	950128
0	0	NAFVTPGPPSIPEVTK	A2ASS6	Titin	A2ASS6	TITIN_MOUSE	1.77382e-06	605820	719352	624017	424808	447992	493223	599683	634196	485793	679603	482079	532832	495170	454533	510853	8.18995e+06	635908	561994	440250	589252	568730	436782	464673	610384	511499	654037	477095	501113	491880	6.9436e+06	486350	579939	563618	557476	579940	922680	505962	592933	581170	649522	528385	602972
0	0	EIVTPVTVQDLR	A2ASS6	Titin	A2ASS6	TITIN_MOUSE	1.77382e-06	753716	959352	685560	707860	625673	640867	737034	892767	696238	895092	761272	754378	709003	642004	678468	1.11393e+07	724554	700855	665977	810483	764470	700792	573224	677514	638205	844864	637769	599014	527189	8.86491e+06	710675	776237	852265	828957	745262	1.15141e+06	829126	804152	963877	792048	830222	902890
0	0	VSAENAAGLSEPSPPSAYQK	A2ASS6	Titin	A2ASS6	TITIN_MOUSE	1.77382e-06	369400	481891	530883	517667	450501	468285	440885	441966	408970	491987	477514	471177	524213	504777	518446	7.09856e+06	371278	486934	476487	386935	412895	375238	311035	460284	419724	551773	494000	409243	464507	5.62033e+06	371871	480793	542118	542520	456359	444866	495241	414413	495660	406820	482757	528499
0	0	VSGIPAPTLK	A2ASS6	Titin	A2ASS6	TITIN_MOUSE	1.77382e-06	685517	793989	647897	533789	605964	523526	580105	892645	719881	725643	723496	617282	733351	619631	615473	1.00182e+07	643548	714980	456228	605486	574709	580462	644544	726235	587248	574952	617761	577716	542263	7.84613e+06	776677	774454	892250	690411	712809	658890	617404	686536	722413	656943	691418	723168
0	0	VVGYIIER	A2ASS6	Titin	A2ASS6	TITIN_MOUSE	1.77382e-06	641137	563903	648590	552141	613471	547404	470235	865858	596880	686969	636259	650209	696429	586063	638816	9.39437e+06	516752	603175	518374	470870	463007	558161	597295	671804	555771	605707	636285	519156	572721	7.28908e+06	770968	891924	863667	749525	722057	755347	709722	787646	741222	756652	832281	743827
0	0	FGISEPLTSPK	A2ASS6	Titin	A2ASS6	TITIN_MOUSE	1.77382e-06	697229	754933	603050	615275	541532	538347	598671	871223	668713	812508	654150	701543	601672	598982	632157	9.88999e+06	601779	677171	525160	619489	597032	598427	614023	762379	623592	650861	595778	591846	574884	8.03242e+06	718993	760210	756590	695714	694907	759223	661925	758165	722760	721517	675456	752778
0	0	DPVAPPGPPFPK	A2ASS6	Titin	A2ASS6	TITIN_MOUSE	1.77382e-06	626724	956099	560669	833533	671296	614974	695363	560446	796392	531027	551873	707785	599995	660587	641326	1.00081e+07	810214	486078	578626	720469	490978	553542	585614	480171	690435	516158	628203	649786	594357	7.78463e+06	704393	565661	714516	498438	609559	721358	702340	642289	700559	713309	660646	591232
0	0	EQSVLEFR	A2ASS6	Titin	A2ASS6	TITIN_MOUSE	1.77382e-06	1.41384e+06	1.43947e+06	1.48666e+06	1.35607e+06	1.25848e+06	1.08029e+06	1.2723e+06	1.44495e+06	1.38139e+06	1.31713e+06	1.3429e+06	1.25815e+06	1.46499e+06	1.20608e+06	1.30643e+06	2.00291e+07	1.11855e+06	1.53692e+06	1.00053e+06	1.01127e+06	905821	1.15609e+06	1.22501e+06	1.49387e+06	1.13092e+06	1.30465e+06	1.31348e+06	1.25677e+06	1.15897e+06	1.56129e+07	1.27403e+06	1.19814e+06	1.42021e+06	1.09605e+06	1.22512e+06	1.09864e+06	1.30973e+06	1.13986e+06	1.25125e+06	1.2389e+06	1.1096e+06	1.25409e+06
0	0	ICAFNTEGVGEPATIPGSVVAQER	A2ASS6	Titin	A2ASS6	TITIN_MOUSE	1.77382e-06	334605	545515	410008	242036	308178	288455	360041	373542	397700	434866	408333	395690	377256	311610	363433	5.55127e+06	457381	495504	140984	474897	388463	384462	322537	456004	389581	312125	338882	300680	260564	4.72206e+06	422584	474206	477293	480162	513268	586245	363036	587841	426150	504266	509844	463547
0	0	VLDRPGPPEGPVQVTGVTAEK	A2ASS6	Titin	A2ASS6	TITIN_MOUSE	1.77382e-06	313477	317703	362500	242012	380234	303060	371244	399173	379251	418583	402455	415845	455332	361097	438368	5.56033e+06	301147	460001	282205	392581	407081	390644	377556	406464	385895	324599	381832	279754	452162	4.84192e+06	407009	479655	452699	482978	392701	387389	436838	437306	425478	454634	420836	388377
0	0	ITLTDVTR	A2ASS6	Titin	A2ASS6	TITIN_MOUSE	1.77382e-06	599079	583038	606973	527450	510663	439482	458920	720028	665346	572592	612114	565755	598850	540078	645550	8.64592e+06	531728	602462	401986	490681	454870	535118	539830	646757	540408	479787	591255	532922	425264	6.77307e+06	698416	777981	852454	669083	758472	646949	620994	716736	607722	746375	760390	677538
0	0	VTLVDVTR	A2ASS6	Titin	A2ASS6	TITIN_MOUSE	1.77382e-06	554747	542240	548561	501357	522505	391273	422969	817057	617484	624096	630662	568776	614350	555761	574596	8.48644e+06	549369	560435	444573	462268	414503	532449	569814	617663	512192	510409	533428	500640	454480	6.66222e+06	683500	839143	881344	694704	688828	631350	588485	728166	703128	727637	816945	646746
[truncated: 11,290 more rows]
[truncated: 18 more columns]

## Sheet: Summed intensities
PEP.IsProteinGroupSpecific	PEP.IsProteotypic	PEP.StrippedSequence	PG.ProteinAccessions	PG.ProteinDescriptions	PG.ProteinGroups	PG.ProteinNames	PG.Qvalue	Sum Type I	Sum Type IIa	Sum Type IIb	Sum Type IIx
[truncated: 202 more rows]

[truncated: 4 more sheets: Sum Type I, Sum Type IIa, Sum Type IIb, Sum Type IIx]
